# Supplementary material for: Interpreting higher-order dependence in multimorbidity using cohort data: A partial information decomposition approach
Source: PLoS Comput Biol. 2026 Jun 10;22(6):e1014386. doi: 10.1371/journal.pcbi.1014386 (PMC13268148; doi:10.1371/journal.pcbi.1014386)
Supplement: S1 File — PID_BUST_Results_and_DemoScripts.zip is a self-contained archive enabling readers to reproduce the main-text analyses and figures from pre-computed PID results. It contains a Jupyter notebook that regenerates Figs 1–4, plotting utility modules, pre-computed permutation-screening results and analysis-ready dataframes, BUST-network artefacts (edge lists, node attributes, clique catalogues, and quadrant assignments), hub-variable summaries, and a Python requirements file. Installation and execution are documented in the accompanying README. Raw LASA participant data are not included (governed access); the package provides the full downstream pipeline conditional on data access. (ZIP) [file pcbi.1014386.s002.zip]

Archive with 108 entries (105 files):
- PID_BUST_Results_and_DemoScripts/
- PID_BUST_Results_and_DemoScripts/bust_network_edges.csv
- PID_BUST_Results_and_DemoScripts/bust_network_nodes.csv
- PID_BUST_Results_and_DemoScripts/generate_publication_figures_SIMPLE.ipynb
- PID_BUST_Results_and_DemoScripts/lasa_pid_plotting_utils.py
- PID_BUST_Results_and_DemoScripts/lasa_pid_plotting_utils_clean.py
- PID_BUST_Results_and_DemoScripts/load_and_explore_data.py
- PID_BUST_Results_and_DemoScripts/pid_dataframes_for_plotting_21/
- PID_BUST_Results_and_DemoScripts/pid_dataframes_for_plotting_21/group_sums_AgeGroup_0.pkl
- PID_BUST_Results_and_DemoScripts/pid_dataframes_for_plotting_21/group_sums_AgeGroup_1.pkl
- PID_BUST_Results_and_DemoScripts/pid_dataframes_for_plotting_21/group_sums_AgeGroup_2.pkl
- PID_BUST_Results_and_DemoScripts/pid_dataframes_for_plotting_21/group_sums_AgeGroup_3.pkl
- PID_BUST_Results_and_DemoScripts/pid_dataframes_for_plotting_21/group_sums_full_population.pkl
- PID_BUST_Results_and_DemoScripts/pid_dataframes_for_plotting_21/group_sums_Multimorbidity_0.pkl
- PID_BUST_Results_and_DemoScripts/pid_dataframes_for_plotting_21/group_sums_Multimorbidity_1.pkl
- PID_BUST_Results_and_DemoScripts/pid_dataframes_for_plotting_21/group_sums_Sex_0.pkl
- PID_BUST_Results_and_DemoScripts/pid_dataframes_for_plotting_21/group_sums_Sex_1.pkl
- PID_BUST_Results_and_DemoScripts/pid_dataframes_for_plotting_21/metadata_all_datasets.pkl
- PID_BUST_Results_and_DemoScripts/pid_dataframes_for_plotting_21/plot_data_AgeGroup_0.pkl
- PID_BUST_Results_and_DemoScripts/pid_dataframes_for_plotting_21/plot_data_AgeGroup_1.pkl
- PID_BUST_Results_and_DemoScripts/pid_dataframes_for_plotting_21/plot_data_AgeGroup_2.pkl
- PID_BUST_Results_and_DemoScripts/pid_dataframes_for_plotting_21/plot_data_AgeGroup_3.pkl
- PID_BUST_Results_and_DemoScripts/pid_dataframes_for_plotting_21/plot_data_full_population.pkl
- PID_BUST_Results_and_DemoScripts/pid_dataframes_for_plotting_21/plot_data_Multimorbidity_0.pkl
- PID_BUST_Results_and_DemoScripts/pid_dataframes_for_plotting_21/plot_data_Multimorbidity_1.pkl
- PID_BUST_Results_and_DemoScripts/pid_dataframes_for_plotting_21/plot_data_Sex_0.pkl
- PID_BUST_Results_and_DemoScripts/pid_dataframes_for_plotting_21/plot_data_Sex_1.pkl
- PID_BUST_Results_and_DemoScripts/pid_dataframes_for_plotting_21/syn_data_AgeGroup_0.pkl
- PID_BUST_Results_and_DemoScripts/pid_dataframes_for_plotting_21/syn_data_AgeGroup_1.pkl
- PID_BUST_Results_and_DemoScripts/pid_dataframes_for_plotting_21/syn_data_AgeGroup_2.pkl
- PID_BUST_Results_and_DemoScripts/pid_dataframes_for_plotting_21/syn_data_AgeGroup_3.pkl
- PID_BUST_Results_and_DemoScripts/pid_dataframes_for_plotting_21/syn_data_full_population.pkl
- PID_BUST_Results_and_DemoScripts/pid_dataframes_for_plotting_21/syn_data_Multimorbidity_0.pkl
- PID_BUST_Results_and_DemoScripts/pid_dataframes_for_plotting_21/syn_data_Multimorbidity_1.pkl
- PID_BUST_Results_and_DemoScripts/pid_dataframes_for_plotting_21/syn_data_Sex_0.pkl
- PID_BUST_Results_and_DemoScripts/pid_dataframes_for_plotting_21/syn_data_Sex_1.pkl
- PID_BUST_Results_and_DemoScripts/pid_dataframes_for_plotting_21/syn_df_AgeGroup_0.pkl
- PID_BUST_Results_and_DemoScripts/pid_dataframes_for_plotting_21/syn_df_AgeGroup_1.pkl
- PID_BUST_Results_and_DemoScripts/pid_dataframes_for_plotting_21/syn_df_AgeGroup_2.pkl
- PID_BUST_Results_and_DemoScripts/pid_dataframes_for_plotting_21/syn_df_AgeGroup_3.pkl
- PID_BUST_Results_and_DemoScripts/pid_dataframes_for_plotting_21/syn_df_full_population.pkl
- PID_BUST_Results_and_DemoScripts/pid_dataframes_for_plotting_21/syn_df_Multimorbidity_0.pkl
- PID_BUST_Results_and_DemoScripts/pid_dataframes_for_plotting_21/syn_df_Multimorbidity_1.pkl
- PID_BUST_Results_and_DemoScripts/pid_dataframes_for_plotting_21/syn_df_Sex_0.pkl
- PID_BUST_Results_and_DemoScripts/pid_dataframes_for_plotting_21/syn_df_Sex_1.pkl
- PID_BUST_Results_and_DemoScripts/pid_dataframes_for_plotting_21/tmi_data_AgeGroup_0.pkl
- PID_BUST_Results_and_DemoScripts/pid_dataframes_for_plotting_21/tmi_data_AgeGroup_1.pkl
- PID_BUST_Results_and_DemoScripts/pid_dataframes_for_plotting_21/tmi_data_AgeGroup_2.pkl
- PID_BUST_Results_and_DemoScripts/pid_dataframes_for_plotting_21/tmi_data_AgeGroup_3.pkl
- PID_BUST_Results_and_DemoScripts/pid_dataframes_for_plotting_21/tmi_data_full_population.pkl
- PID_BUST_Results_and_DemoScripts/pid_dataframes_for_plotting_21/tmi_data_Multimorbidity_0.pkl
- PID_BUST_Results_and_DemoScripts/pid_dataframes_for_plotting_21/tmi_data_Multimorbidity_1.pkl
- PID_BUST_Results_and_DemoScripts/pid_dataframes_for_plotting_21/tmi_data_Sex_0.pkl
- PID_BUST_Results_and_DemoScripts/pid_dataframes_for_plotting_21/tmi_data_Sex_1.pkl
- PID_BUST_Results_and_DemoScripts/pid_dataframes_for_plotting_21/total_data_AgeGroup_0.csv
- PID_BUST_Results_and_DemoScripts/pid_dataframes_for_plotting_21/total_data_AgeGroup_1.csv
- PID_BUST_Results_and_DemoScripts/pid_dataframes_for_plotting_21/total_data_AgeGroup_2.csv
- PID_BUST_Results_and_DemoScripts/pid_dataframes_for_plotting_21/total_data_AgeGroup_3.csv
- PID_BUST_Results_and_DemoScripts/pid_dataframes_for_plotting_21/total_data_COMBINED.csv
- PID_BUST_Results_and_DemoScripts/pid_dataframes_for_plotting_21/total_data_full_population.csv
- PID_BUST_Results_and_DemoScripts/pid_dataframes_for_plotting_21/total_data_Multimorbidity_0.csv
- PID_BUST_Results_and_DemoScripts/pid_dataframes_for_plotting_21/total_data_Multimorbidity_1.csv
- PID_BUST_Results_and_DemoScripts/pid_dataframes_for_plotting_21/total_data_Sex_0.csv
- PID_BUST_Results_and_DemoScripts/pid_dataframes_for_plotting_21/total_data_Sex_1.csv
- PID_BUST_Results_and_DemoScripts/README.md
- PID_BUST_Results_and_DemoScripts/requirements.txt
- PID_BUST_Results_and_DemoScripts/screening_results_500perms_v21/
- PID_BUST_Results_and_DemoScripts/screening_results_500perms_v21/AgeGroup_0_Iobs.csv
- PID_BUST_Results_and_DemoScripts/screening_results_500perms_v21/AgeGroup_0_metadata.json
- PID_BUST_Results_and_DemoScripts/screening_results_500perms_v21/AgeGroup_0_pvals.csv
- PID_BUST_Results_and_DemoScripts/screening_results_500perms_v21/AgeGroup_0_rejects.csv
- PID_BUST_Results_and_DemoScripts/screening_results_500perms_v21/AgeGroup_1_Iobs.csv
- PID_BUST_Results_and_DemoScripts/screening_results_500perms_v21/AgeGroup_1_metadata.json
- PID_BUST_Results_and_DemoScripts/screening_results_500perms_v21/AgeGroup_1_pvals.csv
- PID_BUST_Results_and_DemoScripts/screening_results_500perms_v21/AgeGroup_1_rejects.csv
- PID_BUST_Results_and_DemoScripts/screening_results_500perms_v21/AgeGroup_2_Iobs.csv
- PID_BUST_Results_and_DemoScripts/screening_results_500perms_v21/AgeGroup_2_metadata.json
- PID_BUST_Results_and_DemoScripts/screening_results_500perms_v21/AgeGroup_2_pvals.csv
- PID_BUST_Results_and_DemoScripts/screening_results_500perms_v21/AgeGroup_2_rejects.csv
- PID_BUST_Results_and_DemoScripts/screening_results_500perms_v21/AgeGroup_3_Iobs.csv
- PID_BUST_Results_and_DemoScripts/screening_results_500perms_v21/AgeGroup_3_metadata.json
- PID_BUST_Results_and_DemoScripts/screening_results_500perms_v21/AgeGroup_3_pvals.csv
- PID_BUST_Results_and_DemoScripts/screening_results_500perms_v21/AgeGroup_3_rejects.csv
- PID_BUST_Results_and_DemoScripts/screening_results_500perms_v21/full_population_Iobs.csv
- PID_BUST_Results_and_DemoScripts/screening_results_500perms_v21/full_population_metadata.json
- PID_BUST_Results_and_DemoScripts/screening_results_500perms_v21/full_population_pvals.csv
- PID_BUST_Results_and_DemoScripts/screening_results_500perms_v21/full_population_rejects.csv
- PID_BUST_Results_and_DemoScripts/screening_results_500perms_v21/Multimorbidity_0_Iobs.csv
- PID_BUST_Results_and_DemoScripts/screening_results_500perms_v21/Multimorbidity_0_metadata.json
- PID_BUST_Results_and_DemoScripts/screening_results_500perms_v21/Multimorbidity_0_pvals.csv
- PID_BUST_Results_and_DemoScripts/screening_results_500perms_v21/Multimorbidity_0_rejects.csv
- PID_BUST_Results_and_DemoScripts/screening_results_500perms_v21/Multimorbidity_1_Iobs.csv
- PID_BUST_Results_and_DemoScripts/screening_results_500perms_v21/Multimorbidity_1_metadata.json
- PID_BUST_Results_and_DemoScripts/screening_results_500perms_v21/Multimorbidity_1_pvals.csv
- PID_BUST_Results_and_DemoScripts/screening_results_500perms_v21/Multimorbidity_1_rejects.csv
- PID_BUST_Results_and_DemoScripts/screening_results_500perms_v21/permutation_diagnostics.png
- PID_BUST_Results_and_DemoScripts/screening_results_500perms_v21/Sex_0_Iobs.csv
- PID_BUST_Results_and_DemoScripts/screening_results_500perms_v21/Sex_0_metadata.json
- PID_BUST_Results_and_DemoScripts/screening_results_500perms_v21/Sex_0_pvals.csv
- PID_BUST_Results_and_DemoScripts/screening_results_500perms_v21/Sex_0_rejects.csv
- PID_BUST_Results_and_DemoScripts/screening_results_500perms_v21/Sex_1_Iobs.csv
- PID_BUST_Results_and_DemoScripts/screening_results_500perms_v21/Sex_1_metadata.json
- PID_BUST_Results_and_DemoScripts/screening_results_500perms_v21/Sex_1_pvals.csv
- PID_BUST_Results_and_DemoScripts/screening_results_500perms_v21/Sex_1_rejects.csv
- PID_BUST_Results_and_DemoScripts/source_pair_BUST_network_composite_scores.csv
- PID_BUST_Results_and_DemoScripts/source_pair_BUST_scores_entropy_gini_ks.csv
- PID_BUST_Results_and_DemoScripts/source_pair_generalist_specialist_universal_scores.csv
- PID_BUST_Results_and_DemoScripts/source_pair_generalist_specialist_universal_scores_datadriven.csv
