# Supplementary material for: Interpreting higher-order dependence in multimorbidity using cohort data: A partial information decomposition approach
Source: PLoS Comput Biol. 2026 Jun 10;22(6):e1014386. doi: 10.1371/journal.pcbi.1014386 (PMC13268148; doi:10.1371/journal.pcbi.1014386)
Supplement: S1 File — PID_BUST_Results_and_DemoScripts.zip is a self-contained archive enabling readers to reproduce the main-text analyses and figures from pre-computed PID results. It contains a Jupyter notebook that regenerates Figs 1–4, plotting utility modules, pre-computed permutation-screening results and analysis-ready dataframes, BUST-network artefacts (edge lists, node attributes, clique catalogues, and quadrant assignments), hub-variable summaries, and a Python requirements file. Installation and execution are documented in the accompanying README. Raw LASA participant data are not included (governed access); the package provides the full downstream pipeline conditional on data access. (ZIP) [file pcbi.1014386.s002.zip › PID_BUST_Results_and_DemoScripts/bust_network_edges.csv]

source	target	composite_bust	weight	source_label	target_label
grip_category	Pain	0.67012698939191	0.67012698939191	Grip Strength	Pain Symptoms
grip_category	Memory_Complaints	0.784528533549308	0.784528533549308	Grip Strength	Memory Complaints
grip_category	Memory_Problems	0.7845285335493078	0.7845285335493078	Grip Strength	Memory Problems
grip_category	functionality_state	0.39581110346946674	0.39581110346946674	Grip Strength	Functional Limitations
grip_category	General_Health	0.6467364427107021	0.6467364427107021	Grip Strength	General Health
Physical_Activity	Memory_Complaints	0.9830451823583369	0.9830451823583369	Physical Activity	Memory Complaints
Physical_Activity	Memory_Problems	0.9830451823583369	0.9830451823583369	Physical Activity	Memory Problems
Physical_Activity	Anxiety	0.7309788701322935	0.7309788701322935	Physical Activity	Anxiety Symptoms
Physical_Activity	Depression	0.4321608889110041	0.4321608889110041	Physical Activity	Depressive Symptoms
Physical_Activity	Sleep	0.6571988990668477	0.6571988990668477	Physical Activity	Sleep Quality
Physical_Activity	Health_vs_Peers	0.6584845094441265	0.6584845094441265	Physical Activity	Perceived Health (vs Peers)
Physical_Activity	General_Health	0.5299579390274962	0.5299579390274962	Physical Activity	General Health
Alcohol_Use	Pain	0.5539682481578417	0.5539682481578417	Alcohol Use	Pain Symptoms
Alcohol_Use	General_Health	0.5482545574048604	0.5482545574048604	Alcohol Use	General Health
Alcohol_Use	Memory_Complaints	0.7979600475134015	0.7979600475134015	Alcohol Use	Memory Complaints
Alcohol_Use	Memory_Problems	0.7979600475134017	0.7979600475134017	Alcohol Use	Memory Problems
functionality_state	Sleep	0.8144707175775727	0.8144707175775727	Functional Limitations	Sleep Quality
functionality_state	General_Health	0.6018710695045598	0.6018710695045598	Functional Limitations	General Health
functionality_state	Depression	0.6772917799036098	0.6772917799036098	Functional Limitations	Depressive Symptoms
functionality_state	Health_vs_Peers	0.4392733487415993	0.4392733487415993	Functional Limitations	Perceived Health (vs Peers)
functionality_state	Anxiety	1.0	1.0	Functional Limitations	Anxiety Symptoms
functionality_state	Pain	0.6315589685049486	0.6315589685049486	Functional Limitations	Pain Symptoms
General_Health	MMSE_Spell	0.6112682592467537	0.6112682592467537	General Health	MMSE
General_Health	Sleep	0.6682942061769803	0.6682942061769803	General Health	Sleep Quality
General_Health	Depression	0.43735284428431037	0.43735284428431037	General Health	Depressive Symptoms
General_Health	Pain	0.6790897895589951	0.6790897895589951	General Health	Pain Symptoms
Memory_Problems	Sleep	0.4414456591848139	0.4414456591848139	Memory Problems	Sleep Quality
Memory_Problems	Health_vs_Peers	0.41581751871238315	0.41581751871238315	Memory Problems	Perceived Health (vs Peers)
Health_vs_Peers	Memory_Complaints	0.41581751871238315	0.41581751871238315	Perceived Health (vs Peers)	Memory Complaints
MMSE_Spell	Pain	0.48194150597177426	0.48194150597177426	MMSE	Pain Symptoms
Anxiety	Pain	0.6849954294516035	0.6849954294516035	Anxiety Symptoms	Pain Symptoms
Depression	Pain	0.8038168044178534	0.8038168044178534	Depressive Symptoms	Pain Symptoms
Pain	Sleep	0.41262878595795266	0.41262878595795266	Pain Symptoms	Sleep Quality
Memory_Complaints	Sleep	0.44144565918476697	0.44144565918476697	Memory Complaints	Sleep Quality
