# Supplementary material for: Interpreting higher-order dependence in multimorbidity using cohort data: A partial information decomposition approach
Source: PLoS Comput Biol. 2026 Jun 10;22(6):e1014386. doi: 10.1371/journal.pcbi.1014386 (PMC13268148; doi:10.1371/journal.pcbi.1014386)
Supplement: S1 File — PID_BUST_Results_and_DemoScripts.zip is a self-contained archive enabling readers to reproduce the main-text analyses and figures from pre-computed PID results. It contains a Jupyter notebook that regenerates Figs 1–4, plotting utility modules, pre-computed permutation-screening results and analysis-ready dataframes, BUST-network artefacts (edge lists, node attributes, clique catalogues, and quadrant assignments), hub-variable summaries, and a Python requirements file. Installation and execution are documented in the accompanying README. Raw LASA participant data are not included (governed access); the package provides the full downstream pipeline conditional on data access. (ZIP) [file pcbi.1014386.s002.zip › PID_BUST_Results_and_DemoScripts/generate_publication_figures_SIMPLE.ipynb]

# %% [markdown]
# LASA Synergy Analysis - Publication Figures

This notebook generates key publication figures from pre-computed BUST and GUS scores.

## Data Source
The BUST and GUS scores are pre-computed and provided as CSV files:
- `source_pair_BUST_scores_entropy_gini_ks.csv`
- `source_pair_BUST_network_composite_scores.csv`
- `source_pair_generalist_specialist_universal_scores_datadriven.csv`

These files contain the complete BUST (Breadth-Uniformity-Synergy-Total) and GUS
(Generalist-Specialist-Universal) metrics computed from the PID data.

## Figures Generated
1. Synergy fraction distribution
2. BUST breadth-uniformity map
3. Context-dependent synergies (panels A & C)

Additional figures can be generated using the same approach with the provided data.


# %% [markdown]
## Setup

# %% [code]
import numpy as np
import pandas as pd
import matplotlib.pyplot as plt
import seaborn as sns
from pathlib import Path

# Import data loading utilities
try:
    from lasa_pid_plotting_utils_clean import load_stratified_data
except ImportError:
    from lasa_pid_plotting_utils import load_stratified_data

# Configuration
plt.style.use('default')
sns.set_context(context='paper', font_scale=1.25)

print('Setup complete')


# %% [markdown]
## Load Data

# %% [code]
# Load PID data
data_dir = 'pid_dataframes_for_plotting_21'
data = load_stratified_data(data_dir)

if data and data['metadata']['has_strata']:
    datasets = {k: v for k, v in data.items() if k not in ['metadata', 'COMBINED']}
    total_data = datasets['full_population']['total_data']
    print(f'Loaded data: {total_data.shape}')
else:
    print('ERROR: Data not loaded')

# Load pre-computed BUST scores
bust_df = pd.read_csv('source_pair_BUST_scores_entropy_gini_ks.csv')
network_df = pd.read_csv('source_pair_BUST_network_composite_scores.csv')
print(f'Loaded BUST scores: {len(bust_df)} pairs')


# %% [markdown]
## Figure 1: Synergy Fraction Distribution

# %% [code]
# fig, ax = plt.subplots(figsize=(10, 6))

# ax.hist(total_data['Percentage'], bins=50, color='steelblue', 
#         alpha=0.7, edgecolor='black', linewidth=0.5)

# ax.set_xlabel('Synergy as % of Total MI', fontsize=13, fontweight='bold')
# ax.set_ylabel('Frequency', fontsize=13, fontweight='bold')
# ax.set_title('Distribution of Synergy Fraction\n(All Source-Target Combinations)', 
#              fontsize=14, fontweight='bold', pad=15)
# ax.grid(True, alpha=0.3)

# plt.tight_layout()
# plt.savefig('synergy_fraction_distribution.pdf', dpi=300, bbox_inches='tight')
# plt.savefig('synergy_fraction_distribution.png', dpi=300, bbox_inches='tight')
# print('Saved: synergy_fraction_distribution.pdf/png')
# plt.show()


# %% [markdown]
## Figure 2: BUST Breadth-Uniformity Map (Simplified)

# %% [code]
# Filter for pairs with valid BUST scores
bust_plot = bust_df[~bust_df['B_entropy_score'].isna() & 
                    ~bust_df['U_entropy_score'].isna()].copy()

fig, ax = plt.subplots(figsize=(12, 10))

# Scatter plot
scatter = ax.scatter(
    bust_plot['B_entropy_score'],
    bust_plot['U_entropy_score'],
    s=bust_plot['strength'] * 2000,  # Size by strength
    c=bust_plot['total_tmi'],  # Color by total MI
    cmap='viridis',
    alpha=0.6,
    edgecolors='gray',
    linewidths=0.3
)

# Add quadrant lines
ax.axhline(0, color='gray', linestyle='--', linewidth=1, alpha=0.7)
ax.axvline(0, color='gray', linestyle='--', linewidth=1, alpha=0.7)

ax.set_xlabel('Breadth (B)\nNarrow/Focused ← → Broad/Diverse', 
              fontsize=13, fontweight='bold')
ax.set_ylabel('Uniformity (U)\nContext-Specific ← → Uniform/Stable', 
              fontsize=13, fontweight='bold')
ax.set_title('BUST Map: Breadth vs Uniformity of Synergistic Relationships', 
             fontsize=14, fontweight='bold', pad=15)

ax.grid(True, alpha=0.3)

cbar = plt.colorbar(scatter, ax=ax)
cbar.set_label('Total Mutual Information', fontsize=11)

plt.tight_layout()
plt.savefig('bust_breadth_uniformity_map_simple.pdf', dpi=300, bbox_inches='tight')
plt.savefig('bust_breadth_uniformity_map_simple.png', dpi=300, bbox_inches='tight')
print('Saved: bust_breadth_uniformity_map_simple.pdf/png')
plt.show()


# %% [markdown]
## Figure 3: Context-Dependent Pairs

# %% [code]
# Define variable mapping
variable_mapping = {
    'MAP_NormalElevated_vs_H': 'Mean Arterial Pressure',
    'WHR_Obesity': 'Waist-Hip Ratio',
    'Anxiety': 'Anxiety Symptoms',
    'functionality_state': 'Functional Limitations',
    'Sleep': 'Sleep Quality',
    'Health_vs_Peers': 'Perceived Health (vs Peers)',
    'Physical_Activity': 'Physical Activity',
    'Depression': 'Depressive Symptoms',
    'Pain': 'Pain Symptoms',
    'Hearing': 'Hearing Difficulties',
    'Memory_Complaints': 'Memory Complaints',
    'Memory_Problems': 'Memory Problems',
    'General_Health': 'General Health (Perceived)',
    'MMSE_Spell': 'MMSE',
    'BMI': 'Body Mass Index',
    'Alcohol_Use': 'Alcohol Use',
    'grip_category': 'Grip Strength'
}

def format_pair_name(pair_name):
    parts = pair_name.split('-')
    if len(parts) == 2:
        var1 = variable_mapping.get(parts[0], parts[0])
        var2 = variable_mapping.get(parts[1], parts[1])
        return f'{var1}–{var2}'
    return pair_name

# Select pairs with lowest MM uniformity
top_mm_specific = bust_df.nsmallest(10, 'mm_U_entropy')[[
    'source_pair', 'strength', 'sex_U_entropy', 'mm_U_entropy', 'age_U_entropy'
]].copy()

# Create heatmap
fig, ax = plt.subplots(figsize=(9, 10))

# Prepare data
stratum_data = []
labels = []
for _, row in top_mm_specific.iterrows():
    stratum_data.append([row['sex_U_entropy'], row['mm_U_entropy'], row['age_U_entropy']])
    pair_label = format_pair_name(row['source_pair'])
    labels.append(f'{pair_label}\n(S={row["strength"]:.3f})')

stratum_array = np.array(stratum_data)

# Create heatmap
im = ax.imshow(stratum_array, cmap='Purples_r', aspect=0.3, vmin=0, vmax=1)

ax.set_xticks(range(3))
ax.set_xticklabels(['Sex', 'Multimorbidity', 'Age'], fontsize=11)
ax.set_yticks(range(len(labels)))
ax.set_yticklabels(labels, fontsize=10)
ax.set_title('Lowest Multimorbidity Uniformity Pairs\n(Context-Dependent Relationships)', 
             fontsize=13, fontweight='bold', pad=15)

# Add values
for i in range(len(labels)):
    for j in range(3):
        value = stratum_array[i, j]
        color = 'white' if value < 0.5 else 'black'
        ax.text(j, i, f'{value:.2f}', ha='center', va='center', 
                color=color, fontsize=10, fontweight='bold')

cbar = plt.colorbar(im, ax=ax, fraction=0.046, pad=0.04)
cbar.set_label('Uniformity Score\n(Dark = More Variable)', fontsize=11, fontweight='bold')

plt.tight_layout()
plt.savefig('panel_A_lowest_MM_uniformity.pdf', dpi=300, bbox_inches='tight')
plt.savefig('panel_A_lowest_MM_uniformity.png', dpi=300, bbox_inches='tight')
print('Saved: panel_A_lowest_MM_uniformity.pdf/png')
plt.show()
