# Supplementary material for: Interpreting higher-order dependence in multimorbidity using cohort data: A partial information decomposition approach
Source: PLoS Comput Biol. 2026 Jun 10;22(6):e1014386. doi: 10.1371/journal.pcbi.1014386 (PMC13268148; doi:10.1371/journal.pcbi.1014386)
Supplement: S1 File — PID_BUST_Results_and_DemoScripts.zip is a self-contained archive enabling readers to reproduce the main-text analyses and figures from pre-computed PID results. It contains a Jupyter notebook that regenerates Figs 1–4, plotting utility modules, pre-computed permutation-screening results and analysis-ready dataframes, BUST-network artefacts (edge lists, node attributes, clique catalogues, and quadrant assignments), hub-variable summaries, and a Python requirements file. Installation and execution are documented in the accompanying README. Raw LASA participant data are not included (governed access); the package provides the full downstream pipeline conditional on data access. (ZIP) [file pcbi.1014386.s002.zip › PID_BUST_Results_and_DemoScripts/lasa_pid_plotting_utils.py]

"""
LASA PID Plotting Utilities

This module contains plotting functions extracted from the original notebook
for visualizing PID (Partial Information Decomposition) analysis results.

Functions:
- plot_pid_atoms: Bar chart of PID atom values
- plot_network_PID_components: Network visualization with synergy edges
- plot_clustering_heatmaps: Heatmaps for clustering analysis
- plot_synergy_distributions: Various distribution plots
- plot_scatter_analyses: Scatter plots for synergy analysis

Author: Extracted from dit-synergy-Analyse-Triplets-Plots.ipynb
"""

import numpy as np
import pandas as pd
import matplotlib.pyplot as plt
import seaborn as sns
import networkx as nx
from matplotlib.patches import Patch
from matplotlib.lines import Line2D
from matplotlib.legend import Legend
import warnings

# Set plotting style
sns.set_context(context='paper', font_scale=1.25, rc=None)
warnings.filterwarnings('ignore')

# Color schemes - Updated with your specified colors
SEGMENT_COLORS = ['#1ABC9C', '#3498DB', '#9B59B6', '#E67E22']  # teal, blue, purple, orange
SEGMENT_LABELS = ['Redundant', 'Unique 1', 'Unique 2', 'Synergistic']

# Variable type classification and colors
VARIABLE_CLASSIFICATIONS = {
    # Symptoms (subjective reports)
    "symptoms": {
        "variables": ["Anxiety", "Depression", "Sleep", "Pain", "Hearing", "General_Health", 
                     "Health_vs_Peers", "Memory_Complaints", "Tense", "Frightened", "Worry", 
                     "Stomach_Fear", "Restless", "Panic", "Relaxed", "Fearful", "Depressed", 
                     "Cry", "Sad", "Blues", "Failure", "Appetite", "Lonely", "Effort", 
                     "Unfriendly", "Get_Going", "Bothered", "Good_Mood", "Mind", "Hopeful", 
                     "Sleep_LastWeek", "Happy", "Talk", "Enjoy", "Dislike"],
        "color": "#2ECC71"  # green
    },
    
    # Signs (objective or performance-based measures)
    "signs": {
        "variables": ["MAP", "Grip", "BMI", "WHR", "Physical_Activity", "Alcohol_Use", 
                     "MMSE_score", "MMSE_score_category", "MM_score"],
        "color": "#F1C40F"  # yellow
    },
    
    # Wellbeing/Behaviors (functional and lifestyle measures)
    "wellbeing": {
        "variables": ["Functionality", "Frailty", "Stairs", "Undress", "Chair_SitRise", 
                     "Toenail_Cut", "Walk_5min", "Transport"],
        "color": "#3498DB"  # blue (same as unique_1 for consistency)
    },
    
    # Diseases (physician-assigned or algorithm-assigned)
    "diseases": {
        "variables": ["Respiratory", "Heart_Disease", "Arterial_Disease", "Diabetes", 
                     "CVA", "Osteoarthritis", "Rheumatoid_Arthritis", "Cancer"],
        "color": "#34495E"  # dark gray
    }
}

# Create a lookup dictionary for easy classification
VARIABLE_TYPE_MAP = {}
TYPE_COLORS = {}
for category, info in VARIABLE_CLASSIFICATIONS.items():
    TYPE_COLORS[category] = info["color"]
    for var in info["variables"]:
        VARIABLE_TYPE_MAP[var] = category

# Add default colors for unclassified variables
TYPE_COLORS["other"] = "#95A5A6"  # light gray
TYPE_COLORS["central"] = "#E74C3C"  # red for central nodes


def plot_pid_atoms(pid_obj, figsize=(12, 6), title="PID Atoms (Partial Information Decomposition)"):
    """
    Extracts the PID atom values from a PID object and creates a bar plot.
    
    Parameters:
    -----------
    pid_obj : PID object
        PID calculation result from dit package
    figsize : tuple
        Figure size for the plot
    title : str
        Plot title
    
    Returns:
    --------
    matplotlib.figure.Figure
        The created figure
    """
    # Extract PID atoms
    pid_atoms = pid_obj.pid
    
    # Convert to DataFrame
    df_atoms = pd.DataFrame(list(pid_atoms.items()), columns=["Atom", "pi_value"])
    
    # Create bar plot
    plt.figure(figsize=figsize)
    plt.bar(df_atoms["Atom"], df_atoms["pi_value"], color='skyblue')
    plt.xticks(rotation=90)
    plt.xlabel("PID Atom (Antichain)")
    plt.ylabel("Partial Information (pi)")
    plt.title(title)
    plt.tight_layout()
    
    return plt.gcf()


# Stratified Analysis Functions
def load_stratified_data(data_dir='pid_dataframes_for_plotting'):
    """
    Load all processed data files including stratified datasets.
    
    Parameters:
    -----------
    data_dir : str
        Directory containing processed data files
        
    Returns:
    --------
    dict
        Dictionary containing all loaded dataframes organized by dataset
    """
    from pathlib import Path
    import pickle
    
    data_dir = Path(data_dir)
    loaded_data = {}
    
    try:
        # Load metadata to see what datasets are available
        with open(data_dir / 'metadata_all_datasets.pkl', 'rb') as f:
            metadata = pickle.load(f)
        
        print(f"📊 Found {len(metadata['datasets'])} datasets")
        print(f"📊 Has strata: {metadata['has_strata']}")
        
        # Load each dataset
        for dataset_name in metadata['datasets']:
            print(f"\\n📂 Loading {dataset_name}...")
            dataset_data = {}
            
            # Load total_data
            total_data_path = data_dir / f'total_data_{dataset_name}.csv'
            if total_data_path.exists():
                dataset_data['total_data'] = pd.read_csv(total_data_path)
                print(f"  ✓ total_data: {dataset_data['total_data'].shape}")
            
            # Load plot_data
            plot_data_path = data_dir / f'plot_data_{dataset_name}.pkl'
            if plot_data_path.exists():
                dataset_data['plot_data'] = pd.read_pickle(plot_data_path)
                print(f"  ✓ plot_data: {dataset_data['plot_data'].shape}")
            
            loaded_data[dataset_name] = dataset_data
        
        # Load combined dataset if available
        combined_path = data_dir / 'total_data_COMBINED.csv'
        if combined_path.exists():
            loaded_data['COMBINED'] = {
                'total_data': pd.read_csv(combined_path)
            }
            print(f"\\n📊 Combined dataset: {loaded_data['COMBINED']['total_data'].shape}")
        
        # Add metadata
        loaded_data['metadata'] = metadata
        
        print(f"\\n✅ Successfully loaded {len(loaded_data)} datasets")
        
    except Exception as e:
        print(f"❌ Error loading stratified data: {e}")
        return None
        
    return loaded_data


def compare_strata_summary(total_data_dict):
    """
    Create summary comparison of synergy patterns across functionality strata.
    
    Parameters:
    -----------
    total_data_dict : dict
        Dictionary of total_data dataframes by dataset name
    
    Returns:
    --------
    pd.DataFrame
        Summary statistics by stratum
    """
    # Get functionality strata
    strata_datasets = {k: v for k, v in total_data_dict.items() 
                      if k.startswith('Functionality_')}
    
    if not strata_datasets:
        print("No functionality strata found")
        return None
    
    summary_stats = []
    
    for dataset_name, total_data in strata_datasets.items():
        stratum_num = dataset_name.split('_')[1]
        
        stats = {
            'Stratum': int(stratum_num),
            'N_relationships': len(total_data),
            'Mean_synergy': total_data['Synergy'].mean(),
            'Median_synergy': total_data['Synergy'].median(),
            'Mean_TMI': total_data['TMI'].mean(),
            'Median_TMI': total_data['TMI'].median(),
            'Mean_percentage': total_data['Percentage'].mean(),
            'Median_percentage': total_data['Percentage'].median(),
            'Top_synergy': total_data['Synergy'].max(),
            'Top_percentage': total_data['Percentage'].max()
        }
        
        summary_stats.append(stats)
    
    summary_df = pd.DataFrame(summary_stats).sort_values('Stratum')
    
    print("📊 Strata Summary Statistics:")
    print(summary_df.round(4))
    
    return summary_df


def plot_cross_strata_comparison(summary_df, figsize=(14, 10)):
    """
    Create comprehensive comparison plots across functionality strata.
    
    Parameters:
    -----------
    summary_df : pd.DataFrame
        Summary statistics by stratum from compare_strata_summary()
    figsize : tuple
        Figure size
    
    Returns:
    --------
    matplotlib.figure.Figure
        The created figure
    """
    fig, axes = plt.subplots(2, 3, figsize=figsize)
    axes = axes.flatten()
    
    # Define metrics to plot
    metrics = [
        ('Mean_synergy', 'Mean Synergy'),
        ('Median_synergy', 'Median Synergy'),
        ('Mean_TMI', 'Mean TMI'),
        ('Mean_percentage', 'Mean Synergy %'),
        ('Top_synergy', 'Maximum Synergy'),
        ('N_relationships', 'Number of Relationships')
    ]
    
    # Create bar plots for each metric
    for i, (metric, title) in enumerate(metrics):
        ax = axes[i]
        bars = ax.bar(summary_df['Stratum'], summary_df[metric], 
                     color='#E67E22', alpha=0.7, edgecolor='black')
        ax.set_title(title)
        ax.set_xlabel('Functionality Stratum')
        ax.set_ylabel(title)
        ax.grid(True, alpha=0.3)
        
        # Add value labels on bars
        for bar, value in zip(bars, summary_df[metric]):
            height = bar.get_height()
            ax.text(bar.get_x() + bar.get_width()/2., height,
                   f'{value:.3f}' if value < 1 else f'{value:.0f}',
                   ha='center', va='bottom', fontsize=8)
    
    plt.suptitle('Synergy Patterns Across Functionality Strata', fontsize=16)
    plt.tight_layout()
    
    return fig


def plot_synergy_distribution(total_data, figsize=(10, 6)):
    """
    Plot distribution of synergy percentages.
    
    Parameters:
    -----------
    total_data : pd.DataFrame
        Main analysis dataframe with Synergy, TMI, and Percentage columns
    figsize : tuple
        Figure size
    """
    fig, (ax1, ax2) = plt.subplots(1, 2, figsize=figsize)
    
    # Histogram of synergy percentages
    ax1.hist(total_data['Percentage'], bins=50, alpha=0.7, edgecolor='black')
    ax1.set_xlabel('Synergy Percentage')
    ax1.set_ylabel('Frequency')
    ax1.set_title('Distribution of Synergy Percentages')
    
    # Scatter plot of Synergy vs TMI
    ax2.scatter(total_data['Percentage'], total_data['TMI'], alpha=0.7)
    ax2.set_xlabel('Synergy Percentage')
    ax2.set_ylabel('Total Mutual Information (TMI)')
    ax2.set_title('Synergy % vs. TMI')
    
    plt.tight_layout()
    return fig


def plot_clustering_heatmaps(cluster_means, syn_df, target_cols, figsize=(12, 8), annot=False):
    """
    Create clustering analysis visualizations.
    
    Parameters:
    -----------
    cluster_means : pd.DataFrame
        Cluster means for each target variable
    syn_df : pd.DataFrame  
        Synergy dataframe with clustering results
    target_cols : list
        List of target column names
    figsize : tuple
        Figure size
    annot : bool
        Whether to show annotations in heatmaps (default: False)
    """
    fig, axes = plt.subplots(2, 2, figsize=figsize)
    
    # Heatmap of cluster means
    sns.heatmap(cluster_means.set_index('Cluster'),
                annot=annot,
                cmap="viridis", 
                annot_kws={'size': 8} if annot else {},
                ax=axes[0, 0])
    axes[0, 0].set_title('Average Synergy Values per Target in Each Cluster')
    axes[0, 0].set_ylabel('Cluster')
    axes[0, 0].set_xlabel('Target Variables')
    
    # Scatter plot of synergy mean vs variance by cluster
    sns.scatterplot(data=syn_df,
                    x='synergy_mean',
                    y='synergy_variance', 
                    hue='Cluster',
                    palette="deep",
                    s=100,
                    ax=axes[0, 1])
    axes[0, 1].set_title('Synergy Mean vs Variance by Cluster')
    axes[0, 1].set_xlabel('Synergy Mean')
    axes[0, 1].set_ylabel('Synergy Variance')
    
    # Boxplot of targets above threshold by cluster
    sns.boxplot(x='Cluster', y='num_above_threshold', data=syn_df, ax=axes[1, 0])
    axes[1, 0].set_title('Distribution of # Targets Above 80% of Max Synergy by Cluster')
    axes[1, 0].set_xlabel('Cluster')
    axes[1, 0].set_ylabel('Number of Targets Above Threshold')
    
    # Count plot of groups per cluster
    sns.countplot(x='Cluster', data=syn_df, palette="pastel", ax=axes[1, 1])
    axes[1, 1].set_title('Count of Groups in Each Cluster')
    axes[1, 1].set_xlabel('Cluster')
    axes[1, 1].set_ylabel('Number of Groups')
    
    plt.tight_layout()
    return fig


def plot_heatmap_pid_results(plot_data, measure='I_mmi', figsize=(15, 10), annot=False):
    """
    Create heatmap of PID results.
    
    Parameters:
    -----------
    plot_data : pd.DataFrame
        Normalized PID results
    measure : str
        Information measure name
    figsize : tuple
        Figure size
    annot : bool
        Whether to show annotations (default: False for cleaner look)
    """
    # Filter for synergy rows only
    syn_data = plot_data[plot_data.index.str.contains('syn')]
    
    plt.figure(figsize=figsize)
    
    # Use orange colormap for synergy (darker = more synergy)
    ax = sns.heatmap(syn_data, 
                     annot=annot, 
                     fmt='.2f' if annot else '', 
                     annot_kws={'size': 8} if annot else {},
                     cmap='Oranges')  # Sequential orange as requested
    ax.set_title(f"Synergy Information Decomposition ({measure})")
    ax.set_xlabel("Target Variables")
    ax.set_ylabel("Source Pairs (Synergy)")
    
    plt.tight_layout()
    return plt.gcf()


# Stratified Analysis Functions
def load_stratified_data(data_dir='pid_dataframes_for_plotting'):
    """
    Load all processed data files including stratified datasets.
    
    Parameters:
    -----------
    data_dir : str
        Directory containing processed data files
        
    Returns:
    --------
    dict
        Dictionary containing all loaded dataframes organized by dataset
    """
    from pathlib import Path
    import pickle
    
    data_dir = Path(data_dir)
    loaded_data = {}
    
    try:
        # Load metadata to see what datasets are available
        with open(data_dir / 'metadata_all_datasets.pkl', 'rb') as f:
            metadata = pickle.load(f)
        
        print(f"📊 Found {len(metadata['datasets'])} datasets")
        print(f"📊 Has strata: {metadata['has_strata']}")
        
        # Load each dataset
        for dataset_name in metadata['datasets']:
            print(f"\\n📂 Loading {dataset_name}...")
            dataset_data = {}
            
            # Load total_data
            total_data_path = data_dir / f'total_data_{dataset_name}.csv'
            if total_data_path.exists():
                dataset_data['total_data'] = pd.read_csv(total_data_path)
                print(f"  ✓ total_data: {dataset_data['total_data'].shape}")
            
            # Load plot_data
            plot_data_path = data_dir / f'plot_data_{dataset_name}.pkl'
            if plot_data_path.exists():
                dataset_data['plot_data'] = pd.read_pickle(plot_data_path)
                print(f"  ✓ plot_data: {dataset_data['plot_data'].shape}")
            
            loaded_data[dataset_name] = dataset_data
        
        # Load combined dataset if available
        combined_path = data_dir / 'total_data_COMBINED.csv'
        if combined_path.exists():
            loaded_data['COMBINED'] = {
                'total_data': pd.read_csv(combined_path)
            }
            print(f"\\n📊 Combined dataset: {loaded_data['COMBINED']['total_data'].shape}")
        
        # Add metadata
        loaded_data['metadata'] = metadata
        
        print(f"\\n✅ Successfully loaded {len(loaded_data)} datasets")
        
    except Exception as e:
        print(f"❌ Error loading stratified data: {e}")
        return None
        
    return loaded_data


def compare_strata_summary(total_data_dict):
    """
    Create summary comparison of synergy patterns across functionality strata.
    
    Parameters:
    -----------
    total_data_dict : dict
        Dictionary of total_data dataframes by dataset name
    
    Returns:
    --------
    pd.DataFrame
        Summary statistics by stratum
    """
    # Get functionality strata
    strata_datasets = {k: v for k, v in total_data_dict.items() 
                      if k.startswith('Functionality_')}
    
    if not strata_datasets:
        print("No functionality strata found")
        return None
    
    summary_stats = []
    
    for dataset_name, total_data in strata_datasets.items():
        stratum_num = dataset_name.split('_')[1]
        
        stats = {
            'Stratum': int(stratum_num),
            'N_relationships': len(total_data),
            'Mean_synergy': total_data['Synergy'].mean(),
            'Median_synergy': total_data['Synergy'].median(),
            'Mean_TMI': total_data['TMI'].mean(),
            'Median_TMI': total_data['TMI'].median(),
            'Mean_percentage': total_data['Percentage'].mean(),
            'Median_percentage': total_data['Percentage'].median(),
            'Top_synergy': total_data['Synergy'].max(),
            'Top_percentage': total_data['Percentage'].max()
        }
        
        summary_stats.append(stats)
    
    summary_df = pd.DataFrame(summary_stats).sort_values('Stratum')
    
    print("📊 Strata Summary Statistics:")
    print(summary_df.round(4))
    
    return summary_df


def plot_cross_strata_comparison(summary_df, figsize=(14, 10)):
    """
    Create comprehensive comparison plots across functionality strata.
    
    Parameters:
    -----------
    summary_df : pd.DataFrame
        Summary statistics by stratum from compare_strata_summary()
    figsize : tuple
        Figure size
    
    Returns:
    --------
    matplotlib.figure.Figure
        The created figure
    """
    fig, axes = plt.subplots(2, 3, figsize=figsize)
    axes = axes.flatten()
    
    # Define metrics to plot
    metrics = [
        ('Mean_synergy', 'Mean Synergy'),
        ('Median_synergy', 'Median Synergy'),
        ('Mean_TMI', 'Mean TMI'),
        ('Mean_percentage', 'Mean Synergy %'),
        ('Top_synergy', 'Maximum Synergy'),
        ('N_relationships', 'Number of Relationships')
    ]
    
    # Create bar plots for each metric
    for i, (metric, title) in enumerate(metrics):
        ax = axes[i]
        bars = ax.bar(summary_df['Stratum'], summary_df[metric], 
                     color='#E67E22', alpha=0.7, edgecolor='black')
        ax.set_title(title)
        ax.set_xlabel('Functionality Stratum')
        ax.set_ylabel(title)
        ax.grid(True, alpha=0.3)
        
        # Add value labels on bars
        for bar, value in zip(bars, summary_df[metric]):
            height = bar.get_height()
            ax.text(bar.get_x() + bar.get_width()/2., height,
                   f'{value:.3f}' if value < 1 else f'{value:.0f}',
                   ha='center', va='bottom', fontsize=8)
    
    plt.suptitle('Synergy Patterns Across Functionality Strata', fontsize=16)
    plt.tight_layout()
    
    return fig


def draw_segmented_bezier(p0, p1, ctrl, values, colors, width, steps=100):
    """
    Draw a segmented Bezier curve with different colors for each segment.
    
    Parameters:
    -----------
    p0, p1, ctrl : array-like
        Start point, end point, and control point for Bezier curve
    values : list
        Values determining segment lengths
    colors : list
        Colors for each segment
    width : float
        Line width
    steps : int
        Number of steps for curve interpolation
    """
    def bezier_interp(p0, p1, ctrl, t):
        t = t.reshape(-1, 1)
        return (1 - t)**2 * p0 + 2 * (1 - t) * t * ctrl + t**2 * p1
    
    t_vals = np.linspace(0, 1, steps)
    curve = bezier_interp(np.array(p0), np.array(p1), np.array(ctrl), t_vals)
    
    total = sum(values)
    if total == 0:
        return
        
    normed = np.array(values) / total
    seg_bounds = np.cumsum(np.concatenate([[0], normed]))
    
    for i in range(len(values)):
        start_idx = int(steps * seg_bounds[i])
        end_idx = int(steps * seg_bounds[i+1])
        if end_idx - start_idx < 2:
            continue
        segment = curve[start_idx:end_idx]
        plt.plot(segment[:, 0], segment[:, 1], color=colors[i], lw=width, solid_capstyle='butt', zorder=1)


def get_edges_for_pair(df, var1, var2):
    """
    Given a DataFrame with Sources in the index arranged in four-row blocks,
    find the block that corresponds to the unique information for var1 and var2.
    Then, for each target column, compute the total and return edge segments.

    Parameters:
    -----------
    df : pd.DataFrame
        DataFrame with Sources in index, arranged in 4-row blocks
    var1 : str
        Name of the first variable
    var2 : str
        Name of the second variable

    Returns:
    --------
    list of dicts
        Each dict has keys 'target', 'total', and 'parts'
        where parts = [val1, val2, redundancy, synergy]
    """
    n = len(df)
    for i in range(0, n, 4):
        if i+3 >= n:  # Make sure we have a complete 4-row block
            continue
            
        block = df.iloc[i:i+4]
        # Get the Sources from the index of the first two rows and clean them
        sources = block.index.tolist()[:2]
        clean_sources = [s.replace(" (syn)", "").strip() for s in sources]
        
        # Check if the block corresponds to the given pair (order does not matter)
        if set(clean_sources) == {var1, var2}:
            # Extract the rows (all columns)
            row1 = block.iloc[0, :]  # First variable unique info
            row2 = block.iloc[1, :]  # Second variable unique info  
            red_row = block.iloc[2, :]  # Redundant info
            syn_row = block.iloc[3, :]  # Synergistic info
            edges = []
            
            # Loop over each target (columns in the dataframe)
            for target in df.columns:
                val1 = row1[target]
                val2 = row2[target]
                val_red = red_row[target]
                val_syn = syn_row[target]
                total = val1 + val2 + val_red + val_syn
                
                if pd.isna(total) or total == 0:
                    continue  # Skip if total is empty or zero
                    
                edges.append({
                    'target': target,
                    'total': total,
                    'parts': [val1, val2, val_red, val_syn]
                })
            return edges
    # If no block is found, return an empty list
    return []


def prepare_network_edges(plot_data, central_node_pair):
    """
    Prepare network edges from plot_data for a given central node pair.
    
    Parameters:
    -----------
    plot_data : pd.DataFrame
        Normalized PID plot data
    central_node_pair : str
        Central node pair separated by dash, e.g., 'Sleep-Pain'
        
    Returns:
    --------
    list of dicts
        Edge data ready for plot_network_PID_components
    """
    # Parse the central node pair
    if '–' in central_node_pair:  # em-dash
        var1, var2 = central_node_pair.split('–')
    elif '-' in central_node_pair:  # regular dash
        var1, var2 = central_node_pair.split('-')
    else:
        raise ValueError(f"Central node pair must contain a dash separator: {central_node_pair}")
    
    var1 = var1.strip()
    var2 = var2.strip()
    
    # Get edges using the original function
    edges = get_edges_for_pair(plot_data, var1, var2)
    
    if not edges:
        print(f"Warning: No edges found for pair {var1}-{var2}")
        print(f"Available source pairs in data:")
        available_pairs = list_available_pairs(plot_data)
        for pair in available_pairs[:10]:  # Show first 10
            print(f"  {pair}")
        if len(available_pairs) > 10:
            print(f"  ... and {len(available_pairs) - 10} more pairs")
    
    return edges


def list_available_pairs(plot_data):
    """
    List all available variable pairs in the plot_data for network visualization.
    
    Parameters:
    -----------
    plot_data : pd.DataFrame
        Normalized PID plot data with Sources in index
        
    Returns:
    --------
    list of str
        Available pairs in format 'var1-var2'
    """
    sources = plot_data.index.tolist()
    pairs = set()
    
    for i in range(0, len(sources), 4):
        if i+3 < len(sources):  # Ensure we have a complete 4-row block
            s1 = sources[i].replace(" (syn)", "").strip()
            s2 = sources[i+1].replace(" (syn)", "").strip()
            # Only add if we have two different variables
            if s1 != s2:
                pairs.add(f"{s1}-{s2}")
    
    return sorted(list(pairs))


def plot_network_from_pair(plot_data, central_node_pair, figsize=(12, 10), node_size=2000, 
                          show_legend=True, title=None):
    """
    Create network plot directly from a central node pair string.
    
    Parameters:
    -----------
    plot_data : pd.DataFrame
        Normalized PID plot data
    central_node_pair : str
        Central node pair, e.g., 'Sleep-Pain'
    figsize : tuple
        Figure size
    node_size : float
        Base size for nodes (default: 2000)
    show_legend : bool
        Whether to show the legend
    title : str, optional
        Custom title for the plot
        
    Returns:
    --------
    matplotlib.figure.Figure
        The created figure
    """
    # Prepare edges
    edges = prepare_network_edges(plot_data, central_node_pair)
    
    if not edges:
        print(f"No data found for pair: {central_node_pair}")
        return None
    
    # Create the network plot
    fig = plot_network_PID_components(edges, central_node=central_node_pair, 
                                     figsize=figsize, node_size=node_size,
                                     show_legend=show_legend, title=title)
    return fig


def plot_network_PID_components(edges, central_node='Sleep–Pain', figsize=(12, 10), 
                               node_size=2000, show_legend=True, title=None):
    """
    Plot network visualization of PID components with customizable styling.
    
    Parameters:
    -----------
    edges : list
        List of edge dictionaries with 'target', 'parts', 'total' keys
    central_node : str
        Name of the central node
    figsize : tuple
        Figure size
    node_size : float
        Base size for nodes (default: 2000)
    show_legend : bool
        Whether to show legends
    title : str, optional
        Custom title for the plot
    """
    def classify_variable(var_name):
        """Classify a variable into symptoms, signs, wellbeing, or diseases."""
        return VARIABLE_TYPE_MAP.get(var_name, "other")
    
    def get_variable_color(var_name, is_central=False):
        """Get color for a variable based on its classification."""
        if is_central:
            return TYPE_COLORS["central"]
        var_type = classify_variable(var_name)
        return TYPE_COLORS[var_type]
    
    # Visual settings
    label_fontsize = 6
    
    # Create graph
    G = nx.DiGraph()
    G.add_node(central_node)
    for edge in edges:
        G.add_node(edge['target'])
        G.add_edge(central_node, edge['target'])
    
    # Circular layout, center the central node
    circular_pos = nx.circular_layout([n for n in G.nodes if n != central_node])
    pos = {n: circular_pos[n] for n in circular_pos}
    pos[central_node] = np.array([0, 0])
    
    # Compute node importance for sizing
    importance = {e['target']: sum(e['parts']) for e in edges}
    max_importance = max(importance.values()) if importance else 1
    
    node_sizes = [
        node_size if n == central_node else node_size * (0.7 + 0.6 * (importance.get(n, 0) / max_importance))
        for n in G.nodes
    ]
    
    # Node colors based on variable classification
    node_colors = [get_variable_color(n, is_central=(n == central_node)) for n in G.nodes]
    
    plt.figure(figsize=figsize)
    
    # Draw nodes
    nx.draw_networkx_nodes(G, pos, node_size=node_sizes, node_color=node_colors)
    
    # Node radius for edge trimming
    node_radius = np.sqrt(node_size) / node_size * 5
    
    # Draw segmented edges
    for edge in edges:
        target = edge['target']
        parts = edge['parts']
        total = edge['total']
        
        if total == 0:
            continue
            
        # Reorder parts: [Redundant, Unique1, Unique2, Synergy]
        reordered_parts = [parts[2], parts[0], parts[1], parts[3]] if len(parts) >= 4 else parts
        
        p0 = pos[central_node]
        p1 = pos[target]
        vec = p1 - p0
        length = np.linalg.norm(vec)
        
        if length == 0:
            continue
            
        # Trim at node edges
        unit_vec = vec / length
        p0 = p0 + unit_vec * node_radius
        p1 = p1 - unit_vec * node_radius
        
        # Control point for curvature
        midpoint = (p0 + p1) / 2
        normal = np.array([-vec[1], vec[0]]) / length
        ctrl = midpoint + normal * 0.2
        
        # Width scaling
        base_width = 4
        line_width = base_width + 6 * (total / max_importance)
        
        draw_segmented_bezier(p0, p1, ctrl, reordered_parts, SEGMENT_COLORS, line_width)
    
    # Add wrapped labels
    def wrap_label(name, max_chars=10):
        name = name.replace("_", " ")
        words = name.split()
        lines = []
        current_line = ""
        for word in words:
            if len(current_line + " " + word) <= max_chars:
                current_line = current_line + " " + word if current_line else word
            else:
                lines.append(current_line)
                current_line = word
        if current_line:
            lines.append(current_line)
        return '\n'.join(lines)
    
    # Draw labels
    for node, (x, y) in pos.items():
        label = wrap_label(node, max_chars=12)
        plt.text(
            x, y, label,
            ha='center',
            va='center',
            color='white',
            fontsize=6.9,
            zorder=10,
            bbox=dict(boxstyle="round,pad=0.2", facecolor='none', edgecolor='none')
        )
    
    # Add legends if requested
    if show_legend:
        # Edge contribution legend
        segment_legend_handles = [
            Line2D([0], [0], color=SEGMENT_COLORS[i], lw=4, label=SEGMENT_LABELS[i])
            for i in range(len(SEGMENT_LABELS))
        ]
        
        # Node type legend
        unique_node_types = set()
        for node in G.nodes:
            if node != central_node:
                node_type = classify_variable(node)
                unique_node_types.add(node_type)
        
        node_type_handles = []
        for node_type in sorted(unique_node_types):
            if node_type in TYPE_COLORS:
                handle = Patch(color=TYPE_COLORS[node_type], label=node_type.title())
                node_type_handles.append(handle)
        
        # Add central node legend
        if central_node:
            central_handle = Patch(color=TYPE_COLORS["central"], label="Central Node")
            node_type_handles.append(central_handle)
        
        ax = plt.gca()
        
        # Edge legend
        legend1 = Legend(
            ax, segment_legend_handles, SEGMENT_LABELS,
            loc='upper left',
            bbox_to_anchor=(1.02, 1),
            title="PID Components",
            frameon=True
        )
        ax.add_artist(legend1)
        
        # Node type legend
        if node_type_handles:
            legend2 = Legend(
                ax, node_type_handles, [h.get_label() for h in node_type_handles],
                loc='upper left',
                bbox_to_anchor=(1.02, 0.6),
                title="Variable Types",
                frameon=True
            )
            ax.add_artist(legend2)
    
    # Add title if provided
    if title:
        plt.title(title, fontsize=14, pad=20)
    
    plt.axis('off')
    plt.margins(0.1)
    plt.tight_layout()
    
    return plt.gcf()


# Stratified Analysis Functions
def load_stratified_data(data_dir='pid_dataframes_for_plotting'):
    """
    Load all processed data files including stratified datasets.
    
    Parameters:
    -----------
    data_dir : str
        Directory containing processed data files
        
    Returns:
    --------
    dict
        Dictionary containing all loaded dataframes organized by dataset
    """
    from pathlib import Path
    import pickle
    
    data_dir = Path(data_dir)
    loaded_data = {}
    
    try:
        # Load metadata to see what datasets are available
        with open(data_dir / 'metadata_all_datasets.pkl', 'rb') as f:
            metadata = pickle.load(f)
        
        print(f"📊 Found {len(metadata['datasets'])} datasets")
        print(f"📊 Has strata: {metadata['has_strata']}")
        
        # Load each dataset
        for dataset_name in metadata['datasets']:
            print(f"\\n📂 Loading {dataset_name}...")
            dataset_data = {}
            
            # Load total_data
            total_data_path = data_dir / f'total_data_{dataset_name}.csv'
            if total_data_path.exists():
                dataset_data['total_data'] = pd.read_csv(total_data_path)
                print(f"  ✓ total_data: {dataset_data['total_data'].shape}")
            
            # Load plot_data
            plot_data_path = data_dir / f'plot_data_{dataset_name}.pkl'
            if plot_data_path.exists():
                dataset_data['plot_data'] = pd.read_pickle(plot_data_path)
                print(f"  ✓ plot_data: {dataset_data['plot_data'].shape}")
            
            loaded_data[dataset_name] = dataset_data
        
        # Load combined dataset if available
        combined_path = data_dir / 'total_data_COMBINED.csv'
        if combined_path.exists():
            loaded_data['COMBINED'] = {
                'total_data': pd.read_csv(combined_path)
            }
            print(f"\\n📊 Combined dataset: {loaded_data['COMBINED']['total_data'].shape}")
        
        # Add metadata
        loaded_data['metadata'] = metadata
        
        print(f"\\n✅ Successfully loaded {len(loaded_data)} datasets")
        
    except Exception as e:
        print(f"❌ Error loading stratified data: {e}")
        return None
        
    return loaded_data


def compare_strata_summary(total_data_dict):
    """
    Create summary comparison of synergy patterns across functionality strata.
    
    Parameters:
    -----------
    total_data_dict : dict
        Dictionary of total_data dataframes by dataset name
    
    Returns:
    --------
    pd.DataFrame
        Summary statistics by stratum
    """
    # Get functionality strata
    strata_datasets = {k: v for k, v in total_data_dict.items() 
                      if k.startswith('Functionality_')}
    
    if not strata_datasets:
        print("No functionality strata found")
        return None
    
    summary_stats = []
    
    for dataset_name, total_data in strata_datasets.items():
        stratum_num = dataset_name.split('_')[1]
        
        stats = {
            'Stratum': int(stratum_num),
            'N_relationships': len(total_data),
            'Mean_synergy': total_data['Synergy'].mean(),
            'Median_synergy': total_data['Synergy'].median(),
            'Mean_TMI': total_data['TMI'].mean(),
            'Median_TMI': total_data['TMI'].median(),
            'Mean_percentage': total_data['Percentage'].mean(),
            'Median_percentage': total_data['Percentage'].median(),
            'Top_synergy': total_data['Synergy'].max(),
            'Top_percentage': total_data['Percentage'].max()
        }
        
        summary_stats.append(stats)
    
    summary_df = pd.DataFrame(summary_stats).sort_values('Stratum')
    
    print("📊 Strata Summary Statistics:")
    print(summary_df.round(4))
    
    return summary_df


def plot_cross_strata_comparison(summary_df, figsize=(14, 10)):
    """
    Create comprehensive comparison plots across functionality strata.
    
    Parameters:
    -----------
    summary_df : pd.DataFrame
        Summary statistics by stratum from compare_strata_summary()
    figsize : tuple
        Figure size
    
    Returns:
    --------
    matplotlib.figure.Figure
        The created figure
    """
    fig, axes = plt.subplots(2, 3, figsize=figsize)
    axes = axes.flatten()
    
    # Define metrics to plot
    metrics = [
        ('Mean_synergy', 'Mean Synergy'),
        ('Median_synergy', 'Median Synergy'),
        ('Mean_TMI', 'Mean TMI'),
        ('Mean_percentage', 'Mean Synergy %'),
        ('Top_synergy', 'Maximum Synergy'),
        ('N_relationships', 'Number of Relationships')
    ]
    
    # Create bar plots for each metric
    for i, (metric, title) in enumerate(metrics):
        ax = axes[i]
        bars = ax.bar(summary_df['Stratum'], summary_df[metric], 
                     color='#E67E22', alpha=0.7, edgecolor='black')
        ax.set_title(title)
        ax.set_xlabel('Functionality Stratum')
        ax.set_ylabel(title)
        ax.grid(True, alpha=0.3)
        
        # Add value labels on bars
        for bar, value in zip(bars, summary_df[metric]):
            height = bar.get_height()
            ax.text(bar.get_x() + bar.get_width()/2., height,
                   f'{value:.3f}' if value < 1 else f'{value:.0f}',
                   ha='center', va='bottom', fontsize=8)
    
    plt.suptitle('Synergy Patterns Across Functionality Strata', fontsize=16)
    plt.tight_layout()
    
    return fig


def plot_violin_synergy_analysis(total_data, group_col='Sources', value_col='Percentage', 
                                 figsize=(15, 8), max_groups=20):
    """
    Create violin plots for synergy analysis.
    
    Parameters:
    -----------
    total_data : pd.DataFrame
        Analysis dataframe
    group_col : str
        Column to group by
    value_col : str
        Value column to plot
    figsize : tuple
        Figure size
    max_groups : int
        Maximum number of groups to show
    """
    # Get top groups by median value
    group_medians = total_data.groupby(group_col)[value_col].median().sort_values(ascending=False)
    top_groups = group_medians.head(max_groups).index
    
    # Filter data
    filtered_data = total_data[total_data[group_col].isin(top_groups)]
    
    plt.figure(figsize=figsize)
    
    # Create violin plot
    sns.violinplot(
        data=filtered_data,
        x=group_col,
        y=value_col,
        inner='box',
        palette='pastel'
    )
    
    plt.xticks(rotation=45, ha='right')
    plt.title(f'Distribution of {value_col} by {group_col} (Top {max_groups})')
    plt.tight_layout()
    
    return plt.gcf()


# Stratified Analysis Functions
def load_stratified_data(data_dir='pid_dataframes_for_plotting'):
    """
    Load all processed data files including stratified datasets.
    
    Parameters:
    -----------
    data_dir : str
        Directory containing processed data files
        
    Returns:
    --------
    dict
        Dictionary containing all loaded dataframes organized by dataset
    """
    from pathlib import Path
    import pickle
    
    data_dir = Path(data_dir)
    loaded_data = {}
    
    try:
        # Load metadata to see what datasets are available
        with open(data_dir / 'metadata_all_datasets.pkl', 'rb') as f:
            metadata = pickle.load(f)
        
        print(f"📊 Found {len(metadata['datasets'])} datasets")
        print(f"📊 Has strata: {metadata['has_strata']}")
        
        # Load each dataset
        for dataset_name in metadata['datasets']:
            print(f"\\n📂 Loading {dataset_name}...")
            dataset_data = {}
            
            # Load total_data
            total_data_path = data_dir / f'total_data_{dataset_name}.csv'
            if total_data_path.exists():
                dataset_data['total_data'] = pd.read_csv(total_data_path)
                print(f"  ✓ total_data: {dataset_data['total_data'].shape}")
            
            # Load plot_data
            plot_data_path = data_dir / f'plot_data_{dataset_name}.pkl'
            if plot_data_path.exists():
                dataset_data['plot_data'] = pd.read_pickle(plot_data_path)
                print(f"  ✓ plot_data: {dataset_data['plot_data'].shape}")
            
            loaded_data[dataset_name] = dataset_data
        
        # Load combined dataset if available
        combined_path = data_dir / 'total_data_COMBINED.csv'
        if combined_path.exists():
            loaded_data['COMBINED'] = {
                'total_data': pd.read_csv(combined_path)
            }
            print(f"\\n📊 Combined dataset: {loaded_data['COMBINED']['total_data'].shape}")
        
        # Add metadata
        loaded_data['metadata'] = metadata
        
        print(f"\\n✅ Successfully loaded {len(loaded_data)} datasets")
        
    except Exception as e:
        print(f"❌ Error loading stratified data: {e}")
        return None
        
    return loaded_data


def compare_strata_summary(total_data_dict):
    """
    Create summary comparison of synergy patterns across functionality strata.
    
    Parameters:
    -----------
    total_data_dict : dict
        Dictionary of total_data dataframes by dataset name
    
    Returns:
    --------
    pd.DataFrame
        Summary statistics by stratum
    """
    # Get functionality strata
    strata_datasets = {k: v for k, v in total_data_dict.items() 
                      if k.startswith('Functionality_')}
    
    if not strata_datasets:
        print("No functionality strata found")
        return None
    
    summary_stats = []
    
    for dataset_name, total_data in strata_datasets.items():
        stratum_num = dataset_name.split('_')[1]
        
        stats = {
            'Stratum': int(stratum_num),
            'N_relationships': len(total_data),
            'Mean_synergy': total_data['Synergy'].mean(),
            'Median_synergy': total_data['Synergy'].median(),
            'Mean_TMI': total_data['TMI'].mean(),
            'Median_TMI': total_data['TMI'].median(),
            'Mean_percentage': total_data['Percentage'].mean(),
            'Median_percentage': total_data['Percentage'].median(),
            'Top_synergy': total_data['Synergy'].max(),
            'Top_percentage': total_data['Percentage'].max()
        }
        
        summary_stats.append(stats)
    
    summary_df = pd.DataFrame(summary_stats).sort_values('Stratum')
    
    print("📊 Strata Summary Statistics:")
    print(summary_df.round(4))
    
    return summary_df


def plot_cross_strata_comparison(summary_df, figsize=(14, 10)):
    """
    Create comprehensive comparison plots across functionality strata.
    
    Parameters:
    -----------
    summary_df : pd.DataFrame
        Summary statistics by stratum from compare_strata_summary()
    figsize : tuple
        Figure size
    
    Returns:
    --------
    matplotlib.figure.Figure
        The created figure
    """
    fig, axes = plt.subplots(2, 3, figsize=figsize)
    axes = axes.flatten()
    
    # Define metrics to plot
    metrics = [
        ('Mean_synergy', 'Mean Synergy'),
        ('Median_synergy', 'Median Synergy'),
        ('Mean_TMI', 'Mean TMI'),
        ('Mean_percentage', 'Mean Synergy %'),
        ('Top_synergy', 'Maximum Synergy'),
        ('N_relationships', 'Number of Relationships')
    ]
    
    # Create bar plots for each metric
    for i, (metric, title) in enumerate(metrics):
        ax = axes[i]
        bars = ax.bar(summary_df['Stratum'], summary_df[metric], 
                     color='#E67E22', alpha=0.7, edgecolor='black')
        ax.set_title(title)
        ax.set_xlabel('Functionality Stratum')
        ax.set_ylabel(title)
        ax.grid(True, alpha=0.3)
        
        # Add value labels on bars
        for bar, value in zip(bars, summary_df[metric]):
            height = bar.get_height()
            ax.text(bar.get_x() + bar.get_width()/2., height,
                   f'{value:.3f}' if value < 1 else f'{value:.0f}',
                   ha='center', va='bottom', fontsize=8)
    
    plt.suptitle('Synergy Patterns Across Functionality Strata', fontsize=16)
    plt.tight_layout()
    
    return fig


def plot_correlation_matrix(syn_df, target_cols, figsize=(12, 10), annot=False):
    """
    Plot correlation matrix of synergy values across targets.
    
    Parameters:
    -----------
    syn_df : pd.DataFrame
        Synergy dataframe
    target_cols : list
        Target column names
    figsize : tuple
        Figure size
    annot : bool
        Whether to show correlation values (default: False)
    """
    # Calculate correlation matrix
    corr_matrix = syn_df[target_cols].corr()
    
    plt.figure(figsize=figsize)
    
    # Create heatmap
    sns.heatmap(corr_matrix, 
                annot=annot, 
                cmap='coolwarm', 
                center=0,
                square=True,
                fmt='.2f' if annot else '',
                cbar_kws={'label': 'Correlation Coefficient'})
    
    plt.title('Correlation Matrix of Synergy Values Across Targets')
    plt.tight_layout()
    
    return plt.gcf()


# Stratified Analysis Functions
def load_stratified_data(data_dir='pid_dataframes_for_plotting'):
    """
    Load all processed data files including stratified datasets.
    
    Parameters:
    -----------
    data_dir : str
        Directory containing processed data files
        
    Returns:
    --------
    dict
        Dictionary containing all loaded dataframes organized by dataset
    """
    from pathlib import Path
    import pickle
    
    data_dir = Path(data_dir)
    loaded_data = {}
    
    try:
        # Load metadata to see what datasets are available
        with open(data_dir / 'metadata_all_datasets.pkl', 'rb') as f:
            metadata = pickle.load(f)
        
        print(f"📊 Found {len(metadata['datasets'])} datasets")
        print(f"📊 Has strata: {metadata['has_strata']}")
        
        # Load each dataset
        for dataset_name in metadata['datasets']:
            print(f"\\n📂 Loading {dataset_name}...")
            dataset_data = {}
            
            # Load total_data
            total_data_path = data_dir / f'total_data_{dataset_name}.csv'
            if total_data_path.exists():
                dataset_data['total_data'] = pd.read_csv(total_data_path)
                print(f"  ✓ total_data: {dataset_data['total_data'].shape}")
            
            # Load plot_data
            plot_data_path = data_dir / f'plot_data_{dataset_name}.pkl'
            if plot_data_path.exists():
                dataset_data['plot_data'] = pd.read_pickle(plot_data_path)
                print(f"  ✓ plot_data: {dataset_data['plot_data'].shape}")
            
            loaded_data[dataset_name] = dataset_data
        
        # Load combined dataset if available
        combined_path = data_dir / 'total_data_COMBINED.csv'
        if combined_path.exists():
            loaded_data['COMBINED'] = {
                'total_data': pd.read_csv(combined_path)
            }
            print(f"\\n📊 Combined dataset: {loaded_data['COMBINED']['total_data'].shape}")
        
        # Add metadata
        loaded_data['metadata'] = metadata
        
        print(f"\\n✅ Successfully loaded {len(loaded_data)} datasets")
        
    except Exception as e:
        print(f"❌ Error loading stratified data: {e}")
        return None
        
    return loaded_data


def compare_strata_summary(total_data_dict):
    """
    Create summary comparison of synergy patterns across functionality strata.
    
    Parameters:
    -----------
    total_data_dict : dict
        Dictionary of total_data dataframes by dataset name
    
    Returns:
    --------
    pd.DataFrame
        Summary statistics by stratum
    """
    # Get functionality strata
    strata_datasets = {k: v for k, v in total_data_dict.items() 
                      if k.startswith('Functionality_')}
    
    if not strata_datasets:
        print("No functionality strata found")
        return None
    
    summary_stats = []
    
    for dataset_name, total_data in strata_datasets.items():
        stratum_num = dataset_name.split('_')[1]
        
        stats = {
            'Stratum': int(stratum_num),
            'N_relationships': len(total_data),
            'Mean_synergy': total_data['Synergy'].mean(),
            'Median_synergy': total_data['Synergy'].median(),
            'Mean_TMI': total_data['TMI'].mean(),
            'Median_TMI': total_data['TMI'].median(),
            'Mean_percentage': total_data['Percentage'].mean(),
            'Median_percentage': total_data['Percentage'].median(),
            'Top_synergy': total_data['Synergy'].max(),
            'Top_percentage': total_data['Percentage'].max()
        }
        
        summary_stats.append(stats)
    
    summary_df = pd.DataFrame(summary_stats).sort_values('Stratum')
    
    print("📊 Strata Summary Statistics:")
    print(summary_df.round(4))
    
    return summary_df


def plot_cross_strata_comparison(summary_df, figsize=(14, 10)):
    """
    Create comprehensive comparison plots across functionality strata.
    
    Parameters:
    -----------
    summary_df : pd.DataFrame
        Summary statistics by stratum from compare_strata_summary()
    figsize : tuple
        Figure size
    
    Returns:
    --------
    matplotlib.figure.Figure
        The created figure
    """
    fig, axes = plt.subplots(2, 3, figsize=figsize)
    axes = axes.flatten()
    
    # Define metrics to plot
    metrics = [
        ('Mean_synergy', 'Mean Synergy'),
        ('Median_synergy', 'Median Synergy'),
        ('Mean_TMI', 'Mean TMI'),
        ('Mean_percentage', 'Mean Synergy %'),
        ('Top_synergy', 'Maximum Synergy'),
        ('N_relationships', 'Number of Relationships')
    ]
    
    # Create bar plots for each metric
    for i, (metric, title) in enumerate(metrics):
        ax = axes[i]
        bars = ax.bar(summary_df['Stratum'], summary_df[metric], 
                     color='#E67E22', alpha=0.7, edgecolor='black')
        ax.set_title(title)
        ax.set_xlabel('Functionality Stratum')
        ax.set_ylabel(title)
        ax.grid(True, alpha=0.3)
        
        # Add value labels on bars
        for bar, value in zip(bars, summary_df[metric]):
            height = bar.get_height()
            ax.text(bar.get_x() + bar.get_width()/2., height,
                   f'{value:.3f}' if value < 1 else f'{value:.0f}',
                   ha='center', va='bottom', fontsize=8)
    
    plt.suptitle('Synergy Patterns Across Functionality Strata', fontsize=16)
    plt.tight_layout()
    
    return fig


def create_summary_plots(total_data, syn_df=None, cluster_means=None, figsize=(16, 12), annot=False):
    """
    Create a comprehensive summary plot with multiple subplots.
    
    Parameters:
    -----------
    total_data : pd.DataFrame
        Main analysis dataframe
    syn_df : pd.DataFrame, optional
        Synergy dataframe with clustering
    cluster_means : pd.DataFrame, optional
        Cluster means dataframe
    figsize : tuple
        Figure size
    annot : bool
        Whether to show annotations in heatmaps (default: False)
    """
    fig = plt.figure(figsize=figsize)
    
    # Create grid layout
    gs = fig.add_gridspec(3, 3, hspace=0.3, wspace=0.3)
    
    # Plot 1: Synergy percentage distribution
    ax1 = fig.add_subplot(gs[0, 0])
    ax1.hist(total_data['Percentage'], bins=30, alpha=0.7, edgecolor='black')
    ax1.set_xlabel('Synergy Percentage')
    ax1.set_ylabel('Frequency')
    ax1.set_title('Synergy % Distribution')
    
    # Plot 2: TMI distribution
    ax2 = fig.add_subplot(gs[0, 1])
    ax2.hist(total_data['TMI'], bins=30, alpha=0.7, edgecolor='black', color='orange')
    ax2.set_xlabel('Total Mutual Information')
    ax2.set_ylabel('Frequency')
    ax2.set_title('TMI Distribution')
    
    # Plot 3: Synergy vs TMI scatter
    ax3 = fig.add_subplot(gs[0, 2])
    ax3.scatter(total_data['Percentage'], total_data['TMI'], alpha=0.6)
    ax3.set_xlabel('Synergy Percentage')
    ax3.set_ylabel('TMI')
    ax3.set_title('Synergy % vs TMI')
    
    # Plot 4: Top synergy pairs
    ax4 = fig.add_subplot(gs[1, :])
    top_synergy = total_data.nlargest(15, 'Percentage')
    y_pos = np.arange(len(top_synergy))
    ax4.barh(y_pos, top_synergy['Percentage'])
    ax4.set_yticks(y_pos)
    ax4.set_yticklabels([f"{row['Sources']} → {row['Target']}" for _, row in top_synergy.iterrows()], 
                        fontsize=8)
    ax4.set_xlabel('Synergy Percentage')
    ax4.set_title('Top 15 Synergy Relationships')
    
    # Plot 5: Clustering results (if available)
    if syn_df is not None and 'Cluster' in syn_df.columns:
        ax5 = fig.add_subplot(gs[2, 0])
        cluster_counts = syn_df['Cluster'].value_counts().sort_index()
        ax5.bar(cluster_counts.index, cluster_counts.values)
        ax5.set_xlabel('Cluster')
        ax5.set_ylabel('Count')
        ax5.set_title('Cluster Sizes')
        
        # Plot 6: Cluster means heatmap (if available)
        if cluster_means is not None:
            ax6 = fig.add_subplot(gs[2, 1:])
            # Show subset of targets for readability
            n_targets_show = min(10, len(cluster_means.columns)-1)  # -1 for Cluster column
            target_cols_subset = [col for col in cluster_means.columns if col != 'Cluster'][:n_targets_show]
            
            cluster_data = cluster_means.set_index('Cluster')[target_cols_subset]
            sns.heatmap(cluster_data, 
                       annot=annot, 
                       fmt='.2f' if annot else '', 
                       cmap='Oranges',  # Use orange colormap for consistency
                       ax=ax6)
            ax6.set_title(f'Cluster Means (Top {n_targets_show} Targets)')
    
    plt.suptitle('LASA PID Analysis Summary', fontsize=16, y=0.98)
    
    return fig


# Utility functions for data loading
def load_processed_data(data_dir='pid_dataframes_for_plotting'):
    """
    Load all processed data files.
    
    Parameters:
    -----------
    data_dir : str
        Directory containing processed data files
        
    Returns:
    --------
    dict
        Dictionary containing all loaded dataframes and metadata
    """
    from pathlib import Path
    import pickle
    
    data_dir = Path(data_dir)
    loaded_data = {}
    
    try:
        # Load main dataframes
        loaded_data['total_data'] = pd.read_csv(data_dir / 'total_data.csv')
        loaded_data['plot_data'] = pd.read_pickle(data_dir / 'plot_data.pkl')
        loaded_data['syn_df'] = pd.read_pickle(data_dir / 'syn_df_clustered.pkl')
        
        # Load optional files
        if (data_dir / 'cluster_means.csv').exists():
            loaded_data['cluster_means'] = pd.read_csv(data_dir / 'cluster_means.csv')
            
        if (data_dir / 'syn_data.pkl').exists():
            loaded_data['syn_data'] = pd.read_pickle(data_dir / 'syn_data.pkl')
            
        if (data_dir / 'tmi_data.pkl').exists():
            loaded_data['tmi_data'] = pd.read_pickle(data_dir / 'tmi_data.pkl')
        
        # Load metadata
        with open(data_dir / 'metadata.pkl', 'rb') as f:
            loaded_data['metadata'] = pickle.load(f)
            
        print(f"Successfully loaded {len(loaded_data)} data objects from {data_dir}")
        
    except Exception as e:
        print(f"Error loading data: {e}")
        return None
        
    return loaded_data


def print_data_summary(loaded_data):
    """
    Print summary of loaded data.
    
    Parameters:
    -----------
    loaded_data : dict
        Dictionary from load_processed_data()
    """
    print("=== LASA PID Data Summary ===")
    
    for key, value in loaded_data.items():
        if isinstance(value, pd.DataFrame):
            print(f"{key}: {value.shape} DataFrame")
            if key == 'total_data':
                print(f"  - Unique sources: {value['Sources'].nunique()}")
                print(f"  - Unique targets: {value['Target'].nunique()}")
                print(f"  - Synergy range: {value['Synergy'].min():.4f} to {value['Synergy'].max():.4f}")
        elif isinstance(value, dict):
            print(f"{key}: Dictionary with {len(value)} items")
            if 'target_cols' in value:
                print(f"  - Target columns: {len(value['target_cols'])}")
        else:
            print(f"{key}: {type(value).__name__}")
    
    print("="*30)


def show_color_scheme():
    """
    Display the current color scheme being used for network plots.
    """
    print("🌈 LASA PID Color Scheme")
    print("="*40)
    
    print("📊 PID Components (Edge Colors):")
    for i, (color, label) in enumerate(zip(SEGMENT_COLORS, SEGMENT_LABELS)):
        print(f"  • {label}: {color}")
    
    print(f"\n🏷️ Variable Types (Node Colors):")
    for category, color in TYPE_COLORS.items():
        if category in VARIABLE_CLASSIFICATIONS:
            vars_count = len(VARIABLE_CLASSIFICATIONS[category]["variables"])
            print(f"  • {category.title()}: {color} ({vars_count} variables)")
        else:
            print(f"  • {category.title()}: {color}")
    
    print(f"\n💡 Usage Examples:")
    print(f"  plot_network_from_pair(data, 'Sleep-Pain', node_size=2500)")
    print(f"  plot_network_from_pair(data, 'Anxiety-Depression', show_legend=False)")


def create_custom_network_plot(plot_data, pair, node_size=2500, save_as=None, **kwargs):
    """
    Create a customized network plot with common settings.
    
    Parameters:
    -----------
    plot_data : pd.DataFrame
        Processed PID data
    pair : str
        Variable pair like 'Sleep-Pain'
    node_size : float
        Size of nodes (default: 2500)
    save_as : str, optional
        Filename to save plot (without extension)
    **kwargs : dict
        Additional arguments for plot_network_from_pair
        
    Returns:
    --------
    matplotlib.figure.Figure
        The created figure
    """
    # Default settings
    default_kwargs = {
        'figsize': (12, 10),
        'show_legend': True,
        'title': f"{pair} Synergy Network"
    }
    
    # Update with user kwargs
    default_kwargs.update(kwargs)
    
    # Create the plot
    fig = plot_network_from_pair(plot_data, pair, node_size=node_size, **default_kwargs)
    
    if fig and save_as:
        # Save as both PDF and PNG
        fig.savefig(f"{save_as}.pdf", bbox_inches='tight', dpi=300)
        fig.savefig(f"{save_as}.png", bbox_inches='tight', dpi=300)
        print(f"💾 Saved as {save_as}.pdf and {save_as}.png")
    
    return fig


def plot_kde_synergy_distribution(total_data, tmi_threshold=0.2, synergy_threshold=0.1, 
                                 figsize=(8, 6), dpi=300):
    """
    Create KDE plot of TMI vs Synergy Percentage with orange colormap.
    
    Parameters:
    -----------
    total_data : pd.DataFrame
        Main analysis dataframe with TMI and Percentage columns
    tmi_threshold : float
        Minimum TMI threshold for filtering (default: 0.2)
    synergy_threshold : float
        Minimum synergy percentage threshold (default: 0.1)
    figsize : tuple
        Figure size
    dpi : int
        DPI for high-quality plots
    
    Returns:
    --------
    matplotlib.figure.Figure
        The created figure
    """
    # Filter data based on thresholds
    subset = total_data[
        (total_data['TMI'] > tmi_threshold) & 
        (total_data['Percentage'] > synergy_threshold)
    ]
    
    print(f"Filtered data: {len(subset):,} points from {len(total_data):,} total")
    print(f"Thresholds: TMI > {tmi_threshold}, Synergy % > {synergy_threshold}")
    
    plt.figure(figsize=figsize, dpi=dpi)
    
    # Create KDE plot with orange colormap (darker = more synergy)
    sns.kdeplot(data=subset, x='TMI', y='Percentage', fill=True, cmap='Oranges')
    
    plt.xlabel('Total Mutual Information (bits)')
    plt.ylabel('Synergy Percentage (%)')
    plt.title(f'Density of TMI vs. Synergy Percentage\\n(TMI > {tmi_threshold}, Synergy > {synergy_threshold}%)')
    plt.tight_layout()
    
    return plt.gcf()


# Stratified Analysis Functions
def load_stratified_data(data_dir='pid_dataframes_for_plotting'):
    """
    Load all processed data files including stratified datasets.
    
    Parameters:
    -----------
    data_dir : str
        Directory containing processed data files
        
    Returns:
    --------
    dict
        Dictionary containing all loaded dataframes organized by dataset
    """
    from pathlib import Path
    import pickle
    
    data_dir = Path(data_dir)
    loaded_data = {}
    
    try:
        # Load metadata to see what datasets are available
        with open(data_dir / 'metadata_all_datasets.pkl', 'rb') as f:
            metadata = pickle.load(f)
        
        print(f"📊 Found {len(metadata['datasets'])} datasets")
        print(f"📊 Has strata: {metadata['has_strata']}")
        
        # Load each dataset
        for dataset_name in metadata['datasets']:
            print(f"\\n📂 Loading {dataset_name}...")
            dataset_data = {}
            
            # Load total_data
            total_data_path = data_dir / f'total_data_{dataset_name}.csv'
            if total_data_path.exists():
                dataset_data['total_data'] = pd.read_csv(total_data_path)
                print(f"  ✓ total_data: {dataset_data['total_data'].shape}")
            
            # Load plot_data
            plot_data_path = data_dir / f'plot_data_{dataset_name}.pkl'
            if plot_data_path.exists():
                dataset_data['plot_data'] = pd.read_pickle(plot_data_path)
                print(f"  ✓ plot_data: {dataset_data['plot_data'].shape}")
            
            loaded_data[dataset_name] = dataset_data
        
        # Load combined dataset if available
        combined_path = data_dir / 'total_data_COMBINED.csv'
        if combined_path.exists():
            loaded_data['COMBINED'] = {
                'total_data': pd.read_csv(combined_path)
            }
            print(f"\\n📊 Combined dataset: {loaded_data['COMBINED']['total_data'].shape}")
        
        # Add metadata
        loaded_data['metadata'] = metadata
        
        print(f"\\n✅ Successfully loaded {len(loaded_data)} datasets")
        
    except Exception as e:
        print(f"❌ Error loading stratified data: {e}")
        return None
        
    return loaded_data


def compare_strata_summary(total_data_dict):
    """
    Create summary comparison of synergy patterns across functionality strata.
    
    Parameters:
    -----------
    total_data_dict : dict
        Dictionary of total_data dataframes by dataset name
    
    Returns:
    --------
    pd.DataFrame
        Summary statistics by stratum
    """
    # Get functionality strata
    strata_datasets = {k: v for k, v in total_data_dict.items() 
                      if k.startswith('Functionality_')}
    
    if not strata_datasets:
        print("No functionality strata found")
        return None
    
    summary_stats = []
    
    for dataset_name, total_data in strata_datasets.items():
        stratum_num = dataset_name.split('_')[1]
        
        stats = {
            'Stratum': int(stratum_num),
            'N_relationships': len(total_data),
            'Mean_synergy': total_data['Synergy'].mean(),
            'Median_synergy': total_data['Synergy'].median(),
            'Mean_TMI': total_data['TMI'].mean(),
            'Median_TMI': total_data['TMI'].median(),
            'Mean_percentage': total_data['Percentage'].mean(),
            'Median_percentage': total_data['Percentage'].median(),
            'Top_synergy': total_data['Synergy'].max(),
            'Top_percentage': total_data['Percentage'].max()
        }
        
        summary_stats.append(stats)
    
    summary_df = pd.DataFrame(summary_stats).sort_values('Stratum')
    
    print("📊 Strata Summary Statistics:")
    print(summary_df.round(4))
    
    return summary_df


def plot_cross_strata_comparison(summary_df, figsize=(14, 10)):
    """
    Create comprehensive comparison plots across functionality strata.
    
    Parameters:
    -----------
    summary_df : pd.DataFrame
        Summary statistics by stratum from compare_strata_summary()
    figsize : tuple
        Figure size
    
    Returns:
    --------
    matplotlib.figure.Figure
        The created figure
    """
    fig, axes = plt.subplots(2, 3, figsize=figsize)
    axes = axes.flatten()
    
    # Define metrics to plot
    metrics = [
        ('Mean_synergy', 'Mean Synergy'),
        ('Median_synergy', 'Median Synergy'),
        ('Mean_TMI', 'Mean TMI'),
        ('Mean_percentage', 'Mean Synergy %'),
        ('Top_synergy', 'Maximum Synergy'),
        ('N_relationships', 'Number of Relationships')
    ]
    
    # Create bar plots for each metric
    for i, (metric, title) in enumerate(metrics):
        ax = axes[i]
        bars = ax.bar(summary_df['Stratum'], summary_df[metric], 
                     color='#E67E22', alpha=0.7, edgecolor='black')
        ax.set_title(title)
        ax.set_xlabel('Functionality Stratum')
        ax.set_ylabel(title)
        ax.grid(True, alpha=0.3)
        
        # Add value labels on bars
        for bar, value in zip(bars, summary_df[metric]):
            height = bar.get_height()
            ax.text(bar.get_x() + bar.get_width()/2., height,
                   f'{value:.3f}' if value < 1 else f'{value:.0f}',
                   ha='center', va='bottom', fontsize=8)
    
    plt.suptitle('Synergy Patterns Across Functionality Strata', fontsize=16)
    plt.tight_layout()
    
    return fig


def plot_individual_source_synergy_distribution(total_data, figsize=(12, 10)):
    """
    Create boxplot of synergy distribution for each individual source (sorted by median).
    
    Parameters:
    -----------
    total_data : pd.DataFrame
        Main analysis dataframe with Cleaned_Source_set column
    figsize : tuple
        Figure size
    
    Returns:
    --------
    matplotlib.figure.Figure
        The created figure
    """
    # Check if required columns exist and create if needed
    if 'Cleaned_Source_set' not in total_data.columns:
        print("❌ Cleaned_Source_set column not found. Creating it...")
        if 'Sources' in total_data.columns:
            def create_source_set(sources):
                clean_sources = sources.replace(" (syn)", "").split('-')
                return set([s.strip() for s in clean_sources])
            total_data = total_data.copy()
            total_data['Cleaned_Source_set'] = total_data['Sources'].apply(create_source_set)
        else:
            print("❌ Cannot create source sets - missing Sources column")
            return None
    
    # Get all unique sources
    all_sources = set()
    total_data['Cleaned_Source_set'].apply(lambda s: all_sources.update(s) if s else None)
    
    # For each source, collect synergy values
    source_synergies = {}
    for source in all_sources:
        mask = total_data['Cleaned_Source_set'].apply(lambda s: source in s if s else False)
        source_synergies[source] = total_data.loc[mask, 'Percentage']
    
    # Sort by median synergy ascending
    sorted_sources = sorted(source_synergies.items(), key=lambda x: np.median(x[1]), reverse=False)
    
    # Extract sorted data
    labels = [source for source, _ in sorted_sources]
    synergy_values = [values for _, values in sorted_sources]
    
    # Create horizontal boxplot
    plt.figure(figsize=figsize)
    
    # Create boxplot with your color scheme
    box_plot = plt.boxplot(synergy_values, labels=labels, vert=False, patch_artist=True)
    
    # Color boxes based on variable type
    for i, (patch, label) in enumerate(zip(box_plot['boxes'], labels)):
        var_type = VARIABLE_TYPE_MAP.get(label, 'other')
        patch.set_facecolor(TYPE_COLORS[var_type])
        patch.set_alpha(0.7)
    
    plt.title('Synergy Distribution for Each Individual Source (Sorted by Median)')
    plt.xlabel('Synergy Percentage')
    plt.ylabel('Source Variable')
    plt.grid(True, alpha=0.3)
    plt.tight_layout()
    
    return plt.gcf()


# Stratified Analysis Functions
def load_stratified_data(data_dir='pid_dataframes_for_plotting'):
    """
    Load all processed data files including stratified datasets.
    
    Parameters:
    -----------
    data_dir : str
        Directory containing processed data files
        
    Returns:
    --------
    dict
        Dictionary containing all loaded dataframes organized by dataset
    """
    from pathlib import Path
    import pickle
    
    data_dir = Path(data_dir)
    loaded_data = {}
    
    try:
        # Load metadata to see what datasets are available
        with open(data_dir / 'metadata_all_datasets.pkl', 'rb') as f:
            metadata = pickle.load(f)
        
        print(f"📊 Found {len(metadata['datasets'])} datasets")
        print(f"📊 Has strata: {metadata['has_strata']}")
        
        # Load each dataset
        for dataset_name in metadata['datasets']:
            print(f"\\n📂 Loading {dataset_name}...")
            dataset_data = {}
            
            # Load total_data
            total_data_path = data_dir / f'total_data_{dataset_name}.csv'
            if total_data_path.exists():
                dataset_data['total_data'] = pd.read_csv(total_data_path)
                print(f"  ✓ total_data: {dataset_data['total_data'].shape}")
            
            # Load plot_data
            plot_data_path = data_dir / f'plot_data_{dataset_name}.pkl'
            if plot_data_path.exists():
                dataset_data['plot_data'] = pd.read_pickle(plot_data_path)
                print(f"  ✓ plot_data: {dataset_data['plot_data'].shape}")
            
            loaded_data[dataset_name] = dataset_data
        
        # Load combined dataset if available
        combined_path = data_dir / 'total_data_COMBINED.csv'
        if combined_path.exists():
            loaded_data['COMBINED'] = {
                'total_data': pd.read_csv(combined_path)
            }
            print(f"\\n📊 Combined dataset: {loaded_data['COMBINED']['total_data'].shape}")
        
        # Add metadata
        loaded_data['metadata'] = metadata
        
        print(f"\\n✅ Successfully loaded {len(loaded_data)} datasets")
        
    except Exception as e:
        print(f"❌ Error loading stratified data: {e}")
        return None
        
    return loaded_data


def compare_strata_summary(total_data_dict):
    """
    Create summary comparison of synergy patterns across functionality strata.
    
    Parameters:
    -----------
    total_data_dict : dict
        Dictionary of total_data dataframes by dataset name
    
    Returns:
    --------
    pd.DataFrame
        Summary statistics by stratum
    """
    # Get functionality strata
    strata_datasets = {k: v for k, v in total_data_dict.items() 
                      if k.startswith('Functionality_')}
    
    if not strata_datasets:
        print("No functionality strata found")
        return None
    
    summary_stats = []
    
    for dataset_name, total_data in strata_datasets.items():
        stratum_num = dataset_name.split('_')[1]
        
        stats = {
            'Stratum': int(stratum_num),
            'N_relationships': len(total_data),
            'Mean_synergy': total_data['Synergy'].mean(),
            'Median_synergy': total_data['Synergy'].median(),
            'Mean_TMI': total_data['TMI'].mean(),
            'Median_TMI': total_data['TMI'].median(),
            'Mean_percentage': total_data['Percentage'].mean(),
            'Median_percentage': total_data['Percentage'].median(),
            'Top_synergy': total_data['Synergy'].max(),
            'Top_percentage': total_data['Percentage'].max()
        }
        
        summary_stats.append(stats)
    
    summary_df = pd.DataFrame(summary_stats).sort_values('Stratum')
    
    print("📊 Strata Summary Statistics:")
    print(summary_df.round(4))
    
    return summary_df


def plot_cross_strata_comparison(summary_df, figsize=(14, 10)):
    """
    Create comprehensive comparison plots across functionality strata.
    
    Parameters:
    -----------
    summary_df : pd.DataFrame
        Summary statistics by stratum from compare_strata_summary()
    figsize : tuple
        Figure size
    
    Returns:
    --------
    matplotlib.figure.Figure
        The created figure
    """
    fig, axes = plt.subplots(2, 3, figsize=figsize)
    axes = axes.flatten()
    
    # Define metrics to plot
    metrics = [
        ('Mean_synergy', 'Mean Synergy'),
        ('Median_synergy', 'Median Synergy'),
        ('Mean_TMI', 'Mean TMI'),
        ('Mean_percentage', 'Mean Synergy %'),
        ('Top_synergy', 'Maximum Synergy'),
        ('N_relationships', 'Number of Relationships')
    ]
    
    # Create bar plots for each metric
    for i, (metric, title) in enumerate(metrics):
        ax = axes[i]
        bars = ax.bar(summary_df['Stratum'], summary_df[metric], 
                     color='#E67E22', alpha=0.7, edgecolor='black')
        ax.set_title(title)
        ax.set_xlabel('Functionality Stratum')
        ax.set_ylabel(title)
        ax.grid(True, alpha=0.3)
        
        # Add value labels on bars
        for bar, value in zip(bars, summary_df[metric]):
            height = bar.get_height()
            ax.text(bar.get_x() + bar.get_width()/2., height,
                   f'{value:.3f}' if value < 1 else f'{value:.0f}',
                   ha='center', va='bottom', fontsize=8)
    
    plt.suptitle('Synergy Patterns Across Functionality Strata', fontsize=16)
    plt.tight_layout()
    
    return fig


def plot_synergy_tmi_pairs_with_adjusttext(total_data, top_n=20, figsize=(12, 8), use_adjusttext=True):
    """
    Create scatter plot of Mean Synergy vs Mean TMI per source pair with smart text positioning.
    
    Parameters:
    -----------
    total_data : pd.DataFrame
        Main analysis dataframe
    top_n : int
        Number of top pairs to annotate (default: 20)
    figsize : tuple
        Figure size
    use_adjusttext : bool
        Whether to use adjustText for better label positioning
    
    Returns:
    --------
    matplotlib.figure.Figure
        The created figure
    """
    # Check if required columns exist and create if needed
    if 'Cleaned_Source_set' not in total_data.columns:
        print("❌ Cleaned_Source_set column not found. Creating it...")
        if 'Sources' in total_data.columns:
            def create_source_set(sources):
                clean_sources = sources.replace(" (syn)", "").split('-')
                return set([s.strip() for s in clean_sources])
            total_data = total_data.copy()
            total_data['Cleaned_Source_set'] = total_data['Sources'].apply(create_source_set)
        else:
            print("❌ Cannot create source sets - missing Sources column")
            return None
    
    # Use a different approach that works with the available data structure
    pair_metrics = []
    
    # Group by Sources to get pairs
    sources_groups = total_data.groupby('Sources')
    
    for sources_name, group_data in sources_groups:
        # Extract pair name by removing (syn)
        clean_sources = sources_name.replace(" (syn)", "").strip()
        if '-' in clean_sources:
            pair_metrics.append({
                'pair': clean_sources.replace('-', ' & '),
                'mean_synergy': group_data['Synergy'].mean(),
                'mean_tmi': group_data['TMI'].mean(),
                'avg_percentage': group_data['Percentage'].mean(),
            })
    
    pair_df = pd.DataFrame(pair_metrics)
    
    if len(pair_df) == 0:
        print("No pair data found for plotting")
        return None
    
    # Identify top pairs by joint score
    pair_df['joint_score'] = (pair_df['mean_synergy'].rank() + pair_df['mean_tmi'].rank()) / 2
    top_pairs = pair_df.nlargest(top_n, 'joint_score')
    
    # Create plot with the exact style from your original
    plt.figure(figsize=figsize)
    
    # Step 3: Plot all points (base layer) 
    sc = plt.scatter(
        pair_df['mean_synergy'], pair_df['mean_tmi'],
        c=pair_df['avg_percentage'], cmap='viridis',  # Keep original viridis for comparison
        s=40, alpha=0.7, edgecolors='none'
    )
    
    # Step 4: Highlight top pairs with slightly larger markers
    highlight = pair_df['pair'].isin(top_pairs['pair'])
    plt.scatter(
        pair_df.loc[highlight, 'mean_synergy'],
        pair_df.loc[highlight, 'mean_tmi'],
        c=pair_df.loc[highlight, 'avg_percentage'],
        cmap='viridis',
        s=80, edgecolors='k', linewidths=0.5
    )
    
    # Step 5: Collect annotations for adjustment
    texts = []
    for _, row in top_pairs.iterrows():
        text = plt.text(row['mean_synergy'], row['mean_tmi'], row['pair'], fontsize=8)
        texts.append(text)
    
    # Step 6: Adjust text to avoid overlap using adjustText if available
    if use_adjusttext:
        try:
            from adjustText import adjust_text
            adjust_text(
                texts,
                x=top_pairs['mean_synergy'],
                y=top_pairs['mean_tmi'],
                only_move={'points': 'y', 'texts': 'y'},
                force_points=0.3,
                force_text=0.3,
                expand_text=(1.2, 1.4),
                arrowprops=None  # No arrows
            )
            print("✅ Used adjustText for optimal label positioning")
        except ImportError:
            print("⚠️ adjustText not available - using simple positioning")
            # Fall back to simple offset positioning
            for i, text in enumerate(texts):
                text.set_position((text.get_position()[0], text.get_position()[1] + i*0.001))
    
    # Add median reference lines
    synergy_median = pair_df['mean_synergy'].median()
    tmi_median = pair_df['mean_tmi'].median()
    
    plt.axvline(synergy_median, color='red', linestyle='--', alpha=0.5)
    plt.axhline(tmi_median, color='blue', linestyle='--', alpha=0.5)
    
    # Add labels for medians
    plt.text(
        synergy_median + 0.0005,   # Slight right offset
        plt.ylim()[1] * 0.98,      # Near top of y-axis
        'Median Synergy',
        color='red',
        fontsize=9,
        rotation=90,
        va='top'
    )
    
    plt.text(
        plt.xlim()[1] * 0.04,      # Slight right from y-axis
        tmi_median + 0.002,        # Slight above the line
        'Median TMI',
        color='blue',
        fontsize=9,
        va='bottom'
    )
    
    # Final plot settings
    plt.xlabel('Mean Synergy')
    plt.ylabel('Mean TMI')
    plt.title('Synergy vs TMI per Source Pair (Top 20 Annotated)')
    plt.colorbar(sc, label='Mean Percentage (%) Synergy')
    plt.grid(True)
    plt.tight_layout()
    
# Create both MEAN and MAX synergy versions for comparison
if loaded_data:
    print("📊 Synergy vs TMI: MEAN vs MAX Comparison")
    print("="*45)
    
    # Reload the module to get the new function
    import importlib
    importlib.reload(lasa_pid_plotting_utils)
    from lasa_pid_plotting_utils import *
    
    print("1️⃣ Creating MEAN Synergy vs TMI plot...")
    try:
        fig1 = plot_synergy_tmi_pairs_with_adjusttext(
            total_data, 
            top_n=20, 
            figsize=(12, 8),
            use_adjusttext=True
        )
        
        if fig1:
            plt.show()
            print("✅ MEAN synergy plot created!")
        
    except Exception as e:
        print(f"❌ Error with MEAN plot: {e}")
    
    print("\\n2️⃣ Creating MAX Synergy vs TMI plot...")
    try:
        fig2 = plot_synergy_tmi_pairs_max_synergy(
            total_data,
            top_n=20,
            figsize=(12, 8),
            use_adjusttext=True
        )
        
        if fig2:
            plt.show()
            fig2.savefig('max_synergy_tmi_pairs.pdf', bbox_inches='tight', dpi=300)
            print("💾 Saved MAX synergy plot as max_synergy_tmi_pairs.pdf")
            print("✅ MAX synergy plot created!")
        
    except Exception as e:
        print(f"❌ Error with MAX plot: {e}")
    
    print("\\n🎯 Comparison:")
    print("• MEAN Synergy: Shows pairs with consistently high synergy")
    print("• MAX Synergy: Shows pairs with peak synergy performance")
    print("• Both use smart text positioning to avoid overlap")
    print("• Both highlight top 20 pairs with median reference lines")
    
else:
    print("⚠️ Data not loaded")
    """
    Create scatter plot of Mean Synergy vs Mean TMI per source pair with top pairs annotated.
    
    Parameters:
    -----------
    total_data : pd.DataFrame
        Main analysis dataframe
    top_n : int
        Number of top pairs to annotate (default: 20)
    figsize : tuple
        Figure size
    
    Returns:
    --------
    matplotlib.figure.Figure
        The created figure
    """
    # Check if required columns exist
    if 'Cleaned_Source_set' not in total_data.columns:
        print("❌ Cleaned_Source_set column not found. Creating it...")
        
        # Create Cleaned_Source_set if missing
        if 'Source_list' in total_data.columns:
            def clean_source_list(row):
                src_list = row['Source_list']
                if isinstance(src_list, str):
                    return None
                if len(src_list) >= 2:
                    src_list[1] = src_list[1].replace(" (syn)", "")
                src_list = [s.replace(" (syn)", "") for s in src_list]
                return set(src_list)
            total_data = total_data.copy()
            total_data['Cleaned_Source_set'] = total_data.apply(clean_source_list, axis=1)
        elif 'Sources' in total_data.columns:
            # Create from Sources column
            def create_source_set(sources):
                clean_sources = sources.replace(" (syn)", "").split('-')
                return set([s.strip() for s in clean_sources])
            total_data = total_data.copy()
            total_data['Cleaned_Source_set'] = total_data['Sources'].apply(create_source_set)
        else:
            print("❌ Cannot create source sets - missing required columns")
            return None


# Stratified Analysis Functions
def load_stratified_data(data_dir='pid_dataframes_for_plotting'):
    """
    Load all processed data files including stratified datasets.
    
    Parameters:
    -----------
    data_dir : str
        Directory containing processed data files
        
    Returns:
    --------
    dict
        Dictionary containing all loaded dataframes organized by dataset
    """
    from pathlib import Path
    import pickle
    
    data_dir = Path(data_dir)
    loaded_data = {}
    
    try:
        # Load metadata to see what datasets are available
        with open(data_dir / 'metadata_all_datasets.pkl', 'rb') as f:
            metadata = pickle.load(f)
        
        print(f"📊 Found {len(metadata['datasets'])} datasets")
        print(f"📊 Has strata: {metadata['has_strata']}")
        
        # Load each dataset
        for dataset_name in metadata['datasets']:
            print(f"\\n📂 Loading {dataset_name}...")
            dataset_data = {}
            
            # Load total_data
            total_data_path = data_dir / f'total_data_{dataset_name}.csv'
            if total_data_path.exists():
                dataset_data['total_data'] = pd.read_csv(total_data_path)
                print(f"  ✓ total_data: {dataset_data['total_data'].shape}")
            
            # Load plot_data
            plot_data_path = data_dir / f'plot_data_{dataset_name}.pkl'
            if plot_data_path.exists():
                dataset_data['plot_data'] = pd.read_pickle(plot_data_path)
                print(f"  ✓ plot_data: {dataset_data['plot_data'].shape}")
            
            loaded_data[dataset_name] = dataset_data
        
        # Load combined dataset if available
        combined_path = data_dir / 'total_data_COMBINED.csv'
        if combined_path.exists():
            loaded_data['COMBINED'] = {
                'total_data': pd.read_csv(combined_path)
            }
            print(f"\\n📊 Combined dataset: {loaded_data['COMBINED']['total_data'].shape}")
        
        # Add metadata
        loaded_data['metadata'] = metadata
        
        print(f"\\n✅ Successfully loaded {len(loaded_data)} datasets")
        
    except Exception as e:
        print(f"❌ Error loading stratified data: {e}")
        return None
        
    return loaded_data
        pair_df['mean_synergy'], pair_df['mean_tmi'],
        c=pair_df['avg_percentage'], cmap='Oranges',  # Orange for synergy consistency
        s=40, alpha=0.7, edgecolors='none'
    )
    
    # Highlight top pairs
    highlight = pair_df['pair'].isin(top_pairs['pair'])
    plt.scatter(
        pair_df.loc[highlight, 'mean_synergy'],
        pair_df.loc[highlight, 'mean_tmi'],
        c=pair_df.loc[highlight, 'avg_percentage'],
        cmap='Oranges',
        s=80, edgecolors='k', linewidths=0.5
    )
    
    # Add median reference lines
    synergy_median = pair_df['mean_synergy'].median()
    tmi_median = pair_df['mean_tmi'].median()
    
    plt.axvline(synergy_median, color='red', linestyle='--', alpha=0.5)
    plt.axhline(tmi_median, color='blue', linestyle='--', alpha=0.5)
    
    # Add labels for medians
    plt.text(
        synergy_median + 0.001, plt.ylim()[1] * 0.98,
        'Median Synergy', color='red', fontsize=9,
        rotation=90, va='top'
    )
    plt.text(
        plt.xlim()[1] * 0.04, tmi_median + 0.002,
        'Median TMI', color='blue', fontsize=9, va='bottom'
    )
    
    # Annotate top pairs (simplified version without adjustText dependency)
    for i, (_, row) in enumerate(top_pairs.head(10).iterrows()):
        plt.annotate(row['pair'], 
                    (row['mean_synergy'], row['mean_tmi']),
                    xytext=(5, 5 + i*10), textcoords='offset points',
                    fontsize=8, alpha=0.8)
    
    plt.xlabel('Mean Synergy')
    plt.ylabel('Mean TMI')
    plt.title(f'Synergy vs TMI per Source Pair (Top {top_n} Highlighted)')
    plt.colorbar(sc, label='Mean Percentage (%) Synergy')
    plt.grid(True, alpha=0.3)
    plt.tight_layout()
    
    return plt.gcf()


# Stratified Analysis Functions
def load_stratified_data(data_dir='pid_dataframes_for_plotting'):
    """
    Load all processed data files including stratified datasets.
    
    Parameters:
    -----------
    data_dir : str
        Directory containing processed data files
        
    Returns:
    --------
    dict
        Dictionary containing all loaded dataframes organized by dataset
    """
    from pathlib import Path
    import pickle
    
    data_dir = Path(data_dir)
    loaded_data = {}
    
    try:
        # Load metadata to see what datasets are available
        with open(data_dir / 'metadata_all_datasets.pkl', 'rb') as f:
            metadata = pickle.load(f)
        
        print(f"📊 Found {len(metadata['datasets'])} datasets")
        print(f"📊 Has strata: {metadata['has_strata']}")
        
        # Load each dataset
        for dataset_name in metadata['datasets']:
            print(f"\\n📂 Loading {dataset_name}...")
            dataset_data = {}
            
            # Load total_data
            total_data_path = data_dir / f'total_data_{dataset_name}.csv'
            if total_data_path.exists():
                dataset_data['total_data'] = pd.read_csv(total_data_path)
                print(f"  ✓ total_data: {dataset_data['total_data'].shape}")
            
            # Load plot_data
            plot_data_path = data_dir / f'plot_data_{dataset_name}.pkl'
            if plot_data_path.exists():
                dataset_data['plot_data'] = pd.read_pickle(plot_data_path)
                print(f"  ✓ plot_data: {dataset_data['plot_data'].shape}")
            
            loaded_data[dataset_name] = dataset_data
        
        # Load combined dataset if available
        combined_path = data_dir / 'total_data_COMBINED.csv'
        if combined_path.exists():
            loaded_data['COMBINED'] = {
                'total_data': pd.read_csv(combined_path)
            }
            print(f"\\n📊 Combined dataset: {loaded_data['COMBINED']['total_data'].shape}")
        
        # Add metadata
        loaded_data['metadata'] = metadata
        
        print(f"\\n✅ Successfully loaded {len(loaded_data)} datasets")
        
    except Exception as e:
        print(f"❌ Error loading stratified data: {e}")
        return None
        
    return loaded_data


def compare_strata_summary(total_data_dict):
    """
    Create summary comparison of synergy patterns across functionality strata.
    
    Parameters:
    -----------
    total_data_dict : dict
        Dictionary of total_data dataframes by dataset name
    
    Returns:
    --------
    pd.DataFrame
        Summary statistics by stratum
    """
    # Get functionality strata
    strata_datasets = {k: v for k, v in total_data_dict.items() 
                      if k.startswith('Functionality_')}
    
    if not strata_datasets:
        print("No functionality strata found")
        return None
    
    summary_stats = []
    
    for dataset_name, total_data in strata_datasets.items():
        stratum_num = dataset_name.split('_')[1]
        
        stats = {
            'Stratum': int(stratum_num),
            'N_relationships': len(total_data),
            'Mean_synergy': total_data['Synergy'].mean(),
            'Median_synergy': total_data['Synergy'].median(),
            'Mean_TMI': total_data['TMI'].mean(),
            'Median_TMI': total_data['TMI'].median(),
            'Mean_percentage': total_data['Percentage'].mean(),
            'Median_percentage': total_data['Percentage'].median(),
            'Top_synergy': total_data['Synergy'].max(),
            'Top_percentage': total_data['Percentage'].max()
        }
        
        summary_stats.append(stats)
    
    summary_df = pd.DataFrame(summary_stats).sort_values('Stratum')
    
    print("📊 Strata Summary Statistics:")
    print(summary_df.round(4))
    
    return summary_df


def plot_cross_strata_comparison(summary_df, figsize=(14, 10)):
    """
    Create comprehensive comparison plots across functionality strata.
    
    Parameters:
    -----------
    summary_df : pd.DataFrame
        Summary statistics by stratum from compare_strata_summary()
    figsize : tuple
        Figure size
    
    Returns:
    --------
    matplotlib.figure.Figure
        The created figure
    """
    fig, axes = plt.subplots(2, 3, figsize=figsize)
    axes = axes.flatten()
    
    # Define metrics to plot
    metrics = [
        ('Mean_synergy', 'Mean Synergy'),
        ('Median_synergy', 'Median Synergy'),
        ('Mean_TMI', 'Mean TMI'),
        ('Mean_percentage', 'Mean Synergy %'),
        ('Top_synergy', 'Maximum Synergy'),
        ('N_relationships', 'Number of Relationships')
    ]
    
    # Create bar plots for each metric
    for i, (metric, title) in enumerate(metrics):
        ax = axes[i]
        bars = ax.bar(summary_df['Stratum'], summary_df[metric], 
                     color='#E67E22', alpha=0.7, edgecolor='black')
        ax.set_title(title)
        ax.set_xlabel('Functionality Stratum')
        ax.set_ylabel(title)
        ax.grid(True, alpha=0.3)
        
        # Add value labels on bars
        for bar, value in zip(bars, summary_df[metric]):
            height = bar.get_height()
            ax.text(bar.get_x() + bar.get_width()/2., height,
                   f'{value:.3f}' if value < 1 else f'{value:.0f}',
                   ha='center', va='bottom', fontsize=8)
    
    plt.suptitle('Synergy Patterns Across Functionality Strata', fontsize=16)
    plt.tight_layout()
    
    return fig


def plot_synergy_pair_analysis(syn_df, target_cols, figsize=(12, 8)):
    """
    Create synergy pair analysis plots showing mean vs specificity ratio.
    
    Parameters:
    -----------
    syn_df : pd.DataFrame
        Synergy dataframe with clustering results
    target_cols : list
        Target column names
    figsize : tuple
        Figure size
    
    Returns:
    --------
    matplotlib.figure.Figure
        The created figure
    """
    # Compute pair metrics if not already present
    def compute_pair_metrics(row, threshold_ratio=0.8):
        valid_vals = row[target_cols].dropna()
        num_valid = valid_vals.count()
        if num_valid == 0:
            return pd.Series({
                'max_value': np.nan,
                'synergy_mean': np.nan,
                'synergy_variance': np.nan,
                'num_above_threshold': 0,
                'num_valid_targets': 0,
                'specificity_ratio': np.nan
            })
        
        max_val = valid_vals.max()
        mean_val = valid_vals.mean()
        var_val = valid_vals.var()
        threshold = threshold_ratio * max_val
        count_above = (valid_vals >= threshold).sum()
        specificity_ratio = count_above / num_valid if num_valid > 0 else np.nan
        
        return pd.Series({
            'max_value': max_val,
            'synergy_mean': mean_val,
            'synergy_variance': var_val,
            'num_above_threshold': count_above,
            'num_valid_targets': num_valid,
            'specificity_ratio': specificity_ratio
        })
    
    # Apply metrics computation if needed
    if 'specificity_ratio' not in syn_df.columns:
        pair_metrics = syn_df.apply(compute_pair_metrics, axis=1)
        syn_df_analysis = syn_df.join(pair_metrics)
    else:
        syn_df_analysis = syn_df.copy()
    
    # Label pairs
    good_threshold = syn_df_analysis['synergy_mean'].median()
    specific_threshold = syn_df_analysis['specificity_ratio'].median()
    
    def label_pair(row, good_thr, spec_thr):
        quality = 'Good' if row['synergy_mean'] >= good_thr else 'Poor'
        specificity = 'Specific' if row['specificity_ratio'] < spec_thr else 'General'
        return pd.Series({'pair_quality': quality, 'synergy_specificity': specificity})
    
    if 'pair_quality' not in syn_df_analysis.columns:
        labels = syn_df_analysis.apply(label_pair, axis=1, args=(good_threshold, specific_threshold))
        syn_df_analysis = syn_df_analysis.join(labels)
    
    # Create visualization
    fig, (ax1, ax2) = plt.subplots(1, 2, figsize=figsize)
    
    # Scatter plot: synergy_mean vs. specificity_ratio
    sns.scatterplot(data=syn_df_analysis, x='synergy_mean', y='specificity_ratio',
                    hue='pair_quality', style='synergy_specificity', s=100, ax=ax1)
    ax1.axvline(good_threshold, color='gray', linestyle='--', 
                label=f'Median Synergy ({good_threshold:.3f})')
    ax1.axhline(specific_threshold, color='gray', linestyle=':', 
                label=f'Median Specificity ({specific_threshold:.3f})')
    ax1.set_title('Synergy Pair Analysis: Mean vs. Specificity')
    ax1.set_xlabel('Synergy Mean')
    ax1.set_ylabel('Specificity Ratio')
    ax1.legend()
    ax1.grid(True, alpha=0.3)
    
    # Boxplot: Distribution by pair quality
    sns.boxplot(x='pair_quality', y='synergy_mean', data=syn_df_analysis, ax=ax2)
    ax2.set_title('Synergy Mean by Pair Quality')
    ax2.set_xlabel('Pair Quality')
    ax2.set_ylabel('Synergy Mean')
    ax2.grid(True, alpha=0.3)
    
    plt.tight_layout()
    return fig


def plot_breadth_vs_magnitude(syn_df, target_cols, generalist_cut=8, specialist_cut=2, 
                             figsize=(10, 8)):
    """
    Create scatter plot showing breadth vs magnitude of synergy for source pairs.
    
    Parameters:
    -----------
    syn_df : pd.DataFrame
        Synergy dataframe with clustering results
    target_cols : list
        Target column names
    generalist_cut : int
        Threshold for generalist pairs (breadth >= this value)
    specialist_cut : int
        Threshold for specialist pairs (breadth <= this value)
    figsize : tuple
        Figure size
    
    Returns:
    --------
    matplotlib.figure.Figure
        The created figure
    """
    # Ensure we have the required metrics
    if 'num_above_threshold' not in syn_df.columns or 'max_value' not in syn_df.columns:
        print("Computing required metrics...")
        
        def compute_metrics(row, threshold_ratio=0.8):
            valid_vals = row[target_cols].dropna()
            if valid_vals.empty:
                return pd.Series({'max_value': np.nan, 'num_above_threshold': 0})
            
            max_val = valid_vals.max()
            threshold = threshold_ratio * max_val
            count_above = (valid_vals >= threshold).sum()
            
            return pd.Series({'max_value': max_val, 'num_above_threshold': count_above})
        
        metrics = syn_df.apply(compute_metrics, axis=1)
        syn_df = syn_df.join(metrics)
    
    # Create categories
    generalist_mask = syn_df['num_above_threshold'] >= generalist_cut
    specialist_mask = syn_df['num_above_threshold'] <= specialist_cut
    moderate_mask = ~(generalist_mask | specialist_mask)
    
    plt.figure(figsize=figsize)
    
    # Plot different categories with your color scheme
    plt.scatter(syn_df.loc[moderate_mask, 'num_above_threshold'],
                syn_df.loc[moderate_mask, 'max_value'],
                c='#95A5A6', marker='o', alpha=0.6, label='Moderate', s=60)
    
    plt.scatter(syn_df.loc[generalist_mask, 'num_above_threshold'],
                syn_df.loc[generalist_mask, 'max_value'],
                c='#3498DB', marker='s', alpha=0.8, label='Generalist', s=80)
    
    plt.scatter(syn_df.loc[specialist_mask, 'num_above_threshold'],
                syn_df.loc[specialist_mask, 'max_value'],
                c='#E67E22', marker='^', alpha=0.8, label='Specialist', s=80)
    
    # Add summary statistics
    print(f"Generalist pairs (≥{generalist_cut} outcomes): {generalist_mask.sum()}")
    print(f"Specialist pairs (≤{specialist_cut} outcomes): {specialist_mask.sum()}")
    print(f"Moderate pairs: {moderate_mask.sum()}")
    
    plt.title("Breadth vs Magnitude of Synergy for Source Pairs")
    plt.xlabel("Number of Outcomes with High Synergy (Breadth)")
    plt.ylabel("Maximum Synergy Score (Magnitude)")
    plt.legend(loc='upper right')
    plt.grid(True, linestyle=':', alpha=0.5)
    plt.tight_layout()
    
    return plt.gcf()


# Stratified Analysis Functions
def load_stratified_data(data_dir='pid_dataframes_for_plotting'):
    """
    Load all processed data files including stratified datasets.
    
    Parameters:
    -----------
    data_dir : str
        Directory containing processed data files
        
    Returns:
    --------
    dict
        Dictionary containing all loaded dataframes organized by dataset
    """
    from pathlib import Path
    import pickle
    
    data_dir = Path(data_dir)
    loaded_data = {}
    
    try:
        # Load metadata to see what datasets are available
        with open(data_dir / 'metadata_all_datasets.pkl', 'rb') as f:
            metadata = pickle.load(f)
        
        print(f"📊 Found {len(metadata['datasets'])} datasets")
        print(f"📊 Has strata: {metadata['has_strata']}")
        
        # Load each dataset
        for dataset_name in metadata['datasets']:
            print(f"\\n📂 Loading {dataset_name}...")
            dataset_data = {}
            
            # Load total_data
            total_data_path = data_dir / f'total_data_{dataset_name}.csv'
            if total_data_path.exists():
                dataset_data['total_data'] = pd.read_csv(total_data_path)
                print(f"  ✓ total_data: {dataset_data['total_data'].shape}")
            
            # Load plot_data
            plot_data_path = data_dir / f'plot_data_{dataset_name}.pkl'
            if plot_data_path.exists():
                dataset_data['plot_data'] = pd.read_pickle(plot_data_path)
                print(f"  ✓ plot_data: {dataset_data['plot_data'].shape}")
            
            loaded_data[dataset_name] = dataset_data
        
        # Load combined dataset if available
        combined_path = data_dir / 'total_data_COMBINED.csv'
        if combined_path.exists():
            loaded_data['COMBINED'] = {
                'total_data': pd.read_csv(combined_path)
            }
            print(f"\\n📊 Combined dataset: {loaded_data['COMBINED']['total_data'].shape}")
        
        # Add metadata
        loaded_data['metadata'] = metadata
        
        print(f"\\n✅ Successfully loaded {len(loaded_data)} datasets")
        
    except Exception as e:
        print(f"❌ Error loading stratified data: {e}")
        return None
        
    return loaded_data


def compare_strata_summary(total_data_dict):
    """
    Create summary comparison of synergy patterns across functionality strata.
    
    Parameters:
    -----------
    total_data_dict : dict
        Dictionary of total_data dataframes by dataset name
    
    Returns:
    --------
    pd.DataFrame
        Summary statistics by stratum
    """
    # Get functionality strata
    strata_datasets = {k: v for k, v in total_data_dict.items() 
                      if k.startswith('Functionality_')}
    
    if not strata_datasets:
        print("No functionality strata found")
        return None
    
    summary_stats = []
    
    for dataset_name, total_data in strata_datasets.items():
        stratum_num = dataset_name.split('_')[1]
        
        stats = {
            'Stratum': int(stratum_num),
            'N_relationships': len(total_data),
            'Mean_synergy': total_data['Synergy'].mean(),
            'Median_synergy': total_data['Synergy'].median(),
            'Mean_TMI': total_data['TMI'].mean(),
            'Median_TMI': total_data['TMI'].median(),
            'Mean_percentage': total_data['Percentage'].mean(),
            'Median_percentage': total_data['Percentage'].median(),
            'Top_synergy': total_data['Synergy'].max(),
            'Top_percentage': total_data['Percentage'].max()
        }
        
        summary_stats.append(stats)
    
    summary_df = pd.DataFrame(summary_stats).sort_values('Stratum')
    
    print("📊 Strata Summary Statistics:")
    print(summary_df.round(4))
    
    return summary_df


def plot_cross_strata_comparison(summary_df, figsize=(14, 10)):
    """
    Create comprehensive comparison plots across functionality strata.
    
    Parameters:
    -----------
    summary_df : pd.DataFrame
        Summary statistics by stratum from compare_strata_summary()
    figsize : tuple
        Figure size
    
    Returns:
    --------
    matplotlib.figure.Figure
        The created figure
    """
    fig, axes = plt.subplots(2, 3, figsize=figsize)
    axes = axes.flatten()
    
    # Define metrics to plot
    metrics = [
        ('Mean_synergy', 'Mean Synergy'),
        ('Median_synergy', 'Median Synergy'),
        ('Mean_TMI', 'Mean TMI'),
        ('Mean_percentage', 'Mean Synergy %'),
        ('Top_synergy', 'Maximum Synergy'),
        ('N_relationships', 'Number of Relationships')
    ]
    
    # Create bar plots for each metric
    for i, (metric, title) in enumerate(metrics):
        ax = axes[i]
        bars = ax.bar(summary_df['Stratum'], summary_df[metric], 
                     color='#E67E22', alpha=0.7, edgecolor='black')
        ax.set_title(title)
        ax.set_xlabel('Functionality Stratum')
        ax.set_ylabel(title)
        ax.grid(True, alpha=0.3)
        
        # Add value labels on bars
        for bar, value in zip(bars, summary_df[metric]):
            height = bar.get_height()
            ax.text(bar.get_x() + bar.get_width()/2., height,
                   f'{value:.3f}' if value < 1 else f'{value:.0f}',
                   ha='center', va='bottom', fontsize=8)
    
    plt.suptitle('Synergy Patterns Across Functionality Strata', fontsize=16)
    plt.tight_layout()
    
    return fig
