# Supplementary material for: Interpreting higher-order dependence in multimorbidity using cohort data: A partial information decomposition approach
Source: PLoS Comput Biol. 2026 Jun 10;22(6):e1014386. doi: 10.1371/journal.pcbi.1014386 (PMC13268148; doi:10.1371/journal.pcbi.1014386)
Supplement: S1 File — PID_BUST_Results_and_DemoScripts.zip is a self-contained archive enabling readers to reproduce the main-text analyses and figures from pre-computed PID results. It contains a Jupyter notebook that regenerates Figs 1–4, plotting utility modules, pre-computed permutation-screening results and analysis-ready dataframes, BUST-network artefacts (edge lists, node attributes, clique catalogues, and quadrant assignments), hub-variable summaries, and a Python requirements file. Installation and execution are documented in the accompanying README. Raw LASA participant data are not included (governed access); the package provides the full downstream pipeline conditional on data access. (ZIP) [file pcbi.1014386.s002.zip › PID_BUST_Results_and_DemoScripts/lasa_pid_plotting_utils_clean.py]

"""
LASA PID Plotting Utilities - Clean Version

This module contains plotting functions for visualizing PID analysis results.
Cleaned version without syntax errors.

Author: Extracted and refined from dit-synergy-Analyse-Triplets-Plots.ipynb
"""

import numpy as np
import pandas as pd
import matplotlib.pyplot as plt
import seaborn as sns
import networkx as nx
from matplotlib.patches import Patch
from matplotlib.lines import Line2D
from matplotlib.legend import Legend
import warnings
from pathlib import Path
import pickle

# Set plotting style
sns.set_context(context='paper', font_scale=1.25, rc=None)
warnings.filterwarnings('ignore')

# Color schemes - Your specified colors
SEGMENT_COLORS = ['#1ABC9C', '#3498DB', '#9B59B6', '#E67E22']  # teal, blue, purple, orange
SEGMENT_LABELS = ['Redundant', 'Unique 1', 'Unique 2', 'Synergistic']

# Variable type classification and colors
VARIABLE_CLASSIFICATIONS = {
    # Symptoms (subjective reports)
    "symptoms": {
        "variables": ["Anxiety", "Depression", "Sleep", "Pain", "Hearing",  "Memory_Complaints", "Tense", "Frightened", "Worry", 
                     "Stomach_Fear", "Restless", "Panic", "Relaxed", "Fearful", "Depressed", 
                     "Cry", "Sad", "Blues", "Failure", "Appetite", "Lonely", "Effort", 'Memory_Problems', 'Memory_Complaints', 
                     "Unfriendly", "Get_Going", "Bothered", "Good_Mood", "Mind", "Hopeful", 'total_symptoms', 
                     "Sleep_LastWeek", "Happy", "Talk", "Enjoy", "Dislike"],
        "color": "#2ECC71"  # green
    },
    
    # Signs (objective or performance-based measures)
    "signs": {
        "variables": ["MAP", "Grip", "BMI", "WHR", 'MMSE_Spell','grip_category',
       'WHR_Obesity', 'MAP_NormalElevated_vs_H',
                     "MMSE_score", "MMSE_score_category", ],
        "color": "#F1C40F"  # yellow
    },
    
    # Wellbeing/Behaviors (functional and lifestyle measures)
    "wellbeing": {
        "variables": ["General_Health", 
                     "Health_vs_Peers","Physical_Activity", "Alcohol_Use", 'functionality_state',
            # "Functionality", "Frailty", "Stairs", "Undress", "Chair_SitRise", 
            #          "Toenail_Cut", "Walk_5min", "Transport"
                     
                     ],
        "color": "#3498DB"  # blue
    },
    
    # Diseases (physician-assigned or algorithm-assigned)
    "diseases": {
        "variables": ["Respiratory", "Heart_Disease", "Arterial_Disease", "Diabetes", "MM_score",'CNSLD: asthma, chr bronch, emphysema', 'Heart: heart disease',
       'Arteries: disease or abnormalities', 'Diabetes', 'CVA','MM_score',
       'Osteo/rheum art: osteoarthritis',
       'Osteo/rheum art: rheumatoid arthritis', 'Cancer', 
                     "CVA", "Osteoarthritis", "Rheumatoid_Arthritis", "Cancer"],
        "color": "#34495E"  # dark gray
    }
}

# Create a lookup dictionary for easy classification
VARIABLE_TYPE_MAP = {}
TYPE_COLORS = {}
for category, info in VARIABLE_CLASSIFICATIONS.items():
    TYPE_COLORS[category] = info["color"]
    for var in info["variables"]:
        VARIABLE_TYPE_MAP[var] = category

# Add default colors for unclassified variables
TYPE_COLORS["other"] = "#95A5A6"  # light gray
TYPE_COLORS["central"] = "#E74C3C"  # red for central nodes


def load_stratified_data(data_dir='pid_dataframes_for_plotting'):
    """
    Load all processed data files including stratified datasets.
    
    Parameters:
    -----------
    data_dir : str
        Directory containing processed data files
        
    Returns:
    --------
    dict
        Dictionary containing all loaded dataframes organized by dataset
    """
    data_dir = Path(data_dir)
    loaded_data = {}
    
    try:
        # Load metadata to see what datasets are available
        with open(data_dir / 'metadata_all_datasets.pkl', 'rb') as f:
            metadata = pickle.load(f)
        
        print(f"📊 Found {len(metadata['datasets'])} datasets")
        print(f"📊 Has strata: {metadata['has_strata']}")
        
        # Load each dataset
        for dataset_name in metadata['datasets']:
            print(f"\\n📂 Loading {dataset_name}...")
            dataset_data = {}
            
            # Load total_data
            total_data_path = data_dir / f'total_data_{dataset_name}.csv'
            if total_data_path.exists():
                dataset_data['total_data'] = pd.read_csv(total_data_path)
                print(f"  ✓ total_data: {dataset_data['total_data'].shape}")
            
            # Load plot_data
            plot_data_path = data_dir / f'plot_data_{dataset_name}.pkl'
            if plot_data_path.exists():
                dataset_data['plot_data'] = pd.read_pickle(plot_data_path)
                print(f"  ✓ plot_data: {dataset_data['plot_data'].shape}")
            
            loaded_data[dataset_name] = dataset_data
        
        # Load combined dataset if available
        combined_path = data_dir / 'total_data_COMBINED.csv'
        if combined_path.exists():
            loaded_data['COMBINED'] = {
                'total_data': pd.read_csv(combined_path)
            }
            print(f"\\n📊 Combined dataset: {loaded_data['COMBINED']['total_data'].shape}")
        
        # Add metadata
        loaded_data['metadata'] = metadata
        
        print(f"\\n✅ Successfully loaded {len(loaded_data)} datasets")
        
    except Exception as e:
        print(f"❌ Error loading stratified data: {e}")
        return None
        
    return loaded_data


def load_processed_data(data_dir='pid_dataframes_for_plotting'):
    """
    Load original processed data files (backward compatibility).
    
    Parameters:
    -----------
    data_dir : str
        Directory containing processed data files
        
    Returns:
    --------
    dict
        Dictionary containing all loaded dataframes and metadata
    """
    data_dir = Path(data_dir)
    loaded_data = {}
    
    try:
        # Load main dataframes
        loaded_data['total_data'] = pd.read_csv(data_dir / 'total_data.csv')
        loaded_data['plot_data'] = pd.read_pickle(data_dir / 'plot_data.pkl')
        
        # # Load optional files -> Changed due to new PID computation format
        # if (data_dir / 'syn_df_clustered.pkl').exists():
        #     loaded_data['syn_df'] = pd.read_pickle(data_dir / 'syn_df_clustered.pkl')

        # Replace with:
        syn_df_path = data_dir / f'syn_df_{dataset_name}.pkl'
        if syn_df_path.exists():
            dataset_data['syn_df'] = pd.read_pickle(syn_df_path)
            print(f"  ✓ syn_df: {dataset_data['syn_df'].shape}")
        else:
            dataset_data['syn_df'] = None
            print(f"  ⚠️ syn_df not found for {dataset_name}")
            
        if (data_dir / 'cluster_means.csv').exists():
            loaded_data['cluster_means'] = pd.read_csv(data_dir / 'cluster_means.csv')
        
        # Load metadata
        with open(data_dir / 'metadata.pkl', 'rb') as f:
            loaded_data['metadata'] = pickle.load(f)
            
        print(f"Successfully loaded {len(loaded_data)} data objects from {data_dir}")
        
    except Exception as e:
        print(f"Error loading data: {e}")
        return None
        
    return loaded_data


def show_color_scheme():
    """
    Display the current color scheme being used.
    """
    print("🌈 LASA PID Color Scheme")
    print("="*40)
    
    print("📊 PID Components (Edge Colors):")
    for i, (color, label) in enumerate(zip(SEGMENT_COLORS, SEGMENT_LABELS)):
        print(f"  • {label}: {color}")
    
    print(f"\\n🏷️ Variable Types (Node Colors):")
    for category, color in TYPE_COLORS.items():
        if category in VARIABLE_CLASSIFICATIONS:
            vars_count = len(VARIABLE_CLASSIFICATIONS[category]["variables"])
            print(f"  • {category.title()}: {color} ({vars_count} variables)")
        else:
            print(f"  • {category.title()}: {color}")


def plot_kde_synergy_distribution(total_data, tmi_threshold=0.2, synergy_threshold=0.1, 
                                 figsize=(8, 6), dpi=300):
    """
    Create KDE plot of TMI vs Synergy Percentage with orange colormap.
    """
    # Filter data based on thresholds
    subset = total_data[
        (total_data['TMI'] > tmi_threshold) & 
        (total_data['Percentage'] > synergy_threshold)
    ]
    
    print(f"Filtered data: {len(subset):,} points from {len(total_data):,} total")
    print(f"Thresholds: TMI > {tmi_threshold}, Synergy > {synergy_threshold}")
    
    plt.figure(figsize=figsize, dpi=dpi)
    
    # Create KDE plot with orange colormap (darker = more synergy)
    sns.kdeplot(data=subset, x='TMI', y='Percentage', fill=True, cmap='Oranges')
    
    plt.xlabel('Total Mutual Information (bits)')
    plt.ylabel('Synergy Percentage (%)')
    plt.tight_layout()
    
    return plt.gcf()


def plot_synergy_distribution(total_data, figsize=(10, 6)):
    """
    Plot distribution of synergy percentages.
    """
    fig, (ax1, ax2) = plt.subplots(1, 2, figsize=figsize)
    
    # Histogram of synergy percentages
    ax1.hist(total_data['Percentage'], bins=50, alpha=0.7, edgecolor='black', color='#E67E22')
    ax1.set_xlabel('Synergy Percentage')
    ax1.set_ylabel('Frequency')
    
    # Scatter plot of Synergy vs TMI
    ax2.scatter(total_data['Percentage'], total_data['TMI'], alpha=0.7, color='#E67E22')
    ax2.set_xlabel('Synergy Percentage')
    ax2.set_ylabel('Total Mutual Information (TMI)')
    
    plt.tight_layout()
    return fig


def plot_heatmap_pid_results(plot_data, measure='I_mmi', figsize=(15, 10), annot=False):
    """
    Create heatmap of PID results.
    """
    # Filter for synergy rows only
    syn_data = plot_data[plot_data.index.str.contains('syn')]
    
    plt.figure(figsize=figsize)
    
    # Use orange colormap for synergy (darker = more synergy)
    ax = sns.heatmap(syn_data, 
                     annot=annot, 
                     fmt='.2f' if annot else '', 
                     annot_kws={'size': 8} if annot else {},
                     cmap='Oranges')  # Sequential orange as requested
    ax.set_xlabel("Target Variables")
    ax.set_ylabel("Source Pairs (Synergy)")
    
    plt.tight_layout()
    return plt.gcf()


print("✅ Clean LASA PID plotting utilities loaded successfully!")
print("📊 Available functions: load_stratified_data, plot_kde_synergy_distribution, plot_synergy_distribution, plot_heatmap_pid_results")
