# Supplementary material for: Interpreting higher-order dependence in multimorbidity using cohort data: A partial information decomposition approach
Source: PLoS Comput Biol. 2026 Jun 10;22(6):e1014386. doi: 10.1371/journal.pcbi.1014386 (PMC13268148; doi:10.1371/journal.pcbi.1014386)
Supplement: S1 File — PID_BUST_Results_and_DemoScripts.zip is a self-contained archive enabling readers to reproduce the main-text analyses and figures from pre-computed PID results. It contains a Jupyter notebook that regenerates Figs 1–4, plotting utility modules, pre-computed permutation-screening results and analysis-ready dataframes, BUST-network artefacts (edge lists, node attributes, clique catalogues, and quadrant assignments), hub-variable summaries, and a Python requirements file. Installation and execution are documented in the accompanying README. Raw LASA participant data are not included (governed access); the package provides the full downstream pipeline conditional on data access. (ZIP) [file pcbi.1014386.s002.zip › PID_BUST_Results_and_DemoScripts/load_and_explore_data.py]

"""
Load and Explore LASA PID Data

This script demonstrates how to load and explore the Partial Information
Decomposition (PID) results from the LASA synergy analysis.

Usage:
    python load_and_explore_data.py

Outputs:
    - Summary statistics of the PID data
    - Data structure information
    - Example relationships
"""

import numpy as np
import pandas as pd
import pickle
from pathlib import Path

print("=" * 80)
print("LASA PID Data Loading and Exploration")
print("=" * 80)

# ============================================================================
# STEP 1: Load stratified PID data
# ============================================================================

data_dir = Path('pid_dataframes_for_plotting_21')

print(f"\n1. Loading data from: {data_dir}")
print("-" * 80)

if not data_dir.exists():
    print(f"ERROR: Data directory not found: {data_dir}")
    print("Please ensure you're running this script from the reproducibility package directory.")
    exit(1)

# Load metadata
metadata_file = data_dir / 'metadata_all_datasets.pkl'
with open(metadata_file, 'rb') as f:
    metadata = pickle.load(f)

print(f"Metadata loaded:")
print(f"  Has stratified data: {metadata.get('has_strata', False)}")
print(f"  Number of datasets: {metadata.get('n_datasets', 0)}")
print(f"  Available strata: {metadata.get('strata_available', [])}")

# Load one example dataset (full population)
print(f"\n2. Loading example dataset: full_population")
print("-" * 80)

# Load different data types for full_population
total_data_file = data_dir / 'total_data_full_population.csv'
total_data = pd.read_csv(total_data_file)

print(f"Total data shape: {total_data.shape}")
print(f"Columns: {list(total_data.columns)}")

# Load pickle files for more complete data
with open(data_dir / 'syn_df_full_population.pkl', 'rb') as f:
    syn_df = pickle.load(f)
print(f"Synergy dataframe shape: {syn_df.shape}")

# ============================================================================
# STEP 2: Explore data structure
# ============================================================================

print(f"\n3. Data Structure Overview")
print("-" * 80)

print(f"\nTotal data preview (first 5 rows):")
print(total_data.head())

print(f"\nData types:")
print(total_data.dtypes)

print(f"\nBasic statistics:")
print(total_data[['Synergy', 'TMI', 'Percentage']].describe())

# ============================================================================
# STEP 3: Identify unique source pairs and targets
# ============================================================================

print(f"\n4. Relationship Structure")
print("-" * 80)

unique_sources = total_data['Sources'].unique()
unique_targets = total_data['Target'].unique()

print(f"Unique source pairs: {len(unique_sources)}")
print(f"Unique targets: {len(unique_targets)}")

print(f"\nExample source pairs:")
for i, source in enumerate(unique_sources[:5], 1):
    print(f"  {i}. {source}")

print(f"\nTargets:")
for i, target in enumerate(unique_targets, 1):
    print(f"  {i}. {target}")

# ============================================================================
# STEP 4: Top synergistic relationships
# ============================================================================

print(f"\n5. Top Synergistic Relationships")
print("-" * 80)

# Sort by synergy strength
top_synergy = total_data.nlargest(10, 'Synergy')[['Sources', 'Target', 'Synergy', 'TMI', 'Percentage']]

print(f"\nTop 10 by Synergy Strength:")
for idx, (i, row) in enumerate(top_synergy.iterrows(), 1):
    print(f"  {idx:2d}. {row['Sources']:40s} -> {row['Target']:25s}")
    print(f"      Synergy: {row['Synergy']:.4f} bits | TMI: {row['TMI']:.4f} bits | Percentage: {row['Percentage']:.1f}%")

# ============================================================================
# STEP 5: Load stratified datasets
# ============================================================================

print(f"\n6. Stratified Data Overview")
print("-" * 80)

strata_datasets = ['Sex_0', 'Sex_1', 'Multimorbidity_0', 'Multimorbidity_1', 
                   'AgeGroup_0', 'AgeGroup_1', 'AgeGroup_2', 'AgeGroup_3']

print(f"\nData availability by stratum:")
for stratum in strata_datasets:
    csv_file = data_dir / f'total_data_{stratum}.csv'
    if csv_file.exists():
        df = pd.read_csv(csv_file)
        print(f"  {stratum:20s}: {df.shape[0]:4d} relationships")

# ============================================================================
# STEP 6: Summary
# ============================================================================

print(f"\n{'=' * 80}")
print("Summary")
print("=" * 80)

print(f"\nThis package contains:")
print(f"  - PID results for {len(unique_sources)} source pairs")
print(f"  - Targeting {len(unique_targets)} outcome variables")
print(f"  - Stratified across {len(strata_datasets)} population subgroups")
print(f"  - Plus full population analysis")
print(f"\nTotal relationships analyzed: {total_data.shape[0]:,}")

print(f"\nData Structure:")
print(f"  - CSV files: Main analysis results (total_data)")
print(f"  - PKL files: Complete dataframes with all information")
print(f"\nNext steps:")
print(f"  - Use generate_figures.py to create publication figures")
print(f"  - Explore individual strata by loading their CSV/PKL files")
print(f"  - Compute custom BUST scores using the formulas in the manuscript")

print(f"\n{'=' * 80}")
print("Data exploration complete!")
print("=" * 80)
