# Supplementary material for: Interpreting higher-order dependence in multimorbidity using cohort data: A partial information decomposition approach
Source: PLoS Comput Biol. 2026 Jun 10;22(6):e1014386. doi: 10.1371/journal.pcbi.1014386 (PMC13268148; doi:10.1371/journal.pcbi.1014386)
Supplement: S1 File — PID_BUST_Results_and_DemoScripts.zip is a self-contained archive enabling readers to reproduce the main-text analyses and figures from pre-computed PID results. It contains a Jupyter notebook that regenerates Figs 1–4, plotting utility modules, pre-computed permutation-screening results and analysis-ready dataframes, BUST-network artefacts (edge lists, node attributes, clique catalogues, and quadrant assignments), hub-variable summaries, and a Python requirements file. Installation and execution are documented in the accompanying README. Raw LASA participant data are not included (governed access); the package provides the full downstream pipeline conditional on data access. (ZIP) [file pcbi.1014386.s002.zip › PID_BUST_Results_and_DemoScripts/pid_dataframes_for_plotting_21/total_data_AgeGroup_0.csv]

Sources	Target	Synergy	TMI	Percentage	Dataset	Source_list	Cleaned_Source_set
Alcohol_Use-MAP_NormalElevated_vs_H (syn)	Anxiety	0.0012774683925963187	0.0012774683925963187	100.0	AgeGroup_0	['Alcohol_Use', 'MAP_NormalElevated_vs_H']	{'Alcohol_Use', 'MAP_NormalElevated_vs_H'}
Memory_Problems-MAP_NormalElevated_vs_H (syn)	WHR_Obesity	0.0016956194823086372	0.0016956194823086372	100.0	AgeGroup_0	['Memory_Problems', 'MAP_NormalElevated_vs_H']	{'Memory_Problems', 'MAP_NormalElevated_vs_H'}
Sleep-WHR_Obesity (syn)	MAP_NormalElevated_vs_H	0.0013106648407972179	0.0013106648407972179	100.0	AgeGroup_0	['Sleep', 'WHR_Obesity']	{'WHR_Obesity', 'Sleep'}
Memory_Complaints-MAP_NormalElevated_vs_H (syn)	WHR_Obesity	0.0016956194823086372	0.0016956194823086372	100.0	AgeGroup_0	['Memory_Complaints', 'MAP_NormalElevated_vs_H']	{'Memory_Complaints', 'MAP_NormalElevated_vs_H'}
Hearing-grip_category (syn)	Pain	0.010262945356201921	0.010262945356201921	100.0	AgeGroup_0	['Hearing', 'grip_category']	{'Hearing', 'grip_category'}
Pain-WHR_Obesity (syn)	Alcohol_Use	0.002707509217933863	0.002707509217933863	100.0	AgeGroup_0	['Pain', 'WHR_Obesity']	{'WHR_Obesity', 'Pain'}
WHR_Obesity-functionality_state (syn)	MAP_NormalElevated_vs_H	0.0028049463065823337	0.0028049463065823337	100.0	AgeGroup_0	['WHR_Obesity', 'functionality_state']	{'WHR_Obesity', 'functionality_state'}
MAP_NormalElevated_vs_H-functionality_state (syn)	Anxiety	0.0019434950470583585	0.0019434950470583585	100.0	AgeGroup_0	['MAP_NormalElevated_vs_H', 'functionality_state']	{'functionality_state', 'MAP_NormalElevated_vs_H'}
grip_category-WHR_Obesity (syn)	Depression	0.0012747057884373164	0.0012747057884373164	100.0	AgeGroup_0	['grip_category', 'WHR_Obesity']	{'WHR_Obesity', 'grip_category'}
Sleep-MMSE_Spell (syn)	MAP_NormalElevated_vs_H	0.001984854755365012	0.002037169245046536	97.43200081148245	AgeGroup_0	['Sleep', 'MMSE_Spell']	{'MMSE_Spell', 'Sleep'}
Alcohol_Use-grip_category (syn)	Pain	0.0103528598942266	0.010632428902777841	97.37060072437257	AgeGroup_0	['Alcohol_Use', 'grip_category']	{'Alcohol_Use', 'grip_category'}
MMSE_Spell-functionality_state (syn)	MAP_NormalElevated_vs_H	0.0021256837103499353	0.002201382434165948	96.56130971878618	AgeGroup_0	['MMSE_Spell', 'functionality_state']	{'MMSE_Spell', 'functionality_state'}
General_Health-Memory_Problems (syn)	MAP_NormalElevated_vs_H	0.006898508206104903	0.007265980285345887	94.94256707546943	AgeGroup_0	['General_Health', 'Memory_Problems']	{'General_Health', 'Memory_Problems'}
General_Health-Memory_Complaints (syn)	MAP_NormalElevated_vs_H	0.006898508206104903	0.007265980285345887	94.94256707546943	AgeGroup_0	['General_Health', 'Memory_Complaints']	{'General_Health', 'Memory_Complaints'}
General_Health-functionality_state (syn)	MAP_NormalElevated_vs_H	0.0038467726726444836	0.0041226510381049165	93.30822902761987	AgeGroup_0	['General_Health', 'functionality_state']	{'General_Health', 'functionality_state'}
Alcohol_Use-Memory_Problems (syn)	WHR_Obesity	0.00160796472676095	0.0017293774250629324	92.97939845042418	AgeGroup_0	['Alcohol_Use', 'Memory_Problems']	{'Memory_Problems', 'Alcohol_Use'}
Alcohol_Use-Memory_Complaints (syn)	WHR_Obesity	0.00160796472676095	0.0017293774250629324	92.97939845042418	AgeGroup_0	['Alcohol_Use', 'Memory_Complaints']	{'Alcohol_Use', 'Memory_Complaints'}
Pain-grip_category (syn)	Hearing	0.007653168471758147	0.008413784575164627	90.95988141113541	AgeGroup_0	['Pain', 'grip_category']	{'Pain', 'grip_category'}
Pain-Health_vs_Peers (syn)	MAP_NormalElevated_vs_H	0.007975970870441234	0.008782622157221878	90.8153707134339	AgeGroup_0	['Pain', 'Health_vs_Peers']	{'Pain', 'Health_vs_Peers'}
WHR_Obesity-MAP_NormalElevated_vs_H (syn)	Memory_Complaints	0.0021523368414021107	0.0023779195854137423	90.51344101813343	AgeGroup_0	['WHR_Obesity', 'MAP_NormalElevated_vs_H']	{'WHR_Obesity', 'MAP_NormalElevated_vs_H'}
WHR_Obesity-MAP_NormalElevated_vs_H (syn)	Memory_Problems	0.002152336841402029	0.00237791958541374	90.5134410181301	AgeGroup_0	['WHR_Obesity', 'MAP_NormalElevated_vs_H']	{'WHR_Obesity', 'MAP_NormalElevated_vs_H'}
Pain-MAP_NormalElevated_vs_H (syn)	Hearing	0.013873410663915295	0.015334862406984905	90.46974335808888	AgeGroup_0	['Pain', 'MAP_NormalElevated_vs_H']	{'Pain', 'MAP_NormalElevated_vs_H'}
General_Health-WHR_Obesity (syn)	MAP_NormalElevated_vs_H	0.0024378102596670694	0.002713688625127503	89.83382386225423	AgeGroup_0	['General_Health', 'WHR_Obesity']	{'General_Health', 'WHR_Obesity'}
General_Health-Health_vs_Peers (syn)	MAP_NormalElevated_vs_H	0.0033977728072644006	0.0038116582065074256	89.14159201010148	AgeGroup_0	['General_Health', 'Health_vs_Peers']	{'General_Health', 'Health_vs_Peers'}
Anxiety-Memory_Problems (syn)	MAP_NormalElevated_vs_H	0.0020623502902721524	0.002334829802304002	88.32979124375714	AgeGroup_0	['Anxiety', 'Memory_Problems']	{'Memory_Problems', 'Anxiety'}
Anxiety-Memory_Complaints (syn)	MAP_NormalElevated_vs_H	0.0020623502902721524	0.002334829802304002	88.32979124375714	AgeGroup_0	['Anxiety', 'Memory_Complaints']	{'Memory_Complaints', 'Anxiety'}
Pain-Memory_Complaints (syn)	MAP_NormalElevated_vs_H	0.006079276816114598	0.006992579235614275	86.93897646739434	AgeGroup_0	['Pain', 'Memory_Complaints']	{'Pain', 'Memory_Complaints'}
Pain-Memory_Problems (syn)	MAP_NormalElevated_vs_H	0.006079276816114598	0.006992579235614275	86.93897646739434	AgeGroup_0	['Pain', 'Memory_Problems']	{'Memory_Problems', 'Pain'}
Pain-Hearing (syn)	grip_category	0.010501009160404477	0.012135349350288253	86.53240098238328	AgeGroup_0	['Pain', 'Hearing']	{'Hearing', 'Pain'}
Hearing-MAP_NormalElevated_vs_H (syn)	Pain	0.011541160691600662	0.013346195680732602	86.47528455065438	AgeGroup_0	['Hearing', 'MAP_NormalElevated_vs_H']	{'Hearing', 'MAP_NormalElevated_vs_H'}
Pain-Hearing (syn)	MAP_NormalElevated_vs_H	0.015484433454419416	0.018080476030718152	85.64173547262726	AgeGroup_0	['Pain', 'Hearing']	{'Hearing', 'Pain'}
Sleep-Memory_Problems (syn)	MAP_NormalElevated_vs_H	0.0018880829206964508	0.0022239843997064186	84.8964102871266	AgeGroup_0	['Sleep', 'Memory_Problems']	{'Memory_Problems', 'Sleep'}
Sleep-Memory_Complaints (syn)	MAP_NormalElevated_vs_H	0.0018880829206964508	0.0022239843997064186	84.8964102871266	AgeGroup_0	['Sleep', 'Memory_Complaints']	{'Sleep', 'Memory_Complaints'}
Health_vs_Peers-Memory_Problems (syn)	MAP_NormalElevated_vs_H	0.0017666469046750833	0.0021141663434262443	83.56234173192037	AgeGroup_0	['Health_vs_Peers', 'Memory_Problems']	{'Memory_Problems', 'Health_vs_Peers'}
Health_vs_Peers-Memory_Complaints (syn)	MAP_NormalElevated_vs_H	0.0017666469046750833	0.0021141663434262443	83.56234173192037	AgeGroup_0	['Health_vs_Peers', 'Memory_Complaints']	{'Health_vs_Peers', 'Memory_Complaints'}
Pain-General_Health (syn)	grip_category	0.02079570980066735	0.024898720459414974	83.52119874820255	AgeGroup_0	['Pain', 'General_Health']	{'General_Health', 'Pain'}
Anxiety-Health_vs_Peers (syn)	MAP_NormalElevated_vs_H	0.0019056174331730496	0.0022863017620744397	83.34934017826316	AgeGroup_0	['Anxiety', 'Health_vs_Peers']	{'Health_vs_Peers', 'Anxiety'}
Anxiety-General_Health (syn)	MAP_NormalElevated_vs_H	0.0029921465335998572	0.0036569875796122328	81.81998074811969	AgeGroup_0	['Anxiety', 'General_Health']	{'General_Health', 'Anxiety'}
Alcohol_Use-functionality_state (syn)	WHR_Obesity	0.008913656389511757	0.011336906732025653	78.62511882832686	AgeGroup_0	['Alcohol_Use', 'functionality_state']	{'Alcohol_Use', 'functionality_state'}
Alcohol_Use-WHR_Obesity (syn)	Pain	0.00702045054673023	0.00916920182098167	76.56555809105976	AgeGroup_0	['Alcohol_Use', 'WHR_Obesity']	{'WHR_Obesity', 'Alcohol_Use'}
Alcohol_Use-MAP_NormalElevated_vs_H (syn)	Pain	0.005836556024321394	0.007641591013453334	76.37880663916583	AgeGroup_0	['Alcohol_Use', 'MAP_NormalElevated_vs_H']	{'Alcohol_Use', 'MAP_NormalElevated_vs_H'}
MMSE_Spell-Memory_Complaints (syn)	WHR_Obesity	0.0003383016907681995	0.00044487230457180454	76.04467333470429	AgeGroup_0	['MMSE_Spell', 'Memory_Complaints']	{'MMSE_Spell', 'Memory_Complaints'}
MMSE_Spell-Memory_Problems (syn)	WHR_Obesity	0.0003383016907681995	0.00044487230457180454	76.04467333470429	AgeGroup_0	['MMSE_Spell', 'Memory_Problems']	{'Memory_Problems', 'MMSE_Spell'}
BMI-Memory_Problems (syn)	MMSE_Spell	0.003561138938009524	0.004739587232339838	75.13605644201766	AgeGroup_0	['BMI', 'Memory_Problems']	{'Memory_Problems', 'BMI'}
BMI-Memory_Complaints (syn)	MMSE_Spell	0.003561138938009524	0.004739587232339838	75.13605644201766	AgeGroup_0	['BMI', 'Memory_Complaints']	{'Memory_Complaints', 'BMI'}
Hearing-MAP_NormalElevated_vs_H (syn)	Health_vs_Peers	0.0008953218487103745	0.0011923994375009263	75.08573222634374	AgeGroup_0	['Hearing', 'MAP_NormalElevated_vs_H']	{'Hearing', 'MAP_NormalElevated_vs_H'}
Health_vs_Peers-Alcohol_Use (syn)	WHR_Obesity	0.003309298562776689	0.004409465128197643	75.049886246166	AgeGroup_0	['Health_vs_Peers', 'Alcohol_Use']	{'Alcohol_Use', 'Health_vs_Peers'}
Memory_Complaints-WHR_Obesity (syn)	MAP_NormalElevated_vs_H	0.0013430624465238892	0.0017919282358383828	74.95068271500926	AgeGroup_0	['Memory_Complaints', 'WHR_Obesity']	{'WHR_Obesity', 'Memory_Complaints'}
Memory_Problems-WHR_Obesity (syn)	MAP_NormalElevated_vs_H	0.0013430624465238892	0.0017919282358383828	74.95068271500926	AgeGroup_0	['Memory_Problems', 'WHR_Obesity']	{'Memory_Problems', 'WHR_Obesity'}
Sleep-Physical_Activity (syn)	MAP_NormalElevated_vs_H	0.005871254647177498	0.007913623901082642	74.19173213897955	AgeGroup_0	['Sleep', 'Physical_Activity']	{'Physical_Activity', 'Sleep'}
Sleep-Health_vs_Peers (syn)	MAP_NormalElevated_vs_H	0.0017007007558439537	0.0022955677171232394	74.08628127839498	AgeGroup_0	['Sleep', 'Health_vs_Peers']	{'Health_vs_Peers', 'Sleep'}
Sleep-grip_category (syn)	MMSE_Spell	0.011764370817546312	0.015881530895564842	74.07579845360934	AgeGroup_0	['Sleep', 'grip_category']	{'grip_category', 'Sleep'}
Health_vs_Peers-BMI (syn)	Hearing	0.002627691313043613	0.003577518914796667	73.45010258856902	AgeGroup_0	['Health_vs_Peers', 'BMI']	{'Health_vs_Peers', 'BMI'}
Pain-Physical_Activity (syn)	grip_category	0.010632925275085489	0.014495693011623052	73.35230724436363	AgeGroup_0	['Pain', 'Physical_Activity']	{'Physical_Activity', 'Pain'}
Anxiety-Physical_Activity (syn)	MAP_NormalElevated_vs_H	0.005173724005357889	0.007053873550584485	73.34585697143939	AgeGroup_0	['Anxiety', 'Physical_Activity']	{'Physical_Activity', 'Anxiety'}
MMSE_Spell-General_Health (syn)	MAP_NormalElevated_vs_H	0.0018662859419440532	0.002551027928157531	73.1581932657229	AgeGroup_0	['MMSE_Spell', 'General_Health']	{'General_Health', 'MMSE_Spell'}
MMSE_Spell-Pain (syn)	MAP_NormalElevated_vs_H	0.002658797886046507	0.0036476099925603616	72.8915068077281	AgeGroup_0	['MMSE_Spell', 'Pain']	{'Pain', 'MMSE_Spell'}
MMSE_Spell-Hearing (syn)	General_Health	0.014586711624236783	0.02023543406288096	72.08499495938186	AgeGroup_0	['MMSE_Spell', 'Hearing']	{'Hearing', 'MMSE_Spell'}
Anxiety-Pain (syn)	MAP_NormalElevated_vs_H	0.0022989850374435534	0.0031991440255379018	71.8625050667109	AgeGroup_0	['Anxiety', 'Pain']	{'Pain', 'Anxiety'}
General_Health-functionality_state (syn)	Hearing	0.011655776050285128	0.01628234629374098	71.58535901404868	AgeGroup_0	['General_Health', 'functionality_state']	{'General_Health', 'functionality_state'}
MMSE_Spell-Health_vs_Peers (syn)	MAP_NormalElevated_vs_H	0.0009009041254556418	0.0012610780426275771	71.43920479168138	AgeGroup_0	['MMSE_Spell', 'Health_vs_Peers']	{'MMSE_Spell', 'Health_vs_Peers'}
BMI-WHR_Obesity (syn)	Sleep	0.020028151503879724	0.028362384792500125	70.61518856896608	AgeGroup_0	['BMI', 'WHR_Obesity']	{'WHR_Obesity', 'BMI'}
Depression-Health_vs_Peers (syn)	WHR_Obesity	0.004256816859292937	0.006092677718873083	69.8677503670798	AgeGroup_0	['Depression', 'Health_vs_Peers']	{'Health_vs_Peers', 'Depression'}
Physical_Activity-grip_category (syn)	MMSE_Spell	0.00948713085138292	0.013604290929401453	69.73631261354042	AgeGroup_0	['Physical_Activity', 'grip_category']	{'Physical_Activity', 'grip_category'}
Depression-General_Health (syn)	MAP_NormalElevated_vs_H	0.0027451320898442162	0.003949806439035703	69.50042064629392	AgeGroup_0	['Depression', 'General_Health']	{'General_Health', 'Depression'}
Sleep-Pain (syn)	grip_category	0.019678605740383333	0.028346605352614393	69.42138395618643	AgeGroup_0	['Sleep', 'Pain']	{'Pain', 'Sleep'}
grip_category-MAP_NormalElevated_vs_H (syn)	Depression	0.002925750171611427	0.00421577863485797	69.39999523267178	AgeGroup_0	['grip_category', 'MAP_NormalElevated_vs_H']	{'grip_category', 'MAP_NormalElevated_vs_H'}
Physical_Activity-Memory_Complaints (syn)	MMSE_Spell	0.0040048412869494645	0.005780506783323706	69.28183699227043	AgeGroup_0	['Physical_Activity', 'Memory_Complaints']	{'Physical_Activity', 'Memory_Complaints'}
Physical_Activity-Memory_Problems (syn)	MMSE_Spell	0.0040048412869494645	0.005780506783323706	69.28183699227043	AgeGroup_0	['Physical_Activity', 'Memory_Problems']	{'Memory_Problems', 'Physical_Activity'}
grip_category-MAP_NormalElevated_vs_H (syn)	Hearing	0.002980934779103611	0.0043229042636473	68.95676141087036	AgeGroup_0	['grip_category', 'MAP_NormalElevated_vs_H']	{'grip_category', 'MAP_NormalElevated_vs_H'}
Hearing-MAP_NormalElevated_vs_H (syn)	General_Health	0.0016907889234829573	0.0024722371162182433	68.39105004900745	AgeGroup_0	['Hearing', 'MAP_NormalElevated_vs_H']	{'Hearing', 'MAP_NormalElevated_vs_H'}
Pain-Memory_Problems (syn)	grip_category	0.010357125054099404	0.015162438921342676	68.30777758003494	AgeGroup_0	['Pain', 'Memory_Problems']	{'Memory_Problems', 'Pain'}
Pain-Memory_Complaints (syn)	grip_category	0.010357125054099404	0.015162438921342676	68.30777758003494	AgeGroup_0	['Pain', 'Memory_Complaints']	{'Pain', 'Memory_Complaints'}
Depression-Health_vs_Peers (syn)	MAP_NormalElevated_vs_H	0.0028254654579076845	0.004138554294306582	68.27179872436815	AgeGroup_0	['Depression', 'Health_vs_Peers']	{'Health_vs_Peers', 'Depression'}
grip_category-functionality_state (syn)	Hearing	0.00897004951793458	0.013175211651857966	68.08277358238587	AgeGroup_0	['grip_category', 'functionality_state']	{'grip_category', 'functionality_state'}
Health_vs_Peers-MAP_NormalElevated_vs_H (syn)	Hearing	0.0030286593577136213	0.004471872175716364	67.72687676897763	AgeGroup_0	['Health_vs_Peers', 'MAP_NormalElevated_vs_H']	{'Health_vs_Peers', 'MAP_NormalElevated_vs_H'}
General_Health-MAP_NormalElevated_vs_H (syn)	Hearing	0.004033891075748727	0.005992051234562994	67.32070401001707	AgeGroup_0	['General_Health', 'MAP_NormalElevated_vs_H']	{'General_Health', 'MAP_NormalElevated_vs_H'}
MMSE_Spell-Physical_Activity (syn)	Memory_Complaints	0.005234570751970022	0.007791114548400924	67.18641754592588	AgeGroup_0	['MMSE_Spell', 'Physical_Activity']	{'Physical_Activity', 'MMSE_Spell'}
MMSE_Spell-Physical_Activity (syn)	Memory_Problems	0.005234570751970026	0.007791114548400962	67.18641754592561	AgeGroup_0	['MMSE_Spell', 'Physical_Activity']	{'Physical_Activity', 'MMSE_Spell'}
Sleep-Physical_Activity (syn)	Alcohol_Use	0.013649422302735605	0.020316874904115358	67.18268615204595	AgeGroup_0	['Sleep', 'Physical_Activity']	{'Physical_Activity', 'Sleep'}
Physical_Activity-grip_category (syn)	Memory_Complaints	0.00733782590479209	0.010999142360930353	66.71270962776616	AgeGroup_0	['Physical_Activity', 'grip_category']	{'Physical_Activity', 'grip_category'}
Physical_Activity-grip_category (syn)	Memory_Problems	0.00733782590479201	0.010999142360930352	66.71270962776545	AgeGroup_0	['Physical_Activity', 'grip_category']	{'Physical_Activity', 'grip_category'}
MMSE_Spell-Physical_Activity (syn)	grip_category	0.0085812578625723	0.012886515748694429	66.59098572429629	AgeGroup_0	['MMSE_Spell', 'Physical_Activity']	{'Physical_Activity', 'MMSE_Spell'}
Anxiety-functionality_state (syn)	MAP_NormalElevated_vs_H	0.0012360745736239573	0.0018615611656261116	66.39989039566261	AgeGroup_0	['Anxiety', 'functionality_state']	{'functionality_state', 'Anxiety'}
MMSE_Spell-WHR_Obesity (syn)	Anxiety	0.004658948999296943	0.007020834354394366	66.3589078466278	AgeGroup_0	['MMSE_Spell', 'WHR_Obesity']	{'WHR_Obesity', 'MMSE_Spell'}
Hearing-WHR_Obesity (syn)	General_Health	0.00934813630202344	0.014267114186218014	65.52226455896532	AgeGroup_0	['Hearing', 'WHR_Obesity']	{'Hearing', 'WHR_Obesity'}
MMSE_Spell-Memory_Problems (syn)	Physical_Activity	0.005661874356230255	0.00875372374781947	64.6796097219839	AgeGroup_0	['MMSE_Spell', 'Memory_Problems']	{'Memory_Problems', 'MMSE_Spell'}
MMSE_Spell-Memory_Complaints (syn)	Physical_Activity	0.005661874356230255	0.00875372374781947	64.6796097219839	AgeGroup_0	['MMSE_Spell', 'Memory_Complaints']	{'MMSE_Spell', 'Memory_Complaints'}
Sleep-grip_category (syn)	Hearing	0.01163738800584053	0.018064645518537103	64.42079360980973	AgeGroup_0	['Sleep', 'grip_category']	{'grip_category', 'Sleep'}
General_Health-WHR_Obesity (syn)	Hearing	0.005652567334314436	0.008803618378604373	64.20731898206759	AgeGroup_0	['General_Health', 'WHR_Obesity']	{'General_Health', 'WHR_Obesity'}
BMI-MAP_NormalElevated_vs_H (syn)	MMSE_Spell	0.0025883806280243647	0.004040587991753339	64.05950404513241	AgeGroup_0	['BMI', 'MAP_NormalElevated_vs_H']	{'BMI', 'MAP_NormalElevated_vs_H'}
Anxiety-MMSE_Spell (syn)	WHR_Obesity	0.0025720073512778695	0.004052078318901497	63.473781819082184	AgeGroup_0	['Anxiety', 'MMSE_Spell']	{'MMSE_Spell', 'Anxiety'}
Health_vs_Peers-WHR_Obesity (syn)	MAP_NormalElevated_vs_H	0.000699158406912141	0.0011039864782386437	63.330341511756004	AgeGroup_0	['Health_vs_Peers', 'WHR_Obesity']	{'WHR_Obesity', 'Health_vs_Peers'}
Physical_Activity-functionality_state (syn)	WHR_Obesity	0.005722310631298439	0.009043180099146553	63.27763650132856	AgeGroup_0	['Physical_Activity', 'functionality_state']	{'Physical_Activity', 'functionality_state'}
BMI-Alcohol_Use (syn)	Anxiety	0.01177074103679052	0.018653014147730053	63.103694360425614	AgeGroup_0	['BMI', 'Alcohol_Use']	{'Alcohol_Use', 'BMI'}
Sleep-Physical_Activity (syn)	Hearing	0.012517414747108713	0.01993261304505848	62.79866427353298	AgeGroup_0	['Sleep', 'Physical_Activity']	{'Physical_Activity', 'Sleep'}
General_Health-Health_vs_Peers (syn)	Hearing	0.0033504086222164507	0.005379608675261769	62.27978324191808	AgeGroup_0	['General_Health', 'Health_vs_Peers']	{'General_Health', 'Health_vs_Peers'}
Sleep-Memory_Problems (syn)	Alcohol_Use	0.013114222279924695	0.02131295308339371	61.53169965987879	AgeGroup_0	['Sleep', 'Memory_Problems']	{'Memory_Problems', 'Sleep'}
Sleep-Memory_Complaints (syn)	Alcohol_Use	0.013114222279924695	0.02131295308339371	61.53169965987879	AgeGroup_0	['Sleep', 'Memory_Complaints']	{'Sleep', 'Memory_Complaints'}
Sleep-General_Health (syn)	MAP_NormalElevated_vs_H	0.0007383093730942408	0.0012016370839793525	61.44195971792487	AgeGroup_0	['Sleep', 'General_Health']	{'General_Health', 'Sleep'}
MMSE_Spell-Alcohol_Use (syn)	Physical_Activity	0.004652282863020786	0.007598400389985788	61.22713497899112	AgeGroup_0	['MMSE_Spell', 'Alcohol_Use']	{'Alcohol_Use', 'MMSE_Spell'}
MMSE_Spell-grip_category (syn)	Memory_Complaints	0.00578566471456089	0.009480393615002105	61.02768460378536	AgeGroup_0	['MMSE_Spell', 'grip_category']	{'MMSE_Spell', 'grip_category'}
MMSE_Spell-grip_category (syn)	Memory_Problems	0.005785664714560757	0.009480393615002164	61.027684603783584	AgeGroup_0	['MMSE_Spell', 'grip_category']	{'MMSE_Spell', 'grip_category'}
Hearing-Physical_Activity (syn)	WHR_Obesity	0.005641468784414788	0.009317384690111678	60.547771419183185	AgeGroup_0	['Hearing', 'Physical_Activity']	{'Hearing', 'Physical_Activity'}
grip_category-WHR_Obesity (syn)	Pain	0.003198718663254189	0.005322852039993985	60.09407436502413	AgeGroup_0	['grip_category', 'WHR_Obesity']	{'WHR_Obesity', 'grip_category'}
BMI-grip_category (syn)	MMSE_Spell	0.006071033638383805	0.010188193716402338	59.588910530920025	AgeGroup_0	['BMI', 'grip_category']	{'grip_category', 'BMI'}
MMSE_Spell-Alcohol_Use (syn)	Anxiety	0.003192047311112553	0.005362893873127563	59.52098599428366	AgeGroup_0	['MMSE_Spell', 'Alcohol_Use']	{'Alcohol_Use', 'MMSE_Spell'}
Sleep-grip_category (syn)	General_Health	0.011711881772495146	0.01973676456866496	59.340434100782126	AgeGroup_0	['Sleep', 'grip_category']	{'grip_category', 'Sleep'}
General_Health-Alcohol_Use (syn)	Sleep	0.010988876570953614	0.018545440984965907	59.25378954246428	AgeGroup_0	['General_Health', 'Alcohol_Use']	{'General_Health', 'Alcohol_Use'}
grip_category-WHR_Obesity (syn)	Health_vs_Peers	0.007530348552364638	0.012720535136648458	59.198362894886	AgeGroup_0	['grip_category', 'WHR_Obesity']	{'WHR_Obesity', 'grip_category'}
General_Health-Physical_Activity (syn)	Hearing	0.010535950818129018	0.017814079944180834	59.14395158853378	AgeGroup_0	['General_Health', 'Physical_Activity']	{'General_Health', 'Physical_Activity'}
WHR_Obesity-MAP_NormalElevated_vs_H (syn)	Physical_Activity	0.004468490180349182	0.007567988344386694	59.04462291704687	AgeGroup_0	['WHR_Obesity', 'MAP_NormalElevated_vs_H']	{'WHR_Obesity', 'MAP_NormalElevated_vs_H'}
MMSE_Spell-WHR_Obesity (syn)	Physical_Activity	0.004250583278251913	0.007199023823695859	59.04388403690175	AgeGroup_0	['MMSE_Spell', 'WHR_Obesity']	{'WHR_Obesity', 'MMSE_Spell'}
Sleep-General_Health (syn)	grip_category	0.012453244917638813	0.021121244529869878	58.960753472776226	AgeGroup_0	['Sleep', 'General_Health']	{'General_Health', 'Sleep'}
MMSE_Spell-functionality_state (syn)	Anxiety	0.003296340849195628	0.005600628177519229	58.85662723383515	AgeGroup_0	['MMSE_Spell', 'functionality_state']	{'MMSE_Spell', 'functionality_state'}
Pain-Physical_Activity (syn)	WHR_Obesity	0.0049092564138514035	0.008401604793160228	58.43236541961655	AgeGroup_0	['Pain', 'Physical_Activity']	{'Physical_Activity', 'Pain'}
Hearing-Physical_Activity (syn)	MAP_NormalElevated_vs_H	0.0037864466550730836	0.006512223321734081	58.14368562017963	AgeGroup_0	['Hearing', 'Physical_Activity']	{'Hearing', 'Physical_Activity'}
Depression-General_Health (syn)	grip_category	0.007603187676311924	0.013114440118816814	57.975694024503156	AgeGroup_0	['Depression', 'General_Health']	{'General_Health', 'Depression'}
Memory_Complaints-grip_category (syn)	MMSE_Spell	0.005530314050542179	0.009647474128560712	57.32395834231935	AgeGroup_0	['Memory_Complaints', 'grip_category']	{'grip_category', 'Memory_Complaints'}
Memory_Problems-grip_category (syn)	MMSE_Spell	0.005530314050542179	0.009647474128560712	57.32395834231935	AgeGroup_0	['Memory_Problems', 'grip_category']	{'Memory_Problems', 'grip_category'}
Sleep-MMSE_Spell (syn)	Alcohol_Use	0.011622314001674615	0.020280584317772306	57.30758946373027	AgeGroup_0	['Sleep', 'MMSE_Spell']	{'MMSE_Spell', 'Sleep'}
Memory_Problems-grip_category (syn)	Physical_Activity	0.005454075354466435	0.009544905122738605	57.141221251883564	AgeGroup_0	['Memory_Problems', 'grip_category']	{'Memory_Problems', 'grip_category'}
Memory_Complaints-grip_category (syn)	Physical_Activity	0.005454075354466435	0.009544905122738605	57.141221251883564	AgeGroup_0	['Memory_Complaints', 'grip_category']	{'grip_category', 'Memory_Complaints'}
Anxiety-Sleep (syn)	BMI	0.008878484618315509	0.01561468930025882	56.8598224888685	AgeGroup_0	['Anxiety', 'Sleep']	{'Sleep', 'Anxiety'}
Memory_Problems-functionality_state (syn)	WHR_Obesity	0.002244273590987812	0.003955160732723427	56.74291748549142	AgeGroup_0	['Memory_Problems', 'functionality_state']	{'Memory_Problems', 'functionality_state'}
Memory_Complaints-functionality_state (syn)	WHR_Obesity	0.002244273590987812	0.003955160732723427	56.74291748549142	AgeGroup_0	['Memory_Complaints', 'functionality_state']	{'functionality_state', 'Memory_Complaints'}
Pain-Health_vs_Peers (syn)	Hearing	0.0009243046334684545	0.001631360644989869	56.6585099565274	AgeGroup_0	['Pain', 'Health_vs_Peers']	{'Pain', 'Health_vs_Peers'}
Alcohol_Use-Memory_Complaints (syn)	Physical_Activity	0.004077877755349987	0.007261832207702863	56.154943252812274	AgeGroup_0	['Alcohol_Use', 'Memory_Complaints']	{'Alcohol_Use', 'Memory_Complaints'}
Alcohol_Use-Memory_Problems (syn)	Physical_Activity	0.004077877755349987	0.007261832207702863	56.154943252812274	AgeGroup_0	['Alcohol_Use', 'Memory_Problems']	{'Memory_Problems', 'Alcohol_Use'}
Hearing-WHR_Obesity (syn)	Sleep	0.010402026275205332	0.01857010778888557	56.01489443928306	AgeGroup_0	['Hearing', 'WHR_Obesity']	{'Hearing', 'WHR_Obesity'}
Physical_Activity-Memory_Complaints (syn)	Alcohol_Use	0.010401849999809244	0.018600580803278262	55.92217850517854	AgeGroup_0	['Physical_Activity', 'Memory_Complaints']	{'Physical_Activity', 'Memory_Complaints'}
Physical_Activity-Memory_Problems (syn)	Alcohol_Use	0.010401849999809244	0.018600580803278262	55.92217850517854	AgeGroup_0	['Physical_Activity', 'Memory_Problems']	{'Memory_Problems', 'Physical_Activity'}
Health_vs_Peers-Physical_Activity (syn)	Sleep	0.021748853161332078	0.03894416964763789	55.846236697593135	AgeGroup_0	['Health_vs_Peers', 'Physical_Activity']	{'Physical_Activity', 'Health_vs_Peers'}
Pain-functionality_state (syn)	grip_category	0.023520923229346465	0.0422242975469119	55.70471173194611	AgeGroup_0	['Pain', 'functionality_state']	{'Pain', 'functionality_state'}
Sleep-MMSE_Spell (syn)	grip_category	0.010705612714727444	0.019373612326958493	55.25873303364557	AgeGroup_0	['Sleep', 'MMSE_Spell']	{'MMSE_Spell', 'Sleep'}
Depression-MMSE_Spell (syn)	grip_category	0.005297384805746622	0.009602642691868748	55.165905633792875	AgeGroup_0	['Depression', 'MMSE_Spell']	{'MMSE_Spell', 'Depression'}
Physical_Activity-BMI (syn)	MMSE_Spell	0.002175805100944275	0.0039514705973185205	55.063173250505336	AgeGroup_0	['Physical_Activity', 'BMI']	{'Physical_Activity', 'BMI'}
General_Health-grip_category (syn)	Alcohol_Use	0.04365047327245301	0.07939965505918105	54.97564597719957	AgeGroup_0	['General_Health', 'grip_category']	{'General_Health', 'grip_category'}
MMSE_Spell-Physical_Activity (syn)	Alcohol_Use	0.010551727698389107	0.019209998014486796	54.92831228005206	AgeGroup_0	['MMSE_Spell', 'Physical_Activity']	{'Physical_Activity', 'MMSE_Spell'}
General_Health-grip_category (syn)	Sleep	0.01514113990506695	0.027655892368439246	54.7483324831924	AgeGroup_0	['General_Health', 'grip_category']	{'General_Health', 'grip_category'}
Sleep-Alcohol_Use (syn)	Health_vs_Peers	0.03181769438426012	0.05820465988729509	54.665201112540615	AgeGroup_0	['Sleep', 'Alcohol_Use']	{'Alcohol_Use', 'Sleep'}
grip_category-WHR_Obesity (syn)	General_Health	0.005905064625374595	0.01083444376230871	54.502702260704574	AgeGroup_0	['grip_category', 'WHR_Obesity']	{'WHR_Obesity', 'grip_category'}
Depression-BMI (syn)	Pain	0.040267672808333856	0.07393702639458623	54.462121039915544	AgeGroup_0	['Depression', 'BMI']	{'BMI', 'Depression'}
Anxiety-Physical_Activity (syn)	Hearing	0.0103118354134051	0.018986594738279974	54.31113664955839	AgeGroup_0	['Anxiety', 'Physical_Activity']	{'Physical_Activity', 'Anxiety'}
MMSE_Spell-Memory_Problems (syn)	grip_category	0.006692559122293557	0.012341831053483852	54.22663049989151	AgeGroup_0	['MMSE_Spell', 'Memory_Problems']	{'Memory_Problems', 'MMSE_Spell'}
MMSE_Spell-Memory_Complaints (syn)	grip_category	0.006692559122293557	0.012341831053483852	54.22663049989151	AgeGroup_0	['MMSE_Spell', 'Memory_Complaints']	{'MMSE_Spell', 'Memory_Complaints'}
Alcohol_Use-grip_category (syn)	Memory_Problems	0.009637490812975933	0.01789475089641969	53.85652400953044	AgeGroup_0	['Alcohol_Use', 'grip_category']	{'Alcohol_Use', 'grip_category'}
Alcohol_Use-grip_category (syn)	Memory_Complaints	0.009637490812975932	0.01789475089641969	53.856524009530425	AgeGroup_0	['Alcohol_Use', 'grip_category']	{'Alcohol_Use', 'grip_category'}
Pain-MAP_NormalElevated_vs_H (syn)	Alcohol_Use	0.01924810470724332	0.035930579470333734	53.570259625608365	AgeGroup_0	['Pain', 'MAP_NormalElevated_vs_H']	{'Pain', 'MAP_NormalElevated_vs_H'}
BMI-Alcohol_Use (syn)	MAP_NormalElevated_vs_H	0.022058236414537503	0.041316640500589835	53.38826232549716	AgeGroup_0	['BMI', 'Alcohol_Use']	{'Alcohol_Use', 'BMI'}
Hearing-General_Health (syn)	WHR_Obesity	0.006290392738200167	0.011800610726890471	53.30565412064671	AgeGroup_0	['Hearing', 'General_Health']	{'Hearing', 'General_Health'}
Anxiety-functionality_state (syn)	grip_category	0.020997842253764974	0.03948655470977544	53.17719514426684	AgeGroup_0	['Anxiety', 'functionality_state']	{'functionality_state', 'Anxiety'}
grip_category-functionality_state (syn)	Anxiety	0.010015726982859787	0.018837893312637168	53.16797805697764	AgeGroup_0	['grip_category', 'functionality_state']	{'grip_category', 'functionality_state'}
Depression-Physical_Activity (syn)	MMSE_Spell	0.002003299832470318	0.003779340339752946	53.00660042173585	AgeGroup_0	['Depression', 'Physical_Activity']	{'Physical_Activity', 'Depression'}
Anxiety-Pain (syn)	grip_category	0.009707227541541975	0.018318450175519974	52.99153284547137	AgeGroup_0	['Anxiety', 'Pain']	{'Pain', 'Anxiety'}
Depression-grip_category (syn)	functionality_state	0.021110012943011305	0.03990383511700265	52.90221574220701	AgeGroup_0	['Depression', 'grip_category']	{'grip_category', 'Depression'}
Pain-General_Health (syn)	Anxiety	0.017704791902131176	0.03353989594143647	52.78725948656865	AgeGroup_0	['Pain', 'General_Health']	{'General_Health', 'Pain'}
Sleep-Alcohol_Use (syn)	General_Health	0.039129859057497426	0.0742748128869044	52.682541411553686	AgeGroup_0	['Sleep', 'Alcohol_Use']	{'Alcohol_Use', 'Sleep'}
Anxiety-Sleep (syn)	MAP_NormalElevated_vs_H	0.0015921456026955726	0.0030222078428465107	52.68153897701446	AgeGroup_0	['Anxiety', 'Sleep']	{'Sleep', 'Anxiety'}
Anxiety-General_Health (syn)	grip_category	0.009565694493107183	0.01817691712708518	52.62550533860041	AgeGroup_0	['Anxiety', 'General_Health']	{'General_Health', 'Anxiety'}
Depression-BMI (syn)	Health_vs_Peers	0.04281210846320711	0.08163698825107799	52.442047876064066	AgeGroup_0	['Depression', 'BMI']	{'BMI', 'Depression'}
Anxiety-grip_category (syn)	functionality_state	0.020558191916077165	0.0392147818776243	52.424598408406645	AgeGroup_0	['Anxiety', 'grip_category']	{'grip_category', 'Anxiety'}
Physical_Activity-Memory_Problems (syn)	grip_category	0.005293513034821399	0.01009882690206467	52.417108305313754	AgeGroup_0	['Physical_Activity', 'Memory_Problems']	{'Memory_Problems', 'Physical_Activity'}
Physical_Activity-Memory_Complaints (syn)	grip_category	0.005293513034821399	0.01009882690206467	52.417108305313754	AgeGroup_0	['Physical_Activity', 'Memory_Complaints']	{'Physical_Activity', 'Memory_Complaints'}
MMSE_Spell-Memory_Complaints (syn)	Alcohol_Use	0.009532762750624854	0.018191033066722546	52.40363598735605	AgeGroup_0	['MMSE_Spell', 'Memory_Complaints']	{'MMSE_Spell', 'Memory_Complaints'}
MMSE_Spell-Memory_Problems (syn)	Alcohol_Use	0.009532762750624854	0.018191033066722546	52.40363598735605	AgeGroup_0	['MMSE_Spell', 'Memory_Problems']	{'Memory_Problems', 'MMSE_Spell'}
grip_category-functionality_state (syn)	Alcohol_Use	0.0485414976986044	0.09266592745649624	52.38332905197881	AgeGroup_0	['grip_category', 'functionality_state']	{'grip_category', 'functionality_state'}
Sleep-BMI (syn)	Physical_Activity	0.03168027517222375	0.06055004436322367	52.32081248724142	AgeGroup_0	['Sleep', 'BMI']	{'Sleep', 'BMI'}
General_Health-BMI (syn)	Alcohol_Use	0.045628588414359024	0.08761759541078727	52.07696947220871	AgeGroup_0	['General_Health', 'BMI']	{'General_Health', 'BMI'}
grip_category-MAP_NormalElevated_vs_H (syn)	Pain	0.001953145285421778	0.003758180274553718	51.97050547698149	AgeGroup_0	['grip_category', 'MAP_NormalElevated_vs_H']	{'grip_category', 'MAP_NormalElevated_vs_H'}
Pain-BMI (syn)	Alcohol_Use	0.04517045605079733	0.08705150546560977	51.889345059795886	AgeGroup_0	['Pain', 'BMI']	{'Pain', 'BMI'}
Memory_Problems-grip_category (syn)	Pain	0.024205948351967026	0.046822495454735547	51.69726243097724	AgeGroup_0	['Memory_Problems', 'grip_category']	{'Memory_Problems', 'grip_category'}
Memory_Complaints-grip_category (syn)	Pain	0.024205948351967026	0.046822495454735547	51.69726243097724	AgeGroup_0	['Memory_Complaints', 'grip_category']	{'grip_category', 'Memory_Complaints'}
Depression-WHR_Obesity (syn)	Hearing	0.0038450825992095436	0.007445270589006766	51.6446320283773	AgeGroup_0	['Depression', 'WHR_Obesity']	{'WHR_Obesity', 'Depression'}
Hearing-WHR_Obesity (syn)	Physical_Activity	0.007383201872975421	0.014300684305899373	51.62831173001753	AgeGroup_0	['Hearing', 'WHR_Obesity']	{'Hearing', 'WHR_Obesity'}
Depression-Physical_Activity (syn)	Hearing	0.007735758313391888	0.0150138874394437	51.52401964243389	AgeGroup_0	['Depression', 'Physical_Activity']	{'Physical_Activity', 'Depression'}
Pain-Alcohol_Use (syn)	BMI	0.04337144329443077	0.08467737890808869	51.219633689308466	AgeGroup_0	['Pain', 'Alcohol_Use']	{'Alcohol_Use', 'Pain'}
Sleep-Hearing (syn)	grip_category	0.011694438076436827	0.0228855446992485	51.09967112480762	AgeGroup_0	['Sleep', 'Hearing']	{'Hearing', 'Sleep'}
Hearing-Memory_Problems (syn)	grip_category	0.0050171896433661226	0.009822503510609398	51.07852227232089	AgeGroup_0	['Hearing', 'Memory_Problems']	{'Hearing', 'Memory_Problems'}
Hearing-Memory_Complaints (syn)	grip_category	0.0050171896433661226	0.009822503510609398	51.07852227232089	AgeGroup_0	['Hearing', 'Memory_Complaints']	{'Hearing', 'Memory_Complaints'}
Hearing-functionality_state (syn)	MAP_NormalElevated_vs_H	0.0027035317387348917	0.005299574315033629	51.014130155050694	AgeGroup_0	['Hearing', 'functionality_state']	{'Hearing', 'functionality_state'}
MAP_NormalElevated_vs_H-functionality_state (syn)	Hearing	0.004188254413513585	0.008220354123200707	50.949805212075596	AgeGroup_0	['MAP_NormalElevated_vs_H', 'functionality_state']	{'functionality_state', 'MAP_NormalElevated_vs_H'}
Hearing-BMI (syn)	Anxiety	0.00921059421722101	0.018079502011443843	50.944955294625636	AgeGroup_0	['Hearing', 'BMI']	{'Hearing', 'BMI'}
Anxiety-MMSE_Spell (syn)	functionality_state	0.006986934022420593	0.01376118598394062	50.77276065140304	AgeGroup_0	['Anxiety', 'MMSE_Spell']	{'MMSE_Spell', 'Anxiety'}
General_Health-Memory_Complaints (syn)	WHR_Obesity	0.005307648879160481	0.010477532861503339	50.657430039297715	AgeGroup_0	['General_Health', 'Memory_Complaints']	{'General_Health', 'Memory_Complaints'}
General_Health-Memory_Problems (syn)	WHR_Obesity	0.005307648879160481	0.010477532861503339	50.657430039297715	AgeGroup_0	['General_Health', 'Memory_Problems']	{'General_Health', 'Memory_Problems'}
Anxiety-Alcohol_Use (syn)	General_Health	0.036093569458637086	0.07129543006333701	50.6253618591998	AgeGroup_0	['Anxiety', 'Alcohol_Use']	{'Alcohol_Use', 'Anxiety'}
WHR_Obesity-MAP_NormalElevated_vs_H (syn)	grip_category	0.03786042462352158	0.07487606749186997	50.56412000754775	AgeGroup_0	['WHR_Obesity', 'MAP_NormalElevated_vs_H']	{'WHR_Obesity', 'MAP_NormalElevated_vs_H'}
MMSE_Spell-General_Health (syn)	Hearing	0.005102010005417268	0.01014474926215635	50.292125251923615	AgeGroup_0	['MMSE_Spell', 'General_Health']	{'General_Health', 'MMSE_Spell'}
Sleep-Health_vs_Peers (syn)	grip_category	0.008834888421876274	0.01757172564684881	50.27900275383972	AgeGroup_0	['Sleep', 'Health_vs_Peers']	{'Health_vs_Peers', 'Sleep'}
General_Health-Health_vs_Peers (syn)	grip_category	0.005849893528025451	0.01165741706208066	50.18172976802925	AgeGroup_0	['General_Health', 'Health_vs_Peers']	{'General_Health', 'Health_vs_Peers'}
Physical_Activity-Memory_Problems (syn)	Depression	0.028367339811109577	0.05656764349271222	50.14764282122558	AgeGroup_0	['Physical_Activity', 'Memory_Problems']	{'Memory_Problems', 'Physical_Activity'}
Physical_Activity-Memory_Complaints (syn)	Depression	0.028367339811109577	0.05656764349271222	50.14764282122558	AgeGroup_0	['Physical_Activity', 'Memory_Complaints']	{'Physical_Activity', 'Memory_Complaints'}
Depression-MMSE_Spell (syn)	Alcohol_Use	0.008679849237895585	0.01733811955399328	50.062229706430074	AgeGroup_0	['Depression', 'MMSE_Spell']	{'MMSE_Spell', 'Depression'}
Sleep-MMSE_Spell (syn)	General_Health	0.007941508988057086	0.01591812615904447	49.88972262633328	AgeGroup_0	['Sleep', 'MMSE_Spell']	{'MMSE_Spell', 'Sleep'}
Memory_Complaints-WHR_Obesity (syn)	MMSE_Spell	0.001145111764991154	0.0022955870529576946	49.883177530373416	AgeGroup_0	['Memory_Complaints', 'WHR_Obesity']	{'WHR_Obesity', 'Memory_Complaints'}
Memory_Problems-WHR_Obesity (syn)	MMSE_Spell	0.001145111764991154	0.0022955870529576946	49.883177530373416	AgeGroup_0	['Memory_Problems', 'WHR_Obesity']	{'Memory_Problems', 'WHR_Obesity'}
Pain-Hearing (syn)	Alcohol_Use	0.007331498615557253	0.014730789432497945	49.769896237760754	AgeGroup_0	['Pain', 'Hearing']	{'Hearing', 'Pain'}
MMSE_Spell-WHR_Obesity (syn)	General_Health	0.00543123795944618	0.010930663253386458	49.688091505000976	AgeGroup_0	['MMSE_Spell', 'WHR_Obesity']	{'WHR_Obesity', 'MMSE_Spell'}
MAP_NormalElevated_vs_H-functionality_state (syn)	WHR_Obesity	0.002108328244410501	0.004250290817998519	49.60432908455243	AgeGroup_0	['MAP_NormalElevated_vs_H', 'functionality_state']	{'functionality_state', 'MAP_NormalElevated_vs_H'}
Alcohol_Use-functionality_state (syn)	BMI	0.0409501622912309	0.08258975040198105	49.58262023061961	AgeGroup_0	['Alcohol_Use', 'functionality_state']	{'Alcohol_Use', 'functionality_state'}
MMSE_Spell-Alcohol_Use (syn)	Sleep	0.005392367264467409	0.010893388437581846	49.50128507181395	AgeGroup_0	['MMSE_Spell', 'Alcohol_Use']	{'Alcohol_Use', 'MMSE_Spell'}
Health_vs_Peers-Alcohol_Use (syn)	MMSE_Spell	0.008082291354939332	0.016360589767688963	49.40097801915002	AgeGroup_0	['Health_vs_Peers', 'Alcohol_Use']	{'Alcohol_Use', 'Health_vs_Peers'}
Hearing-grip_category (syn)	Sleep	0.013841044498497945	0.028324244238874405	48.86642122475916	AgeGroup_0	['Hearing', 'grip_category']	{'Hearing', 'grip_category'}
BMI-Alcohol_Use (syn)	Physical_Activity	0.027516040717911326	0.05638580990891124	48.79958408394286	AgeGroup_0	['BMI', 'Alcohol_Use']	{'Alcohol_Use', 'BMI'}
Sleep-BMI (syn)	Health_vs_Peers	0.030033343785788473	0.06156850789467037	48.780366477564556	AgeGroup_0	['Sleep', 'BMI']	{'Sleep', 'BMI'}
Depression-grip_category (syn)	MMSE_Spell	0.00390991536082034	0.008027075438838873	48.709089513501745	AgeGroup_0	['Depression', 'grip_category']	{'grip_category', 'Depression'}
Alcohol_Use-grip_category (syn)	MMSE_Spell	0.008680417074940867	0.017838322313966377	48.661622557097765	AgeGroup_0	['Alcohol_Use', 'grip_category']	{'Alcohol_Use', 'grip_category'}
Physical_Activity-Alcohol_Use (syn)	Sleep	0.014655347300953126	0.030197117632193914	48.53227211768281	AgeGroup_0	['Physical_Activity', 'Alcohol_Use']	{'Alcohol_Use', 'Physical_Activity'}
Pain-Physical_Activity (syn)	MMSE_Spell	0.005806973131463937	0.011967577153165189	48.522546018666	AgeGroup_0	['Pain', 'Physical_Activity']	{'Physical_Activity', 'Pain'}
Physical_Activity-functionality_state (syn)	Hearing	0.006835332504633162	0.014113461630684974	48.431296895809254	AgeGroup_0	['Physical_Activity', 'functionality_state']	{'Physical_Activity', 'functionality_state'}
MMSE_Spell-MAP_NormalElevated_vs_H (syn)	Hearing	0.0017575434664438621	0.003629628658161406	48.422128872383006	AgeGroup_0	['MMSE_Spell', 'MAP_NormalElevated_vs_H']	{'MMSE_Spell', 'MAP_NormalElevated_vs_H'}
WHR_Obesity-MAP_NormalElevated_vs_H (syn)	Health_vs_Peers	0.0009330252843006705	0.0019283273438158441	48.38521256740395	AgeGroup_0	['WHR_Obesity', 'MAP_NormalElevated_vs_H']	{'WHR_Obesity', 'MAP_NormalElevated_vs_H'}
General_Health-Alcohol_Use (syn)	MMSE_Spell	0.007757027733497696	0.016035326146247336	48.37461778295687	AgeGroup_0	['General_Health', 'Alcohol_Use']	{'General_Health', 'Alcohol_Use'}
Health_vs_Peers-grip_category (syn)	Alcohol_Use	0.03007065632574419	0.06231105841020471	48.25894005488359	AgeGroup_0	['Health_vs_Peers', 'grip_category']	{'grip_category', 'Health_vs_Peers'}
Hearing-Health_vs_Peers (syn)	Memory_Complaints	0.024696389673468353	0.05140257822299042	48.04504078828987	AgeGroup_0	['Hearing', 'Health_vs_Peers']	{'Hearing', 'Health_vs_Peers'}
Hearing-Health_vs_Peers (syn)	Memory_Problems	0.02469638967346841	0.05140257822299055	48.04504078828986	AgeGroup_0	['Hearing', 'Health_vs_Peers']	{'Hearing', 'Health_vs_Peers'}
MMSE_Spell-Pain (syn)	Alcohol_Use	0.008256334288643238	0.017189791087451164	48.030451601418825	AgeGroup_0	['MMSE_Spell', 'Pain']	{'Pain', 'MMSE_Spell'}
Physical_Activity-BMI (syn)	Memory_Problems	0.009478356936463227	0.01973706713970895	48.023127597279874	AgeGroup_0	['Physical_Activity', 'BMI']	{'Physical_Activity', 'BMI'}
Physical_Activity-BMI (syn)	Memory_Complaints	0.00947835693646311	0.019737067139708832	48.023127597279576	AgeGroup_0	['Physical_Activity', 'BMI']	{'Physical_Activity', 'BMI'}
General_Health-grip_category (syn)	Anxiety	0.013213969191706483	0.027542773446946982	47.97617501069488	AgeGroup_0	['General_Health', 'grip_category']	{'General_Health', 'grip_category'}
Alcohol_Use-Memory_Complaints (syn)	Pain	0.020866734335462996	0.04368622593772685	47.765019494262965	AgeGroup_0	['Alcohol_Use', 'Memory_Complaints']	{'Alcohol_Use', 'Memory_Complaints'}
Alcohol_Use-Memory_Problems (syn)	Pain	0.020866734335462996	0.04368622593772685	47.765019494262965	AgeGroup_0	['Alcohol_Use', 'Memory_Problems']	{'Memory_Problems', 'Alcohol_Use'}
General_Health-Health_vs_Peers (syn)	Sleep	0.015708554166309608	0.03290387065261542	47.740748595062286	AgeGroup_0	['General_Health', 'Health_vs_Peers']	{'General_Health', 'Health_vs_Peers'}
General_Health-Physical_Activity (syn)	WHR_Obesity	0.004707892560922561	0.009872728926209988	47.685828266023904	AgeGroup_0	['General_Health', 'Physical_Activity']	{'General_Health', 'Physical_Activity'}
Anxiety-Physical_Activity (syn)	WHR_Obesity	0.00306424058673169	0.006428923283093764	47.66335592757452	AgeGroup_0	['Anxiety', 'Physical_Activity']	{'Physical_Activity', 'Anxiety'}
General_Health-WHR_Obesity (syn)	Sleep	0.007436011764118202	0.01561136029060273	47.632055283448395	AgeGroup_0	['General_Health', 'WHR_Obesity']	{'General_Health', 'WHR_Obesity'}
Depression-Pain (syn)	MMSE_Spell	0.005665018274311625	0.011901175474789048	47.600493634533514	AgeGroup_0	['Depression', 'Pain']	{'Pain', 'Depression'}
Alcohol_Use-grip_category (syn)	Physical_Activity	0.0036986195801353328	0.007771798187571583	47.590267926025795	AgeGroup_0	['Alcohol_Use', 'grip_category']	{'Alcohol_Use', 'grip_category'}
BMI-Alcohol_Use (syn)	General_Health	0.03392517383243293	0.07131850180530061	47.56854529144288	AgeGroup_0	['BMI', 'Alcohol_Use']	{'Alcohol_Use', 'BMI'}
Sleep-BMI (syn)	functionality_state	0.03404565773012519	0.07185230018633068	47.382836237443236	AgeGroup_0	['Sleep', 'BMI']	{'Sleep', 'BMI'}
Alcohol_Use-WHR_Obesity (syn)	BMI	0.04791323462707537	0.10113049790260603	47.37763149670075	AgeGroup_0	['Alcohol_Use', 'WHR_Obesity']	{'WHR_Obesity', 'Alcohol_Use'}
Alcohol_Use-functionality_state (syn)	MMSE_Spell	0.007438875989281566	0.015717174402031207	47.32960135837268	AgeGroup_0	['Alcohol_Use', 'functionality_state']	{'Alcohol_Use', 'functionality_state'}
MMSE_Spell-Hearing (syn)	grip_category	0.00386745656920122	0.008172714455323346	47.32156727538828	AgeGroup_0	['MMSE_Spell', 'Hearing']	{'Hearing', 'MMSE_Spell'}
MMSE_Spell-General_Health (syn)	grip_category	0.003845456390252781	0.008150714276374909	47.179379129985605	AgeGroup_0	['MMSE_Spell', 'General_Health']	{'General_Health', 'MMSE_Spell'}
Depression-Alcohol_Use (syn)	General_Health	0.04010084340095799	0.0851749018911982	47.080586546706584	AgeGroup_0	['Depression', 'Alcohol_Use']	{'Alcohol_Use', 'Depression'}
MMSE_Spell-Hearing (syn)	Pain	0.0064687779747706325	0.013741769231493672	47.073836460194315	AgeGroup_0	['MMSE_Spell', 'Hearing']	{'Hearing', 'MMSE_Spell'}
BMI-functionality_state (syn)	Alcohol_Use	0.0391578350179953	0.08341524464165201	46.94325981565544	AgeGroup_0	['BMI', 'functionality_state']	{'functionality_state', 'BMI'}
General_Health-Alcohol_Use (syn)	BMI	0.036451887911744196	0.07773679336889094	46.8914221078891	AgeGroup_0	['General_Health', 'Alcohol_Use']	{'General_Health', 'Alcohol_Use'}
Sleep-Physical_Activity (syn)	Pain	0.05048369420215167	0.10772961309434687	46.8614828848771	AgeGroup_0	['Sleep', 'Physical_Activity']	{'Physical_Activity', 'Sleep'}
MMSE_Spell-MAP_NormalElevated_vs_H (syn)	Depression	0.0023866488416293416	0.005101379169350008	46.7843844262499	AgeGroup_0	['MMSE_Spell', 'MAP_NormalElevated_vs_H']	{'MMSE_Spell', 'MAP_NormalElevated_vs_H'}
Sleep-Hearing (syn)	Memory_Problems	0.023364093868737622	0.050016382665974926	46.712882106589674	AgeGroup_0	['Sleep', 'Hearing']	{'Hearing', 'Sleep'}
Sleep-Hearing (syn)	Memory_Complaints	0.023364093868737557	0.05001638266597484	46.712882106589625	AgeGroup_0	['Sleep', 'Hearing']	{'Hearing', 'Sleep'}
Anxiety-BMI (syn)	Physical_Activity	0.02530767923112812	0.054177448422128044	46.71257131554306	AgeGroup_0	['Anxiety', 'BMI']	{'BMI', 'Anxiety'}
Anxiety-Sleep (syn)	Health_vs_Peers	0.028359438602014488	0.060814057454920155	46.63303155366107	AgeGroup_0	['Anxiety', 'Sleep']	{'Sleep', 'Anxiety'}
Hearing-Physical_Activity (syn)	Sleep	0.013545772640866614	0.029087542972107406	46.568981965427305	AgeGroup_0	['Hearing', 'Physical_Activity']	{'Hearing', 'Physical_Activity'}
Sleep-Hearing (syn)	Physical_Activity	0.012044643633755108	0.02587456388048473	46.55013197281169	AgeGroup_0	['Sleep', 'Hearing']	{'Hearing', 'Sleep'}
Pain-Physical_Activity (syn)	MAP_NormalElevated_vs_H	0.001635800834157213	0.0035159503793838094	46.525139937950335	AgeGroup_0	['Pain', 'Physical_Activity']	{'Physical_Activity', 'Pain'}
Anxiety-Alcohol_Use (syn)	Health_vs_Peers	0.028119855363405343	0.060574474216311	46.42195533219083	AgeGroup_0	['Anxiety', 'Alcohol_Use']	{'Alcohol_Use', 'Anxiety'}
Sleep-Physical_Activity (syn)	Health_vs_Peers	0.04385665505624118	0.09453174825430155	46.39357238825374	AgeGroup_0	['Sleep', 'Physical_Activity']	{'Physical_Activity', 'Sleep'}
Depression-Alcohol_Use (syn)	Pain	0.029282848725251803	0.06312155645401057	46.391201944753774	AgeGroup_0	['Depression', 'Alcohol_Use']	{'Alcohol_Use', 'Depression'}
Pain-Health_vs_Peers (syn)	WHR_Obesity	0.002235317103992094	0.00482311377887948	46.34593348762777	AgeGroup_0	['Pain', 'Health_vs_Peers']	{'Pain', 'Health_vs_Peers'}
Pain-Hearing (syn)	Anxiety	0.013622764238113549	0.029492786718789396	46.19015614904473	AgeGroup_0	['Pain', 'Hearing']	{'Hearing', 'Pain'}
Pain-Physical_Activity (syn)	BMI	0.02497385157105258	0.05422426247202622	46.05659981809131	AgeGroup_0	['Pain', 'Physical_Activity']	{'Physical_Activity', 'Pain'}
Alcohol_Use-WHR_Obesity (syn)	grip_category	0.03125202276460083	0.0678981801937382	46.02777670244983	AgeGroup_0	['Alcohol_Use', 'WHR_Obesity']	{'WHR_Obesity', 'Alcohol_Use'}
General_Health-grip_category (syn)	Hearing	0.001666503129378577	0.003624663288192848	45.97677071983829	AgeGroup_0	['General_Health', 'grip_category']	{'General_Health', 'grip_category'}
MMSE_Spell-Hearing (syn)	Alcohol_Use	0.007880550949202633	0.017144947038048884	45.96427700659406	AgeGroup_0	['MMSE_Spell', 'Hearing']	{'Hearing', 'MMSE_Spell'}
Anxiety-Health_vs_Peers (syn)	MMSE_Spell	0.002334248699051128	0.005079154675570751	45.95742496833542	AgeGroup_0	['Anxiety', 'Health_vs_Peers']	{'Health_vs_Peers', 'Anxiety'}
Hearing-BMI (syn)	Sleep	0.005374644920080648	0.011713272122979713	45.885085428318426	AgeGroup_0	['Hearing', 'BMI']	{'Hearing', 'BMI'}
Depression-Health_vs_Peers (syn)	Hearing	0.00314023454981996	0.006847389236248257	45.860319042422674	AgeGroup_0	['Depression', 'Health_vs_Peers']	{'Health_vs_Peers', 'Depression'}
Pain-Memory_Problems (syn)	Alcohol_Use	0.00691126531866505	0.015109996122134067	45.73968955915876	AgeGroup_0	['Pain', 'Memory_Problems']	{'Memory_Problems', 'Pain'}
Pain-Memory_Complaints (syn)	Alcohol_Use	0.00691126531866505	0.015109996122134067	45.73968955915876	AgeGroup_0	['Pain', 'Memory_Complaints']	{'Pain', 'Memory_Complaints'}
Physical_Activity-MAP_NormalElevated_vs_H (syn)	Hearing	0.00612391766067092	0.013402046786722733	45.693898537481765	AgeGroup_0	['Physical_Activity', 'MAP_NormalElevated_vs_H']	{'Physical_Activity', 'MAP_NormalElevated_vs_H'}
Memory_Problems-functionality_state (syn)	Sleep	0.0224551061755053	0.04921174185269192	45.62956995653871	AgeGroup_0	['Memory_Problems', 'functionality_state']	{'Memory_Problems', 'functionality_state'}
Memory_Complaints-functionality_state (syn)	Sleep	0.0224551061755053	0.04921174185269192	45.62956995653871	AgeGroup_0	['Memory_Complaints', 'functionality_state']	{'functionality_state', 'Memory_Complaints'}
Depression-Alcohol_Use (syn)	Health_vs_Peers	0.03245786591835258	0.07115948127205654	45.61284784280515	AgeGroup_0	['Depression', 'Alcohol_Use']	{'Alcohol_Use', 'Depression'}
Sleep-Alcohol_Use (syn)	Physical_Activity	0.011593522316614174	0.0254234425633438	45.601701216223276	AgeGroup_0	['Sleep', 'Alcohol_Use']	{'Alcohol_Use', 'Sleep'}
Sleep-Alcohol_Use (syn)	MMSE_Spell	0.006968405650534174	0.015281307588657112	45.600846721432575	AgeGroup_0	['Sleep', 'Alcohol_Use']	{'Alcohol_Use', 'Sleep'}
Sleep-BMI (syn)	General_Health	0.027873825109069012	0.061143857112407746	45.587286156686794	AgeGroup_0	['Sleep', 'BMI']	{'Sleep', 'BMI'}
Hearing-functionality_state (syn)	Memory_Problems	0.02228658916655629	0.04893887796379358	45.539640657565876	AgeGroup_0	['Hearing', 'functionality_state']	{'Hearing', 'functionality_state'}
Hearing-functionality_state (syn)	Memory_Complaints	0.022286589166556216	0.048938877963793495	45.539640657565805	AgeGroup_0	['Hearing', 'functionality_state']	{'Hearing', 'functionality_state'}
Physical_Activity-Memory_Complaints (syn)	Sleep	0.02219051878377785	0.04872904846787815	45.538584235655016	AgeGroup_0	['Physical_Activity', 'Memory_Complaints']	{'Physical_Activity', 'Memory_Complaints'}
Physical_Activity-Memory_Problems (syn)	Sleep	0.02219051878377785	0.04872904846787815	45.538584235655016	AgeGroup_0	['Physical_Activity', 'Memory_Problems']	{'Memory_Problems', 'Physical_Activity'}
MMSE_Spell-WHR_Obesity (syn)	Hearing	0.002306733066824811	0.0050699150460792874	45.49845600684522	AgeGroup_0	['MMSE_Spell', 'WHR_Obesity']	{'WHR_Obesity', 'MMSE_Spell'}
Depression-Hearing (syn)	Memory_Complaints	0.024189966703867583	0.05318708059109083	45.480907083137694	AgeGroup_0	['Depression', 'Hearing']	{'Hearing', 'Depression'}
Depression-Hearing (syn)	Memory_Problems	0.02418996670386753	0.05318708059109088	45.48090708313755	AgeGroup_0	['Depression', 'Hearing']	{'Hearing', 'Depression'}
MMSE_Spell-WHR_Obesity (syn)	Health_vs_Peers	0.002869946280190778	0.006319640418089115	45.41312622749778	AgeGroup_0	['MMSE_Spell', 'WHR_Obesity']	{'WHR_Obesity', 'MMSE_Spell'}
Alcohol_Use-WHR_Obesity (syn)	Anxiety	0.001254777977825371	0.0027739622547662476	45.23414028685501	AgeGroup_0	['Alcohol_Use', 'WHR_Obesity']	{'WHR_Obesity', 'Alcohol_Use'}
Memory_Problems-functionality_state (syn)	Anxiety	0.02917367790725065	0.06454425013601614	45.199499329176554	AgeGroup_0	['Memory_Problems', 'functionality_state']	{'Memory_Problems', 'functionality_state'}
Memory_Complaints-functionality_state (syn)	Anxiety	0.02917367790725065	0.06454425013601614	45.199499329176554	AgeGroup_0	['Memory_Complaints', 'functionality_state']	{'functionality_state', 'Memory_Complaints'}
Health_vs_Peers-BMI (syn)	Alcohol_Use	0.034235244592498694	0.07597182776411243	45.06307877545989	AgeGroup_0	['Health_vs_Peers', 'BMI']	{'Health_vs_Peers', 'BMI'}
Health_vs_Peers-functionality_state (syn)	Anxiety	0.026677615760203555	0.059256611029265424	45.020488510603684	AgeGroup_0	['Health_vs_Peers', 'functionality_state']	{'Health_vs_Peers', 'functionality_state'}
grip_category-WHR_Obesity (syn)	Hearing	0.002350734301080549	0.005227356112617076	44.9698518799335	AgeGroup_0	['grip_category', 'WHR_Obesity']	{'WHR_Obesity', 'grip_category'}
MMSE_Spell-Alcohol_Use (syn)	Pain	0.006083375622034247	0.01354351190435394	44.917268615377196	AgeGroup_0	['MMSE_Spell', 'Alcohol_Use']	{'Alcohol_Use', 'MMSE_Spell'}
Anxiety-Pain (syn)	Sleep	0.05876906025048107	0.13145454414140945	44.706754440730094	AgeGroup_0	['Anxiety', 'Pain']	{'Pain', 'Anxiety'}
Anxiety-BMI (syn)	General_Health	0.026872202893049858	0.06014223489638862	44.68108466428716	AgeGroup_0	['Anxiety', 'BMI']	{'BMI', 'Anxiety'}
Depression-BMI (syn)	functionality_state	0.030383442713483273	0.06810784357215023	44.61078360423567	AgeGroup_0	['Depression', 'BMI']	{'BMI', 'Depression'}
Anxiety-Alcohol_Use (syn)	Physical_Activity	0.013520738495534168	0.0303666453385827	44.524965944642005	AgeGroup_0	['Anxiety', 'Alcohol_Use']	{'Alcohol_Use', 'Anxiety'}
BMI-Alcohol_Use (syn)	functionality_state	0.03577084220021555	0.08042136174470486	44.47927941554756	AgeGroup_0	['BMI', 'Alcohol_Use']	{'Alcohol_Use', 'BMI'}
Health_vs_Peers-WHR_Obesity (syn)	grip_category	0.029322256720080656	0.06596841414921799	44.44893377875486	AgeGroup_0	['Health_vs_Peers', 'WHR_Obesity']	{'WHR_Obesity', 'Health_vs_Peers'}
Health_vs_Peers-Physical_Activity (syn)	BMI	0.02491223601563108	0.05613967776139482	44.37545245897778	AgeGroup_0	['Health_vs_Peers', 'Physical_Activity']	{'Physical_Activity', 'Health_vs_Peers'}
Sleep-MAP_NormalElevated_vs_H (syn)	Alcohol_Use	0.013010360264368156	0.029319324504277385	44.374693088410275	AgeGroup_0	['Sleep', 'MAP_NormalElevated_vs_H']	{'Sleep', 'MAP_NormalElevated_vs_H'}
Depression-Health_vs_Peers (syn)	Sleep	0.030431247001858553	0.0687401771043198	44.26995722701765	AgeGroup_0	['Depression', 'Health_vs_Peers']	{'Health_vs_Peers', 'Depression'}
Physical_Activity-MAP_NormalElevated_vs_H (syn)	Alcohol_Use	0.012953270950489617	0.02926223519039885	44.26617059909243	AgeGroup_0	['Physical_Activity', 'MAP_NormalElevated_vs_H']	{'Physical_Activity', 'MAP_NormalElevated_vs_H'}
Anxiety-Physical_Activity (syn)	grip_category	0.0068363416341171825	0.015447564268095182	44.25514285275838	AgeGroup_0	['Anxiety', 'Physical_Activity']	{'Physical_Activity', 'Anxiety'}
BMI-Alcohol_Use (syn)	MMSE_Spell	0.0064980017465048725	0.014776300159254512	43.975837499721635	AgeGroup_0	['BMI', 'Alcohol_Use']	{'Alcohol_Use', 'BMI'}
Anxiety-Physical_Activity (syn)	Pain	0.04491440371374304	0.10216032260593823	43.96462596050213	AgeGroup_0	['Anxiety', 'Physical_Activity']	{'Physical_Activity', 'Anxiety'}
MMSE_Spell-grip_category (syn)	Physical_Activity	0.0038970906951764214	0.008865328500090953	43.95878500313259	AgeGroup_0	['MMSE_Spell', 'grip_category']	{'MMSE_Spell', 'grip_category'}
Health_vs_Peers-grip_category (syn)	Sleep	0.014539102922416627	0.033092247937136325	43.93507189368286	AgeGroup_0	['Health_vs_Peers', 'grip_category']	{'grip_category', 'Health_vs_Peers'}
Sleep-Health_vs_Peers (syn)	Depression	0.030886400909895497	0.0703224348360978	43.92111988426336	AgeGroup_0	['Sleep', 'Health_vs_Peers']	{'Health_vs_Peers', 'Sleep'}
Health_vs_Peers-Alcohol_Use (syn)	Sleep	0.013432734190867626	0.030628050677173436	43.85762036393264	AgeGroup_0	['Health_vs_Peers', 'Alcohol_Use']	{'Alcohol_Use', 'Health_vs_Peers'}
MMSE_Spell-grip_category (syn)	General_Health	0.004404291222694205	0.010046035522882704	43.841087488314955	AgeGroup_0	['MMSE_Spell', 'grip_category']	{'MMSE_Spell', 'grip_category'}
General_Health-functionality_state (syn)	WHR_Obesity	0.004029963998346645	0.00919480036363407	43.82872753045699	AgeGroup_0	['General_Health', 'functionality_state']	{'General_Health', 'functionality_state'}
Depression-General_Health (syn)	Hearing	0.0035440672343072365	0.008088296614601772	43.81722633550734	AgeGroup_0	['Depression', 'General_Health']	{'General_Health', 'Depression'}
Depression-Pain (syn)	Sleep	0.029809171761916546	0.06813441428529039	43.7505364573921	AgeGroup_0	['Depression', 'Pain']	{'Pain', 'Depression'}
Depression-BMI (syn)	Physical_Activity	0.022437844534039103	0.05130761372503903	43.73199785568869	AgeGroup_0	['Depression', 'BMI']	{'BMI', 'Depression'}
Depression-Physical_Activity (syn)	MAP_NormalElevated_vs_H	0.0014969489917407589	0.0034283501303018467	43.66383055539782	AgeGroup_0	['Depression', 'Physical_Activity']	{'Physical_Activity', 'Depression'}
Hearing-grip_category (syn)	MMSE_Spell	0.003187379950580682	0.007304540028599215	43.63560112068991	AgeGroup_0	['Hearing', 'grip_category']	{'Hearing', 'grip_category'}
General_Health-WHR_Obesity (syn)	grip_category	0.028314223101621357	0.0649603805307587	43.586910775891454	AgeGroup_0	['General_Health', 'WHR_Obesity']	{'General_Health', 'WHR_Obesity'}
Sleep-grip_category (syn)	Health_vs_Peers	0.01127906300260012	0.025917650546327914	43.51884821673456	AgeGroup_0	['Sleep', 'grip_category']	{'grip_category', 'Sleep'}
Physical_Activity-Alcohol_Use (syn)	BMI	0.03223456901420236	0.07423539767937001	43.42210053676365	AgeGroup_0	['Physical_Activity', 'Alcohol_Use']	{'Alcohol_Use', 'Physical_Activity'}
Health_vs_Peers-Memory_Problems (syn)	Anxiety	0.02736405305968101	0.06309147944004607	43.372026306157935	AgeGroup_0	['Health_vs_Peers', 'Memory_Problems']	{'Memory_Problems', 'Health_vs_Peers'}
Health_vs_Peers-Memory_Complaints (syn)	Anxiety	0.02736405305968101	0.06309147944004607	43.372026306157935	AgeGroup_0	['Health_vs_Peers', 'Memory_Complaints']	{'Health_vs_Peers', 'Memory_Complaints'}
Anxiety-Memory_Complaints (syn)	BMI	0.007536171969565295	0.017411806162519056	43.28196569169133	AgeGroup_0	['Anxiety', 'Memory_Complaints']	{'Memory_Complaints', 'Anxiety'}
Anxiety-Memory_Problems (syn)	BMI	0.007536171969565295	0.017411806162519056	43.28196569169133	AgeGroup_0	['Anxiety', 'Memory_Problems']	{'Memory_Problems', 'Anxiety'}
Sleep-General_Health (syn)	WHR_Obesity	0.00621344102064582	0.01436037941123869	43.26794468802871	AgeGroup_0	['Sleep', 'General_Health']	{'General_Health', 'Sleep'}
Pain-Hearing (syn)	Memory_Complaints	0.023174957698413275	0.05358067835313604	43.252452956405804	AgeGroup_0	['Pain', 'Hearing']	{'Hearing', 'Pain'}
Pain-Hearing (syn)	Memory_Problems	0.02317495769841326	0.05358067835313605	43.252452956405776	AgeGroup_0	['Pain', 'Hearing']	{'Hearing', 'Pain'}
Pain-Memory_Complaints (syn)	Anxiety	0.0269280129000794	0.06234807631169099	43.18980551294104	AgeGroup_0	['Pain', 'Memory_Complaints']	{'Pain', 'Memory_Complaints'}
Pain-Memory_Problems (syn)	Anxiety	0.0269280129000794	0.06234807631169099	43.18980551294104	AgeGroup_0	['Pain', 'Memory_Problems']	{'Memory_Problems', 'Pain'}
Depression-Sleep (syn)	General_Health	0.03412561152935203	0.07919967001959222	43.088072868119426	AgeGroup_0	['Depression', 'Sleep']	{'Sleep', 'Depression'}
Health_vs_Peers-functionality_state (syn)	Depression	0.029760246217460287	0.0691962801436626	43.00844807795048	AgeGroup_0	['Health_vs_Peers', 'functionality_state']	{'Health_vs_Peers', 'functionality_state'}
Alcohol_Use-Memory_Problems (syn)	General_Health	0.02650726977124802	0.06180606743289811	42.88781162145052	AgeGroup_0	['Alcohol_Use', 'Memory_Problems']	{'Memory_Problems', 'Alcohol_Use'}
Alcohol_Use-Memory_Complaints (syn)	General_Health	0.02650726977124802	0.06180606743289811	42.88781162145052	AgeGroup_0	['Alcohol_Use', 'Memory_Complaints']	{'Alcohol_Use', 'Memory_Complaints'}
MMSE_Spell-WHR_Obesity (syn)	Pain	0.005453787226741606	0.012726778483464648	42.852849476617166	AgeGroup_0	['MMSE_Spell', 'WHR_Obesity']	{'WHR_Obesity', 'MMSE_Spell'}
Alcohol_Use-WHR_Obesity (syn)	Physical_Activity	0.0025150330448624088	0.005915741070653617	42.514251635163745	AgeGroup_0	['Alcohol_Use', 'WHR_Obesity']	{'WHR_Obesity', 'Alcohol_Use'}
Depression-functionality_state (syn)	Sleep	0.028233540485412108	0.06658146212616683	42.40450657558659	AgeGroup_0	['Depression', 'functionality_state']	{'functionality_state', 'Depression'}
grip_category-MAP_NormalElevated_vs_H (syn)	Physical_Activity	0.003018784942970784	0.007128938295852434	42.34550528691056	AgeGroup_0	['grip_category', 'MAP_NormalElevated_vs_H']	{'grip_category', 'MAP_NormalElevated_vs_H'}
Health_vs_Peers-WHR_Obesity (syn)	Sleep	0.012626481030979313	0.02982179751728513	42.33977185198454	AgeGroup_0	['Health_vs_Peers', 'WHR_Obesity']	{'WHR_Obesity', 'Health_vs_Peers'}
Anxiety-BMI (syn)	Health_vs_Peers	0.02606353365496425	0.061759816260868974	42.20144299794186	AgeGroup_0	['Anxiety', 'BMI']	{'BMI', 'Anxiety'}
Anxiety-Health_vs_Peers (syn)	grip_category	0.006280296042237607	0.014897766725225543	42.155956379713864	AgeGroup_0	['Anxiety', 'Health_vs_Peers']	{'Health_vs_Peers', 'Anxiety'}
Depression-Sleep (syn)	Health_vs_Peers	0.027871095697251127	0.06627954432072464	42.05082576063554	AgeGroup_0	['Depression', 'Sleep']	{'Sleep', 'Depression'}
BMI-Alcohol_Use (syn)	Health_vs_Peers	0.02288199966111217	0.05441716376999406	42.04923240363629	AgeGroup_0	['BMI', 'Alcohol_Use']	{'Alcohol_Use', 'BMI'}
Pain-General_Health (syn)	WHR_Obesity	0.003938814100362935	0.009374975307627324	42.01412772957792	AgeGroup_0	['Pain', 'General_Health']	{'General_Health', 'Pain'}
Depression-Memory_Complaints (syn)	MAP_NormalElevated_vs_H	0.0010216784873762434	0.0024345479736990394	41.96583917892201	AgeGroup_0	['Depression', 'Memory_Complaints']	{'Memory_Complaints', 'Depression'}
Depression-Memory_Problems (syn)	MAP_NormalElevated_vs_H	0.0010216784873762434	0.0024345479736990394	41.96583917892201	AgeGroup_0	['Depression', 'Memory_Problems']	{'Memory_Problems', 'Depression'}
MAP_NormalElevated_vs_H-functionality_state (syn)	grip_category	0.013445975489607513	0.032045016748661906	41.95964569177195	AgeGroup_0	['MAP_NormalElevated_vs_H', 'functionality_state']	{'functionality_state', 'MAP_NormalElevated_vs_H'}
Physical_Activity-WHR_Obesity (syn)	MMSE_Spell	0.0019263970660289027	0.0045948455674937	41.92517545436621	AgeGroup_0	['Physical_Activity', 'WHR_Obesity']	{'WHR_Obesity', 'Physical_Activity'}
Sleep-Health_vs_Peers (syn)	WHR_Obesity	0.0058765864412193254	0.014023524831812198	41.90520223480733	AgeGroup_0	['Sleep', 'Health_vs_Peers']	{'Health_vs_Peers', 'Sleep'}
Sleep-functionality_state (syn)	Memory_Problems	0.0177966942265542	0.04248689576508158	41.887490027408994	AgeGroup_0	['Sleep', 'functionality_state']	{'Sleep', 'functionality_state'}
Sleep-functionality_state (syn)	Memory_Complaints	0.017796694226554173	0.04248689576508159	41.887490027408916	AgeGroup_0	['Sleep', 'functionality_state']	{'Sleep', 'functionality_state'}
WHR_Obesity-MAP_NormalElevated_vs_H (syn)	functionality_state	0.0018040309359447409	0.00431064914505082	41.85056299504218	AgeGroup_0	['WHR_Obesity', 'MAP_NormalElevated_vs_H']	{'WHR_Obesity', 'MAP_NormalElevated_vs_H'}
Hearing-General_Health (syn)	Memory_Problems	0.02365921880251073	0.05667517396488819	41.74529542188659	AgeGroup_0	['Hearing', 'General_Health']	{'Hearing', 'General_Health'}
Hearing-General_Health (syn)	Memory_Complaints	0.02365921880251071	0.056675173964888165	41.745295421886574	AgeGroup_0	['Hearing', 'General_Health']	{'Hearing', 'General_Health'}
Physical_Activity-Alcohol_Use (syn)	Memory_Complaints	0.0059108077339848275	0.014168067817428586	41.71922248080826	AgeGroup_0	['Physical_Activity', 'Alcohol_Use']	{'Alcohol_Use', 'Physical_Activity'}
Physical_Activity-Alcohol_Use (syn)	Memory_Problems	0.005910807733984788	0.014168067817428548	41.71922248080809	AgeGroup_0	['Physical_Activity', 'Alcohol_Use']	{'Alcohol_Use', 'Physical_Activity'}
Depression-General_Health (syn)	Sleep	0.027548407104808912	0.06603960203100072	41.714980492882084	AgeGroup_0	['Depression', 'General_Health']	{'General_Health', 'Depression'}
Pain-functionality_state (syn)	Sleep	0.026123296773561552	0.06280809093848433	41.592247723541384	AgeGroup_0	['Pain', 'functionality_state']	{'Pain', 'functionality_state'}
Pain-functionality_state (syn)	BMI	0.02745584677088824	0.06618995884165997	41.48038048575961	AgeGroup_0	['Pain', 'functionality_state']	{'Pain', 'functionality_state'}
WHR_Obesity-functionality_state (syn)	BMI	0.03817265354865642	0.09207535271581074	41.45805845183756	AgeGroup_0	['WHR_Obesity', 'functionality_state']	{'WHR_Obesity', 'functionality_state'}
MMSE_Spell-MAP_NormalElevated_vs_H (syn)	Pain	0.005415415083462218	0.013065319113219098	41.448777764509884	AgeGroup_0	['MMSE_Spell', 'MAP_NormalElevated_vs_H']	{'MMSE_Spell', 'MAP_NormalElevated_vs_H'}
Physical_Activity-grip_category (syn)	Anxiety	0.012448700173162061	0.030140820185117656	41.30179635691778	AgeGroup_0	['Physical_Activity', 'grip_category']	{'Physical_Activity', 'grip_category'}
Physical_Activity-WHR_Obesity (syn)	Hearing	0.00511162646595935	0.012389755592011163	41.25687894323997	AgeGroup_0	['Physical_Activity', 'WHR_Obesity']	{'WHR_Obesity', 'Physical_Activity'}
Hearing-Memory_Problems (syn)	Alcohol_Use	0.005751652237447448	0.013950383040916467	41.22934990801224	AgeGroup_0	['Hearing', 'Memory_Problems']	{'Hearing', 'Memory_Problems'}
Hearing-Memory_Complaints (syn)	Alcohol_Use	0.005751652237447448	0.013950383040916467	41.22934990801224	AgeGroup_0	['Hearing', 'Memory_Complaints']	{'Hearing', 'Memory_Complaints'}
Anxiety-Memory_Complaints (syn)	Alcohol_Use	0.0057124005492504085	0.01391113135271943	41.06352247284125	AgeGroup_0	['Anxiety', 'Memory_Complaints']	{'Memory_Complaints', 'Anxiety'}
Anxiety-Memory_Problems (syn)	Alcohol_Use	0.0057124005492504085	0.01391113135271943	41.06352247284125	AgeGroup_0	['Anxiety', 'Memory_Problems']	{'Memory_Problems', 'Anxiety'}
Depression-Health_vs_Peers (syn)	Memory_Complaints	0.02007089677746693	0.04906801066469017	40.904239861328115	AgeGroup_0	['Depression', 'Health_vs_Peers']	{'Health_vs_Peers', 'Depression'}
Depression-Health_vs_Peers (syn)	Memory_Problems	0.02007089677746687	0.04906801066469022	40.90423986132796	AgeGroup_0	['Depression', 'Health_vs_Peers']	{'Health_vs_Peers', 'Depression'}
grip_category-WHR_Obesity (syn)	BMI	0.04765698476486746	0.1165090498448629	40.90410558520982	AgeGroup_0	['grip_category', 'WHR_Obesity']	{'WHR_Obesity', 'grip_category'}
Sleep-Memory_Problems (syn)	BMI	0.006830228713788898	0.016705862906742655	40.88521947005891	AgeGroup_0	['Sleep', 'Memory_Problems']	{'Memory_Problems', 'Sleep'}
Sleep-Memory_Complaints (syn)	BMI	0.006830228713788898	0.016705862906742655	40.88521947005891	AgeGroup_0	['Sleep', 'Memory_Complaints']	{'Sleep', 'Memory_Complaints'}
Depression-Sleep (syn)	Pain	0.025436056165195103	0.06226326431019717	40.85242951360858	AgeGroup_0	['Depression', 'Sleep']	{'Sleep', 'Depression'}
Pain-WHR_Obesity (syn)	grip_category	0.02526392364055124	0.061910081069688566	40.80744719444498	AgeGroup_0	['Pain', 'WHR_Obesity']	{'WHR_Obesity', 'Pain'}
Anxiety-Hearing (syn)	Memory_Complaints	0.024729685496174946	0.06074623079664178	40.70982704912462	AgeGroup_0	['Anxiety', 'Hearing']	{'Hearing', 'Anxiety'}
Anxiety-Hearing (syn)	Memory_Problems	0.024729685496174908	0.06074623079664178	40.709827049124556	AgeGroup_0	['Anxiety', 'Hearing']	{'Hearing', 'Anxiety'}
Anxiety-Memory_Complaints (syn)	functionality_state	0.01181647175650075	0.0291137094808186	40.58731081412337	AgeGroup_0	['Anxiety', 'Memory_Complaints']	{'Memory_Complaints', 'Anxiety'}
Anxiety-Memory_Problems (syn)	functionality_state	0.01181647175650075	0.0291137094808186	40.58731081412337	AgeGroup_0	['Anxiety', 'Memory_Problems']	{'Memory_Problems', 'Anxiety'}
Pain-Health_vs_Peers (syn)	Anxiety	0.02215352359208395	0.054732518861145815	40.47598037336184	AgeGroup_0	['Pain', 'Health_vs_Peers']	{'Pain', 'Health_vs_Peers'}
Hearing-functionality_state (syn)	grip_category	0.012555798212289653	0.03104451066830012	40.44450352735149	AgeGroup_0	['Hearing', 'functionality_state']	{'Hearing', 'functionality_state'}
General_Health-MAP_NormalElevated_vs_H (syn)	BMI	0.02186523015146565	0.0541620339454052	40.37003147537921	AgeGroup_0	['General_Health', 'MAP_NormalElevated_vs_H']	{'General_Health', 'MAP_NormalElevated_vs_H'}
BMI-grip_category (syn)	MAP_NormalElevated_vs_H	0.013016851807383814	0.03227525589343614	40.33074702912291	AgeGroup_0	['BMI', 'grip_category']	{'grip_category', 'BMI'}
Sleep-MAP_NormalElevated_vs_H (syn)	Physical_Activity	0.009299232390864831	0.02312915263759445	40.20567695052403	AgeGroup_0	['Sleep', 'MAP_NormalElevated_vs_H']	{'Sleep', 'MAP_NormalElevated_vs_H'}
Sleep-functionality_state (syn)	Depression	0.026136024901284933	0.0650833213082918	40.15779215919507	AgeGroup_0	['Sleep', 'functionality_state']	{'Sleep', 'functionality_state'}
Anxiety-General_Health (syn)	WHR_Obesity	0.0035320635631577615	0.008796545613335947	40.15284770197746	AgeGroup_0	['Anxiety', 'General_Health']	{'General_Health', 'Anxiety'}
MMSE_Spell-WHR_Obesity (syn)	Sleep	0.005477961019129104	0.013646042532809335	40.14322105444402	AgeGroup_0	['MMSE_Spell', 'WHR_Obesity']	{'WHR_Obesity', 'MMSE_Spell'}
Memory_Problems-grip_category (syn)	functionality_state	0.012430204856534056	0.031026956027501152	40.062598617525936	AgeGroup_0	['Memory_Problems', 'grip_category']	{'Memory_Problems', 'grip_category'}
Memory_Complaints-grip_category (syn)	functionality_state	0.012430204856534056	0.031026956027501152	40.062598617525936	AgeGroup_0	['Memory_Complaints', 'grip_category']	{'grip_category', 'Memory_Complaints'}
Physical_Activity-BMI (syn)	Pain	0.038154969050579524	0.09540088794277472	39.99435421761106	AgeGroup_0	['Physical_Activity', 'BMI']	{'Physical_Activity', 'BMI'}
General_Health-Physical_Activity (syn)	MMSE_Spell	0.0034355323984325836	0.008592981150480662	39.980681189326376	AgeGroup_0	['General_Health', 'Physical_Activity']	{'General_Health', 'Physical_Activity'}
Hearing-General_Health (syn)	MMSE_Spell	0.005419535571781916	0.013609749418904294	39.82097983563195	AgeGroup_0	['Hearing', 'General_Health']	{'Hearing', 'General_Health'}
Health_vs_Peers-Physical_Activity (syn)	functionality_state	0.059080855575041745	0.1483666856546271	39.82083667527097	AgeGroup_0	['Health_vs_Peers', 'Physical_Activity']	{'Physical_Activity', 'Health_vs_Peers'}
Physical_Activity-functionality_state (syn)	Anxiety	0.011441689444629697	0.028748530247721532	39.79921528522839	AgeGroup_0	['Physical_Activity', 'functionality_state']	{'Physical_Activity', 'functionality_state'}
Sleep-Pain (syn)	MMSE_Spell	0.0037652120404973568	0.009476700136350545	39.73125651675765	AgeGroup_0	['Sleep', 'Pain']	{'Pain', 'Sleep'}
General_Health-Physical_Activity (syn)	BMI	0.02174160954552184	0.05480919635102596	39.66781305508937	AgeGroup_0	['General_Health', 'Physical_Activity']	{'General_Health', 'Physical_Activity'}
General_Health-Alcohol_Use (syn)	WHR_Obesity	0.004574743092031087	0.0115852957684613	39.487495040782036	AgeGroup_0	['General_Health', 'Alcohol_Use']	{'General_Health', 'Alcohol_Use'}
Sleep-Pain (syn)	Depression	0.025361516998297497	0.06430881340530437	39.43707814737196	AgeGroup_0	['Sleep', 'Pain']	{'Pain', 'Sleep'}
Memory_Complaints-WHR_Obesity (syn)	Physical_Activity	0.0021964658051029365	0.005579133962162127	39.369296740308464	AgeGroup_0	['Memory_Complaints', 'WHR_Obesity']	{'WHR_Obesity', 'Memory_Complaints'}
Memory_Problems-WHR_Obesity (syn)	Physical_Activity	0.0021964658051029365	0.005579133962162127	39.369296740308464	AgeGroup_0	['Memory_Problems', 'WHR_Obesity']	{'Memory_Problems', 'WHR_Obesity'}
Sleep-MAP_NormalElevated_vs_H (syn)	grip_category	0.012047282316617777	0.03064632357567217	39.31069345682043	AgeGroup_0	['Sleep', 'MAP_NormalElevated_vs_H']	{'Sleep', 'MAP_NormalElevated_vs_H'}
Health_vs_Peers-functionality_state (syn)	WHR_Obesity	0.00126428693945407	0.0032194740205324993	39.26998420831977	AgeGroup_0	['Health_vs_Peers', 'functionality_state']	{'Health_vs_Peers', 'functionality_state'}
Health_vs_Peers-MAP_NormalElevated_vs_H (syn)	WHR_Obesity	0.0010086331112889324	0.0025689954246881667	39.261771414457215	AgeGroup_0	['Health_vs_Peers', 'MAP_NormalElevated_vs_H']	{'Health_vs_Peers', 'MAP_NormalElevated_vs_H'}
Sleep-General_Health (syn)	Depression	0.028376443664888628	0.07245493239939324	39.16426766982431	AgeGroup_0	['Sleep', 'General_Health']	{'General_Health', 'Sleep'}
Pain-Health_vs_Peers (syn)	Alcohol_Use	0.017434560318962972	0.04451712171916278	39.163718689966686	AgeGroup_0	['Pain', 'Health_vs_Peers']	{'Pain', 'Health_vs_Peers'}
BMI-Alcohol_Use (syn)	Pain	0.0186731162321169	0.04781341337679815	39.05413755960411	AgeGroup_0	['BMI', 'Alcohol_Use']	{'Alcohol_Use', 'BMI'}
Alcohol_Use-functionality_state (syn)	grip_category	0.02074988113765384	0.05325070069785087	38.966400189530795	AgeGroup_0	['Alcohol_Use', 'functionality_state']	{'Alcohol_Use', 'functionality_state'}
Pain-grip_category (syn)	Sleep	0.023381318510913414	0.060024334517889945	38.95306578358604	AgeGroup_0	['Pain', 'grip_category']	{'Pain', 'grip_category'}
Pain-Health_vs_Peers (syn)	Depression	0.02505505347731902	0.06449108740352133	38.85041249273611	AgeGroup_0	['Pain', 'Health_vs_Peers']	{'Pain', 'Health_vs_Peers'}
General_Health-Physical_Activity (syn)	Sleep	0.009808790344574566	0.025350560675815356	38.69259725656574	AgeGroup_0	['General_Health', 'Physical_Activity']	{'General_Health', 'Physical_Activity'}
Anxiety-Hearing (syn)	Physical_Activity	0.010488084618355585	0.027130680772553394	38.65765369575908	AgeGroup_0	['Anxiety', 'Hearing']	{'Hearing', 'Anxiety'}
Health_vs_Peers-MAP_NormalElevated_vs_H (syn)	BMI	0.019426455026228685	0.05036364423740276	38.572377595745046	AgeGroup_0	['Health_vs_Peers', 'MAP_NormalElevated_vs_H']	{'Health_vs_Peers', 'MAP_NormalElevated_vs_H'}
Depression-BMI (syn)	General_Health	0.03078120727553618	0.07990273451050198	38.523346496346086	AgeGroup_0	['Depression', 'BMI']	{'BMI', 'Depression'}
Alcohol_Use-grip_category (syn)	Sleep	0.007828623661271562	0.020343376124643858	38.48242107556577	AgeGroup_0	['Alcohol_Use', 'grip_category']	{'Alcohol_Use', 'grip_category'}
Sleep-Alcohol_Use (syn)	Memory_Complaints	0.015248496238446638	0.03996793676756556	38.15182236482361	AgeGroup_0	['Sleep', 'Alcohol_Use']	{'Alcohol_Use', 'Sleep'}
Sleep-Alcohol_Use (syn)	Memory_Problems	0.015248496238446263	0.03996793676756519	38.15182236482303	AgeGroup_0	['Sleep', 'Alcohol_Use']	{'Alcohol_Use', 'Sleep'}
Pain-MAP_NormalElevated_vs_H (syn)	BMI	0.017593592253450613	0.046333301179662195	37.9718081930524	AgeGroup_0	['Pain', 'MAP_NormalElevated_vs_H']	{'Pain', 'MAP_NormalElevated_vs_H'}
Health_vs_Peers-Physical_Activity (syn)	Pain	0.036150482270411066	0.09533802614928086	37.9182197602942	AgeGroup_0	['Health_vs_Peers', 'Physical_Activity']	{'Physical_Activity', 'Health_vs_Peers'}
grip_category-functionality_state (syn)	BMI	0.042173306333135235	0.11133166942067291	37.880781409808066	AgeGroup_0	['grip_category', 'functionality_state']	{'grip_category', 'functionality_state'}
Sleep-General_Health (syn)	MMSE_Spell	0.0034882601227512575	0.00923316911381161	37.7796624295907	AgeGroup_0	['Sleep', 'General_Health']	{'General_Health', 'Sleep'}
Hearing-MAP_NormalElevated_vs_H (syn)	Physical_Activity	0.00444794953101311	0.011788790704005934	37.73032911256672	AgeGroup_0	['Hearing', 'MAP_NormalElevated_vs_H']	{'Hearing', 'MAP_NormalElevated_vs_H'}
Anxiety-WHR_Obesity (syn)	Hearing	0.004765645416372071	0.012650595125134199	37.67131403093985	AgeGroup_0	['Anxiety', 'WHR_Obesity']	{'WHR_Obesity', 'Anxiety'}
Hearing-Physical_Activity (syn)	Anxiety	0.010637253924825571	0.02831801139433953	37.56356255634478	AgeGroup_0	['Hearing', 'Physical_Activity']	{'Hearing', 'Physical_Activity'}
General_Health-Memory_Problems (syn)	Anxiety	0.02143441630808106	0.05708410689884276	37.54883359402368	AgeGroup_0	['General_Health', 'Memory_Problems']	{'General_Health', 'Memory_Problems'}
General_Health-Memory_Complaints (syn)	Anxiety	0.02143441630808106	0.05708410689884276	37.54883359402368	AgeGroup_0	['General_Health', 'Memory_Complaints']	{'General_Health', 'Memory_Complaints'}
Pain-Alcohol_Use (syn)	MMSE_Spell	0.004920000372391886	0.013198298785141522	37.27753441929016	AgeGroup_0	['Pain', 'Alcohol_Use']	{'Alcohol_Use', 'Pain'}
Physical_Activity-functionality_state (syn)	MMSE_Spell	0.0035841752987710463	0.009624447633649912	37.240322096404896	AgeGroup_0	['Physical_Activity', 'functionality_state']	{'Physical_Activity', 'functionality_state'}
General_Health-grip_category (syn)	MMSE_Spell	0.0035573180786159612	0.009552779620114485	37.23856531899486	AgeGroup_0	['General_Health', 'grip_category']	{'General_Health', 'grip_category'}
BMI-grip_category (syn)	functionality_state	0.02235411075955097	0.06007851161821792	37.20816338061946	AgeGroup_0	['BMI', 'grip_category']	{'grip_category', 'BMI'}
Anxiety-General_Health (syn)	Memory_Complaints	0.021274497314803163	0.05727206943054085	37.146374360725204	AgeGroup_0	['Anxiety', 'General_Health']	{'General_Health', 'Anxiety'}
Anxiety-General_Health (syn)	Memory_Problems	0.021274497314803142	0.057272069430540876	37.14637436072515	AgeGroup_0	['Anxiety', 'General_Health']	{'General_Health', 'Anxiety'}
Memory_Complaints-grip_category (syn)	Sleep	0.015682038429375933	0.042220568113476235	37.143125093028864	AgeGroup_0	['Memory_Complaints', 'grip_category']	{'grip_category', 'Memory_Complaints'}
Memory_Problems-grip_category (syn)	Sleep	0.015682038429375933	0.042220568113476235	37.143125093028864	AgeGroup_0	['Memory_Problems', 'grip_category']	{'Memory_Problems', 'grip_category'}
Health_vs_Peers-MAP_NormalElevated_vs_H (syn)	Alcohol_Use	0.015966205276079302	0.04314410402039452	37.006691038321165	AgeGroup_0	['Health_vs_Peers', 'MAP_NormalElevated_vs_H']	{'Health_vs_Peers', 'MAP_NormalElevated_vs_H'}
Sleep-Hearing (syn)	WHR_Obesity	0.004766851224657394	0.012913789615250268	36.91287659687503	AgeGroup_0	['Sleep', 'Hearing']	{'Hearing', 'Sleep'}
Hearing-Physical_Activity (syn)	Alcohol_Use	0.00411091499735753	0.011162066322597808	36.829336778217375	AgeGroup_0	['Hearing', 'Physical_Activity']	{'Hearing', 'Physical_Activity'}
Physical_Activity-functionality_state (syn)	Depression	0.013108290053398957	0.03565167198887094	36.76767265639281	AgeGroup_0	['Physical_Activity', 'functionality_state']	{'Physical_Activity', 'functionality_state'}
MAP_NormalElevated_vs_H-functionality_state (syn)	BMI	0.022507140053291616	0.061241252124063346	36.751600061501605	AgeGroup_0	['MAP_NormalElevated_vs_H', 'functionality_state']	{'functionality_state', 'MAP_NormalElevated_vs_H'}
Sleep-Physical_Activity (syn)	Depression	0.022805836925490725	0.06217917987958181	36.67760972347535	AgeGroup_0	['Sleep', 'Physical_Activity']	{'Physical_Activity', 'Sleep'}
Sleep-General_Health (syn)	Anxiety	0.04215431800021776	0.11552106910269594	36.490588537354526	AgeGroup_0	['Sleep', 'General_Health']	{'General_Health', 'Sleep'}
MMSE_Spell-Memory_Complaints (syn)	BMI	0.0059342090501818805	0.01626564936506789	36.48307495750024	AgeGroup_0	['MMSE_Spell', 'Memory_Complaints']	{'MMSE_Spell', 'Memory_Complaints'}
MMSE_Spell-Memory_Problems (syn)	BMI	0.0059342090501818805	0.01626564936506789	36.48307495750024	AgeGroup_0	['MMSE_Spell', 'Memory_Problems']	{'Memory_Problems', 'MMSE_Spell'}
Health_vs_Peers-grip_category (syn)	BMI	0.039372216604329824	0.1082242816843253	36.380205986649955	AgeGroup_0	['Health_vs_Peers', 'grip_category']	{'grip_category', 'Health_vs_Peers'}
Sleep-Memory_Problems (syn)	General_Health	0.018881387705268336	0.052010167233287816	36.30326282278087	AgeGroup_0	['Sleep', 'Memory_Problems']	{'Memory_Problems', 'Sleep'}
Sleep-Memory_Complaints (syn)	General_Health	0.018881387705268336	0.052010167233287816	36.30326282278087	AgeGroup_0	['Sleep', 'Memory_Complaints']	{'Sleep', 'Memory_Complaints'}
Alcohol_Use-WHR_Obesity (syn)	Hearing	0.004180282850852917	0.01153552103631705	36.23835315017169	AgeGroup_0	['Alcohol_Use', 'WHR_Obesity']	{'WHR_Obesity', 'Alcohol_Use'}
Hearing-Health_vs_Peers (syn)	MAP_NormalElevated_vs_H	0.001474244116867599	0.004070286693166336	36.21966283954221	AgeGroup_0	['Hearing', 'Health_vs_Peers']	{'Hearing', 'Health_vs_Peers'}
Pain-functionality_state (syn)	MMSE_Spell	0.003423759757827208	0.009464032092706074	36.176544249737894	AgeGroup_0	['Pain', 'functionality_state']	{'Pain', 'functionality_state'}
Physical_Activity-functionality_state (syn)	grip_category	0.010457436702400836	0.028946149158411306	36.12721210400474	AgeGroup_0	['Physical_Activity', 'functionality_state']	{'Physical_Activity', 'functionality_state'}
MMSE_Spell-MAP_NormalElevated_vs_H (syn)	Alcohol_Use	0.0092053607555834	0.02551432499549263	36.07918593656553	AgeGroup_0	['MMSE_Spell', 'MAP_NormalElevated_vs_H']	{'MMSE_Spell', 'MAP_NormalElevated_vs_H'}
Anxiety-Health_vs_Peers (syn)	WHR_Obesity	0.0012505865563150753	0.0034821640830710763	35.914061672019976	AgeGroup_0	['Anxiety', 'Health_vs_Peers']	{'Health_vs_Peers', 'Anxiety'}
Depression-Physical_Activity (syn)	Health_vs_Peers	0.028183872020889147	0.07885896521894953	35.73959148796523	AgeGroup_0	['Depression', 'Physical_Activity']	{'Physical_Activity', 'Depression'}
Sleep-WHR_Obesity (syn)	Hearing	0.0035724831085206365	0.009999740621217206	35.72575773556195	AgeGroup_0	['Sleep', 'WHR_Obesity']	{'WHR_Obesity', 'Sleep'}
Anxiety-Sleep (syn)	Alcohol_Use	0.0032592781737642265	0.00913968378432669	35.660732369684865	AgeGroup_0	['Anxiety', 'Sleep']	{'Sleep', 'Anxiety'}
General_Health-Alcohol_Use (syn)	Hearing	0.004072227690237953	0.011427465875702088	35.63543951504261	AgeGroup_0	['General_Health', 'Alcohol_Use']	{'General_Health', 'Alcohol_Use'}
Health_vs_Peers-Alcohol_Use (syn)	BMI	0.02462802274591645	0.06924999952123617	35.56393200892952	AgeGroup_0	['Health_vs_Peers', 'Alcohol_Use']	{'Alcohol_Use', 'Health_vs_Peers'}
Anxiety-Memory_Complaints (syn)	Pain	0.012468970747429886	0.03508551785019842	35.538796379371014	AgeGroup_0	['Anxiety', 'Memory_Complaints']	{'Memory_Complaints', 'Anxiety'}
Anxiety-Memory_Problems (syn)	Pain	0.012468970747429886	0.03508551785019842	35.538796379371014	AgeGroup_0	['Anxiety', 'Memory_Problems']	{'Memory_Problems', 'Anxiety'}
Physical_Activity-Alcohol_Use (syn)	MMSE_Spell	0.004532596238157647	0.012810894650907286	35.38079393882645	AgeGroup_0	['Physical_Activity', 'Alcohol_Use']	{'Alcohol_Use', 'Physical_Activity'}
Anxiety-WHR_Obesity (syn)	grip_category	0.019969130055873918	0.05661528748501124	35.27162175262414	AgeGroup_0	['Anxiety', 'WHR_Obesity']	{'WHR_Obesity', 'Anxiety'}
BMI-Memory_Problems (syn)	General_Health	0.020514503291634286	0.058345116077887615	35.16061783860113	AgeGroup_0	['BMI', 'Memory_Problems']	{'Memory_Problems', 'BMI'}
BMI-Memory_Complaints (syn)	General_Health	0.020514503291634286	0.058345116077887615	35.16061783860113	AgeGroup_0	['BMI', 'Memory_Complaints']	{'Memory_Complaints', 'BMI'}
Anxiety-Memory_Complaints (syn)	General_Health	0.01794929399599534	0.05109861409169369	35.126772643552144	AgeGroup_0	['Anxiety', 'Memory_Complaints']	{'Memory_Complaints', 'Anxiety'}
Anxiety-Memory_Problems (syn)	General_Health	0.01794929399599534	0.05109861409169369	35.126772643552144	AgeGroup_0	['Anxiety', 'Memory_Problems']	{'Memory_Problems', 'Anxiety'}
MMSE_Spell-MAP_NormalElevated_vs_H (syn)	Health_vs_Peers	0.001857890256620472	0.005307584394518809	35.00444116421647	AgeGroup_0	['MMSE_Spell', 'MAP_NormalElevated_vs_H']	{'MMSE_Spell', 'MAP_NormalElevated_vs_H'}
Sleep-Physical_Activity (syn)	WHR_Obesity	0.004360749400083795	0.012507687790676666	34.864552690021036	AgeGroup_0	['Sleep', 'Physical_Activity']	{'Physical_Activity', 'Sleep'}
Pain-Physical_Activity (syn)	Anxiety	0.00927095039310101	0.02663112531885373	34.8124620424416	AgeGroup_0	['Pain', 'Physical_Activity']	{'Physical_Activity', 'Pain'}
Physical_Activity-grip_category (syn)	BMI	0.03673384182696532	0.10591077728616827	34.68376190622357	AgeGroup_0	['Physical_Activity', 'grip_category']	{'Physical_Activity', 'grip_category'}
Anxiety-Sleep (syn)	Physical_Activity	0.011443887037460259	0.0330267661724887	34.65034081051816	AgeGroup_0	['Anxiety', 'Sleep']	{'Sleep', 'Anxiety'}
Physical_Activity-functionality_state (syn)	BMI	0.020472864552128617	0.05920697662290035	34.57846645763369	AgeGroup_0	['Physical_Activity', 'functionality_state']	{'Physical_Activity', 'functionality_state'}
Sleep-Alcohol_Use (syn)	functionality_state	0.023915077069944037	0.06922284182868062	34.54795619216469	AgeGroup_0	['Sleep', 'Alcohol_Use']	{'Alcohol_Use', 'Sleep'}
Physical_Activity-BMI (syn)	Health_vs_Peers	0.02656413621080953	0.07723922940886992	34.3920264535407	AgeGroup_0	['Physical_Activity', 'BMI']	{'Physical_Activity', 'BMI'}
Sleep-Health_vs_Peers (syn)	Pain	0.030967535717222768	0.09006404485355152	34.383905106169145	AgeGroup_0	['Sleep', 'Health_vs_Peers']	{'Health_vs_Peers', 'Sleep'}
Physical_Activity-WHR_Obesity (syn)	BMI	0.02801029479495659	0.08163325942932226	34.312356251324	AgeGroup_0	['Physical_Activity', 'WHR_Obesity']	{'WHR_Obesity', 'Physical_Activity'}
Anxiety-Memory_Complaints (syn)	grip_category	0.004767570794279291	0.0140114393596098	34.026274331405034	AgeGroup_0	['Anxiety', 'Memory_Complaints']	{'Memory_Complaints', 'Anxiety'}
Anxiety-Memory_Problems (syn)	grip_category	0.004767570794279291	0.0140114393596098	34.026274331405034	AgeGroup_0	['Anxiety', 'Memory_Problems']	{'Memory_Problems', 'Anxiety'}
Alcohol_Use-Memory_Problems (syn)	Sleep	0.013673573982438503	0.040212103666538795	34.00362760383642	AgeGroup_0	['Alcohol_Use', 'Memory_Problems']	{'Memory_Problems', 'Alcohol_Use'}
Alcohol_Use-Memory_Complaints (syn)	Sleep	0.013673573982438503	0.040212103666538795	34.00362760383642	AgeGroup_0	['Alcohol_Use', 'Memory_Complaints']	{'Alcohol_Use', 'Memory_Complaints'}
Alcohol_Use-WHR_Obesity (syn)	Sleep	0.00420621195420085	0.012374293467881086	33.991532244798954	AgeGroup_0	['Alcohol_Use', 'WHR_Obesity']	{'WHR_Obesity', 'Alcohol_Use'}
Pain-General_Health (syn)	MMSE_Spell	0.0031827575418385684	0.00938809244678432	33.902068603177746	AgeGroup_0	['Pain', 'General_Health']	{'General_Health', 'Pain'}
Pain-MAP_NormalElevated_vs_H (syn)	MMSE_Spell	0.003040959059325832	0.008996739012037017	33.800681060740324	AgeGroup_0	['Pain', 'MAP_NormalElevated_vs_H']	{'Pain', 'MAP_NormalElevated_vs_H'}
Pain-Health_vs_Peers (syn)	General_Health	0.09244928304007917	0.27429032353506494	33.70490137916242	AgeGroup_0	['Pain', 'Health_vs_Peers']	{'Pain', 'Health_vs_Peers'}
Alcohol_Use-grip_category (syn)	functionality_state	0.022504717583198042	0.06678855496991122	33.69547011959848	AgeGroup_0	['Alcohol_Use', 'grip_category']	{'Alcohol_Use', 'grip_category'}
Sleep-WHR_Obesity (syn)	grip_category	0.018554257319120068	0.05520041474825741	33.61253244878164	AgeGroup_0	['Sleep', 'WHR_Obesity']	{'WHR_Obesity', 'Sleep'}
Memory_Problems-MAP_NormalElevated_vs_H (syn)	BMI	0.009517428464421924	0.02840755885237599	33.50315496618567	AgeGroup_0	['Memory_Problems', 'MAP_NormalElevated_vs_H']	{'Memory_Problems', 'MAP_NormalElevated_vs_H'}
Memory_Complaints-MAP_NormalElevated_vs_H (syn)	BMI	0.009517428464421924	0.02840755885237599	33.50315496618567	AgeGroup_0	['Memory_Complaints', 'MAP_NormalElevated_vs_H']	{'Memory_Complaints', 'MAP_NormalElevated_vs_H'}
Alcohol_Use-MAP_NormalElevated_vs_H (syn)	BMI	0.020687538119879344	0.061972443577026096	33.38183380515991	AgeGroup_0	['Alcohol_Use', 'MAP_NormalElevated_vs_H']	{'Alcohol_Use', 'MAP_NormalElevated_vs_H'}
Pain-General_Health (syn)	Memory_Problems	0.016394893409139674	0.049410848571517146	33.18075662151348	AgeGroup_0	['Pain', 'General_Health']	{'General_Health', 'Pain'}
Pain-General_Health (syn)	Memory_Complaints	0.016394893409139556	0.04941084857151703	33.18075662151332	AgeGroup_0	['Pain', 'General_Health']	{'General_Health', 'Pain'}
BMI-Memory_Problems (syn)	functionality_state	0.018702547754587757	0.056426948613254715	33.144708714932214	AgeGroup_0	['BMI', 'Memory_Problems']	{'Memory_Problems', 'BMI'}
BMI-Memory_Complaints (syn)	functionality_state	0.018702547754587757	0.056426948613254715	33.144708714932214	AgeGroup_0	['BMI', 'Memory_Complaints']	{'Memory_Complaints', 'BMI'}
Hearing-functionality_state (syn)	Anxiety	0.004388349166839129	0.013248437733726477	33.123521844902	AgeGroup_0	['Hearing', 'functionality_state']	{'Hearing', 'functionality_state'}
Hearing-MAP_NormalElevated_vs_H (syn)	Depression	0.0014578050652248754	0.0044056936122549495	33.089115892440205	AgeGroup_0	['Hearing', 'MAP_NormalElevated_vs_H']	{'Hearing', 'MAP_NormalElevated_vs_H'}
Anxiety-BMI (syn)	Pain	0.014392101751958456	0.043532398896639714	33.06066772504327	AgeGroup_0	['Anxiety', 'BMI']	{'BMI', 'Anxiety'}
Memory_Problems-functionality_state (syn)	Depression	0.014005006970136949	0.04236952654578101	33.05443348535957	AgeGroup_0	['Memory_Problems', 'functionality_state']	{'Memory_Problems', 'functionality_state'}
Memory_Complaints-functionality_state (syn)	Depression	0.014005006970136949	0.04236952654578101	33.05443348535957	AgeGroup_0	['Memory_Complaints', 'functionality_state']	{'functionality_state', 'Memory_Complaints'}
BMI-functionality_state (syn)	Memory_Complaints	0.00895884543766149	0.027107950575753385	33.04877442736191	AgeGroup_0	['BMI', 'functionality_state']	{'functionality_state', 'BMI'}
BMI-functionality_state (syn)	Memory_Problems	0.008958845437661395	0.02710795057575338	33.04877442736156	AgeGroup_0	['BMI', 'functionality_state']	{'functionality_state', 'BMI'}
MMSE_Spell-Hearing (syn)	Physical_Activity	0.0034144342149871817	0.010342740663181766	33.01285728976975	AgeGroup_0	['MMSE_Spell', 'Hearing']	{'Hearing', 'MMSE_Spell'}
Health_vs_Peers-Memory_Complaints (syn)	Depression	0.01929232524897907	0.05872835917518139	32.85010090513819	AgeGroup_0	['Health_vs_Peers', 'Memory_Complaints']	{'Health_vs_Peers', 'Memory_Complaints'}
Health_vs_Peers-Memory_Problems (syn)	Depression	0.01929232524897907	0.05872835917518139	32.85010090513819	AgeGroup_0	['Health_vs_Peers', 'Memory_Problems']	{'Memory_Problems', 'Health_vs_Peers'}
Pain-Memory_Problems (syn)	Depression	0.0160139198974761	0.04877206174243519	32.834207383000255	AgeGroup_0	['Pain', 'Memory_Problems']	{'Memory_Problems', 'Pain'}
Pain-Memory_Complaints (syn)	Depression	0.0160139198974761	0.04877206174243519	32.834207383000255	AgeGroup_0	['Pain', 'Memory_Complaints']	{'Pain', 'Memory_Complaints'}
Anxiety-WHR_Obesity (syn)	MMSE_Spell	0.0014162747806762647	0.0043270823722718205	32.73047884994819	AgeGroup_0	['Anxiety', 'WHR_Obesity']	{'WHR_Obesity', 'Anxiety'}
Depression-Sleep (syn)	WHR_Obesity	0.004359728252578207	0.013354603908282452	32.645882143118655	AgeGroup_0	['Depression', 'Sleep']	{'Sleep', 'Depression'}
General_Health-Health_vs_Peers (syn)	BMI	0.016469552771507835	0.05045547464151512	32.641755703466465	AgeGroup_0	['General_Health', 'Health_vs_Peers']	{'General_Health', 'Health_vs_Peers'}
Sleep-Health_vs_Peers (syn)	Alcohol_Use	0.013090165920219788	0.04017272732041958	32.58470806776947	AgeGroup_0	['Sleep', 'Health_vs_Peers']	{'Health_vs_Peers', 'Sleep'}
Hearing-grip_category (syn)	functionality_state	0.00874970227552543	0.026878154238837697	32.55321104930082	AgeGroup_0	['Hearing', 'grip_category']	{'Hearing', 'grip_category'}
Depression-MMSE_Spell (syn)	functionality_state	0.009087847923857414	0.02804335546568139	32.40642131780145	AgeGroup_0	['Depression', 'MMSE_Spell']	{'MMSE_Spell', 'Depression'}
Pain-grip_category (syn)	BMI	0.03304112450802662	0.10243134298579684	32.25684985171785	AgeGroup_0	['Pain', 'grip_category']	{'Pain', 'grip_category'}
Anxiety-Sleep (syn)	grip_category	0.00410895444284641	0.012776954055077455	32.15910791518849	AgeGroup_0	['Anxiety', 'Sleep']	{'Sleep', 'Anxiety'}
Pain-grip_category (syn)	Memory_Complaints	0.010141128589157779	0.03168565990178434	32.00542018248038	AgeGroup_0	['Pain', 'grip_category']	{'Pain', 'grip_category'}
Pain-grip_category (syn)	Memory_Problems	0.010141128589157698	0.031685659901784256	32.00542018248021	AgeGroup_0	['Pain', 'grip_category']	{'Pain', 'grip_category'}
Health_vs_Peers-Physical_Activity (syn)	Depression	0.018486270022219982	0.05792230394842227	31.915633118947305	AgeGroup_0	['Health_vs_Peers', 'Physical_Activity']	{'Physical_Activity', 'Health_vs_Peers'}
Physical_Activity-MAP_NormalElevated_vs_H (syn)	BMI	0.0135742637133525	0.0426863739228427	31.79999251725742	AgeGroup_0	['Physical_Activity', 'MAP_NormalElevated_vs_H']	{'Physical_Activity', 'MAP_NormalElevated_vs_H'}
MMSE_Spell-BMI (syn)	Memory_Complaints	0.00485874656919455	0.015377328662092165	31.596818120771648	AgeGroup_0	['MMSE_Spell', 'BMI']	{'MMSE_Spell', 'BMI'}
MMSE_Spell-BMI (syn)	Memory_Problems	0.004858746569194495	0.015377328662092165	31.596818120771292	AgeGroup_0	['MMSE_Spell', 'BMI']	{'MMSE_Spell', 'BMI'}
Depression-MAP_NormalElevated_vs_H (syn)	Hearing	0.0016617433668739473	0.005261931356671176	31.58048355699581	AgeGroup_0	['Depression', 'MAP_NormalElevated_vs_H']	{'Depression', 'MAP_NormalElevated_vs_H'}
Anxiety-functionality_state (syn)	WHR_Obesity	0.0008889933645409834	0.002816652302946994	31.562055551224816	AgeGroup_0	['Anxiety', 'functionality_state']	{'functionality_state', 'Anxiety'}
Anxiety-Memory_Complaints (syn)	Hearing	0.01210435407584793	0.03846034759140446	31.472295062026802	AgeGroup_0	['Anxiety', 'Memory_Complaints']	{'Memory_Complaints', 'Anxiety'}
Anxiety-Memory_Problems (syn)	Hearing	0.01210435407584793	0.03846034759140446	31.472295062026802	AgeGroup_0	['Anxiety', 'Memory_Problems']	{'Memory_Problems', 'Anxiety'}
Sleep-Memory_Problems (syn)	functionality_state	0.012954417473213185	0.04118932734473615	31.450908058756426	AgeGroup_0	['Sleep', 'Memory_Problems']	{'Memory_Problems', 'Sleep'}
Sleep-Memory_Complaints (syn)	functionality_state	0.012954417473213185	0.04118932734473615	31.450908058756426	AgeGroup_0	['Sleep', 'Memory_Complaints']	{'Sleep', 'Memory_Complaints'}
Anxiety-Depression (syn)	General_Health	0.02067437460617067	0.06574843309641087	31.44466511598017	AgeGroup_0	['Anxiety', 'Depression']	{'Depression', 'Anxiety'}
WHR_Obesity-MAP_NormalElevated_vs_H (syn)	Hearing	0.0012665360738323213	0.004029718053086797	31.429893038351516	AgeGroup_0	['WHR_Obesity', 'MAP_NormalElevated_vs_H']	{'WHR_Obesity', 'MAP_NormalElevated_vs_H'}
MMSE_Spell-grip_category (syn)	functionality_state	0.008306086438177889	0.02643453840149016	31.42134094427637	AgeGroup_0	['MMSE_Spell', 'grip_category']	{'MMSE_Spell', 'grip_category'}
Sleep-WHR_Obesity (syn)	MMSE_Spell	0.001160984171768651	0.003700540725837546	31.373365618233663	AgeGroup_0	['Sleep', 'WHR_Obesity']	{'WHR_Obesity', 'Sleep'}
Anxiety-Depression (syn)	MMSE_Spell	0.0010165081358904393	0.003245679484322812	31.318808305020497	AgeGroup_0	['Anxiety', 'Depression']	{'Depression', 'Anxiety'}
Anxiety-WHR_Obesity (syn)	functionality_state	0.0009212067893224615	0.0029443689511731907	31.287070492826807	AgeGroup_0	['Anxiety', 'WHR_Obesity']	{'WHR_Obesity', 'Anxiety'}
Alcohol_Use-grip_category (syn)	Anxiety	0.004357564060959152	0.013933010251694652	31.27510840975049	AgeGroup_0	['Alcohol_Use', 'grip_category']	{'Alcohol_Use', 'grip_category'}
Anxiety-Hearing (syn)	WHR_Obesity	0.0015935440958154091	0.00510064842484034	31.241990489969712	AgeGroup_0	['Anxiety', 'Hearing']	{'Hearing', 'Anxiety'}
Health_vs_Peers-WHR_Obesity (syn)	BMI	0.02471850346934368	0.07919796063286363	31.21103532442046	AgeGroup_0	['Health_vs_Peers', 'WHR_Obesity']	{'WHR_Obesity', 'Health_vs_Peers'}
MMSE_Spell-grip_category (syn)	Alcohol_Use	0.014507377444562666	0.04665095715747893	31.09770587469477	AgeGroup_0	['MMSE_Spell', 'grip_category']	{'MMSE_Spell', 'grip_category'}
BMI-grip_category (syn)	Anxiety	0.0038330441217436693	0.0123465303353172	31.045516575448424	AgeGroup_0	['BMI', 'grip_category']	{'grip_category', 'BMI'}
Physical_Activity-Alcohol_Use (syn)	Pain	0.0257644766759568	0.08301039556815198	31.037650766046553	AgeGroup_0	['Physical_Activity', 'Alcohol_Use']	{'Alcohol_Use', 'Physical_Activity'}
Health_vs_Peers-BMI (syn)	Memory_Problems	0.005533158138678204	0.01783221856838095	31.028994611412386	AgeGroup_0	['Health_vs_Peers', 'BMI']	{'Health_vs_Peers', 'BMI'}
Health_vs_Peers-BMI (syn)	Memory_Complaints	0.005533158138678199	0.017832218568380943	31.02899461141237	AgeGroup_0	['Health_vs_Peers', 'BMI']	{'Health_vs_Peers', 'BMI'}
Health_vs_Peers-BMI (syn)	Physical_Activity	0.022947885250467044	0.0739731715083822	31.021902647322246	AgeGroup_0	['Health_vs_Peers', 'BMI']	{'Health_vs_Peers', 'BMI'}
Alcohol_Use-MAP_NormalElevated_vs_H (syn)	Sleep	0.0031047532255855433	0.010015251174085724	31.00025322998423	AgeGroup_0	['Alcohol_Use', 'MAP_NormalElevated_vs_H']	{'Alcohol_Use', 'MAP_NormalElevated_vs_H'}
Hearing-grip_category (syn)	Memory_Complaints	0.011973155217748966	0.03862544401498625	30.998103770932733	AgeGroup_0	['Hearing', 'grip_category']	{'Hearing', 'grip_category'}
Hearing-grip_category (syn)	Memory_Problems	0.011973155217748848	0.038625444014986146	30.998103770932516	AgeGroup_0	['Hearing', 'grip_category']	{'Hearing', 'grip_category'}
Sleep-grip_category (syn)	Pain	0.017120325952369654	0.05523056850479089	30.997917305313592	AgeGroup_0	['Sleep', 'grip_category']	{'grip_category', 'Sleep'}
General_Health-functionality_state (syn)	BMI	0.017358196271737913	0.05609230834250964	30.945769187721194	AgeGroup_0	['General_Health', 'functionality_state']	{'General_Health', 'functionality_state'}
MMSE_Spell-Health_vs_Peers (syn)	Alcohol_Use	0.012253138637251462	0.039619866016385674	30.92675435142538	AgeGroup_0	['MMSE_Spell', 'Health_vs_Peers']	{'MMSE_Spell', 'Health_vs_Peers'}
Depression-Sleep (syn)	Anxiety	0.04507581795430452	0.1459116825347255	30.892535245474217	AgeGroup_0	['Depression', 'Sleep']	{'Sleep', 'Depression'}
General_Health-functionality_state (syn)	Alcohol_Use	0.019668665469812194	0.06379309522770404	30.831966060913896	AgeGroup_0	['General_Health', 'functionality_state']	{'General_Health', 'functionality_state'}
BMI-grip_category (syn)	Alcohol_Use	0.01866629358963858	0.06056479754373952	30.820368178656754	AgeGroup_0	['BMI', 'grip_category']	{'grip_category', 'BMI'}
Anxiety-WHR_Obesity (syn)	General_Health	0.00619496557578387	0.02013416968341325	30.76841843091921	AgeGroup_0	['Anxiety', 'WHR_Obesity']	{'WHR_Obesity', 'Anxiety'}
Anxiety-Physical_Activity (syn)	Health_vs_Peers	0.02256922910437117	0.07338561301724646	30.754296620874644	AgeGroup_0	['Anxiety', 'Physical_Activity']	{'Physical_Activity', 'Anxiety'}
BMI-MAP_NormalElevated_vs_H (syn)	Alcohol_Use	0.018535087877881204	0.06027167104949494	30.752570079997017	AgeGroup_0	['BMI', 'MAP_NormalElevated_vs_H']	{'BMI', 'MAP_NormalElevated_vs_H'}
MMSE_Spell-Hearing (syn)	Anxiety	0.00393186071951806	0.012791949286405405	30.73699427261356	AgeGroup_0	['MMSE_Spell', 'Hearing']	{'Hearing', 'MMSE_Spell'}
Pain-functionality_state (syn)	Hearing	0.002467298015190472	0.008029100066481266	30.729446572606477	AgeGroup_0	['Pain', 'functionality_state']	{'Pain', 'functionality_state'}
Anxiety-Depression (syn)	Health_vs_Peers	0.017021453691492636	0.05542990231496614	30.70807087981612	AgeGroup_0	['Anxiety', 'Depression']	{'Depression', 'Anxiety'}
BMI-grip_category (syn)	Physical_Activity	0.01276895416262619	0.04163872335362611	30.666055859068997	AgeGroup_0	['BMI', 'grip_category']	{'grip_category', 'BMI'}
General_Health-grip_category (syn)	BMI	0.030389536122973213	0.09924160120296868	30.62177126789864	AgeGroup_0	['General_Health', 'grip_category']	{'General_Health', 'grip_category'}
Hearing-BMI (syn)	Depression	0.0015950800008708048	0.005211941562869896	30.60433394407615	AgeGroup_0	['Hearing', 'BMI']	{'Hearing', 'BMI'}
General_Health-Memory_Problems (syn)	Sleep	0.01170181277805992	0.03824034246216022	30.600700790373818	AgeGroup_0	['General_Health', 'Memory_Problems']	{'General_Health', 'Memory_Problems'}
General_Health-Memory_Complaints (syn)	Sleep	0.01170181277805992	0.03824034246216022	30.600700790373818	AgeGroup_0	['General_Health', 'Memory_Complaints']	{'General_Health', 'Memory_Complaints'}
MMSE_Spell-Hearing (syn)	functionality_state	0.0034842154173208876	0.0113903464020771	30.589196274886948	AgeGroup_0	['MMSE_Spell', 'Hearing']	{'Hearing', 'MMSE_Spell'}
Health_vs_Peers-Memory_Complaints (syn)	Sleep	0.01168599297190641	0.03822452265600672	30.571978823835067	AgeGroup_0	['Health_vs_Peers', 'Memory_Complaints']	{'Health_vs_Peers', 'Memory_Complaints'}
Health_vs_Peers-Memory_Problems (syn)	Sleep	0.01168599297190641	0.03822452265600672	30.571978823835067	AgeGroup_0	['Health_vs_Peers', 'Memory_Problems']	{'Memory_Problems', 'Health_vs_Peers'}
Depression-functionality_state (syn)	MMSE_Spell	0.003038719339891268	0.00994401533538594	30.558272864663994	AgeGroup_0	['Depression', 'functionality_state']	{'functionality_state', 'Depression'}
MMSE_Spell-General_Health (syn)	Sleep	0.0033228269833812363	0.01087939139739349	30.542397658175318	AgeGroup_0	['MMSE_Spell', 'General_Health']	{'General_Health', 'MMSE_Spell'}
General_Health-WHR_Obesity (syn)	BMI	0.02322234295166018	0.07643960622719084	30.37998767633579	AgeGroup_0	['General_Health', 'WHR_Obesity']	{'General_Health', 'WHR_Obesity'}
Depression-Pain (syn)	Health_vs_Peers	0.025005889614622256	0.08265528533001266	30.253225204876834	AgeGroup_0	['Depression', 'Pain']	{'Pain', 'Depression'}
Pain-grip_category (syn)	Anxiety	0.006787991374803601	0.022505653616900777	30.16127187573042	AgeGroup_0	['Pain', 'grip_category']	{'Pain', 'grip_category'}
Pain-BMI (syn)	Physical_Activity	0.024796391071202514	0.08226972035102331	30.14036144209901	AgeGroup_0	['Pain', 'BMI']	{'Pain', 'BMI'}
Depression-Hearing (syn)	MAP_NormalElevated_vs_H	0.001114993499376696	0.003711036075675433	30.045342503811685	AgeGroup_0	['Depression', 'Hearing']	{'Hearing', 'Depression'}
General_Health-MAP_NormalElevated_vs_H (syn)	Alcohol_Use	0.0153087506298784	0.05105793241660642	29.983099403569426	AgeGroup_0	['General_Health', 'MAP_NormalElevated_vs_H']	{'General_Health', 'MAP_NormalElevated_vs_H'}
Anxiety-Alcohol_Use (syn)	grip_category	0.013916961317567483	0.04641778087776453	29.981961770675923	AgeGroup_0	['Anxiety', 'Alcohol_Use']	{'Alcohol_Use', 'Anxiety'}
Pain-Physical_Activity (syn)	Health_vs_Peers	0.024785714147689892	0.0828903081168443	29.901824122491277	AgeGroup_0	['Pain', 'Physical_Activity']	{'Physical_Activity', 'Pain'}
Anxiety-functionality_state (syn)	Health_vs_Peers	0.029535927833130943	0.09912064634023965	29.797957260837947	AgeGroup_0	['Anxiety', 'functionality_state']	{'functionality_state', 'Anxiety'}
Anxiety-grip_category (syn)	Physical_Activity	0.007056701722104414	0.023699297876302226	29.775994879412277	AgeGroup_0	['Anxiety', 'grip_category']	{'grip_category', 'Anxiety'}
Depression-MMSE_Spell (syn)	MAP_NormalElevated_vs_H	0.0006339076708988416	0.0021300872193329217	29.759704914682423	AgeGroup_0	['Depression', 'MMSE_Spell']	{'MMSE_Spell', 'Depression'}
Depression-MAP_NormalElevated_vs_H (syn)	MMSE_Spell	0.0007074274130642714	0.00238629494057579	29.645430706632432	AgeGroup_0	['Depression', 'MAP_NormalElevated_vs_H']	{'Depression', 'MAP_NormalElevated_vs_H'}
BMI-grip_category (syn)	Memory_Complaints	0.004320845071677767	0.014579555274923488	29.63632971102709	AgeGroup_0	['BMI', 'grip_category']	{'grip_category', 'BMI'}
BMI-grip_category (syn)	Memory_Problems	0.00432084507167749	0.01457955527492321	29.636329711025756	AgeGroup_0	['BMI', 'grip_category']	{'grip_category', 'BMI'}
MAP_NormalElevated_vs_H-functionality_state (syn)	Alcohol_Use	0.018486393698689072	0.0626584622767881	29.503427034367835	AgeGroup_0	['MAP_NormalElevated_vs_H', 'functionality_state']	{'functionality_state', 'MAP_NormalElevated_vs_H'}
Health_vs_Peers-functionality_state (syn)	BMI	0.016795717750905822	0.05696878369883662	29.482317613968668	AgeGroup_0	['Health_vs_Peers', 'functionality_state']	{'Health_vs_Peers', 'functionality_state'}
Anxiety-grip_category (syn)	General_Health	0.005952363497867746	0.02024196944239557	29.406049222665477	AgeGroup_0	['Anxiety', 'grip_category']	{'grip_category', 'Anxiety'}
Depression-functionality_state (syn)	Health_vs_Peers	0.028776087833103595	0.09789833353959251	29.393848488203155	AgeGroup_0	['Depression', 'functionality_state']	{'functionality_state', 'Depression'}
Depression-Memory_Problems (syn)	Hearing	0.010934317761105426	0.037290311276661964	29.322141292901026	AgeGroup_0	['Depression', 'Memory_Problems']	{'Memory_Problems', 'Depression'}
Depression-Memory_Complaints (syn)	Hearing	0.010934317761105426	0.037290311276661964	29.322141292901026	AgeGroup_0	['Depression', 'Memory_Complaints']	{'Memory_Complaints', 'Depression'}
Pain-Health_vs_Peers (syn)	BMI	0.01283373129928591	0.04379142790121842	29.306491965129165	AgeGroup_0	['Pain', 'Health_vs_Peers']	{'Pain', 'Health_vs_Peers'}
MAP_NormalElevated_vs_H-functionality_state (syn)	MMSE_Spell	0.002590042271861212	0.00886128504918348	29.228743432645476	AgeGroup_0	['MAP_NormalElevated_vs_H', 'functionality_state']	{'functionality_state', 'MAP_NormalElevated_vs_H'}
Sleep-Health_vs_Peers (syn)	Memory_Problems	0.010195995822761657	0.03488619736128905	29.226446543226555	AgeGroup_0	['Sleep', 'Health_vs_Peers']	{'Health_vs_Peers', 'Sleep'}
Sleep-Health_vs_Peers (syn)	Memory_Complaints	0.010195995822761579	0.034886197361289006	29.226446543226363	AgeGroup_0	['Sleep', 'Health_vs_Peers']	{'Health_vs_Peers', 'Sleep'}
Physical_Activity-Memory_Problems (syn)	BMI	0.012051934149614156	0.04124568178386042	29.21986891323523	AgeGroup_0	['Physical_Activity', 'Memory_Problems']	{'Memory_Problems', 'Physical_Activity'}
Physical_Activity-Memory_Complaints (syn)	BMI	0.012051934149614156	0.04124568178386042	29.21986891323523	AgeGroup_0	['Physical_Activity', 'Memory_Complaints']	{'Physical_Activity', 'Memory_Complaints'}
Depression-Alcohol_Use (syn)	Physical_Activity	0.009148413847372586	0.03134131906765536	29.18962608952176	AgeGroup_0	['Depression', 'Alcohol_Use']	{'Alcohol_Use', 'Depression'}
Sleep-Health_vs_Peers (syn)	Anxiety	0.030151014109859216	0.10358884391848641	29.106429774990932	AgeGroup_0	['Sleep', 'Health_vs_Peers']	{'Health_vs_Peers', 'Sleep'}
Depression-functionality_state (syn)	Memory_Complaints	0.011901064345756844	0.04089817823298009	29.099252973962265	AgeGroup_0	['Depression', 'functionality_state']	{'functionality_state', 'Depression'}
Depression-functionality_state (syn)	Memory_Problems	0.011901064345756733	0.04089817823298008	29.099252973962	AgeGroup_0	['Depression', 'functionality_state']	{'functionality_state', 'Depression'}
Depression-General_Health (syn)	Memory_Complaints	0.013506133840811604	0.04681154339978998	28.85214385149326	AgeGroup_0	['Depression', 'General_Health']	{'General_Health', 'Depression'}
Depression-General_Health (syn)	Memory_Problems	0.013506133840811627	0.04681154339979007	28.85214385149325	AgeGroup_0	['Depression', 'General_Health']	{'General_Health', 'Depression'}
MMSE_Spell-Health_vs_Peers (syn)	WHR_Obesity	0.0005759255236329618	0.0019968517375819573	28.841676765164642	AgeGroup_0	['MMSE_Spell', 'Health_vs_Peers']	{'MMSE_Spell', 'Health_vs_Peers'}
BMI-grip_category (syn)	WHR_Obesity	0.021666254001694522	0.07528880722707379	28.77752324638151	AgeGroup_0	['BMI', 'grip_category']	{'grip_category', 'BMI'}
Hearing-Health_vs_Peers (syn)	Sleep	0.00693447320571426	0.024129789692020072	28.738224801053903	AgeGroup_0	['Hearing', 'Health_vs_Peers']	{'Hearing', 'Health_vs_Peers'}
General_Health-MAP_NormalElevated_vs_H (syn)	WHR_Obesity	0.0022099112978310816	0.007691364655171567	28.73236931166913	AgeGroup_0	['General_Health', 'MAP_NormalElevated_vs_H']	{'General_Health', 'MAP_NormalElevated_vs_H'}
Physical_Activity-WHR_Obesity (syn)	MAP_NormalElevated_vs_H	0.0008511018467858926	0.002972685817631905	28.630736613258907	AgeGroup_0	['Physical_Activity', 'WHR_Obesity']	{'WHR_Obesity', 'Physical_Activity'}
Hearing-BMI (syn)	Memory_Problems	0.010959243278975645	0.03830072281876003	28.613672203616254	AgeGroup_0	['Hearing', 'BMI']	{'Hearing', 'BMI'}
Hearing-BMI (syn)	Memory_Complaints	0.010959243278975605	0.03830072281876002	28.613672203616154	AgeGroup_0	['Hearing', 'BMI']	{'Hearing', 'BMI'}
Depression-Hearing (syn)	Physical_Activity	0.008872157118421401	0.031065062338704173	28.559920536092147	AgeGroup_0	['Depression', 'Hearing']	{'Hearing', 'Depression'}
Hearing-General_Health (syn)	MAP_NormalElevated_vs_H	0.001070642744864078	0.00376323968729456	28.45002800323294	AgeGroup_0	['Hearing', 'General_Health']	{'Hearing', 'General_Health'}
General_Health-Alcohol_Use (syn)	grip_category	0.012825525235025535	0.0453263447952226	28.29596185831721	AgeGroup_0	['General_Health', 'Alcohol_Use']	{'General_Health', 'Alcohol_Use'}
BMI-Alcohol_Use (syn)	Memory_Problems	0.004276752610566972	0.015158303867285547	28.21392583240796	AgeGroup_0	['BMI', 'Alcohol_Use']	{'Alcohol_Use', 'BMI'}
BMI-Alcohol_Use (syn)	Memory_Complaints	0.004276752610566972	0.015158303867285547	28.21392583240796	AgeGroup_0	['BMI', 'Alcohol_Use']	{'Alcohol_Use', 'BMI'}
Physical_Activity-functionality_state (syn)	Sleep	0.010598276738448206	0.03757899176717079	28.202663882288924	AgeGroup_0	['Physical_Activity', 'functionality_state']	{'Physical_Activity', 'functionality_state'}
MMSE_Spell-grip_category (syn)	Sleep	0.00489883504459402	0.017413587507966316	28.132256161189733	AgeGroup_0	['MMSE_Spell', 'grip_category']	{'MMSE_Spell', 'grip_category'}
Anxiety-MAP_NormalElevated_vs_H (syn)	Physical_Activity	0.006701128031717167	0.02386967675995001	28.073811384663266	AgeGroup_0	['Anxiety', 'MAP_NormalElevated_vs_H']	{'Anxiety', 'MAP_NormalElevated_vs_H'}
Hearing-General_Health (syn)	Anxiety	0.005694462253845434	0.020293030945284788	28.061171685980096	AgeGroup_0	['Hearing', 'General_Health']	{'Hearing', 'General_Health'}
Health_vs_Peers-BMI (syn)	functionality_state	0.02671442089342988	0.09525360632793681	28.045574255171108	AgeGroup_0	['Health_vs_Peers', 'BMI']	{'Health_vs_Peers', 'BMI'}
Physical_Activity-Memory_Problems (syn)	Anxiety	0.014045877790929022	0.05011816515516112	28.025522776909945	AgeGroup_0	['Physical_Activity', 'Memory_Problems']	{'Memory_Problems', 'Physical_Activity'}
Physical_Activity-Memory_Complaints (syn)	Anxiety	0.014045877790929022	0.05011816515516112	28.025522776909945	AgeGroup_0	['Physical_Activity', 'Memory_Complaints']	{'Physical_Activity', 'Memory_Complaints'}
Depression-Memory_Complaints (syn)	General_Health	0.017503624294093707	0.0625776827843339	27.97103298697995	AgeGroup_0	['Depression', 'Memory_Complaints']	{'Memory_Complaints', 'Depression'}
Depression-Memory_Problems (syn)	General_Health	0.017503624294093707	0.0625776827843339	27.97103298697995	AgeGroup_0	['Depression', 'Memory_Problems']	{'Memory_Problems', 'Depression'}
BMI-Alcohol_Use (syn)	grip_category	0.026950778862610016	0.09678425384214957	27.846243363683342	AgeGroup_0	['BMI', 'Alcohol_Use']	{'Alcohol_Use', 'BMI'}
Memory_Complaints-MAP_NormalElevated_vs_H (syn)	Alcohol_Use	0.00646435319722076	0.023225354153614198	27.833173842969423	AgeGroup_0	['Memory_Complaints', 'MAP_NormalElevated_vs_H']	{'Memory_Complaints', 'MAP_NormalElevated_vs_H'}
Memory_Problems-MAP_NormalElevated_vs_H (syn)	Alcohol_Use	0.00646435319722076	0.023225354153614198	27.833173842969423	AgeGroup_0	['Memory_Problems', 'MAP_NormalElevated_vs_H']	{'Memory_Problems', 'MAP_NormalElevated_vs_H'}
Anxiety-Sleep (syn)	General_Health	0.0053275084693736215	0.019266712577002992	27.65136215159304	AgeGroup_0	['Anxiety', 'Sleep']	{'Sleep', 'Anxiety'}
Sleep-General_Health (syn)	Alcohol_Use	0.013659967932814453	0.04940914971954249	27.646636322121555	AgeGroup_0	['Sleep', 'General_Health']	{'General_Health', 'Sleep'}
Health_vs_Peers-grip_category (syn)	MMSE_Spell	0.001572670774493353	0.005689830852511885	27.640026834876252	AgeGroup_0	['Health_vs_Peers', 'grip_category']	{'grip_category', 'Health_vs_Peers'}
Hearing-WHR_Obesity (syn)	Anxiety	0.003447182872874801	0.01249374437859756	27.59127102664279	AgeGroup_0	['Hearing', 'WHR_Obesity']	{'Hearing', 'WHR_Obesity'}
Anxiety-MAP_NormalElevated_vs_H (syn)	grip_category	0.00699194564581391	0.025590986904868294	27.321907012831144	AgeGroup_0	['Anxiety', 'MAP_NormalElevated_vs_H']	{'Anxiety', 'MAP_NormalElevated_vs_H'}
BMI-grip_category (syn)	Health_vs_Peers	0.011840284185177616	0.04337544829405951	27.297203028099204	AgeGroup_0	['BMI', 'grip_category']	{'grip_category', 'BMI'}
Hearing-Memory_Complaints (syn)	WHR_Obesity	0.0012000630216369005	0.0043991015570829985	27.279729873584703	AgeGroup_0	['Hearing', 'Memory_Complaints']	{'Hearing', 'Memory_Complaints'}
Hearing-Memory_Problems (syn)	WHR_Obesity	0.0012000630216369005	0.0043991015570829985	27.279729873584703	AgeGroup_0	['Hearing', 'Memory_Problems']	{'Hearing', 'Memory_Problems'}
Sleep-Memory_Complaints (syn)	Physical_Activity	0.005187714515603723	0.01901763476233334	27.278442248131725	AgeGroup_0	['Sleep', 'Memory_Complaints']	{'Sleep', 'Memory_Complaints'}
Sleep-Memory_Problems (syn)	Physical_Activity	0.005187714515603723	0.01901763476233334	27.278442248131725	AgeGroup_0	['Sleep', 'Memory_Problems']	{'Memory_Problems', 'Sleep'}
Sleep-WHR_Obesity (syn)	Health_vs_Peers	0.005460618472972932	0.020099206016700732	27.168329278458174	AgeGroup_0	['Sleep', 'WHR_Obesity']	{'WHR_Obesity', 'Sleep'}
Depression-Alcohol_Use (syn)	MMSE_Spell	0.0030816620557086068	0.011359960468458247	27.127401228772445	AgeGroup_0	['Depression', 'Alcohol_Use']	{'Alcohol_Use', 'Depression'}
Hearing-grip_category (syn)	Anxiety	0.003916812940967342	0.014455186968764053	27.096245447610677	AgeGroup_0	['Hearing', 'grip_category']	{'Hearing', 'grip_category'}
Anxiety-functionality_state (syn)	Sleep	0.02698770106212027	0.09967318495304865	27.076190125591857	AgeGroup_0	['Anxiety', 'functionality_state']	{'functionality_state', 'Anxiety'}
MMSE_Spell-Alcohol_Use (syn)	Memory_Complaints	0.003134957902424209	0.011609881768081656	27.00249636514782	AgeGroup_0	['MMSE_Spell', 'Alcohol_Use']	{'Alcohol_Use', 'MMSE_Spell'}
MMSE_Spell-Alcohol_Use (syn)	Memory_Problems	0.0031349579024241747	0.011609881768081658	27.002496365147522	AgeGroup_0	['MMSE_Spell', 'Alcohol_Use']	{'Alcohol_Use', 'MMSE_Spell'}
MMSE_Spell-Memory_Problems (syn)	functionality_state	0.0063417657343522	0.023564208971903363	26.912703676638433	AgeGroup_0	['MMSE_Spell', 'Memory_Problems']	{'Memory_Problems', 'MMSE_Spell'}
MMSE_Spell-Memory_Complaints (syn)	functionality_state	0.0063417657343522	0.023564208971903363	26.912703676638433	AgeGroup_0	['MMSE_Spell', 'Memory_Complaints']	{'MMSE_Spell', 'Memory_Complaints'}
Sleep-General_Health (syn)	Memory_Problems	0.012132699602182374	0.045308458066390445	26.778001547535208	AgeGroup_0	['Sleep', 'General_Health']	{'General_Health', 'Sleep'}
Sleep-General_Health (syn)	Memory_Complaints	0.012132699602182297	0.045308458066390445	26.77800154753504	AgeGroup_0	['Sleep', 'General_Health']	{'General_Health', 'Sleep'}
Anxiety-functionality_state (syn)	MMSE_Spell	0.0023612956723656287	0.008843875000656549	26.69978569564056	AgeGroup_0	['Anxiety', 'functionality_state']	{'functionality_state', 'Anxiety'}
BMI-functionality_state (syn)	Anxiety	0.002427752612537181	0.009131600078803818	26.586278325662306	AgeGroup_0	['BMI', 'functionality_state']	{'functionality_state', 'BMI'}
Physical_Activity-functionality_state (syn)	Health_vs_Peers	0.02503673664204113	0.09435665046823548	26.53415155985171	AgeGroup_0	['Physical_Activity', 'functionality_state']	{'Physical_Activity', 'functionality_state'}
Pain-Health_vs_Peers (syn)	Physical_Activity	0.022449742732516105	0.08465616736129583	26.51873269516801	AgeGroup_0	['Pain', 'Health_vs_Peers']	{'Pain', 'Health_vs_Peers'}
Sleep-MAP_NormalElevated_vs_H (syn)	MMSE_Spell	0.0007049356577277015	0.002669750226885458	26.40455465191897	AgeGroup_0	['Sleep', 'MAP_NormalElevated_vs_H']	{'Sleep', 'MAP_NormalElevated_vs_H'}
Alcohol_Use-grip_category (syn)	MAP_NormalElevated_vs_H	0.006549404264802485	0.024840413782552726	26.365922573329353	AgeGroup_0	['Alcohol_Use', 'grip_category']	{'Alcohol_Use', 'grip_category'}
Anxiety-WHR_Obesity (syn)	Physical_Activity	0.0059588505215449426	0.02262083322487471	26.342312249543347	AgeGroup_0	['Anxiety', 'WHR_Obesity']	{'WHR_Obesity', 'Anxiety'}
Health_vs_Peers-functionality_state (syn)	Memory_Problems	0.006175560399192618	0.023471312903120295	26.311099105034017	AgeGroup_0	['Health_vs_Peers', 'functionality_state']	{'Health_vs_Peers', 'functionality_state'}
Health_vs_Peers-functionality_state (syn)	Memory_Complaints	0.006175560399192505	0.023471312903120153	26.311099105033698	AgeGroup_0	['Health_vs_Peers', 'functionality_state']	{'Health_vs_Peers', 'functionality_state'}
Depression-Health_vs_Peers (syn)	Pain	0.021163674949976157	0.08050014261013066	26.29023286638598	AgeGroup_0	['Depression', 'Health_vs_Peers']	{'Health_vs_Peers', 'Depression'}
General_Health-functionality_state (syn)	Pain	0.053655880182497694	0.2043073188717863	26.262338754574728	AgeGroup_0	['General_Health', 'functionality_state']	{'General_Health', 'functionality_state'}
Alcohol_Use-grip_category (syn)	General_Health	0.012773796348455425	0.0486824606590166	26.239011289766346	AgeGroup_0	['Alcohol_Use', 'grip_category']	{'Alcohol_Use', 'grip_category'}
Depression-Sleep (syn)	Physical_Activity	0.009303467400130537	0.03548835422335742	26.215550435436253	AgeGroup_0	['Depression', 'Sleep']	{'Sleep', 'Depression'}
Depression-MAP_NormalElevated_vs_H (syn)	Alcohol_Use	0.005778768696949803	0.022087732936859034	26.16279684958726	AgeGroup_0	['Depression', 'MAP_NormalElevated_vs_H']	{'Depression', 'MAP_NormalElevated_vs_H'}
Health_vs_Peers-functionality_state (syn)	General_Health	0.06420903094289838	0.24589214476227544	26.112680828000684	AgeGroup_0	['Health_vs_Peers', 'functionality_state']	{'Health_vs_Peers', 'functionality_state'}
Physical_Activity-Memory_Complaints (syn)	General_Health	0.029728715420479137	0.11406004886719806	26.06409142879884	AgeGroup_0	['Physical_Activity', 'Memory_Complaints']	{'Physical_Activity', 'Memory_Complaints'}
Physical_Activity-Memory_Problems (syn)	General_Health	0.029728715420479137	0.11406004886719806	26.06409142879884	AgeGroup_0	['Physical_Activity', 'Memory_Problems']	{'Memory_Problems', 'Physical_Activity'}
Anxiety-Pain (syn)	Health_vs_Peers	0.020346551460324148	0.07826249532543063	25.997831241796266	AgeGroup_0	['Anxiety', 'Pain']	{'Pain', 'Anxiety'}
Sleep-BMI (syn)	WHR_Obesity	0.01919261632189233	0.07396977953117045	25.946564182747995	AgeGroup_0	['Sleep', 'BMI']	{'Sleep', 'BMI'}
Memory_Complaints-grip_category (syn)	Hearing	0.009212921306539388	0.03556891482209592	25.901609179305606	AgeGroup_0	['Memory_Complaints', 'grip_category']	{'grip_category', 'Memory_Complaints'}
Memory_Problems-grip_category (syn)	Hearing	0.009212921306539388	0.03556891482209592	25.901609179305606	AgeGroup_0	['Memory_Problems', 'grip_category']	{'Memory_Problems', 'grip_category'}
Physical_Activity-WHR_Obesity (syn)	Sleep	0.0054306463188719695	0.020972416650112763	25.894232455289174	AgeGroup_0	['Physical_Activity', 'WHR_Obesity']	{'WHR_Obesity', 'Physical_Activity'}
BMI-functionality_state (syn)	Depression	0.006341836925655717	0.02449373689898556	25.891667538563183	AgeGroup_0	['BMI', 'functionality_state']	{'functionality_state', 'BMI'}
Sleep-Health_vs_Peers (syn)	Physical_Activity	0.017822948841558557	0.06884823509947371	25.887299530347434	AgeGroup_0	['Sleep', 'Health_vs_Peers']	{'Health_vs_Peers', 'Sleep'}
Hearing-WHR_Obesity (syn)	functionality_state	0.0018521424272037504	0.00715544699075342	25.884370740181144	AgeGroup_0	['Hearing', 'WHR_Obesity']	{'Hearing', 'WHR_Obesity'}
Alcohol_Use-Memory_Complaints (syn)	functionality_state	0.015452615028155208	0.059824011862359784	25.830121630270874	AgeGroup_0	['Alcohol_Use', 'Memory_Complaints']	{'Alcohol_Use', 'Memory_Complaints'}
Alcohol_Use-Memory_Problems (syn)	functionality_state	0.015452615028155208	0.059824011862359784	25.830121630270874	AgeGroup_0	['Alcohol_Use', 'Memory_Problems']	{'Memory_Problems', 'Alcohol_Use'}
Depression-Physical_Activity (syn)	Sleep	0.014041293954139273	0.05443584549708018	25.794205685465872	AgeGroup_0	['Depression', 'Physical_Activity']	{'Physical_Activity', 'Depression'}
Depression-Physical_Activity (syn)	Pain	0.019930444953706196	0.07733493761948501	25.771592461574055	AgeGroup_0	['Depression', 'Physical_Activity']	{'Physical_Activity', 'Depression'}
WHR_Obesity-MAP_NormalElevated_vs_H (syn)	General_Health	0.001664146894412276	0.006459578039300018	25.762470617858018	AgeGroup_0	['WHR_Obesity', 'MAP_NormalElevated_vs_H']	{'WHR_Obesity', 'MAP_NormalElevated_vs_H'}
Sleep-functionality_state (syn)	MAP_NormalElevated_vs_H	0.0007811700157184963	0.003043482378430177	25.666980076993983	AgeGroup_0	['Sleep', 'functionality_state']	{'Sleep', 'functionality_state'}
Pain-Alcohol_Use (syn)	Health_vs_Peers	0.01984617862101063	0.077495574336401	25.60943484960862	AgeGroup_0	['Pain', 'Alcohol_Use']	{'Alcohol_Use', 'Pain'}
Pain-Hearing (syn)	MMSE_Spell	0.0019640201221874983	0.007675508218040685	25.588144346861903	AgeGroup_0	['Pain', 'Hearing']	{'Hearing', 'Pain'}
Pain-functionality_state (syn)	Depression	0.011238216401309389	0.04396785292393844	25.5600754959556	AgeGroup_0	['Pain', 'functionality_state']	{'Pain', 'functionality_state'}
MMSE_Spell-Health_vs_Peers (syn)	grip_category	0.0021858529358089194	0.008577416297963285	25.483815404039	AgeGroup_0	['MMSE_Spell', 'Health_vs_Peers']	{'MMSE_Spell', 'Health_vs_Peers'}
MMSE_Spell-WHR_Obesity (syn)	Memory_Complaints	0.0006708692196515448	0.0026404620747014556	25.407265875136524	AgeGroup_0	['MMSE_Spell', 'WHR_Obesity']	{'WHR_Obesity', 'MMSE_Spell'}
MMSE_Spell-WHR_Obesity (syn)	Memory_Problems	0.0006708692196514316	0.0026404620747013077	25.40726587513366	AgeGroup_0	['MMSE_Spell', 'WHR_Obesity']	{'WHR_Obesity', 'MMSE_Spell'}
Memory_Problems-grip_category (syn)	Alcohol_Use	0.01102013379387666	0.04347622889923717	25.34749234902022	AgeGroup_0	['Memory_Problems', 'grip_category']	{'Memory_Problems', 'grip_category'}
Memory_Complaints-grip_category (syn)	Alcohol_Use	0.01102013379387666	0.04347622889923717	25.34749234902022	AgeGroup_0	['Memory_Complaints', 'grip_category']	{'grip_category', 'Memory_Complaints'}
Anxiety-Depression (syn)	Physical_Activity	0.007509239539751327	0.02970214476003409	25.28180910981025	AgeGroup_0	['Anxiety', 'Depression']	{'Depression', 'Anxiety'}
BMI-WHR_Obesity (syn)	grip_category	0.023638415593009252	0.09352693027503031	25.274448250890796	AgeGroup_0	['BMI', 'WHR_Obesity']	{'WHR_Obesity', 'BMI'}
Anxiety-Physical_Activity (syn)	General_Health	0.02844303709682858	0.11277437054354747	25.221188963183256	AgeGroup_0	['Anxiety', 'Physical_Activity']	{'Physical_Activity', 'Anxiety'}
Physical_Activity-BMI (syn)	General_Health	0.02821628828665259	0.1125903514729795	25.061018033525016	AgeGroup_0	['Physical_Activity', 'BMI']	{'Physical_Activity', 'BMI'}
Pain-Physical_Activity (syn)	Sleep	0.012306263623075953	0.04915087633711818	25.03772982330816	AgeGroup_0	['Pain', 'Physical_Activity']	{'Physical_Activity', 'Pain'}
Alcohol_Use-grip_category (syn)	BMI	0.022978296600002376	0.09183036167999784	25.02254829407628	AgeGroup_0	['Alcohol_Use', 'grip_category']	{'Alcohol_Use', 'grip_category'}
Health_vs_Peers-functionality_state (syn)	Hearing	0.0016200329908222142	0.00647709356583083	25.011727472465644	AgeGroup_0	['Health_vs_Peers', 'functionality_state']	{'Health_vs_Peers', 'functionality_state'}
Physical_Activity-BMI (syn)	Anxiety	0.005812846405070485	0.023272976404125106	24.976807023446153	AgeGroup_0	['Physical_Activity', 'BMI']	{'Physical_Activity', 'BMI'}
General_Health-MAP_NormalElevated_vs_H (syn)	MMSE_Spell	0.0015748352142409849	0.006359982753512409	24.76162711874109	AgeGroup_0	['General_Health', 'MAP_NormalElevated_vs_H']	{'General_Health', 'MAP_NormalElevated_vs_H'}
MMSE_Spell-MAP_NormalElevated_vs_H (syn)	General_Health	0.0018074508225951365	0.007306876116535413	24.73630035282639	AgeGroup_0	['MMSE_Spell', 'MAP_NormalElevated_vs_H']	{'MMSE_Spell', 'MAP_NormalElevated_vs_H'}
Depression-grip_category (syn)	General_Health	0.014760679392921468	0.05983473788316167	24.66908006139245	AgeGroup_0	['Depression', 'grip_category']	{'grip_category', 'Depression'}
Memory_Problems-MAP_NormalElevated_vs_H (syn)	Physical_Activity	0.0010748467346247904	0.004381286747190746	24.53267262897083	AgeGroup_0	['Memory_Problems', 'MAP_NormalElevated_vs_H']	{'Memory_Problems', 'MAP_NormalElevated_vs_H'}
Memory_Complaints-MAP_NormalElevated_vs_H (syn)	Physical_Activity	0.0010748467346247904	0.004381286747190746	24.53267262897083	AgeGroup_0	['Memory_Complaints', 'MAP_NormalElevated_vs_H']	{'Memory_Complaints', 'MAP_NormalElevated_vs_H'}
MMSE_Spell-functionality_state (syn)	Depression	0.005776512601096777	0.023651227275885083	24.42373300004833	AgeGroup_0	['MMSE_Spell', 'functionality_state']	{'MMSE_Spell', 'functionality_state'}
Sleep-Pain (syn)	WHR_Obesity	0.0026286866543460017	0.010775625044938876	24.394748735068973	AgeGroup_0	['Sleep', 'Pain']	{'Pain', 'Sleep'}
Physical_Activity-BMI (syn)	functionality_state	0.028743599033415668	0.11802942911300103	24.352908634249708	AgeGroup_0	['Physical_Activity', 'BMI']	{'Physical_Activity', 'BMI'}
Health_vs_Peers-functionality_state (syn)	grip_category	0.005899313636889825	0.0243880260929003	24.189385456690157	AgeGroup_0	['Health_vs_Peers', 'functionality_state']	{'Health_vs_Peers', 'functionality_state'}
Physical_Activity-MAP_NormalElevated_vs_H (syn)	Sleep	0.005697425993683376	0.023846540624645855	23.892044063594607	AgeGroup_0	['Physical_Activity', 'MAP_NormalElevated_vs_H']	{'Physical_Activity', 'MAP_NormalElevated_vs_H'}
Alcohol_Use-WHR_Obesity (syn)	General_Health	0.011023750837027821	0.046168704666434815	23.877106617293112	AgeGroup_0	['Alcohol_Use', 'WHR_Obesity']	{'WHR_Obesity', 'Alcohol_Use'}
Anxiety-Sleep (syn)	MMSE_Spell	0.0009831782208277436	0.0041395653702893526	23.750759630086968	AgeGroup_0	['Anxiety', 'Sleep']	{'Sleep', 'Anxiety'}
Hearing-Memory_Problems (syn)	Depression	0.00867610113952704	0.03664866107070508	23.673719273914312	AgeGroup_0	['Hearing', 'Memory_Problems']	{'Hearing', 'Memory_Problems'}
Hearing-Memory_Complaints (syn)	Depression	0.00867610113952704	0.03664866107070508	23.673719273914312	AgeGroup_0	['Hearing', 'Memory_Complaints']	{'Hearing', 'Memory_Complaints'}
MMSE_Spell-Physical_Activity (syn)	WHR_Obesity	0.0012932586453618749	0.005469344191518528	23.645588942223984	AgeGroup_0	['MMSE_Spell', 'Physical_Activity']	{'Physical_Activity', 'MMSE_Spell'}
Sleep-MAP_NormalElevated_vs_H (syn)	BMI	0.0056982875358184484	0.02425126101808454	23.496871076391233	AgeGroup_0	['Sleep', 'MAP_NormalElevated_vs_H']	{'Sleep', 'MAP_NormalElevated_vs_H'}
Physical_Activity-Memory_Complaints (syn)	Pain	0.017606887962205244	0.07504072711411704	23.463109486439063	AgeGroup_0	['Physical_Activity', 'Memory_Complaints']	{'Physical_Activity', 'Memory_Complaints'}
Physical_Activity-Memory_Problems (syn)	Pain	0.017606887962205244	0.07504072711411704	23.463109486439063	AgeGroup_0	['Physical_Activity', 'Memory_Problems']	{'Memory_Problems', 'Physical_Activity'}
MMSE_Spell-General_Health (syn)	Alcohol_Use	0.01093300487777414	0.046682186664502176	23.42007874727033	AgeGroup_0	['MMSE_Spell', 'General_Health']	{'General_Health', 'MMSE_Spell'}
MMSE_Spell-BMI (syn)	Alcohol_Use	0.012664692167559624	0.05440127533917336	23.280138358153547	AgeGroup_0	['MMSE_Spell', 'BMI']	{'MMSE_Spell', 'BMI'}
MMSE_Spell-BMI (syn)	Anxiety	0.0020336207737759867	0.008737468240042623	23.274714344095475	AgeGroup_0	['MMSE_Spell', 'BMI']	{'MMSE_Spell', 'BMI'}
MMSE_Spell-MAP_NormalElevated_vs_H (syn)	BMI	0.0057163420055601245	0.024642558848456585	23.197030960598276	AgeGroup_0	['MMSE_Spell', 'MAP_NormalElevated_vs_H']	{'MMSE_Spell', 'MAP_NormalElevated_vs_H'}
Health_vs_Peers-Physical_Activity (syn)	Memory_Problems	0.00348527223942591	0.01503989832582171	23.173509314501906	AgeGroup_0	['Health_vs_Peers', 'Physical_Activity']	{'Physical_Activity', 'Health_vs_Peers'}
Health_vs_Peers-Physical_Activity (syn)	Memory_Complaints	0.003485272239425832	0.015039898325821633	23.1735093145015	AgeGroup_0	['Health_vs_Peers', 'Physical_Activity']	{'Physical_Activity', 'Health_vs_Peers'}
Pain-functionality_state (syn)	General_Health	0.04192291344957258	0.18161728391396634	23.083107811166155	AgeGroup_0	['Pain', 'functionality_state']	{'Pain', 'functionality_state'}
Anxiety-Alcohol_Use (syn)	MMSE_Spell	0.0024827266859964374	0.01076102509874608	23.071470080352615	AgeGroup_0	['Anxiety', 'Alcohol_Use']	{'Alcohol_Use', 'Anxiety'}
Depression-Physical_Activity (syn)	General_Health	0.025323270958926797	0.11031863418605072	22.95466323143512	AgeGroup_0	['Depression', 'Physical_Activity']	{'Physical_Activity', 'Depression'}
Depression-Memory_Complaints (syn)	Alcohol_Use	0.0031285617421331485	0.013636316385065381	22.94286560819004	AgeGroup_0	['Depression', 'Memory_Complaints']	{'Memory_Complaints', 'Depression'}
Depression-Memory_Problems (syn)	Alcohol_Use	0.0031285617421331485	0.013636316385065381	22.94286560819004	AgeGroup_0	['Depression', 'Memory_Problems']	{'Memory_Problems', 'Depression'}
Physical_Activity-MAP_NormalElevated_vs_H (syn)	grip_category	0.005531132681522125	0.024130173940576524	22.92205889250202	AgeGroup_0	['Physical_Activity', 'MAP_NormalElevated_vs_H']	{'Physical_Activity', 'MAP_NormalElevated_vs_H'}
Anxiety-Depression (syn)	Hearing	0.0023439934028877322	0.010228943111649859	22.915303930257778	AgeGroup_0	['Anxiety', 'Depression']	{'Depression', 'Anxiety'}
Sleep-Memory_Problems (syn)	Anxiety	0.021700862770341518	0.0950676138728197	22.8267670622013	AgeGroup_0	['Sleep', 'Memory_Problems']	{'Memory_Problems', 'Sleep'}
Sleep-Memory_Complaints (syn)	Anxiety	0.021700862770341518	0.0950676138728197	22.8267670622013	AgeGroup_0	['Sleep', 'Memory_Complaints']	{'Sleep', 'Memory_Complaints'}
Memory_Complaints-MAP_NormalElevated_vs_H (syn)	Pain	0.00686488720244597	0.03009388547784823	22.811568175532322	AgeGroup_0	['Memory_Complaints', 'MAP_NormalElevated_vs_H']	{'Memory_Complaints', 'MAP_NormalElevated_vs_H'}
Memory_Problems-MAP_NormalElevated_vs_H (syn)	Pain	0.00686488720244597	0.03009388547784823	22.811568175532322	AgeGroup_0	['Memory_Problems', 'MAP_NormalElevated_vs_H']	{'Memory_Problems', 'MAP_NormalElevated_vs_H'}
Memory_Complaints-WHR_Obesity (syn)	Sleep	0.007780909679804412	0.03442722701374692	22.60103515365169	AgeGroup_0	['Memory_Complaints', 'WHR_Obesity']	{'WHR_Obesity', 'Memory_Complaints'}
Memory_Problems-WHR_Obesity (syn)	Sleep	0.007780909679804412	0.03442722701374692	22.60103515365169	AgeGroup_0	['Memory_Problems', 'WHR_Obesity']	{'Memory_Problems', 'WHR_Obesity'}
Sleep-Physical_Activity (syn)	BMI	0.008496263667281683	0.0376083738767719	22.591414601228585	AgeGroup_0	['Sleep', 'Physical_Activity']	{'Physical_Activity', 'Sleep'}
Memory_Problems-functionality_state (syn)	BMI	0.011311803791461492	0.05016328266425374	22.549967208430445	AgeGroup_0	['Memory_Problems', 'functionality_state']	{'Memory_Problems', 'functionality_state'}
Memory_Complaints-functionality_state (syn)	BMI	0.011311803791461492	0.05016328266425374	22.549967208430445	AgeGroup_0	['Memory_Complaints', 'functionality_state']	{'functionality_state', 'Memory_Complaints'}
Physical_Activity-WHR_Obesity (syn)	grip_category	0.010618103013484148	0.04726426044262148	22.465395446892604	AgeGroup_0	['Physical_Activity', 'WHR_Obesity']	{'WHR_Obesity', 'Physical_Activity'}
Anxiety-Pain (syn)	Hearing	0.002459869089505305	0.010955560149948685	22.453156715285132	AgeGroup_0	['Anxiety', 'Pain']	{'Pain', 'Anxiety'}
MMSE_Spell-Alcohol_Use (syn)	Health_vs_Peers	0.007670690544680957	0.03428421637919957	22.3738249106805	AgeGroup_0	['MMSE_Spell', 'Alcohol_Use']	{'Alcohol_Use', 'MMSE_Spell'}
Health_vs_Peers-Alcohol_Use (syn)	grip_category	0.009364374019277342	0.04186519357947438	22.36792241626824	AgeGroup_0	['Health_vs_Peers', 'Alcohol_Use']	{'Alcohol_Use', 'Health_vs_Peers'}
Sleep-functionality_state (syn)	WHR_Obesity	0.0023376517980275508	0.01048459018862042	22.296072197125554	AgeGroup_0	['Sleep', 'functionality_state']	{'Sleep', 'functionality_state'}
Memory_Problems-WHR_Obesity (syn)	General_Health	0.009475006195776452	0.04254430893578789	22.270913390735938	AgeGroup_0	['Memory_Problems', 'WHR_Obesity']	{'Memory_Problems', 'WHR_Obesity'}
Memory_Complaints-WHR_Obesity (syn)	General_Health	0.009475006195776452	0.04254430893578789	22.270913390735938	AgeGroup_0	['Memory_Complaints', 'WHR_Obesity']	{'WHR_Obesity', 'Memory_Complaints'}
BMI-functionality_state (syn)	grip_category	0.020127791348355385	0.09049536171251835	22.24179335543899	AgeGroup_0	['BMI', 'functionality_state']	{'functionality_state', 'BMI'}
Physical_Activity-Alcohol_Use (syn)	functionality_state	0.025522078892484465	0.11480790897206979	22.23024451973376	AgeGroup_0	['Physical_Activity', 'Alcohol_Use']	{'Alcohol_Use', 'Physical_Activity'}
Health_vs_Peers-MAP_NormalElevated_vs_H (syn)	grip_category	0.005312533240291577	0.023911574499345972	22.217412912047614	AgeGroup_0	['Health_vs_Peers', 'MAP_NormalElevated_vs_H']	{'Health_vs_Peers', 'MAP_NormalElevated_vs_H'}
BMI-Memory_Complaints (syn)	Health_vs_Peers	0.009015534282057758	0.040639482246595846	22.184176036870994	AgeGroup_0	['BMI', 'Memory_Complaints']	{'Memory_Complaints', 'BMI'}
BMI-Memory_Problems (syn)	Health_vs_Peers	0.009015534282057758	0.040639482246595846	22.184176036870994	AgeGroup_0	['BMI', 'Memory_Problems']	{'Memory_Problems', 'BMI'}
Depression-Sleep (syn)	functionality_state	0.00807325717578013	0.036449478911349184	22.149170350049587	AgeGroup_0	['Depression', 'Sleep']	{'Sleep', 'Depression'}
Alcohol_Use-functionality_state (syn)	Memory_Problems	0.005044183155534685	0.022776066297297802	22.146858415727113	AgeGroup_0	['Alcohol_Use', 'functionality_state']	{'Alcohol_Use', 'functionality_state'}
Alcohol_Use-functionality_state (syn)	Memory_Complaints	0.005044183155534666	0.022776066297297764	22.146858415727067	AgeGroup_0	['Alcohol_Use', 'functionality_state']	{'Alcohol_Use', 'functionality_state'}
MMSE_Spell-Alcohol_Use (syn)	Depression	0.002484481056909656	0.011222412817000633	22.138564116496944	AgeGroup_0	['MMSE_Spell', 'Alcohol_Use']	{'Alcohol_Use', 'MMSE_Spell'}
Pain-Physical_Activity (syn)	functionality_state	0.041583683186444065	0.18823359631018682	22.091530949618075	AgeGroup_0	['Pain', 'Physical_Activity']	{'Physical_Activity', 'Pain'}
BMI-functionality_state (syn)	Health_vs_Peers	0.01950949427741299	0.08863173998390195	22.01185972537205	AgeGroup_0	['BMI', 'functionality_state']	{'functionality_state', 'BMI'}
Sleep-Memory_Problems (syn)	MMSE_Spell	0.000439481239116855	0.002004577468552114	21.92388401104238	AgeGroup_0	['Sleep', 'Memory_Problems']	{'Memory_Problems', 'Sleep'}
Sleep-Memory_Complaints (syn)	MMSE_Spell	0.000439481239116855	0.002004577468552114	21.92388401104238	AgeGroup_0	['Sleep', 'Memory_Complaints']	{'Sleep', 'Memory_Complaints'}
Hearing-Alcohol_Use (syn)	Memory_Problems	0.007677720780446582	0.03506224683342173	21.89740097639177	AgeGroup_0	['Hearing', 'Alcohol_Use']	{'Hearing', 'Alcohol_Use'}
Hearing-Alcohol_Use (syn)	Memory_Complaints	0.007677720780446498	0.03506224683342165	21.89740097639158	AgeGroup_0	['Hearing', 'Alcohol_Use']	{'Hearing', 'Alcohol_Use'}
General_Health-Memory_Problems (syn)	Depression	0.012297512177547917	0.056293730738344545	21.845260593417112	AgeGroup_0	['General_Health', 'Memory_Problems']	{'General_Health', 'Memory_Problems'}
General_Health-Memory_Complaints (syn)	Depression	0.012297512177547917	0.056293730738344545	21.845260593417112	AgeGroup_0	['General_Health', 'Memory_Complaints']	{'General_Health', 'Memory_Complaints'}
Health_vs_Peers-Alcohol_Use (syn)	functionality_state	0.019102188099881817	0.0875304473439132	21.823478206192632	AgeGroup_0	['Health_vs_Peers', 'Alcohol_Use']	{'Alcohol_Use', 'Health_vs_Peers'}
WHR_Obesity-MAP_NormalElevated_vs_H (syn)	BMI	0.01485294192601228	0.06807020520154293	21.820034010527138	AgeGroup_0	['WHR_Obesity', 'MAP_NormalElevated_vs_H']	{'WHR_Obesity', 'MAP_NormalElevated_vs_H'}
Pain-Health_vs_Peers (syn)	Sleep	0.01031418122900621	0.0473539769320232	21.781024313569805	AgeGroup_0	['Pain', 'Health_vs_Peers']	{'Pain', 'Health_vs_Peers'}
Pain-General_Health (syn)	functionality_state	0.04063686800628349	0.18681463695775216	21.752507548684985	AgeGroup_0	['Pain', 'General_Health']	{'General_Health', 'Pain'}
Depression-WHR_Obesity (syn)	Sleep	0.010782158064817412	0.0496022782959704	21.737223440588078	AgeGroup_0	['Depression', 'WHR_Obesity']	{'WHR_Obesity', 'Depression'}
Alcohol_Use-MAP_NormalElevated_vs_H (syn)	grip_category	0.009023047143195906	0.04152386670339296	21.729785445194636	AgeGroup_0	['Alcohol_Use', 'MAP_NormalElevated_vs_H']	{'Alcohol_Use', 'MAP_NormalElevated_vs_H'}
Anxiety-MAP_NormalElevated_vs_H (syn)	General_Health	0.003852168391042913	0.017791372498672315	21.651889933339216	AgeGroup_0	['Anxiety', 'MAP_NormalElevated_vs_H']	{'Anxiety', 'MAP_NormalElevated_vs_H'}
Alcohol_Use-Memory_Problems (syn)	MMSE_Spell	0.002260565391168353	0.010538863803917994	21.449801736008308	AgeGroup_0	['Alcohol_Use', 'Memory_Problems']	{'Memory_Problems', 'Alcohol_Use'}
Alcohol_Use-Memory_Complaints (syn)	MMSE_Spell	0.002260565391168353	0.010538863803917994	21.449801736008308	AgeGroup_0	['Alcohol_Use', 'Memory_Complaints']	{'Alcohol_Use', 'Memory_Complaints'}
Pain-Physical_Activity (syn)	General_Health	0.038076625915314175	0.17756599776597182	21.44364709143152	AgeGroup_0	['Pain', 'Physical_Activity']	{'Physical_Activity', 'Pain'}
WHR_Obesity-functionality_state (syn)	grip_category	0.010156377303557656	0.047367271557212376	21.441761304090136	AgeGroup_0	['WHR_Obesity', 'functionality_state']	{'WHR_Obesity', 'functionality_state'}
Hearing-Alcohol_Use (syn)	Physical_Activity	0.0018656410701314854	0.008706670113707687	21.427722031115433	AgeGroup_0	['Hearing', 'Alcohol_Use']	{'Hearing', 'Alcohol_Use'}
Depression-Pain (syn)	BMI	0.007850471621478974	0.036684102627247694	21.400200793375582	AgeGroup_0	['Depression', 'Pain']	{'Pain', 'Depression'}
Health_vs_Peers-WHR_Obesity (syn)	Hearing	0.0007492563930103388	0.0035124383722648137	21.33151712857583	AgeGroup_0	['Health_vs_Peers', 'WHR_Obesity']	{'WHR_Obesity', 'Health_vs_Peers'}
Depression-Sleep (syn)	Memory_Complaints	0.007856212795877457	0.03685332668310071	21.31751324224406	AgeGroup_0	['Depression', 'Sleep']	{'Sleep', 'Depression'}
Depression-Sleep (syn)	Memory_Problems	0.007856212795877457	0.03685332668310081	21.317513242244	AgeGroup_0	['Depression', 'Sleep']	{'Sleep', 'Depression'}
Pain-BMI (syn)	Health_vs_Peers	0.015531112649261264	0.07318050836465166	21.22301825490358	AgeGroup_0	['Pain', 'BMI']	{'Pain', 'BMI'}
Physical_Activity-Memory_Problems (syn)	Health_vs_Peers	0.013562922939198354	0.06423801613725873	21.113545770495417	AgeGroup_0	['Physical_Activity', 'Memory_Problems']	{'Memory_Problems', 'Physical_Activity'}
Physical_Activity-Memory_Complaints (syn)	Health_vs_Peers	0.013562922939198354	0.06423801613725873	21.113545770495417	AgeGroup_0	['Physical_Activity', 'Memory_Complaints']	{'Physical_Activity', 'Memory_Complaints'}
Depression-Memory_Complaints (syn)	Health_vs_Peers	0.010229510473557551	0.04863795909703106	21.03194842766743	AgeGroup_0	['Depression', 'Memory_Complaints']	{'Memory_Complaints', 'Depression'}
Depression-Memory_Problems (syn)	Health_vs_Peers	0.010229510473557551	0.04863795909703106	21.03194842766743	AgeGroup_0	['Depression', 'Memory_Problems']	{'Memory_Problems', 'Depression'}
grip_category-WHR_Obesity (syn)	Anxiety	0.002265769030425176	0.010779255243998712	21.01971777397729	AgeGroup_0	['grip_category', 'WHR_Obesity']	{'WHR_Obesity', 'grip_category'}
Pain-Memory_Problems (syn)	WHR_Obesity	0.0007663666744315678	0.0036473434857694255	21.01163977074396	AgeGroup_0	['Pain', 'Memory_Problems']	{'Memory_Problems', 'Pain'}
Pain-Memory_Complaints (syn)	WHR_Obesity	0.0007663666744315678	0.0036473434857694255	21.01163977074396	AgeGroup_0	['Pain', 'Memory_Complaints']	{'Pain', 'Memory_Complaints'}
Health_vs_Peers-grip_category (syn)	Anxiety	0.008614358021278586	0.04119335329034044	20.912009664672272	AgeGroup_0	['Health_vs_Peers', 'grip_category']	{'grip_category', 'Health_vs_Peers'}
Anxiety-MAP_NormalElevated_vs_H (syn)	MMSE_Spell	0.0005766845776873491	0.0027634786553965003	20.868067012611217	AgeGroup_0	['Anxiety', 'MAP_NormalElevated_vs_H']	{'Anxiety', 'MAP_NormalElevated_vs_H'}
Anxiety-Alcohol_Use (syn)	BMI	0.010923974191885481	0.05239458484225759	20.849433629016968	AgeGroup_0	['Anxiety', 'Alcohol_Use']	{'Alcohol_Use', 'Anxiety'}
Health_vs_Peers-Alcohol_Use (syn)	Memory_Problems	0.0032301760988277793	0.015522308824726121	20.80989455436101	AgeGroup_0	['Health_vs_Peers', 'Alcohol_Use']	{'Alcohol_Use', 'Health_vs_Peers'}
Health_vs_Peers-Alcohol_Use (syn)	Memory_Complaints	0.0032301760988277793	0.015522308824726121	20.80989455436101	AgeGroup_0	['Health_vs_Peers', 'Alcohol_Use']	{'Alcohol_Use', 'Health_vs_Peers'}
General_Health-BMI (syn)	Physical_Activity	0.022047371196452288	0.10594995283413905	20.809231723742887	AgeGroup_0	['General_Health', 'BMI']	{'General_Health', 'BMI'}
Depression-Alcohol_Use (syn)	functionality_state	0.011828880263819985	0.05684656428752088	20.808434796501317	AgeGroup_0	['Depression', 'Alcohol_Use']	{'Alcohol_Use', 'Depression'}
Sleep-Alcohol_Use (syn)	grip_category	0.008512027459614996	0.04101284701981204	20.754539316675817	AgeGroup_0	['Sleep', 'Alcohol_Use']	{'Alcohol_Use', 'Sleep'}
Depression-grip_category (syn)	Memory_Complaints	0.0075878790138283305	0.03658499290105158	20.74041406636498	AgeGroup_0	['Depression', 'grip_category']	{'grip_category', 'Depression'}
Depression-grip_category (syn)	Memory_Problems	0.007587879013828276	0.036584992901051626	20.740414066364803	AgeGroup_0	['Depression', 'grip_category']	{'grip_category', 'Depression'}
Memory_Complaints-WHR_Obesity (syn)	functionality_state	0.004544179479648817	0.021910707472828646	20.73953789618172	AgeGroup_0	['Memory_Complaints', 'WHR_Obesity']	{'WHR_Obesity', 'Memory_Complaints'}
Memory_Problems-WHR_Obesity (syn)	functionality_state	0.004544179479648817	0.021910707472828646	20.73953789618172	AgeGroup_0	['Memory_Problems', 'WHR_Obesity']	{'Memory_Problems', 'WHR_Obesity'}
Anxiety-Depression (syn)	Memory_Complaints	0.00983393406860252	0.04744112337690277	20.728712493748155	AgeGroup_0	['Anxiety', 'Depression']	{'Depression', 'Anxiety'}
Anxiety-Depression (syn)	Memory_Problems	0.009833934068602435	0.04744112337690273	20.72871249374799	AgeGroup_0	['Anxiety', 'Depression']	{'Depression', 'Anxiety'}
General_Health-WHR_Obesity (syn)	Anxiety	0.0037407260616476876	0.018069530316888172	20.701844464388344	AgeGroup_0	['General_Health', 'WHR_Obesity']	{'General_Health', 'WHR_Obesity'}
Anxiety-Sleep (syn)	Memory_Complaints	0.009348981548546808	0.045346553664284486	20.616741059883857	AgeGroup_0	['Anxiety', 'Sleep']	{'Sleep', 'Anxiety'}
Anxiety-Sleep (syn)	Memory_Problems	0.009348981548546801	0.045346553664284514	20.616741059883832	AgeGroup_0	['Anxiety', 'Sleep']	{'Sleep', 'Anxiety'}
Sleep-Physical_Activity (syn)	functionality_state	0.023144610177728064	0.1125401996817508	20.565638094812382	AgeGroup_0	['Sleep', 'Physical_Activity']	{'Physical_Activity', 'Sleep'}
Alcohol_Use-functionality_state (syn)	Hearing	0.0023276848158706454	0.011330259678000202	20.543967058321503	AgeGroup_0	['Alcohol_Use', 'functionality_state']	{'Alcohol_Use', 'functionality_state'}
Sleep-grip_category (syn)	Alcohol_Use	0.008306796823129266	0.04045037653604555	20.535771319030946	AgeGroup_0	['Sleep', 'grip_category']	{'grip_category', 'Sleep'}
Hearing-Alcohol_Use (syn)	Depression	0.0019615768584922465	0.009559836600961963	20.518937094540526	AgeGroup_0	['Hearing', 'Alcohol_Use']	{'Hearing', 'Alcohol_Use'}
Health_vs_Peers-functionality_state (syn)	Physical_Activity	0.023243301248882558	0.11339193354124177	20.49819640867905	AgeGroup_0	['Health_vs_Peers', 'functionality_state']	{'Health_vs_Peers', 'functionality_state'}
Anxiety-Hearing (syn)	Alcohol_Use	0.001814449540136398	0.00886560086537668	20.466176717051045	AgeGroup_0	['Anxiety', 'Hearing']	{'Hearing', 'Anxiety'}
Anxiety-Depression (syn)	Pain	0.008576282769402957	0.04214064779852783	20.351568420128956	AgeGroup_0	['Anxiety', 'Depression']	{'Depression', 'Anxiety'}
Sleep-functionality_state (syn)	grip_category	0.004681727782203388	0.02322211404931789	20.160644169865776	AgeGroup_0	['Sleep', 'functionality_state']	{'Sleep', 'functionality_state'}
WHR_Obesity-functionality_state (syn)	Sleep	0.006576634962987483	0.032785775937287764	20.059415325619227	AgeGroup_0	['WHR_Obesity', 'functionality_state']	{'WHR_Obesity', 'functionality_state'}
Sleep-Physical_Activity (syn)	Anxiety	0.01841735519948914	0.09186998720832973	20.047194692348082	AgeGroup_0	['Sleep', 'Physical_Activity']	{'Physical_Activity', 'Sleep'}
General_Health-Health_vs_Peers (syn)	Depression	0.01098520344213038	0.055249323467898785	19.88296462763576	AgeGroup_0	['General_Health', 'Health_vs_Peers']	{'General_Health', 'Health_vs_Peers'}
grip_category-functionality_state (syn)	MMSE_Spell	0.0019170795203838987	0.00966485455416273	19.83557548269774	AgeGroup_0	['grip_category', 'functionality_state']	{'grip_category', 'functionality_state'}
Anxiety-MAP_NormalElevated_vs_H (syn)	BMI	0.004654858088683564	0.023501008328510615	19.80705688715684	AgeGroup_0	['Anxiety', 'MAP_NormalElevated_vs_H']	{'Anxiety', 'MAP_NormalElevated_vs_H'}
Sleep-BMI (syn)	Memory_Complaints	0.006221080529032199	0.031419645643488384	19.799970374018194	AgeGroup_0	['Sleep', 'BMI']	{'Sleep', 'BMI'}
Sleep-BMI (syn)	Memory_Problems	0.006221080529032142	0.031419645643488245	19.799970374018102	AgeGroup_0	['Sleep', 'BMI']	{'Sleep', 'BMI'}
Anxiety-Health_vs_Peers (syn)	Memory_Problems	0.008849022299442642	0.04484659441518036	19.731759824436725	AgeGroup_0	['Anxiety', 'Health_vs_Peers']	{'Health_vs_Peers', 'Anxiety'}
Anxiety-Health_vs_Peers (syn)	Memory_Complaints	0.008849022299442618	0.044846594415180296	19.731759824436697	AgeGroup_0	['Anxiety', 'Health_vs_Peers']	{'Health_vs_Peers', 'Anxiety'}
Pain-Physical_Activity (syn)	Depression	0.008123186600645996	0.041188562422412485	19.721947363294763	AgeGroup_0	['Pain', 'Physical_Activity']	{'Physical_Activity', 'Pain'}
Depression-Alcohol_Use (syn)	Memory_Problems	0.00717186519000303	0.036445267370523865	19.678454042028726	AgeGroup_0	['Depression', 'Alcohol_Use']	{'Alcohol_Use', 'Depression'}
Depression-Alcohol_Use (syn)	Memory_Complaints	0.007171865190003007	0.03644526737052382	19.678454042028683	AgeGroup_0	['Depression', 'Alcohol_Use']	{'Alcohol_Use', 'Depression'}
BMI-WHR_Obesity (syn)	Memory_Complaints	0.0025109776384816458	0.012769687841727365	19.663578856458436	AgeGroup_0	['BMI', 'WHR_Obesity']	{'WHR_Obesity', 'BMI'}
BMI-WHR_Obesity (syn)	Memory_Problems	0.0025109776384816054	0.012769687841727327	19.66357885645818	AgeGroup_0	['BMI', 'WHR_Obesity']	{'WHR_Obesity', 'BMI'}
grip_category-MAP_NormalElevated_vs_H (syn)	Alcohol_Use	0.007851127933845162	0.04024868794485373	19.506543777532062	AgeGroup_0	['grip_category', 'MAP_NormalElevated_vs_H']	{'grip_category', 'MAP_NormalElevated_vs_H'}
Alcohol_Use-Memory_Problems (syn)	Health_vs_Peers	0.006376597830101258	0.03299349316731308	19.326834529963033	AgeGroup_0	['Alcohol_Use', 'Memory_Problems']	{'Memory_Problems', 'Alcohol_Use'}
Alcohol_Use-Memory_Complaints (syn)	Health_vs_Peers	0.006376597830101258	0.03299349316731308	19.326834529963033	AgeGroup_0	['Alcohol_Use', 'Memory_Complaints']	{'Alcohol_Use', 'Memory_Complaints'}
Memory_Complaints-WHR_Obesity (syn)	grip_category	0.00877528258187635	0.04542144001101368	19.31969259395682	AgeGroup_0	['Memory_Complaints', 'WHR_Obesity']	{'WHR_Obesity', 'Memory_Complaints'}
Memory_Problems-WHR_Obesity (syn)	grip_category	0.00877528258187635	0.04542144001101368	19.31969259395682	AgeGroup_0	['Memory_Problems', 'WHR_Obesity']	{'Memory_Problems', 'WHR_Obesity'}
Sleep-WHR_Obesity (syn)	General_Health	0.0018942771476146854	0.009820756432145411	19.2885055311454	AgeGroup_0	['Sleep', 'WHR_Obesity']	{'WHR_Obesity', 'Sleep'}
Hearing-WHR_Obesity (syn)	grip_category	0.008682658412701357	0.04532881584183868	19.154831758669566	AgeGroup_0	['Hearing', 'WHR_Obesity']	{'Hearing', 'WHR_Obesity'}
Physical_Activity-MAP_NormalElevated_vs_H (syn)	Anxiety	0.004140599551188245	0.021637699984769682	19.13604289782521	AgeGroup_0	['Physical_Activity', 'MAP_NormalElevated_vs_H']	{'Physical_Activity', 'MAP_NormalElevated_vs_H'}
Anxiety-functionality_state (syn)	Memory_Complaints	0.009007202858088915	0.04709452887534646	19.125794594802922	AgeGroup_0	['Anxiety', 'functionality_state']	{'functionality_state', 'Anxiety'}
Anxiety-functionality_state (syn)	Memory_Problems	0.009007202858088861	0.04709452887534646	19.12579459480281	AgeGroup_0	['Anxiety', 'functionality_state']	{'functionality_state', 'Anxiety'}
Physical_Activity-Alcohol_Use (syn)	General_Health	0.019938740038109436	0.10427007348482836	19.122207716685445	AgeGroup_0	['Physical_Activity', 'Alcohol_Use']	{'Alcohol_Use', 'Physical_Activity'}
Health_vs_Peers-MAP_NormalElevated_vs_H (syn)	MMSE_Spell	0.0006756674798149069	0.0035450776272015006	19.059314093166467	AgeGroup_0	['Health_vs_Peers', 'MAP_NormalElevated_vs_H']	{'Health_vs_Peers', 'MAP_NormalElevated_vs_H'}
Sleep-BMI (syn)	Pain	0.008661172743748113	0.0454883808887502	19.040406746792172	AgeGroup_0	['Sleep', 'BMI']	{'Sleep', 'BMI'}
Sleep-Physical_Activity (syn)	Memory_Problems	0.005782019285181433	0.030472220823708818	18.974722317195702	AgeGroup_0	['Sleep', 'Physical_Activity']	{'Physical_Activity', 'Sleep'}
Sleep-Physical_Activity (syn)	Memory_Complaints	0.005782019285181273	0.030472220823708693	18.974722317195255	AgeGroup_0	['Sleep', 'Physical_Activity']	{'Physical_Activity', 'Sleep'}
Pain-Memory_Complaints (syn)	Sleep	0.00857733474843975	0.04522035075541628	18.967864258355842	AgeGroup_0	['Pain', 'Memory_Complaints']	{'Pain', 'Memory_Complaints'}
Pain-Memory_Problems (syn)	Sleep	0.00857733474843975	0.04522035075541628	18.967864258355842	AgeGroup_0	['Pain', 'Memory_Problems']	{'Memory_Problems', 'Pain'}
Depression-BMI (syn)	Alcohol_Use	0.00976781673454572	0.051504399906159466	18.96501415867885	AgeGroup_0	['Depression', 'BMI']	{'BMI', 'Depression'}
Memory_Complaints-grip_category (syn)	Anxiety	0.00839295946649508	0.044632708955825454	18.804503833280396	AgeGroup_0	['Memory_Complaints', 'grip_category']	{'grip_category', 'Memory_Complaints'}
Memory_Problems-grip_category (syn)	Anxiety	0.00839295946649508	0.044632708955825454	18.804503833280396	AgeGroup_0	['Memory_Problems', 'grip_category']	{'Memory_Problems', 'grip_category'}
Hearing-BMI (syn)	Physical_Activity	0.006675034875214058	0.03554480406621398	18.77921415118675	AgeGroup_0	['Hearing', 'BMI']	{'Hearing', 'BMI'}
Sleep-Memory_Problems (syn)	Depression	0.00900049088698461	0.04794778729399148	18.77144159291058	AgeGroup_0	['Sleep', 'Memory_Problems']	{'Memory_Problems', 'Sleep'}
Sleep-Memory_Complaints (syn)	Depression	0.00900049088698461	0.04794778729399148	18.77144159291058	AgeGroup_0	['Sleep', 'Memory_Complaints']	{'Sleep', 'Memory_Complaints'}
Anxiety-MMSE_Spell (syn)	General_Health	0.003198430324468251	0.017155831812402753	18.643399862173723	AgeGroup_0	['Anxiety', 'MMSE_Spell']	{'MMSE_Spell', 'Anxiety'}
Hearing-Memory_Complaints (syn)	BMI	0.002258065047185612	0.012133699240139371	18.609864992497332	AgeGroup_0	['Hearing', 'Memory_Complaints']	{'Hearing', 'Memory_Complaints'}
Hearing-Memory_Problems (syn)	BMI	0.002258065047185612	0.012133699240139371	18.609864992497332	AgeGroup_0	['Hearing', 'Memory_Problems']	{'Hearing', 'Memory_Problems'}
Depression-Memory_Complaints (syn)	functionality_state	0.004220372749471116	0.022988668965530375	18.358491114901952	AgeGroup_0	['Depression', 'Memory_Complaints']	{'Memory_Complaints', 'Depression'}
Depression-Memory_Problems (syn)	functionality_state	0.004220372749471116	0.022988668965530375	18.358491114901952	AgeGroup_0	['Depression', 'Memory_Problems']	{'Memory_Problems', 'Depression'}
Sleep-MMSE_Spell (syn)	WHR_Obesity	0.0020084819086105495	0.010965876200707575	18.315744878470834	AgeGroup_0	['Sleep', 'MMSE_Spell']	{'MMSE_Spell', 'Sleep'}
Anxiety-Alcohol_Use (syn)	WHR_Obesity	0.00031243064901336425	0.0017082541709867718	18.289470871473938	AgeGroup_0	['Anxiety', 'Alcohol_Use']	{'Alcohol_Use', 'Anxiety'}
Depression-grip_category (syn)	Sleep	0.00937718200218518	0.05127635890762279	18.28753484442742	AgeGroup_0	['Depression', 'grip_category']	{'grip_category', 'Depression'}
Hearing-grip_category (syn)	MAP_NormalElevated_vs_H	0.00413742645537023	0.022674164674439452	18.2473158979671	AgeGroup_0	['Hearing', 'grip_category']	{'Hearing', 'grip_category'}
MMSE_Spell-Pain (syn)	WHR_Obesity	0.0007583226351777232	0.004172011412420197	18.176427632009233	AgeGroup_0	['MMSE_Spell', 'Pain']	{'Pain', 'MMSE_Spell'}
General_Health-Health_vs_Peers (syn)	Alcohol_Use	0.007941425073304798	0.04380606749811351	18.12859616683646	AgeGroup_0	['General_Health', 'Health_vs_Peers']	{'General_Health', 'Health_vs_Peers'}
Alcohol_Use-WHR_Obesity (syn)	functionality_state	0.009724924518341862	0.05381145762820923	18.072219090463417	AgeGroup_0	['Alcohol_Use', 'WHR_Obesity']	{'WHR_Obesity', 'Alcohol_Use'}
BMI-grip_category (syn)	Pain	0.006426019850188067	0.035566316994869326	18.067712355808624	AgeGroup_0	['BMI', 'grip_category']	{'grip_category', 'BMI'}
Pain-Alcohol_Use (syn)	Memory_Complaints	0.0048657425382883845	0.026950994614298732	18.054036995380073	AgeGroup_0	['Pain', 'Alcohol_Use']	{'Alcohol_Use', 'Pain'}
Pain-Alcohol_Use (syn)	Memory_Problems	0.0048657425382883845	0.026950994614298732	18.054036995380073	AgeGroup_0	['Pain', 'Alcohol_Use']	{'Alcohol_Use', 'Pain'}
General_Health-functionality_state (syn)	Physical_Activity	0.02018165138080923	0.11185596676476728	18.04253448834891	AgeGroup_0	['General_Health', 'functionality_state']	{'General_Health', 'functionality_state'}
Pain-Alcohol_Use (syn)	grip_category	0.007139415146945882	0.039640234707142924	18.010526929749496	AgeGroup_0	['Pain', 'Alcohol_Use']	{'Alcohol_Use', 'Pain'}
Health_vs_Peers-Physical_Activity (syn)	General_Health	0.03948806934352303	0.22136185437781916	17.838696488386393	AgeGroup_0	['Health_vs_Peers', 'Physical_Activity']	{'Physical_Activity', 'Health_vs_Peers'}
Alcohol_Use-Memory_Complaints (syn)	Depression	0.006035477771313483	0.034008037702491514	17.747209715870518	AgeGroup_0	['Alcohol_Use', 'Memory_Complaints']	{'Alcohol_Use', 'Memory_Complaints'}
Alcohol_Use-Memory_Problems (syn)	Depression	0.006035477771313483	0.034008037702491514	17.747209715870518	AgeGroup_0	['Alcohol_Use', 'Memory_Problems']	{'Memory_Problems', 'Alcohol_Use'}
Anxiety-General_Health (syn)	Depression	0.021532055032735475	0.12143836021812845	17.730851268132607	AgeGroup_0	['Anxiety', 'General_Health']	{'General_Health', 'Anxiety'}
Anxiety-BMI (syn)	Memory_Complaints	0.007835400622769157	0.04421956841759579	17.71930596150121	AgeGroup_0	['Anxiety', 'BMI']	{'BMI', 'Anxiety'}
Anxiety-BMI (syn)	Memory_Problems	0.007835400622769146	0.04421956841759579	17.719305961501185	AgeGroup_0	['Anxiety', 'BMI']	{'BMI', 'Anxiety'}
General_Health-MAP_NormalElevated_vs_H (syn)	Anxiety	0.0031062610943953903	0.017532304814905388	17.717357342284796	AgeGroup_0	['General_Health', 'MAP_NormalElevated_vs_H']	{'General_Health', 'MAP_NormalElevated_vs_H'}
Pain-General_Health (syn)	Depression	0.009466388272163615	0.05346260683296025	17.706559468266498	AgeGroup_0	['Pain', 'General_Health']	{'General_Health', 'Pain'}
Memory_Complaints-MAP_NormalElevated_vs_H (syn)	General_Health	0.007111577056186555	0.04018087979619801	17.69890826745776	AgeGroup_0	['Memory_Complaints', 'MAP_NormalElevated_vs_H']	{'Memory_Complaints', 'MAP_NormalElevated_vs_H'}
Memory_Problems-MAP_NormalElevated_vs_H (syn)	General_Health	0.007111577056186555	0.04018087979619801	17.69890826745776	AgeGroup_0	['Memory_Problems', 'MAP_NormalElevated_vs_H']	{'Memory_Problems', 'MAP_NormalElevated_vs_H'}
Sleep-functionality_state (syn)	Pain	0.0315815522201272	0.17901698083701803	17.641651687154702	AgeGroup_0	['Sleep', 'functionality_state']	{'Sleep', 'functionality_state'}
General_Health-MAP_NormalElevated_vs_H (syn)	Memory_Problems	0.007055125673953378	0.04007108083633082	17.606527018249988	AgeGroup_0	['General_Health', 'MAP_NormalElevated_vs_H']	{'General_Health', 'MAP_NormalElevated_vs_H'}
General_Health-MAP_NormalElevated_vs_H (syn)	Memory_Complaints	0.007055125673953339	0.04007108083633079	17.606527018249903	AgeGroup_0	['General_Health', 'MAP_NormalElevated_vs_H']	{'General_Health', 'MAP_NormalElevated_vs_H'}
MMSE_Spell-Hearing (syn)	Sleep	0.0013811404733318079	0.007844486517758056	17.606512168836463	AgeGroup_0	['MMSE_Spell', 'Hearing']	{'Hearing', 'MMSE_Spell'}
Pain-MAP_NormalElevated_vs_H (syn)	Memory_Complaints	0.004629201922496566	0.026297645694145128	17.603104005341454	AgeGroup_0	['Pain', 'MAP_NormalElevated_vs_H']	{'Pain', 'MAP_NormalElevated_vs_H'}
Pain-MAP_NormalElevated_vs_H (syn)	Memory_Problems	0.004629201922496486	0.026297645694145066	17.60310400534119	AgeGroup_0	['Pain', 'MAP_NormalElevated_vs_H']	{'Pain', 'MAP_NormalElevated_vs_H'}
Pain-grip_category (syn)	General_Health	0.029651894680962586	0.16963359837088574	17.479965623397252	AgeGroup_0	['Pain', 'grip_category']	{'Pain', 'grip_category'}
Anxiety-Pain (syn)	Memory_Problems	0.008571672957723936	0.04903873290949281	17.479393224829124	AgeGroup_0	['Anxiety', 'Pain']	{'Pain', 'Anxiety'}
Anxiety-Pain (syn)	Memory_Complaints	0.008571672957723936	0.04903873290949281	17.479393224829124	AgeGroup_0	['Anxiety', 'Pain']	{'Pain', 'Anxiety'}
General_Health-Physical_Activity (syn)	functionality_state	0.027342970982691416	0.15675838035479947	17.442749102666557	AgeGroup_0	['General_Health', 'Physical_Activity']	{'General_Health', 'Physical_Activity'}
Hearing-MAP_NormalElevated_vs_H (syn)	Alcohol_Use	0.003567696301670718	0.020500237894365853	17.403194636347315	AgeGroup_0	['Hearing', 'MAP_NormalElevated_vs_H']	{'Hearing', 'MAP_NormalElevated_vs_H'}
Anxiety-General_Health (syn)	Sleep	0.015293634113253978	0.08797911800418233	17.383254640637514	AgeGroup_0	['Anxiety', 'General_Health']	{'General_Health', 'Anxiety'}
Pain-Alcohol_Use (syn)	MAP_NormalElevated_vs_H	0.003484894644741647	0.02013434561664267	17.308209122332237	AgeGroup_0	['Pain', 'Alcohol_Use']	{'Alcohol_Use', 'Pain'}
Anxiety-Physical_Activity (syn)	BMI	0.006072739957838881	0.035184850167329085	17.25953053362077	AgeGroup_0	['Anxiety', 'Physical_Activity']	{'Physical_Activity', 'Anxiety'}
Pain-functionality_state (syn)	Health_vs_Peers	0.01440342387572239	0.08352566958221135	17.244308184258987	AgeGroup_0	['Pain', 'functionality_state']	{'Pain', 'functionality_state'}
Health_vs_Peers-Memory_Complaints (syn)	BMI	0.006511269013862013	0.03779074542441585	17.229797773862412	AgeGroup_0	['Health_vs_Peers', 'Memory_Complaints']	{'Health_vs_Peers', 'Memory_Complaints'}
Health_vs_Peers-Memory_Problems (syn)	BMI	0.006511269013862013	0.03779074542441585	17.229797773862412	AgeGroup_0	['Health_vs_Peers', 'Memory_Problems']	{'Memory_Problems', 'Health_vs_Peers'}
Physical_Activity-BMI (syn)	Alcohol_Use	0.008654687810467056	0.05039127098208077	17.17497424017084	AgeGroup_0	['Physical_Activity', 'BMI']	{'Physical_Activity', 'BMI'}
Pain-BMI (syn)	Depression	0.0069881650433024425	0.04076891889005699	17.140913307384185	AgeGroup_0	['Pain', 'BMI']	{'Pain', 'BMI'}
MMSE_Spell-Alcohol_Use (syn)	grip_category	0.006826924544334798	0.0398795870064133	17.118844644095525	AgeGroup_0	['MMSE_Spell', 'Alcohol_Use']	{'Alcohol_Use', 'MMSE_Spell'}
Memory_Problems-functionality_state (syn)	grip_category	0.003817230264739938	0.022305942720750406	17.113064049917547	AgeGroup_0	['Memory_Problems', 'functionality_state']	{'Memory_Problems', 'functionality_state'}
Memory_Complaints-functionality_state (syn)	grip_category	0.003817230264739938	0.022305942720750406	17.113064049917547	AgeGroup_0	['Memory_Complaints', 'functionality_state']	{'functionality_state', 'Memory_Complaints'}
Alcohol_Use-grip_category (syn)	Health_vs_Peers	0.005431873925306638	0.031818839428341614	17.071250940939002	AgeGroup_0	['Alcohol_Use', 'grip_category']	{'Alcohol_Use', 'grip_category'}
MMSE_Spell-Alcohol_Use (syn)	General_Health	0.007252629339001538	0.04250212495690481	17.064157018867572	AgeGroup_0	['MMSE_Spell', 'Alcohol_Use']	{'Alcohol_Use', 'MMSE_Spell'}
Pain-grip_category (syn)	Physical_Activity	0.011752172975881648	0.06887729797106813	17.06247678417661	AgeGroup_0	['Pain', 'grip_category']	{'Pain', 'grip_category'}
Anxiety-Health_vs_Peers (syn)	Sleep	0.015145953184951513	0.08880219886670165	17.055831249952103	AgeGroup_0	['Anxiety', 'Health_vs_Peers']	{'Health_vs_Peers', 'Anxiety'}
General_Health-MAP_NormalElevated_vs_H (syn)	grip_category	0.0038209366895827542	0.02241997794863715	17.04255329035691	AgeGroup_0	['General_Health', 'MAP_NormalElevated_vs_H']	{'General_Health', 'MAP_NormalElevated_vs_H'}
Physical_Activity-Alcohol_Use (syn)	Health_vs_Peers	0.01038390359718412	0.0610589967952445	17.00634491589429	AgeGroup_0	['Physical_Activity', 'Alcohol_Use']	{'Alcohol_Use', 'Physical_Activity'}
Physical_Activity-grip_category (syn)	MAP_NormalElevated_vs_H	0.0037343041570123718	0.021981246343672857	16.988591541294763	AgeGroup_0	['Physical_Activity', 'grip_category']	{'Physical_Activity', 'grip_category'}
Sleep-Physical_Activity (syn)	General_Health	0.01724445481955724	0.10157578826627617	16.976934281180974	AgeGroup_0	['Sleep', 'Physical_Activity']	{'Physical_Activity', 'Sleep'}
Depression-grip_category (syn)	Alcohol_Use	0.006562391438356956	0.03870597115127323	16.954467859001355	AgeGroup_0	['Depression', 'grip_category']	{'grip_category', 'Depression'}
BMI-MAP_NormalElevated_vs_H (syn)	grip_category	0.014199006074071934	0.08410660137260806	16.88215412624708	AgeGroup_0	['BMI', 'MAP_NormalElevated_vs_H']	{'BMI', 'MAP_NormalElevated_vs_H'}
Health_vs_Peers-BMI (syn)	grip_category	0.014168869652592198	0.08400234463213173	16.867231164369745	AgeGroup_0	['Health_vs_Peers', 'BMI']	{'Health_vs_Peers', 'BMI'}
MMSE_Spell-grip_category (syn)	Health_vs_Peers	0.0010514441347637892	0.0062416307190476025	16.845663931303946	AgeGroup_0	['MMSE_Spell', 'grip_category']	{'MMSE_Spell', 'grip_category'}
Anxiety-MAP_NormalElevated_vs_H (syn)	Pain	0.0033580835518003294	0.01994092539670455	16.840159044751697	AgeGroup_0	['Anxiety', 'MAP_NormalElevated_vs_H']	{'Anxiety', 'MAP_NormalElevated_vs_H'}
Memory_Problems-WHR_Obesity (syn)	BMI	0.010737257764093911	0.06399258749417444	16.778908596361067	AgeGroup_0	['Memory_Problems', 'WHR_Obesity']	{'Memory_Problems', 'WHR_Obesity'}
Memory_Complaints-WHR_Obesity (syn)	BMI	0.010737257764093911	0.06399258749417444	16.778908596361067	AgeGroup_0	['Memory_Complaints', 'WHR_Obesity']	{'WHR_Obesity', 'Memory_Complaints'}
Anxiety-Hearing (syn)	functionality_state	0.0010648673851985006	0.006368171948748172	16.721712192583425	AgeGroup_0	['Anxiety', 'Hearing']	{'Hearing', 'Anxiety'}
Depression-Health_vs_Peers (syn)	Physical_Activity	0.010221457582337248	0.061246743840252416	16.68898122812454	AgeGroup_0	['Depression', 'Health_vs_Peers']	{'Health_vs_Peers', 'Depression'}
Depression-Pain (syn)	Alcohol_Use	0.00145763852988356	0.008842499476871686	16.48446272115863	AgeGroup_0	['Depression', 'Pain']	{'Pain', 'Depression'}
BMI-Memory_Complaints (syn)	Pain	0.005793262498001493	0.03523802285632129	16.440373291154298	AgeGroup_0	['BMI', 'Memory_Complaints']	{'Memory_Complaints', 'BMI'}
BMI-Memory_Problems (syn)	Pain	0.005793262498001493	0.03523802285632129	16.440373291154298	AgeGroup_0	['BMI', 'Memory_Problems']	{'Memory_Problems', 'BMI'}
BMI-functionality_state (syn)	Physical_Activity	0.017498266306163673	0.10646800324651402	16.435234786594535	AgeGroup_0	['BMI', 'functionality_state']	{'functionality_state', 'BMI'}
Physical_Activity-functionality_state (syn)	General_Health	0.02553142322989512	0.1555883187244144	16.409601594267254	AgeGroup_0	['Physical_Activity', 'functionality_state']	{'Physical_Activity', 'functionality_state'}
Pain-Memory_Complaints (syn)	General_Health	0.027323291221754083	0.16660807910926997	16.399739657183186	AgeGroup_0	['Pain', 'Memory_Complaints']	{'Pain', 'Memory_Complaints'}
Pain-Memory_Problems (syn)	General_Health	0.027323291221754083	0.16660807910926997	16.399739657183186	AgeGroup_0	['Pain', 'Memory_Problems']	{'Memory_Problems', 'Pain'}
Depression-General_Health (syn)	Alcohol_Use	0.007007646329972921	0.04275682811670098	16.389537387680324	AgeGroup_0	['Depression', 'General_Health']	{'General_Health', 'Depression'}
Physical_Activity-grip_category (syn)	functionality_state	0.017499907583513843	0.10678573766309918	16.387869734743706	AgeGroup_0	['Physical_Activity', 'grip_category']	{'Physical_Activity', 'grip_category'}
MMSE_Spell-functionality_state (syn)	Alcohol_Use	0.008750251484694618	0.053502892033934664	16.35472616909138	AgeGroup_0	['MMSE_Spell', 'functionality_state']	{'MMSE_Spell', 'functionality_state'}
Sleep-grip_category (syn)	functionality_state	0.0055110906384108534	0.03374600050993381	16.331092737311355	AgeGroup_0	['Sleep', 'grip_category']	{'grip_category', 'Sleep'}
Pain-WHR_Obesity (syn)	Sleep	0.007151451939460528	0.043794467946437	16.32957831159666	AgeGroup_0	['Pain', 'WHR_Obesity']	{'WHR_Obesity', 'Pain'}
WHR_Obesity-MAP_NormalElevated_vs_H (syn)	Sleep	0.0018105476010519038	0.01113266970965181	16.263373011796027	AgeGroup_0	['WHR_Obesity', 'MAP_NormalElevated_vs_H']	{'WHR_Obesity', 'MAP_NormalElevated_vs_H'}
Hearing-Physical_Activity (syn)	Depression	0.004356614702926416	0.0268999966383984	16.195595715084835	AgeGroup_0	['Hearing', 'Physical_Activity']	{'Hearing', 'Physical_Activity'}
Hearing-Memory_Complaints (syn)	Anxiety	0.006915817253126069	0.04270973115975376	16.192603103161144	AgeGroup_0	['Hearing', 'Memory_Complaints']	{'Hearing', 'Memory_Complaints'}
Hearing-Memory_Problems (syn)	Anxiety	0.006915817253126069	0.04270973115975376	16.192603103161144	AgeGroup_0	['Hearing', 'Memory_Problems']	{'Hearing', 'Memory_Problems'}
Sleep-MMSE_Spell (syn)	Pain	0.007108932679942334	0.04393614082494444	16.180148156995816	AgeGroup_0	['Sleep', 'MMSE_Spell']	{'MMSE_Spell', 'Sleep'}
Hearing-Health_vs_Peers (syn)	Alcohol_Use	0.005304809068465383	0.03288356932444064	16.132096294432962	AgeGroup_0	['Hearing', 'Health_vs_Peers']	{'Hearing', 'Health_vs_Peers'}
Anxiety-Alcohol_Use (syn)	Sleep	0.01392711077897105	0.08661259466989943	16.079775501531252	AgeGroup_0	['Anxiety', 'Alcohol_Use']	{'Alcohol_Use', 'Anxiety'}
BMI-WHR_Obesity (syn)	Hearing	0.0005276848399503167	0.003290866819204793	16.03482817569101	AgeGroup_0	['BMI', 'WHR_Obesity']	{'WHR_Obesity', 'BMI'}
General_Health-BMI (syn)	MAP_NormalElevated_vs_H	0.0036746407778605232	0.02293304486391285	16.02334447809367	AgeGroup_0	['General_Health', 'BMI']	{'General_Health', 'BMI'}
Anxiety-Health_vs_Peers (syn)	Depression	0.01913611164714592	0.11958880366435957	16.001591336973092	AgeGroup_0	['Anxiety', 'Health_vs_Peers']	{'Health_vs_Peers', 'Anxiety'}
MMSE_Spell-BMI (syn)	MAP_NormalElevated_vs_H	0.0036677681587604476	0.022926172244812776	15.998170647916634	AgeGroup_0	['MMSE_Spell', 'BMI']	{'MMSE_Spell', 'BMI'}
Anxiety-grip_category (syn)	Health_vs_Peers	0.006147856070881532	0.03860247492378719	15.926067131755762	AgeGroup_0	['Anxiety', 'grip_category']	{'grip_category', 'Anxiety'}
Hearing-General_Health (syn)	Alcohol_Use	0.0067733169288386255	0.04253244213605981	15.925059998132763	AgeGroup_0	['Hearing', 'General_Health']	{'Hearing', 'General_Health'}
Health_vs_Peers-BMI (syn)	Pain	0.011056303503675468	0.06996455724961682	15.802720603561054	AgeGroup_0	['Health_vs_Peers', 'BMI']	{'Health_vs_Peers', 'BMI'}
Alcohol_Use-Memory_Complaints (syn)	grip_category	0.0061413991837787445	0.03892759739038032	15.776466043333027	AgeGroup_0	['Alcohol_Use', 'Memory_Complaints']	{'Alcohol_Use', 'Memory_Complaints'}
Alcohol_Use-Memory_Problems (syn)	grip_category	0.0061413991837787445	0.03892759739038032	15.776466043333027	AgeGroup_0	['Alcohol_Use', 'Memory_Problems']	{'Memory_Problems', 'Alcohol_Use'}
Depression-MMSE_Spell (syn)	Pain	0.006284523934704894	0.03993262126427613	15.737819696617445	AgeGroup_0	['Depression', 'MMSE_Spell']	{'MMSE_Spell', 'Depression'}
Hearing-Memory_Complaints (syn)	Pain	0.004208287600843166	0.026824834703611675	15.688028080473373	AgeGroup_0	['Hearing', 'Memory_Complaints']	{'Hearing', 'Memory_Complaints'}
Hearing-Memory_Problems (syn)	Pain	0.004208287600843166	0.026824834703611675	15.688028080473373	AgeGroup_0	['Hearing', 'Memory_Problems']	{'Hearing', 'Memory_Problems'}
Hearing-BMI (syn)	functionality_state	0.007142726027929589	0.045835362178116026	15.583439703548072	AgeGroup_0	['Hearing', 'BMI']	{'Hearing', 'BMI'}
MMSE_Spell-WHR_Obesity (syn)	functionality_state	0.0012466912316039342	0.00802094319312396	15.542950518246704	AgeGroup_0	['MMSE_Spell', 'WHR_Obesity']	{'WHR_Obesity', 'MMSE_Spell'}
Anxiety-Health_vs_Peers (syn)	BMI	0.005708294190516069	0.03677040325461144	15.524154442881127	AgeGroup_0	['Anxiety', 'Health_vs_Peers']	{'Health_vs_Peers', 'Anxiety'}
Physical_Activity-BMI (syn)	Sleep	0.0035974517459354542	0.02319260107859821	15.511204343764312	AgeGroup_0	['Physical_Activity', 'BMI']	{'Physical_Activity', 'BMI'}
Physical_Activity-grip_category (syn)	Hearing	0.0013305917361603199	0.008608720862212132	15.456323389470498	AgeGroup_0	['Physical_Activity', 'grip_category']	{'Physical_Activity', 'grip_category'}
grip_category-MAP_NormalElevated_vs_H (syn)	BMI	0.012552662933576557	0.08140472801357201	15.420066180288378	AgeGroup_0	['grip_category', 'MAP_NormalElevated_vs_H']	{'grip_category', 'MAP_NormalElevated_vs_H'}
Sleep-Pain (syn)	Physical_Activity	0.010380459660554373	0.06750558465574083	15.37718651499983	AgeGroup_0	['Sleep', 'Pain']	{'Pain', 'Sleep'}
Anxiety-Physical_Activity (syn)	Sleep	0.01339025767310729	0.08715487375418017	15.363750868223889	AgeGroup_0	['Anxiety', 'Physical_Activity']	{'Physical_Activity', 'Anxiety'}
Anxiety-Hearing (syn)	MAP_NormalElevated_vs_H	0.000466801012895562	0.003062843589194299	15.24077215507949	AgeGroup_0	['Anxiety', 'Hearing']	{'Hearing', 'Anxiety'}
Pain-BMI (syn)	functionality_state	0.026319602219752866	0.1729198175554278	15.220697426028899	AgeGroup_0	['Pain', 'BMI']	{'Pain', 'BMI'}
Anxiety-Alcohol_Use (syn)	Memory_Problems	0.006538784177835927	0.04310230567893055	15.170381432824934	AgeGroup_0	['Anxiety', 'Alcohol_Use']	{'Alcohol_Use', 'Anxiety'}
Anxiety-Alcohol_Use (syn)	Memory_Complaints	0.006538784177835937	0.043102305678930634	15.170381432824925	AgeGroup_0	['Anxiety', 'Alcohol_Use']	{'Alcohol_Use', 'Anxiety'}
Health_vs_Peers-BMI (syn)	Anxiety	0.005824804419315183	0.03840379968837705	15.167260704877766	AgeGroup_0	['Health_vs_Peers', 'BMI']	{'Health_vs_Peers', 'BMI'}
Hearing-Health_vs_Peers (syn)	Anxiety	0.005864427259811102	0.03870507500784149	15.151571876874009	AgeGroup_0	['Hearing', 'Health_vs_Peers']	{'Hearing', 'Health_vs_Peers'}
Pain-Alcohol_Use (syn)	functionality_state	0.02608673635838522	0.1721985407904473	15.149220335223873	AgeGroup_0	['Pain', 'Alcohol_Use']	{'Alcohol_Use', 'Pain'}
Hearing-Memory_Complaints (syn)	functionality_state	0.0031854661535904278	0.021114226716991574	15.086823667697663	AgeGroup_0	['Hearing', 'Memory_Complaints']	{'Hearing', 'Memory_Complaints'}
Hearing-Memory_Problems (syn)	functionality_state	0.0031854661535904278	0.021114226716991574	15.086823667697663	AgeGroup_0	['Hearing', 'Memory_Problems']	{'Hearing', 'Memory_Problems'}
Anxiety-Alcohol_Use (syn)	Hearing	0.0020007343307142803	0.013289862862139727	15.05458973857427	AgeGroup_0	['Anxiety', 'Alcohol_Use']	{'Alcohol_Use', 'Anxiety'}
Sleep-MMSE_Spell (syn)	Health_vs_Peers	0.0025927337349691743	0.01723132127869698	15.046633354660747	AgeGroup_0	['Sleep', 'MMSE_Spell']	{'MMSE_Spell', 'Sleep'}
Anxiety-MAP_NormalElevated_vs_H (syn)	Hearing	0.0013963676622952923	0.00928131737105742	15.044929577019778	AgeGroup_0	['Anxiety', 'MAP_NormalElevated_vs_H']	{'Anxiety', 'MAP_NormalElevated_vs_H'}
Depression-WHR_Obesity (syn)	Health_vs_Peers	0.006784442159138636	0.04519289078261215	15.012188956385444	AgeGroup_0	['Depression', 'WHR_Obesity']	{'WHR_Obesity', 'Depression'}
Health_vs_Peers-Physical_Activity (syn)	Anxiety	0.005750593414386623	0.038476034683240325	14.945909737656798	AgeGroup_0	['Health_vs_Peers', 'Physical_Activity']	{'Physical_Activity', 'Health_vs_Peers'}
Alcohol_Use-MAP_NormalElevated_vs_H (syn)	Physical_Activity	0.000604615705964245	0.0040605015612021015	14.890172971273282	AgeGroup_0	['Alcohol_Use', 'MAP_NormalElevated_vs_H']	{'Alcohol_Use', 'MAP_NormalElevated_vs_H'}
WHR_Obesity-functionality_state (syn)	Alcohol_Use	0.008130898338053912	0.05464546263500515	14.879365908863893	AgeGroup_0	['WHR_Obesity', 'functionality_state']	{'WHR_Obesity', 'functionality_state'}
Depression-Memory_Problems (syn)	Pain	0.006289202705475711	0.04238510845933617	14.838236668686374	AgeGroup_0	['Depression', 'Memory_Problems']	{'Memory_Problems', 'Depression'}
Depression-Memory_Complaints (syn)	Pain	0.006289202705475711	0.04238510845933617	14.838236668686374	AgeGroup_0	['Depression', 'Memory_Complaints']	{'Memory_Complaints', 'Depression'}
Hearing-WHR_Obesity (syn)	MAP_NormalElevated_vs_H	0.0005256431841423753	0.0035479844492457566	14.815261782055398	AgeGroup_0	['Hearing', 'WHR_Obesity']	{'Hearing', 'WHR_Obesity'}
MMSE_Spell-MAP_NormalElevated_vs_H (syn)	Anxiety	0.0004037220008480145	0.0027260834177169012	14.809598203202903	AgeGroup_0	['MMSE_Spell', 'MAP_NormalElevated_vs_H']	{'MMSE_Spell', 'MAP_NormalElevated_vs_H'}
Hearing-General_Health (syn)	Depression	0.007639095298646578	0.05163531385944322	14.794323356765107	AgeGroup_0	['Hearing', 'General_Health']	{'Hearing', 'General_Health'}
Depression-Memory_Complaints (syn)	Anxiety	0.01725018186399397	0.11686770908905103	14.760434681619069	AgeGroup_0	['Depression', 'Memory_Complaints']	{'Memory_Complaints', 'Depression'}
Depression-Memory_Problems (syn)	Anxiety	0.01725018186399397	0.11686770908905103	14.760434681619069	AgeGroup_0	['Depression', 'Memory_Problems']	{'Memory_Problems', 'Depression'}
Pain-functionality_state (syn)	Memory_Complaints	0.0037174449526232636	0.025261976265249834	14.715574559924475	AgeGroup_0	['Pain', 'functionality_state']	{'Pain', 'functionality_state'}
Pain-functionality_state (syn)	Memory_Problems	0.003717444952623205	0.025261976265249775	14.715574559924278	AgeGroup_0	['Pain', 'functionality_state']	{'Pain', 'functionality_state'}
Hearing-Health_vs_Peers (syn)	Depression	0.006750165806988689	0.046186199733191005	14.61511413795274	AgeGroup_0	['Hearing', 'Health_vs_Peers']	{'Hearing', 'Health_vs_Peers'}
Anxiety-BMI (syn)	functionality_state	0.006455290973103902	0.044179691831770854	14.611444094459983	AgeGroup_0	['Anxiety', 'BMI']	{'BMI', 'Anxiety'}
General_Health-grip_category (syn)	Depression	0.007975155878251816	0.054722141128207294	14.573910511957125	AgeGroup_0	['General_Health', 'grip_category']	{'General_Health', 'grip_category'}
Depression-functionality_state (syn)	MAP_NormalElevated_vs_H	0.00020410873019564656	0.0014087830793871328	14.488300802451477	AgeGroup_0	['Depression', 'functionality_state']	{'functionality_state', 'Depression'}
BMI-Memory_Complaints (syn)	Physical_Activity	0.004916627011622477	0.03413445334321702	14.403708072270852	AgeGroup_0	['BMI', 'Memory_Complaints']	{'Memory_Complaints', 'BMI'}
BMI-Memory_Problems (syn)	Physical_Activity	0.004916627011622477	0.03413445334321702	14.403708072270852	AgeGroup_0	['BMI', 'Memory_Problems']	{'Memory_Problems', 'BMI'}
General_Health-BMI (syn)	functionality_state	0.021610471718203746	0.15059873596602974	14.349703255861574	AgeGroup_0	['General_Health', 'BMI']	{'General_Health', 'BMI'}
Sleep-Pain (syn)	functionality_state	0.02450880602213817	0.1723577509753746	14.219729535482184	AgeGroup_0	['Sleep', 'Pain']	{'Pain', 'Sleep'}
Depression-Memory_Problems (syn)	Physical_Activity	0.0037320788746900498	0.026429277649210128	14.121002186382448	AgeGroup_0	['Depression', 'Memory_Problems']	{'Memory_Problems', 'Depression'}
Depression-Memory_Complaints (syn)	Physical_Activity	0.0037320788746900498	0.026429277649210128	14.121002186382448	AgeGroup_0	['Depression', 'Memory_Complaints']	{'Memory_Complaints', 'Depression'}
General_Health-grip_category (syn)	Pain	0.022848614139452064	0.1633193389685026	13.990146105023483	AgeGroup_0	['General_Health', 'grip_category']	{'General_Health', 'grip_category'}
Sleep-grip_category (syn)	MAP_NormalElevated_vs_H	0.0036603116270444887	0.02619083605857264	13.975543273451235	AgeGroup_0	['Sleep', 'grip_category']	{'grip_category', 'Sleep'}
Pain-General_Health (syn)	BMI	0.005284832163776135	0.037991572917932585	13.910537937431949	AgeGroup_0	['Pain', 'General_Health']	{'General_Health', 'Pain'}
Anxiety-Physical_Activity (syn)	MMSE_Spell	0.00038261545007541194	0.0027542506821785265	13.891816476660543	AgeGroup_0	['Anxiety', 'Physical_Activity']	{'Physical_Activity', 'Anxiety'}
Health_vs_Peers-MAP_NormalElevated_vs_H (syn)	Pain	0.009528491756896115	0.06867544292488223	13.874670990208916	AgeGroup_0	['Health_vs_Peers', 'MAP_NormalElevated_vs_H']	{'Health_vs_Peers', 'MAP_NormalElevated_vs_H'}
Pain-Alcohol_Use (syn)	General_Health	0.022421448024937236	0.16182769942882896	13.8551361133315	AgeGroup_0	['Pain', 'Alcohol_Use']	{'Alcohol_Use', 'Pain'}
Anxiety-Sleep (syn)	Pain	0.00591476318950808	0.04274197133451017	13.838302270191402	AgeGroup_0	['Anxiety', 'Sleep']	{'Sleep', 'Anxiety'}
Depression-WHR_Obesity (syn)	General_Health	0.007231564100633672	0.05230562259087387	13.825596068701444	AgeGroup_0	['Depression', 'WHR_Obesity']	{'WHR_Obesity', 'Depression'}
Depression-BMI (syn)	MMSE_Spell	0.0002562299161000417	0.0018609323103608545	13.768900387911263	AgeGroup_0	['Depression', 'BMI']	{'BMI', 'Depression'}
Depression-grip_category (syn)	MAP_NormalElevated_vs_H	0.0029032036142005013	0.021112609394542438	13.751041190346527	AgeGroup_0	['Depression', 'grip_category']	{'grip_category', 'Depression'}
Anxiety-functionality_state (syn)	Physical_Activity	0.01409403935886692	0.10261317979001591	13.735116081295285	AgeGroup_0	['Anxiety', 'functionality_state']	{'functionality_state', 'Anxiety'}
BMI-grip_category (syn)	General_Health	0.005292724326210905	0.03856275632954964	13.72496374735337	AgeGroup_0	['BMI', 'grip_category']	{'grip_category', 'BMI'}
Depression-Pain (syn)	Memory_Problems	0.005028141146695934	0.0368615482457288	13.640613012717262	AgeGroup_0	['Depression', 'Pain']	{'Pain', 'Depression'}
Depression-Pain (syn)	Memory_Complaints	0.00502814114669593	0.036861548245728806	13.640613012717248	AgeGroup_0	['Depression', 'Pain']	{'Pain', 'Depression'}
Pain-Hearing (syn)	Sleep	0.005783827451216114	0.0424268434581926	13.632471755565545	AgeGroup_0	['Pain', 'Hearing']	{'Hearing', 'Pain'}
Depression-functionality_state (syn)	General_Health	0.02058562456896689	0.15128211198982905	13.607441288465683	AgeGroup_0	['Depression', 'functionality_state']	{'functionality_state', 'Depression'}
Pain-Alcohol_Use (syn)	Hearing	0.0011566433876448517	0.008511881573108983	13.588574720059048	AgeGroup_0	['Pain', 'Alcohol_Use']	{'Alcohol_Use', 'Pain'}
Pain-MAP_NormalElevated_vs_H (syn)	Health_vs_Peers	0.009060145731979097	0.06670954144736946	13.581484050714254	AgeGroup_0	['Pain', 'MAP_NormalElevated_vs_H']	{'Pain', 'MAP_NormalElevated_vs_H'}
Anxiety-Depression (syn)	Sleep	0.01140550529313627	0.08409098918406467	13.563290673357455	AgeGroup_0	['Anxiety', 'Depression']	{'Depression', 'Anxiety'}
Depression-Pain (syn)	Physical_Activity	0.008968126348468313	0.06615202764074583	13.556842727741975	AgeGroup_0	['Depression', 'Pain']	{'Pain', 'Depression'}
Hearing-BMI (syn)	Health_vs_Peers	0.0049286043494352364	0.03646376845831713	13.516442643796617	AgeGroup_0	['Hearing', 'BMI']	{'Hearing', 'BMI'}
Physical_Activity-BMI (syn)	grip_category	0.010906255436457186	0.08073973041599675	13.507916586127664	AgeGroup_0	['Physical_Activity', 'BMI']	{'Physical_Activity', 'BMI'}
Pain-Health_vs_Peers (syn)	functionality_state	0.022821144547429843	0.1694158153921096	13.47049240627904	AgeGroup_0	['Pain', 'Health_vs_Peers']	{'Pain', 'Health_vs_Peers'}
Depression-Alcohol_Use (syn)	Hearing	0.0011407395755709516	0.008495977761035084	13.426819227360745	AgeGroup_0	['Depression', 'Alcohol_Use']	{'Alcohol_Use', 'Depression'}
Alcohol_Use-Memory_Complaints (syn)	Hearing	0.004365289280229631	0.03257765042552663	13.399644305867909	AgeGroup_0	['Alcohol_Use', 'Memory_Complaints']	{'Alcohol_Use', 'Memory_Complaints'}
Alcohol_Use-Memory_Problems (syn)	Hearing	0.004365289280229631	0.03257765042552663	13.399644305867909	AgeGroup_0	['Alcohol_Use', 'Memory_Problems']	{'Memory_Problems', 'Alcohol_Use'}
Anxiety-functionality_state (syn)	Depression	0.015419658557509305	0.1150987127187271	13.39689922961272	AgeGroup_0	['Anxiety', 'functionality_state']	{'functionality_state', 'Anxiety'}
Hearing-BMI (syn)	General_Health	0.00512960917159083	0.038399641174929576	13.358482044722486	AgeGroup_0	['Hearing', 'BMI']	{'Hearing', 'BMI'}
Pain-MAP_NormalElevated_vs_H (syn)	Anxiety	0.0024790633012225943	0.01857699215036529	13.344804590305257	AgeGroup_0	['Pain', 'MAP_NormalElevated_vs_H']	{'Pain', 'MAP_NormalElevated_vs_H'}
MMSE_Spell-functionality_state (syn)	grip_category	0.0028974387010002986	0.021761629432661862	13.314438194832759	AgeGroup_0	['MMSE_Spell', 'functionality_state']	{'MMSE_Spell', 'functionality_state'}
Depression-Memory_Problems (syn)	grip_category	0.0010967321647655794	0.008250610768681225	13.292739113675106	AgeGroup_0	['Depression', 'Memory_Problems']	{'Memory_Problems', 'Depression'}
Depression-Memory_Complaints (syn)	grip_category	0.0010967321647655794	0.008250610768681225	13.292739113675106	AgeGroup_0	['Depression', 'Memory_Complaints']	{'Memory_Complaints', 'Depression'}
BMI-WHR_Obesity (syn)	Anxiety	0.0010684681500006657	0.008085628059627212	13.214411324899942	AgeGroup_0	['BMI', 'WHR_Obesity']	{'WHR_Obesity', 'BMI'}
Pain-General_Health (syn)	Physical_Activity	0.012751404998797521	0.0966539866364843	13.19283916012235	AgeGroup_0	['Pain', 'General_Health']	{'General_Health', 'Pain'}
Pain-Alcohol_Use (syn)	WHR_Obesity	0.0006715429527466136	0.005096236267401199	13.17723350155945	AgeGroup_0	['Pain', 'Alcohol_Use']	{'Alcohol_Use', 'Pain'}
Physical_Activity-WHR_Obesity (syn)	Anxiety	0.0026683005727784867	0.02026088476512978	13.169713977006548	AgeGroup_0	['Physical_Activity', 'WHR_Obesity']	{'WHR_Obesity', 'Physical_Activity'}
Pain-grip_category (syn)	functionality_state	0.022235391325220528	0.1692550535355409	13.137209708513339	AgeGroup_0	['Pain', 'grip_category']	{'Pain', 'grip_category'}
Hearing-WHR_Obesity (syn)	Depression	0.0005046950710111899	0.003866278463850127	13.0537692959809	AgeGroup_0	['Hearing', 'WHR_Obesity']	{'Hearing', 'WHR_Obesity'}
MMSE_Spell-Alcohol_Use (syn)	functionality_state	0.006615755293624808	0.05097415862290844	12.978645400635614	AgeGroup_0	['MMSE_Spell', 'Alcohol_Use']	{'Alcohol_Use', 'MMSE_Spell'}
Depression-Pain (syn)	General_Health	0.02080618063822546	0.16056938450387112	12.957750758348238	AgeGroup_0	['Depression', 'Pain']	{'Pain', 'Depression'}
Depression-functionality_state (syn)	Physical_Activity	0.013107974242890608	0.10162711467403956	12.898107247198087	AgeGroup_0	['Depression', 'functionality_state']	{'functionality_state', 'Depression'}
Anxiety-grip_category (syn)	Alcohol_Use	0.0048598064541187005	0.037730957998572456	12.880156539631383	AgeGroup_0	['Anxiety', 'grip_category']	{'grip_category', 'Anxiety'}
WHR_Obesity-functionality_state (syn)	Memory_Complaints	0.0025551670449881	0.019850919548915748	12.8717817766163	AgeGroup_0	['WHR_Obesity', 'functionality_state']	{'WHR_Obesity', 'functionality_state'}
WHR_Obesity-functionality_state (syn)	Memory_Problems	0.002555167044988075	0.019850919548915755	12.87178177661617	AgeGroup_0	['WHR_Obesity', 'functionality_state']	{'WHR_Obesity', 'functionality_state'}
MMSE_Spell-Physical_Activity (syn)	Depression	0.0034048367129797573	0.02651672115282265	12.840338341067179	AgeGroup_0	['MMSE_Spell', 'Physical_Activity']	{'Physical_Activity', 'MMSE_Spell'}
Depression-Memory_Complaints (syn)	Sleep	0.005893966162408751	0.04594877888349996	12.827253097089928	AgeGroup_0	['Depression', 'Memory_Complaints']	{'Memory_Complaints', 'Depression'}
Depression-Memory_Problems (syn)	Sleep	0.005893966162408751	0.04594877888349996	12.827253097089928	AgeGroup_0	['Depression', 'Memory_Problems']	{'Memory_Problems', 'Depression'}
Hearing-Memory_Complaints (syn)	Sleep	0.004260262819227688	0.03330656889309023	12.79105882356895	AgeGroup_0	['Hearing', 'Memory_Complaints']	{'Hearing', 'Memory_Complaints'}
Hearing-Memory_Problems (syn)	Sleep	0.004260262819227688	0.03330656889309023	12.79105882356895	AgeGroup_0	['Hearing', 'Memory_Problems']	{'Hearing', 'Memory_Problems'}
Physical_Activity-Memory_Complaints (syn)	functionality_state	0.013065308477348636	0.10239672477565934	12.759498417525931	AgeGroup_0	['Physical_Activity', 'Memory_Complaints']	{'Physical_Activity', 'Memory_Complaints'}
Physical_Activity-Memory_Problems (syn)	functionality_state	0.013065308477348636	0.10239672477565934	12.759498417525931	AgeGroup_0	['Physical_Activity', 'Memory_Problems']	{'Memory_Problems', 'Physical_Activity'}
Depression-MAP_NormalElevated_vs_H (syn)	Physical_Activity	0.0033112497373127664	0.026230464534157734	12.623679359550813	AgeGroup_0	['Depression', 'MAP_NormalElevated_vs_H']	{'Depression', 'MAP_NormalElevated_vs_H'}
Memory_Problems-functionality_state (syn)	Alcohol_Use	0.006410069649242279	0.050822096520088345	12.612761157361119	AgeGroup_0	['Memory_Problems', 'functionality_state']	{'Memory_Problems', 'functionality_state'}
Memory_Complaints-functionality_state (syn)	Alcohol_Use	0.006410069649242279	0.050822096520088345	12.612761157361119	AgeGroup_0	['Memory_Complaints', 'functionality_state']	{'functionality_state', 'Memory_Complaints'}
Alcohol_Use-Memory_Complaints (syn)	BMI	0.0059578593014888315	0.047303943362006134	12.594847021303726	AgeGroup_0	['Alcohol_Use', 'Memory_Complaints']	{'Alcohol_Use', 'Memory_Complaints'}
Alcohol_Use-Memory_Problems (syn)	BMI	0.0059578593014888315	0.047303943362006134	12.594847021303726	AgeGroup_0	['Alcohol_Use', 'Memory_Problems']	{'Memory_Problems', 'Alcohol_Use'}
Pain-WHR_Obesity (syn)	Memory_Problems	0.0030927385268977193	0.024637269839524287	12.553089473965173	AgeGroup_0	['Pain', 'WHR_Obesity']	{'WHR_Obesity', 'Pain'}
Pain-WHR_Obesity (syn)	Memory_Complaints	0.0030927385268977193	0.024637269839524287	12.553089473965173	AgeGroup_0	['Pain', 'WHR_Obesity']	{'WHR_Obesity', 'Pain'}
MMSE_Spell-Physical_Activity (syn)	Pain	0.008164144534733016	0.06541006342692819	12.481480841022972	AgeGroup_0	['MMSE_Spell', 'Physical_Activity']	{'Physical_Activity', 'MMSE_Spell'}
Depression-General_Health (syn)	WHR_Obesity	0.0008555710786149253	0.006855119697958353	12.480760603928452	AgeGroup_0	['Depression', 'General_Health']	{'General_Health', 'Depression'}
Depression-functionality_state (syn)	BMI	0.005545177886952146	0.04449470187760947	12.462557682047487	AgeGroup_0	['Depression', 'functionality_state']	{'functionality_state', 'Depression'}
General_Health-Alcohol_Use (syn)	functionality_state	0.01832868623240814	0.14721831204632813	12.45000433549346	AgeGroup_0	['General_Health', 'Alcohol_Use']	{'General_Health', 'Alcohol_Use'}
Anxiety-functionality_state (syn)	Pain	0.020832994636119727	0.1679810210634113	12.401993096741244	AgeGroup_0	['Anxiety', 'functionality_state']	{'functionality_state', 'Anxiety'}
Anxiety-Memory_Complaints (syn)	Sleep	0.01044551815045094	0.08447101975305547	12.365800935027906	AgeGroup_0	['Anxiety', 'Memory_Complaints']	{'Memory_Complaints', 'Anxiety'}
Anxiety-Memory_Problems (syn)	Sleep	0.01044551815045094	0.08447101975305547	12.365800935027906	AgeGroup_0	['Anxiety', 'Memory_Problems']	{'Memory_Problems', 'Anxiety'}
Health_vs_Peers-WHR_Obesity (syn)	Depression	0.005595019113132304	0.045317748127209866	12.346198441782064	AgeGroup_0	['Health_vs_Peers', 'WHR_Obesity']	{'WHR_Obesity', 'Health_vs_Peers'}
Anxiety-grip_category (syn)	Memory_Complaints	0.005064114795797409	0.0410616869115351	12.332943862505541	AgeGroup_0	['Anxiety', 'grip_category']	{'grip_category', 'Anxiety'}
Anxiety-grip_category (syn)	Memory_Problems	0.005064114795797305	0.04106168691153504	12.332943862505306	AgeGroup_0	['Anxiety', 'grip_category']	{'grip_category', 'Anxiety'}
MMSE_Spell-Alcohol_Use (syn)	BMI	0.00581637387601816	0.047472941654017	12.251976964915967	AgeGroup_0	['MMSE_Spell', 'Alcohol_Use']	{'Alcohol_Use', 'MMSE_Spell'}
Memory_Problems-WHR_Obesity (syn)	Pain	0.0031538164819853373	0.025848703712668102	12.201062448016279	AgeGroup_0	['Memory_Problems', 'WHR_Obesity']	{'Memory_Problems', 'WHR_Obesity'}
Memory_Complaints-WHR_Obesity (syn)	Pain	0.0031538164819853373	0.025848703712668102	12.201062448016279	AgeGroup_0	['Memory_Complaints', 'WHR_Obesity']	{'WHR_Obesity', 'Memory_Complaints'}
Anxiety-functionality_state (syn)	Hearing	0.0010753231756129098	0.00896027288437504	12.001009226940651	AgeGroup_0	['Anxiety', 'functionality_state']	{'functionality_state', 'Anxiety'}
Anxiety-Memory_Problems (syn)	Health_vs_Peers	0.004417879937289879	0.03687249879019553	11.981504053814227	AgeGroup_0	['Anxiety', 'Memory_Problems']	{'Memory_Problems', 'Anxiety'}
Anxiety-Memory_Complaints (syn)	Health_vs_Peers	0.004417879937289879	0.03687249879019553	11.981504053814227	AgeGroup_0	['Anxiety', 'Memory_Complaints']	{'Memory_Complaints', 'Anxiety'}
BMI-Memory_Complaints (syn)	Anxiety	0.004765449615246504	0.04014563593445489	11.870405099640156	AgeGroup_0	['BMI', 'Memory_Complaints']	{'Memory_Complaints', 'BMI'}
BMI-Memory_Problems (syn)	Anxiety	0.004765449615246504	0.04014563593445489	11.870405099640156	AgeGroup_0	['BMI', 'Memory_Problems']	{'Memory_Problems', 'BMI'}
General_Health-WHR_Obesity (syn)	Memory_Complaints	0.00442657329324996	0.037442528455627434	11.822314025869874	AgeGroup_0	['General_Health', 'WHR_Obesity']	{'General_Health', 'WHR_Obesity'}
General_Health-WHR_Obesity (syn)	Memory_Problems	0.004426573293249901	0.03744252845562737	11.822314025869735	AgeGroup_0	['General_Health', 'WHR_Obesity']	{'General_Health', 'WHR_Obesity'}
Depression-Physical_Activity (syn)	Memory_Complaints	0.003874410321129163	0.032871524208352404	11.786524703179737	AgeGroup_0	['Depression', 'Physical_Activity']	{'Physical_Activity', 'Depression'}
Depression-Physical_Activity (syn)	Memory_Problems	0.0038744103211291727	0.032871524208352515	11.786524703179726	AgeGroup_0	['Depression', 'Physical_Activity']	{'Physical_Activity', 'Depression'}
Anxiety-Health_vs_Peers (syn)	Physical_Activity	0.0067981389234709234	0.057823425181386084	11.75672126330439	AgeGroup_0	['Anxiety', 'Health_vs_Peers']	{'Health_vs_Peers', 'Anxiety'}
MMSE_Spell-Memory_Problems (syn)	Health_vs_Peers	0.0016129753831174735	0.013775027291247355	11.709416968940287	AgeGroup_0	['MMSE_Spell', 'Memory_Problems']	{'Memory_Problems', 'MMSE_Spell'}
MMSE_Spell-Memory_Complaints (syn)	Health_vs_Peers	0.0016129753831174735	0.013775027291247355	11.709416968940287	AgeGroup_0	['MMSE_Spell', 'Memory_Complaints']	{'MMSE_Spell', 'Memory_Complaints'}
MMSE_Spell-Physical_Activity (syn)	BMI	0.003875947320440673	0.03321785914455359	11.668263459044063	AgeGroup_0	['MMSE_Spell', 'Physical_Activity']	{'Physical_Activity', 'MMSE_Spell'}
BMI-functionality_state (syn)	General_Health	0.017057850924049812	0.14716032515533073	11.591338158600086	AgeGroup_0	['BMI', 'functionality_state']	{'functionality_state', 'BMI'}
Sleep-Memory_Complaints (syn)	Pain	0.004811557351168239	0.041638765496170314	11.555475513823236	AgeGroup_0	['Sleep', 'Memory_Complaints']	{'Sleep', 'Memory_Complaints'}
Sleep-Memory_Problems (syn)	Pain	0.004811557351168239	0.041638765496170314	11.555475513823236	AgeGroup_0	['Sleep', 'Memory_Problems']	{'Memory_Problems', 'Sleep'}
Physical_Activity-Alcohol_Use (syn)	grip_category	0.004215750252172716	0.03671656981236977	11.481873916098866	AgeGroup_0	['Physical_Activity', 'Alcohol_Use']	{'Alcohol_Use', 'Physical_Activity'}
Sleep-BMI (syn)	Anxiety	0.009530420883990857	0.08301831405104929	11.479901745692462	AgeGroup_0	['Sleep', 'BMI']	{'Sleep', 'BMI'}
General_Health-Alcohol_Use (syn)	Depression	0.005701055011582074	0.04969727357237871	11.47156494063825	AgeGroup_0	['General_Health', 'Alcohol_Use']	{'General_Health', 'Alcohol_Use'}
Anxiety-Depression (syn)	Alcohol_Use	0.000937724232941483	0.00819791749883259	11.438566356334007	AgeGroup_0	['Anxiety', 'Depression']	{'Depression', 'Anxiety'}
General_Health-grip_category (syn)	WHR_Obesity	0.004763171500601566	0.04167854249726763	11.428354292652704	AgeGroup_0	['General_Health', 'grip_category']	{'General_Health', 'grip_category'}
Anxiety-Depression (syn)	MAP_NormalElevated_vs_H	0.00015497636691760549	0.0013596507161090922	11.398248467893344	AgeGroup_0	['Anxiety', 'Depression']	{'Depression', 'Anxiety'}
Anxiety-Pain (syn)	Physical_Activity	0.0073487366462991685	0.06447386164148564	11.398009145415655	AgeGroup_0	['Anxiety', 'Pain']	{'Pain', 'Anxiety'}
Pain-Memory_Problems (syn)	Hearing	0.0035626682955075435	0.031456030109255226	11.325867514538361	AgeGroup_0	['Pain', 'Memory_Problems']	{'Memory_Problems', 'Pain'}
Pain-Memory_Complaints (syn)	Hearing	0.0035626682955075435	0.031456030109255226	11.325867514538361	AgeGroup_0	['Pain', 'Memory_Complaints']	{'Pain', 'Memory_Complaints'}
Depression-grip_category (syn)	Physical_Activity	0.002831097234747546	0.02510013968072196	11.27920908313493	AgeGroup_0	['Depression', 'grip_category']	{'grip_category', 'Depression'}
Pain-functionality_state (syn)	Physical_Activity	0.011247431163101963	0.09976657159425095	11.273747291673091	AgeGroup_0	['Pain', 'functionality_state']	{'Pain', 'functionality_state'}
Anxiety-functionality_state (syn)	General_Health	0.01648958084496456	0.146270331808376	11.273359840713988	AgeGroup_0	['Anxiety', 'functionality_state']	{'functionality_state', 'Anxiety'}
MMSE_Spell-Hearing (syn)	MAP_NormalElevated_vs_H	0.00036514048350667254	0.003245038479973777	11.252269757664731	AgeGroup_0	['MMSE_Spell', 'Hearing']	{'Hearing', 'MMSE_Spell'}
Health_vs_Peers-Memory_Complaints (syn)	General_Health	0.022871218601869484	0.20441209425839363	11.188779550860817	AgeGroup_0	['Health_vs_Peers', 'Memory_Complaints']	{'Health_vs_Peers', 'Memory_Complaints'}
Health_vs_Peers-Memory_Problems (syn)	General_Health	0.022871218601869484	0.20441209425839363	11.188779550860817	AgeGroup_0	['Health_vs_Peers', 'Memory_Problems']	{'Memory_Problems', 'Health_vs_Peers'}
Hearing-General_Health (syn)	Physical_Activity	0.01055068759269306	0.09445326923037982	11.170272536527039	AgeGroup_0	['Hearing', 'General_Health']	{'Hearing', 'General_Health'}
Sleep-Alcohol_Use (syn)	MAP_NormalElevated_vs_H	0.002608758942704204	0.023359406160929692	11.16791636196447	AgeGroup_0	['Sleep', 'Alcohol_Use']	{'Alcohol_Use', 'Sleep'}
Depression-Health_vs_Peers (syn)	BMI	0.003885242541942029	0.035207237413466305	11.035351897436788	AgeGroup_0	['Depression', 'Health_vs_Peers']	{'Health_vs_Peers', 'Depression'}
Memory_Problems-WHR_Obesity (syn)	Hearing	0.003268062919247123	0.029649624971032306	11.022274050481318	AgeGroup_0	['Memory_Problems', 'WHR_Obesity']	{'Memory_Problems', 'WHR_Obesity'}
Memory_Complaints-WHR_Obesity (syn)	Hearing	0.003268062919247123	0.029649624971032306	11.022274050481318	AgeGroup_0	['Memory_Complaints', 'WHR_Obesity']	{'WHR_Obesity', 'Memory_Complaints'}
Anxiety-grip_category (syn)	Sleep	0.00930583020862389	0.08464499533378086	10.993952060518382	AgeGroup_0	['Anxiety', 'grip_category']	{'grip_category', 'Anxiety'}
Anxiety-Physical_Activity (syn)	Depression	0.012352825960181595	0.1124255167113475	10.987564319492945	AgeGroup_0	['Anxiety', 'Physical_Activity']	{'Physical_Activity', 'Anxiety'}
Sleep-functionality_state (syn)	Alcohol_Use	0.005436443965481893	0.04959217045523854	10.962302951407985	AgeGroup_0	['Sleep', 'functionality_state']	{'Sleep', 'functionality_state'}
Hearing-Health_vs_Peers (syn)	functionality_state	0.00852607632132444	0.07788112595288724	10.947551434325863	AgeGroup_0	['Hearing', 'Health_vs_Peers']	{'Hearing', 'Health_vs_Peers'}
Anxiety-General_Health (syn)	Pain	0.017211226852614052	0.1576819516816646	10.915153363500249	AgeGroup_0	['Anxiety', 'General_Health']	{'General_Health', 'Anxiety'}
Hearing-WHR_Obesity (syn)	Pain	0.00025560134491049626	0.002379734721650293	10.740749487121086	AgeGroup_0	['Hearing', 'WHR_Obesity']	{'Hearing', 'WHR_Obesity'}
Physical_Activity-MAP_NormalElevated_vs_H (syn)	WHR_Obesity	0.00045135655418369273	0.004222103690120027	10.690323765375394	AgeGroup_0	['Physical_Activity', 'MAP_NormalElevated_vs_H']	{'Physical_Activity', 'MAP_NormalElevated_vs_H'}
MMSE_Spell-BMI (syn)	functionality_state	0.004512112560213028	0.04231467353669856	10.663233774685217	AgeGroup_0	['MMSE_Spell', 'BMI']	{'MMSE_Spell', 'BMI'}
Sleep-MMSE_Spell (syn)	Memory_Problems	0.0029359238473106947	0.02782308733001874	10.55211383440932	AgeGroup_0	['Sleep', 'MMSE_Spell']	{'MMSE_Spell', 'Sleep'}
Sleep-MMSE_Spell (syn)	Memory_Complaints	0.0029359238473106192	0.027823087330018738	10.552113834409052	AgeGroup_0	['Sleep', 'MMSE_Spell']	{'MMSE_Spell', 'Sleep'}
BMI-functionality_state (syn)	Pain	0.017256596861423276	0.16440462328871486	10.496418237045898	AgeGroup_0	['BMI', 'functionality_state']	{'functionality_state', 'BMI'}
Sleep-BMI (syn)	grip_category	0.008125703699587136	0.07795917867912668	10.423023737887029	AgeGroup_0	['Sleep', 'BMI']	{'Sleep', 'BMI'}
Health_vs_Peers-BMI (syn)	General_Health	0.021098583400102677	0.2027212376885808	10.407682806531696	AgeGroup_0	['Health_vs_Peers', 'BMI']	{'Health_vs_Peers', 'BMI'}
Depression-Health_vs_Peers (syn)	functionality_state	0.008001502722962843	0.07740543886253301	10.337132429638423	AgeGroup_0	['Depression', 'Health_vs_Peers']	{'Health_vs_Peers', 'Depression'}
Memory_Complaints-functionality_state (syn)	MMSE_Spell	0.0006903144866322863	0.006730586821511155	10.256378900366023	AgeGroup_0	['Memory_Complaints', 'functionality_state']	{'functionality_state', 'Memory_Complaints'}
Memory_Problems-functionality_state (syn)	MMSE_Spell	0.0006903144866322863	0.006730586821511155	10.256378900366023	AgeGroup_0	['Memory_Problems', 'functionality_state']	{'Memory_Problems', 'functionality_state'}
MMSE_Spell-Memory_Problems (syn)	General_Health	0.0037771592164572597	0.03684646195646868	10.251077080126958	AgeGroup_0	['MMSE_Spell', 'Memory_Problems']	{'Memory_Problems', 'MMSE_Spell'}
MMSE_Spell-Memory_Complaints (syn)	General_Health	0.0037771592164572597	0.03684646195646868	10.251077080126958	AgeGroup_0	['MMSE_Spell', 'Memory_Complaints']	{'MMSE_Spell', 'Memory_Complaints'}
Sleep-General_Health (syn)	Pain	0.015912372641411588	0.15638309747046217	10.175250969445171	AgeGroup_0	['Sleep', 'General_Health']	{'General_Health', 'Sleep'}
General_Health-Memory_Complaints (syn)	Pain	0.015925398070109533	0.15665901905050603	10.165643935875323	AgeGroup_0	['General_Health', 'Memory_Complaints']	{'General_Health', 'Memory_Complaints'}
General_Health-Memory_Problems (syn)	Pain	0.015925398070109533	0.15665901905050603	10.165643935875323	AgeGroup_0	['General_Health', 'Memory_Problems']	{'General_Health', 'Memory_Problems'}
General_Health-WHR_Obesity (syn)	Alcohol_Use	0.004270462288507733	0.04208669308268992	10.14682308281464	AgeGroup_0	['General_Health', 'WHR_Obesity']	{'General_Health', 'WHR_Obesity'}
Memory_Problems-functionality_state (syn)	General_Health	0.014635694434280975	0.14441644539769244	10.1343682805496	AgeGroup_0	['Memory_Problems', 'functionality_state']	{'Memory_Problems', 'functionality_state'}
Memory_Complaints-functionality_state (syn)	General_Health	0.014635694434280975	0.14441644539769244	10.1343682805496	AgeGroup_0	['Memory_Complaints', 'functionality_state']	{'functionality_state', 'Memory_Complaints'}
Sleep-functionality_state (syn)	Physical_Activity	0.009850772685614856	0.09836991311676385	10.014009744953329	AgeGroup_0	['Sleep', 'functionality_state']	{'Sleep', 'functionality_state'}
Anxiety-Pain (syn)	General_Health	0.01540801338898159	0.15483642519994056	9.951155465572906	AgeGroup_0	['Anxiety', 'Pain']	{'Pain', 'Anxiety'}
Health_vs_Peers-BMI (syn)	Depression	0.004389284046115892	0.04425036624289706	9.919203881889784	AgeGroup_0	['Health_vs_Peers', 'BMI']	{'Health_vs_Peers', 'BMI'}
Health_vs_Peers-WHR_Obesity (syn)	Anxiety	0.003585992726313573	0.03617034489536424	9.914178968122505	AgeGroup_0	['Health_vs_Peers', 'WHR_Obesity']	{'WHR_Obesity', 'Health_vs_Peers'}
Depression-Health_vs_Peers (syn)	Anxiety	0.011077132127471696	0.11175377211167298	9.912087903755564	AgeGroup_0	['Depression', 'Health_vs_Peers']	{'Health_vs_Peers', 'Depression'}
Pain-Alcohol_Use (syn)	Sleep	0.00400478064108017	0.040647796648056685	9.852392924898263	AgeGroup_0	['Pain', 'Alcohol_Use']	{'Alcohol_Use', 'Pain'}
Anxiety-Sleep (syn)	Depression	0.010866898899003167	0.1107159325645182	9.815117524002817	AgeGroup_0	['Anxiety', 'Sleep']	{'Sleep', 'Anxiety'}
Sleep-Pain (syn)	Health_vs_Peers	0.006227364647439669	0.06387676036283005	9.74903018260046	AgeGroup_0	['Sleep', 'Pain']	{'Pain', 'Sleep'}
General_Health-BMI (syn)	Health_vs_Peers	0.01942773630277429	0.20099759100369222	9.665656292575871	AgeGroup_0	['General_Health', 'BMI']	{'General_Health', 'BMI'}
MMSE_Spell-BMI (syn)	Physical_Activity	0.003080153585735572	0.0319499227767355	9.640566605620723	AgeGroup_0	['MMSE_Spell', 'BMI']	{'MMSE_Spell', 'BMI'}
Health_vs_Peers-Memory_Complaints (syn)	Alcohol_Use	0.002955629756451833	0.030718635201920468	9.621618073276423	AgeGroup_0	['Health_vs_Peers', 'Memory_Complaints']	{'Health_vs_Peers', 'Memory_Complaints'}
Health_vs_Peers-Memory_Problems (syn)	Alcohol_Use	0.002955629756451833	0.030718635201920468	9.621618073276423	AgeGroup_0	['Health_vs_Peers', 'Memory_Problems']	{'Memory_Problems', 'Health_vs_Peers'}
Health_vs_Peers-functionality_state (syn)	Pain	0.015619722451729903	0.16325122743501425	9.567905060896205	AgeGroup_0	['Health_vs_Peers', 'functionality_state']	{'Health_vs_Peers', 'functionality_state'}
Pain-grip_category (syn)	MAP_NormalElevated_vs_H	0.0019413531017663016	0.020322058323638353	9.552935390939927	AgeGroup_0	['Pain', 'grip_category']	{'Pain', 'grip_category'}
Anxiety-WHR_Obesity (syn)	BMI	0.005615680099594616	0.058877930638350985	9.537835380268548	AgeGroup_0	['Anxiety', 'WHR_Obesity']	{'WHR_Obesity', 'Anxiety'}
Hearing-Health_vs_Peers (syn)	Physical_Activity	0.005379094387742421	0.05640438064565758	9.536660674522524	AgeGroup_0	['Hearing', 'Health_vs_Peers']	{'Hearing', 'Health_vs_Peers'}
Depression-BMI (syn)	Memory_Complaints	0.0030770528538454607	0.0325016138621853	9.467384810160222	AgeGroup_0	['Depression', 'BMI']	{'BMI', 'Depression'}
Depression-BMI (syn)	Memory_Problems	0.003077052853845436	0.032501613862185336	9.467384810160137	AgeGroup_0	['Depression', 'BMI']	{'BMI', 'Depression'}
Memory_Complaints-functionality_state (syn)	Hearing	0.002767397562998052	0.029237497827254034	9.46523392442425	AgeGroup_0	['Memory_Complaints', 'functionality_state']	{'functionality_state', 'Memory_Complaints'}
Memory_Problems-functionality_state (syn)	Hearing	0.002767397562998052	0.029237497827254034	9.46523392442425	AgeGroup_0	['Memory_Problems', 'functionality_state']	{'Memory_Problems', 'functionality_state'}
MMSE_Spell-BMI (syn)	grip_category	0.007338958409984457	0.07776801437868737	9.436988289617084	AgeGroup_0	['MMSE_Spell', 'BMI']	{'MMSE_Spell', 'BMI'}
BMI-Memory_Complaints (syn)	Alcohol_Use	0.00422511141830883	0.04633542948360775	9.118532978751311	AgeGroup_0	['BMI', 'Memory_Complaints']	{'Memory_Complaints', 'BMI'}
BMI-Memory_Problems (syn)	Alcohol_Use	0.00422511141830883	0.04633542948360775	9.118532978751311	AgeGroup_0	['BMI', 'Memory_Problems']	{'Memory_Problems', 'BMI'}
Hearing-General_Health (syn)	Sleep	0.0008066716066991433	0.008959234399531116	9.003800667849037	AgeGroup_0	['Hearing', 'General_Health']	{'Hearing', 'General_Health'}
Anxiety-Pain (syn)	Depression	0.009842697556686457	0.1096103972286781	8.979711601766958	AgeGroup_0	['Anxiety', 'Pain']	{'Pain', 'Anxiety'}
Hearing-functionality_state (syn)	Alcohol_Use	0.004416552745617087	0.04933589779562653	8.952006435380204	AgeGroup_0	['Hearing', 'functionality_state']	{'Hearing', 'functionality_state'}
Pain-Health_vs_Peers (syn)	grip_category	0.0005706996211878226	0.006378223155243034	8.947627063168767	AgeGroup_0	['Pain', 'Health_vs_Peers']	{'Pain', 'Health_vs_Peers'}
General_Health-Health_vs_Peers (syn)	Memory_Problems	0.003230115097851188	0.03624607026022865	8.911628418365297	AgeGroup_0	['General_Health', 'Health_vs_Peers']	{'General_Health', 'Health_vs_Peers'}
General_Health-Health_vs_Peers (syn)	Memory_Complaints	0.003230115097851149	0.03624607026022861	8.911628418365197	AgeGroup_0	['General_Health', 'Health_vs_Peers']	{'General_Health', 'Health_vs_Peers'}
Anxiety-Memory_Problems (syn)	Depression	0.009660902689979834	0.10933995685119767	8.835656212236755	AgeGroup_0	['Anxiety', 'Memory_Problems']	{'Memory_Problems', 'Anxiety'}
Anxiety-Memory_Complaints (syn)	Depression	0.009660902689979834	0.10933995685119767	8.835656212236755	AgeGroup_0	['Anxiety', 'Memory_Complaints']	{'Memory_Complaints', 'Anxiety'}
Memory_Problems-grip_category (syn)	BMI	0.00664707012226124	0.07562734275596648	8.789241932920923	AgeGroup_0	['Memory_Problems', 'grip_category']	{'Memory_Problems', 'grip_category'}
Memory_Complaints-grip_category (syn)	BMI	0.00664707012226124	0.07562734275596648	8.789241932920923	AgeGroup_0	['Memory_Complaints', 'grip_category']	{'grip_category', 'Memory_Complaints'}
Physical_Activity-grip_category (syn)	Sleep	0.0016318047943405826	0.01860332401547909	8.771576482691062	AgeGroup_0	['Physical_Activity', 'grip_category']	{'Physical_Activity', 'grip_category'}
Sleep-WHR_Obesity (syn)	Depression	0.0037656235808963805	0.04332468580365822	8.691635059886394	AgeGroup_0	['Sleep', 'WHR_Obesity']	{'WHR_Obesity', 'Sleep'}
Depression-MMSE_Spell (syn)	Physical_Activity	0.002116818068476604	0.024468326158810075	8.65125818062721	AgeGroup_0	['Depression', 'MMSE_Spell']	{'MMSE_Spell', 'Depression'}
General_Health-Physical_Activity (syn)	Anxiety	0.0016254612336523973	0.01893230203674423	8.585650231533736	AgeGroup_0	['General_Health', 'Physical_Activity']	{'General_Health', 'Physical_Activity'}
Depression-Hearing (syn)	General_Health	0.004206588805979087	0.04928064729621927	8.535985293971189	AgeGroup_0	['Depression', 'Hearing']	{'Hearing', 'Depression'}
Health_vs_Peers-functionality_state (syn)	Sleep	0.002392545354229458	0.028088815306862174	8.517786628206256	AgeGroup_0	['Health_vs_Peers', 'functionality_state']	{'Health_vs_Peers', 'functionality_state'}
Alcohol_Use-WHR_Obesity (syn)	Health_vs_Peers	0.002439999398717677	0.028826964901752655	8.464295173056275	AgeGroup_0	['Alcohol_Use', 'WHR_Obesity']	{'WHR_Obesity', 'Alcohol_Use'}
General_Health-MAP_NormalElevated_vs_H (syn)	Depression	0.004059372027894475	0.048064445402315914	8.445685774414201	AgeGroup_0	['General_Health', 'MAP_NormalElevated_vs_H']	{'General_Health', 'MAP_NormalElevated_vs_H'}
MMSE_Spell-Pain (syn)	Sleep	0.003377107269854223	0.04002012327683077	8.438522906323389	AgeGroup_0	['MMSE_Spell', 'Pain']	{'Pain', 'MMSE_Spell'}
Alcohol_Use-functionality_state (syn)	Sleep	0.002366234510023723	0.028062504462656446	8.432014730447658	AgeGroup_0	['Alcohol_Use', 'functionality_state']	{'Alcohol_Use', 'functionality_state'}
Physical_Activity-grip_category (syn)	Pain	0.005267995372533807	0.06260218917028885	8.415033790917347	AgeGroup_0	['Physical_Activity', 'grip_category']	{'Physical_Activity', 'grip_category'}
MMSE_Spell-functionality_state (syn)	Memory_Complaints	0.0015773743355785887	0.019068884711471924	8.271980031583249	AgeGroup_0	['MMSE_Spell', 'functionality_state']	{'MMSE_Spell', 'functionality_state'}
MMSE_Spell-functionality_state (syn)	Memory_Problems	0.0015773743355784607	0.01906888471147191	8.271980031582585	AgeGroup_0	['MMSE_Spell', 'functionality_state']	{'MMSE_Spell', 'functionality_state'}
MAP_NormalElevated_vs_H-functionality_state (syn)	Sleep	0.0024457404314791667	0.029847083283657993	8.19423596012904	AgeGroup_0	['MAP_NormalElevated_vs_H', 'functionality_state']	{'functionality_state', 'MAP_NormalElevated_vs_H'}
Anxiety-BMI (syn)	Alcohol_Use	0.0038079171072030824	0.046493670461703725	8.19018388823403	AgeGroup_0	['Anxiety', 'BMI']	{'BMI', 'Anxiety'}
Anxiety-WHR_Obesity (syn)	Health_vs_Peers	0.002850010259991333	0.035304629112897	8.072624841568459	AgeGroup_0	['Anxiety', 'WHR_Obesity']	{'WHR_Obesity', 'Anxiety'}
Sleep-General_Health (syn)	Health_vs_Peers	0.015890082681267202	0.19745993738218515	8.047243857123195	AgeGroup_0	['Sleep', 'General_Health']	{'General_Health', 'Sleep'}
Depression-Health_vs_Peers (syn)	General_Health	0.015914343615914123	0.1983275020863482	8.024274721609364	AgeGroup_0	['Depression', 'Health_vs_Peers']	{'Health_vs_Peers', 'Depression'}
Sleep-Memory_Complaints (syn)	Hearing	0.0026446897026720178	0.032973121114164575	8.020744210155808	AgeGroup_0	['Sleep', 'Memory_Complaints']	{'Sleep', 'Memory_Complaints'}
Sleep-Memory_Problems (syn)	Hearing	0.0026446897026720178	0.032973121114164575	8.020744210155808	AgeGroup_0	['Sleep', 'Memory_Problems']	{'Memory_Problems', 'Sleep'}
Memory_Problems-MAP_NormalElevated_vs_H (syn)	Depression	0.002429241154808156	0.030581489845020144	7.943501664304072	AgeGroup_0	['Memory_Problems', 'MAP_NormalElevated_vs_H']	{'Memory_Problems', 'MAP_NormalElevated_vs_H'}
Memory_Complaints-MAP_NormalElevated_vs_H (syn)	Depression	0.002429241154808156	0.030581489845020144	7.943501664304072	AgeGroup_0	['Memory_Complaints', 'MAP_NormalElevated_vs_H']	{'Memory_Complaints', 'MAP_NormalElevated_vs_H'}
Health_vs_Peers-Memory_Complaints (syn)	functionality_state	0.0059136545751344236	0.0745644909392	7.93092596844311	AgeGroup_0	['Health_vs_Peers', 'Memory_Complaints']	{'Health_vs_Peers', 'Memory_Complaints'}
Health_vs_Peers-Memory_Problems (syn)	functionality_state	0.0059136545751344236	0.0745644909392	7.93092596844311	AgeGroup_0	['Health_vs_Peers', 'Memory_Problems']	{'Memory_Problems', 'Health_vs_Peers'}
WHR_Obesity-functionality_state (syn)	Anxiety	0.00013154472734654789	0.0016630031364481138	7.910070911081057	AgeGroup_0	['WHR_Obesity', 'functionality_state']	{'WHR_Obesity', 'functionality_state'}
Depression-WHR_Obesity (syn)	Physical_Activity	0.0019335177496524686	0.02456323873181952	7.8715912456111345	AgeGroup_0	['Depression', 'WHR_Obesity']	{'WHR_Obesity', 'Depression'}
Health_vs_Peers-grip_category (syn)	WHR_Obesity	0.00313780596999923	0.040122059508073356	7.820650306766633	AgeGroup_0	['Health_vs_Peers', 'grip_category']	{'grip_category', 'Health_vs_Peers'}
Anxiety-Alcohol_Use (syn)	MAP_NormalElevated_vs_H	0.0014129997441375847	0.01806797535825768	7.820465304607556	AgeGroup_0	['Anxiety', 'Alcohol_Use']	{'Alcohol_Use', 'Anxiety'}
Physical_Activity-functionality_state (syn)	Pain	0.012543033445007103	0.16046424328873857	7.816715542313829	AgeGroup_0	['Physical_Activity', 'functionality_state']	{'Physical_Activity', 'functionality_state'}
Hearing-General_Health (syn)	functionality_state	0.010875080661635575	0.1400609435760478	7.764534768917086	AgeGroup_0	['Hearing', 'General_Health']	{'Hearing', 'General_Health'}
Sleep-Hearing (syn)	Anxiety	0.006138993659738671	0.0795115300467621	7.720884827808273	AgeGroup_0	['Sleep', 'Hearing']	{'Hearing', 'Sleep'}
Anxiety-BMI (syn)	grip_category	0.0058420494294205635	0.07576629076894065	7.710618231578299	AgeGroup_0	['Anxiety', 'BMI']	{'BMI', 'Anxiety'}
Anxiety-Health_vs_Peers (syn)	Pain	0.0049329596294151986	0.0643432327921725	7.6666331723626175	AgeGroup_0	['Anxiety', 'Health_vs_Peers']	{'Health_vs_Peers', 'Anxiety'}
Sleep-WHR_Obesity (syn)	functionality_state	0.002328338127471374	0.030563247998994323	7.6180978132559325	AgeGroup_0	['Sleep', 'WHR_Obesity']	{'WHR_Obesity', 'Sleep'}
Health_vs_Peers-MAP_NormalElevated_vs_H (syn)	Anxiety	0.0026847327195901527	0.03534449415770343	7.595900814455446	AgeGroup_0	['Health_vs_Peers', 'MAP_NormalElevated_vs_H']	{'Health_vs_Peers', 'MAP_NormalElevated_vs_H'}
General_Health-Memory_Complaints (syn)	Alcohol_Use	0.0028947491326866263	0.038747013164534605	7.470896196293678	AgeGroup_0	['General_Health', 'Memory_Complaints']	{'General_Health', 'Memory_Complaints'}
General_Health-Memory_Problems (syn)	Alcohol_Use	0.0028947491326866263	0.038747013164534605	7.470896196293678	AgeGroup_0	['General_Health', 'Memory_Problems']	{'General_Health', 'Memory_Problems'}
General_Health-Health_vs_Peers (syn)	Physical_Activity	0.006806999653803748	0.09128002123322293	7.457272206819146	AgeGroup_0	['General_Health', 'Health_vs_Peers']	{'General_Health', 'Health_vs_Peers'}
Depression-MAP_NormalElevated_vs_H (syn)	General_Health	0.003572781252623004	0.048646839742863185	7.344323437057707	AgeGroup_0	['Depression', 'MAP_NormalElevated_vs_H']	{'Depression', 'MAP_NormalElevated_vs_H'}
Depression-MAP_NormalElevated_vs_H (syn)	Memory_Complaints	0.002296548179108698	0.03129366206633195	7.33870064245212	AgeGroup_0	['Depression', 'MAP_NormalElevated_vs_H']	{'Depression', 'MAP_NormalElevated_vs_H'}
Depression-MAP_NormalElevated_vs_H (syn)	Memory_Problems	0.002296548179108589	0.03129366206633194	7.338700642451773	AgeGroup_0	['Depression', 'MAP_NormalElevated_vs_H']	{'Depression', 'MAP_NormalElevated_vs_H'}
Sleep-BMI (syn)	Alcohol_Use	0.0032901962425760357	0.04502677941418977	7.30719870570881	AgeGroup_0	['Sleep', 'BMI']	{'Sleep', 'BMI'}
Sleep-grip_category (syn)	Anxiety	0.005783543192711615	0.0791502942951898	7.3070394042275835	AgeGroup_0	['Sleep', 'grip_category']	{'grip_category', 'Sleep'}
Physical_Activity-grip_category (syn)	Alcohol_Use	0.002543235593028572	0.03487433761238569	7.292570317164496	AgeGroup_0	['Physical_Activity', 'grip_category']	{'Physical_Activity', 'grip_category'}
General_Health-Physical_Activity (syn)	Pain	0.010947626080630123	0.15141835090968064	7.230052377971187	AgeGroup_0	['General_Health', 'Physical_Activity']	{'General_Health', 'Physical_Activity'}
BMI-WHR_Obesity (syn)	Alcohol_Use	0.0034090506829118766	0.047209933609936035	7.221045280594063	AgeGroup_0	['BMI', 'WHR_Obesity']	{'WHR_Obesity', 'BMI'}
Hearing-functionality_state (syn)	Physical_Activity	0.006869886406553656	0.09538902683770259	7.201967180399336	AgeGroup_0	['Hearing', 'functionality_state']	{'Hearing', 'functionality_state'}
Health_vs_Peers-WHR_Obesity (syn)	Pain	0.004580295080645443	0.06362592855089953	7.198787011778215	AgeGroup_0	['Health_vs_Peers', 'WHR_Obesity']	{'WHR_Obesity', 'Health_vs_Peers'}
General_Health-Health_vs_Peers (syn)	Pain	0.01087770534596971	0.15134843017502028	7.187194035240843	AgeGroup_0	['General_Health', 'Health_vs_Peers']	{'General_Health', 'Health_vs_Peers'}
MMSE_Spell-Physical_Activity (syn)	Anxiety	0.0013272593580377979	0.018634100161129635	7.122744573448385	AgeGroup_0	['MMSE_Spell', 'Physical_Activity']	{'Physical_Activity', 'MMSE_Spell'}
General_Health-Health_vs_Peers (syn)	Anxiety	0.002496056309285423	0.03507505157834729	7.116329690093176	AgeGroup_0	['General_Health', 'Health_vs_Peers']	{'General_Health', 'Health_vs_Peers'}
Sleep-MAP_NormalElevated_vs_H (syn)	Memory_Problems	0.0018802714990266162	0.026570473037554	7.076545067033961	AgeGroup_0	['Sleep', 'MAP_NormalElevated_vs_H']	{'Sleep', 'MAP_NormalElevated_vs_H'}
Sleep-MAP_NormalElevated_vs_H (syn)	Memory_Complaints	0.0018802714990266071	0.026570473037554034	7.076545067033918	AgeGroup_0	['Sleep', 'MAP_NormalElevated_vs_H']	{'Sleep', 'MAP_NormalElevated_vs_H'}
MMSE_Spell-grip_category (syn)	BMI	0.005240155300254947	0.07417383598984645	7.0646950239600175	AgeGroup_0	['MMSE_Spell', 'grip_category']	{'MMSE_Spell', 'grip_category'}
Hearing-grip_category (syn)	Alcohol_Use	0.0024540266169540883	0.034796007836365044	7.052609680094979	AgeGroup_0	['Hearing', 'grip_category']	{'Hearing', 'grip_category'}
Pain-WHR_Obesity (syn)	Physical_Activity	0.00432389876237717	0.06144974059986358	7.0364800895298965	AgeGroup_0	['Pain', 'WHR_Obesity']	{'WHR_Obesity', 'Pain'}
WHR_Obesity-functionality_state (syn)	Physical_Activity	0.006679870320895021	0.09520745265282837	7.016121253924315	AgeGroup_0	['WHR_Obesity', 'functionality_state']	{'WHR_Obesity', 'functionality_state'}
grip_category-WHR_Obesity (syn)	MAP_NormalElevated_vs_H	0.0014286377977149219	0.020540023393079598	6.955385446134704	AgeGroup_0	['grip_category', 'WHR_Obesity']	{'WHR_Obesity', 'grip_category'}
Memory_Problems-WHR_Obesity (syn)	Health_vs_Peers	0.0008666119307473491	0.01252740349963443	6.917729845395641	AgeGroup_0	['Memory_Problems', 'WHR_Obesity']	{'Memory_Problems', 'WHR_Obesity'}
Memory_Complaints-WHR_Obesity (syn)	Health_vs_Peers	0.0008666119307473491	0.01252740349963443	6.917729845395641	AgeGroup_0	['Memory_Complaints', 'WHR_Obesity']	{'WHR_Obesity', 'Memory_Complaints'}
Depression-Physical_Activity (syn)	functionality_state	0.0066717181738744115	0.09663801268031103	6.903823856503729	AgeGroup_0	['Depression', 'Physical_Activity']	{'Physical_Activity', 'Depression'}
General_Health-Memory_Problems (syn)	BMI	0.002355371116627787	0.034688836722078814	6.789997414726323	AgeGroup_0	['General_Health', 'Memory_Problems']	{'General_Health', 'Memory_Problems'}
General_Health-Memory_Complaints (syn)	BMI	0.002355371116627787	0.034688836722078814	6.789997414726323	AgeGroup_0	['General_Health', 'Memory_Complaints']	{'General_Health', 'Memory_Complaints'}
Pain-BMI (syn)	grip_category	0.0050376124560561975	0.07487108743559574	6.728381580392513	AgeGroup_0	['Pain', 'BMI']	{'Pain', 'BMI'}
Sleep-MMSE_Spell (syn)	functionality_state	0.0020311941713567275	0.030266104042879684	6.711118710485568	AgeGroup_0	['Sleep', 'MMSE_Spell']	{'MMSE_Spell', 'Sleep'}
Depression-General_Health (syn)	Pain	0.010098516277589481	0.15056924110664	6.706891927838868	AgeGroup_0	['Depression', 'General_Health']	{'General_Health', 'Depression'}
Health_vs_Peers-MAP_NormalElevated_vs_H (syn)	Depression	0.002824246666069199	0.04226028059227152	6.682981339659376	AgeGroup_0	['Health_vs_Peers', 'MAP_NormalElevated_vs_H']	{'Health_vs_Peers', 'MAP_NormalElevated_vs_H'}
MMSE_Spell-Memory_Complaints (syn)	Sleep	0.001944438567539049	0.029172815175912633	6.6652414441803005	AgeGroup_0	['MMSE_Spell', 'Memory_Complaints']	{'MMSE_Spell', 'Memory_Complaints'}
MMSE_Spell-Memory_Problems (syn)	Sleep	0.001944438567539049	0.029172815175912633	6.6652414441803005	AgeGroup_0	['MMSE_Spell', 'Memory_Problems']	{'Memory_Problems', 'MMSE_Spell'}
Health_vs_Peers-grip_category (syn)	functionality_state	0.004907580379079506	0.07365570569361432	6.662865195391069	AgeGroup_0	['Health_vs_Peers', 'grip_category']	{'grip_category', 'Health_vs_Peers'}
Health_vs_Peers-Alcohol_Use (syn)	General_Health	0.012936874821282666	0.19479493400933537	6.641278884933772	AgeGroup_0	['Health_vs_Peers', 'Alcohol_Use']	{'Alcohol_Use', 'Health_vs_Peers'}
Sleep-WHR_Obesity (syn)	BMI	0.0044459492415946985	0.06695345009903707	6.640358689534717	AgeGroup_0	['Sleep', 'WHR_Obesity']	{'WHR_Obesity', 'Sleep'}
Alcohol_Use-functionality_state (syn)	General_Health	0.009237357465172381	0.13923759333170554	6.634240971952335	AgeGroup_0	['Alcohol_Use', 'functionality_state']	{'Alcohol_Use', 'functionality_state'}
Hearing-grip_category (syn)	WHR_Obesity	0.002624949235817589	0.03982039853500326	6.591971282030702	AgeGroup_0	['Hearing', 'grip_category']	{'Hearing', 'grip_category'}
MMSE_Spell-Physical_Activity (syn)	functionality_state	0.006291453562930431	0.09568185579713279	6.575388312147434	AgeGroup_0	['MMSE_Spell', 'Physical_Activity']	{'Physical_Activity', 'MMSE_Spell'}
Sleep-General_Health (syn)	Physical_Activity	0.005869208567899459	0.08977179020558625	6.537920826195393	AgeGroup_0	['Sleep', 'General_Health']	{'General_Health', 'Sleep'}
Depression-Physical_Activity (syn)	Anxiety	0.006990934430694007	0.10699495336697015	6.533891749750639	AgeGroup_0	['Depression', 'Physical_Activity']	{'Physical_Activity', 'Depression'}
Anxiety-Hearing (syn)	Sleep	0.005066691650894038	0.07775217554182243	6.516462871406981	AgeGroup_0	['Anxiety', 'Hearing']	{'Hearing', 'Anxiety'}
Anxiety-MMSE_Spell (syn)	Health_vs_Peers	0.0022629378274966958	0.03485037516264162	6.493295457899362	AgeGroup_0	['Anxiety', 'MMSE_Spell']	{'MMSE_Spell', 'Anxiety'}
Depression-functionality_state (syn)	Pain	0.010210975745524792	0.15735900217281631	6.488968285596268	AgeGroup_0	['Depression', 'functionality_state']	{'functionality_state', 'Depression'}
MAP_NormalElevated_vs_H-functionality_state (syn)	Depression	0.0012007186965257255	0.0185868518410526	6.460043404842287	AgeGroup_0	['MAP_NormalElevated_vs_H', 'functionality_state']	{'functionality_state', 'MAP_NormalElevated_vs_H'}
BMI-WHR_Obesity (syn)	functionality_state	0.00260071485907	0.040325115717736955	6.449367380057086	AgeGroup_0	['BMI', 'WHR_Obesity']	{'WHR_Obesity', 'BMI'}
Health_vs_Peers-MAP_NormalElevated_vs_H (syn)	Memory_Problems	0.0007944521456955421	0.012349078232091335	6.433291058364284	AgeGroup_0	['Health_vs_Peers', 'MAP_NormalElevated_vs_H']	{'Health_vs_Peers', 'MAP_NormalElevated_vs_H'}
Health_vs_Peers-MAP_NormalElevated_vs_H (syn)	Memory_Complaints	0.0007944521456955368	0.01234907823209133	6.433291058364244	AgeGroup_0	['Health_vs_Peers', 'MAP_NormalElevated_vs_H']	{'Health_vs_Peers', 'MAP_NormalElevated_vs_H'}
Anxiety-grip_category (syn)	Pain	0.0010682224286205381	0.0167232180191472	6.387660720547206	AgeGroup_0	['Anxiety', 'grip_category']	{'grip_category', 'Anxiety'}
Physical_Activity-Memory_Complaints (syn)	Hearing	0.001813808493712773	0.028475224709587837	6.369777630243069	AgeGroup_0	['Physical_Activity', 'Memory_Complaints']	{'Physical_Activity', 'Memory_Complaints'}
Physical_Activity-Memory_Problems (syn)	Hearing	0.001813808493712773	0.028475224709587837	6.369777630243069	AgeGroup_0	['Physical_Activity', 'Memory_Problems']	{'Memory_Problems', 'Physical_Activity'}
Pain-Alcohol_Use (syn)	Depression	0.002225547625695788	0.034963881030991954	6.365276279607131	AgeGroup_0	['Pain', 'Alcohol_Use']	{'Alcohol_Use', 'Pain'}
MMSE_Spell-Physical_Activity (syn)	General_Health	0.0057359058352688085	0.0901535198565021	6.362375916546224	AgeGroup_0	['MMSE_Spell', 'Physical_Activity']	{'Physical_Activity', 'MMSE_Spell'}
Physical_Activity-WHR_Obesity (syn)	Pain	0.0038322835029292145	0.061078202395124404	6.274388165744591	AgeGroup_0	['Physical_Activity', 'WHR_Obesity']	{'WHR_Obesity', 'Physical_Activity'}
Depression-MAP_NormalElevated_vs_H (syn)	Health_vs_Peers	0.0025630293638926717	0.0409714779873662	6.255642924775613	AgeGroup_0	['Depression', 'MAP_NormalElevated_vs_H']	{'Depression', 'MAP_NormalElevated_vs_H'}
Anxiety-Hearing (syn)	Pain	0.001074457837325182	0.017234244949469364	6.2344352217081855	AgeGroup_0	['Anxiety', 'Hearing']	{'Hearing', 'Anxiety'}
BMI-MAP_NormalElevated_vs_H (syn)	General_Health	0.0021750397834836566	0.0354450717868224	6.136367268671417	AgeGroup_0	['BMI', 'MAP_NormalElevated_vs_H']	{'BMI', 'MAP_NormalElevated_vs_H'}
General_Health-Physical_Activity (syn)	Depression	0.002878611470759977	0.046968118412819	6.128862658407705	AgeGroup_0	['General_Health', 'Physical_Activity']	{'General_Health', 'Physical_Activity'}
Memory_Problems-MAP_NormalElevated_vs_H (syn)	Health_vs_Peers	0.0007662795651853524	0.012556096637155026	6.10284857889543	AgeGroup_0	['Memory_Problems', 'MAP_NormalElevated_vs_H']	{'Memory_Problems', 'MAP_NormalElevated_vs_H'}
Memory_Complaints-MAP_NormalElevated_vs_H (syn)	Health_vs_Peers	0.0007662795651853524	0.012556096637155026	6.10284857889543	AgeGroup_0	['Memory_Complaints', 'MAP_NormalElevated_vs_H']	{'Memory_Complaints', 'MAP_NormalElevated_vs_H'}
grip_category-MAP_NormalElevated_vs_H (syn)	Sleep	0.000907784833882235	0.014960286469444549	6.0679642447778575	AgeGroup_0	['grip_category', 'MAP_NormalElevated_vs_H']	{'grip_category', 'MAP_NormalElevated_vs_H'}
Hearing-Physical_Activity (syn)	General_Health	0.005362478044330019	0.08985077193605193	5.968204756378244	AgeGroup_0	['Hearing', 'Physical_Activity']	{'Hearing', 'Physical_Activity'}
Pain-Hearing (syn)	functionality_state	0.009248579741536776	0.1560191389595075	5.927849495398838	AgeGroup_0	['Pain', 'Hearing']	{'Hearing', 'Pain'}
Sleep-MAP_NormalElevated_vs_H (syn)	WHR_Obesity	0.0005378661108685089	0.009167638167938977	5.867008503340935	AgeGroup_0	['Sleep', 'MAP_NormalElevated_vs_H']	{'Sleep', 'MAP_NormalElevated_vs_H'}
Depression-General_Health (syn)	Health_vs_Peers	0.011235063228228164	0.19280491792914614	5.82716631344276	AgeGroup_0	['Depression', 'General_Health']	{'General_Health', 'Depression'}
Sleep-Health_vs_Peers (syn)	functionality_state	0.0043055224087023445	0.07416372077741482	5.805429344118764	AgeGroup_0	['Sleep', 'Health_vs_Peers']	{'Health_vs_Peers', 'Sleep'}
Pain-functionality_state (syn)	WHR_Obesity	0.00015922283869700322	0.00274701951358439	5.796203409172172	AgeGroup_0	['Pain', 'functionality_state']	{'Pain', 'functionality_state'}
MMSE_Spell-BMI (syn)	Pain	0.0017868466858427918	0.03092714383052404	5.777600077247466	AgeGroup_0	['MMSE_Spell', 'BMI']	{'MMSE_Spell', 'BMI'}
Alcohol_Use-WHR_Obesity (syn)	Memory_Complaints	0.0005072193717446222	0.008835209534972837	5.740886729815193	AgeGroup_0	['Alcohol_Use', 'WHR_Obesity']	{'WHR_Obesity', 'Alcohol_Use'}
Alcohol_Use-WHR_Obesity (syn)	Memory_Problems	0.0005072193717445634	0.008835209534972797	5.7408867298145525	AgeGroup_0	['Alcohol_Use', 'WHR_Obesity']	{'WHR_Obesity', 'Alcohol_Use'}
Anxiety-WHR_Obesity (syn)	Sleep	0.004425573150873332	0.0776331599588871	5.700622199607775	AgeGroup_0	['Anxiety', 'WHR_Obesity']	{'WHR_Obesity', 'Anxiety'}
Sleep-MAP_NormalElevated_vs_H (syn)	Health_vs_Peers	0.0008611611820827491	0.01549974872581056	5.55596866321273	AgeGroup_0	['Sleep', 'MAP_NormalElevated_vs_H']	{'Sleep', 'MAP_NormalElevated_vs_H'}
Pain-General_Health (syn)	Health_vs_Peers	0.010629429926706282	0.1921992846276242	5.5304211705575455	AgeGroup_0	['Pain', 'General_Health']	{'General_Health', 'Pain'}
BMI-Alcohol_Use (syn)	WHR_Obesity	0.003222793882142533	0.05845821113651857	5.512987516187043	AgeGroup_0	['BMI', 'Alcohol_Use']	{'Alcohol_Use', 'BMI'}
WHR_Obesity-functionality_state (syn)	General_Health	0.0074723011655792055	0.13725305212899064	5.444178507999024	AgeGroup_0	['WHR_Obesity', 'functionality_state']	{'WHR_Obesity', 'functionality_state'}
Depression-Alcohol_Use (syn)	BMI	0.0023921262281393846	0.0441166739706228	5.422272381032841	AgeGroup_0	['Depression', 'Alcohol_Use']	{'Alcohol_Use', 'Depression'}
Hearing-Health_vs_Peers (syn)	Pain	0.003407018449771338	0.06315749901540081	5.39447967839978	AgeGroup_0	['Hearing', 'Health_vs_Peers']	{'Hearing', 'Health_vs_Peers'}
Pain-WHR_Obesity (syn)	General_Health	0.007890209062218486	0.14717499694973435	5.361106998978421	AgeGroup_0	['Pain', 'WHR_Obesity']	{'WHR_Obesity', 'Pain'}
Hearing-BMI (syn)	Alcohol_Use	0.0023634144784455617	0.04409999765005932	5.359216789986343	AgeGroup_0	['Hearing', 'BMI']	{'Hearing', 'BMI'}
Hearing-Alcohol_Use (syn)	functionality_state	0.0025395663793798613	0.047814599719311186	5.311278133222959	AgeGroup_0	['Hearing', 'Alcohol_Use']	{'Hearing', 'Alcohol_Use'}
Sleep-MAP_NormalElevated_vs_H (syn)	Anxiety	0.004118506521235111	0.07781907881970719	5.2924123283146915	AgeGroup_0	['Sleep', 'MAP_NormalElevated_vs_H']	{'Sleep', 'MAP_NormalElevated_vs_H'}
BMI-Memory_Complaints (syn)	WHR_Obesity	0.002978076445607567	0.05643641962688104	5.276869910062631	AgeGroup_0	['BMI', 'Memory_Complaints']	{'Memory_Complaints', 'BMI'}
BMI-Memory_Problems (syn)	WHR_Obesity	0.002978076445607567	0.05643641962688104	5.276869910062631	AgeGroup_0	['BMI', 'Memory_Problems']	{'Memory_Problems', 'BMI'}
MMSE_Spell-Health_vs_Peers (syn)	Anxiety	0.0018007886908841786	0.03437978395994604	5.237929048600702	AgeGroup_0	['MMSE_Spell', 'Health_vs_Peers']	{'MMSE_Spell', 'Health_vs_Peers'}
Hearing-Physical_Activity (syn)	functionality_state	0.004915947927483744	0.09471662840445322	5.19016355448376	AgeGroup_0	['Hearing', 'Physical_Activity']	{'Hearing', 'Physical_Activity'}
Hearing-WHR_Obesity (syn)	Alcohol_Use	0.00048240990842401293	0.009313729463072367	5.179556807363802	AgeGroup_0	['Hearing', 'WHR_Obesity']	{'Hearing', 'WHR_Obesity'}
Pain-MAP_NormalElevated_vs_H (syn)	grip_category	0.0010127785796459018	0.0196118198387003	5.164123411165397	AgeGroup_0	['Pain', 'MAP_NormalElevated_vs_H']	{'Pain', 'MAP_NormalElevated_vs_H'}
Sleep-Pain (syn)	Anxiety	0.004003278097108302	0.07768956844259269	5.1529158642018364	AgeGroup_0	['Sleep', 'Pain']	{'Pain', 'Sleep'}
General_Health-BMI (syn)	grip_category	0.0037905031482328862	0.07362397812777241	5.148462830485159	AgeGroup_0	['General_Health', 'BMI']	{'General_Health', 'BMI'}
Depression-functionality_state (syn)	Hearing	0.0002520633974240489	0.004898466132290954	5.145761767391497	AgeGroup_0	['Depression', 'functionality_state']	{'functionality_state', 'Depression'}
Physical_Activity-MAP_NormalElevated_vs_H (syn)	Depression	0.001223439293692004	0.02379723228547862	5.141099095118563	AgeGroup_0	['Physical_Activity', 'MAP_NormalElevated_vs_H']	{'Physical_Activity', 'MAP_NormalElevated_vs_H'}
Pain-WHR_Obesity (syn)	Health_vs_Peers	0.0030903819546355417	0.060739777670025884	5.087904620633138	AgeGroup_0	['Pain', 'WHR_Obesity']	{'WHR_Obesity', 'Pain'}
General_Health-BMI (syn)	Anxiety	0.0007671763662378411	0.015095980621478338	5.081990931720686	AgeGroup_0	['General_Health', 'BMI']	{'General_Health', 'BMI'}
Pain-WHR_Obesity (syn)	BMI	0.002928202767698678	0.05859810892868664	4.997094311118937	AgeGroup_0	['Pain', 'WHR_Obesity']	{'WHR_Obesity', 'Pain'}
Anxiety-functionality_state (syn)	BMI	0.002026372941372949	0.040760485012144666	4.971415184998872	AgeGroup_0	['Anxiety', 'functionality_state']	{'functionality_state', 'Anxiety'}
General_Health-Alcohol_Use (syn)	Anxiety	0.0008134327848282152	0.016366752298144792	4.970031744907752	AgeGroup_0	['General_Health', 'Alcohol_Use']	{'General_Health', 'Alcohol_Use'}
Sleep-WHR_Obesity (syn)	Physical_Activity	0.0007160651482233239	0.014545985394952943	4.92276823316335	AgeGroup_0	['Sleep', 'WHR_Obesity']	{'WHR_Obesity', 'Sleep'}
Pain-MAP_NormalElevated_vs_H (syn)	Physical_Activity	0.0029477190358215876	0.06011939823330928	4.903108019115863	AgeGroup_0	['Pain', 'MAP_NormalElevated_vs_H']	{'Pain', 'MAP_NormalElevated_vs_H'}
Depression-functionality_state (syn)	Alcohol_Use	0.0022491874118762837	0.04637361716976815	4.8501444337246395	AgeGroup_0	['Depression', 'functionality_state']	{'functionality_state', 'Depression'}
Depression-grip_category (syn)	Anxiety	0.004982134625933633	0.10459966185099066	4.763050413137112	AgeGroup_0	['Depression', 'grip_category']	{'grip_category', 'Depression'}
Anxiety-BMI (syn)	MMSE_Spell	0.00010877832976702838	0.0022874535988025497	4.755433282842211	AgeGroup_0	['Anxiety', 'BMI']	{'BMI', 'Anxiety'}
Depression-Hearing (syn)	Health_vs_Peers	0.001922626904175148	0.040652016470308555	4.72947487261646	AgeGroup_0	['Depression', 'Hearing']	{'Hearing', 'Depression'}
Physical_Activity-WHR_Obesity (syn)	functionality_state	0.00437951984784504	0.09366534992743042	4.675709695461751	AgeGroup_0	['Physical_Activity', 'WHR_Obesity']	{'WHR_Obesity', 'Physical_Activity'}
Anxiety-Alcohol_Use (syn)	Depression	0.004851601990979341	0.10453065615219718	4.641319752088213	AgeGroup_0	['Anxiety', 'Alcohol_Use']	{'Alcohol_Use', 'Anxiety'}
BMI-functionality_state (syn)	WHR_Obesity	0.002595763389113746	0.0560739011214473	4.629182805547502	AgeGroup_0	['BMI', 'functionality_state']	{'functionality_state', 'BMI'}
General_Health-Alcohol_Use (syn)	Memory_Problems	0.0016331396225313934	0.035353015497135085	4.6195200029364925	AgeGroup_0	['General_Health', 'Alcohol_Use']	{'General_Health', 'Alcohol_Use'}
General_Health-Alcohol_Use (syn)	Memory_Complaints	0.0016331396225312748	0.03535301549713497	4.619520002936173	AgeGroup_0	['General_Health', 'Alcohol_Use']	{'General_Health', 'Alcohol_Use'}
Health_vs_Peers-Memory_Problems (syn)	Physical_Activity	0.002447133916696981	0.05349876386377766	4.5741877754933675	AgeGroup_0	['Health_vs_Peers', 'Memory_Problems']	{'Memory_Problems', 'Health_vs_Peers'}
Health_vs_Peers-Memory_Complaints (syn)	Physical_Activity	0.002447133916696981	0.05349876386377766	4.5741877754933675	AgeGroup_0	['Health_vs_Peers', 'Memory_Complaints']	{'Health_vs_Peers', 'Memory_Complaints'}
Depression-General_Health (syn)	Physical_Activity	0.003999754694473577	0.08790233633216035	4.550225695207385	AgeGroup_0	['Depression', 'General_Health']	{'General_Health', 'Depression'}
General_Health-BMI (syn)	Memory_Problems	0.0016021105575957297	0.035252867772877845	4.544624760509072	AgeGroup_0	['General_Health', 'BMI']	{'General_Health', 'BMI'}
General_Health-BMI (syn)	Memory_Complaints	0.0016021105575957297	0.035252867772877845	4.544624760509072	AgeGroup_0	['General_Health', 'BMI']	{'General_Health', 'BMI'}
Anxiety-grip_category (syn)	WHR_Obesity	0.001748521886431403	0.038573446573969404	4.532967732293234	AgeGroup_0	['Anxiety', 'grip_category']	{'grip_category', 'Anxiety'}
Physical_Activity-WHR_Obesity (syn)	General_Health	0.003995342880106618	0.08832667632682552	4.5233705673732	AgeGroup_0	['Physical_Activity', 'WHR_Obesity']	{'WHR_Obesity', 'Physical_Activity'}
General_Health-functionality_state (syn)	grip_category	0.0008738835710622517	0.01936259602707272	4.513256227834277	AgeGroup_0	['General_Health', 'functionality_state']	{'General_Health', 'functionality_state'}
MMSE_Spell-MAP_NormalElevated_vs_H (syn)	grip_category	0.0009094495759412952	0.020392121768743526	4.459808480230214	AgeGroup_0	['MMSE_Spell', 'MAP_NormalElevated_vs_H']	{'MMSE_Spell', 'MAP_NormalElevated_vs_H'}
Hearing-functionality_state (syn)	General_Health	0.006032481587558007	0.13581323255096941	4.441748034598966	AgeGroup_0	['Hearing', 'functionality_state']	{'Hearing', 'functionality_state'}
Anxiety-grip_category (syn)	BMI	0.003205410337354384	0.07248840540406801	4.421962822173625	AgeGroup_0	['Anxiety', 'grip_category']	{'grip_category', 'Anxiety'}
BMI-MAP_NormalElevated_vs_H (syn)	Health_vs_Peers	0.001436455383878827	0.032971619492760736	4.356641881646778	AgeGroup_0	['BMI', 'MAP_NormalElevated_vs_H']	{'BMI', 'MAP_NormalElevated_vs_H'}
Alcohol_Use-functionality_state (syn)	Health_vs_Peers	0.0031245892406129836	0.07224683494710189	4.324880450334971	AgeGroup_0	['Alcohol_Use', 'functionality_state']	{'Alcohol_Use', 'functionality_state'}
General_Health-grip_category (syn)	Health_vs_Peers	0.008028318169859728	0.18959817287077765	4.234385832046757	AgeGroup_0	['General_Health', 'grip_category']	{'General_Health', 'grip_category'}
Memory_Complaints-functionality_state (syn)	Pain	0.006506497562292688	0.15383400630388913	4.229557377215752	AgeGroup_0	['Memory_Complaints', 'functionality_state']	{'functionality_state', 'Memory_Complaints'}
Memory_Problems-functionality_state (syn)	Pain	0.006506497562292688	0.15383400630388913	4.229557377215752	AgeGroup_0	['Memory_Problems', 'functionality_state']	{'Memory_Problems', 'functionality_state'}
General_Health-BMI (syn)	Depression	0.001946873487621501	0.046314513637374426	4.20359264239457	AgeGroup_0	['General_Health', 'BMI']	{'General_Health', 'BMI'}
Memory_Problems-MAP_NormalElevated_vs_H (syn)	Hearing	0.001143864418805715	0.027499857934362253	4.159528465695844	AgeGroup_0	['Memory_Problems', 'MAP_NormalElevated_vs_H']	{'Memory_Problems', 'MAP_NormalElevated_vs_H'}
Memory_Complaints-MAP_NormalElevated_vs_H (syn)	Hearing	0.001143864418805715	0.027499857934362253	4.159528465695844	AgeGroup_0	['Memory_Complaints', 'MAP_NormalElevated_vs_H']	{'Memory_Complaints', 'MAP_NormalElevated_vs_H'}
Anxiety-General_Health (syn)	BMI	0.0014013686126468474	0.03398170093434501	4.123891900980437	AgeGroup_0	['Anxiety', 'General_Health']	{'General_Health', 'Anxiety'}
Anxiety-MMSE_Spell (syn)	Sleep	0.003034624543798407	0.0757201084347268	4.007686473949456	AgeGroup_0	['Anxiety', 'MMSE_Spell']	{'MMSE_Spell', 'Anxiety'}
Health_vs_Peers-functionality_state (syn)	Alcohol_Use	0.0018340971511456728	0.04599731893779435	3.9874001213550314	AgeGroup_0	['Health_vs_Peers', 'functionality_state']	{'Health_vs_Peers', 'functionality_state'}
Anxiety-Memory_Complaints (syn)	Physical_Activity	0.0006966195900612506	0.017533561940459873	3.973063730158297	AgeGroup_0	['Anxiety', 'Memory_Complaints']	{'Memory_Complaints', 'Anxiety'}
Anxiety-Memory_Problems (syn)	Physical_Activity	0.0006966195900612506	0.017533561940459873	3.973063730158297	AgeGroup_0	['Anxiety', 'Memory_Problems']	{'Memory_Problems', 'Anxiety'}
General_Health-WHR_Obesity (syn)	Pain	0.005815305030599945	0.14643363003586352	3.9712906312407203	AgeGroup_0	['General_Health', 'WHR_Obesity']	{'General_Health', 'WHR_Obesity'}
Hearing-BMI (syn)	WHR_Obesity	0.0022007183226332447	0.05565906150390669	3.9539263925224057	AgeGroup_0	['Hearing', 'BMI']	{'Hearing', 'BMI'}
Anxiety-MAP_NormalElevated_vs_H (syn)	Memory_Problems	0.0014728296091718078	0.03747040172490953	3.930648035173591	AgeGroup_0	['Anxiety', 'MAP_NormalElevated_vs_H']	{'Anxiety', 'MAP_NormalElevated_vs_H'}
Anxiety-MAP_NormalElevated_vs_H (syn)	Memory_Complaints	0.0014728296091717878	0.037470401724909466	3.930648035173544	AgeGroup_0	['Anxiety', 'MAP_NormalElevated_vs_H']	{'Anxiety', 'MAP_NormalElevated_vs_H'}
General_Health-WHR_Obesity (syn)	Depression	0.0018046179150541387	0.04622287752766035	3.904166100377963	AgeGroup_0	['General_Health', 'WHR_Obesity']	{'General_Health', 'WHR_Obesity'}
Pain-BMI (syn)	General_Health	0.005680688970212673	0.14555727161979815	3.902717402570499	AgeGroup_0	['Pain', 'BMI']	{'Pain', 'BMI'}
Sleep-MMSE_Spell (syn)	Depression	0.0015843309472620495	0.040749071029228846	3.8880173394029693	AgeGroup_0	['Sleep', 'MMSE_Spell']	{'MMSE_Spell', 'Sleep'}
MMSE_Spell-Health_vs_Peers (syn)	Memory_Complaints	0.0004682862567290791	0.012279943352780945	3.813423590614772	AgeGroup_0	['MMSE_Spell', 'Health_vs_Peers']	{'MMSE_Spell', 'Health_vs_Peers'}
MMSE_Spell-Health_vs_Peers (syn)	Memory_Problems	0.0004682862567290594	0.012279943352780945	3.8134235906146112	AgeGroup_0	['MMSE_Spell', 'Health_vs_Peers']	{'MMSE_Spell', 'Health_vs_Peers'}
Health_vs_Peers-Alcohol_Use (syn)	Depression	0.0015057344473900485	0.04094176837359236	3.677746485325862	AgeGroup_0	['Health_vs_Peers', 'Alcohol_Use']	{'Alcohol_Use', 'Health_vs_Peers'}
Anxiety-MMSE_Spell (syn)	BMI	0.0003050912485420776	0.00829872469918098	3.676363050965984	AgeGroup_0	['Anxiety', 'MMSE_Spell']	{'MMSE_Spell', 'Anxiety'}
General_Health-WHR_Obesity (syn)	functionality_state	0.004902798359819093	0.1336842458915958	3.6674466217917394	AgeGroup_0	['General_Health', 'WHR_Obesity']	{'General_Health', 'WHR_Obesity'}
Depression-MMSE_Spell (syn)	Sleep	0.0014564780868424206	0.03976540818930368	3.6626760623425265	AgeGroup_0	['Depression', 'MMSE_Spell']	{'MMSE_Spell', 'Depression'}
Pain-Hearing (syn)	Health_vs_Peers	0.002192077043636568	0.0600655713626064	3.649473390344269	AgeGroup_0	['Pain', 'Hearing']	{'Hearing', 'Pain'}
Anxiety-MAP_NormalElevated_vs_H (syn)	Health_vs_Peers	0.0012230197465472037	0.033677638599452865	3.6315484024674856	AgeGroup_0	['Anxiety', 'MAP_NormalElevated_vs_H']	{'Anxiety', 'MAP_NormalElevated_vs_H'}
Hearing-WHR_Obesity (syn)	Memory_Complaints	0.0009997417537562754	0.02768263916924551	3.6114394572138746	AgeGroup_0	['Hearing', 'WHR_Obesity']	{'Hearing', 'WHR_Obesity'}
Hearing-WHR_Obesity (syn)	Memory_Problems	0.0009997417537562015	0.027682639169245467	3.611439457213613	AgeGroup_0	['Hearing', 'WHR_Obesity']	{'Hearing', 'WHR_Obesity'}
Anxiety-MAP_NormalElevated_vs_H (syn)	Sleep	0.0027060664378079345	0.07783251089081383	3.476781626130627	AgeGroup_0	['Anxiety', 'MAP_NormalElevated_vs_H']	{'Anxiety', 'MAP_NormalElevated_vs_H'}
General_Health-Physical_Activity (syn)	Health_vs_Peers	0.006501733657498943	0.1885948293232796	3.4474612484491844	AgeGroup_0	['General_Health', 'Physical_Activity']	{'General_Health', 'Physical_Activity'}
Memory_Complaints-MAP_NormalElevated_vs_H (syn)	Anxiety	0.0012564044898985838	0.03670694260982175	3.4227979792640237	AgeGroup_0	['Memory_Complaints', 'MAP_NormalElevated_vs_H']	{'Memory_Complaints', 'MAP_NormalElevated_vs_H'}
Memory_Problems-MAP_NormalElevated_vs_H (syn)	Anxiety	0.0012564044898985838	0.03670694260982175	3.4227979792640237	AgeGroup_0	['Memory_Problems', 'MAP_NormalElevated_vs_H']	{'Memory_Problems', 'MAP_NormalElevated_vs_H'}
General_Health-Alcohol_Use (syn)	Health_vs_Peers	0.006415135597416044	0.18798499029833401	3.4125786251525514	AgeGroup_0	['General_Health', 'Alcohol_Use']	{'General_Health', 'Alcohol_Use'}
Health_vs_Peers-MAP_NormalElevated_vs_H (syn)	Physical_Activity	0.001779998368309332	0.0528052846262245	3.370871648375393	AgeGroup_0	['Health_vs_Peers', 'MAP_NormalElevated_vs_H']	{'Health_vs_Peers', 'MAP_NormalElevated_vs_H'}
Anxiety-General_Health (syn)	Alcohol_Use	0.001302926138477956	0.03873183829046509	3.3639666899020058	AgeGroup_0	['Anxiety', 'General_Health']	{'General_Health', 'Anxiety'}
General_Health-Memory_Problems (syn)	Hearing	0.0009129997185014085	0.027268993234057945	3.3481240420754013	AgeGroup_0	['General_Health', 'Memory_Problems']	{'General_Health', 'Memory_Problems'}
General_Health-Memory_Complaints (syn)	Hearing	0.0009129997185014085	0.027268993234057945	3.3481240420754013	AgeGroup_0	['General_Health', 'Memory_Complaints']	{'General_Health', 'Memory_Complaints'}
Health_vs_Peers-WHR_Obesity (syn)	Physical_Activity	0.0017381477110300111	0.05276343396894516	3.294227801877013	AgeGroup_0	['Health_vs_Peers', 'WHR_Obesity']	{'WHR_Obesity', 'Health_vs_Peers'}
MMSE_Spell-General_Health (syn)	Pain	0.00478021310050278	0.14525093792955326	3.291003258664797	AgeGroup_0	['MMSE_Spell', 'General_Health']	{'General_Health', 'MMSE_Spell'}
BMI-MAP_NormalElevated_vs_H (syn)	Pain	0.0009832289359631174	0.030154781206859025	3.2606070964941094	AgeGroup_0	['BMI', 'MAP_NormalElevated_vs_H']	{'BMI', 'MAP_NormalElevated_vs_H'}
Health_vs_Peers-BMI (syn)	MAP_NormalElevated_vs_H	0.0006426977139517498	0.019901101800004078	3.2294579486630144	AgeGroup_0	['Health_vs_Peers', 'BMI']	{'Health_vs_Peers', 'BMI'}
Hearing-functionality_state (syn)	Sleep	0.0008630972572638161	0.026955154473577558	3.2019748137962116	AgeGroup_0	['Hearing', 'functionality_state']	{'Hearing', 'functionality_state'}
Health_vs_Peers-grip_category (syn)	General_Health	0.006011637313519295	0.18780500249087104	3.200999565393107	AgeGroup_0	['Health_vs_Peers', 'grip_category']	{'grip_category', 'Health_vs_Peers'}
Alcohol_Use-functionality_state (syn)	Depression	0.0005590053700053391	0.017945138514532222	3.1150797167302375	AgeGroup_0	['Alcohol_Use', 'functionality_state']	{'Alcohol_Use', 'functionality_state'}
grip_category-functionality_state (syn)	Pain	0.004697687380869422	0.15184571380816092	3.0937240591488764	AgeGroup_0	['grip_category', 'functionality_state']	{'grip_category', 'functionality_state'}
Sleep-MMSE_Spell (syn)	Anxiety	0.002266273512092837	0.07563302461457103	2.996407354646808	AgeGroup_0	['Sleep', 'MMSE_Spell']	{'MMSE_Spell', 'Sleep'}
Sleep-Alcohol_Use (syn)	Anxiety	0.002297681888978902	0.0770780699366014	2.980980051613645	AgeGroup_0	['Sleep', 'Alcohol_Use']	{'Alcohol_Use', 'Sleep'}
MMSE_Spell-functionality_state (syn)	Pain	0.00437281732151714	0.15155251475349685	2.885347912985551	AgeGroup_0	['MMSE_Spell', 'functionality_state']	{'MMSE_Spell', 'functionality_state'}
General_Health-WHR_Obesity (syn)	Physical_Activity	0.0024944343410176753	0.08664044175786167	2.879064661268688	AgeGroup_0	['General_Health', 'WHR_Obesity']	{'General_Health', 'WHR_Obesity'}
Sleep-WHR_Obesity (syn)	Pain	0.0010751249374418629	0.037902333082443916	2.8365666438086707	AgeGroup_0	['Sleep', 'WHR_Obesity']	{'WHR_Obesity', 'Sleep'}
General_Health-MAP_NormalElevated_vs_H (syn)	Health_vs_Peers	0.005262302505043948	0.18683215720596189	2.8165935584862076	AgeGroup_0	['General_Health', 'MAP_NormalElevated_vs_H']	{'General_Health', 'MAP_NormalElevated_vs_H'}
Hearing-functionality_state (syn)	Health_vs_Peers	0.001996207334441678	0.07152726489658712	2.7908341488071158	AgeGroup_0	['Hearing', 'functionality_state']	{'Hearing', 'functionality_state'}
Hearing-Health_vs_Peers (syn)	General_Health	0.005186054505260728	0.18699199404563105	2.773409916146031	AgeGroup_0	['Hearing', 'Health_vs_Peers']	{'Hearing', 'Health_vs_Peers'}
Anxiety-Physical_Activity (syn)	Memory_Complaints	0.0010210918657378662	0.037018663981475554	2.7583163623863602	AgeGroup_0	['Anxiety', 'Physical_Activity']	{'Physical_Activity', 'Anxiety'}
Anxiety-Physical_Activity (syn)	Memory_Problems	0.0010210918657378614	0.037018663981475596	2.7583163623863443	AgeGroup_0	['Anxiety', 'Physical_Activity']	{'Physical_Activity', 'Anxiety'}
Anxiety-Hearing (syn)	BMI	0.00022519748239451009	0.008320858148227183	2.706421361629509	AgeGroup_0	['Anxiety', 'Hearing']	{'Hearing', 'Anxiety'}
MMSE_Spell-WHR_Obesity (syn)	grip_category	0.0010392786144027815	0.039181682259701	2.6524604214651	AgeGroup_0	['MMSE_Spell', 'WHR_Obesity']	{'WHR_Obesity', 'MMSE_Spell'}
Anxiety-MMSE_Spell (syn)	Hearing	0.00029119364528527284	0.011129325366301296	2.616453699583479	AgeGroup_0	['Anxiety', 'MMSE_Spell']	{'MMSE_Spell', 'Anxiety'}
BMI-Memory_Complaints (syn)	Sleep	0.0007033716006268414	0.027241901284727147	2.581947542043178	AgeGroup_0	['BMI', 'Memory_Complaints']	{'Memory_Complaints', 'BMI'}
BMI-Memory_Problems (syn)	Sleep	0.0007033716006268414	0.027241901284727147	2.581947542043178	AgeGroup_0	['BMI', 'Memory_Problems']	{'Memory_Problems', 'BMI'}
Sleep-Pain (syn)	Memory_Complaints	0.000774121629344187	0.030253373812819735	2.558794381525	AgeGroup_0	['Sleep', 'Pain']	{'Pain', 'Sleep'}
Sleep-Pain (syn)	Memory_Problems	0.000774121629344187	0.03025337381281974	2.5587943815249994	AgeGroup_0	['Sleep', 'Pain']	{'Pain', 'Sleep'}
Depression-Hearing (syn)	Anxiety	0.002593450124501515	0.10311574906723564	2.5150863451619605	AgeGroup_0	['Depression', 'Hearing']	{'Hearing', 'Depression'}
MMSE_Spell-Pain (syn)	functionality_state	0.003764856878254717	0.1501763806124861	2.506956728414918	AgeGroup_0	['MMSE_Spell', 'Pain']	{'Pain', 'MMSE_Spell'}
Pain-grip_category (syn)	Alcohol_Use	0.0009897121642004295	0.04025686699972606	2.4584927689657627	AgeGroup_0	['Pain', 'grip_category']	{'Pain', 'grip_category'}
General_Health-MAP_NormalElevated_vs_H (syn)	Physical_Activity	0.002072619189081037	0.08602719763480007	2.4092603805132113	AgeGroup_0	['General_Health', 'MAP_NormalElevated_vs_H']	{'General_Health', 'MAP_NormalElevated_vs_H'}
MAP_NormalElevated_vs_H-functionality_state (syn)	General_Health	0.0031497118893681064	0.1329304628527796	2.3694432576048507	AgeGroup_0	['MAP_NormalElevated_vs_H', 'functionality_state']	{'functionality_state', 'MAP_NormalElevated_vs_H'}
Anxiety-MMSE_Spell (syn)	Physical_Activity	0.00040155872160601907	0.01704415487580383	2.355990804660421	AgeGroup_0	['Anxiety', 'MMSE_Spell']	{'MMSE_Spell', 'Anxiety'}
Health_vs_Peers-WHR_Obesity (syn)	Memory_Complaints	0.00027869889706430155	0.0118333249834601	2.355203608908315	AgeGroup_0	['Health_vs_Peers', 'WHR_Obesity']	{'WHR_Obesity', 'Health_vs_Peers'}
Health_vs_Peers-WHR_Obesity (syn)	Memory_Problems	0.0002786988970642812	0.01183332498346008	2.3552036089081474	AgeGroup_0	['Health_vs_Peers', 'WHR_Obesity']	{'WHR_Obesity', 'Health_vs_Peers'}
Pain-WHR_Obesity (syn)	MMSE_Spell	0.00016227407481750659	0.006922959715679006	2.3439985422707417	AgeGroup_0	['Pain', 'WHR_Obesity']	{'WHR_Obesity', 'Pain'}
Depression-General_Health (syn)	BMI	0.0007527215270543759	0.033420616104920406	2.2522670578282824	AgeGroup_0	['Depression', 'General_Health']	{'General_Health', 'Depression'}
Sleep-Health_vs_Peers (syn)	General_Health	0.004065611653102376	0.1855593451967976	2.191003448945422	AgeGroup_0	['Sleep', 'Health_vs_Peers']	{'Health_vs_Peers', 'Sleep'}
Anxiety-General_Health (syn)	Physical_Activity	0.0018161569142292446	0.08571873855191602	2.118739665224167	AgeGroup_0	['Anxiety', 'General_Health']	{'General_Health', 'Anxiety'}
Health_vs_Peers-WHR_Obesity (syn)	functionality_state	0.0014139141340253677	0.06984217337805673	2.0244417744159096	AgeGroup_0	['Health_vs_Peers', 'WHR_Obesity']	{'WHR_Obesity', 'Health_vs_Peers'}
Health_vs_Peers-Memory_Problems (syn)	Pain	0.001210732963237227	0.060118986709178625	2.013894494087305	AgeGroup_0	['Health_vs_Peers', 'Memory_Problems']	{'Memory_Problems', 'Health_vs_Peers'}
Health_vs_Peers-Memory_Complaints (syn)	Pain	0.001210732963237227	0.060118986709178625	2.013894494087305	AgeGroup_0	['Health_vs_Peers', 'Memory_Complaints']	{'Health_vs_Peers', 'Memory_Complaints'}
General_Health-grip_category (syn)	functionality_state	0.0025900171161292503	0.13137146464790594	1.9715218392904892	AgeGroup_0	['General_Health', 'grip_category']	{'General_Health', 'grip_category'}
WHR_Obesity-functionality_state (syn)	Health_vs_Peers	0.0013876638318519765	0.0705099095383409	1.9680408625363675	AgeGroup_0	['WHR_Obesity', 'functionality_state']	{'WHR_Obesity', 'functionality_state'}
General_Health-Health_vs_Peers (syn)	functionality_state	0.002511580113277222	0.13135679106742298	1.9120291329194201	AgeGroup_0	['General_Health', 'Health_vs_Peers']	{'General_Health', 'Health_vs_Peers'}
General_Health-functionality_state (syn)	Health_vs_Peers	0.003475929503756912	0.18504578420467482	1.8784159383562438	AgeGroup_0	['General_Health', 'functionality_state']	{'General_Health', 'functionality_state'}
MMSE_Spell-Pain (syn)	General_Health	0.0025205629468172293	0.14199195557289934	1.775144892291564	AgeGroup_0	['MMSE_Spell', 'Pain']	{'Pain', 'MMSE_Spell'}
Hearing-Alcohol_Use (syn)	WHR_Obesity	8.652183480052178e-05	0.004889254611377609	1.7696324220706345	AgeGroup_0	['Hearing', 'Alcohol_Use']	{'Hearing', 'Alcohol_Use'}
Health_vs_Peers-MAP_NormalElevated_vs_H (syn)	General_Health	0.0032582638987551137	0.18475199744245033	1.7635879145339433	AgeGroup_0	['Health_vs_Peers', 'MAP_NormalElevated_vs_H']	{'Health_vs_Peers', 'MAP_NormalElevated_vs_H'}
MAP_NormalElevated_vs_H-functionality_state (syn)	Memory_Complaints	0.0003082635721356167	0.017604016076063263	1.751097992660734	AgeGroup_0	['MAP_NormalElevated_vs_H', 'functionality_state']	{'functionality_state', 'MAP_NormalElevated_vs_H'}
MAP_NormalElevated_vs_H-functionality_state (syn)	Memory_Problems	0.00030826357213537534	0.017604016076063052	1.751097992659384	AgeGroup_0	['MAP_NormalElevated_vs_H', 'functionality_state']	{'functionality_state', 'MAP_NormalElevated_vs_H'}
Physical_Activity-Alcohol_Use (syn)	Hearing	0.00017228871110985507	0.009883424414779952	1.7432086681637358	AgeGroup_0	['Physical_Activity', 'Alcohol_Use']	{'Alcohol_Use', 'Physical_Activity'}
Depression-Hearing (syn)	functionality_state	0.0003288714956244618	0.019777980390749118	1.6628163701602565	AgeGroup_0	['Depression', 'Hearing']	{'Hearing', 'Depression'}
grip_category-functionality_state (syn)	Physical_Activity	0.0014511692089710846	0.08997030964012005	1.6129423303929267	AgeGroup_0	['grip_category', 'functionality_state']	{'grip_category', 'functionality_state'}
Pain-Hearing (syn)	Depression	0.000529900979292037	0.03325953750192109	1.5932301501830253	AgeGroup_0	['Pain', 'Hearing']	{'Hearing', 'Pain'}
General_Health-BMI (syn)	Pain	0.002247667908421661	0.1427183927374722	1.5748971560772855	AgeGroup_0	['General_Health', 'BMI']	{'General_Health', 'BMI'}
Anxiety-General_Health (syn)	Health_vs_Peers	0.0028800381340446917	0.18469774488266175	1.5593250128063971	AgeGroup_0	['Anxiety', 'General_Health']	{'General_Health', 'Anxiety'}
grip_category-MAP_NormalElevated_vs_H (syn)	WHR_Obesity	0.0005776686729497083	0.03769592099699407	1.532443451894364	AgeGroup_0	['grip_category', 'MAP_NormalElevated_vs_H']	{'grip_category', 'MAP_NormalElevated_vs_H'}
Physical_Activity-BMI (syn)	WHR_Obesity	0.0008253990338893408	0.05496151795760283	1.5017762692181307	AgeGroup_0	['Physical_Activity', 'BMI']	{'Physical_Activity', 'BMI'}
Sleep-MAP_NormalElevated_vs_H (syn)	Depression	0.000588555142280229	0.0395358515492871	1.4886618580771196	AgeGroup_0	['Sleep', 'MAP_NormalElevated_vs_H']	{'Sleep', 'MAP_NormalElevated_vs_H'}
Depression-WHR_Obesity (syn)	Memory_Complaints	0.00041599626318595336	0.02942964080477911	1.4135281702738256	AgeGroup_0	['Depression', 'WHR_Obesity']	{'WHR_Obesity', 'Depression'}
Depression-WHR_Obesity (syn)	Memory_Problems	0.00041599626318574557	0.029429640804779052	1.4135281702731226	AgeGroup_0	['Depression', 'WHR_Obesity']	{'WHR_Obesity', 'Depression'}
Physical_Activity-MAP_NormalElevated_vs_H (syn)	Pain	0.0008323415893092721	0.05905284949903704	1.4094859035089322	AgeGroup_0	['Physical_Activity', 'MAP_NormalElevated_vs_H']	{'Physical_Activity', 'MAP_NormalElevated_vs_H'}
Pain-Memory_Complaints (syn)	functionality_state	0.002045907174778538	0.14838182496292815	1.378812516485553	AgeGroup_0	['Pain', 'Memory_Complaints']	{'Pain', 'Memory_Complaints'}
Pain-Memory_Problems (syn)	functionality_state	0.002045907174778538	0.14838182496292815	1.378812516485553	AgeGroup_0	['Pain', 'Memory_Problems']	{'Memory_Problems', 'Pain'}
Pain-WHR_Obesity (syn)	functionality_state	0.002035662411800613	0.1482394593450048	1.3732257394860825	AgeGroup_0	['Pain', 'WHR_Obesity']	{'WHR_Obesity', 'Pain'}
General_Health-Memory_Complaints (syn)	Health_vs_Peers	0.00224187299741509	0.18381172769833298	1.2196572141982114	AgeGroup_0	['General_Health', 'Memory_Complaints']	{'General_Health', 'Memory_Complaints'}
General_Health-Memory_Problems (syn)	Health_vs_Peers	0.00224187299741509	0.18381172769833298	1.2196572141982114	AgeGroup_0	['General_Health', 'Memory_Problems']	{'General_Health', 'Memory_Problems'}
Depression-WHR_Obesity (syn)	Pain	0.00040603349892820884	0.033970398528053086	1.195256801573589	AgeGroup_0	['Depression', 'WHR_Obesity']	{'WHR_Obesity', 'Depression'}
Depression-grip_category (syn)	Pain	0.00039797264853060413	0.03396233767765548	1.171805817102038	AgeGroup_0	['Depression', 'grip_category']	{'grip_category', 'Depression'}
Anxiety-Alcohol_Use (syn)	functionality_state	0.0004818012195594429	0.04456833432942679	1.0810393226684438	AgeGroup_0	['Anxiety', 'Alcohol_Use']	{'Alcohol_Use', 'Anxiety'}
BMI-Memory_Complaints (syn)	MAP_NormalElevated_vs_H	0.0002034013085892532	0.019464890438773683	1.0449650833075421	AgeGroup_0	['BMI', 'Memory_Complaints']	{'Memory_Complaints', 'BMI'}
BMI-Memory_Problems (syn)	MAP_NormalElevated_vs_H	0.0002034013085892532	0.019464890438773683	1.0449650833075421	AgeGroup_0	['BMI', 'Memory_Problems']	{'Memory_Problems', 'BMI'}
Hearing-functionality_state (syn)	Pain	0.0015376187432522411	0.14901147340122256	1.0318794305939838	AgeGroup_0	['Hearing', 'functionality_state']	{'Hearing', 'functionality_state'}
Pain-BMI (syn)	MAP_NormalElevated_vs_H	0.0001919472586599127	0.019563143652655626	0.981167761521071	AgeGroup_0	['Pain', 'BMI']	{'Pain', 'BMI'}
Depression-Hearing (syn)	Sleep	0.00037923739417964464	0.038688167496640884	0.980241295255383	AgeGroup_0	['Depression', 'Hearing']	{'Hearing', 'Depression'}
Depression-Health_vs_Peers (syn)	Alcohol_Use	0.00026634814447514313	0.027348909544674938	0.9738894490109692	AgeGroup_0	['Depression', 'Health_vs_Peers']	{'Health_vs_Peers', 'Depression'}
MMSE_Spell-BMI (syn)	General_Health	0.00031534635764387056	0.0337472792008391	0.9344349088623113	AgeGroup_0	['MMSE_Spell', 'BMI']	{'MMSE_Spell', 'BMI'}
Anxiety-Hearing (syn)	MMSE_Spell	4.8679532464730333e-05	0.005400026575030429	0.9014683870228181	AgeGroup_0	['Anxiety', 'Hearing']	{'Hearing', 'Anxiety'}
Hearing-General_Health (syn)	Health_vs_Peers	0.0015919588331608154	0.18316181353407868	0.8691543299578757	AgeGroup_0	['Hearing', 'General_Health']	{'Hearing', 'General_Health'}
Hearing-functionality_state (syn)	WHR_Obesity	2.792063660512936e-05	0.003226959172051227	0.8652305503878289	AgeGroup_0	['Hearing', 'functionality_state']	{'Hearing', 'functionality_state'}
Physical_Activity-WHR_Obesity (syn)	Health_vs_Peers	0.0004420545164551279	0.05111714771451551	0.8647871335152756	AgeGroup_0	['Physical_Activity', 'WHR_Obesity']	{'WHR_Obesity', 'Physical_Activity'}
MMSE_Spell-Pain (syn)	Physical_Activity	0.00048342766125800954	0.05760855265644446	0.8391595326843023	AgeGroup_0	['MMSE_Spell', 'Pain']	{'Pain', 'MMSE_Spell'}
BMI-Memory_Problems (syn)	grip_category	0.0005442659875146843	0.07062778036400555	0.7706117687822196	AgeGroup_0	['BMI', 'Memory_Problems']	{'Memory_Problems', 'BMI'}
BMI-Memory_Complaints (syn)	grip_category	0.0005442659875146843	0.07062778036400555	0.7706117687822196	AgeGroup_0	['BMI', 'Memory_Complaints']	{'Memory_Complaints', 'BMI'}
Depression-MMSE_Spell (syn)	Anxiety	0.0007281857688684204	0.10034571299392547	0.7256770091538458	AgeGroup_0	['Depression', 'MMSE_Spell']	{'MMSE_Spell', 'Depression'}
Depression-Hearing (syn)	WHR_Obesity	2.71950682900794e-05	0.00379190555255777	0.7171873854224929	AgeGroup_0	['Depression', 'Hearing']	{'Hearing', 'Depression'}
WHR_Obesity-functionality_state (syn)	Pain	0.001032783213219039	0.14818080964051064	0.6969750102760203	AgeGroup_0	['WHR_Obesity', 'functionality_state']	{'WHR_Obesity', 'functionality_state'}
Anxiety-MAP_NormalElevated_vs_H (syn)	Depression	0.0006840198761519249	0.10036307403736971	0.6815453618900048	AgeGroup_0	['Anxiety', 'MAP_NormalElevated_vs_H']	{'Anxiety', 'MAP_NormalElevated_vs_H'}
MMSE_Spell-General_Health (syn)	Physical_Activity	0.0005396603074927431	0.08444224194517952	0.6390880856089709	AgeGroup_0	['MMSE_Spell', 'General_Health']	{'General_Health', 'MMSE_Spell'}
Anxiety-BMI (syn)	Sleep	0.000464046151306457	0.0799618210038517	0.5803346465610185	AgeGroup_0	['Anxiety', 'BMI']	{'BMI', 'Anxiety'}
MMSE_Spell-Memory_Complaints (syn)	Anxiety	0.00013380040011842618	0.035364921776671054	0.3783421350777295	AgeGroup_0	['MMSE_Spell', 'Memory_Complaints']	{'MMSE_Spell', 'Memory_Complaints'}
MMSE_Spell-Memory_Problems (syn)	Anxiety	0.00013380040011842618	0.035364921776671054	0.3783421350777295	AgeGroup_0	['MMSE_Spell', 'Memory_Problems']	{'Memory_Problems', 'MMSE_Spell'}
MMSE_Spell-Physical_Activity (syn)	Health_vs_Peers	0.00019030463504622814	0.050960403329590995	0.3734362811365832	AgeGroup_0	['MMSE_Spell', 'Physical_Activity']	{'Physical_Activity', 'MMSE_Spell'}
MMSE_Spell-General_Health (syn)	functionality_state	0.0004532704026656853	0.12950662128367513	0.3499978597023456	AgeGroup_0	['MMSE_Spell', 'General_Health']	{'General_Health', 'MMSE_Spell'}
BMI-Alcohol_Use (syn)	Depression	2.65585159927638e-05	0.008096222372901779	0.3280359008128988	AgeGroup_0	['BMI', 'Alcohol_Use']	{'Alcohol_Use', 'BMI'}
Health_vs_Peers-Memory_Problems (syn)	Memory_Complaints	0.0021931341798310682	0.790530242847201	0.2774257151671011	AgeGroup_0	['Health_vs_Peers', 'Memory_Problems']	{'Memory_Problems', 'Health_vs_Peers'}
Health_vs_Peers-Memory_Complaints (syn)	Memory_Problems	0.002193134179831058	0.7905302428472011	0.27742571516709974	AgeGroup_0	['Health_vs_Peers', 'Memory_Complaints']	{'Health_vs_Peers', 'Memory_Complaints'}
Physical_Activity-Alcohol_Use (syn)	Depression	5.7010797835325446e-05	0.02263025965216495	0.251922862183649	AgeGroup_0	['Physical_Activity', 'Alcohol_Use']	{'Alcohol_Use', 'Physical_Activity'}
MMSE_Spell-functionality_state (syn)	Physical_Activity	0.00019929765164538454	0.08871843808279434	0.2246406225720462	AgeGroup_0	['MMSE_Spell', 'functionality_state']	{'MMSE_Spell', 'functionality_state'}
Pain-Hearing (syn)	General_Health	0.0002665364959269006	0.1395890158504868	0.19094374604115466	AgeGroup_0	['Pain', 'Hearing']	{'Hearing', 'Pain'}
Depression-WHR_Obesity (syn)	Anxiety	0.00018673636415696284	0.10016188562827524	0.1864345534088548	AgeGroup_0	['Depression', 'WHR_Obesity']	{'WHR_Obesity', 'Depression'}
Pain-grip_category (syn)	WHR_Obesity	6.813348714454883e-05	0.03715919871873361	0.18335564138577534	AgeGroup_0	['Pain', 'grip_category']	{'Pain', 'grip_category'}
Memory_Complaints-WHR_Obesity (syn)	Depression	4.70263223034942e-05	0.02837790934183619	0.16571454132516222	AgeGroup_0	['Memory_Complaints', 'WHR_Obesity']	{'WHR_Obesity', 'Memory_Complaints'}
Memory_Problems-WHR_Obesity (syn)	Depression	4.70263223034942e-05	0.02837790934183619	0.16571454132516222	AgeGroup_0	['Memory_Problems', 'WHR_Obesity']	{'Memory_Problems', 'WHR_Obesity'}
General_Health-Alcohol_Use (syn)	MAP_NormalElevated_vs_H	2.390028704322831e-05	0.016386941906693386	0.14584958669723505	AgeGroup_0	['General_Health', 'Alcohol_Use']	{'General_Health', 'Alcohol_Use'}
Memory_Complaints-grip_category (syn)	Memory_Problems	0.0010909832499500299	0.7894280919173201	0.13819919269661524	AgeGroup_0	['Memory_Complaints', 'grip_category']	{'grip_category', 'Memory_Complaints'}
Memory_Problems-grip_category (syn)	Memory_Complaints	0.0010909832499500242	0.7894280919173201	0.13819919269661451	AgeGroup_0	['Memory_Problems', 'grip_category']	{'Memory_Problems', 'grip_category'}
Health_vs_Peers-grip_category (syn)	MAP_NormalElevated_vs_H	1.983845601369555e-05	0.018279632917384457	0.10852764988966823	AgeGroup_0	['Health_vs_Peers', 'grip_category']	{'grip_category', 'Health_vs_Peers'}
Depression-Memory_Problems (syn)	Memory_Complaints	0.0005550017676070302	0.7891920181759257	0.07032531434996216	AgeGroup_0	['Depression', 'Memory_Problems']	{'Memory_Problems', 'Depression'}
Depression-Memory_Complaints (syn)	Memory_Problems	0.0005550017676069515	0.7891920181759255	0.07032531434995219	AgeGroup_0	['Depression', 'Memory_Complaints']	{'Memory_Complaints', 'Depression'}
Alcohol_Use-Memory_Complaints (syn)	Memory_Problems	0.0005490858603634348	0.7893728077908903	0.06955976376993354	AgeGroup_0	['Alcohol_Use', 'Memory_Complaints']	{'Alcohol_Use', 'Memory_Complaints'}
Alcohol_Use-Memory_Problems (syn)	Memory_Complaints	0.0005490858603633965	0.7893728077908903	0.06955976376992869	AgeGroup_0	['Alcohol_Use', 'Memory_Problems']	{'Memory_Problems', 'Alcohol_Use'}
BMI-WHR_Obesity (syn)	Physical_Activity	1.0526259834464126e-05	0.02909735125476416	0.03617600702655244	AgeGroup_0	['BMI', 'WHR_Obesity']	{'WHR_Obesity', 'BMI'}
General_Health-Memory_Problems (syn)	Memory_Complaints	0.00019518595326244658	0.7885322946206326	0.024753070304666683	AgeGroup_0	['General_Health', 'Memory_Problems']	{'General_Health', 'Memory_Problems'}
General_Health-Memory_Complaints (syn)	Memory_Problems	0.00019518595326241742	0.7885322946206326	0.02475307030466298	AgeGroup_0	['General_Health', 'Memory_Complaints']	{'General_Health', 'Memory_Complaints'}
Memory_Problems-WHR_Obesity (syn)	Memory_Complaints	0.00014230720371591276	0.7884967324320843	0.018047912928817383	AgeGroup_0	['Memory_Problems', 'WHR_Obesity']	{'Memory_Problems', 'WHR_Obesity'}
Memory_Complaints-WHR_Obesity (syn)	Memory_Problems	0.00014230720371581905	0.7884967324320842	0.018047912928805504	AgeGroup_0	['Memory_Complaints', 'WHR_Obesity']	{'WHR_Obesity', 'Memory_Complaints'}
MMSE_Spell-Memory_Complaints (syn)	Memory_Problems	0.00011181723222584626	0.7885647288980282	0.014179841949322805	AgeGroup_0	['MMSE_Spell', 'Memory_Complaints']	{'MMSE_Spell', 'Memory_Complaints'}
MMSE_Spell-Memory_Problems (syn)	Memory_Complaints	0.00011181723222577983	0.7885647288980281	0.014179841949314383	AgeGroup_0	['MMSE_Spell', 'Memory_Problems']	{'Memory_Problems', 'MMSE_Spell'}
Memory_Complaints-functionality_state (syn)	Physical_Activity	1.364820235898851e-06	0.08852050525138483	0.0015418125235762811	AgeGroup_0	['Memory_Complaints', 'functionality_state']	{'functionality_state', 'Memory_Complaints'}
Memory_Problems-functionality_state (syn)	Physical_Activity	1.364820235898851e-06	0.08852050525138483	0.0015418125235762811	AgeGroup_0	['Memory_Problems', 'functionality_state']	{'Memory_Problems', 'functionality_state'}
Depression-WHR_Obesity (syn)	functionality_state	0.0	0.01876829621605927	0.0	AgeGroup_0	['Depression', 'WHR_Obesity']	{'WHR_Obesity', 'Depression'}
Anxiety-Hearing (syn)	grip_category	0.0	0.01079343130644668	0.0	AgeGroup_0	['Anxiety', 'Hearing']	{'Hearing', 'Anxiety'}
Physical_Activity-functionality_state (syn)	MAP_NormalElevated_vs_H	0.0	0.001880149545226595	0.0	AgeGroup_0	['Physical_Activity', 'functionality_state']	{'Physical_Activity', 'functionality_state'}
Sleep-General_Health (syn)	BMI	0.0	0.04131500529018895	0.0	AgeGroup_0	['Sleep', 'General_Health']	{'General_Health', 'Sleep'}
Physical_Activity-grip_category (syn)	Depression	0.0	0.025392531379283243	0.0	AgeGroup_0	['Physical_Activity', 'grip_category']	{'Physical_Activity', 'grip_category'}
Physical_Activity-Memory_Complaints (syn)	Memory_Problems	0.0	0.7883371086673704	0.0	AgeGroup_0	['Physical_Activity', 'Memory_Complaints']	{'Physical_Activity', 'Memory_Complaints'}
Health_vs_Peers-Memory_Problems (syn)	Hearing	0.0	0.026773361219414763	0.0	AgeGroup_0	['Health_vs_Peers', 'Memory_Problems']	{'Memory_Problems', 'Health_vs_Peers'}
Depression-WHR_Obesity (syn)	BMI	0.0	0.05375146451583027	0.0	AgeGroup_0	['Depression', 'WHR_Obesity']	{'WHR_Obesity', 'Depression'}
Sleep-General_Health (syn)	Hearing	0.0	0.006528929790857554	0.0	AgeGroup_0	['Sleep', 'General_Health']	{'General_Health', 'Sleep'}
Physical_Activity-functionality_state (syn)	Memory_Problems	0.0	0.01729575250392767	0.0	AgeGroup_0	['Physical_Activity', 'functionality_state']	{'Physical_Activity', 'functionality_state'}
Physical_Activity-WHR_Obesity (syn)	Depression	0.0	0.022982148062513925	0.0	AgeGroup_0	['Physical_Activity', 'WHR_Obesity']	{'WHR_Obesity', 'Physical_Activity'}
Sleep-Health_vs_Peers (syn)	MMSE_Spell	0.0	0.0027449059765196227	0.0	AgeGroup_0	['Sleep', 'Health_vs_Peers']	{'Health_vs_Peers', 'Sleep'}
Anxiety-Hearing (syn)	Health_vs_Peers	0.0	0.03245461885290565	0.0	AgeGroup_0	['Anxiety', 'Hearing']	{'Hearing', 'Anxiety'}
Health_vs_Peers-Memory_Problems (syn)	MMSE_Spell	0.0	0.0027449059765196223	0.0	AgeGroup_0	['Health_vs_Peers', 'Memory_Problems']	{'Memory_Problems', 'Health_vs_Peers'}
Physical_Activity-grip_category (syn)	General_Health	0.0	0.08441653998162237	0.0	AgeGroup_0	['Physical_Activity', 'grip_category']	{'Physical_Activity', 'grip_category'}
Physical_Activity-functionality_state (syn)	Memory_Complaints	0.0	0.017295752503927644	0.0	AgeGroup_0	['Physical_Activity', 'functionality_state']	{'Physical_Activity', 'functionality_state'}
Health_vs_Peers-Memory_Problems (syn)	grip_category	0.0	0.007491013140920299	0.0	AgeGroup_0	['Health_vs_Peers', 'Memory_Problems']	{'Memory_Problems', 'Health_vs_Peers'}
Physical_Activity-functionality_state (syn)	Alcohol_Use	0.0	0.044198003985291306	0.0	AgeGroup_0	['Physical_Activity', 'functionality_state']	{'Physical_Activity', 'functionality_state'}
Anxiety-General_Health (syn)	MMSE_Spell	0.0	0.004781434531068884	0.0	AgeGroup_0	['Anxiety', 'General_Health']	{'General_Health', 'Anxiety'}
Physical_Activity-WHR_Obesity (syn)	Memory_Problems	0.0	0.0024996844256954527	0.0	AgeGroup_0	['Physical_Activity', 'WHR_Obesity']	{'WHR_Obesity', 'Physical_Activity'}
Physical_Activity-WHR_Obesity (syn)	Memory_Complaints	0.0	0.0024996844256954718	0.0	AgeGroup_0	['Physical_Activity', 'WHR_Obesity']	{'WHR_Obesity', 'Physical_Activity'}
Health_vs_Peers-Physical_Activity (syn)	Alcohol_Use	0.0	0.027205971591043068	0.0	AgeGroup_0	['Health_vs_Peers', 'Physical_Activity']	{'Physical_Activity', 'Health_vs_Peers'}
Health_vs_Peers-WHR_Obesity (syn)	Alcohol_Use	0.0	0.02880763382342889	0.0	AgeGroup_0	['Health_vs_Peers', 'WHR_Obesity']	{'WHR_Obesity', 'Health_vs_Peers'}
Sleep-General_Health (syn)	functionality_state	0.0	0.13016101949633338	0.0	AgeGroup_0	['Sleep', 'General_Health']	{'General_Health', 'Sleep'}
Depression-Sleep (syn)	MAP_NormalElevated_vs_H	0.0	0.0012046743491914863	0.0	AgeGroup_0	['Depression', 'Sleep']	{'Sleep', 'Depression'}
Health_vs_Peers-Physical_Activity (syn)	Hearing	0.0	0.007278129126051811	0.0	AgeGroup_0	['Health_vs_Peers', 'Physical_Activity']	{'Physical_Activity', 'Health_vs_Peers'}
Anxiety-MMSE_Spell (syn)	Alcohol_Use	0.0	0.009541459000019376	0.0	AgeGroup_0	['Anxiety', 'MMSE_Spell']	{'MMSE_Spell', 'Anxiety'}
Health_vs_Peers-Physical_Activity (syn)	WHR_Obesity	0.0	0.0033208694678481167	0.0	AgeGroup_0	['Health_vs_Peers', 'Physical_Activity']	{'Physical_Activity', 'Health_vs_Peers'}
Health_vs_Peers-Physical_Activity (syn)	MMSE_Spell	0.0	0.0031493637851381356	0.0	AgeGroup_0	['Health_vs_Peers', 'Physical_Activity']	{'Physical_Activity', 'Health_vs_Peers'}
Depression-WHR_Obesity (syn)	MMSE_Spell	0.0	0.0025456228096376998	0.0	AgeGroup_0	['Depression', 'WHR_Obesity']	{'WHR_Obesity', 'Depression'}
Health_vs_Peers-Physical_Activity (syn)	grip_category	0.0	0.005807523534055213	0.0	AgeGroup_0	['Health_vs_Peers', 'Physical_Activity']	{'Physical_Activity', 'Health_vs_Peers'}
Anxiety-MAP_NormalElevated_vs_H (syn)	Alcohol_Use	0.0	0.017918083221660826	0.0	AgeGroup_0	['Anxiety', 'MAP_NormalElevated_vs_H']	{'Anxiety', 'MAP_NormalElevated_vs_H'}
Health_vs_Peers-MAP_NormalElevated_vs_H (syn)	Sleep	0.0	0.019107043992105045	0.0	AgeGroup_0	['Health_vs_Peers', 'MAP_NormalElevated_vs_H']	{'Health_vs_Peers', 'MAP_NormalElevated_vs_H'}
Health_vs_Peers-Memory_Problems (syn)	WHR_Obesity	0.0	0.0011001665654209545	0.0	AgeGroup_0	['Health_vs_Peers', 'Memory_Problems']	{'Memory_Problems', 'Health_vs_Peers'}
Anxiety-General_Health (syn)	Hearing	0.0	0.009300832855730155	0.0	AgeGroup_0	['Anxiety', 'General_Health']	{'General_Health', 'Anxiety'}
Physical_Activity-Memory_Complaints (syn)	WHR_Obesity	0.0	0.0033208694678481146	0.0	AgeGroup_0	['Physical_Activity', 'Memory_Complaints']	{'Physical_Activity', 'Memory_Complaints'}
Health_vs_Peers-Physical_Activity (syn)	MAP_NormalElevated_vs_H	0.0	0.0020877011281614562	0.0	AgeGroup_0	['Health_vs_Peers', 'Physical_Activity']	{'Physical_Activity', 'Health_vs_Peers'}
Physical_Activity-grip_category (syn)	Health_vs_Peers	0.0	0.05067509319806038	0.0	AgeGroup_0	['Physical_Activity', 'grip_category']	{'Physical_Activity', 'grip_category'}
Anxiety-Health_vs_Peers (syn)	Alcohol_Use	0.0	0.027815684970055824	0.0	AgeGroup_0	['Anxiety', 'Health_vs_Peers']	{'Health_vs_Peers', 'Anxiety'}
Anxiety-MAP_NormalElevated_vs_H (syn)	WHR_Obesity	0.0	0.001686577384009353	0.0	AgeGroup_0	['Anxiety', 'MAP_NormalElevated_vs_H']	{'Anxiety', 'MAP_NormalElevated_vs_H'}
Anxiety-Hearing (syn)	Depression	0.0	0.09967905416121779	0.0	AgeGroup_0	['Anxiety', 'Hearing']	{'Hearing', 'Anxiety'}
Health_vs_Peers-WHR_Obesity (syn)	MMSE_Spell	0.0	0.003996939522456721	0.0	AgeGroup_0	['Health_vs_Peers', 'WHR_Obesity']	{'WHR_Obesity', 'Health_vs_Peers'}
Anxiety-Health_vs_Peers (syn)	Hearing	0.0	0.008224916640938933	0.0	AgeGroup_0	['Anxiety', 'Health_vs_Peers']	{'Health_vs_Peers', 'Anxiety'}
Anxiety-Health_vs_Peers (syn)	functionality_state	0.0	0.07563503218536106	0.0	AgeGroup_0	['Anxiety', 'Health_vs_Peers']	{'Health_vs_Peers', 'Anxiety'}
Anxiety-Health_vs_Peers (syn)	General_Health	0.0	0.18164026112075266	0.0	AgeGroup_0	['Anxiety', 'Health_vs_Peers']	{'Health_vs_Peers', 'Anxiety'}
Sleep-Alcohol_Use (syn)	BMI	0.0	0.05098031625246824	0.0	AgeGroup_0	['Sleep', 'Alcohol_Use']	{'Alcohol_Use', 'Sleep'}
Sleep-BMI (syn)	Hearing	0.0	0.01498818946120509	0.0	AgeGroup_0	['Sleep', 'BMI']	{'Sleep', 'BMI'}
Anxiety-General_Health (syn)	functionality_state	0.0	0.13551527221907506	0.0	AgeGroup_0	['Anxiety', 'General_Health']	{'General_Health', 'Anxiety'}
Anxiety-MMSE_Spell (syn)	Depression	0.0	0.10044309025169156	0.0	AgeGroup_0	['Anxiety', 'MMSE_Spell']	{'MMSE_Spell', 'Anxiety'}
Depression-WHR_Obesity (syn)	Alcohol_Use	0.0	0.009195513430110177	0.0	AgeGroup_0	['Depression', 'WHR_Obesity']	{'WHR_Obesity', 'Depression'}
Health_vs_Peers-Memory_Complaints (syn)	Hearing	0.0	0.026773361219414763	0.0	AgeGroup_0	['Health_vs_Peers', 'Memory_Complaints']	{'Health_vs_Peers', 'Memory_Complaints'}
Depression-Sleep (syn)	grip_category	0.0	0.010424975448435247	0.0	AgeGroup_0	['Depression', 'Sleep']	{'Sleep', 'Depression'}
Sleep-Alcohol_Use (syn)	WHR_Obesity	0.0	0.010172117135507506	0.0	AgeGroup_0	['Sleep', 'Alcohol_Use']	{'Alcohol_Use', 'Sleep'}
Sleep-BMI (syn)	MMSE_Spell	0.0	0.001565096229435261	0.0	AgeGroup_0	['Sleep', 'BMI']	{'Sleep', 'BMI'}
Sleep-BMI (syn)	Depression	0.0	0.04005476139972672	0.0	AgeGroup_0	['Sleep', 'BMI']	{'Sleep', 'BMI'}
Health_vs_Peers-MAP_NormalElevated_vs_H (syn)	functionality_state	0.0	0.07418268019397435	0.0	AgeGroup_0	['Health_vs_Peers', 'MAP_NormalElevated_vs_H']	{'Health_vs_Peers', 'MAP_NormalElevated_vs_H'}
Sleep-Alcohol_Use (syn)	Hearing	0.0	0.007359986170756997	0.0	AgeGroup_0	['Sleep', 'Alcohol_Use']	{'Alcohol_Use', 'Sleep'}
Sleep-Alcohol_Use (syn)	Pain	0.0	0.042192495672254186	0.0	AgeGroup_0	['Sleep', 'Alcohol_Use']	{'Alcohol_Use', 'Sleep'}
Sleep-Alcohol_Use (syn)	Depression	0.0	0.038947296407006865	0.0	AgeGroup_0	['Sleep', 'Alcohol_Use']	{'Alcohol_Use', 'Sleep'}
Health_vs_Peers-Memory_Complaints (syn)	MMSE_Spell	0.0	0.0027449059765196223	0.0	AgeGroup_0	['Health_vs_Peers', 'Memory_Complaints']	{'Health_vs_Peers', 'Memory_Complaints'}
Depression-WHR_Obesity (syn)	MAP_NormalElevated_vs_H	0.0	0.001606956638636056	0.0	AgeGroup_0	['Depression', 'WHR_Obesity']	{'WHR_Obesity', 'Depression'}
Physical_Activity-Memory_Complaints (syn)	MAP_NormalElevated_vs_H	0.0	0.0021951861404106198	0.0	AgeGroup_0	['Physical_Activity', 'Memory_Complaints']	{'Physical_Activity', 'Memory_Complaints'}
Anxiety-Hearing (syn)	General_Health	0.0	0.013939204107629402	0.0	AgeGroup_0	['Anxiety', 'Hearing']	{'Hearing', 'Anxiety'}
Sleep-BMI (syn)	MAP_NormalElevated_vs_H	0.0	0.022984873227718992	0.0	AgeGroup_0	['Sleep', 'BMI']	{'Sleep', 'BMI'}
Physical_Activity-Memory_Problems (syn)	MAP_NormalElevated_vs_H	0.0	0.0021951861404106198	0.0	AgeGroup_0	['Physical_Activity', 'Memory_Problems']	{'Memory_Problems', 'Physical_Activity'}
Depression-WHR_Obesity (syn)	grip_category	0.0	0.039088826287488644	0.0	AgeGroup_0	['Depression', 'WHR_Obesity']	{'WHR_Obesity', 'Depression'}
Physical_Activity-Memory_Problems (syn)	WHR_Obesity	0.0	0.0033208694678481146	0.0	AgeGroup_0	['Physical_Activity', 'Memory_Problems']	{'Memory_Problems', 'Physical_Activity'}
Health_vs_Peers-WHR_Obesity (syn)	General_Health	0.0	0.18149373354369513	0.0	AgeGroup_0	['Health_vs_Peers', 'WHR_Obesity']	{'WHR_Obesity', 'Health_vs_Peers'}
Physical_Activity-grip_category (syn)	WHR_Obesity	0.0	0.03741432578948775	0.0	AgeGroup_0	['Physical_Activity', 'grip_category']	{'Physical_Activity', 'grip_category'}
Health_vs_Peers-Memory_Complaints (syn)	WHR_Obesity	0.0	0.0011001665654209545	0.0	AgeGroup_0	['Health_vs_Peers', 'Memory_Complaints']	{'Health_vs_Peers', 'Memory_Complaints'}
Health_vs_Peers-Memory_Complaints (syn)	grip_category	0.0	0.007491013140920299	0.0	AgeGroup_0	['Health_vs_Peers', 'Memory_Complaints']	{'Health_vs_Peers', 'Memory_Complaints'}
Anxiety-MMSE_Spell (syn)	Pain	0.0	0.015960887921990168	0.0	AgeGroup_0	['Anxiety', 'MMSE_Spell']	{'MMSE_Spell', 'Anxiety'}
Physical_Activity-WHR_Obesity (syn)	Alcohol_Use	0.0	0.006349461198362489	0.0	AgeGroup_0	['Physical_Activity', 'WHR_Obesity']	{'WHR_Obesity', 'Physical_Activity'}
Physical_Activity-Memory_Problems (syn)	Memory_Complaints	0.0	0.7883371086673703	0.0	AgeGroup_0	['Physical_Activity', 'Memory_Problems']	{'Memory_Problems', 'Physical_Activity'}
Depression-functionality_state (syn)	Anxiety	0.0	0.10707926887961466	0.0	AgeGroup_0	['Depression', 'functionality_state']	{'functionality_state', 'Depression'}
MMSE_Spell-Hearing (syn)	Depression	0.0	0.0034778324177395965	0.0	AgeGroup_0	['MMSE_Spell', 'Hearing']	{'Hearing', 'MMSE_Spell'}
Anxiety-Depression (syn)	functionality_state	0.0	0.01876829621605928	0.0	AgeGroup_0	['Anxiety', 'Depression']	{'Depression', 'Anxiety'}
General_Health-Memory_Problems (syn)	MMSE_Spell	0.0	0.004781434531068883	0.0	AgeGroup_0	['General_Health', 'Memory_Problems']	{'General_Health', 'Memory_Problems'}
Sleep-grip_category (syn)	BMI	0.0	0.07808954945543194	0.0	AgeGroup_0	['Sleep', 'grip_category']	{'grip_category', 'Sleep'}
General_Health-Memory_Problems (syn)	Physical_Activity	0.0	0.08397140621876503	0.0	AgeGroup_0	['General_Health', 'Memory_Problems']	{'General_Health', 'Memory_Problems'}
Sleep-grip_category (syn)	Memory_Problems	0.0	0.02469020153852739	0.0	AgeGroup_0	['Sleep', 'grip_category']	{'grip_category', 'Sleep'}
Sleep-grip_category (syn)	Memory_Complaints	0.0	0.024690201538527426	0.0	AgeGroup_0	['Sleep', 'grip_category']	{'grip_category', 'Sleep'}
Sleep-grip_category (syn)	WHR_Obesity	0.0	0.03808681455440588	0.0	AgeGroup_0	['Sleep', 'grip_category']	{'grip_category', 'Sleep'}
WHR_Obesity-MAP_NormalElevated_vs_H (syn)	Anxiety	0.0	0.0015191842769408763	0.0	AgeGroup_0	['WHR_Obesity', 'MAP_NormalElevated_vs_H']	{'WHR_Obesity', 'MAP_NormalElevated_vs_H'}
WHR_Obesity-MAP_NormalElevated_vs_H (syn)	Depression	0.0	0.001468640650918664	0.0	AgeGroup_0	['WHR_Obesity', 'MAP_NormalElevated_vs_H']	{'WHR_Obesity', 'MAP_NormalElevated_vs_H'}
WHR_Obesity-MAP_NormalElevated_vs_H (syn)	Pain	0.0	0.003275797314405001	0.0	AgeGroup_0	['WHR_Obesity', 'MAP_NormalElevated_vs_H']	{'WHR_Obesity', 'MAP_NormalElevated_vs_H'}
Alcohol_Use-Memory_Problems (syn)	MAP_NormalElevated_vs_H	0.0	0.01648802337290627	0.0	AgeGroup_0	['Alcohol_Use', 'Memory_Problems']	{'Memory_Problems', 'Alcohol_Use'}
General_Health-BMI (syn)	MMSE_Spell	0.0	0.004781434531068884	0.0	AgeGroup_0	['General_Health', 'BMI']	{'General_Health', 'BMI'}
General_Health-Memory_Complaints (syn)	functionality_state	0.0	0.12891468313224724	0.0	AgeGroup_0	['General_Health', 'Memory_Complaints']	{'General_Health', 'Memory_Complaints'}
General_Health-BMI (syn)	Hearing	0.0	0.009943631623155131	0.0	AgeGroup_0	['General_Health', 'BMI']	{'General_Health', 'BMI'}
General_Health-Memory_Complaints (syn)	grip_category	0.0	0.004805313867243272	0.0	AgeGroup_0	['General_Health', 'Memory_Complaints']	{'General_Health', 'Memory_Complaints'}
WHR_Obesity-MAP_NormalElevated_vs_H (syn)	Alcohol_Use	0.0	0.018213859608634354	0.0	AgeGroup_0	['WHR_Obesity', 'MAP_NormalElevated_vs_H']	{'WHR_Obesity', 'MAP_NormalElevated_vs_H'}
Alcohol_Use-Memory_Problems (syn)	Anxiety	0.0	0.03678588626572122	0.0	AgeGroup_0	['Alcohol_Use', 'Memory_Problems']	{'Memory_Problems', 'Alcohol_Use'}
Alcohol_Use-Memory_Complaints (syn)	MAP_NormalElevated_vs_H	0.0	0.01648802337290627	0.0	AgeGroup_0	['Alcohol_Use', 'Memory_Complaints']	{'Alcohol_Use', 'Memory_Complaints'}
Sleep-grip_category (syn)	Physical_Activity	0.0	0.01382992024672962	0.0	AgeGroup_0	['Sleep', 'grip_category']	{'grip_category', 'Sleep'}
Alcohol_Use-WHR_Obesity (syn)	Depression	0.0	0.007976432805105996	0.0	AgeGroup_0	['Alcohol_Use', 'WHR_Obesity']	{'WHR_Obesity', 'Alcohol_Use'}
WHR_Obesity-functionality_state (syn)	Depression	0.0	0.017827478196875527	0.0	AgeGroup_0	['WHR_Obesity', 'functionality_state']	{'WHR_Obesity', 'functionality_state'}
Sleep-functionality_state (syn)	MMSE_Spell	0.0	0.013588518914629427	0.0	AgeGroup_0	['Sleep', 'functionality_state']	{'Sleep', 'functionality_state'}
General_Health-Physical_Activity (syn)	Alcohol_Use	0.0	0.035749181786728056	0.0	AgeGroup_0	['General_Health', 'Physical_Activity']	{'General_Health', 'Physical_Activity'}
Sleep-WHR_Obesity (syn)	Alcohol_Use	0.0	0.007911566890034563	0.0	AgeGroup_0	['Sleep', 'WHR_Obesity']	{'WHR_Obesity', 'Sleep'}
Sleep-WHR_Obesity (syn)	Memory_Problems	0.0	0.02469020153852738	0.0	AgeGroup_0	['Sleep', 'WHR_Obesity']	{'WHR_Obesity', 'Sleep'}
Sleep-WHR_Obesity (syn)	Memory_Complaints	0.0	0.02469020153852742	0.0	AgeGroup_0	['Sleep', 'WHR_Obesity']	{'WHR_Obesity', 'Sleep'}
Alcohol_Use-functionality_state (syn)	Anxiety	0.0	6.941272474739824e-05	0.0	AgeGroup_0	['Alcohol_Use', 'functionality_state']	{'Alcohol_Use', 'functionality_state'}
Sleep-functionality_state (syn)	Anxiety	0.0	0.079608898303545	0.0	AgeGroup_0	['Sleep', 'functionality_state']	{'Sleep', 'functionality_state'}
Alcohol_Use-WHR_Obesity (syn)	MAP_NormalElevated_vs_H	0.0	0.017071870544442275	0.0	AgeGroup_0	['Alcohol_Use', 'WHR_Obesity']	{'WHR_Obesity', 'Alcohol_Use'}
Sleep-functionality_state (syn)	Hearing	0.0	0.008440916816238122	0.0	AgeGroup_0	['Sleep', 'functionality_state']	{'Sleep', 'functionality_state'}
Alcohol_Use-WHR_Obesity (syn)	MMSE_Spell	0.0	0.00902264751157472	0.0	AgeGroup_0	['Alcohol_Use', 'WHR_Obesity']	{'WHR_Obesity', 'Alcohol_Use'}
Sleep-functionality_state (syn)	General_Health	0.0	0.1297807509634114	0.0	AgeGroup_0	['Sleep', 'functionality_state']	{'Sleep', 'functionality_state'}
Sleep-functionality_state (syn)	Health_vs_Peers	0.0	0.06912224570648894	0.0	AgeGroup_0	['Sleep', 'functionality_state']	{'Sleep', 'functionality_state'}
Sleep-functionality_state (syn)	BMI	0.0	0.04621956947221936	0.0	AgeGroup_0	['Sleep', 'functionality_state']	{'Sleep', 'functionality_state'}
General_Health-Memory_Problems (syn)	functionality_state	0.0	0.12891468313224724	0.0	AgeGroup_0	['General_Health', 'Memory_Problems']	{'General_Health', 'Memory_Problems'}
General_Health-BMI (syn)	Sleep	0.0	0.015516732603325417	0.0	AgeGroup_0	['General_Health', 'BMI']	{'General_Health', 'BMI'}
General_Health-Memory_Problems (syn)	grip_category	0.0	0.004805313867243272	0.0	AgeGroup_0	['General_Health', 'Memory_Problems']	{'General_Health', 'Memory_Problems'}
Sleep-grip_category (syn)	Depression	0.0	0.041392578954542764	0.0	AgeGroup_0	['Sleep', 'grip_category']	{'grip_category', 'Sleep'}
General_Health-Memory_Complaints (syn)	Physical_Activity	0.0	0.08397140621876503	0.0	AgeGroup_0	['General_Health', 'Memory_Complaints']	{'General_Health', 'Memory_Complaints'}
WHR_Obesity-functionality_state (syn)	MMSE_Spell	0.0	0.0069498133977923095	0.0	AgeGroup_0	['WHR_Obesity', 'functionality_state']	{'WHR_Obesity', 'functionality_state'}
Sleep-Health_vs_Peers (syn)	Hearing	0.0	0.007246670837735689	0.0	AgeGroup_0	['Sleep', 'Health_vs_Peers']	{'Health_vs_Peers', 'Sleep'}
General_Health-Health_vs_Peers (syn)	MMSE_Spell	0.0	0.004815280290258767	0.0	AgeGroup_0	['General_Health', 'Health_vs_Peers']	{'General_Health', 'Health_vs_Peers'}
grip_category-WHR_Obesity (syn)	Alcohol_Use	0.0	0.03433716403087063	0.0	AgeGroup_0	['grip_category', 'WHR_Obesity']	{'WHR_Obesity', 'grip_category'}
grip_category-WHR_Obesity (syn)	Memory_Problems	0.0	0.0037157933811479966	0.0	AgeGroup_0	['grip_category', 'WHR_Obesity']	{'WHR_Obesity', 'grip_category'}
grip_category-WHR_Obesity (syn)	Memory_Complaints	0.0	0.0037157933811478583	0.0	AgeGroup_0	['grip_category', 'WHR_Obesity']	{'WHR_Obesity', 'grip_category'}
grip_category-WHR_Obesity (syn)	functionality_state	0.0	0.018128451963312267	0.0	AgeGroup_0	['grip_category', 'WHR_Obesity']	{'WHR_Obesity', 'grip_category'}
Alcohol_Use-MAP_NormalElevated_vs_H (syn)	Health_vs_Peers	0.0	0.026386965503034977	0.0	AgeGroup_0	['Alcohol_Use', 'MAP_NormalElevated_vs_H']	{'Alcohol_Use', 'MAP_NormalElevated_vs_H'}
grip_category-functionality_state (syn)	Depression	0.0	0.020033621506467453	0.0	AgeGroup_0	['grip_category', 'functionality_state']	{'grip_category', 'functionality_state'}
grip_category-functionality_state (syn)	Sleep	0.0	0.029726654016558267	0.0	AgeGroup_0	['grip_category', 'functionality_state']	{'grip_category', 'functionality_state'}
Alcohol_Use-MAP_NormalElevated_vs_H (syn)	General_Health	0.0	0.03517915437900413	0.0	AgeGroup_0	['Alcohol_Use', 'MAP_NormalElevated_vs_H']	{'Alcohol_Use', 'MAP_NormalElevated_vs_H'}
grip_category-WHR_Obesity (syn)	Physical_Activity	0.0	0.004073178607436246	0.0	AgeGroup_0	['grip_category', 'WHR_Obesity']	{'WHR_Obesity', 'grip_category'}
grip_category-functionality_state (syn)	General_Health	0.0	0.12991363092092165	0.0	AgeGroup_0	['grip_category', 'functionality_state']	{'grip_category', 'functionality_state'}
grip_category-functionality_state (syn)	Health_vs_Peers	0.0	0.06912224570648896	0.0	AgeGroup_0	['grip_category', 'functionality_state']	{'grip_category', 'functionality_state'}
Alcohol_Use-MAP_NormalElevated_vs_H (syn)	Hearing	0.0	0.007355238185464134	0.0	AgeGroup_0	['Alcohol_Use', 'MAP_NormalElevated_vs_H']	{'Alcohol_Use', 'MAP_NormalElevated_vs_H'}
Alcohol_Use-MAP_NormalElevated_vs_H (syn)	MMSE_Spell	0.0	0.008278298412749636	0.0	AgeGroup_0	['Alcohol_Use', 'MAP_NormalElevated_vs_H']	{'Alcohol_Use', 'MAP_NormalElevated_vs_H'}
grip_category-functionality_state (syn)	Memory_Problems	0.0	0.017295752503927682	0.0	AgeGroup_0	['grip_category', 'functionality_state']	{'grip_category', 'functionality_state'}
grip_category-functionality_state (syn)	Memory_Complaints	0.0	0.017295752503927654	0.0	AgeGroup_0	['grip_category', 'functionality_state']	{'grip_category', 'functionality_state'}
grip_category-functionality_state (syn)	WHR_Obesity	0.0	0.036824924687537994	0.0	AgeGroup_0	['grip_category', 'functionality_state']	{'grip_category', 'functionality_state'}
General_Health-Health_vs_Peers (syn)	WHR_Obesity	0.0	0.0051920083036703975	0.0	AgeGroup_0	['General_Health', 'Health_vs_Peers']	{'General_Health', 'Health_vs_Peers'}
Alcohol_Use-MAP_NormalElevated_vs_H (syn)	Memory_Problems	0.0	0.008257260083443761	0.0	AgeGroup_0	['Alcohol_Use', 'MAP_NormalElevated_vs_H']	{'Alcohol_Use', 'MAP_NormalElevated_vs_H'}
WHR_Obesity-functionality_state (syn)	Hearing	0.0	0.005101662083242932	0.0	AgeGroup_0	['WHR_Obesity', 'functionality_state']	{'WHR_Obesity', 'functionality_state'}
General_Health-MAP_NormalElevated_vs_H (syn)	Pain	0.0	0.14066735988271512	0.0	AgeGroup_0	['General_Health', 'MAP_NormalElevated_vs_H']	{'General_Health', 'MAP_NormalElevated_vs_H'}
General_Health-Memory_Complaints (syn)	MMSE_Spell	0.0	0.004781434531068883	0.0	AgeGroup_0	['General_Health', 'Memory_Complaints']	{'General_Health', 'Memory_Complaints'}
General_Health-MAP_NormalElevated_vs_H (syn)	functionality_state	0.0	0.13406768515021364	0.0	AgeGroup_0	['General_Health', 'MAP_NormalElevated_vs_H']	{'General_Health', 'MAP_NormalElevated_vs_H'}
grip_category-MAP_NormalElevated_vs_H (syn)	Anxiety	0.0	0.008897730327266835	0.0	AgeGroup_0	['grip_category', 'MAP_NormalElevated_vs_H']	{'grip_category', 'MAP_NormalElevated_vs_H'}
grip_category-MAP_NormalElevated_vs_H (syn)	MMSE_Spell	0.0	0.004245625496874644	0.0	AgeGroup_0	['grip_category', 'MAP_NormalElevated_vs_H']	{'grip_category', 'MAP_NormalElevated_vs_H'}
General_Health-BMI (syn)	WHR_Obesity	0.0	0.0534583431812735	0.0	AgeGroup_0	['General_Health', 'BMI']	{'General_Health', 'BMI'}
grip_category-MAP_NormalElevated_vs_H (syn)	General_Health	0.0	0.004890907230874887	0.0	AgeGroup_0	['grip_category', 'MAP_NormalElevated_vs_H']	{'grip_category', 'MAP_NormalElevated_vs_H'}
grip_category-MAP_NormalElevated_vs_H (syn)	Health_vs_Peers	0.0	0.005190186584283814	0.0	AgeGroup_0	['grip_category', 'MAP_NormalElevated_vs_H']	{'grip_category', 'MAP_NormalElevated_vs_H'}
General_Health-MAP_NormalElevated_vs_H (syn)	Sleep	0.0	0.00933873588508505	0.0	AgeGroup_0	['General_Health', 'MAP_NormalElevated_vs_H']	{'General_Health', 'MAP_NormalElevated_vs_H'}
Alcohol_Use-MAP_NormalElevated_vs_H (syn)	Memory_Complaints	0.0	0.008257260083443761	0.0	AgeGroup_0	['Alcohol_Use', 'MAP_NormalElevated_vs_H']	{'Alcohol_Use', 'MAP_NormalElevated_vs_H'}
grip_category-MAP_NormalElevated_vs_H (syn)	Memory_Problems	0.0	0.0036613164561383406	0.0	AgeGroup_0	['grip_category', 'MAP_NormalElevated_vs_H']	{'grip_category', 'MAP_NormalElevated_vs_H'}
grip_category-MAP_NormalElevated_vs_H (syn)	Memory_Complaints	0.0	0.003661316456138263	0.0	AgeGroup_0	['grip_category', 'MAP_NormalElevated_vs_H']	{'grip_category', 'MAP_NormalElevated_vs_H'}
grip_category-MAP_NormalElevated_vs_H (syn)	functionality_state	0.0	0.023209066296374464	0.0	AgeGroup_0	['grip_category', 'MAP_NormalElevated_vs_H']	{'grip_category', 'MAP_NormalElevated_vs_H'}
Alcohol_Use-Memory_Complaints (syn)	Anxiety	0.0	0.03678588626572122	0.0	AgeGroup_0	['Alcohol_Use', 'Memory_Complaints']	{'Alcohol_Use', 'Memory_Complaints'}
grip_category-WHR_Obesity (syn)	Sleep	0.0	0.012514752463372305	0.0	AgeGroup_0	['grip_category', 'WHR_Obesity']	{'WHR_Obesity', 'grip_category'}
grip_category-WHR_Obesity (syn)	MMSE_Spell	0.0	0.004817879793051966	0.0	AgeGroup_0	['grip_category', 'WHR_Obesity']	{'WHR_Obesity', 'grip_category'}
Alcohol_Use-MAP_NormalElevated_vs_H (syn)	functionality_state	0.0	0.04998125954052622	0.0	AgeGroup_0	['Alcohol_Use', 'MAP_NormalElevated_vs_H']	{'Alcohol_Use', 'MAP_NormalElevated_vs_H'}
Alcohol_Use-functionality_state (syn)	Pain	0.0	0.15221387257392419	0.0	AgeGroup_0	['Alcohol_Use', 'functionality_state']	{'Alcohol_Use', 'functionality_state'}
General_Health-Physical_Activity (syn)	Memory_Problems	0.0	0.03301595516237746	0.0	AgeGroup_0	['General_Health', 'Physical_Activity']	{'General_Health', 'Physical_Activity'}
Sleep-WHR_Obesity (syn)	Anxiety	0.0	0.07336675110247819	0.0	AgeGroup_0	['Sleep', 'WHR_Obesity']	{'WHR_Obesity', 'Sleep'}
Depression-functionality_state (syn)	WHR_Obesity	0.0	0.0024262891509433246	0.0	AgeGroup_0	['Depression', 'functionality_state']	{'functionality_state', 'Depression'}
Sleep-MAP_NormalElevated_vs_H (syn)	Pain	0.0	0.036827208145002066	0.0	AgeGroup_0	['Sleep', 'MAP_NormalElevated_vs_H']	{'Sleep', 'MAP_NormalElevated_vs_H'}
Sleep-MAP_NormalElevated_vs_H (syn)	Hearing	0.0	0.0064375348214587335	0.0	AgeGroup_0	['Sleep', 'MAP_NormalElevated_vs_H']	{'Sleep', 'MAP_NormalElevated_vs_H'}
Sleep-MAP_NormalElevated_vs_H (syn)	General_Health	0.0	0.008044108064279973	0.0	AgeGroup_0	['Sleep', 'MAP_NormalElevated_vs_H']	{'Sleep', 'MAP_NormalElevated_vs_H'}
Health_vs_Peers-Alcohol_Use (syn)	Physical_Activity	0.0	0.05102528625791518	0.0	AgeGroup_0	['Health_vs_Peers', 'Alcohol_Use']	{'Alcohol_Use', 'Health_vs_Peers'}
Health_vs_Peers-Alcohol_Use (syn)	Hearing	0.0	0.007414678712721374	0.0	AgeGroup_0	['Health_vs_Peers', 'Alcohol_Use']	{'Alcohol_Use', 'Health_vs_Peers'}
Health_vs_Peers-Alcohol_Use (syn)	Pain	0.0	0.06418260076283422	0.0	AgeGroup_0	['Health_vs_Peers', 'Alcohol_Use']	{'Alcohol_Use', 'Health_vs_Peers'}
Sleep-MAP_NormalElevated_vs_H (syn)	functionality_state	0.0	0.03339613019453531	0.0	AgeGroup_0	['Sleep', 'MAP_NormalElevated_vs_H']	{'Sleep', 'MAP_NormalElevated_vs_H'}
Sleep-MMSE_Spell (syn)	Hearing	0.0	0.009673157159650787	0.0	AgeGroup_0	['Sleep', 'MMSE_Spell']	{'MMSE_Spell', 'Sleep'}
Sleep-Hearing (syn)	functionality_state	0.0	0.02827153707468756	0.0	AgeGroup_0	['Sleep', 'Hearing']	{'Hearing', 'Sleep'}
Health_vs_Peers-Alcohol_Use (syn)	Anxiety	0.0	0.03346537267511504	0.0	AgeGroup_0	['Health_vs_Peers', 'Alcohol_Use']	{'Alcohol_Use', 'Health_vs_Peers'}
Sleep-MMSE_Spell (syn)	Physical_Activity	0.0	0.013829920246729615	0.0	AgeGroup_0	['Sleep', 'MMSE_Spell']	{'MMSE_Spell', 'Sleep'}
Sleep-MMSE_Spell (syn)	BMI	0.0	0.002226426304044754	0.0	AgeGroup_0	['Sleep', 'MMSE_Spell']	{'MMSE_Spell', 'Sleep'}
Anxiety-BMI (syn)	Hearing	0.0	0.017328210353591646	0.0	AgeGroup_0	['Anxiety', 'BMI']	{'BMI', 'Anxiety'}
General_Health-grip_category (syn)	MAP_NormalElevated_vs_H	0.0	0.018209405780341928	0.0	AgeGroup_0	['General_Health', 'grip_category']	{'General_Health', 'grip_category'}
General_Health-grip_category (syn)	Memory_Complaints	0.0	0.03301595516237746	0.0	AgeGroup_0	['General_Health', 'grip_category']	{'General_Health', 'grip_category'}
General_Health-grip_category (syn)	Memory_Problems	0.0	0.03301595516237746	0.0	AgeGroup_0	['General_Health', 'grip_category']	{'General_Health', 'grip_category'}
Anxiety-BMI (syn)	WHR_Obesity	0.0	0.053458343181273474	0.0	AgeGroup_0	['Anxiety', 'BMI']	{'BMI', 'Anxiety'}
Sleep-Hearing (syn)	MAP_NormalElevated_vs_H	0.0	0.0025960425762987377	0.0	AgeGroup_0	['Sleep', 'Hearing']	{'Hearing', 'Sleep'}
General_Health-Physical_Activity (syn)	Memory_Complaints	0.0	0.03301595516237746	0.0	AgeGroup_0	['General_Health', 'Physical_Activity']	{'General_Health', 'Physical_Activity'}
Sleep-Hearing (syn)	MMSE_Spell	0.0	0.004959640686531171	0.0	AgeGroup_0	['Sleep', 'Hearing']	{'Hearing', 'Sleep'}
Sleep-Health_vs_Peers (syn)	BMI	0.0	0.04176151246069765	0.0	AgeGroup_0	['Sleep', 'Health_vs_Peers']	{'Health_vs_Peers', 'Sleep'}
Anxiety-Depression (syn)	WHR_Obesity	0.0	0.0019102843475291382	0.0	AgeGroup_0	['Anxiety', 'Depression']	{'Depression', 'Anxiety'}
Anxiety-Depression (syn)	grip_category	0.0	0.010439053081205357	0.0	AgeGroup_0	['Anxiety', 'Depression']	{'Depression', 'Anxiety'}
Health_vs_Peers-BMI (syn)	WHR_Obesity	0.0	0.05345834318127348	0.0	AgeGroup_0	['Health_vs_Peers', 'BMI']	{'Health_vs_Peers', 'BMI'}
Anxiety-Depression (syn)	BMI	0.0	0.006734816975720297	0.0	AgeGroup_0	['Anxiety', 'Depression']	{'Depression', 'Anxiety'}
Health_vs_Peers-BMI (syn)	MMSE_Spell	0.0	0.002744905976519625	0.0	AgeGroup_0	['Health_vs_Peers', 'BMI']	{'Health_vs_Peers', 'BMI'}
Sleep-Hearing (syn)	Depression	0.0	0.03915413106937444	0.0	AgeGroup_0	['Sleep', 'Hearing']	{'Hearing', 'Sleep'}
Sleep-Hearing (syn)	Pain	0.0	0.03817172464345301	0.0	AgeGroup_0	['Sleep', 'Hearing']	{'Hearing', 'Sleep'}
Anxiety-BMI (syn)	MAP_NormalElevated_vs_H	0.0	0.019560781712361322	0.0	AgeGroup_0	['Anxiety', 'BMI']	{'BMI', 'Anxiety'}
Sleep-Hearing (syn)	General_Health	0.0	0.007926479284530705	0.0	AgeGroup_0	['Sleep', 'Hearing']	{'Hearing', 'Sleep'}
Sleep-Hearing (syn)	Health_vs_Peers	0.0	0.014897776613430544	0.0	AgeGroup_0	['Sleep', 'Hearing']	{'Hearing', 'Sleep'}
Health_vs_Peers-BMI (syn)	Sleep	0.0	0.022503222933748113	0.0	AgeGroup_0	['Health_vs_Peers', 'BMI']	{'Health_vs_Peers', 'BMI'}
Sleep-Hearing (syn)	BMI	0.0	0.006105606323708564	0.0	AgeGroup_0	['Sleep', 'Hearing']	{'Hearing', 'Sleep'}
Sleep-Hearing (syn)	Alcohol_Use	0.0	0.007051151325240284	0.0	AgeGroup_0	['Sleep', 'Hearing']	{'Hearing', 'Sleep'}
Health_vs_Peers-Alcohol_Use (syn)	MAP_NormalElevated_vs_H	0.0	0.01648942776834007	0.0	AgeGroup_0	['Health_vs_Peers', 'Alcohol_Use']	{'Alcohol_Use', 'Health_vs_Peers'}
Depression-functionality_state (syn)	grip_category	0.0	0.020292878510746046	0.0	AgeGroup_0	['Depression', 'functionality_state']	{'functionality_state', 'Depression'}
General_Health-grip_category (syn)	Physical_Activity	0.0	0.0839025816376868	0.0	AgeGroup_0	['General_Health', 'grip_category']	{'General_Health', 'grip_category'}
Anxiety-BMI (syn)	Depression	0.0	0.10022890096706417	0.0	AgeGroup_0	['Anxiety', 'BMI']	{'BMI', 'Anxiety'}
Sleep-Memory_Complaints (syn)	Health_vs_Peers	0.0	0.014638587543727797	0.0	AgeGroup_0	['Sleep', 'Memory_Complaints']	{'Sleep', 'Memory_Complaints'}
General_Health-WHR_Obesity (syn)	Health_vs_Peers	0.0	0.18156985470091788	0.0	AgeGroup_0	['General_Health', 'WHR_Obesity']	{'General_Health', 'WHR_Obesity'}
Sleep-Pain (syn)	General_Health	0.0	0.1392847878875159	0.0	AgeGroup_0	['Sleep', 'Pain']	{'Pain', 'Sleep'}
General_Health-Alcohol_Use (syn)	Pain	0.0	0.14479823489809673	0.0	AgeGroup_0	['General_Health', 'Alcohol_Use']	{'General_Health', 'Alcohol_Use'}
Sleep-Pain (syn)	BMI	0.0	0.03710318072951554	0.0	AgeGroup_0	['Sleep', 'Pain']	{'Pain', 'Sleep'}
Sleep-Pain (syn)	Alcohol_Use	0.0	0.006904396257893819	0.0	AgeGroup_0	['Sleep', 'Pain']	{'Pain', 'Sleep'}
Alcohol_Use-grip_category (syn)	Hearing	0.0	0.007355238185464137	0.0	AgeGroup_0	['Alcohol_Use', 'grip_category']	{'Alcohol_Use', 'grip_category'}
Alcohol_Use-grip_category (syn)	Depression	0.0	0.010782477763365111	0.0	AgeGroup_0	['Alcohol_Use', 'grip_category']	{'Alcohol_Use', 'grip_category'}
Sleep-Pain (syn)	MAP_NormalElevated_vs_H	0.0	0.0013271072169415519	0.0	AgeGroup_0	['Sleep', 'Pain']	{'Pain', 'Sleep'}
Alcohol_Use-functionality_state (syn)	MAP_NormalElevated_vs_H	0.0	0.02221615493918179	0.0	AgeGroup_0	['Alcohol_Use', 'functionality_state']	{'Alcohol_Use', 'functionality_state'}
Depression-grip_category (syn)	Hearing	0.0	0.006824010405434001	0.0	AgeGroup_0	['Depression', 'grip_category']	{'grip_category', 'Depression'}
Sleep-Physical_Activity (syn)	MMSE_Spell	0.0	0.002382733915104502	0.0	AgeGroup_0	['Sleep', 'Physical_Activity']	{'Physical_Activity', 'Sleep'}
General_Health-WHR_Obesity (syn)	MMSE_Spell	0.0	0.005827578224539766	0.0	AgeGroup_0	['General_Health', 'WHR_Obesity']	{'General_Health', 'WHR_Obesity'}
General_Health-Alcohol_Use (syn)	Physical_Activity	0.0	0.08390258163768677	0.0	AgeGroup_0	['General_Health', 'Alcohol_Use']	{'General_Health', 'Alcohol_Use'}
Alcohol_Use-functionality_state (syn)	Physical_Activity	0.0	0.08851914043114899	0.0	AgeGroup_0	['Alcohol_Use', 'functionality_state']	{'Alcohol_Use', 'functionality_state'}
General_Health-Physical_Activity (syn)	MAP_NormalElevated_vs_H	0.0	0.0021514555112338357	0.0	AgeGroup_0	['General_Health', 'Physical_Activity']	{'General_Health', 'Physical_Activity'}
Sleep-Physical_Activity (syn)	grip_category	0.0	0.008667999612231058	0.0	AgeGroup_0	['Sleep', 'Physical_Activity']	{'Physical_Activity', 'Sleep'}
General_Health-Physical_Activity (syn)	grip_category	0.0	0.0037749443034868586	0.0	AgeGroup_0	['General_Health', 'Physical_Activity']	{'General_Health', 'Physical_Activity'}
Sleep-Pain (syn)	Hearing	0.0	0.00686606033080085	0.0	AgeGroup_0	['Sleep', 'Pain']	{'Pain', 'Sleep'}
Alcohol_Use-grip_category (syn)	WHR_Obesity	0.0	0.038929276759414815	0.0	AgeGroup_0	['Alcohol_Use', 'grip_category']	{'Alcohol_Use', 'grip_category'}
Sleep-Memory_Problems (syn)	WHR_Obesity	0.0	0.008146938390592873	0.0	AgeGroup_0	['Sleep', 'Memory_Problems']	{'Memory_Problems', 'Sleep'}
Sleep-Memory_Problems (syn)	grip_category	0.0	0.008667999612231057	0.0	AgeGroup_0	['Sleep', 'Memory_Problems']	{'Memory_Problems', 'Sleep'}
Depression-grip_category (syn)	Health_vs_Peers	0.0	0.03840844862347351	0.0	AgeGroup_0	['Depression', 'grip_category']	{'grip_category', 'Depression'}
Sleep-Memory_Complaints (syn)	Memory_Problems	0.0	0.7883371086673703	0.0	AgeGroup_0	['Sleep', 'Memory_Complaints']	{'Sleep', 'Memory_Complaints'}
Anxiety-MMSE_Spell (syn)	Memory_Problems	0.0	0.03618219405512655	0.0	AgeGroup_0	['Anxiety', 'MMSE_Spell']	{'MMSE_Spell', 'Anxiety'}
Sleep-Memory_Complaints (syn)	WHR_Obesity	0.0	0.008146938390592873	0.0	AgeGroup_0	['Sleep', 'Memory_Complaints']	{'Sleep', 'Memory_Complaints'}
Depression-grip_category (syn)	BMI	0.0	0.06922227031294047	0.0	AgeGroup_0	['Depression', 'grip_category']	{'grip_category', 'Depression'}
General_Health-functionality_state (syn)	Memory_Complaints	0.0	0.03312201963737811	0.0	AgeGroup_0	['General_Health', 'functionality_state']	{'General_Health', 'functionality_state'}
General_Health-functionality_state (syn)	Memory_Problems	0.0	0.03312201963737808	0.0	AgeGroup_0	['General_Health', 'functionality_state']	{'General_Health', 'functionality_state'}
Depression-grip_category (syn)	WHR_Obesity	0.0	0.037437244648341965	0.0	AgeGroup_0	['Depression', 'grip_category']	{'grip_category', 'Depression'}
General_Health-functionality_state (syn)	MMSE_Spell	0.0	0.0065163519089614826	0.0	AgeGroup_0	['General_Health', 'functionality_state']	{'General_Health', 'functionality_state'}
General_Health-functionality_state (syn)	Sleep	0.0	0.025696269952632737	0.0	AgeGroup_0	['General_Health', 'functionality_state']	{'General_Health', 'functionality_state'}
Sleep-Memory_Problems (syn)	Health_vs_Peers	0.0	0.014638587543727797	0.0	AgeGroup_0	['Sleep', 'Memory_Problems']	{'Memory_Problems', 'Sleep'}
General_Health-functionality_state (syn)	Depression	0.0	0.04399621856079663	0.0	AgeGroup_0	['General_Health', 'functionality_state']	{'General_Health', 'functionality_state'}
Anxiety-Alcohol_Use (syn)	Pain	0.0	0.023980925933666374	0.0	AgeGroup_0	['Anxiety', 'Alcohol_Use']	{'Alcohol_Use', 'Anxiety'}
General_Health-functionality_state (syn)	Anxiety	0.0	0.021580771124695867	0.0	AgeGroup_0	['General_Health', 'functionality_state']	{'General_Health', 'functionality_state'}
Sleep-Memory_Problems (syn)	Memory_Complaints	0.0	0.7883371086673703	0.0	AgeGroup_0	['Sleep', 'Memory_Problems']	{'Memory_Problems', 'Sleep'}
Sleep-Memory_Complaints (syn)	grip_category	0.0	0.008667999612231057	0.0	AgeGroup_0	['Sleep', 'Memory_Complaints']	{'Sleep', 'Memory_Complaints'}
Hearing-Alcohol_Use (syn)	Pain	0.0	0.0005401102245887735	0.0	AgeGroup_0	['Hearing', 'Alcohol_Use']	{'Hearing', 'Alcohol_Use'}
Anxiety-MMSE_Spell (syn)	Memory_Complaints	0.0	0.03618219405512646	0.0	AgeGroup_0	['Anxiety', 'MMSE_Spell']	{'MMSE_Spell', 'Anxiety'}
Anxiety-MMSE_Spell (syn)	grip_category	0.0	0.009917760221929828	0.0	AgeGroup_0	['Anxiety', 'MMSE_Spell']	{'MMSE_Spell', 'Anxiety'}
MAP_NormalElevated_vs_H-functionality_state (syn)	Health_vs_Peers	0.0	0.06912224570648894	0.0	AgeGroup_0	['MAP_NormalElevated_vs_H', 'functionality_state']	{'functionality_state', 'MAP_NormalElevated_vs_H'}
MAP_NormalElevated_vs_H-functionality_state (syn)	Pain	0.0	0.1473568255356468	0.0	AgeGroup_0	['MAP_NormalElevated_vs_H', 'functionality_state']	{'functionality_state', 'MAP_NormalElevated_vs_H'}
Depression-MAP_NormalElevated_vs_H (syn)	BMI	0.0	0.01935937704308146	0.0	AgeGroup_0	['Depression', 'MAP_NormalElevated_vs_H']	{'Depression', 'MAP_NormalElevated_vs_H'}
Memory_Complaints-functionality_state (syn)	Health_vs_Peers	0.0	0.06912224570648892	0.0	AgeGroup_0	['Memory_Complaints', 'functionality_state']	{'functionality_state', 'Memory_Complaints'}
Memory_Complaints-functionality_state (syn)	Memory_Problems	0.0	0.7884623075621612	0.0	AgeGroup_0	['Memory_Complaints', 'functionality_state']	{'functionality_state', 'Memory_Complaints'}
Hearing-grip_category (syn)	BMI	0.0	0.07775674757427559	0.0	AgeGroup_0	['Hearing', 'grip_category']	{'Hearing', 'grip_category'}
BMI-Memory_Problems (syn)	Memory_Complaints	0.0	0.7888722263809779	0.0	AgeGroup_0	['BMI', 'Memory_Problems']	{'Memory_Problems', 'BMI'}
Memory_Complaints-functionality_state (syn)	MAP_NormalElevated_vs_H	0.0	0.00027247951203184965	0.0	AgeGroup_0	['Memory_Complaints', 'functionality_state']	{'functionality_state', 'Memory_Complaints'}
Hearing-grip_category (syn)	Physical_Activity	0.0	0.0068005770073479264	0.0	AgeGroup_0	['Hearing', 'grip_category']	{'Hearing', 'grip_category'}
Memory_Complaints-grip_category (syn)	Depression	0.0	0.030851242601856916	0.0	AgeGroup_0	['Memory_Complaints', 'grip_category']	{'grip_category', 'Memory_Complaints'}
Hearing-grip_category (syn)	Health_vs_Peers	0.0	0.0051914281254661545	0.0	AgeGroup_0	['Hearing', 'grip_category']	{'Hearing', 'grip_category'}
Hearing-grip_category (syn)	General_Health	0.0	0.004755339085841978	0.0	AgeGroup_0	['Hearing', 'grip_category']	{'Hearing', 'grip_category'}
Depression-MAP_NormalElevated_vs_H (syn)	grip_category	0.0	0.020786042423551396	0.0	AgeGroup_0	['Depression', 'MAP_NormalElevated_vs_H']	{'Depression', 'MAP_NormalElevated_vs_H'}
BMI-Memory_Problems (syn)	Hearing	0.0	0.03600432193917466	0.0	AgeGroup_0	['BMI', 'Memory_Problems']	{'Memory_Problems', 'BMI'}
Memory_Complaints-grip_category (syn)	General_Health	0.0	0.03346203689156742	0.0	AgeGroup_0	['Memory_Complaints', 'grip_category']	{'grip_category', 'Memory_Complaints'}
Memory_Complaints-grip_category (syn)	Health_vs_Peers	0.0	0.01166079156888708	0.0	AgeGroup_0	['Memory_Complaints', 'grip_category']	{'grip_category', 'Memory_Complaints'}
Depression-MAP_NormalElevated_vs_H (syn)	functionality_state	0.0	0.02444772051341752	0.0	AgeGroup_0	['Depression', 'MAP_NormalElevated_vs_H']	{'Depression', 'MAP_NormalElevated_vs_H'}
Memory_Complaints-grip_category (syn)	WHR_Obesity	0.0	0.03689541404230622	0.0	AgeGroup_0	['Memory_Complaints', 'grip_category']	{'grip_category', 'Memory_Complaints'}
Memory_Complaints-grip_category (syn)	MAP_NormalElevated_vs_H	0.0	0.018332716342285033	0.0	AgeGroup_0	['Memory_Complaints', 'grip_category']	{'grip_category', 'Memory_Complaints'}
Memory_Complaints-WHR_Obesity (syn)	Alcohol_Use	0.0	0.009618462590342927	0.0	AgeGroup_0	['Memory_Complaints', 'WHR_Obesity']	{'WHR_Obesity', 'Memory_Complaints'}
MAP_NormalElevated_vs_H-functionality_state (syn)	Physical_Activity	0.0	0.08897824069775002	0.0	AgeGroup_0	['MAP_NormalElevated_vs_H', 'functionality_state']	{'functionality_state', 'MAP_NormalElevated_vs_H'}
BMI-WHR_Obesity (syn)	MMSE_Spell	0.0	0.0016688751051431093	0.0	AgeGroup_0	['BMI', 'WHR_Obesity']	{'WHR_Obesity', 'BMI'}
Memory_Complaints-MAP_NormalElevated_vs_H (syn)	MMSE_Spell	0.0	0.001150475287966541	0.0	AgeGroup_0	['Memory_Complaints', 'MAP_NormalElevated_vs_H']	{'Memory_Complaints', 'MAP_NormalElevated_vs_H'}
BMI-WHR_Obesity (syn)	MAP_NormalElevated_vs_H	0.0	0.01942032601342335	0.0	AgeGroup_0	['BMI', 'WHR_Obesity']	{'WHR_Obesity', 'BMI'}
Depression-Hearing (syn)	BMI	0.0	0.0041046294945693	0.0	AgeGroup_0	['Depression', 'Hearing']	{'Hearing', 'Depression'}
MMSE_Spell-Alcohol_Use (syn)	Hearing	0.0	0.010383958040461962	0.0	AgeGroup_0	['MMSE_Spell', 'Alcohol_Use']	{'Alcohol_Use', 'MMSE_Spell'}
MMSE_Spell-grip_category (syn)	WHR_Obesity	0.0	0.037675915025731525	0.0	AgeGroup_0	['MMSE_Spell', 'grip_category']	{'MMSE_Spell', 'grip_category'}
MMSE_Spell-grip_category (syn)	MAP_NormalElevated_vs_H	0.0	0.018656594134439677	0.0	AgeGroup_0	['MMSE_Spell', 'grip_category']	{'MMSE_Spell', 'grip_category'}
Depression-Hearing (syn)	Alcohol_Use	0.0	0.011724715441550421	0.0	AgeGroup_0	['Depression', 'Hearing']	{'Hearing', 'Depression'}
Depression-Hearing (syn)	grip_category	0.0	0.00011184359264320886	0.0	AgeGroup_0	['Depression', 'Hearing']	{'Hearing', 'Depression'}
Memory_Complaints-MAP_NormalElevated_vs_H (syn)	Sleep	0.0	0.028774038082166744	0.0	AgeGroup_0	['Memory_Complaints', 'MAP_NormalElevated_vs_H']	{'Memory_Complaints', 'MAP_NormalElevated_vs_H'}
BMI-WHR_Obesity (syn)	Health_vs_Peers	0.0	0.03158231619069196	0.0	AgeGroup_0	['BMI', 'WHR_Obesity']	{'WHR_Obesity', 'BMI'}
Depression-MAP_NormalElevated_vs_H (syn)	Pain	0.0	0.03397761605739904	0.0	AgeGroup_0	['Depression', 'MAP_NormalElevated_vs_H']	{'Depression', 'MAP_NormalElevated_vs_H'}
BMI-WHR_Obesity (syn)	General_Health	0.0	0.033270032003338744	0.0	AgeGroup_0	['BMI', 'WHR_Obesity']	{'WHR_Obesity', 'BMI'}
Memory_Complaints-MAP_NormalElevated_vs_H (syn)	Memory_Problems	0.0	0.78833710866737	0.0	AgeGroup_0	['Memory_Complaints', 'MAP_NormalElevated_vs_H']	{'Memory_Complaints', 'MAP_NormalElevated_vs_H'}
Memory_Complaints-MAP_NormalElevated_vs_H (syn)	grip_category	0.0	0.01904850702673413	0.0	AgeGroup_0	['Memory_Complaints', 'MAP_NormalElevated_vs_H']	{'Memory_Complaints', 'MAP_NormalElevated_vs_H'}
Depression-MAP_NormalElevated_vs_H (syn)	Anxiety	0.0	0.09986802375990973	0.0	AgeGroup_0	['Depression', 'MAP_NormalElevated_vs_H']	{'Depression', 'MAP_NormalElevated_vs_H'}
Memory_Complaints-MAP_NormalElevated_vs_H (syn)	functionality_state	0.0	0.02223668469466834	0.0	AgeGroup_0	['Memory_Complaints', 'MAP_NormalElevated_vs_H']	{'Memory_Complaints', 'MAP_NormalElevated_vs_H'}
Memory_Complaints-WHR_Obesity (syn)	Anxiety	0.0	0.03541873827356856	0.0	AgeGroup_0	['Memory_Complaints', 'WHR_Obesity']	{'WHR_Obesity', 'Memory_Complaints'}
BMI-WHR_Obesity (syn)	Pain	0.0	0.029432134531392033	0.0	AgeGroup_0	['BMI', 'WHR_Obesity']	{'WHR_Obesity', 'BMI'}
Depression-MAP_NormalElevated_vs_H (syn)	Sleep	0.0	0.04156166654119121	0.0	AgeGroup_0	['Depression', 'MAP_NormalElevated_vs_H']	{'Depression', 'MAP_NormalElevated_vs_H'}
BMI-Memory_Problems (syn)	Depression	0.0	0.028326119730553274	0.0	AgeGroup_0	['BMI', 'Memory_Problems']	{'Memory_Problems', 'BMI'}
Hearing-grip_category (syn)	Depression	0.0	0.006030039062749995	0.0	AgeGroup_0	['Hearing', 'grip_category']	{'Hearing', 'grip_category'}
Memory_Problems-MAP_NormalElevated_vs_H (syn)	Sleep	0.0	0.028774038082166744	0.0	AgeGroup_0	['Memory_Problems', 'MAP_NormalElevated_vs_H']	{'Memory_Problems', 'MAP_NormalElevated_vs_H'}
Depression-MMSE_Spell (syn)	Memory_Problems	0.0	0.02924685699855236	0.0	AgeGroup_0	['Depression', 'MMSE_Spell']	{'MMSE_Spell', 'Depression'}
Hearing-functionality_state (syn)	BMI	0.0	0.04719424248791961	0.0	AgeGroup_0	['Hearing', 'functionality_state']	{'Hearing', 'functionality_state'}
Memory_Problems-WHR_Obesity (syn)	Alcohol_Use	0.0	0.009618462590342927	0.0	AgeGroup_0	['Memory_Problems', 'WHR_Obesity']	{'Memory_Problems', 'WHR_Obesity'}
Hearing-functionality_state (syn)	MMSE_Spell	0.0	0.009962683655441633	0.0	AgeGroup_0	['Hearing', 'functionality_state']	{'Hearing', 'functionality_state'}
Hearing-functionality_state (syn)	Depression	0.0	0.01738613314452687	0.0	AgeGroup_0	['Hearing', 'functionality_state']	{'Hearing', 'functionality_state'}
Depression-MMSE_Spell (syn)	BMI	0.0	0.0022264263040447548	0.0	AgeGroup_0	['Depression', 'MMSE_Spell']	{'MMSE_Spell', 'Depression'}
BMI-Memory_Complaints (syn)	Hearing	0.0	0.03600432193917466	0.0	AgeGroup_0	['BMI', 'Memory_Complaints']	{'Memory_Complaints', 'BMI'}
Hearing-WHR_Obesity (syn)	BMI	0.0	0.06207823006160483	0.0	AgeGroup_0	['Hearing', 'WHR_Obesity']	{'Hearing', 'WHR_Obesity'}
Memory_Problems-functionality_state (syn)	Health_vs_Peers	0.0	0.06912224570648892	0.0	AgeGroup_0	['Memory_Problems', 'functionality_state']	{'Memory_Problems', 'functionality_state'}
Hearing-WHR_Obesity (syn)	Health_vs_Peers	0.0	0.0009586564376626793	0.0	AgeGroup_0	['Hearing', 'WHR_Obesity']	{'Hearing', 'WHR_Obesity'}
BMI-Memory_Complaints (syn)	Memory_Problems	0.0	0.7888722263809776	0.0	AgeGroup_0	['BMI', 'Memory_Complaints']	{'Memory_Complaints', 'BMI'}
Memory_Problems-functionality_state (syn)	Memory_Complaints	0.0	0.7884623075621612	0.0	AgeGroup_0	['Memory_Problems', 'functionality_state']	{'Memory_Problems', 'functionality_state'}
Depression-MMSE_Spell (syn)	Memory_Complaints	0.0	0.029246856998552326	0.0	AgeGroup_0	['Depression', 'MMSE_Spell']	{'MMSE_Spell', 'Depression'}
Memory_Problems-functionality_state (syn)	MAP_NormalElevated_vs_H	0.0	0.00027247951203184965	0.0	AgeGroup_0	['Memory_Problems', 'functionality_state']	{'Memory_Problems', 'functionality_state'}
Memory_Problems-grip_category (syn)	Depression	0.0	0.030851242601856916	0.0	AgeGroup_0	['Memory_Problems', 'grip_category']	{'Memory_Problems', 'grip_category'}
BMI-Memory_Complaints (syn)	Depression	0.0	0.028326119730553274	0.0	AgeGroup_0	['BMI', 'Memory_Complaints']	{'Memory_Complaints', 'BMI'}
Depression-Memory_Complaints (syn)	MMSE_Spell	0.0	0.0015857511576727267	0.0	AgeGroup_0	['Depression', 'Memory_Complaints']	{'Memory_Complaints', 'Depression'}
BMI-MAP_NormalElevated_vs_H (syn)	functionality_state	0.0	0.042810494338108525	0.0	AgeGroup_0	['BMI', 'MAP_NormalElevated_vs_H']	{'BMI', 'MAP_NormalElevated_vs_H'}
BMI-MAP_NormalElevated_vs_H (syn)	WHR_Obesity	0.0	0.05363328114812652	0.0	AgeGroup_0	['BMI', 'MAP_NormalElevated_vs_H']	{'BMI', 'MAP_NormalElevated_vs_H'}
Depression-MMSE_Spell (syn)	Health_vs_Peers	0.0	0.03886199795849992	0.0	AgeGroup_0	['Depression', 'MMSE_Spell']	{'MMSE_Spell', 'Depression'}
Depression-MMSE_Spell (syn)	General_Health	0.0	0.04507405849024018	0.0	AgeGroup_0	['Depression', 'MMSE_Spell']	{'MMSE_Spell', 'Depression'}
Memory_Problems-MAP_NormalElevated_vs_H (syn)	MMSE_Spell	0.0	0.001150475287966541	0.0	AgeGroup_0	['Memory_Problems', 'MAP_NormalElevated_vs_H']	{'Memory_Problems', 'MAP_NormalElevated_vs_H'}
Memory_Problems-Memory_Complaints (syn)	Pain	0.0	0.02261654710276853	0.0	AgeGroup_0	['Memory_Problems', 'Memory_Complaints']	{'Memory_Problems', 'Memory_Complaints'}
Depression-MMSE_Spell (syn)	Hearing	0.0	0.006521480699890149	0.0	AgeGroup_0	['Depression', 'MMSE_Spell']	{'MMSE_Spell', 'Depression'}
Memory_Problems-MAP_NormalElevated_vs_H (syn)	Memory_Complaints	0.0	0.78833710866737	0.0	AgeGroup_0	['Memory_Problems', 'MAP_NormalElevated_vs_H']	{'Memory_Problems', 'MAP_NormalElevated_vs_H'}
Memory_Problems-MAP_NormalElevated_vs_H (syn)	grip_category	0.0	0.01904850702673413	0.0	AgeGroup_0	['Memory_Problems', 'MAP_NormalElevated_vs_H']	{'Memory_Problems', 'MAP_NormalElevated_vs_H'}
Memory_Problems-MAP_NormalElevated_vs_H (syn)	functionality_state	0.0	0.02223668469466834	0.0	AgeGroup_0	['Memory_Problems', 'MAP_NormalElevated_vs_H']	{'Memory_Problems', 'MAP_NormalElevated_vs_H'}
Memory_Problems-Memory_Complaints (syn)	Anxiety	0.0	0.03523112137655263	0.0	AgeGroup_0	['Memory_Problems', 'Memory_Complaints']	{'Memory_Problems', 'Memory_Complaints'}
Memory_Problems-Memory_Complaints (syn)	Depression	0.0	0.02797255993117804	0.0	AgeGroup_0	['Memory_Problems', 'Memory_Complaints']	{'Memory_Problems', 'Memory_Complaints'}
Memory_Problems-Memory_Complaints (syn)	Sleep	0.0	0.026538529684100306	0.0	AgeGroup_0	['Memory_Problems', 'Memory_Complaints']	{'Memory_Problems', 'Memory_Complaints'}
Memory_Problems-Memory_Complaints (syn)	MMSE_Spell	0.0	0.0011504752879665401	0.0	AgeGroup_0	['Memory_Problems', 'Memory_Complaints']	{'Memory_Problems', 'Memory_Complaints'}
Memory_Problems-Memory_Complaints (syn)	Hearing	0.0	0.026355993515556536	0.0	AgeGroup_0	['Memory_Problems', 'Memory_Complaints']	{'Memory_Problems', 'Memory_Complaints'}
Memory_Problems-WHR_Obesity (syn)	Anxiety	0.0	0.03541873827356856	0.0	AgeGroup_0	['Memory_Problems', 'WHR_Obesity']	{'Memory_Problems', 'WHR_Obesity'}
Memory_Problems-Memory_Complaints (syn)	General_Health	0.0	0.033069302740011436	0.0	AgeGroup_0	['Memory_Problems', 'Memory_Complaints']	{'Memory_Problems', 'Memory_Complaints'}
Memory_Problems-Memory_Complaints (syn)	Health_vs_Peers	0.0	0.011660791568887083	0.0	AgeGroup_0	['Memory_Problems', 'Memory_Complaints']	{'Memory_Problems', 'Memory_Complaints'}
Memory_Problems-Memory_Complaints (syn)	Physical_Activity	0.0	0.003091849391589213	0.0	AgeGroup_0	['Memory_Problems', 'Memory_Complaints']	{'Memory_Problems', 'Memory_Complaints'}
Memory_Problems-Memory_Complaints (syn)	BMI	0.0	0.009875634192953757	0.0	AgeGroup_0	['Memory_Problems', 'Memory_Complaints']	{'Memory_Problems', 'Memory_Complaints'}
Memory_Problems-Memory_Complaints (syn)	Alcohol_Use	0.0	0.008198730803469018	0.0	AgeGroup_0	['Memory_Problems', 'Memory_Complaints']	{'Memory_Problems', 'Memory_Complaints'}
Memory_Problems-Memory_Complaints (syn)	grip_category	0.0	0.004805313867243272	0.0	AgeGroup_0	['Memory_Problems', 'Memory_Complaints']	{'Memory_Problems', 'Memory_Complaints'}
Memory_Problems-Memory_Complaints (syn)	MAP_NormalElevated_vs_H	0.0	0.00027247951203184965	0.0	AgeGroup_0	['Memory_Problems', 'Memory_Complaints']	{'Memory_Problems', 'Memory_Complaints'}
Memory_Problems-Memory_Complaints (syn)	functionality_state	0.0	0.017222443237551163	0.0	AgeGroup_0	['Memory_Problems', 'Memory_Complaints']	{'Memory_Problems', 'Memory_Complaints'}
BMI-functionality_state (syn)	Sleep	0.0	0.03516933156517495	0.0	AgeGroup_0	['BMI', 'functionality_state']	{'functionality_state', 'BMI'}
MMSE_Spell-grip_category (syn)	Hearing	0.0	0.0007234291594641043	0.0	AgeGroup_0	['MMSE_Spell', 'grip_category']	{'MMSE_Spell', 'grip_category'}
MMSE_Spell-grip_category (syn)	Pain	0.0	0.00727299125672304	0.0	AgeGroup_0	['MMSE_Spell', 'grip_category']	{'MMSE_Spell', 'grip_category'}
MMSE_Spell-Memory_Problems (syn)	Pain	0.0	0.022616547102768524	0.0	AgeGroup_0	['MMSE_Spell', 'Memory_Problems']	{'Memory_Problems', 'MMSE_Spell'}
MMSE_Spell-Health_vs_Peers (syn)	Hearing	0.0	0.0009700888353679818	0.0	AgeGroup_0	['MMSE_Spell', 'Health_vs_Peers']	{'MMSE_Spell', 'Health_vs_Peers'}
Depression-BMI (syn)	grip_category	0.0	0.07160530497784333	0.0	AgeGroup_0	['Depression', 'BMI']	{'BMI', 'Depression'}
MMSE_Spell-Health_vs_Peers (syn)	Pain	0.0	0.05890825374594135	0.0	AgeGroup_0	['MMSE_Spell', 'Health_vs_Peers']	{'MMSE_Spell', 'Health_vs_Peers'}
MMSE_Spell-Health_vs_Peers (syn)	Sleep	0.0	0.01719531648630581	0.0	AgeGroup_0	['MMSE_Spell', 'Health_vs_Peers']	{'MMSE_Spell', 'Health_vs_Peers'}
MMSE_Spell-Health_vs_Peers (syn)	Depression	0.0	0.039888028671641894	0.0	AgeGroup_0	['MMSE_Spell', 'Health_vs_Peers']	{'MMSE_Spell', 'Health_vs_Peers'}
Depression-BMI (syn)	Hearing	0.0	0.012421568125105201	0.0	AgeGroup_0	['Depression', 'BMI']	{'BMI', 'Depression'}
MMSE_Spell-Memory_Complaints (syn)	MAP_NormalElevated_vs_H	0.0	0.0005323182547325554	0.0	AgeGroup_0	['MMSE_Spell', 'Memory_Complaints']	{'MMSE_Spell', 'Memory_Complaints'}
MMSE_Spell-Memory_Problems (syn)	Depression	0.0	0.02857574716946112	0.0	AgeGroup_0	['MMSE_Spell', 'Memory_Problems']	{'Memory_Problems', 'MMSE_Spell'}
MMSE_Spell-Memory_Problems (syn)	Hearing	0.0	0.029971757309911994	0.0	AgeGroup_0	['MMSE_Spell', 'Memory_Problems']	{'Memory_Problems', 'MMSE_Spell'}
MMSE_Spell-Memory_Complaints (syn)	Hearing	0.0	0.029971757309911994	0.0	AgeGroup_0	['MMSE_Spell', 'Memory_Complaints']	{'MMSE_Spell', 'Memory_Complaints'}
Depression-Health_vs_Peers (syn)	grip_category	0.0	0.007669061440816675	0.0	AgeGroup_0	['Depression', 'Health_vs_Peers']	{'Health_vs_Peers', 'Depression'}
Depression-BMI (syn)	Sleep	0.0	0.04703809284305677	0.0	AgeGroup_0	['Depression', 'BMI']	{'BMI', 'Depression'}
Depression-BMI (syn)	Anxiety	0.0	0.09970264939818248	0.0	AgeGroup_0	['Depression', 'BMI']	{'BMI', 'Depression'}
MMSE_Spell-General_Health (syn)	WHR_Obesity	0.0	0.005961438094484377	0.0	AgeGroup_0	['MMSE_Spell', 'General_Health']	{'General_Health', 'MMSE_Spell'}
Depression-Alcohol_Use (syn)	MAP_NormalElevated_vs_H	0.0	0.016584864276550426	0.0	AgeGroup_0	['Depression', 'Alcohol_Use']	{'Alcohol_Use', 'Depression'}
Depression-Alcohol_Use (syn)	grip_category	0.0	0.03454560226809234	0.0	AgeGroup_0	['Depression', 'Alcohol_Use']	{'Alcohol_Use', 'Depression'}
MMSE_Spell-Memory_Problems (syn)	MAP_NormalElevated_vs_H	0.0	0.0005323182547325554	0.0	AgeGroup_0	['MMSE_Spell', 'Memory_Problems']	{'Memory_Problems', 'MMSE_Spell'}
MMSE_Spell-General_Health (syn)	Memory_Complaints	0.0	0.03304160098993822	0.0	AgeGroup_0	['MMSE_Spell', 'General_Health']	{'General_Health', 'MMSE_Spell'}
MMSE_Spell-Health_vs_Peers (syn)	General_Health	0.0	0.18181133261336754	0.0	AgeGroup_0	['MMSE_Spell', 'Health_vs_Peers']	{'MMSE_Spell', 'Health_vs_Peers'}
MMSE_Spell-Memory_Complaints (syn)	Pain	0.0	0.022616547102768524	0.0	AgeGroup_0	['MMSE_Spell', 'Memory_Complaints']	{'MMSE_Spell', 'Memory_Complaints'}
MMSE_Spell-Pain (syn)	Depression	0.0	0.03327866095309741	0.0	AgeGroup_0	['MMSE_Spell', 'Pain']	{'Pain', 'MMSE_Spell'}
MMSE_Spell-MAP_NormalElevated_vs_H (syn)	Sleep	0.0	0.0057430385500026795	0.0	AgeGroup_0	['MMSE_Spell', 'MAP_NormalElevated_vs_H']	{'MMSE_Spell', 'MAP_NormalElevated_vs_H'}
MMSE_Spell-Health_vs_Peers (syn)	functionality_state	0.0	0.06860657651896414	0.0	AgeGroup_0	['MMSE_Spell', 'Health_vs_Peers']	{'MMSE_Spell', 'Health_vs_Peers'}
Depression-General_Health (syn)	functionality_state	0.0	0.12992821249210545	0.0	AgeGroup_0	['Depression', 'General_Health']	{'General_Health', 'Depression'}
MMSE_Spell-Hearing (syn)	Health_vs_Peers	0.0	0.0034496941378983374	0.0	AgeGroup_0	['MMSE_Spell', 'Hearing']	{'Hearing', 'MMSE_Spell'}
MMSE_Spell-Hearing (syn)	BMI	0.0	0.002226426304044753	0.0	AgeGroup_0	['MMSE_Spell', 'Hearing']	{'Hearing', 'MMSE_Spell'}
MMSE_Spell-Hearing (syn)	Memory_Problems	0.0	0.026784918359449985	0.0	AgeGroup_0	['MMSE_Spell', 'Hearing']	{'Hearing', 'MMSE_Spell'}
MMSE_Spell-Hearing (syn)	Memory_Complaints	0.0	0.026784918359449954	0.0	AgeGroup_0	['MMSE_Spell', 'Hearing']	{'Hearing', 'MMSE_Spell'}
MMSE_Spell-Hearing (syn)	WHR_Obesity	0.0	0.004015495396315122	0.0	AgeGroup_0	['MMSE_Spell', 'Hearing']	{'Hearing', 'MMSE_Spell'}
MMSE_Spell-Health_vs_Peers (syn)	BMI	0.0	0.03100142017356148	0.0	AgeGroup_0	['MMSE_Spell', 'Health_vs_Peers']	{'MMSE_Spell', 'Health_vs_Peers'}
Depression-General_Health (syn)	MMSE_Spell	0.0	0.004781434531068885	0.0	AgeGroup_0	['Depression', 'General_Health']	{'General_Health', 'Depression'}
MMSE_Spell-Memory_Complaints (syn)	Depression	0.0	0.02857574716946112	0.0	AgeGroup_0	['MMSE_Spell', 'Memory_Complaints']	{'MMSE_Spell', 'Memory_Complaints'}
Depression-General_Health (syn)	Anxiety	0.0	0.10054433628113238	0.0	AgeGroup_0	['Depression', 'General_Health']	{'General_Health', 'Depression'}
Depression-BMI (syn)	MAP_NormalElevated_vs_H	0.0	0.019258404086052328	0.0	AgeGroup_0	['Depression', 'BMI']	{'BMI', 'Depression'}
MMSE_Spell-MAP_NormalElevated_vs_H (syn)	Physical_Activity	0.0	0.002668329194249822	0.0	AgeGroup_0	['MMSE_Spell', 'MAP_NormalElevated_vs_H']	{'MMSE_Spell', 'MAP_NormalElevated_vs_H'}
MMSE_Spell-Health_vs_Peers (syn)	Physical_Activity	0.0	0.05102528625791515	0.0	AgeGroup_0	['MMSE_Spell', 'Health_vs_Peers']	{'MMSE_Spell', 'Health_vs_Peers'}
Depression-BMI (syn)	WHR_Obesity	0.0	0.053835395909229165	0.0	AgeGroup_0	['Depression', 'BMI']	{'BMI', 'Depression'}
MMSE_Spell-MAP_NormalElevated_vs_H (syn)	Memory_Problems	0.0	0.001969592855049876	0.0	AgeGroup_0	['MMSE_Spell', 'MAP_NormalElevated_vs_H']	{'MMSE_Spell', 'MAP_NormalElevated_vs_H'}
MMSE_Spell-MAP_NormalElevated_vs_H (syn)	Memory_Complaints	0.0	0.0019695928550499107	0.0	AgeGroup_0	['MMSE_Spell', 'MAP_NormalElevated_vs_H']	{'MMSE_Spell', 'MAP_NormalElevated_vs_H'}
MMSE_Spell-MAP_NormalElevated_vs_H (syn)	functionality_state	0.0	0.012011644628614229	0.0	AgeGroup_0	['MMSE_Spell', 'MAP_NormalElevated_vs_H']	{'MMSE_Spell', 'MAP_NormalElevated_vs_H'}
MMSE_Spell-Pain (syn)	Anxiety	0.0	0.01571766224209718	0.0	AgeGroup_0	['MMSE_Spell', 'Pain']	{'Pain', 'MMSE_Spell'}
MMSE_Spell-General_Health (syn)	Memory_Problems	0.0	0.03304160098993822	0.0	AgeGroup_0	['MMSE_Spell', 'General_Health']	{'General_Health', 'MMSE_Spell'}
BMI-functionality_state (syn)	MMSE_Spell	0.0	0.006451333942300428	0.0	AgeGroup_0	['BMI', 'functionality_state']	{'functionality_state', 'BMI'}
MMSE_Spell-functionality_state (syn)	General_Health	0.0	0.12982987347292219	0.0	AgeGroup_0	['MMSE_Spell', 'functionality_state']	{'MMSE_Spell', 'functionality_state'}
MMSE_Spell-WHR_Obesity (syn)	Alcohol_Use	0.0	0.010521353892737803	0.0	AgeGroup_0	['MMSE_Spell', 'WHR_Obesity']	{'WHR_Obesity', 'MMSE_Spell'}
Depression-Hearing (syn)	Pain	0.0	0.03356436502912486	0.0	AgeGroup_0	['Depression', 'Hearing']	{'Hearing', 'Depression'}
MMSE_Spell-BMI (syn)	Health_vs_Peers	0.0	0.03184847591162346	0.0	AgeGroup_0	['MMSE_Spell', 'BMI']	{'MMSE_Spell', 'BMI'}
MMSE_Spell-WHR_Obesity (syn)	MAP_NormalElevated_vs_H	0.0	0.0002700170651780026	0.0	AgeGroup_0	['MMSE_Spell', 'WHR_Obesity']	{'WHR_Obesity', 'MMSE_Spell'}
MMSE_Spell-BMI (syn)	Hearing	0.0	2.172024874181274e-05	0.0	AgeGroup_0	['MMSE_Spell', 'BMI']	{'MMSE_Spell', 'BMI'}
BMI-functionality_state (syn)	Hearing	0.0	0.011176941513747745	0.0	AgeGroup_0	['BMI', 'functionality_state']	{'functionality_state', 'BMI'}
MMSE_Spell-functionality_state (syn)	Sleep	0.0	0.025696269952632737	0.0	AgeGroup_0	['MMSE_Spell', 'functionality_state']	{'MMSE_Spell', 'functionality_state'}
MMSE_Spell-functionality_state (syn)	Hearing	0.0	0.0072315901194155135	0.0	AgeGroup_0	['MMSE_Spell', 'functionality_state']	{'MMSE_Spell', 'functionality_state'}
MMSE_Spell-functionality_state (syn)	Health_vs_Peers	0.0	0.06947413725756188	0.0	AgeGroup_0	['MMSE_Spell', 'functionality_state']	{'MMSE_Spell', 'functionality_state'}
Depression-Hearing (syn)	MMSE_Spell	0.0	0.00575331633215154	0.0	AgeGroup_0	['Depression', 'Hearing']	{'Hearing', 'Depression'}
MMSE_Spell-functionality_state (syn)	BMI	0.0	0.03886356784106364	0.0	AgeGroup_0	['MMSE_Spell', 'functionality_state']	{'MMSE_Spell', 'functionality_state'}
MMSE_Spell-BMI (syn)	Sleep	0.0	0.002047907576244803	0.0	AgeGroup_0	['MMSE_Spell', 'BMI']	{'MMSE_Spell', 'BMI'}
MMSE_Spell-BMI (syn)	Depression	0.0	0.0028790326337322387	0.0	AgeGroup_0	['MMSE_Spell', 'BMI']	{'MMSE_Spell', 'BMI'}
MMSE_Spell-Alcohol_Use (syn)	MAP_NormalElevated_vs_H	0.0	0.016441939713320895	0.0	AgeGroup_0	['MMSE_Spell', 'Alcohol_Use']	{'Alcohol_Use', 'MMSE_Spell'}
MMSE_Spell-functionality_state (syn)	WHR_Obesity	0.0	0.002668989685804888	0.0	AgeGroup_0	['MMSE_Spell', 'functionality_state']	{'MMSE_Spell', 'functionality_state'}
MMSE_Spell-Alcohol_Use (syn)	WHR_Obesity	0.0	8.825475897748217e-06	0.0	AgeGroup_0	['MMSE_Spell', 'Alcohol_Use']	{'Alcohol_Use', 'MMSE_Spell'}
MMSE_Spell-grip_category (syn)	Anxiety	0.0	0.008513486213573533	0.0	AgeGroup_0	['MMSE_Spell', 'grip_category']	{'MMSE_Spell', 'grip_category'}
MMSE_Spell-grip_category (syn)	Depression	0.0	0.00429583876642281	0.0	AgeGroup_0	['MMSE_Spell', 'grip_category']	{'MMSE_Spell', 'grip_category'}
MMSE_Spell-WHR_Obesity (syn)	BMI	0.0	0.05360340514256019	0.0	AgeGroup_0	['MMSE_Spell', 'WHR_Obesity']	{'WHR_Obesity', 'MMSE_Spell'}
BMI-functionality_state (syn)	MAP_NormalElevated_vs_H	0.0	0.024542580299950628	0.0	AgeGroup_0	['BMI', 'functionality_state']	{'functionality_state', 'BMI'}
MMSE_Spell-Pain (syn)	Hearing	0.0	0.0036068139309838806	0.0	AgeGroup_0	['MMSE_Spell', 'Pain']	{'Pain', 'MMSE_Spell'}
MMSE_Spell-Physical_Activity (syn)	Hearing	0.0	0.010427616436251425	0.0	AgeGroup_0	['MMSE_Spell', 'Physical_Activity']	{'Physical_Activity', 'MMSE_Spell'}
MMSE_Spell-Pain (syn)	Health_vs_Peers	0.0	0.057649395715390364	0.0	AgeGroup_0	['MMSE_Spell', 'Pain']	{'Pain', 'MMSE_Spell'}
MMSE_Spell-Pain (syn)	BMI	0.0	0.028783340441495647	0.0	AgeGroup_0	['MMSE_Spell', 'Pain']	{'Pain', 'MMSE_Spell'}
MMSE_Spell-General_Health (syn)	BMI	0.0	0.0323804960349517	0.0	AgeGroup_0	['MMSE_Spell', 'General_Health']	{'General_Health', 'MMSE_Spell'}
MMSE_Spell-Pain (syn)	Memory_Problems	0.0	0.02179756815148634	0.0	AgeGroup_0	['MMSE_Spell', 'Pain']	{'Pain', 'MMSE_Spell'}
MMSE_Spell-Pain (syn)	Memory_Complaints	0.0	0.021797568151486316	0.0	AgeGroup_0	['MMSE_Spell', 'Pain']	{'Pain', 'MMSE_Spell'}
MMSE_Spell-Pain (syn)	grip_category	0.0	0.004305257886122128	0.0	AgeGroup_0	['MMSE_Spell', 'Pain']	{'Pain', 'MMSE_Spell'}
MMSE_Spell-General_Health (syn)	Health_vs_Peers	0.0	0.18173311206499826	0.0	AgeGroup_0	['MMSE_Spell', 'General_Health']	{'General_Health', 'MMSE_Spell'}
MMSE_Spell-Physical_Activity (syn)	Sleep	0.0	0.015541770331240788	0.0	AgeGroup_0	['MMSE_Spell', 'Physical_Activity']	{'Physical_Activity', 'MMSE_Spell'}
Depression-Alcohol_Use (syn)	Sleep	0.0	0.03830893010246124	0.0	AgeGroup_0	['Depression', 'Alcohol_Use']	{'Alcohol_Use', 'Depression'}
BMI-grip_category (syn)	Depression	0.0	0.0015173875130950285	0.0	AgeGroup_0	['BMI', 'grip_category']	{'grip_category', 'BMI'}
Depression-Alcohol_Use (syn)	Anxiety	0.0	0.10134272750301107	0.0	AgeGroup_0	['Depression', 'Alcohol_Use']	{'Alcohol_Use', 'Depression'}
MMSE_Spell-General_Health (syn)	Depression	0.0	0.04452748808244121	0.0	AgeGroup_0	['MMSE_Spell', 'General_Health']	{'General_Health', 'MMSE_Spell'}
MMSE_Spell-General_Health (syn)	Anxiety	0.0	0.014328804255240496	0.0	AgeGroup_0	['MMSE_Spell', 'General_Health']	{'General_Health', 'MMSE_Spell'}
MMSE_Spell-Physical_Activity (syn)	MAP_NormalElevated_vs_H	0.0	0.0018801495452265944	0.0	AgeGroup_0	['MMSE_Spell', 'Physical_Activity']	{'Physical_Activity', 'MMSE_Spell'}
BMI-grip_category (syn)	Hearing	0.0	0.006522332302034392	0.0	AgeGroup_0	['BMI', 'grip_category']	{'grip_category', 'BMI'}
MMSE_Spell-WHR_Obesity (syn)	Depression	0.0	0.003136974908095617	0.0	AgeGroup_0	['MMSE_Spell', 'WHR_Obesity']	{'WHR_Obesity', 'MMSE_Spell'}
MMSE_Spell-BMI (syn)	WHR_Obesity	0.0	0.05425064303988947	0.0	AgeGroup_0	['MMSE_Spell', 'BMI']	{'MMSE_Spell', 'BMI'}
BMI-grip_category (syn)	Sleep	0.0	0.01647636260528386	0.0	AgeGroup_0	['BMI', 'grip_category']	{'grip_category', 'BMI'}
Memory_Problems-grip_category (syn)	General_Health	0.0	0.03346203689156742	0.0	AgeGroup_0	['Memory_Problems', 'grip_category']	{'Memory_Problems', 'grip_category'}
Memory_Problems-grip_category (syn)	Health_vs_Peers	0.0	0.01166079156888708	0.0	AgeGroup_0	['Memory_Problems', 'grip_category']	{'Memory_Problems', 'grip_category'}
Hearing-Physical_Activity (syn)	grip_category	0.0	0.0038062810307407024	0.0	AgeGroup_0	['Hearing', 'Physical_Activity']	{'Hearing', 'Physical_Activity'}
Hearing-Alcohol_Use (syn)	BMI	0.0	0.05023044668651582	0.0	AgeGroup_0	['Hearing', 'Alcohol_Use']	{'Hearing', 'Alcohol_Use'}
Depression-Pain (syn)	WHR_Obesity	0.0	0.0034849234149133632	0.0	AgeGroup_0	['Depression', 'Pain']	{'Pain', 'Depression'}
Pain-WHR_Obesity (syn)	Hearing	0.0	0.0028406400564714666	0.0	AgeGroup_0	['Pain', 'WHR_Obesity']	{'WHR_Obesity', 'Pain'}
Anxiety-Physical_Activity (syn)	functionality_state	0.0	0.09670179602957928	0.0	AgeGroup_0	['Anxiety', 'Physical_Activity']	{'Physical_Activity', 'Anxiety'}
Hearing-Alcohol_Use (syn)	MAP_NormalElevated_vs_H	0.0	0.01698935224529488	0.0	AgeGroup_0	['Hearing', 'Alcohol_Use']	{'Hearing', 'Alcohol_Use'}
Pain-WHR_Obesity (syn)	MAP_NormalElevated_vs_H	0.0	0.001281280244347593	0.0	AgeGroup_0	['Pain', 'WHR_Obesity']	{'WHR_Obesity', 'Pain'}
Pain-functionality_state (syn)	Anxiety	0.0	0.022304749724501555	0.0	AgeGroup_0	['Pain', 'functionality_state']	{'Pain', 'functionality_state'}
Anxiety-Physical_Activity (syn)	Alcohol_Use	0.0	0.0051161735380546945	0.0	AgeGroup_0	['Anxiety', 'Physical_Activity']	{'Physical_Activity', 'Anxiety'}
Hearing-Alcohol_Use (syn)	grip_category	0.0	0.03447620043072405	0.0	AgeGroup_0	['Hearing', 'Alcohol_Use']	{'Hearing', 'Alcohol_Use'}
Hearing-Alcohol_Use (syn)	Health_vs_Peers	0.0	0.027318056178730187	0.0	AgeGroup_0	['Hearing', 'Alcohol_Use']	{'Hearing', 'Alcohol_Use'}
Pain-WHR_Obesity (syn)	Anxiety	0.0	0.015821560530170333	0.0	AgeGroup_0	['Pain', 'WHR_Obesity']	{'WHR_Obesity', 'Pain'}
Hearing-Alcohol_Use (syn)	General_Health	0.0	0.03526504909090158	0.0	AgeGroup_0	['Hearing', 'Alcohol_Use']	{'Hearing', 'Alcohol_Use'}
Depression-Health_vs_Peers (syn)	MMSE_Spell	0.0	0.002837869519271306	0.0	AgeGroup_0	['Depression', 'Health_vs_Peers']	{'Health_vs_Peers', 'Depression'}
Pain-functionality_state (syn)	Alcohol_Use	0.0	0.04412442975789185	0.0	AgeGroup_0	['Pain', 'functionality_state']	{'Pain', 'functionality_state'}
Hearing-Alcohol_Use (syn)	MMSE_Spell	0.0	0.011218016102292009	0.0	AgeGroup_0	['Hearing', 'Alcohol_Use']	{'Hearing', 'Alcohol_Use'}
Hearing-Alcohol_Use (syn)	Sleep	0.0	0.009906861024018603	0.0	AgeGroup_0	['Hearing', 'Alcohol_Use']	{'Hearing', 'Alcohol_Use'}
Hearing-Alcohol_Use (syn)	Anxiety	0.0	0.009364519525743817	0.0	AgeGroup_0	['Hearing', 'Alcohol_Use']	{'Hearing', 'Alcohol_Use'}
Pain-functionality_state (syn)	MAP_NormalElevated_vs_H	0.0	0.0012692647569311627	0.0	AgeGroup_0	['Pain', 'functionality_state']	{'Pain', 'functionality_state'}
Anxiety-Pain (syn)	functionality_state	0.0	0.15333943708485206	0.0	AgeGroup_0	['Anxiety', 'Pain']	{'Pain', 'Anxiety'}
Pain-WHR_Obesity (syn)	Depression	0.0	0.03330445707860101	0.0	AgeGroup_0	['Pain', 'WHR_Obesity']	{'WHR_Obesity', 'Pain'}
Depression-Pain (syn)	grip_category	0.0	0.0008405019968932826	0.0	AgeGroup_0	['Depression', 'Pain']	{'Pain', 'Depression'}
Anxiety-Pain (syn)	WHR_Obesity	0.0	0.002790088566874604	0.0	AgeGroup_0	['Anxiety', 'Pain']	{'Pain', 'Anxiety'}
Hearing-BMI (syn)	MAP_NormalElevated_vs_H	0.0	0.019808713347567737	0.0	AgeGroup_0	['Hearing', 'BMI']	{'Hearing', 'BMI'}
Hearing-General_Health (syn)	BMI	0.0	0.04103793066748064	0.0	AgeGroup_0	['Hearing', 'General_Health']	{'Hearing', 'General_Health'}
Pain-Memory_Problems (syn)	Health_vs_Peers	0.0	0.05781492893372851	0.0	AgeGroup_0	['Pain', 'Memory_Problems']	{'Memory_Problems', 'Pain'}
Pain-Memory_Problems (syn)	Physical_Activity	0.0	0.05712512499518645	0.0	AgeGroup_0	['Pain', 'Memory_Problems']	{'Memory_Problems', 'Pain'}
Pain-Memory_Problems (syn)	BMI	0.0	0.028801483404614907	0.0	AgeGroup_0	['Pain', 'Memory_Problems']	{'Memory_Problems', 'Pain'}
Pain-Memory_Problems (syn)	Memory_Complaints	0.0	0.7883371086673704	0.0	AgeGroup_0	['Pain', 'Memory_Problems']	{'Memory_Problems', 'Pain'}
Anxiety-WHR_Obesity (syn)	Pain	0.0	0.015592813661995693	0.0	AgeGroup_0	['Anxiety', 'WHR_Obesity']	{'WHR_Obesity', 'Anxiety'}
Hearing-General_Health (syn)	Pain	0.0	0.14086414584692056	0.0	AgeGroup_0	['Hearing', 'General_Health']	{'Hearing', 'General_Health'}
Anxiety-WHR_Obesity (syn)	Depression	0.0	0.10012648635127824	0.0	AgeGroup_0	['Anxiety', 'WHR_Obesity']	{'WHR_Obesity', 'Anxiety'}
Anxiety-Sleep (syn)	functionality_state	0.0	0.029362546638274204	0.0	AgeGroup_0	['Anxiety', 'Sleep']	{'Sleep', 'Anxiety'}
Hearing-BMI (syn)	MMSE_Spell	0.0	0.0009108174018397561	0.0	AgeGroup_0	['Hearing', 'BMI']	{'Hearing', 'BMI'}
Anxiety-Sleep (syn)	WHR_Obesity	0.0	0.00814693839059287	0.0	AgeGroup_0	['Anxiety', 'Sleep']	{'Sleep', 'Anxiety'}
Pain-Physical_Activity (syn)	Hearing	0.0	0.007278129126051814	0.0	AgeGroup_0	['Pain', 'Physical_Activity']	{'Physical_Activity', 'Pain'}
Hearing-BMI (syn)	grip_category	0.0	0.07348440658759453	0.0	AgeGroup_0	['Hearing', 'BMI']	{'Hearing', 'BMI'}
Pain-Physical_Activity (syn)	Alcohol_Use	0.0	0.004174689103829262	0.0	AgeGroup_0	['Pain', 'Physical_Activity']	{'Physical_Activity', 'Pain'}
Pain-Physical_Activity (syn)	Memory_Problems	0.0	0.021544531312626566	0.0	AgeGroup_0	['Pain', 'Physical_Activity']	{'Physical_Activity', 'Pain'}
Pain-Physical_Activity (syn)	Memory_Complaints	0.0	0.021544531312626566	0.0	AgeGroup_0	['Pain', 'Physical_Activity']	{'Physical_Activity', 'Pain'}
Anxiety-Sleep (syn)	Hearing	0.0	0.013450101567775482	0.0	AgeGroup_0	['Anxiety', 'Sleep']	{'Sleep', 'Anxiety'}
Hearing-BMI (syn)	Pain	0.0	0.029926478462173087	0.0	AgeGroup_0	['Hearing', 'BMI']	{'Hearing', 'BMI'}
Pain-grip_category (syn)	Depression	0.0	0.035813071471480024	0.0	AgeGroup_0	['Pain', 'grip_category']	{'Pain', 'grip_category'}
Pain-grip_category (syn)	MMSE_Spell	0.0	0.007281644183413215	0.0	AgeGroup_0	['Pain', 'grip_category']	{'Pain', 'grip_category'}
Pain-Memory_Problems (syn)	MMSE_Spell	0.0	0.005711488095853185	0.0	AgeGroup_0	['Pain', 'Memory_Problems']	{'Memory_Problems', 'Pain'}
Depression-Sleep (syn)	Hearing	0.0	0.007819808678520002	0.0	AgeGroup_0	['Depression', 'Sleep']	{'Sleep', 'Depression'}
Depression-Physical_Activity (syn)	grip_category	0.0	0.005098890818100212	0.0	AgeGroup_0	['Depression', 'Physical_Activity']	{'Physical_Activity', 'Depression'}
Depression-Physical_Activity (syn)	WHR_Obesity	0.0	0.003791426970821608	0.0	AgeGroup_0	['Depression', 'Physical_Activity']	{'Physical_Activity', 'Depression'}
Anxiety-Memory_Complaints (syn)	WHR_Obesity	0.0	0.0013958235219734075	0.0	AgeGroup_0	['Anxiety', 'Memory_Complaints']	{'Memory_Complaints', 'Anxiety'}
Health_vs_Peers-functionality_state (syn)	MMSE_Spell	0.0	0.006376507780174442	0.0	AgeGroup_0	['Health_vs_Peers', 'functionality_state']	{'Health_vs_Peers', 'functionality_state'}
Physical_Activity-BMI (syn)	MAP_NormalElevated_vs_H	0.0	0.019258404086052318	0.0	AgeGroup_0	['Physical_Activity', 'BMI']	{'Physical_Activity', 'BMI'}
Anxiety-Memory_Complaints (syn)	Memory_Problems	0.0	0.7885249274221319	0.0	AgeGroup_0	['Anxiety', 'Memory_Complaints']	{'Memory_Complaints', 'Anxiety'}
Depression-Sleep (syn)	MMSE_Spell	0.0	0.006031862161196573	0.0	AgeGroup_0	['Depression', 'Sleep']	{'Sleep', 'Depression'}
Physical_Activity-MAP_NormalElevated_vs_H (syn)	MMSE_Spell	0.0	0.001796128447173859	0.0	AgeGroup_0	['Physical_Activity', 'MAP_NormalElevated_vs_H']	{'Physical_Activity', 'MAP_NormalElevated_vs_H'}
Physical_Activity-MAP_NormalElevated_vs_H (syn)	General_Health	0.0	0.08434409913998903	0.0	AgeGroup_0	['Physical_Activity', 'MAP_NormalElevated_vs_H']	{'Physical_Activity', 'MAP_NormalElevated_vs_H'}
Physical_Activity-BMI (syn)	Hearing	0.0	0.01160437650647958	0.0	AgeGroup_0	['Physical_Activity', 'BMI']	{'Physical_Activity', 'BMI'}
Physical_Activity-MAP_NormalElevated_vs_H (syn)	Health_vs_Peers	0.0	0.05067509319806039	0.0	AgeGroup_0	['Physical_Activity', 'MAP_NormalElevated_vs_H']	{'Physical_Activity', 'MAP_NormalElevated_vs_H'}
Anxiety-Memory_Complaints (syn)	MMSE_Spell	0.0	0.00217867526903552	0.0	AgeGroup_0	['Anxiety', 'Memory_Complaints']	{'Memory_Complaints', 'Anxiety'}
Physical_Activity-MAP_NormalElevated_vs_H (syn)	Memory_Problems	0.0	0.002562768657298598	0.0	AgeGroup_0	['Physical_Activity', 'MAP_NormalElevated_vs_H']	{'Physical_Activity', 'MAP_NormalElevated_vs_H'}
Physical_Activity-MAP_NormalElevated_vs_H (syn)	Memory_Complaints	0.0	0.002562768657298617	0.0	AgeGroup_0	['Physical_Activity', 'MAP_NormalElevated_vs_H']	{'Physical_Activity', 'MAP_NormalElevated_vs_H'}
Depression-Sleep (syn)	BMI	0.0	0.0006209128787655933	0.0	AgeGroup_0	['Depression', 'Sleep']	{'Sleep', 'Depression'}
Depression-Sleep (syn)	Alcohol_Use	0.0	0.007260193265891104	0.0	AgeGroup_0	['Depression', 'Sleep']	{'Sleep', 'Depression'}
Physical_Activity-MAP_NormalElevated_vs_H (syn)	functionality_state	0.0	0.09414576226988075	0.0	AgeGroup_0	['Physical_Activity', 'MAP_NormalElevated_vs_H']	{'Physical_Activity', 'MAP_NormalElevated_vs_H'}
Anxiety-MMSE_Spell (syn)	MAP_NormalElevated_vs_H	0.0	0.00012592433301844056	0.0	AgeGroup_0	['Anxiety', 'MMSE_Spell']	{'MMSE_Spell', 'Anxiety'}
Anxiety-Memory_Problems (syn)	MMSE_Spell	0.0	0.00217867526903552	0.0	AgeGroup_0	['Anxiety', 'Memory_Problems']	{'Memory_Problems', 'Anxiety'}
Depression-Physical_Activity (syn)	Alcohol_Use	0.0	0.0073258011612475716	0.0	AgeGroup_0	['Depression', 'Physical_Activity']	{'Physical_Activity', 'Depression'}
Pain-grip_category (syn)	Health_vs_Peers	0.0	0.05764939571539038	0.0	AgeGroup_0	['Pain', 'grip_category']	{'Pain', 'grip_category'}
Health_vs_Peers-grip_category (syn)	Hearing	0.0	0.00017833764560248153	0.0	AgeGroup_0	['Health_vs_Peers', 'grip_category']	{'grip_category', 'Health_vs_Peers'}
Health_vs_Peers-grip_category (syn)	Memory_Complaints	0.0	0.0115546260863958	0.0	AgeGroup_0	['Health_vs_Peers', 'grip_category']	{'grip_category', 'Health_vs_Peers'}
Health_vs_Peers-grip_category (syn)	Memory_Problems	0.0	0.011554626086395802	0.0	AgeGroup_0	['Health_vs_Peers', 'grip_category']	{'grip_category', 'Health_vs_Peers'}
Anxiety-Pain (syn)	Alcohol_Use	0.0	5.81959271607226e-05	0.0	AgeGroup_0	['Anxiety', 'Pain']	{'Pain', 'Anxiety'}
Anxiety-Pain (syn)	BMI	0.0	0.028909405867929006	0.0	AgeGroup_0	['Anxiety', 'Pain']	{'Pain', 'Anxiety'}
Depression-Pain (syn)	MAP_NormalElevated_vs_H	0.0	0.0012046743491914863	0.0	AgeGroup_0	['Depression', 'Pain']	{'Pain', 'Depression'}
Depression-Pain (syn)	functionality_state	0.0	0.146682118776069	0.0	AgeGroup_0	['Depression', 'Pain']	{'Pain', 'Depression'}
Physical_Activity-Alcohol_Use (syn)	Anxiety	0.0	0.018275589375999254	0.0	AgeGroup_0	['Physical_Activity', 'Alcohol_Use']	{'Alcohol_Use', 'Physical_Activity'}
Health_vs_Peers-grip_category (syn)	Physical_Activity	0.0	0.05102528625791517	0.0	AgeGroup_0	['Health_vs_Peers', 'grip_category']	{'grip_category', 'Health_vs_Peers'}
Health_vs_Peers-grip_category (syn)	Pain	0.0	0.058908253745941365	0.0	AgeGroup_0	['Health_vs_Peers', 'grip_category']	{'grip_category', 'Health_vs_Peers'}
Physical_Activity-BMI (syn)	Depression	0.0	0.023194068787175056	0.0	AgeGroup_0	['Physical_Activity', 'BMI']	{'Physical_Activity', 'BMI'}
Anxiety-Pain (syn)	MMSE_Spell	0.0	0.006100373302677129	0.0	AgeGroup_0	['Anxiety', 'Pain']	{'Pain', 'Anxiety'}
Health_vs_Peers-grip_category (syn)	Depression	0.0	0.04180146438750812	0.0	AgeGroup_0	['Health_vs_Peers', 'grip_category']	{'grip_category', 'Health_vs_Peers'}
Anxiety-Memory_Problems (syn)	WHR_Obesity	0.0	0.0013958235219734075	0.0	AgeGroup_0	['Anxiety', 'Memory_Problems']	{'Memory_Problems', 'Anxiety'}
Health_vs_Peers-functionality_state (syn)	MAP_NormalElevated_vs_H	0.0	0.0003475194387511609	0.0	AgeGroup_0	['Health_vs_Peers', 'functionality_state']	{'Health_vs_Peers', 'functionality_state'}
Physical_Activity-Alcohol_Use (syn)	WHR_Obesity	0.0	0.004960737592122728	0.0	AgeGroup_0	['Physical_Activity', 'Alcohol_Use']	{'Alcohol_Use', 'Physical_Activity'}
Physical_Activity-Alcohol_Use (syn)	MAP_NormalElevated_vs_H	0.0	0.016378017458749873	0.0	AgeGroup_0	['Physical_Activity', 'Alcohol_Use']	{'Alcohol_Use', 'Physical_Activity'}
Depression-Physical_Activity (syn)	BMI	0.0	0.0291121102094902	0.0	AgeGroup_0	['Depression', 'Physical_Activity']	{'Physical_Activity', 'Depression'}
Anxiety-Memory_Problems (syn)	Memory_Complaints	0.0	0.7885249274221319	0.0	AgeGroup_0	['Anxiety', 'Memory_Problems']	{'Memory_Problems', 'Anxiety'}
Depression-Pain (syn)	Hearing	0.0	0.003983969004232988	0.0	AgeGroup_0	['Depression', 'Pain']	{'Pain', 'Depression'}
Hearing-General_Health (syn)	grip_category	0.0	0.006727847926765527	0.0	AgeGroup_0	['Hearing', 'General_Health']	{'Hearing', 'General_Health'}
Hearing-Physical_Activity (syn)	Memory_Complaints	0.0	0.02665228879723728	0.0	AgeGroup_0	['Hearing', 'Physical_Activity']	{'Hearing', 'Physical_Activity'}
Hearing-Memory_Problems (syn)	MMSE_Spell	0.0	0.0012273478737631642	0.0	AgeGroup_0	['Hearing', 'Memory_Problems']	{'Hearing', 'Memory_Problems'}
Pain-BMI (syn)	Memory_Complaints	0.0	0.021886562541847218	0.0	AgeGroup_0	['Pain', 'BMI']	{'Pain', 'BMI'}
Pain-BMI (syn)	WHR_Obesity	0.0	0.053560752645749644	0.0	AgeGroup_0	['Pain', 'BMI']	{'Pain', 'BMI'}
Hearing-Memory_Problems (syn)	Health_vs_Peers	0.0	0.011946523183335916	0.0	AgeGroup_0	['Hearing', 'Memory_Problems']	{'Hearing', 'Memory_Problems'}
BMI-MAP_NormalElevated_vs_H (syn)	Sleep	0.0	0.00021155293640455513	0.0	AgeGroup_0	['BMI', 'MAP_NormalElevated_vs_H']	{'BMI', 'MAP_NormalElevated_vs_H'}
Hearing-Memory_Problems (syn)	General_Health	0.0	0.03333646530083682	0.0	AgeGroup_0	['Hearing', 'Memory_Problems']	{'Hearing', 'Memory_Problems'}
Pain-General_Health (syn)	Sleep	0.0	0.03679014419360426	0.0	AgeGroup_0	['Pain', 'General_Health']	{'General_Health', 'Pain'}
BMI-MAP_NormalElevated_vs_H (syn)	Depression	0.0	0.001290028463246544	0.0	AgeGroup_0	['BMI', 'MAP_NormalElevated_vs_H']	{'BMI', 'MAP_NormalElevated_vs_H'}
Pain-General_Health (syn)	Hearing	0.0	0.0024845743362188932	0.0	AgeGroup_0	['Pain', 'General_Health']	{'General_Health', 'Pain'}
Depression-Memory_Complaints (syn)	WHR_Obesity	0.0	8.35871620871125e-05	0.0	AgeGroup_0	['Depression', 'Memory_Complaints']	{'Memory_Complaints', 'Depression'}
BMI-MAP_NormalElevated_vs_H (syn)	Hearing	0.0	0.0016214020876216136	0.0	AgeGroup_0	['BMI', 'MAP_NormalElevated_vs_H']	{'BMI', 'MAP_NormalElevated_vs_H'}
Pain-General_Health (syn)	Alcohol_Use	0.0	0.04054416770658661	0.0	AgeGroup_0	['Pain', 'General_Health']	{'General_Health', 'Pain'}
BMI-MAP_NormalElevated_vs_H (syn)	Anxiety	0.0	0.007061786615221217	0.0	AgeGroup_0	['BMI', 'MAP_NormalElevated_vs_H']	{'BMI', 'MAP_NormalElevated_vs_H'}
BMI-Alcohol_Use (syn)	Hearing	0.0	0.009829478098021994	0.0	AgeGroup_0	['BMI', 'Alcohol_Use']	{'Alcohol_Use', 'BMI'}
BMI-Alcohol_Use (syn)	Sleep	0.0	0.004810201898332098	0.0	AgeGroup_0	['BMI', 'Alcohol_Use']	{'Alcohol_Use', 'BMI'}
Pain-General_Health (syn)	MAP_NormalElevated_vs_H	0.0	0.0008066512867806452	0.0	AgeGroup_0	['Pain', 'General_Health']	{'General_Health', 'Pain'}
Hearing-Memory_Complaints (syn)	MAP_NormalElevated_vs_H	0.0	0.0025970570756512572	0.0	AgeGroup_0	['Hearing', 'Memory_Complaints']	{'Hearing', 'Memory_Complaints'}
Anxiety-grip_category (syn)	MAP_NormalElevated_vs_H	0.0	0.0185088294077966	0.0	AgeGroup_0	['Anxiety', 'grip_category']	{'grip_category', 'Anxiety'}
Hearing-Memory_Complaints (syn)	Memory_Problems	0.0	0.78833710866737	0.0	AgeGroup_0	['Hearing', 'Memory_Complaints']	{'Hearing', 'Memory_Complaints'}
Pain-BMI (syn)	Memory_Problems	0.0	0.021886562541847218	0.0	AgeGroup_0	['Pain', 'BMI']	{'Pain', 'BMI'}
Hearing-Memory_Problems (syn)	Physical_Activity	0.0	0.007008286515982268	0.0	AgeGroup_0	['Hearing', 'Memory_Problems']	{'Hearing', 'Memory_Problems'}
Hearing-Memory_Complaints (syn)	Physical_Activity	0.0	0.007008286515982268	0.0	AgeGroup_0	['Hearing', 'Memory_Complaints']	{'Hearing', 'Memory_Complaints'}
Hearing-Physical_Activity (syn)	Health_vs_Peers	0.0	0.050675093198060385	0.0	AgeGroup_0	['Hearing', 'Physical_Activity']	{'Hearing', 'Physical_Activity'}
BMI-MAP_NormalElevated_vs_H (syn)	Memory_Complaints	0.0	0.010258710203245725	0.0	AgeGroup_0	['BMI', 'MAP_NormalElevated_vs_H']	{'BMI', 'MAP_NormalElevated_vs_H'}
Memory_Problems-grip_category (syn)	WHR_Obesity	0.0	0.03689541404230622	0.0	AgeGroup_0	['Memory_Problems', 'grip_category']	{'Memory_Problems', 'grip_category'}
Memory_Problems-grip_category (syn)	MAP_NormalElevated_vs_H	0.0	0.018332716342285033	0.0	AgeGroup_0	['Memory_Problems', 'grip_category']	{'Memory_Problems', 'grip_category'}
BMI-MAP_NormalElevated_vs_H (syn)	Memory_Problems	0.0	0.010258710203245725	0.0	AgeGroup_0	['BMI', 'MAP_NormalElevated_vs_H']	{'BMI', 'MAP_NormalElevated_vs_H'}
Pain-Alcohol_Use (syn)	Anxiety	0.0	0.01660752177785714	0.0	AgeGroup_0	['Pain', 'Alcohol_Use']	{'Alcohol_Use', 'Pain'}
Hearing-Physical_Activity (syn)	Memory_Problems	0.0	0.026652288797237293	0.0	AgeGroup_0	['Hearing', 'Physical_Activity']	{'Hearing', 'Physical_Activity'}
BMI-MAP_NormalElevated_vs_H (syn)	Physical_Activity	0.0	0.029548236773200592	0.0	AgeGroup_0	['BMI', 'MAP_NormalElevated_vs_H']	{'BMI', 'MAP_NormalElevated_vs_H'}
Hearing-Physical_Activity (syn)	BMI	0.0	0.03813195786319248	0.0	AgeGroup_0	['Hearing', 'Physical_Activity']	{'Hearing', 'Physical_Activity'}
Pain-Alcohol_Use (syn)	Physical_Activity	0.0	0.0571251249951865	0.0	AgeGroup_0	['Pain', 'Alcohol_Use']	{'Alcohol_Use', 'Pain'}
Pain-BMI (syn)	Hearing	0.0	0.00809789914090467	0.0	AgeGroup_0	['Pain', 'BMI']	{'Pain', 'BMI'}
Hearing-Physical_Activity (syn)	Pain	0.0	0.0584221432326183	0.0	AgeGroup_0	['Hearing', 'Physical_Activity']	{'Hearing', 'Physical_Activity'}
Hearing-Physical_Activity (syn)	MMSE_Spell	0.0	0.005128372920036832	0.0	AgeGroup_0	['Hearing', 'Physical_Activity']	{'Hearing', 'Physical_Activity'}
Depression-Memory_Complaints (syn)	BMI	0.0	0.009875634192953755	0.0	AgeGroup_0	['Depression', 'Memory_Complaints']	{'Memory_Complaints', 'Depression'}
Hearing-Memory_Problems (syn)	MAP_NormalElevated_vs_H	0.0	0.0025970570756512572	0.0	AgeGroup_0	['Hearing', 'Memory_Problems']	{'Hearing', 'Memory_Problems'}
Pain-BMI (syn)	Anxiety	0.0	0.015721396240419398	0.0	AgeGroup_0	['Pain', 'BMI']	{'Pain', 'BMI'}
Hearing-Memory_Problems (syn)	Memory_Complaints	0.0	0.78833710866737	0.0	AgeGroup_0	['Hearing', 'Memory_Problems']	{'Hearing', 'Memory_Problems'}
Pain-BMI (syn)	Sleep	0.0	0.040740117812279854	0.0	AgeGroup_0	['Pain', 'BMI']	{'Pain', 'BMI'}
Pain-BMI (syn)	MMSE_Spell	0.0	0.006425245807279326	0.0	AgeGroup_0	['Pain', 'BMI']	{'Pain', 'BMI'}
Pain-Health_vs_Peers (syn)	MMSE_Spell	0.0	0.006120688180668788	0.0	AgeGroup_0	['Pain', 'Health_vs_Peers']	{'Pain', 'Health_vs_Peers'}
Hearing-Memory_Complaints (syn)	Health_vs_Peers	0.0	0.011946523183335916	0.0	AgeGroup_0	['Hearing', 'Memory_Complaints']	{'Hearing', 'Memory_Complaints'}
Depression-Pain (syn)	Anxiety	0.0	0.10024382595684161	0.0	AgeGroup_0	['Depression', 'Pain']	{'Pain', 'Depression'}
Hearing-Health_vs_Peers (syn)	MMSE_Spell	0.0	0.0027449059765196245	0.0	AgeGroup_0	['Hearing', 'Health_vs_Peers']	{'Hearing', 'Health_vs_Peers'}
Depression-Memory_Problems (syn)	BMI	0.0	0.009875634192953755	0.0	AgeGroup_0	['Depression', 'Memory_Problems']	{'Memory_Problems', 'Depression'}
Hearing-MAP_NormalElevated_vs_H (syn)	Anxiety	0.0	0.009044454331819746	0.0	AgeGroup_0	['Hearing', 'MAP_NormalElevated_vs_H']	{'Hearing', 'MAP_NormalElevated_vs_H'}
Hearing-Health_vs_Peers (syn)	WHR_Obesity	0.0	0.0031990385354460985	0.0	AgeGroup_0	['Hearing', 'Health_vs_Peers']	{'Hearing', 'Health_vs_Peers'}
Hearing-Health_vs_Peers (syn)	grip_category	0.0	0.009437685341303381	0.0	AgeGroup_0	['Hearing', 'Health_vs_Peers']	{'Hearing', 'Health_vs_Peers'}
Pain-MAP_NormalElevated_vs_H (syn)	WHR_Obesity	0.0	0.0031332002286756956	0.0	AgeGroup_0	['Pain', 'MAP_NormalElevated_vs_H']	{'Pain', 'MAP_NormalElevated_vs_H'}
Pain-MAP_NormalElevated_vs_H (syn)	functionality_state	0.0	0.15160909543743478	0.0	AgeGroup_0	['Pain', 'MAP_NormalElevated_vs_H']	{'Pain', 'MAP_NormalElevated_vs_H'}
Hearing-Health_vs_Peers (syn)	BMI	0.0	0.040072940429777035	0.0	AgeGroup_0	['Hearing', 'Health_vs_Peers']	{'Hearing', 'Health_vs_Peers'}
Pain-Memory_Complaints (syn)	MMSE_Spell	0.0	0.005711488095853185	0.0	AgeGroup_0	['Pain', 'Memory_Complaints']	{'Pain', 'Memory_Complaints'}
Pain-Memory_Complaints (syn)	Health_vs_Peers	0.0	0.05781492893372851	0.0	AgeGroup_0	['Pain', 'Memory_Complaints']	{'Pain', 'Memory_Complaints'}
Pain-MAP_NormalElevated_vs_H (syn)	General_Health	0.0	0.1396357466537869	0.0	AgeGroup_0	['Pain', 'MAP_NormalElevated_vs_H']	{'Pain', 'MAP_NormalElevated_vs_H'}
Pain-Memory_Complaints (syn)	Physical_Activity	0.0	0.05712512499518645	0.0	AgeGroup_0	['Pain', 'Memory_Complaints']	{'Pain', 'Memory_Complaints'}
[truncated: 30 more rows]
