# Supplementary material for: Interpreting higher-order dependence in multimorbidity using cohort data: A partial information decomposition approach
Source: PLoS Comput Biol. 2026 Jun 10;22(6):e1014386. doi: 10.1371/journal.pcbi.1014386 (PMC13268148; doi:10.1371/journal.pcbi.1014386)
Supplement: S1 File — PID_BUST_Results_and_DemoScripts.zip is a self-contained archive enabling readers to reproduce the main-text analyses and figures from pre-computed PID results. It contains a Jupyter notebook that regenerates Figs 1–4, plotting utility modules, pre-computed permutation-screening results and analysis-ready dataframes, BUST-network artefacts (edge lists, node attributes, clique catalogues, and quadrant assignments), hub-variable summaries, and a Python requirements file. Installation and execution are documented in the accompanying README. Raw LASA participant data are not included (governed access); the package provides the full downstream pipeline conditional on data access. (ZIP) [file pcbi.1014386.s002.zip › PID_BUST_Results_and_DemoScripts/pid_dataframes_for_plotting_21/total_data_AgeGroup_1.csv]

Sources	Target	Synergy	TMI	Percentage	Dataset	Source_list	Cleaned_Source_set
Depression-General_Health (syn)	WHR_Obesity	0.0013821928023369319	0.0013821928023369319	100.0	AgeGroup_1	['Depression', 'General_Health']	{'General_Health', 'Depression'}
Memory_Complaints-WHR_Obesity (syn)	MMSE_Spell	2.5324862498229213e-05	2.5324862498229213e-05	100.0	AgeGroup_1	['Memory_Complaints', 'WHR_Obesity']	{'WHR_Obesity', 'Memory_Complaints'}
Memory_Problems-WHR_Obesity (syn)	MMSE_Spell	2.5324862498229213e-05	2.5324862498229213e-05	100.0	AgeGroup_1	['Memory_Problems', 'WHR_Obesity']	{'Memory_Problems', 'WHR_Obesity'}
Physical_Activity-Alcohol_Use (syn)	Memory_Complaints	0.0004310829113114425	0.0004310829113114425	100.0	AgeGroup_1	['Physical_Activity', 'Alcohol_Use']	{'Alcohol_Use', 'Physical_Activity'}
Anxiety-WHR_Obesity (syn)	MMSE_Spell	0.0008046551989728406	0.0008046551989728406	100.0	AgeGroup_1	['Anxiety', 'WHR_Obesity']	{'WHR_Obesity', 'Anxiety'}
Pain-functionality_state (syn)	MAP_NormalElevated_vs_H	0.0008201220745272911	0.0008201220745272911	100.0	AgeGroup_1	['Pain', 'functionality_state']	{'Pain', 'functionality_state'}
Physical_Activity-Alcohol_Use (syn)	Memory_Problems	0.00043108291131157113	0.00043108291131157113	100.0	AgeGroup_1	['Physical_Activity', 'Alcohol_Use']	{'Alcohol_Use', 'Physical_Activity'}
MMSE_Spell-Hearing (syn)	WHR_Obesity	0.0004942108822662449	0.0004942108822662449	100.0	AgeGroup_1	['MMSE_Spell', 'Hearing']	{'Hearing', 'MMSE_Spell'}
MMSE_Spell-MAP_NormalElevated_vs_H (syn)	Anxiety	0.0001548369034697056	0.0001548369034697056	100.0	AgeGroup_1	['MMSE_Spell', 'MAP_NormalElevated_vs_H']	{'MMSE_Spell', 'MAP_NormalElevated_vs_H'}
WHR_Obesity-MAP_NormalElevated_vs_H (syn)	Depression	0.0005181770204223886	0.0005181770204223886	100.0	AgeGroup_1	['WHR_Obesity', 'MAP_NormalElevated_vs_H']	{'WHR_Obesity', 'MAP_NormalElevated_vs_H'}
MMSE_Spell-WHR_Obesity (syn)	Memory_Complaints	8.018563475541797e-05	8.018563475541797e-05	100.0	AgeGroup_1	['MMSE_Spell', 'WHR_Obesity']	{'WHR_Obesity', 'MMSE_Spell'}
MMSE_Spell-WHR_Obesity (syn)	Memory_Problems	8.018563475541569e-05	8.018563475541569e-05	100.0	AgeGroup_1	['MMSE_Spell', 'WHR_Obesity']	{'WHR_Obesity', 'MMSE_Spell'}
Depression-Pain (syn)	MAP_NormalElevated_vs_H	0.00048720107062976163	0.0005100919068846962	95.51240944112666	AgeGroup_1	['Depression', 'Pain']	{'Pain', 'Depression'}
Alcohol_Use-MAP_NormalElevated_vs_H (syn)	WHR_Obesity	0.003493315665175545	0.0036610187696172023	95.41922303612795	AgeGroup_1	['Alcohol_Use', 'MAP_NormalElevated_vs_H']	{'Alcohol_Use', 'MAP_NormalElevated_vs_H'}
Anxiety-MMSE_Spell (syn)	WHR_Obesity	0.0006099242431483436	0.0006581381591610892	92.67419532789246	AgeGroup_1	['Anxiety', 'MMSE_Spell']	{'MMSE_Spell', 'Anxiety'}
Sleep-Hearing (syn)	BMI	0.0007620920571048625	0.0008373097640231609	91.01674073918744	AgeGroup_1	['Sleep', 'Hearing']	{'Hearing', 'Sleep'}
grip_category-WHR_Obesity (syn)	MAP_NormalElevated_vs_H	0.0018519005038587064	0.0020442505358702744	90.59068207949956	AgeGroup_1	['grip_category', 'WHR_Obesity']	{'WHR_Obesity', 'grip_category'}
Sleep-MMSE_Spell (syn)	BMI	0.0027649571148900313	0.0030680115266576535	90.1221227777532	AgeGroup_1	['Sleep', 'MMSE_Spell']	{'MMSE_Spell', 'Sleep'}
Depression-WHR_Obesity (syn)	MAP_NormalElevated_vs_H	0.0014369644444239208	0.0016484103513468382	87.17273846587076	AgeGroup_1	['Depression', 'WHR_Obesity']	{'WHR_Obesity', 'Depression'}
Alcohol_Use-functionality_state (syn)	WHR_Obesity	0.0022622099527446846	0.0026238898988254766	86.21588709790416	AgeGroup_1	['Alcohol_Use', 'functionality_state']	{'Alcohol_Use', 'functionality_state'}
Anxiety-Memory_Problems (syn)	MAP_NormalElevated_vs_H	0.00037295726469955496	0.0004366361694357501	85.4160261577768	AgeGroup_1	['Anxiety', 'Memory_Problems']	{'Memory_Problems', 'Anxiety'}
Anxiety-Memory_Complaints (syn)	MAP_NormalElevated_vs_H	0.00037295726469955496	0.0004366361694357501	85.4160261577768	AgeGroup_1	['Anxiety', 'Memory_Complaints']	{'Memory_Complaints', 'Anxiety'}
Depression-MAP_NormalElevated_vs_H (syn)	WHR_Obesity	0.001344372756915955	0.001575522335807244	85.32870187633006	AgeGroup_1	['Depression', 'MAP_NormalElevated_vs_H']	{'Depression', 'MAP_NormalElevated_vs_H'}
Pain-functionality_state (syn)	WHR_Obesity	0.0018910716270946104	0.002252751573175403	83.94496976996977	AgeGroup_1	['Pain', 'functionality_state']	{'Pain', 'functionality_state'}
Sleep-Health_vs_Peers (syn)	Hearing	0.005353440520158483	0.006382427087607013	83.87781711683711	AgeGroup_1	['Sleep', 'Health_vs_Peers']	{'Health_vs_Peers', 'Sleep'}
Sleep-MAP_NormalElevated_vs_H (syn)	Hearing	0.005447035276438026	0.006516089926337814	83.59361730754044	AgeGroup_1	['Sleep', 'MAP_NormalElevated_vs_H']	{'Sleep', 'MAP_NormalElevated_vs_H'}
Sleep-Pain (syn)	Hearing	0.006749553197496797	0.008132472783918265	82.99509112214733	AgeGroup_1	['Sleep', 'Pain']	{'Pain', 'Sleep'}
Physical_Activity-functionality_state (syn)	MAP_NormalElevated_vs_H	0.0034069329381667735	0.004151506825308981	82.06497258771117	AgeGroup_1	['Physical_Activity', 'functionality_state']	{'Physical_Activity', 'functionality_state'}
Pain-WHR_Obesity (syn)	MAP_NormalElevated_vs_H	0.0008101450842484218	0.0009960526046997459	81.33557207981352	AgeGroup_1	['Pain', 'WHR_Obesity']	{'WHR_Obesity', 'Pain'}
Sleep-Pain (syn)	MMSE_Spell	0.0065674997285834775	0.008079437095088942	81.28660018376168	AgeGroup_1	['Sleep', 'Pain']	{'Pain', 'Sleep'}
Pain-Hearing (syn)	WHR_Obesity	0.001230791808882132	0.001519334546036194	81.00861078247422	AgeGroup_1	['Pain', 'Hearing']	{'Hearing', 'Pain'}
Pain-BMI (syn)	Hearing	0.005022708082663394	0.00625662106023971	80.27828494492455	AgeGroup_1	['Pain', 'BMI']	{'Pain', 'BMI'}
General_Health-Physical_Activity (syn)	MAP_NormalElevated_vs_H	0.0030409246632542714	0.003838217101800181	79.22753149705973	AgeGroup_1	['General_Health', 'Physical_Activity']	{'General_Health', 'Physical_Activity'}
Sleep-functionality_state (syn)	WHR_Obesity	0.0056416065094415145	0.007239714972020575	77.92580966577701	AgeGroup_1	['Sleep', 'functionality_state']	{'Sleep', 'functionality_state'}
MMSE_Spell-functionality_state (syn)	WHR_Obesity	0.0018000158317532681	0.0023235736380315254	77.46756127248015	AgeGroup_1	['MMSE_Spell', 'functionality_state']	{'MMSE_Spell', 'functionality_state'}
Hearing-Physical_Activity (syn)	MAP_NormalElevated_vs_H	0.002967234094133498	0.0038305847103387077	77.46164929142448	AgeGroup_1	['Hearing', 'Physical_Activity']	{'Hearing', 'Physical_Activity'}
Sleep-Memory_Complaints (syn)	MMSE_Spell	0.003223740682280594	0.004264325410423694	75.59790522553695	AgeGroup_1	['Sleep', 'Memory_Complaints']	{'Sleep', 'Memory_Complaints'}
Sleep-Memory_Problems (syn)	MMSE_Spell	0.003223740682280594	0.004264325410423694	75.59790522553695	AgeGroup_1	['Sleep', 'Memory_Problems']	{'Memory_Problems', 'Sleep'}
MMSE_Spell-Physical_Activity (syn)	WHR_Obesity	0.0008070961508274768	0.0010790247814846613	74.79866678473964	AgeGroup_1	['MMSE_Spell', 'Physical_Activity']	{'Physical_Activity', 'MMSE_Spell'}
Sleep-grip_category (syn)	WHR_Obesity	0.004783264241553709	0.006405399523776965	74.67550187616152	AgeGroup_1	['Sleep', 'grip_category']	{'grip_category', 'Sleep'}
Pain-MAP_NormalElevated_vs_H (syn)	WHR_Obesity	0.0004886018593845535	0.0006563049638262108	74.44738137222667	AgeGroup_1	['Pain', 'MAP_NormalElevated_vs_H']	{'Pain', 'MAP_NormalElevated_vs_H'}
Anxiety-Sleep (syn)	MMSE_Spell	0.0029994242454103484	0.004040008973553449	74.24300948451015	AgeGroup_1	['Anxiety', 'Sleep']	{'Sleep', 'Anxiety'}
BMI-Alcohol_Use (syn)	Hearing	0.001967314691669453	0.0026887875800780596	73.16735268512133	AgeGroup_1	['BMI', 'Alcohol_Use']	{'Alcohol_Use', 'BMI'}
Health_vs_Peers-Alcohol_Use (syn)	Hearing	0.004853351619125319	0.0066702940610339646	72.7606845322948	AgeGroup_1	['Health_vs_Peers', 'Alcohol_Use']	{'Alcohol_Use', 'Health_vs_Peers'}
Hearing-MAP_NormalElevated_vs_H (syn)	Sleep	0.007735416211078404	0.01079449089221221	71.66077852415619	AgeGroup_1	['Hearing', 'MAP_NormalElevated_vs_H']	{'Hearing', 'MAP_NormalElevated_vs_H'}
Sleep-BMI (syn)	MMSE_Spell	0.0031804764084007024	0.004479358779565469	71.00293959282342	AgeGroup_1	['Sleep', 'BMI']	{'Sleep', 'BMI'}
MMSE_Spell-Pain (syn)	MAP_NormalElevated_vs_H	0.0012434102943425587	0.0017562400803849893	70.79956255582027	AgeGroup_1	['MMSE_Spell', 'Pain']	{'Pain', 'MMSE_Spell'}
Physical_Activity-Alcohol_Use (syn)	WHR_Obesity	0.0004285098128853612	0.0006107197203268549	70.16472509779517	AgeGroup_1	['Physical_Activity', 'Alcohol_Use']	{'Alcohol_Use', 'Physical_Activity'}
Anxiety-Memory_Problems (syn)	WHR_Obesity	0.0007188595353193532	0.001026820843577476	70.00827260331258	AgeGroup_1	['Anxiety', 'Memory_Problems']	{'Memory_Problems', 'Anxiety'}
Anxiety-Memory_Complaints (syn)	WHR_Obesity	0.0007188595353193532	0.001026820843577476	70.00827260331258	AgeGroup_1	['Anxiety', 'Memory_Complaints']	{'Memory_Complaints', 'Anxiety'}
MMSE_Spell-MAP_NormalElevated_vs_H (syn)	WHR_Obesity	0.00038315815379768805	0.0005508612582393453	69.55619914573998	AgeGroup_1	['MMSE_Spell', 'MAP_NormalElevated_vs_H']	{'MMSE_Spell', 'MAP_NormalElevated_vs_H'}
Sleep-Hearing (syn)	MAP_NormalElevated_vs_H	0.00679331777849287	0.009779376596374064	69.46575491337202	AgeGroup_1	['Sleep', 'Hearing']	{'Hearing', 'Sleep'}
BMI-grip_category (syn)	Memory_Problems	0.0024589494987625376	0.003603953956565485	68.22921514529781	AgeGroup_1	['BMI', 'grip_category']	{'grip_category', 'BMI'}
BMI-grip_category (syn)	Memory_Complaints	0.0024589494987624972	0.003603953956565489	68.2292151452966	AgeGroup_1	['BMI', 'grip_category']	{'grip_category', 'BMI'}
Anxiety-Physical_Activity (syn)	MAP_NormalElevated_vs_H	0.0015077711007782304	0.0022115914926849846	68.1758410522605	AgeGroup_1	['Anxiety', 'Physical_Activity']	{'Physical_Activity', 'Anxiety'}
Depression-Sleep (syn)	Hearing	0.0023903162417328355	0.0035202060133678586	67.90273730161512	AgeGroup_1	['Depression', 'Sleep']	{'Sleep', 'Depression'}
Hearing-WHR_Obesity (syn)	grip_category	0.006556602274404761	0.0096695576663746	67.80664122005307	AgeGroup_1	['Hearing', 'WHR_Obesity']	{'Hearing', 'WHR_Obesity'}
Alcohol_Use-grip_category (syn)	WHR_Obesity	0.0028129209992451523	0.00417996838182809	67.29526977940762	AgeGroup_1	['Alcohol_Use', 'grip_category']	{'Alcohol_Use', 'grip_category'}
Anxiety-Health_vs_Peers (syn)	Hearing	0.0017976632118738636	0.0026866454740436725	66.9110691842865	AgeGroup_1	['Anxiety', 'Health_vs_Peers']	{'Health_vs_Peers', 'Anxiety'}
General_Health-MAP_NormalElevated_vs_H (syn)	WHR_Obesity	0.0003367908445071565	0.0005044939489488137	66.75815343452763	AgeGroup_1	['General_Health', 'MAP_NormalElevated_vs_H']	{'General_Health', 'MAP_NormalElevated_vs_H'}
Sleep-General_Health (syn)	WHR_Obesity	0.003681559840632734	0.005535823311677695	66.50428731832112	AgeGroup_1	['Sleep', 'General_Health']	{'General_Health', 'Sleep'}
Sleep-BMI (syn)	grip_category	0.02189917651950906	0.03294005917215029	66.48189793788858	AgeGroup_1	['Sleep', 'BMI']	{'Sleep', 'BMI'}
Anxiety-Sleep (syn)	Hearing	0.003251576286512482	0.004902949960265015	66.31877365390707	AgeGroup_1	['Anxiety', 'Sleep']	{'Sleep', 'Anxiety'}
MMSE_Spell-General_Health (syn)	MAP_NormalElevated_vs_H	0.0009579210442505683	0.0014449169449165826	66.29592431735726	AgeGroup_1	['MMSE_Spell', 'General_Health']	{'General_Health', 'MMSE_Spell'}
Sleep-Health_vs_Peers (syn)	MAP_NormalElevated_vs_H	0.005812751841148946	0.008798810659030138	66.06292675684949	AgeGroup_1	['Sleep', 'Health_vs_Peers']	{'Health_vs_Peers', 'Sleep'}
WHR_Obesity-MAP_NormalElevated_vs_H (syn)	Alcohol_Use	0.007812158772563818	0.01192216011426425	65.52637020213285	AgeGroup_1	['WHR_Obesity', 'MAP_NormalElevated_vs_H']	{'WHR_Obesity', 'MAP_NormalElevated_vs_H'}
General_Health-functionality_state (syn)	WHR_Obesity	0.001032976079432326	0.001603488292925926	64.42055635762878	AgeGroup_1	['General_Health', 'functionality_state']	{'General_Health', 'functionality_state'}
Hearing-BMI (syn)	MMSE_Spell	0.0020659278708191247	0.0032392971676405173	63.7770406326732	AgeGroup_1	['Hearing', 'BMI']	{'Hearing', 'BMI'}
Sleep-WHR_Obesity (syn)	MMSE_Spell	0.0025203411897634373	0.0039533667097084646	63.7517684249761	AgeGroup_1	['Sleep', 'WHR_Obesity']	{'WHR_Obesity', 'Sleep'}
Depression-Alcohol_Use (syn)	Hearing	0.001939107586540744	0.003068997358175767	63.183748965276486	AgeGroup_1	['Depression', 'Alcohol_Use']	{'Alcohol_Use', 'Depression'}
Hearing-General_Health (syn)	MAP_NormalElevated_vs_H	0.00175561808517325	0.002778940790354646	63.17580033611294	AgeGroup_1	['Hearing', 'General_Health']	{'Hearing', 'General_Health'}
MMSE_Spell-Alcohol_Use (syn)	Hearing	0.002415296422058178	0.003825066004550745	63.14391488106765	AgeGroup_1	['MMSE_Spell', 'Alcohol_Use']	{'Alcohol_Use', 'MMSE_Spell'}
Depression-Pain (syn)	grip_category	0.013399920858762467	0.021315777838667553	62.86386056461214	AgeGroup_1	['Depression', 'Pain']	{'Pain', 'Depression'}
Depression-Pain (syn)	Hearing	0.001889951185291238	0.003019840956926261	62.58446097820068	AgeGroup_1	['Depression', 'Pain']	{'Pain', 'Depression'}
MMSE_Spell-BMI (syn)	Sleep	0.0036752938074975892	0.005873723419714574	62.571788708365595	AgeGroup_1	['MMSE_Spell', 'BMI']	{'MMSE_Spell', 'BMI'}
Physical_Activity-BMI (syn)	Memory_Problems	0.0018630617683286978	0.0030080662261316457	61.935530280015925	AgeGroup_1	['Physical_Activity', 'BMI']	{'Physical_Activity', 'BMI'}
Physical_Activity-BMI (syn)	Memory_Complaints	0.0018630617683286885	0.0030080662261316804	61.9355302800149	AgeGroup_1	['Physical_Activity', 'BMI']	{'Physical_Activity', 'BMI'}
BMI-MAP_NormalElevated_vs_H (syn)	Hearing	0.0017362586557935719	0.002833506185705681	61.275979016829254	AgeGroup_1	['BMI', 'MAP_NormalElevated_vs_H']	{'BMI', 'MAP_NormalElevated_vs_H'}
Physical_Activity-Memory_Complaints (syn)	MAP_NormalElevated_vs_H	0.001178616690539462	0.0019273786381830127	61.15127910987811	AgeGroup_1	['Physical_Activity', 'Memory_Complaints']	{'Physical_Activity', 'Memory_Complaints'}
Physical_Activity-Memory_Problems (syn)	MAP_NormalElevated_vs_H	0.001178616690539462	0.0019273786381830127	61.15127910987811	AgeGroup_1	['Physical_Activity', 'Memory_Problems']	{'Memory_Problems', 'Physical_Activity'}
Hearing-Memory_Problems (syn)	Alcohol_Use	0.0033023733162816852	0.005436663741188439	60.7426442666067	AgeGroup_1	['Hearing', 'Memory_Problems']	{'Hearing', 'Memory_Problems'}
Hearing-Memory_Complaints (syn)	Alcohol_Use	0.0033023733162816852	0.005436663741188439	60.7426442666067	AgeGroup_1	['Hearing', 'Memory_Complaints']	{'Hearing', 'Memory_Complaints'}
Pain-Alcohol_Use (syn)	grip_category	0.010779605666925379	0.01776753354873979	60.670242368502244	AgeGroup_1	['Pain', 'Alcohol_Use']	{'Alcohol_Use', 'Pain'}
BMI-MAP_NormalElevated_vs_H (syn)	Alcohol_Use	0.006136736851038794	0.010196487312710424	60.184813287503914	AgeGroup_1	['BMI', 'MAP_NormalElevated_vs_H']	{'BMI', 'MAP_NormalElevated_vs_H'}
Anxiety-Physical_Activity (syn)	Hearing	0.009006268999213154	0.014989826130521168	60.082544792666134	AgeGroup_1	['Anxiety', 'Physical_Activity']	{'Physical_Activity', 'Anxiety'}
Anxiety-General_Health (syn)	MAP_NormalElevated_vs_H	0.0007231629036101747	0.0012101588042761889	59.75768643378234	AgeGroup_1	['Anxiety', 'General_Health']	{'General_Health', 'Anxiety'}
Hearing-BMI (syn)	Alcohol_Use	0.0026859204970804285	0.004500826617047705	59.676160083728014	AgeGroup_1	['Hearing', 'BMI']	{'Hearing', 'BMI'}
Pain-Health_vs_Peers (syn)	MMSE_Spell	0.005413484169801327	0.00915844305557881	59.109219077403516	AgeGroup_1	['Pain', 'Health_vs_Peers']	{'Pain', 'Health_vs_Peers'}
MMSE_Spell-Memory_Complaints (syn)	BMI	0.0013043259106264855	0.002210135336943907	59.01565794744764	AgeGroup_1	['MMSE_Spell', 'Memory_Complaints']	{'MMSE_Spell', 'Memory_Complaints'}
MMSE_Spell-Memory_Problems (syn)	BMI	0.0013043259106264855	0.002210135336943907	59.01565794744764	AgeGroup_1	['MMSE_Spell', 'Memory_Problems']	{'Memory_Problems', 'MMSE_Spell'}
Depression-Physical_Activity (syn)	MAP_NormalElevated_vs_H	0.0009886901603615196	0.0016798149222926125	58.857088792386406	AgeGroup_1	['Depression', 'Physical_Activity']	{'Physical_Activity', 'Depression'}
grip_category-functionality_state (syn)	WHR_Obesity	0.0019336676515139212	0.0033007150340968617	58.58329578709025	AgeGroup_1	['grip_category', 'functionality_state']	{'grip_category', 'functionality_state'}
BMI-Alcohol_Use (syn)	grip_category	0.01451118187109914	0.024801344108890188	58.5096590224621	AgeGroup_1	['BMI', 'Alcohol_Use']	{'Alcohol_Use', 'BMI'}
Sleep-MMSE_Spell (syn)	WHR_Obesity	0.002698406970683698	0.004639139077885231	58.166114992046694	AgeGroup_1	['Sleep', 'MMSE_Spell']	{'MMSE_Spell', 'Sleep'}
Physical_Activity-grip_category (syn)	MAP_NormalElevated_vs_H	0.0011079434140157571	0.0019048176507223474	58.16532693276972	AgeGroup_1	['Physical_Activity', 'grip_category']	{'Physical_Activity', 'grip_category'}
Sleep-Pain (syn)	Memory_Problems	0.01364896848140861	0.02391343115570307	57.07657923506929	AgeGroup_1	['Sleep', 'Pain']	{'Pain', 'Sleep'}
Sleep-Pain (syn)	Memory_Complaints	0.013648968481408496	0.023913431155703005	57.07657923506897	AgeGroup_1	['Sleep', 'Pain']	{'Pain', 'Sleep'}
MMSE_Spell-BMI (syn)	Hearing	0.002016843106394471	0.003540336177604791	56.96755915871704	AgeGroup_1	['MMSE_Spell', 'BMI']	{'MMSE_Spell', 'BMI'}
Sleep-Health_vs_Peers (syn)	grip_category	0.01443361219912513	0.025474494851766345	56.65907129115981	AgeGroup_1	['Sleep', 'Health_vs_Peers']	{'Health_vs_Peers', 'Sleep'}
General_Health-Physical_Activity (syn)	Hearing	0.007790104678339999	0.013773661809648011	56.55797845191232	AgeGroup_1	['General_Health', 'Physical_Activity']	{'General_Health', 'Physical_Activity'}
MMSE_Spell-MAP_NormalElevated_vs_H (syn)	Hearing	0.0019901823552659088	0.0035242749891245886	56.47068862127185	AgeGroup_1	['MMSE_Spell', 'MAP_NormalElevated_vs_H']	{'MMSE_Spell', 'MAP_NormalElevated_vs_H'}
Hearing-BMI (syn)	Anxiety	0.00731177985971857	0.013010386670039596	56.19955843861416	AgeGroup_1	['Hearing', 'BMI']	{'Hearing', 'BMI'}
Pain-MAP_NormalElevated_vs_H (syn)	Hearing	0.0013539077677743796	0.002412587935062372	56.11848372852687	AgeGroup_1	['Pain', 'MAP_NormalElevated_vs_H']	{'Pain', 'MAP_NormalElevated_vs_H'}
Alcohol_Use-MAP_NormalElevated_vs_H (syn)	BMI	0.008180452598854318	0.014607885296652622	56.00025214278522	AgeGroup_1	['Alcohol_Use', 'MAP_NormalElevated_vs_H']	{'Alcohol_Use', 'MAP_NormalElevated_vs_H'}
Alcohol_Use-Memory_Complaints (syn)	Health_vs_Peers	0.014999501787177549	0.026800487642230378	55.96727189225601	AgeGroup_1	['Alcohol_Use', 'Memory_Complaints']	{'Alcohol_Use', 'Memory_Complaints'}
Alcohol_Use-Memory_Problems (syn)	Health_vs_Peers	0.014999501787177549	0.026800487642230378	55.96727189225601	AgeGroup_1	['Alcohol_Use', 'Memory_Problems']	{'Memory_Problems', 'Alcohol_Use'}
Pain-grip_category (syn)	Hearing	0.0039057467030437203	0.006989454533284376	55.88056527793726	AgeGroup_1	['Pain', 'grip_category']	{'Pain', 'grip_category'}
Anxiety-Alcohol_Use (syn)	BMI	0.006672418450166135	0.011996975753937236	55.61750383613422	AgeGroup_1	['Anxiety', 'Alcohol_Use']	{'Alcohol_Use', 'Anxiety'}
Hearing-MAP_NormalElevated_vs_H (syn)	MMSE_Spell	0.0012351629812155805	0.0022241231212549615	55.53482940812376	AgeGroup_1	['Hearing', 'MAP_NormalElevated_vs_H']	{'Hearing', 'MAP_NormalElevated_vs_H'}
Sleep-grip_category (syn)	BMI	0.012905048936810161	0.023493914084203496	54.929327188980714	AgeGroup_1	['Sleep', 'grip_category']	{'grip_category', 'Sleep'}
grip_category-MAP_NormalElevated_vs_H (syn)	WHR_Obesity	0.001675870990538543	0.0030659473360654024	54.660788553831615	AgeGroup_1	['grip_category', 'MAP_NormalElevated_vs_H']	{'grip_category', 'MAP_NormalElevated_vs_H'}
Memory_Problems-grip_category (syn)	Health_vs_Peers	0.014045223505309411	0.025846209360362235	54.341521843621585	AgeGroup_1	['Memory_Problems', 'grip_category']	{'Memory_Problems', 'grip_category'}
Memory_Complaints-grip_category (syn)	Health_vs_Peers	0.014045223505309411	0.025846209360362235	54.341521843621585	AgeGroup_1	['Memory_Complaints', 'grip_category']	{'grip_category', 'Memory_Complaints'}
MMSE_Spell-Hearing (syn)	MAP_NormalElevated_vs_H	0.001003908784640987	0.001867259400846197	53.76375581164778	AgeGroup_1	['MMSE_Spell', 'Hearing']	{'Hearing', 'MMSE_Spell'}
Sleep-Alcohol_Use (syn)	WHR_Obesity	0.0018401886254135586	0.0034382970879926174	53.52034970567121	AgeGroup_1	['Sleep', 'Alcohol_Use']	{'Alcohol_Use', 'Sleep'}
Alcohol_Use-Memory_Problems (syn)	Anxiety	0.009282157723996454	0.01741173948235696	53.309766858170136	AgeGroup_1	['Alcohol_Use', 'Memory_Problems']	{'Memory_Problems', 'Alcohol_Use'}
Alcohol_Use-Memory_Complaints (syn)	Anxiety	0.009282157723996454	0.01741173948235696	53.309766858170136	AgeGroup_1	['Alcohol_Use', 'Memory_Complaints']	{'Alcohol_Use', 'Memory_Complaints'}
Physical_Activity-Alcohol_Use (syn)	grip_category	0.01253114880043695	0.023676603911325013	52.92629317688184	AgeGroup_1	['Physical_Activity', 'Alcohol_Use']	{'Alcohol_Use', 'Physical_Activity'}
Physical_Activity-BMI (syn)	grip_category	0.012452738806079777	0.02355600256512453	52.86439739362435	AgeGroup_1	['Physical_Activity', 'BMI']	{'Physical_Activity', 'BMI'}
Anxiety-grip_category (syn)	Alcohol_Use	0.009135068569632818	0.017309802312936537	52.77396243171243	AgeGroup_1	['Anxiety', 'grip_category']	{'grip_category', 'Anxiety'}
Sleep-MAP_NormalElevated_vs_H (syn)	BMI	0.0071643869734584744	0.013591819671256777	52.71102138449733	AgeGroup_1	['Sleep', 'MAP_NormalElevated_vs_H']	{'Sleep', 'MAP_NormalElevated_vs_H'}
Hearing-BMI (syn)	Sleep	0.0024327814981437764	0.004617260066813624	52.68885579197278	AgeGroup_1	['Hearing', 'BMI']	{'Hearing', 'BMI'}
MMSE_Spell-grip_category (syn)	MAP_NormalElevated_vs_H	0.0004387947830655938	0.0008333123910086355	52.6566972722534	AgeGroup_1	['MMSE_Spell', 'grip_category']	{'MMSE_Spell', 'grip_category'}
Anxiety-BMI (syn)	grip_category	0.013819291563788303	0.02628483869209676	52.57514312972916	AgeGroup_1	['Anxiety', 'BMI']	{'BMI', 'Anxiety'}
Pain-Physical_Activity (syn)	Hearing	0.006626172203432639	0.012609729334740652	52.548092251092896	AgeGroup_1	['Pain', 'Physical_Activity']	{'Physical_Activity', 'Pain'}
General_Health-Alcohol_Use (syn)	WHR_Obesity	2.503130808879109e-05	4.78023901195466e-05	52.364134986120035	AgeGroup_1	['General_Health', 'Alcohol_Use']	{'General_Health', 'Alcohol_Use'}
BMI-WHR_Obesity (syn)	Sleep	0.0018412928138852368	0.0035267475802603625	52.20937342358092	AgeGroup_1	['BMI', 'WHR_Obesity']	{'WHR_Obesity', 'BMI'}
Depression-BMI (syn)	grip_category	0.011208513825954225	0.02149867606374527	52.13583288905836	AgeGroup_1	['Depression', 'BMI']	{'BMI', 'Depression'}
Memory_Complaints-grip_category (syn)	Anxiety	0.013829345230797922	0.02656680900341091	52.05497291384289	AgeGroup_1	['Memory_Complaints', 'grip_category']	{'grip_category', 'Memory_Complaints'}
Memory_Problems-grip_category (syn)	Anxiety	0.013829345230797922	0.02656680900341091	52.05497291384289	AgeGroup_1	['Memory_Problems', 'grip_category']	{'Memory_Problems', 'grip_category'}
MMSE_Spell-WHR_Obesity (syn)	Hearing	0.001526689001628543	0.0029364585841211103	51.99082356836594	AgeGroup_1	['MMSE_Spell', 'WHR_Obesity']	{'WHR_Obesity', 'MMSE_Spell'}
Alcohol_Use-Memory_Problems (syn)	Depression	0.009842913020055421	0.018995676474145975	51.81659644210143	AgeGroup_1	['Alcohol_Use', 'Memory_Problems']	{'Memory_Problems', 'Alcohol_Use'}
Alcohol_Use-Memory_Complaints (syn)	Depression	0.009842913020055421	0.018995676474145975	51.81659644210143	AgeGroup_1	['Alcohol_Use', 'Memory_Complaints']	{'Alcohol_Use', 'Memory_Complaints'}
MMSE_Spell-Memory_Problems (syn)	functionality_state	0.007764123923916014	0.014984410716488091	51.81467640481026	AgeGroup_1	['MMSE_Spell', 'Memory_Problems']	{'Memory_Problems', 'MMSE_Spell'}
MMSE_Spell-Memory_Complaints (syn)	functionality_state	0.007764123923916014	0.014984410716488091	51.81467640481026	AgeGroup_1	['MMSE_Spell', 'Memory_Complaints']	{'MMSE_Spell', 'Memory_Complaints'}
Memory_Complaints-grip_category (syn)	Sleep	0.012651880743315027	0.024446216431041418	51.75394228797659	AgeGroup_1	['Memory_Complaints', 'grip_category']	{'grip_category', 'Memory_Complaints'}
Memory_Problems-grip_category (syn)	Sleep	0.012651880743315027	0.024446216431041418	51.75394228797659	AgeGroup_1	['Memory_Problems', 'grip_category']	{'Memory_Problems', 'grip_category'}
BMI-Alcohol_Use (syn)	Pain	0.025808748858260885	0.05008225044277952	51.53272592602075	AgeGroup_1	['BMI', 'Alcohol_Use']	{'Alcohol_Use', 'BMI'}
BMI-Alcohol_Use (syn)	Health_vs_Peers	0.02060714862126076	0.04013812707186279	51.340583441688715	AgeGroup_1	['BMI', 'Alcohol_Use']	{'Alcohol_Use', 'BMI'}
BMI-grip_category (syn)	General_Health	0.01417545135449368	0.027663127757033147	51.2431257918392	AgeGroup_1	['BMI', 'grip_category']	{'grip_category', 'BMI'}
Memory_Complaints-grip_category (syn)	Depression	0.008300533576814885	0.016257974379649584	51.055152277794335	AgeGroup_1	['Memory_Complaints', 'grip_category']	{'grip_category', 'Memory_Complaints'}
Memory_Problems-grip_category (syn)	Depression	0.008300533576814885	0.016257974379649584	51.055152277794335	AgeGroup_1	['Memory_Problems', 'grip_category']	{'Memory_Problems', 'grip_category'}
Physical_Activity-functionality_state (syn)	Hearing	0.006191910264582764	0.012180255908755528	50.83563359396936	AgeGroup_1	['Physical_Activity', 'functionality_state']	{'Physical_Activity', 'functionality_state'}
Anxiety-MAP_NormalElevated_vs_H (syn)	BMI	0.006638236837798607	0.013065669535596909	50.80671005579155	AgeGroup_1	['Anxiety', 'MAP_NormalElevated_vs_H']	{'Anxiety', 'MAP_NormalElevated_vs_H'}
Pain-BMI (syn)	grip_category	0.010602731747187686	0.020892893984978733	50.74802827607646	AgeGroup_1	['Pain', 'BMI']	{'Pain', 'BMI'}
BMI-MAP_NormalElevated_vs_H (syn)	Sleep	0.0031734785940196087	0.006256395066719021	50.72375641527134	AgeGroup_1	['BMI', 'MAP_NormalElevated_vs_H']	{'BMI', 'MAP_NormalElevated_vs_H'}
grip_category-MAP_NormalElevated_vs_H (syn)	Alcohol_Use	0.006828075631704885	0.013467800559429772	50.69926304279922	AgeGroup_1	['grip_category', 'MAP_NormalElevated_vs_H']	{'grip_category', 'MAP_NormalElevated_vs_H'}
Depression-MAP_NormalElevated_vs_H (syn)	BMI	0.00657217120117203	0.01299960389897033	50.55670351380935	AgeGroup_1	['Depression', 'MAP_NormalElevated_vs_H']	{'Depression', 'MAP_NormalElevated_vs_H'}
Depression-Alcohol_Use (syn)	grip_category	0.008074401602735074	0.015990258582640155	50.495753780373875	AgeGroup_1	['Depression', 'Alcohol_Use']	{'Alcohol_Use', 'Depression'}
Depression-grip_category (syn)	Alcohol_Use	0.009182365691543798	0.018213931736405828	50.41396785950491	AgeGroup_1	['Depression', 'grip_category']	{'grip_category', 'Depression'}
Sleep-Physical_Activity (syn)	Depression	0.027462646415642476	0.054542507902696824	50.35090514106081	AgeGroup_1	['Sleep', 'Physical_Activity']	{'Physical_Activity', 'Sleep'}
WHR_Obesity-MAP_NormalElevated_vs_H (syn)	MMSE_Spell	0.0004833302655892234	0.0009611337797238023	50.287512080588435	AgeGroup_1	['WHR_Obesity', 'MAP_NormalElevated_vs_H']	{'WHR_Obesity', 'MAP_NormalElevated_vs_H'}
Health_vs_Peers-functionality_state (syn)	WHR_Obesity	0.0009048832764666534	0.0018022119301178475	50.20959307529845	AgeGroup_1	['Health_vs_Peers', 'functionality_state']	{'Health_vs_Peers', 'functionality_state'}
Memory_Problems-MAP_NormalElevated_vs_H (syn)	MMSE_Spell	0.000563583589386611	0.001122612151281561	50.20287627772696	AgeGroup_1	['Memory_Problems', 'MAP_NormalElevated_vs_H']	{'Memory_Problems', 'MAP_NormalElevated_vs_H'}
Memory_Complaints-MAP_NormalElevated_vs_H (syn)	MMSE_Spell	0.000563583589386611	0.001122612151281561	50.20287627772696	AgeGroup_1	['Memory_Complaints', 'MAP_NormalElevated_vs_H']	{'Memory_Complaints', 'MAP_NormalElevated_vs_H'}
Anxiety-MAP_NormalElevated_vs_H (syn)	MMSE_Spell	0.0005133016243903077	0.00102284438982708	50.183745396216665	AgeGroup_1	['Anxiety', 'MAP_NormalElevated_vs_H']	{'Anxiety', 'MAP_NormalElevated_vs_H'}
BMI-Alcohol_Use (syn)	MAP_NormalElevated_vs_H	0.006281038699173705	0.012530511998431346	50.12595415063653	AgeGroup_1	['BMI', 'Alcohol_Use']	{'Alcohol_Use', 'BMI'}
MMSE_Spell-Hearing (syn)	General_Health	0.005675214366573455	0.011322302973345895	50.12420511916713	AgeGroup_1	['MMSE_Spell', 'Hearing']	{'Hearing', 'MMSE_Spell'}
Hearing-WHR_Obesity (syn)	Sleep	0.0024921415027267728	0.004980609000276529	50.03688309177464	AgeGroup_1	['Hearing', 'WHR_Obesity']	{'Hearing', 'WHR_Obesity'}
MMSE_Spell-WHR_Obesity (syn)	MAP_NormalElevated_vs_H	0.00039422541318689	0.0007887430211299313	49.98147718912728	AgeGroup_1	['MMSE_Spell', 'WHR_Obesity']	{'WHR_Obesity', 'MMSE_Spell'}
Sleep-Physical_Activity (syn)	Pain	0.039541741959611035	0.07970935357604056	49.607405135821715	AgeGroup_1	['Sleep', 'Physical_Activity']	{'Physical_Activity', 'Sleep'}
Pain-MAP_NormalElevated_vs_H (syn)	BMI	0.008425966653887926	0.017014905482550507	49.52108997918975	AgeGroup_1	['Pain', 'MAP_NormalElevated_vs_H']	{'Pain', 'MAP_NormalElevated_vs_H'}
MMSE_Spell-grip_category (syn)	Physical_Activity	0.010635744484781127	0.021508496522412338	49.44903737784946	AgeGroup_1	['MMSE_Spell', 'grip_category']	{'MMSE_Spell', 'grip_category'}
Physical_Activity-MAP_NormalElevated_vs_H (syn)	Sleep	0.00464178697631367	0.00938783278066917	49.444713010565586	AgeGroup_1	['Physical_Activity', 'MAP_NormalElevated_vs_H']	{'Physical_Activity', 'MAP_NormalElevated_vs_H'}
Anxiety-Alcohol_Use (syn)	grip_category	0.012130316408264867	0.024538503941237765	49.433805896697194	AgeGroup_1	['Anxiety', 'Alcohol_Use']	{'Alcohol_Use', 'Anxiety'}
Physical_Activity-Memory_Problems (syn)	Anxiety	0.017653489094969832	0.03591864672453765	49.14853621951725	AgeGroup_1	['Physical_Activity', 'Memory_Problems']	{'Memory_Problems', 'Physical_Activity'}
Physical_Activity-Memory_Complaints (syn)	Anxiety	0.017653489094969832	0.03591864672453765	49.14853621951725	AgeGroup_1	['Physical_Activity', 'Memory_Complaints']	{'Physical_Activity', 'Memory_Complaints'}
Depression-BMI (syn)	Pain	0.024165105966083275	0.049209451610260004	49.10663536239232	AgeGroup_1	['Depression', 'BMI']	{'BMI', 'Depression'}
Health_vs_Peers-BMI (syn)	grip_category	0.009929301733083217	0.02033891183613011	48.81923778952998	AgeGroup_1	['Health_vs_Peers', 'BMI']	{'Health_vs_Peers', 'BMI'}
MMSE_Spell-WHR_Obesity (syn)	Sleep	0.00299319061088141	0.006147492048071593	48.68962151517291	AgeGroup_1	['MMSE_Spell', 'WHR_Obesity']	{'WHR_Obesity', 'MMSE_Spell'}
Pain-WHR_Obesity (syn)	BMI	0.037863774903404014	0.07783949745623295	48.643395886122974	AgeGroup_1	['Pain', 'WHR_Obesity']	{'WHR_Obesity', 'Pain'}
Alcohol_Use-grip_category (syn)	Physical_Activity	0.01839170976895552	0.037837294888183104	48.607359017886345	AgeGroup_1	['Alcohol_Use', 'grip_category']	{'Alcohol_Use', 'grip_category'}
MMSE_Spell-Memory_Problems (syn)	Depression	0.0046772439634460514	0.009638120701758728	48.52858880043457	AgeGroup_1	['MMSE_Spell', 'Memory_Problems']	{'Memory_Problems', 'MMSE_Spell'}
MMSE_Spell-Memory_Complaints (syn)	Depression	0.0046772439634460514	0.009638120701758728	48.52858880043457	AgeGroup_1	['MMSE_Spell', 'Memory_Complaints']	{'MMSE_Spell', 'Memory_Complaints'}
Depression-BMI (syn)	Physical_Activity	0.02579844499746489	0.0534789977204283	48.24033003073692	AgeGroup_1	['Depression', 'BMI']	{'BMI', 'Depression'}
Sleep-General_Health (syn)	grip_category	0.012555832588537041	0.026048562097219702	48.20163409279774	AgeGroup_1	['Sleep', 'General_Health']	{'General_Health', 'Sleep'}
Pain-grip_category (syn)	BMI	0.009786918339307891	0.02037578348670123	48.032108044805106	AgeGroup_1	['Pain', 'grip_category']	{'Pain', 'grip_category'}
Pain-Hearing (syn)	Memory_Complaints	0.01593053874518152	0.03322931006786556	47.94122632292377	AgeGroup_1	['Pain', 'Hearing']	{'Hearing', 'Pain'}
Pain-Hearing (syn)	Memory_Problems	0.015930538745181473	0.03322931006786553	47.94122632292366	AgeGroup_1	['Pain', 'Hearing']	{'Hearing', 'Pain'}
MMSE_Spell-Pain (syn)	Hearing	0.001290260057148142	0.002700029639640709	47.78688493656077	AgeGroup_1	['MMSE_Spell', 'Pain']	{'Pain', 'MMSE_Spell'}
Anxiety-Hearing (syn)	Memory_Complaints	0.015807215820173342	0.03310598714285738	47.74730248025167	AgeGroup_1	['Anxiety', 'Hearing']	{'Hearing', 'Anxiety'}
Anxiety-Hearing (syn)	Memory_Problems	0.015807215820173342	0.033105987142857396	47.747302480251655	AgeGroup_1	['Anxiety', 'Hearing']	{'Hearing', 'Anxiety'}
Sleep-Memory_Complaints (syn)	WHR_Obesity	0.0016813354795597287	0.003530660879982308	47.620984759322276	AgeGroup_1	['Sleep', 'Memory_Complaints']	{'Sleep', 'Memory_Complaints'}
Sleep-Memory_Problems (syn)	WHR_Obesity	0.0016813354795597287	0.003530660879982308	47.620984759322276	AgeGroup_1	['Sleep', 'Memory_Problems']	{'Memory_Problems', 'Sleep'}
Depression-Alcohol_Use (syn)	Health_vs_Peers	0.013899588307501381	0.02926771192905741	47.49120239119775	AgeGroup_1	['Depression', 'Alcohol_Use']	{'Alcohol_Use', 'Depression'}
General_Health-grip_category (syn)	BMI	0.01086274642695232	0.02289718892997586	47.44139754523034	AgeGroup_1	['General_Health', 'grip_category']	{'General_Health', 'grip_category'}
Memory_Complaints-MAP_NormalElevated_vs_H (syn)	Physical_Activity	0.0008071417001600822	0.00170876131696371	47.23548526919421	AgeGroup_1	['Memory_Complaints', 'MAP_NormalElevated_vs_H']	{'Memory_Complaints', 'MAP_NormalElevated_vs_H'}
Memory_Problems-MAP_NormalElevated_vs_H (syn)	Physical_Activity	0.0008071417001600822	0.00170876131696371	47.23548526919421	AgeGroup_1	['Memory_Problems', 'MAP_NormalElevated_vs_H']	{'Memory_Problems', 'MAP_NormalElevated_vs_H'}
Health_vs_Peers-grip_category (syn)	Sleep	0.01760173025470391	0.037404679568400295	47.05756193557654	AgeGroup_1	['Health_vs_Peers', 'grip_category']	{'grip_category', 'Health_vs_Peers'}
Anxiety-Alcohol_Use (syn)	Physical_Activity	0.01719503451547168	0.03664061963469927	46.928885720010314	AgeGroup_1	['Anxiety', 'Alcohol_Use']	{'Alcohol_Use', 'Anxiety'}
Alcohol_Use-grip_category (syn)	MAP_NormalElevated_vs_H	0.003823332432351959	0.00817129885424119	46.789776026457716	AgeGroup_1	['Alcohol_Use', 'grip_category']	{'Alcohol_Use', 'grip_category'}
Hearing-Memory_Problems (syn)	functionality_state	0.005107294411397353	0.010925167714838405	46.7479726142849	AgeGroup_1	['Hearing', 'Memory_Problems']	{'Hearing', 'Memory_Problems'}
Hearing-Memory_Complaints (syn)	functionality_state	0.005107294411397353	0.010925167714838405	46.7479726142849	AgeGroup_1	['Hearing', 'Memory_Complaints']	{'Hearing', 'Memory_Complaints'}
Memory_Complaints-grip_category (syn)	General_Health	0.015356430486605937	0.032874299725411824	46.71257065511093	AgeGroup_1	['Memory_Complaints', 'grip_category']	{'grip_category', 'Memory_Complaints'}
Memory_Problems-grip_category (syn)	General_Health	0.015356430486605937	0.032874299725411824	46.71257065511093	AgeGroup_1	['Memory_Problems', 'grip_category']	{'Memory_Problems', 'grip_category'}
Depression-General_Health (syn)	Sleep	0.023592329371176394	0.05055090760498833	46.670436771442496	AgeGroup_1	['Depression', 'General_Health']	{'General_Health', 'Depression'}
Anxiety-Health_vs_Peers (syn)	grip_category	0.010771079904029904	0.023179267437002805	46.468594977403036	AgeGroup_1	['Anxiety', 'Health_vs_Peers']	{'Health_vs_Peers', 'Anxiety'}
Pain-Health_vs_Peers (syn)	Hearing	0.0007446291045356333	0.0016037678059085264	46.42998205802022	AgeGroup_1	['Pain', 'Health_vs_Peers']	{'Pain', 'Health_vs_Peers'}
Depression-functionality_state (syn)	Memory_Complaints	0.004346753429423649	0.009390624146863421	46.28822708100308	AgeGroup_1	['Depression', 'functionality_state']	{'functionality_state', 'Depression'}
Depression-functionality_state (syn)	Memory_Problems	0.004346753429423688	0.00939062414686352	46.28822708100301	AgeGroup_1	['Depression', 'functionality_state']	{'functionality_state', 'Depression'}
BMI-grip_category (syn)	Pain	0.007437989410388111	0.016074048483324103	46.27327967876043	AgeGroup_1	['BMI', 'grip_category']	{'grip_category', 'BMI'}
Sleep-Alcohol_Use (syn)	General_Health	0.028150465728037817	0.060981892115800726	46.162007690056384	AgeGroup_1	['Sleep', 'Alcohol_Use']	{'Alcohol_Use', 'Sleep'}
Anxiety-Pain (syn)	Memory_Complaints	0.007924364655291958	0.01720761926288783	46.0514876243378	AgeGroup_1	['Anxiety', 'Pain']	{'Pain', 'Anxiety'}
Anxiety-Pain (syn)	Memory_Problems	0.007924364655291937	0.017207619262887802	46.05148762433776	AgeGroup_1	['Anxiety', 'Pain']	{'Pain', 'Anxiety'}
Hearing-Health_vs_Peers (syn)	WHR_Obesity	8.439576117031191e-05	0.00018431283939545452	45.7894097053302	AgeGroup_1	['Hearing', 'Health_vs_Peers']	{'Hearing', 'Health_vs_Peers'}
Depression-Alcohol_Use (syn)	Pain	0.020985465878649624	0.04602981152282634	45.591031517135065	AgeGroup_1	['Depression', 'Alcohol_Use']	{'Alcohol_Use', 'Depression'}
BMI-Memory_Complaints (syn)	Pain	0.007907253162057261	0.017348674284024444	45.57842883325482	AgeGroup_1	['BMI', 'Memory_Complaints']	{'Memory_Complaints', 'BMI'}
BMI-Memory_Problems (syn)	Pain	0.007907253162057261	0.017348674284024444	45.57842883325482	AgeGroup_1	['BMI', 'Memory_Problems']	{'Memory_Problems', 'BMI'}
Alcohol_Use-WHR_Obesity (syn)	MAP_NormalElevated_vs_H	0.003638042191712425	0.007986008613601655	45.55519994701939	AgeGroup_1	['Alcohol_Use', 'WHR_Obesity']	{'WHR_Obesity', 'Alcohol_Use'}
General_Health-BMI (syn)	grip_category	0.01134399728969166	0.024906829039355118	45.54573073821273	AgeGroup_1	['General_Health', 'BMI']	{'General_Health', 'BMI'}
Sleep-functionality_state (syn)	Depression	0.022416788035331918	0.04922218211176095	45.54204440679549	AgeGroup_1	['Sleep', 'functionality_state']	{'Sleep', 'functionality_state'}
BMI-Alcohol_Use (syn)	Anxiety	0.006826986499986873	0.015046743823438763	45.37185307396722	AgeGroup_1	['BMI', 'Alcohol_Use']	{'Alcohol_Use', 'BMI'}
MMSE_Spell-grip_category (syn)	Alcohol_Use	0.005528335860518057	0.012190553985800863	45.34934070229517	AgeGroup_1	['MMSE_Spell', 'grip_category']	{'MMSE_Spell', 'grip_category'}
Memory_Complaints-grip_category (syn)	Pain	0.007778395857866992	0.01721981697983417	45.171187748256195	AgeGroup_1	['Memory_Complaints', 'grip_category']	{'grip_category', 'Memory_Complaints'}
Memory_Problems-grip_category (syn)	Pain	0.007778395857866992	0.01721981697983417	45.171187748256195	AgeGroup_1	['Memory_Problems', 'grip_category']	{'Memory_Problems', 'grip_category'}
Sleep-Alcohol_Use (syn)	Hearing	0.0019185925926095064	0.00426016753224691	45.03561369563315	AgeGroup_1	['Sleep', 'Alcohol_Use']	{'Alcohol_Use', 'Sleep'}
Anxiety-MAP_NormalElevated_vs_H (syn)	Alcohol_Use	0.006648674522274928	0.014769862417015524	45.01514187847387	AgeGroup_1	['Anxiety', 'MAP_NormalElevated_vs_H']	{'Anxiety', 'MAP_NormalElevated_vs_H'}
Anxiety-BMI (syn)	Health_vs_Peers	0.016643094828914767	0.037054235488477374	44.9154991582277	AgeGroup_1	['Anxiety', 'BMI']	{'BMI', 'Anxiety'}
Anxiety-Health_vs_Peers (syn)	Memory_Complaints	0.009589985480730173	0.02138186365325085	44.8510271894477	AgeGroup_1	['Anxiety', 'Health_vs_Peers']	{'Health_vs_Peers', 'Anxiety'}
Anxiety-Health_vs_Peers (syn)	Memory_Problems	0.00958998548073012	0.021381863653250774	44.851027189447606	AgeGroup_1	['Anxiety', 'Health_vs_Peers']	{'Health_vs_Peers', 'Anxiety'}
Pain-General_Health (syn)	MMSE_Spell	0.004008663570183461	0.008944268677075526	44.818237408920936	AgeGroup_1	['Pain', 'General_Health']	{'General_Health', 'Pain'}
Hearing-General_Health (syn)	Memory_Problems	0.01409746453471469	0.03151705416144725	44.72963895197793	AgeGroup_1	['Hearing', 'General_Health']	{'Hearing', 'General_Health'}
Hearing-General_Health (syn)	Memory_Complaints	0.014097464534714627	0.03151705416144717	44.72963895197784	AgeGroup_1	['Hearing', 'General_Health']	{'Hearing', 'General_Health'}
Anxiety-BMI (syn)	Pain	0.037151039837887756	0.08341723855547054	44.53640576124223	AgeGroup_1	['Anxiety', 'BMI']	{'BMI', 'Anxiety'}
Anxiety-Alcohol_Use (syn)	Health_vs_Peers	0.016228273285853256	0.036639413945415866	44.29184732602322	AgeGroup_1	['Anxiety', 'Alcohol_Use']	{'Alcohol_Use', 'Anxiety'}
Hearing-Alcohol_Use (syn)	Sleep	0.006436943208446929	0.014560420450451944	44.2084981704435	AgeGroup_1	['Hearing', 'Alcohol_Use']	{'Hearing', 'Alcohol_Use'}
BMI-grip_category (syn)	Sleep	0.010404142191040239	0.023545913580451824	44.186615038279584	AgeGroup_1	['BMI', 'grip_category']	{'grip_category', 'BMI'}
MMSE_Spell-WHR_Obesity (syn)	grip_category	0.002262946593448652	0.005126004414574418	44.14640352268465	AgeGroup_1	['MMSE_Spell', 'WHR_Obesity']	{'WHR_Obesity', 'MMSE_Spell'}
Anxiety-Physical_Activity (syn)	Pain	0.03647283068502987	0.08273902940261266	44.08177246985951	AgeGroup_1	['Anxiety', 'Physical_Activity']	{'Physical_Activity', 'Anxiety'}
Sleep-Pain (syn)	Depression	0.021077970548283996	0.047883364624713015	44.019401546827545	AgeGroup_1	['Sleep', 'Pain']	{'Pain', 'Sleep'}
Pain-functionality_state (syn)	Hearing	0.004411263959868704	0.010028819673084433	43.98587374851052	AgeGroup_1	['Pain', 'functionality_state']	{'Pain', 'functionality_state'}
Pain-Physical_Activity (syn)	BMI	0.0214398120822083	0.048842033662093234	43.896231329220726	AgeGroup_1	['Pain', 'Physical_Activity']	{'Physical_Activity', 'Pain'}
Anxiety-Sleep (syn)	Memory_Problems	0.007993646387396572	0.018216291330833273	43.881854117398525	AgeGroup_1	['Anxiety', 'Sleep']	{'Sleep', 'Anxiety'}
Anxiety-Sleep (syn)	Memory_Complaints	0.007993646387396388	0.0182162913308331	43.881854117397936	AgeGroup_1	['Anxiety', 'Sleep']	{'Sleep', 'Anxiety'}
General_Health-grip_category (syn)	Hearing	0.0043030628682369405	0.009815490415357009	43.8395096540923	AgeGroup_1	['General_Health', 'grip_category']	{'General_Health', 'grip_category'}
Anxiety-Alcohol_Use (syn)	functionality_state	0.02724321389874983	0.062150129348175584	43.834524858554545	AgeGroup_1	['Anxiety', 'Alcohol_Use']	{'Alcohol_Use', 'Anxiety'}
Depression-Alcohol_Use (syn)	Physical_Activity	0.02062037207713205	0.04716071863570097	43.72361718322565	AgeGroup_1	['Depression', 'Alcohol_Use']	{'Alcohol_Use', 'Depression'}
Anxiety-grip_category (syn)	BMI	0.008284424254383948	0.018966142969822734	43.680068570427835	AgeGroup_1	['Anxiety', 'grip_category']	{'grip_category', 'Anxiety'}
Pain-grip_category (syn)	MMSE_Spell	0.0019337004484816993	0.004433324335712726	43.61739187238659	AgeGroup_1	['Pain', 'grip_category']	{'Pain', 'grip_category'}
BMI-Memory_Complaints (syn)	Anxiety	0.004390858841132716	0.01008946565145374	43.51924068942203	AgeGroup_1	['BMI', 'Memory_Complaints']	{'Memory_Complaints', 'BMI'}
BMI-Memory_Problems (syn)	Anxiety	0.004390858841132716	0.01008946565145374	43.51924068942203	AgeGroup_1	['BMI', 'Memory_Problems']	{'Memory_Problems', 'BMI'}
Health_vs_Peers-Alcohol_Use (syn)	MAP_NormalElevated_vs_H	0.00334743168904684	0.007695398110936071	43.499135987386325	AgeGroup_1	['Health_vs_Peers', 'Alcohol_Use']	{'Alcohol_Use', 'Health_vs_Peers'}
Sleep-General_Health (syn)	Anxiety	0.04792620900318953	0.11080250176511255	43.25372463591761	AgeGroup_1	['Sleep', 'General_Health']	{'General_Health', 'Sleep'}
Pain-BMI (syn)	MMSE_Spell	0.0011634750393408782	0.002691846547875674	43.22219036813441	AgeGroup_1	['Pain', 'BMI']	{'Pain', 'BMI'}
WHR_Obesity-functionality_state (syn)	BMI	0.040788357616761244	0.09457921314739723	43.12613338535024	AgeGroup_1	['WHR_Obesity', 'functionality_state']	{'WHR_Obesity', 'functionality_state'}
Anxiety-Alcohol_Use (syn)	WHR_Obesity	0.00021134421736037354	0.0004916547793714701	42.98630385136402	AgeGroup_1	['Anxiety', 'Alcohol_Use']	{'Alcohol_Use', 'Anxiety'}
MMSE_Spell-Alcohol_Use (syn)	BMI	0.0006061287293310408	0.0014202102515315394	42.67880257007004	AgeGroup_1	['MMSE_Spell', 'Alcohol_Use']	{'Alcohol_Use', 'MMSE_Spell'}
BMI-Alcohol_Use (syn)	Physical_Activity	0.020596975830939668	0.04827227773007586	42.668332217741614	AgeGroup_1	['BMI', 'Alcohol_Use']	{'Alcohol_Use', 'BMI'}
Anxiety-MMSE_Spell (syn)	MAP_NormalElevated_vs_H	0.0002926880683684119	0.0006872056763114535	42.591043476154375	AgeGroup_1	['Anxiety', 'MMSE_Spell']	{'MMSE_Spell', 'Anxiety'}
Depression-MAP_NormalElevated_vs_H (syn)	Alcohol_Use	0.006606736259833573	0.015638302304695605	42.247145061582636	AgeGroup_1	['Depression', 'MAP_NormalElevated_vs_H']	{'Depression', 'MAP_NormalElevated_vs_H'}
Anxiety-Sleep (syn)	Health_vs_Peers	0.014833437951616676	0.03524457861117928	42.08714797035943	AgeGroup_1	['Anxiety', 'Sleep']	{'Sleep', 'Anxiety'}
BMI-grip_category (syn)	MMSE_Spell	0.0018085958089861785	0.004299007779417876	42.07007527748829	AgeGroup_1	['BMI', 'grip_category']	{'grip_category', 'BMI'}
Hearing-BMI (syn)	Pain	0.0064586518286679434	0.015382167281346826	41.98791828574133	AgeGroup_1	['Hearing', 'BMI']	{'Hearing', 'BMI'}
BMI-grip_category (syn)	Anxiety	0.009325311897718527	0.022211813267159517	41.98356876836406	AgeGroup_1	['BMI', 'grip_category']	{'grip_category', 'BMI'}
Sleep-BMI (syn)	Health_vs_Peers	0.014175113433303962	0.0337780145655278	41.96550216355935	AgeGroup_1	['Sleep', 'BMI']	{'Sleep', 'BMI'}
Alcohol_Use-grip_category (syn)	Anxiety	0.00918911099509778	0.021926574767710767	41.90855659147334	AgeGroup_1	['Alcohol_Use', 'grip_category']	{'Alcohol_Use', 'grip_category'}
Alcohol_Use-grip_category (syn)	Depression	0.007398144658220098	0.017716285676197843	41.75900520818335	AgeGroup_1	['Alcohol_Use', 'grip_category']	{'Alcohol_Use', 'grip_category'}
Hearing-Alcohol_Use (syn)	BMI	0.001489177327757821	0.0035680228078865967	41.73676593283571	AgeGroup_1	['Hearing', 'Alcohol_Use']	{'Hearing', 'Alcohol_Use'}
Anxiety-Physical_Activity (syn)	General_Health	0.048246544921618305	0.11579976233182757	41.66376851738818	AgeGroup_1	['Anxiety', 'Physical_Activity']	{'Physical_Activity', 'Anxiety'}
Sleep-Hearing (syn)	Memory_Problems	0.012323244916493116	0.029622016239177186	41.601641215072874	AgeGroup_1	['Sleep', 'Hearing']	{'Hearing', 'Sleep'}
Sleep-Hearing (syn)	Memory_Complaints	0.012323244916492974	0.029622016239177026	41.60164121507262	AgeGroup_1	['Sleep', 'Hearing']	{'Hearing', 'Sleep'}
Hearing-functionality_state (syn)	Memory_Complaints	0.012302808198753215	0.029601579521437264	41.561323407906684	AgeGroup_1	['Hearing', 'functionality_state']	{'Hearing', 'functionality_state'}
Hearing-functionality_state (syn)	Memory_Problems	0.01230280819875308	0.029601579521437146	41.561323407906386	AgeGroup_1	['Hearing', 'functionality_state']	{'Hearing', 'functionality_state'}
Depression-BMI (syn)	Health_vs_Peers	0.013885715595540254	0.03341669404614228	41.55322958149794	AgeGroup_1	['Depression', 'BMI']	{'BMI', 'Depression'}
Hearing-WHR_Obesity (syn)	MMSE_Spell	0.000679286394757574	0.0016366013286311157	41.50591734675799	AgeGroup_1	['Hearing', 'WHR_Obesity']	{'Hearing', 'WHR_Obesity'}
Hearing-Health_vs_Peers (syn)	Memory_Problems	0.012319064146681115	0.029685949916607654	41.49796176739245	AgeGroup_1	['Hearing', 'Health_vs_Peers']	{'Hearing', 'Health_vs_Peers'}
Hearing-Health_vs_Peers (syn)	Memory_Complaints	0.0123190641466811	0.029685949916607647	41.49796176739241	AgeGroup_1	['Hearing', 'Health_vs_Peers']	{'Hearing', 'Health_vs_Peers'}
Anxiety-Hearing (syn)	MMSE_Spell	0.0009243525531175935	0.0022307003332427276	41.43777357014509	AgeGroup_1	['Anxiety', 'Hearing']	{'Hearing', 'Anxiety'}
Sleep-grip_category (syn)	Health_vs_Peers	0.01340676015376777	0.0324677143725801	41.29258992462418	AgeGroup_1	['Sleep', 'grip_category']	{'grip_category', 'Sleep'}
grip_category-MAP_NormalElevated_vs_H (syn)	BMI	0.007383647780912479	0.017972512928305814	41.08300163903959	AgeGroup_1	['grip_category', 'MAP_NormalElevated_vs_H']	{'grip_category', 'MAP_NormalElevated_vs_H'}
Depression-Physical_Activity (syn)	grip_category	0.007660808061156137	0.018685889749165324	40.997823298718416	AgeGroup_1	['Depression', 'Physical_Activity']	{'Physical_Activity', 'Depression'}
Depression-Sleep (syn)	Memory_Problems	0.006635621101971706	0.016232207671772494	40.8793507090901	AgeGroup_1	['Depression', 'Sleep']	{'Sleep', 'Depression'}
Depression-Sleep (syn)	Memory_Complaints	0.006635621101971404	0.016232207671772383	40.87935070908851	AgeGroup_1	['Depression', 'Sleep']	{'Sleep', 'Depression'}
BMI-functionality_state (syn)	grip_category	0.011181479352158404	0.027375141521561088	40.84537551468619	AgeGroup_1	['BMI', 'functionality_state']	{'functionality_state', 'BMI'}
Pain-Hearing (syn)	MMSE_Spell	0.001041541347411816	0.002553478713917281	40.78911414984901	AgeGroup_1	['Pain', 'Hearing']	{'Hearing', 'Pain'}
Anxiety-grip_category (syn)	Hearing	0.0021164214838630987	0.005203491530398199	40.67310327112494	AgeGroup_1	['Anxiety', 'grip_category']	{'grip_category', 'Anxiety'}
Health_vs_Peers-Physical_Activity (syn)	MAP_NormalElevated_vs_H	0.0017466740405043567	0.004294538179345709	40.67198770999097	AgeGroup_1	['Health_vs_Peers', 'Physical_Activity']	{'Physical_Activity', 'Health_vs_Peers'}
Alcohol_Use-functionality_state (syn)	MMSE_Spell	0.005018056508912108	0.012402833238844883	40.45895330750618	AgeGroup_1	['Alcohol_Use', 'functionality_state']	{'Alcohol_Use', 'functionality_state'}
Health_vs_Peers-Memory_Problems (syn)	MMSE_Spell	0.002507625065056145	0.006229389943815496	40.254745451369615	AgeGroup_1	['Health_vs_Peers', 'Memory_Problems']	{'Memory_Problems', 'Health_vs_Peers'}
Health_vs_Peers-Memory_Complaints (syn)	MMSE_Spell	0.002507625065056145	0.006229389943815496	40.254745451369615	AgeGroup_1	['Health_vs_Peers', 'Memory_Complaints']	{'Health_vs_Peers', 'Memory_Complaints'}
Anxiety-General_Health (syn)	Hearing	0.0037978961110065475	0.009441074461674265	40.227371645292955	AgeGroup_1	['Anxiety', 'General_Health']	{'General_Health', 'Anxiety'}
WHR_Obesity-MAP_NormalElevated_vs_H (syn)	Sleep	0.0019928599136555883	0.00495994537107319	40.17906981956115	AgeGroup_1	['WHR_Obesity', 'MAP_NormalElevated_vs_H']	{'WHR_Obesity', 'MAP_NormalElevated_vs_H'}
Anxiety-Alcohol_Use (syn)	MAP_NormalElevated_vs_H	0.0028937375456880745	0.007241703967577305	39.95934601364502	AgeGroup_1	['Anxiety', 'Alcohol_Use']	{'Alcohol_Use', 'Anxiety'}
Sleep-BMI (syn)	MAP_NormalElevated_vs_H	0.004002328539858742	0.010057101856279567	39.79604260803745	AgeGroup_1	['Sleep', 'BMI']	{'Sleep', 'BMI'}
Physical_Activity-functionality_state (syn)	grip_category	0.01069800807695717	0.02689167024635985	39.78186545852536	AgeGroup_1	['Physical_Activity', 'functionality_state']	{'Physical_Activity', 'functionality_state'}
Health_vs_Peers-BMI (syn)	MAP_NormalElevated_vs_H	0.00399689167472168	0.010051664991142503	39.76347876937532	AgeGroup_1	['Health_vs_Peers', 'BMI']	{'Health_vs_Peers', 'BMI'}
Anxiety-Sleep (syn)	Pain	0.030487064063593656	0.07675326278117645	39.720870434540714	AgeGroup_1	['Anxiety', 'Sleep']	{'Sleep', 'Anxiety'}
Physical_Activity-WHR_Obesity (syn)	BMI	0.026325562744015558	0.0663012852968445	39.705961394489705	AgeGroup_1	['Physical_Activity', 'WHR_Obesity']	{'WHR_Obesity', 'Physical_Activity'}
Depression-Alcohol_Use (syn)	WHR_Obesity	0.00020173320279046137	0.0005111371610709083	39.4675281225494	AgeGroup_1	['Depression', 'Alcohol_Use']	{'Alcohol_Use', 'Depression'}
Physical_Activity-grip_category (syn)	Alcohol_Use	0.012765207865520243	0.03236861982255981	39.43698537502465	AgeGroup_1	['Physical_Activity', 'grip_category']	{'Physical_Activity', 'grip_category'}
BMI-Memory_Problems (syn)	General_Health	0.011315526634352865	0.028833395873158748	39.24451592220042	AgeGroup_1	['BMI', 'Memory_Problems']	{'Memory_Problems', 'BMI'}
BMI-Memory_Complaints (syn)	General_Health	0.011315526634352865	0.028833395873158748	39.24451592220042	AgeGroup_1	['BMI', 'Memory_Complaints']	{'Memory_Complaints', 'BMI'}
Pain-Hearing (syn)	MAP_NormalElevated_vs_H	0.0005542456307298335	0.0014175962469350433	39.09756617430082	AgeGroup_1	['Pain', 'Hearing']	{'Hearing', 'Pain'}
Sleep-General_Health (syn)	MAP_NormalElevated_vs_H	0.0019997133678790182	0.005147760481512774	38.84627839738499	AgeGroup_1	['Sleep', 'General_Health']	{'General_Health', 'Sleep'}
Alcohol_Use-Memory_Problems (syn)	Pain	0.015262198502366568	0.03929112071694643	38.843886923754546	AgeGroup_1	['Alcohol_Use', 'Memory_Problems']	{'Memory_Problems', 'Alcohol_Use'}
Alcohol_Use-Memory_Complaints (syn)	Pain	0.015262198502366568	0.03929112071694643	38.843886923754546	AgeGroup_1	['Alcohol_Use', 'Memory_Complaints']	{'Alcohol_Use', 'Memory_Complaints'}
Health_vs_Peers-functionality_state (syn)	Memory_Problems	0.007472287893444297	0.019264166065964948	38.788535500874836	AgeGroup_1	['Health_vs_Peers', 'functionality_state']	{'Health_vs_Peers', 'functionality_state'}
Health_vs_Peers-functionality_state (syn)	Memory_Complaints	0.0074722878934442875	0.019264166065964962	38.78853550087476	AgeGroup_1	['Health_vs_Peers', 'functionality_state']	{'Health_vs_Peers', 'functionality_state'}
Sleep-MAP_NormalElevated_vs_H (syn)	Alcohol_Use	0.004520545569787683	0.0116568875675791	38.780039213559206	AgeGroup_1	['Sleep', 'MAP_NormalElevated_vs_H']	{'Sleep', 'MAP_NormalElevated_vs_H'}
Sleep-Pain (syn)	WHR_Obesity	0.001011729585706064	0.002609838048285123	38.76599110702877	AgeGroup_1	['Sleep', 'Pain']	{'Pain', 'Sleep'}
Depression-Sleep (syn)	Health_vs_Peers	0.012009201970304351	0.03100389327958533	38.734496542122564	AgeGroup_1	['Depression', 'Sleep']	{'Sleep', 'Depression'}
Depression-grip_category (syn)	functionality_state	0.015216508153215407	0.03929601963652273	38.72277216360304	AgeGroup_1	['Depression', 'grip_category']	{'grip_category', 'Depression'}
Depression-Alcohol_Use (syn)	functionality_state	0.021907323499423016	0.05669117738871258	38.643267803756785	AgeGroup_1	['Depression', 'Alcohol_Use']	{'Alcohol_Use', 'Depression'}
MMSE_Spell-grip_category (syn)	Depression	0.004940677309756181	0.012898118112590881	38.30541220531383	AgeGroup_1	['MMSE_Spell', 'grip_category']	{'MMSE_Spell', 'grip_category'}
Anxiety-MMSE_Spell (syn)	Alcohol_Use	0.005023411238192907	0.013144599132933508	38.21654192258217	AgeGroup_1	['Anxiety', 'MMSE_Spell']	{'MMSE_Spell', 'Anxiety'}
Sleep-Alcohol_Use (syn)	Health_vs_Peers	0.011746347852511533	0.030741039161792515	38.210640150092445	AgeGroup_1	['Sleep', 'Alcohol_Use']	{'Alcohol_Use', 'Sleep'}
Alcohol_Use-WHR_Obesity (syn)	grip_category	0.00380907057609426	0.009972382170285269	38.19619536287084	AgeGroup_1	['Alcohol_Use', 'WHR_Obesity']	{'WHR_Obesity', 'Alcohol_Use'}
Depression-Health_vs_Peers (syn)	Physical_Activity	0.020378821581439402	0.05340910402196954	38.15608210363665	AgeGroup_1	['Depression', 'Health_vs_Peers']	{'Health_vs_Peers', 'Depression'}
Pain-BMI (syn)	Physical_Activity	0.021904168470527143	0.057710596021692276	37.95519363947272	AgeGroup_1	['Pain', 'BMI']	{'Pain', 'BMI'}
Health_vs_Peers-BMI (syn)	Physical_Activity	0.020116068258144833	0.053138352527382145	37.856025453139594	AgeGroup_1	['Health_vs_Peers', 'BMI']	{'Health_vs_Peers', 'BMI'}
Depression-Health_vs_Peers (syn)	Alcohol_Use	0.00739610852673629	0.01956405589820321	37.804576746356354	AgeGroup_1	['Depression', 'Health_vs_Peers']	{'Health_vs_Peers', 'Depression'}
Health_vs_Peers-Physical_Activity (syn)	Anxiety	0.01227861473865978	0.03276517788782654	37.47458591769689	AgeGroup_1	['Health_vs_Peers', 'Physical_Activity']	{'Physical_Activity', 'Health_vs_Peers'}
Anxiety-Depression (syn)	Memory_Problems	0.0032695830104385926	0.008766382620606847	37.29683213635795	AgeGroup_1	['Anxiety', 'Depression']	{'Depression', 'Anxiety'}
Anxiety-Depression (syn)	Memory_Complaints	0.003269583010438558	0.008766382620606826	37.296832136357644	AgeGroup_1	['Anxiety', 'Depression']	{'Depression', 'Anxiety'}
Anxiety-Pain (syn)	grip_category	0.007371990471217853	0.019780178004190754	37.26958609601985	AgeGroup_1	['Anxiety', 'Pain']	{'Pain', 'Anxiety'}
Alcohol_Use-Memory_Complaints (syn)	General_Health	0.01958144757888034	0.052657018128403184	37.18677637828131	AgeGroup_1	['Alcohol_Use', 'Memory_Complaints']	{'Alcohol_Use', 'Memory_Complaints'}
Alcohol_Use-Memory_Problems (syn)	General_Health	0.01958144757888034	0.052657018128403184	37.18677637828131	AgeGroup_1	['Alcohol_Use', 'Memory_Problems']	{'Memory_Problems', 'Alcohol_Use'}
Depression-Pain (syn)	Sleep	0.02273671130648991	0.06128917400474198	37.09743470311862	AgeGroup_1	['Depression', 'Pain']	{'Pain', 'Depression'}
General_Health-Physical_Activity (syn)	functionality_state	0.06854990586621995	0.18492908145140383	37.06821302967088	AgeGroup_1	['General_Health', 'Physical_Activity']	{'General_Health', 'Physical_Activity'}
Depression-Memory_Complaints (syn)	Health_vs_Peers	0.00903472383675718	0.024552596287613596	36.79742757516466	AgeGroup_1	['Depression', 'Memory_Complaints']	{'Memory_Complaints', 'Depression'}
Depression-Memory_Problems (syn)	Health_vs_Peers	0.00903472383675718	0.024552596287613596	36.79742757516466	AgeGroup_1	['Depression', 'Memory_Problems']	{'Memory_Problems', 'Depression'}
Pain-Physical_Activity (syn)	Depression	0.015328483931534123	0.041773054213935006	36.69466889596193	AgeGroup_1	['Pain', 'Physical_Activity']	{'Physical_Activity', 'Pain'}
MMSE_Spell-BMI (syn)	Memory_Complaints	0.0006612696245334922	0.0018062740823364832	36.60959491142757	AgeGroup_1	['MMSE_Spell', 'BMI']	{'MMSE_Spell', 'BMI'}
MMSE_Spell-BMI (syn)	Memory_Problems	0.000661269624533396	0.0018062740823363427	36.60959491142509	AgeGroup_1	['MMSE_Spell', 'BMI']	{'MMSE_Spell', 'BMI'}
MMSE_Spell-Hearing (syn)	functionality_state	0.004009070915473616	0.01098443172654993	36.49775441531024	AgeGroup_1	['MMSE_Spell', 'Hearing']	{'Hearing', 'MMSE_Spell'}
Depression-General_Health (syn)	MMSE_Spell	0.0028336393500345467	0.007769244456926611	36.47252143685911	AgeGroup_1	['Depression', 'General_Health']	{'General_Health', 'Depression'}
Depression-Sleep (syn)	functionality_state	0.013802194398891786	0.03788170588219912	36.43498643332621	AgeGroup_1	['Depression', 'Sleep']	{'Sleep', 'Depression'}
Pain-Hearing (syn)	grip_category	0.003975847147676014	0.010955361791040164	36.291335909396054	AgeGroup_1	['Pain', 'Hearing']	{'Hearing', 'Pain'}
Anxiety-MMSE_Spell (syn)	Physical_Activity	0.010319555730158116	0.028443915471636303	36.28036280887056	AgeGroup_1	['Anxiety', 'MMSE_Spell']	{'MMSE_Spell', 'Anxiety'}
Sleep-grip_category (syn)	General_Health	0.014947471879644696	0.04129696173366421	36.19508857829583	AgeGroup_1	['Sleep', 'grip_category']	{'grip_category', 'Sleep'}
Depression-Health_vs_Peers (syn)	Memory_Problems	0.006681652892278841	0.01847353106479949	36.168791276782166	AgeGroup_1	['Depression', 'Health_vs_Peers']	{'Health_vs_Peers', 'Depression'}
Depression-Health_vs_Peers (syn)	Memory_Complaints	0.006681652892278688	0.01847353106479936	36.16879127678159	AgeGroup_1	['Depression', 'Health_vs_Peers']	{'Health_vs_Peers', 'Depression'}
Health_vs_Peers-BMI (syn)	functionality_state	0.046561965522374585	0.1289188566314522	36.11726533961124	AgeGroup_1	['Health_vs_Peers', 'BMI']	{'Health_vs_Peers', 'BMI'}
MMSE_Spell-MAP_NormalElevated_vs_H (syn)	Health_vs_Peers	0.002469960742540608	0.006866493212792363	35.97121071843544	AgeGroup_1	['MMSE_Spell', 'MAP_NormalElevated_vs_H']	{'MMSE_Spell', 'MAP_NormalElevated_vs_H'}
BMI-Alcohol_Use (syn)	functionality_state	0.030217582411506343	0.08407611098546608	35.940747088944136	AgeGroup_1	['BMI', 'Alcohol_Use']	{'Alcohol_Use', 'BMI'}
General_Health-functionality_state (syn)	Hearing	0.003147369495972399	0.008764925209188127	35.908686279183115	AgeGroup_1	['General_Health', 'functionality_state']	{'General_Health', 'functionality_state'}
Physical_Activity-Alcohol_Use (syn)	Hearing	0.0033179132259410294	0.009301470357249042	35.67084663507243	AgeGroup_1	['Physical_Activity', 'Alcohol_Use']	{'Alcohol_Use', 'Physical_Activity'}
Pain-Physical_Activity (syn)	grip_category	0.006175198039403055	0.017370492499194402	35.54993066367833	AgeGroup_1	['Pain', 'Physical_Activity']	{'Physical_Activity', 'Pain'}
Sleep-Alcohol_Use (syn)	MAP_NormalElevated_vs_H	0.00239737998578669	0.00674534640767592	35.541243412770804	AgeGroup_1	['Sleep', 'Alcohol_Use']	{'Alcohol_Use', 'Sleep'}
Pain-Physical_Activity (syn)	functionality_state	0.08413231748170659	0.23701383112302105	35.49679657219585	AgeGroup_1	['Pain', 'Physical_Activity']	{'Physical_Activity', 'Pain'}
WHR_Obesity-MAP_NormalElevated_vs_H (syn)	grip_category	0.0011736867128939925	0.0033166422701711934	35.387799385232185	AgeGroup_1	['WHR_Obesity', 'MAP_NormalElevated_vs_H']	{'WHR_Obesity', 'MAP_NormalElevated_vs_H'}
Anxiety-BMI (syn)	Hearing	0.0007975966329093163	0.0022545232074890065	35.377619101896315	AgeGroup_1	['Anxiety', 'BMI']	{'BMI', 'Anxiety'}
Anxiety-BMI (syn)	Physical_Activity	0.0151030579059807	0.04277835980511692	35.30536929135407	AgeGroup_1	['Anxiety', 'BMI']	{'BMI', 'Anxiety'}
Depression-Alcohol_Use (syn)	General_Health	0.026568852554264596	0.07525569283825047	35.304774366199645	AgeGroup_1	['Depression', 'Alcohol_Use']	{'Alcohol_Use', 'Depression'}
Pain-grip_category (syn)	Depression	0.013364083946167761	0.03790851754739771	35.253512431496176	AgeGroup_1	['Pain', 'grip_category']	{'Pain', 'grip_category'}
BMI-Memory_Problems (syn)	Health_vs_Peers	0.010639525383319273	0.030265780523937375	35.15364612818894	AgeGroup_1	['BMI', 'Memory_Problems']	{'Memory_Problems', 'BMI'}
BMI-Memory_Complaints (syn)	Health_vs_Peers	0.010639525383319273	0.030265780523937375	35.15364612818894	AgeGroup_1	['BMI', 'Memory_Complaints']	{'Memory_Complaints', 'BMI'}
Hearing-grip_category (syn)	MAP_NormalElevated_vs_H	0.00046769302531585584	0.0013310436415210653	35.137317119173815	AgeGroup_1	['Hearing', 'grip_category']	{'Hearing', 'grip_category'}
Depression-Sleep (syn)	Pain	0.021734290168417995	0.06190190178484754	35.11086015411913	AgeGroup_1	['Depression', 'Sleep']	{'Sleep', 'Depression'}
Depression-functionality_state (syn)	MMSE_Spell	0.0039659329677575825	0.011350709697690354	34.93995594446902	AgeGroup_1	['Depression', 'functionality_state']	{'functionality_state', 'Depression'}
Anxiety-functionality_state (syn)	grip_category	0.008690374098914757	0.024884036268317436	34.92349072798698	AgeGroup_1	['Anxiety', 'functionality_state']	{'functionality_state', 'Anxiety'}
Depression-General_Health (syn)	MAP_NormalElevated_vs_H	0.0005267154574267647	0.0015205344016500468	34.640153938982635	AgeGroup_1	['Depression', 'General_Health']	{'General_Health', 'Depression'}
Depression-Health_vs_Peers (syn)	MMSE_Spell	0.0025946611340629073	0.007496150275653858	34.61324864964217	AgeGroup_1	['Depression', 'Health_vs_Peers']	{'Health_vs_Peers', 'Depression'}
Sleep-Hearing (syn)	Alcohol_Use	0.0037898376032268564	0.011002227871450289	34.446092623305105	AgeGroup_1	['Sleep', 'Hearing']	{'Hearing', 'Sleep'}
Alcohol_Use-grip_category (syn)	Health_vs_Peers	0.0061528386762920995	0.017863096201315008	34.444413258207454	AgeGroup_1	['Alcohol_Use', 'grip_category']	{'Alcohol_Use', 'grip_category'}
Health_vs_Peers-WHR_Obesity (syn)	BMI	0.021001494858125965	0.06097721741095491	34.44154349744553	AgeGroup_1	['Health_vs_Peers', 'WHR_Obesity']	{'WHR_Obesity', 'Health_vs_Peers'}
Anxiety-BMI (syn)	functionality_state	0.02831989963111236	0.08231065105030794	34.406117883581494	AgeGroup_1	['Anxiety', 'BMI']	{'BMI', 'Anxiety'}
Pain-Physical_Activity (syn)	Alcohol_Use	0.012706820064187321	0.037005534776089144	34.337620415629665	AgeGroup_1	['Pain', 'Physical_Activity']	{'Physical_Activity', 'Pain'}
Depression-functionality_state (syn)	Sleep	0.014058697879827843	0.04094467381246383	34.335840466625676	AgeGroup_1	['Depression', 'functionality_state']	{'functionality_state', 'Depression'}
Sleep-Health_vs_Peers (syn)	Alcohol_Use	0.0063363210934013715	0.018462568952340483	34.31982358337041	AgeGroup_1	['Sleep', 'Health_vs_Peers']	{'Health_vs_Peers', 'Sleep'}
MMSE_Spell-MAP_NormalElevated_vs_H (syn)	BMI	0.0033526592684306683	0.009780091966228971	34.2804472596733	AgeGroup_1	['MMSE_Spell', 'MAP_NormalElevated_vs_H']	{'MMSE_Spell', 'MAP_NormalElevated_vs_H'}
Hearing-MAP_NormalElevated_vs_H (syn)	Physical_Activity	0.0028681747745177865	0.008368714072168227	34.272586562091476	AgeGroup_1	['Hearing', 'MAP_NormalElevated_vs_H']	{'Hearing', 'MAP_NormalElevated_vs_H'}
Sleep-Health_vs_Peers (syn)	Memory_Problems	0.006107294818863443	0.01789917299138409	34.120541892093215	AgeGroup_1	['Sleep', 'Health_vs_Peers']	{'Health_vs_Peers', 'Sleep'}
Sleep-Health_vs_Peers (syn)	Memory_Complaints	0.00610729481886329	0.017899172991383966	34.1205418920926	AgeGroup_1	['Sleep', 'Health_vs_Peers']	{'Health_vs_Peers', 'Sleep'}
Depression-MAP_NormalElevated_vs_H (syn)	Hearing	0.0008592495980172249	0.0025257935622045543	34.018995490164194	AgeGroup_1	['Depression', 'MAP_NormalElevated_vs_H']	{'Depression', 'MAP_NormalElevated_vs_H'}
General_Health-Health_vs_Peers (syn)	MMSE_Spell	0.002526206111028235	0.0074618112179203	33.85513298649654	AgeGroup_1	['General_Health', 'Health_vs_Peers']	{'General_Health', 'Health_vs_Peers'}
Pain-Health_vs_Peers (syn)	Memory_Problems	0.006016078691647748	0.0178079568641684	33.78309335279653	AgeGroup_1	['Pain', 'Health_vs_Peers']	{'Pain', 'Health_vs_Peers'}
Pain-Health_vs_Peers (syn)	Memory_Complaints	0.006016078691647752	0.01780795686416843	33.78309335279649	AgeGroup_1	['Pain', 'Health_vs_Peers']	{'Pain', 'Health_vs_Peers'}
Depression-Sleep (syn)	General_Health	0.024621737981838608	0.07295492530793293	33.749247056197454	AgeGroup_1	['Depression', 'Sleep']	{'Sleep', 'Depression'}
Anxiety-Hearing (syn)	Physical_Activity	0.009188546190732111	0.027297842046536146	33.66033906661151	AgeGroup_1	['Anxiety', 'Hearing']	{'Hearing', 'Anxiety'}
Depression-grip_category (syn)	Pain	0.012686888657907307	0.03773123430208402	33.62436690073128	AgeGroup_1	['Depression', 'grip_category']	{'grip_category', 'Depression'}
Sleep-Memory_Problems (syn)	General_Health	0.013345205259389441	0.03977832526960467	33.54893693723891	AgeGroup_1	['Sleep', 'Memory_Problems']	{'Memory_Problems', 'Sleep'}
Sleep-Memory_Complaints (syn)	General_Health	0.013345205259389441	0.03977832526960467	33.54893693723891	AgeGroup_1	['Sleep', 'Memory_Complaints']	{'Sleep', 'Memory_Complaints'}
Pain-General_Health (syn)	grip_category	0.006853911796269516	0.020455141466050576	33.507036886764936	AgeGroup_1	['Pain', 'General_Health']	{'General_Health', 'Pain'}
Sleep-Physical_Activity (syn)	WHR_Obesity	0.0008039110107153275	0.0024020194732943877	33.46813044828307	AgeGroup_1	['Sleep', 'Physical_Activity']	{'Physical_Activity', 'Sleep'}
Physical_Activity-MAP_NormalElevated_vs_H (syn)	Hearing	0.003006952524787823	0.008990509656095835	33.44585167926514	AgeGroup_1	['Physical_Activity', 'MAP_NormalElevated_vs_H']	{'Physical_Activity', 'MAP_NormalElevated_vs_H'}
Alcohol_Use-Memory_Problems (syn)	Sleep	0.005984213266501323	0.017904444745085308	33.42305975807467	AgeGroup_1	['Alcohol_Use', 'Memory_Problems']	{'Memory_Problems', 'Alcohol_Use'}
Alcohol_Use-Memory_Complaints (syn)	Sleep	0.005984213266501323	0.017904444745085308	33.42305975807467	AgeGroup_1	['Alcohol_Use', 'Memory_Complaints']	{'Alcohol_Use', 'Memory_Complaints'}
Hearing-Health_vs_Peers (syn)	Alcohol_Use	0.006124807934053035	0.01838400776578789	33.315955976972155	AgeGroup_1	['Hearing', 'Health_vs_Peers']	{'Hearing', 'Health_vs_Peers'}
Sleep-Alcohol_Use (syn)	Pain	0.02008301030073164	0.060293432267595815	33.30878595797751	AgeGroup_1	['Sleep', 'Alcohol_Use']	{'Alcohol_Use', 'Sleep'}
General_Health-grip_category (syn)	Sleep	0.013271209819588204	0.0399086391241714	33.25397736138353	AgeGroup_1	['General_Health', 'grip_category']	{'General_Health', 'grip_category'}
Anxiety-functionality_state (syn)	Memory_Complaints	0.0027421233138345455	0.008252764020550436	33.22672630655995	AgeGroup_1	['Anxiety', 'functionality_state']	{'functionality_state', 'Anxiety'}
Anxiety-functionality_state (syn)	Memory_Problems	0.0027421233138344666	0.008252764020550358	33.2267263065593	AgeGroup_1	['Anxiety', 'functionality_state']	{'functionality_state', 'Anxiety'}
Anxiety-Depression (syn)	BMI	0.0026475426678715637	0.007972099971642662	33.21010370277675	AgeGroup_1	['Anxiety', 'Depression']	{'Depression', 'Anxiety'}
Sleep-MMSE_Spell (syn)	Alcohol_Use	0.003922797126937968	0.011813093303319897	33.20719667756728	AgeGroup_1	['Sleep', 'MMSE_Spell']	{'MMSE_Spell', 'Sleep'}
Sleep-Alcohol_Use (syn)	functionality_state	0.017509621200962257	0.05283720239573516	33.1388120624183	AgeGroup_1	['Sleep', 'Alcohol_Use']	{'Alcohol_Use', 'Sleep'}
BMI-grip_category (syn)	Physical_Activity	0.013626971169287657	0.041302273068423864	32.99327169406	AgeGroup_1	['BMI', 'grip_category']	{'grip_category', 'BMI'}
Health_vs_Peers-Physical_Activity (syn)	functionality_state	0.05622126175400992	0.17063116159853764	32.94900018689889	AgeGroup_1	['Health_vs_Peers', 'Physical_Activity']	{'Physical_Activity', 'Health_vs_Peers'}
Health_vs_Peers-Memory_Problems (syn)	Anxiety	0.009938332945408572	0.03017854999861705	32.93177752365174	AgeGroup_1	['Health_vs_Peers', 'Memory_Problems']	{'Memory_Problems', 'Health_vs_Peers'}
Health_vs_Peers-Memory_Complaints (syn)	Anxiety	0.009938332945408572	0.03017854999861705	32.93177752365174	AgeGroup_1	['Health_vs_Peers', 'Memory_Complaints']	{'Health_vs_Peers', 'Memory_Complaints'}
Pain-Hearing (syn)	BMI	0.004643894072418249	0.01411545845131256	32.89934994627416	AgeGroup_1	['Pain', 'Hearing']	{'Hearing', 'Pain'}
Health_vs_Peers-grip_category (syn)	BMI	0.009647312143270878	0.029340884786993024	32.88009960608817	AgeGroup_1	['Health_vs_Peers', 'grip_category']	{'grip_category', 'Health_vs_Peers'}
Health_vs_Peers-Alcohol_Use (syn)	Depression	0.007532410629637756	0.022933319560074553	32.84483351791427	AgeGroup_1	['Health_vs_Peers', 'Alcohol_Use']	{'Alcohol_Use', 'Health_vs_Peers'}
Sleep-General_Health (syn)	Depression	0.02360186660507127	0.07198020361892428	32.78938571780605	AgeGroup_1	['Sleep', 'General_Health']	{'General_Health', 'Sleep'}
Physical_Activity-grip_category (syn)	BMI	0.013394038794808666	0.04088059869394185	32.76380293518927	AgeGroup_1	['Physical_Activity', 'grip_category']	{'Physical_Activity', 'grip_category'}
Depression-Pain (syn)	Physical_Activity	0.01737021564555266	0.05317664319671777	32.665122507441026	AgeGroup_1	['Depression', 'Pain']	{'Pain', 'Depression'}
grip_category-MAP_NormalElevated_vs_H (syn)	MMSE_Spell	0.0012004788832882295	0.0036908908537199277	32.52545065314804	AgeGroup_1	['grip_category', 'MAP_NormalElevated_vs_H']	{'grip_category', 'MAP_NormalElevated_vs_H'}
Depression-Memory_Complaints (syn)	BMI	0.001042926940396476	0.0032158745108486803	32.43058573579863	AgeGroup_1	['Depression', 'Memory_Complaints']	{'Memory_Complaints', 'Depression'}
Depression-Memory_Problems (syn)	BMI	0.001042926940396476	0.0032158745108486803	32.43058573579863	AgeGroup_1	['Depression', 'Memory_Problems']	{'Memory_Problems', 'Depression'}
Depression-Physical_Activity (syn)	MMSE_Spell	0.0047715878248545136	0.014796503690270529	32.248076469524904	AgeGroup_1	['Depression', 'Physical_Activity']	{'Physical_Activity', 'Depression'}
Hearing-Alcohol_Use (syn)	Health_vs_Peers	0.005737378481707497	0.01779164733554629	32.24759559079543	AgeGroup_1	['Hearing', 'Alcohol_Use']	{'Hearing', 'Alcohol_Use'}
Anxiety-grip_category (syn)	Physical_Activity	0.008605391599551449	0.026714687455355483	32.21221140592581	AgeGroup_1	['Anxiety', 'grip_category']	{'grip_category', 'Anxiety'}
Alcohol_Use-grip_category (syn)	Pain	0.011343487698643842	0.035372409913223685	32.06874433060093	AgeGroup_1	['Alcohol_Use', 'grip_category']	{'Alcohol_Use', 'grip_category'}
Anxiety-Depression (syn)	functionality_state	0.015167779192883089	0.047303278784610506	32.06496374584868	AgeGroup_1	['Anxiety', 'Depression']	{'Depression', 'Anxiety'}
Sleep-Pain (syn)	Anxiety	0.028762090239755643	0.09014057301353748	31.908040162376267	AgeGroup_1	['Sleep', 'Pain']	{'Pain', 'Sleep'}
Depression-MMSE_Spell (syn)	Alcohol_Use	0.0042304957674639985	0.013262061812326028	31.89923126079906	AgeGroup_1	['Depression', 'MMSE_Spell']	{'MMSE_Spell', 'Depression'}
MMSE_Spell-Health_vs_Peers (syn)	Alcohol_Use	0.005673591670779898	0.01779983952971901	31.874397863571424	AgeGroup_1	['MMSE_Spell', 'Health_vs_Peers']	{'MMSE_Spell', 'Health_vs_Peers'}
General_Health-MAP_NormalElevated_vs_H (syn)	BMI	0.00545217691103427	0.01712852102157908	31.83098473105434	AgeGroup_1	['General_Health', 'MAP_NormalElevated_vs_H']	{'General_Health', 'MAP_NormalElevated_vs_H'}
Hearing-grip_category (syn)	General_Health	0.006101477247454612	0.019177507715245873	31.815798684852126	AgeGroup_1	['Hearing', 'grip_category']	{'Hearing', 'grip_category'}
Anxiety-Physical_Activity (syn)	Health_vs_Peers	0.015306038202643906	0.048363913570260195	31.64764195603859	AgeGroup_1	['Anxiety', 'Physical_Activity']	{'Physical_Activity', 'Anxiety'}
Anxiety-MMSE_Spell (syn)	BMI	0.0024610470304886256	0.007785604334259723	31.610224779328306	AgeGroup_1	['Anxiety', 'MMSE_Spell']	{'MMSE_Spell', 'Anxiety'}
MMSE_Spell-grip_category (syn)	functionality_state	0.007041715987076497	0.022281833936438466	31.602946181018197	AgeGroup_1	['MMSE_Spell', 'grip_category']	{'MMSE_Spell', 'grip_category'}
Health_vs_Peers-grip_category (syn)	Anxiety	0.009501345677324951	0.03015859615767838	31.5046019637287	AgeGroup_1	['Health_vs_Peers', 'grip_category']	{'grip_category', 'Health_vs_Peers'}
Anxiety-Memory_Complaints (syn)	Health_vs_Peers	0.009409633595731865	0.029882139441106452	31.489156304477284	AgeGroup_1	['Anxiety', 'Memory_Complaints']	{'Memory_Complaints', 'Anxiety'}
Anxiety-Memory_Problems (syn)	Health_vs_Peers	0.009409633595731865	0.029882139441106452	31.489156304477284	AgeGroup_1	['Anxiety', 'Memory_Problems']	{'Memory_Problems', 'Anxiety'}
Memory_Complaints-grip_category (syn)	MMSE_Spell	0.0011436378167095545	0.0036340497871412527	31.470064630270357	AgeGroup_1	['Memory_Complaints', 'grip_category']	{'grip_category', 'Memory_Complaints'}
Memory_Problems-grip_category (syn)	MMSE_Spell	0.0011436378167095545	0.0036340497871412527	31.470064630270357	AgeGroup_1	['Memory_Problems', 'grip_category']	{'Memory_Problems', 'grip_category'}
Depression-General_Health (syn)	Hearing	0.00252266867033447	0.008035096217454536	31.395624919269906	AgeGroup_1	['Depression', 'General_Health']	{'General_Health', 'Depression'}
Pain-Health_vs_Peers (syn)	BMI	0.00879457002394754	0.02801987770915988	31.386896528361856	AgeGroup_1	['Pain', 'Health_vs_Peers']	{'Pain', 'Health_vs_Peers'}
Physical_Activity-functionality_state (syn)	MMSE_Spell	0.00457251311593566	0.014577018736299883	31.36795800741566	AgeGroup_1	['Physical_Activity', 'functionality_state']	{'Physical_Activity', 'functionality_state'}
Alcohol_Use-grip_category (syn)	functionality_state	0.015810881911913165	0.050640235768215636	31.221975316783322	AgeGroup_1	['Alcohol_Use', 'grip_category']	{'Alcohol_Use', 'grip_category'}
Alcohol_Use-functionality_state (syn)	grip_category	0.0073210321477169705	0.023514694317119646	31.133860593658508	AgeGroup_1	['Alcohol_Use', 'functionality_state']	{'Alcohol_Use', 'functionality_state'}
Depression-Physical_Activity (syn)	Hearing	0.0027041958916061443	0.008687753022914156	31.126528165266244	AgeGroup_1	['Depression', 'Physical_Activity']	{'Physical_Activity', 'Depression'}
Sleep-grip_category (syn)	functionality_state	0.008528966279626403	0.027480220684381863	31.036745947508944	AgeGroup_1	['Sleep', 'grip_category']	{'grip_category', 'Sleep'}
Physical_Activity-grip_category (syn)	Hearing	0.0026868073494268254	0.008670364480734837	30.98840141492081	AgeGroup_1	['Physical_Activity', 'grip_category']	{'Physical_Activity', 'grip_category'}
Depression-BMI (syn)	Hearing	0.00058787673290345	0.001897854912017625	30.975852220361432	AgeGroup_1	['Depression', 'BMI']	{'BMI', 'Depression'}
Pain-Health_vs_Peers (syn)	grip_category	0.004069431735825946	0.013145660572646527	30.95646440387799	AgeGroup_1	['Pain', 'Health_vs_Peers']	{'Pain', 'Health_vs_Peers'}
Sleep-WHR_Obesity (syn)	grip_category	0.004909332807147105	0.01595021545978833	30.779100254312524	AgeGroup_1	['Sleep', 'WHR_Obesity']	{'WHR_Obesity', 'Sleep'}
BMI-grip_category (syn)	Health_vs_Peers	0.008677445792651816	0.028208424243253843	30.76189480781459	AgeGroup_1	['BMI', 'grip_category']	{'grip_category', 'BMI'}
Memory_Complaints-grip_category (syn)	functionality_state	0.006766491602982766	0.022006609552344736	30.747542400332257	AgeGroup_1	['Memory_Complaints', 'grip_category']	{'grip_category', 'Memory_Complaints'}
Memory_Problems-grip_category (syn)	functionality_state	0.006766491602982766	0.022006609552344736	30.747542400332257	AgeGroup_1	['Memory_Problems', 'grip_category']	{'Memory_Problems', 'grip_category'}
BMI-Memory_Complaints (syn)	Depression	0.002241404610674341	0.007337280514371552	30.548165717313054	AgeGroup_1	['BMI', 'Memory_Complaints']	{'Memory_Complaints', 'BMI'}
BMI-Memory_Problems (syn)	Depression	0.002241404610674341	0.007337280514371552	30.548165717313054	AgeGroup_1	['BMI', 'Memory_Problems']	{'Memory_Problems', 'BMI'}
Pain-Health_vs_Peers (syn)	Alcohol_Use	0.010359558438830699	0.03391949394167911	30.541606713363223	AgeGroup_1	['Pain', 'Health_vs_Peers']	{'Pain', 'Health_vs_Peers'}
Sleep-functionality_state (syn)	Memory_Problems	0.004396278529514793	0.01440110528244298	30.527368860183874	AgeGroup_1	['Sleep', 'functionality_state']	{'Sleep', 'functionality_state'}
Sleep-functionality_state (syn)	Memory_Complaints	0.0043962785295146205	0.014401105282442865	30.527368860182918	AgeGroup_1	['Sleep', 'functionality_state']	{'Sleep', 'functionality_state'}
Depression-Physical_Activity (syn)	General_Health	0.029631546224235087	0.09706675599728425	30.526976944675194	AgeGroup_1	['Depression', 'Physical_Activity']	{'Physical_Activity', 'Depression'}
Health_vs_Peers-Alcohol_Use (syn)	Physical_Activity	0.014509710841197622	0.047581637394748584	30.49434957612242	AgeGroup_1	['Health_vs_Peers', 'Alcohol_Use']	{'Alcohol_Use', 'Health_vs_Peers'}
Depression-Physical_Activity (syn)	Pain	0.015585231061228944	0.05150090423547228	30.262053244677407	AgeGroup_1	['Depression', 'Physical_Activity']	{'Physical_Activity', 'Depression'}
General_Health-BMI (syn)	functionality_state	0.050346347274049186	0.16672552285923303	30.19714463067349	AgeGroup_1	['General_Health', 'BMI']	{'General_Health', 'BMI'}
Depression-MMSE_Spell (syn)	grip_category	0.0035524581681000526	0.011795811576309545	30.116267499853365	AgeGroup_1	['Depression', 'MMSE_Spell']	{'MMSE_Spell', 'Depression'}
Pain-Health_vs_Peers (syn)	Physical_Activity	0.015446307403292295	0.051457983849118816	30.017319467048655	AgeGroup_1	['Pain', 'Health_vs_Peers']	{'Pain', 'Health_vs_Peers'}
Sleep-Health_vs_Peers (syn)	Depression	0.011477537003401653	0.038282931079830676	29.98082090283986	AgeGroup_1	['Sleep', 'Health_vs_Peers']	{'Health_vs_Peers', 'Sleep'}
BMI-grip_category (syn)	Depression	0.003435064949169143	0.011457890784483084	29.979906544589337	AgeGroup_1	['BMI', 'grip_category']	{'grip_category', 'BMI'}
Sleep-functionality_state (syn)	Anxiety	0.026204481011010992	0.0876323383368681	29.902752235456916	AgeGroup_1	['Sleep', 'functionality_state']	{'Sleep', 'functionality_state'}
Alcohol_Use-grip_category (syn)	Sleep	0.005025728145211678	0.016820063832938076	29.879364282613423	AgeGroup_1	['Alcohol_Use', 'grip_category']	{'Alcohol_Use', 'grip_category'}
Hearing-Alcohol_Use (syn)	Physical_Activity	0.00816920173680373	0.027614786856031304	29.58270791439952	AgeGroup_1	['Hearing', 'Alcohol_Use']	{'Hearing', 'Alcohol_Use'}
grip_category-functionality_state (syn)	MMSE_Spell	0.003095973681108933	0.010480750411041706	29.53961844036716	AgeGroup_1	['grip_category', 'functionality_state']	{'grip_category', 'functionality_state'}
Health_vs_Peers-Alcohol_Use (syn)	grip_category	0.0037972140222051654	0.012873442859025742	29.496491838179	AgeGroup_1	['Health_vs_Peers', 'Alcohol_Use']	{'Alcohol_Use', 'Health_vs_Peers'}
General_Health-Physical_Activity (syn)	grip_category	0.005660189665520855	0.019226639619982958	29.4393080506799	AgeGroup_1	['General_Health', 'Physical_Activity']	{'General_Health', 'Physical_Activity'}
Depression-Pain (syn)	MMSE_Spell	0.0017142151527245533	0.0058239687421840665	29.433797271406707	AgeGroup_1	['Depression', 'Pain']	{'Pain', 'Depression'}
Alcohol_Use-functionality_state (syn)	Sleep	0.007673220039130037	0.02611836426327695	29.378639342735447	AgeGroup_1	['Alcohol_Use', 'functionality_state']	{'Alcohol_Use', 'functionality_state'}
General_Health-functionality_state (syn)	Pain	0.06338427689796365	0.21595649440999087	29.350484258940295	AgeGroup_1	['General_Health', 'functionality_state']	{'General_Health', 'functionality_state'}
Sleep-General_Health (syn)	Memory_Problems	0.007163834802986004	0.024426682829331758	29.327906916544617	AgeGroup_1	['Sleep', 'General_Health']	{'General_Health', 'Sleep'}
Sleep-General_Health (syn)	Memory_Complaints	0.007163834802985767	0.024426682829331484	29.327906916543974	AgeGroup_1	['Sleep', 'General_Health']	{'General_Health', 'Sleep'}
Health_vs_Peers-Physical_Activity (syn)	BMI	0.011239833869856355	0.038375392144080187	29.28917006934148	AgeGroup_1	['Health_vs_Peers', 'Physical_Activity']	{'Physical_Activity', 'Health_vs_Peers'}
Depression-functionality_state (syn)	grip_category	0.00670245833474192	0.022896120504144604	29.27333621225769	AgeGroup_1	['Depression', 'functionality_state']	{'functionality_state', 'Depression'}
Depression-Health_vs_Peers (syn)	Sleep	0.012680938299091735	0.04341077837555134	29.211497175626675	AgeGroup_1	['Depression', 'Health_vs_Peers']	{'Health_vs_Peers', 'Depression'}
Depression-grip_category (syn)	Physical_Activity	0.01093585989008471	0.03747620644865364	29.180808108387364	AgeGroup_1	['Depression', 'grip_category']	{'grip_category', 'Depression'}
MMSE_Spell-Memory_Problems (syn)	Sleep	0.004330661265425391	0.014890331198322256	29.08371350338629	AgeGroup_1	['MMSE_Spell', 'Memory_Problems']	{'Memory_Problems', 'MMSE_Spell'}
MMSE_Spell-Memory_Complaints (syn)	Sleep	0.004330661265425391	0.014890331198322256	29.08371350338629	AgeGroup_1	['MMSE_Spell', 'Memory_Complaints']	{'MMSE_Spell', 'Memory_Complaints'}
MMSE_Spell-Memory_Complaints (syn)	Pain	0.0038610436018535316	0.013332573356701275	28.959477653373476	AgeGroup_1	['MMSE_Spell', 'Memory_Complaints']	{'MMSE_Spell', 'Memory_Complaints'}
MMSE_Spell-Memory_Problems (syn)	Pain	0.0038610436018535316	0.013332573356701275	28.959477653373476	AgeGroup_1	['MMSE_Spell', 'Memory_Problems']	{'Memory_Problems', 'MMSE_Spell'}
Anxiety-Sleep (syn)	functionality_state	0.013095789910416596	0.045231289502144	28.952943978738094	AgeGroup_1	['Anxiety', 'Sleep']	{'Sleep', 'Anxiety'}
General_Health-Health_vs_Peers (syn)	Sleep	0.010936832296587805	0.0377821677898463	28.94707460255101	AgeGroup_1	['General_Health', 'Health_vs_Peers']	{'General_Health', 'Health_vs_Peers'}
Pain-General_Health (syn)	Hearing	0.0022988327454904235	0.007953815541812083	28.90226374254954	AgeGroup_1	['Pain', 'General_Health']	{'General_Health', 'Pain'}
Alcohol_Use-WHR_Obesity (syn)	Sleep	0.0033407775814651712	0.01156145490818401	28.89582330248362	AgeGroup_1	['Alcohol_Use', 'WHR_Obesity']	{'WHR_Obesity', 'Alcohol_Use'}
Pain-MAP_NormalElevated_vs_H (syn)	MMSE_Spell	0.0006171261822903888	0.002136031783357973	28.891245303486475	AgeGroup_1	['Pain', 'MAP_NormalElevated_vs_H']	{'Pain', 'MAP_NormalElevated_vs_H'}
BMI-functionality_state (syn)	Memory_Complaints	0.0017545510217089172	0.006076961691603497	28.872175122202435	AgeGroup_1	['BMI', 'functionality_state']	{'functionality_state', 'BMI'}
BMI-functionality_state (syn)	Memory_Problems	0.0017545510217088387	0.006076961691603439	28.872175122201423	AgeGroup_1	['BMI', 'functionality_state']	{'functionality_state', 'BMI'}
Pain-Alcohol_Use (syn)	Memory_Complaints	0.004204632313316232	0.014565313067533833	28.867435212830284	AgeGroup_1	['Pain', 'Alcohol_Use']	{'Alcohol_Use', 'Pain'}
Pain-Alcohol_Use (syn)	Memory_Problems	0.004204632313316243	0.014565313067533874	28.867435212830276	AgeGroup_1	['Pain', 'Alcohol_Use']	{'Alcohol_Use', 'Pain'}
General_Health-Alcohol_Use (syn)	Hearing	0.0025699057849017165	0.008909519739835878	28.844492856458466	AgeGroup_1	['General_Health', 'Alcohol_Use']	{'General_Health', 'Alcohol_Use'}
Alcohol_Use-grip_category (syn)	BMI	0.0042805036827306304	0.014869368830123965	28.78739327562261	AgeGroup_1	['Alcohol_Use', 'grip_category']	{'Alcohol_Use', 'grip_category'}
Health_vs_Peers-Alcohol_Use (syn)	MMSE_Spell	0.002817132108408567	0.00980779358285006	28.723403328294072	AgeGroup_1	['Health_vs_Peers', 'Alcohol_Use']	{'Alcohol_Use', 'Health_vs_Peers'}
Depression-Sleep (syn)	MMSE_Spell	0.0019985799881550733	0.007037988792734741	28.397032831569604	AgeGroup_1	['Depression', 'Sleep']	{'Sleep', 'Depression'}
Sleep-BMI (syn)	General_Health	0.010496970223497335	0.03696927741072491	28.39376628024688	AgeGroup_1	['Sleep', 'BMI']	{'Sleep', 'BMI'}
MMSE_Spell-BMI (syn)	Anxiety	0.002249998894346199	0.007948605704667227	28.306837424644865	AgeGroup_1	['MMSE_Spell', 'BMI']	{'MMSE_Spell', 'BMI'}
Anxiety-Health_vs_Peers (syn)	Alcohol_Use	0.004783513667930795	0.016909761526869904	28.288475034551546	AgeGroup_1	['Anxiety', 'Health_vs_Peers']	{'Health_vs_Peers', 'Anxiety'}
Anxiety-Alcohol_Use (syn)	Pain	0.018186552497718587	0.06445275121530138	28.216875392901798	AgeGroup_1	['Anxiety', 'Alcohol_Use']	{'Alcohol_Use', 'Anxiety'}
Anxiety-grip_category (syn)	functionality_state	0.01262645902898929	0.04476195862071669	28.208012826198186	AgeGroup_1	['Anxiety', 'grip_category']	{'grip_category', 'Anxiety'}
General_Health-Health_vs_Peers (syn)	grip_category	0.005278489834142138	0.018771219342824802	28.120122287952555	AgeGroup_1	['General_Health', 'Health_vs_Peers']	{'General_Health', 'Health_vs_Peers'}
Anxiety-Health_vs_Peers (syn)	Physical_Activity	0.012758420235974628	0.04578070450521194	27.868553736481132	AgeGroup_1	['Anxiety', 'Health_vs_Peers']	{'Health_vs_Peers', 'Anxiety'}
Depression-MMSE_Spell (syn)	Physical_Activity	0.010242783593441223	0.03678313015201015	27.846416417286523	AgeGroup_1	['Depression', 'MMSE_Spell']	{'MMSE_Spell', 'Depression'}
Physical_Activity-Alcohol_Use (syn)	Pain	0.013768979617996484	0.049547344891618356	27.78954078793777	AgeGroup_1	['Physical_Activity', 'Alcohol_Use']	{'Alcohol_Use', 'Physical_Activity'}
Physical_Activity-Alcohol_Use (syn)	Anxiety	0.007008946556772085	0.0252741041863399	27.73173088587752	AgeGroup_1	['Physical_Activity', 'Alcohol_Use']	{'Alcohol_Use', 'Physical_Activity'}
MMSE_Spell-BMI (syn)	Physical_Activity	0.010576815227834118	0.03825211712697033	27.650274082154652	AgeGroup_1	['MMSE_Spell', 'BMI']	{'MMSE_Spell', 'BMI'}
Physical_Activity-BMI (syn)	Health_vs_Peers	0.012609202948943984	0.045667078316560285	27.611144425614594	AgeGroup_1	['Physical_Activity', 'BMI']	{'Physical_Activity', 'BMI'}
BMI-grip_category (syn)	Alcohol_Use	0.002877276153941944	0.010432398005989534	27.580199224473784	AgeGroup_1	['BMI', 'grip_category']	{'grip_category', 'BMI'}
Hearing-Alcohol_Use (syn)	MMSE_Spell	0.002662032610869664	0.009652694085311157	27.578130906692383	AgeGroup_1	['Hearing', 'Alcohol_Use']	{'Hearing', 'Alcohol_Use'}
Anxiety-Pain (syn)	Sleep	0.02372018736300947	0.08619782381491274	27.518313471512183	AgeGroup_1	['Anxiety', 'Pain']	{'Pain', 'Anxiety'}
Anxiety-Alcohol_Use (syn)	General_Health	0.023931165437051143	0.08726991353887639	27.42201116813351	AgeGroup_1	['Anxiety', 'Alcohol_Use']	{'Alcohol_Use', 'Anxiety'}
Physical_Activity-Memory_Complaints (syn)	Health_vs_Peers	0.012477344842967817	0.045535220210584135	27.4015252045879	AgeGroup_1	['Physical_Activity', 'Memory_Complaints']	{'Physical_Activity', 'Memory_Complaints'}
Physical_Activity-Memory_Problems (syn)	Health_vs_Peers	0.012477344842967817	0.045535220210584135	27.4015252045879	AgeGroup_1	['Physical_Activity', 'Memory_Problems']	{'Memory_Problems', 'Physical_Activity'}
Pain-functionality_state (syn)	Health_vs_Peers	0.03905257537268994	0.14295934860606868	27.31725889455553	AgeGroup_1	['Pain', 'functionality_state']	{'Pain', 'functionality_state'}
Depression-Sleep (syn)	Anxiety	0.03764565184112807	0.1381653481394023	27.246811409721484	AgeGroup_1	['Depression', 'Sleep']	{'Sleep', 'Depression'}
Depression-BMI (syn)	functionality_state	0.02006779170003724	0.07395682303098643	27.134469650797786	AgeGroup_1	['Depression', 'BMI']	{'BMI', 'Depression'}
Physical_Activity-functionality_state (syn)	Depression	0.009833292358617587	0.03627786264101846	27.105489802200566	AgeGroup_1	['Physical_Activity', 'functionality_state']	{'Physical_Activity', 'functionality_state'}
Hearing-WHR_Obesity (syn)	Pain	0.001117025110653191	0.004156975790245148	26.871099737324116	AgeGroup_1	['Hearing', 'WHR_Obesity']	{'Hearing', 'WHR_Obesity'}
Sleep-Memory_Complaints (syn)	Health_vs_Peers	0.0069224789696853625	0.025917170278966346	26.710010758016487	AgeGroup_1	['Sleep', 'Memory_Complaints']	{'Sleep', 'Memory_Complaints'}
Sleep-Memory_Problems (syn)	Health_vs_Peers	0.0069224789696853625	0.025917170278966346	26.710010758016487	AgeGroup_1	['Sleep', 'Memory_Problems']	{'Memory_Problems', 'Sleep'}
WHR_Obesity-functionality_state (syn)	Sleep	0.006595959962020533	0.024774732046453855	26.623738854784705	AgeGroup_1	['WHR_Obesity', 'functionality_state']	{'WHR_Obesity', 'functionality_state'}
Anxiety-Physical_Activity (syn)	grip_category	0.004511199934975344	0.01695185981475586	26.611828933652106	AgeGroup_1	['Anxiety', 'Physical_Activity']	{'Physical_Activity', 'Anxiety'}
Pain-grip_category (syn)	Alcohol_Use	0.008749155283505639	0.03289748398967673	26.59521100838938	AgeGroup_1	['Pain', 'grip_category']	{'Pain', 'grip_category'}
Anxiety-Hearing (syn)	BMI	0.0019287103441243173	0.007253267647895415	26.59091650483828	AgeGroup_1	['Anxiety', 'Hearing']	{'Hearing', 'Anxiety'}
General_Health-WHR_Obesity (syn)	BMI	0.014430122703738786	0.054405845256567706	26.523110955613404	AgeGroup_1	['General_Health', 'WHR_Obesity']	{'General_Health', 'WHR_Obesity'}
Hearing-Health_vs_Peers (syn)	Sleep	0.007122210623753473	0.026931277362437393	26.4458700859367	AgeGroup_1	['Hearing', 'Health_vs_Peers']	{'Hearing', 'Health_vs_Peers'}
Health_vs_Peers-MAP_NormalElevated_vs_H (syn)	BMI	0.00687277290816333	0.026028436083894546	26.40486307364411	AgeGroup_1	['Health_vs_Peers', 'MAP_NormalElevated_vs_H']	{'Health_vs_Peers', 'MAP_NormalElevated_vs_H'}
Depression-Alcohol_Use (syn)	MAP_NormalElevated_vs_H	0.0017257672878307538	0.006544052084312582	26.371539614847617	AgeGroup_1	['Depression', 'Alcohol_Use']	{'Alcohol_Use', 'Depression'}
Sleep-Physical_Activity (syn)	General_Health	0.024066736180835505	0.0914909513999194	26.30504526686636	AgeGroup_1	['Sleep', 'Physical_Activity']	{'Physical_Activity', 'Sleep'}
Physical_Activity-Alcohol_Use (syn)	General_Health	0.023990831251685277	0.09153577446606245	26.209240476334255	AgeGroup_1	['Physical_Activity', 'Alcohol_Use']	{'Alcohol_Use', 'Physical_Activity'}
Alcohol_Use-functionality_state (syn)	Hearing	0.0020850603636762633	0.007960528719109624	26.19248591705948	AgeGroup_1	['Alcohol_Use', 'functionality_state']	{'Alcohol_Use', 'functionality_state'}
Hearing-Memory_Complaints (syn)	MMSE_Spell	0.0004254303010918585	0.0016406660537346463	25.930340919985024	AgeGroup_1	['Hearing', 'Memory_Complaints']	{'Hearing', 'Memory_Complaints'}
Hearing-Memory_Problems (syn)	MMSE_Spell	0.0004254303010918585	0.0016406660537346463	25.930340919985024	AgeGroup_1	['Hearing', 'Memory_Problems']	{'Hearing', 'Memory_Problems'}
General_Health-functionality_state (syn)	Alcohol_Use	0.012184665728652863	0.04715351463308931	25.84041894536202	AgeGroup_1	['General_Health', 'functionality_state']	{'General_Health', 'functionality_state'}
Health_vs_Peers-grip_category (syn)	Alcohol_Use	0.004428766339978475	0.017188748706239057	25.765495881448025	AgeGroup_1	['Health_vs_Peers', 'grip_category']	{'grip_category', 'Health_vs_Peers'}
Hearing-Health_vs_Peers (syn)	grip_category	0.0031260337170029946	0.012202262553823576	25.618476108133347	AgeGroup_1	['Hearing', 'Health_vs_Peers']	{'Hearing', 'Health_vs_Peers'}
Pain-functionality_state (syn)	General_Health	0.04629131900779686	0.18292965791914978	25.30552975081626	AgeGroup_1	['Pain', 'functionality_state']	{'Pain', 'functionality_state'}
MMSE_Spell-Hearing (syn)	Physical_Activity	0.003386896301939984	0.013386542215676393	25.300755395771567	AgeGroup_1	['MMSE_Spell', 'Hearing']	{'Hearing', 'MMSE_Spell'}
Physical_Activity-Memory_Complaints (syn)	Pain	0.01209909360433449	0.04787745887795638	25.27096025538048	AgeGroup_1	['Physical_Activity', 'Memory_Complaints']	{'Physical_Activity', 'Memory_Complaints'}
Physical_Activity-Memory_Problems (syn)	Pain	0.01209909360433449	0.04787745887795638	25.27096025538048	AgeGroup_1	['Physical_Activity', 'Memory_Problems']	{'Memory_Problems', 'Physical_Activity'}
MMSE_Spell-BMI (syn)	General_Health	0.004083875793411893	0.016192096213123574	25.22141506361568	AgeGroup_1	['MMSE_Spell', 'BMI']	{'MMSE_Spell', 'BMI'}
MMSE_Spell-Hearing (syn)	Pain	0.0005682522352123742	0.0022541287018561563	25.209396195720696	AgeGroup_1	['MMSE_Spell', 'Hearing']	{'Hearing', 'MMSE_Spell'}
Hearing-grip_category (syn)	Physical_Activity	0.0036309025214153654	0.014503654559046572	25.034397410896762	AgeGroup_1	['Hearing', 'grip_category']	{'Hearing', 'grip_category'}
Health_vs_Peers-Physical_Activity (syn)	Depression	0.008778706011426465	0.03522327629382735	24.92302515585376	AgeGroup_1	['Health_vs_Peers', 'Physical_Activity']	{'Physical_Activity', 'Health_vs_Peers'}
Pain-Physical_Activity (syn)	MMSE_Spell	0.0033154335647224043	0.013319939185086626	24.890756021127004	AgeGroup_1	['Pain', 'Physical_Activity']	{'Physical_Activity', 'Pain'}
Pain-Physical_Activity (syn)	General_Health	0.04527301658520969	0.1819758749218848	24.878581627726007	AgeGroup_1	['Pain', 'Physical_Activity']	{'Physical_Activity', 'Pain'}
BMI-Alcohol_Use (syn)	General_Health	0.010851118583444593	0.04368254497120749	24.840857121756297	AgeGroup_1	['BMI', 'Alcohol_Use']	{'Alcohol_Use', 'BMI'}
Sleep-Physical_Activity (syn)	Health_vs_Peers	0.010881263497842665	0.04393913886545897	24.76439861773564	AgeGroup_1	['Sleep', 'Physical_Activity']	{'Physical_Activity', 'Sleep'}
Depression-Sleep (syn)	grip_category	0.003633300380916503	0.01467418303355772	24.759813698709323	AgeGroup_1	['Depression', 'Sleep']	{'Sleep', 'Depression'}
BMI-grip_category (syn)	functionality_state	0.01771082070254368	0.07156934927650344	24.746376600573942	AgeGroup_1	['BMI', 'grip_category']	{'grip_category', 'BMI'}
Pain-functionality_state (syn)	Depression	0.008116662487353649	0.03280233919858713	24.744157537713807	AgeGroup_1	['Pain', 'functionality_state']	{'Pain', 'functionality_state'}
General_Health-Physical_Activity (syn)	Alcohol_Use	0.010471371270372787	0.042350149052657673	24.72570110049154	AgeGroup_1	['General_Health', 'Physical_Activity']	{'General_Health', 'Physical_Activity'}
Hearing-BMI (syn)	grip_category	0.0033752474290930016	0.013712392568225248	24.6145770134544	AgeGroup_1	['Hearing', 'BMI']	{'Hearing', 'BMI'}
Depression-General_Health (syn)	Anxiety	0.03281726500447143	0.13339578153159629	24.601426392706646	AgeGroup_1	['Depression', 'General_Health']	{'General_Health', 'Depression'}
MMSE_Spell-Physical_Activity (syn)	grip_category	0.0036382997988456643	0.01483254079336905	24.52917439790344	AgeGroup_1	['MMSE_Spell', 'Physical_Activity']	{'Physical_Activity', 'MMSE_Spell'}
MMSE_Spell-Alcohol_Use (syn)	Health_vs_Peers	0.003811331695370973	0.01558463092875782	24.4557071180816	AgeGroup_1	['MMSE_Spell', 'Alcohol_Use']	{'Alcohol_Use', 'MMSE_Spell'}
Pain-Health_vs_Peers (syn)	Sleep	0.012458608027507565	0.051069255067544075	24.395515483885244	AgeGroup_1	['Pain', 'Health_vs_Peers']	{'Pain', 'Health_vs_Peers'}
MMSE_Spell-Pain (syn)	Physical_Activity	0.011520357446715248	0.04732678499788038	24.342150955809082	AgeGroup_1	['MMSE_Spell', 'Pain']	{'Pain', 'MMSE_Spell'}
Depression-Memory_Complaints (syn)	Sleep	0.008645440852987926	0.0355314167856239	24.331821343206027	AgeGroup_1	['Depression', 'Memory_Complaints']	{'Memory_Complaints', 'Depression'}
Depression-Memory_Problems (syn)	Sleep	0.008645440852987926	0.0355314167856239	24.331821343206027	AgeGroup_1	['Depression', 'Memory_Problems']	{'Memory_Problems', 'Depression'}
grip_category-functionality_state (syn)	Depression	0.007617114614075718	0.03133260889167235	24.310502328135883	AgeGroup_1	['grip_category', 'functionality_state']	{'grip_category', 'functionality_state'}
Alcohol_Use-Memory_Complaints (syn)	Hearing	0.005411083940318252	0.02226380176316035	24.30440226642652	AgeGroup_1	['Alcohol_Use', 'Memory_Complaints']	{'Alcohol_Use', 'Memory_Complaints'}
Alcohol_Use-Memory_Problems (syn)	Hearing	0.005411083940318252	0.02226380176316035	24.30440226642652	AgeGroup_1	['Alcohol_Use', 'Memory_Problems']	{'Memory_Problems', 'Alcohol_Use'}
Health_vs_Peers-Alcohol_Use (syn)	functionality_state	0.026420398157773632	0.10877728926685123	24.2885241357315	AgeGroup_1	['Health_vs_Peers', 'Alcohol_Use']	{'Alcohol_Use', 'Health_vs_Peers'}
Health_vs_Peers-Alcohol_Use (syn)	Sleep	0.006349803581138106	0.0261527528948345	24.279675668071917	AgeGroup_1	['Health_vs_Peers', 'Alcohol_Use']	{'Alcohol_Use', 'Health_vs_Peers'}
grip_category-WHR_Obesity (syn)	Sleep	0.003797620103430099	0.015647225755079167	24.27024549190372	AgeGroup_1	['grip_category', 'WHR_Obesity']	{'WHR_Obesity', 'grip_category'}
Hearing-MAP_NormalElevated_vs_H (syn)	BMI	0.002054169529415964	0.008481602227214266	24.21912127433786	AgeGroup_1	['Hearing', 'MAP_NormalElevated_vs_H']	{'Hearing', 'MAP_NormalElevated_vs_H'}
Depression-Alcohol_Use (syn)	MMSE_Spell	0.002233406527062368	0.009227922397883954	24.202701656599412	AgeGroup_1	['Depression', 'Alcohol_Use']	{'Alcohol_Use', 'Depression'}
Anxiety-grip_category (syn)	Health_vs_Peers	0.006473972292015806	0.02688511295157841	24.08013796957369	AgeGroup_1	['Anxiety', 'grip_category']	{'grip_category', 'Anxiety'}
Health_vs_Peers-Physical_Activity (syn)	Alcohol_Use	0.006200036545418001	0.02577414498355425	24.05525595271567	AgeGroup_1	['Health_vs_Peers', 'Physical_Activity']	{'Physical_Activity', 'Health_vs_Peers'}
General_Health-functionality_state (syn)	Sleep	0.0084259624576727	0.03505202074092992	24.038449936878482	AgeGroup_1	['General_Health', 'functionality_state']	{'General_Health', 'functionality_state'}
Anxiety-Physical_Activity (syn)	Alcohol_Use	0.006088002993347924	0.025337674855475553	24.027473034023433	AgeGroup_1	['Anxiety', 'Physical_Activity']	{'Physical_Activity', 'Anxiety'}
Sleep-BMI (syn)	functionality_state	0.01705200155000814	0.07100402819426946	24.015541066702976	AgeGroup_1	['Sleep', 'BMI']	{'Sleep', 'BMI'}
grip_category-MAP_NormalElevated_vs_H (syn)	Hearing	0.001001722790993594	0.004184211779265852	23.940537521486377	AgeGroup_1	['grip_category', 'MAP_NormalElevated_vs_H']	{'grip_category', 'MAP_NormalElevated_vs_H'}
Physical_Activity-Memory_Problems (syn)	General_Health	0.021239184651870857	0.08893765039317036	23.880982416308406	AgeGroup_1	['Physical_Activity', 'Memory_Problems']	{'Memory_Problems', 'Physical_Activity'}
Physical_Activity-Memory_Complaints (syn)	General_Health	0.021239184651870857	0.08893765039317036	23.880982416308406	AgeGroup_1	['Physical_Activity', 'Memory_Complaints']	{'Physical_Activity', 'Memory_Complaints'}
Sleep-Memory_Complaints (syn)	Pain	0.012437047443805655	0.05260465906023519	23.642482749606952	AgeGroup_1	['Sleep', 'Memory_Complaints']	{'Sleep', 'Memory_Complaints'}
Sleep-Memory_Problems (syn)	Pain	0.012437047443805655	0.05260465906023519	23.642482749606952	AgeGroup_1	['Sleep', 'Memory_Problems']	{'Memory_Problems', 'Sleep'}
Anxiety-functionality_state (syn)	General_Health	0.03583024516434802	0.15205595315796117	23.563855554623554	AgeGroup_1	['Anxiety', 'functionality_state']	{'functionality_state', 'Anxiety'}
Anxiety-Depression (syn)	Alcohol_Use	0.002907930989601127	0.012344285457702431	23.556900069794427	AgeGroup_1	['Anxiety', 'Depression']	{'Depression', 'Anxiety'}
MMSE_Spell-Memory_Complaints (syn)	General_Health	0.005409333341832285	0.023049310815676897	23.46852530685277	AgeGroup_1	['MMSE_Spell', 'Memory_Complaints']	{'MMSE_Spell', 'Memory_Complaints'}
MMSE_Spell-Memory_Problems (syn)	General_Health	0.005409333341832285	0.023049310815676897	23.46852530685277	AgeGroup_1	['MMSE_Spell', 'Memory_Problems']	{'Memory_Problems', 'MMSE_Spell'}
Alcohol_Use-grip_category (syn)	General_Health	0.010045230076703477	0.042876656464466374	23.428202908098413	AgeGroup_1	['Alcohol_Use', 'grip_category']	{'Alcohol_Use', 'grip_category'}
Memory_Complaints-functionality_state (syn)	Hearing	0.005138969517458909	0.021991687340301	23.36778182564218	AgeGroup_1	['Memory_Complaints', 'functionality_state']	{'functionality_state', 'Memory_Complaints'}
Memory_Problems-functionality_state (syn)	Hearing	0.005138969517458909	0.021991687340301	23.36778182564218	AgeGroup_1	['Memory_Problems', 'functionality_state']	{'Memory_Problems', 'functionality_state'}
Health_vs_Peers-Memory_Problems (syn)	Sleep	0.006030645779690828	0.025833595093387222	23.344198737691478	AgeGroup_1	['Health_vs_Peers', 'Memory_Problems']	{'Memory_Problems', 'Health_vs_Peers'}
Health_vs_Peers-Memory_Complaints (syn)	Sleep	0.006030645779690828	0.025833595093387222	23.344198737691478	AgeGroup_1	['Health_vs_Peers', 'Memory_Complaints']	{'Health_vs_Peers', 'Memory_Complaints'}
Pain-grip_category (syn)	Physical_Activity	0.01091114758735784	0.046757326638017446	23.335695968738737	AgeGroup_1	['Pain', 'grip_category']	{'Pain', 'grip_category'}
Depression-grip_category (syn)	BMI	0.003243992407260822	0.013920307284101369	23.304028719005675	AgeGroup_1	['Depression', 'grip_category']	{'grip_category', 'Depression'}
Pain-Memory_Complaints (syn)	Sleep	0.011690523308247039	0.050242986006499096	23.26797079045985	AgeGroup_1	['Pain', 'Memory_Complaints']	{'Pain', 'Memory_Complaints'}
Pain-Memory_Problems (syn)	Sleep	0.011690523308247039	0.050242986006499096	23.26797079045985	AgeGroup_1	['Pain', 'Memory_Problems']	{'Memory_Problems', 'Pain'}
Hearing-Memory_Complaints (syn)	Sleep	0.003241655656374697	0.013968712764219493	23.206545306580555	AgeGroup_1	['Hearing', 'Memory_Complaints']	{'Hearing', 'Memory_Complaints'}
Hearing-Memory_Problems (syn)	Sleep	0.003241655656374697	0.013968712764219493	23.206545306580555	AgeGroup_1	['Hearing', 'Memory_Problems']	{'Hearing', 'Memory_Problems'}
Hearing-BMI (syn)	General_Health	0.0035755050542632507	0.015541676333708572	23.00591633418774	AgeGroup_1	['Hearing', 'BMI']	{'Hearing', 'BMI'}
Sleep-Physical_Activity (syn)	MAP_NormalElevated_vs_H	0.0008891580395720276	0.003875216857453221	22.944729863617987	AgeGroup_1	['Sleep', 'Physical_Activity']	{'Physical_Activity', 'Sleep'}
Sleep-Health_vs_Peers (syn)	Pain	0.031013432740487488	0.1353510495139699	22.913330078971068	AgeGroup_1	['Sleep', 'Health_vs_Peers']	{'Health_vs_Peers', 'Sleep'}
Sleep-Hearing (syn)	Health_vs_Peers	0.0056436954148952655	0.024638386724176235	22.90610776620951	AgeGroup_1	['Sleep', 'Hearing']	{'Hearing', 'Sleep'}
Depression-Hearing (syn)	Physical_Activity	0.007862567511708718	0.034402914070277645	22.8543648821353	AgeGroup_1	['Depression', 'Hearing']	{'Hearing', 'Depression'}
Memory_Complaints-MAP_NormalElevated_vs_H (syn)	Sleep	0.0029115196538166974	0.012744441259080388	22.8454083990716	AgeGroup_1	['Memory_Complaints', 'MAP_NormalElevated_vs_H']	{'Memory_Complaints', 'MAP_NormalElevated_vs_H'}
Memory_Problems-MAP_NormalElevated_vs_H (syn)	Sleep	0.0029115196538166974	0.012744441259080388	22.8454083990716	AgeGroup_1	['Memory_Problems', 'MAP_NormalElevated_vs_H']	{'Memory_Problems', 'MAP_NormalElevated_vs_H'}
Health_vs_Peers-MAP_NormalElevated_vs_H (syn)	Sleep	0.005847093474459015	0.025650042788155407	22.7956480336129	AgeGroup_1	['Health_vs_Peers', 'MAP_NormalElevated_vs_H']	{'Health_vs_Peers', 'MAP_NormalElevated_vs_H'}
Hearing-Memory_Complaints (syn)	Physical_Activity	0.0016160207938868856	0.007105377256790644	22.74363113292045	AgeGroup_1	['Hearing', 'Memory_Complaints']	{'Hearing', 'Memory_Complaints'}
Hearing-Memory_Problems (syn)	Physical_Activity	0.0016160207938868856	0.007105377256790644	22.74363113292045	AgeGroup_1	['Hearing', 'Memory_Problems']	{'Hearing', 'Memory_Problems'}
Anxiety-General_Health (syn)	grip_category	0.004148130951443618	0.01830366004595986	22.66284962148447	AgeGroup_1	['Anxiety', 'General_Health']	{'General_Health', 'Anxiety'}
Pain-General_Health (syn)	functionality_state	0.04446839169012372	0.19730845393038177	22.53749943518078	AgeGroup_1	['Pain', 'General_Health']	{'General_Health', 'Pain'}
Sleep-Pain (syn)	Alcohol_Use	0.006862422368891653	0.030514479385111246	22.48906914741595	AgeGroup_1	['Sleep', 'Pain']	{'Pain', 'Sleep'}
Health_vs_Peers-Physical_Activity (syn)	grip_category	0.003196512403802027	0.014221594091811217	22.476470521983018	AgeGroup_1	['Health_vs_Peers', 'Physical_Activity']	{'Physical_Activity', 'Health_vs_Peers'}
Anxiety-Depression (syn)	General_Health	0.018258875015156006	0.08127574733722269	22.465342507892018	AgeGroup_1	['Anxiety', 'Depression']	{'Depression', 'Anxiety'}
Health_vs_Peers-MAP_NormalElevated_vs_H (syn)	Alcohol_Use	0.003511928458894703	0.015638176317833815	22.45740415965058	AgeGroup_1	['Health_vs_Peers', 'MAP_NormalElevated_vs_H']	{'Health_vs_Peers', 'MAP_NormalElevated_vs_H'}
MMSE_Spell-Health_vs_Peers (syn)	MAP_NormalElevated_vs_H	0.0007304829736135113	0.003278347112454863	22.28205094080222	AgeGroup_1	['MMSE_Spell', 'Health_vs_Peers']	{'MMSE_Spell', 'Health_vs_Peers'}
Depression-Memory_Problems (syn)	General_Health	0.013953420282107512	0.06262526869473596	22.280815033501618	AgeGroup_1	['Depression', 'Memory_Problems']	{'Memory_Problems', 'Depression'}
Depression-Memory_Complaints (syn)	General_Health	0.013953420282107512	0.06262526869473596	22.280815033501618	AgeGroup_1	['Depression', 'Memory_Complaints']	{'Memory_Complaints', 'Depression'}
Memory_Problems-grip_category (syn)	BMI	0.0030269655779802404	0.01361583072537358	22.231222163620053	AgeGroup_1	['Memory_Problems', 'grip_category']	{'Memory_Problems', 'grip_category'}
Memory_Complaints-grip_category (syn)	BMI	0.0030269655779802404	0.01361583072537358	22.231222163620053	AgeGroup_1	['Memory_Complaints', 'grip_category']	{'grip_category', 'Memory_Complaints'}
Pain-functionality_state (syn)	MMSE_Spell	0.002107384307516374	0.009492161037449145	22.201312211225368	AgeGroup_1	['Pain', 'functionality_state']	{'Pain', 'functionality_state'}
Sleep-Hearing (syn)	MMSE_Spell	0.0003240009469081547	0.001460364280226288	22.186310038886308	AgeGroup_1	['Sleep', 'Hearing']	{'Hearing', 'Sleep'}
Anxiety-Health_vs_Peers (syn)	Pain	0.029515228015294857	0.133157085888167	22.16572089906162	AgeGroup_1	['Anxiety', 'Health_vs_Peers']	{'Health_vs_Peers', 'Anxiety'}
Pain-functionality_state (syn)	Sleep	0.010975746846757038	0.04952820954500908	22.16059685497566	AgeGroup_1	['Pain', 'functionality_state']	{'Pain', 'functionality_state'}
Memory_Problems-functionality_state (syn)	Sleep	0.005108614993364633	0.023091459104056272	22.12339623210405	AgeGroup_1	['Memory_Problems', 'functionality_state']	{'Memory_Problems', 'functionality_state'}
Memory_Complaints-functionality_state (syn)	Sleep	0.005108614993364633	0.023091459104056272	22.12339623210405	AgeGroup_1	['Memory_Complaints', 'functionality_state']	{'functionality_state', 'Memory_Complaints'}
Physical_Activity-BMI (syn)	functionality_state	0.03240146215129659	0.14681136199582434	22.07013252299789	AgeGroup_1	['Physical_Activity', 'BMI']	{'Physical_Activity', 'BMI'}
Depression-BMI (syn)	Memory_Problems	0.0014546049417289491	0.006597778895894357	22.04688827378128	AgeGroup_1	['Depression', 'BMI']	{'BMI', 'Depression'}
Depression-BMI (syn)	Memory_Complaints	0.0014546049417289294	0.0065977788958943425	22.046888273781033	AgeGroup_1	['Depression', 'BMI']	{'BMI', 'Depression'}
grip_category-WHR_Obesity (syn)	Alcohol_Use	0.002080456680757019	0.009471288383053183	21.9659311026739	AgeGroup_1	['grip_category', 'WHR_Obesity']	{'WHR_Obesity', 'grip_category'}
MMSE_Spell-BMI (syn)	grip_category	0.0030081067532981443	0.013696059808453091	21.963300360601277	AgeGroup_1	['MMSE_Spell', 'BMI']	{'MMSE_Spell', 'BMI'}
Pain-General_Health (syn)	Anxiety	0.017696134356401275	0.08058817606063873	21.95872300557564	AgeGroup_1	['Pain', 'General_Health']	{'General_Health', 'Pain'}
Pain-Hearing (syn)	Sleep	0.010864718743466418	0.04947979537846904	21.95788939780895	AgeGroup_1	['Pain', 'Hearing']	{'Hearing', 'Pain'}
Depression-Health_vs_Peers (syn)	grip_category	0.002534591892778734	0.011610820729599316	21.829567020334157	AgeGroup_1	['Depression', 'Health_vs_Peers']	{'Health_vs_Peers', 'Depression'}
Alcohol_Use-functionality_state (syn)	Memory_Complaints	0.0015190629008155503	0.006965818025849253	21.80738708904688	AgeGroup_1	['Alcohol_Use', 'functionality_state']	{'Alcohol_Use', 'functionality_state'}
Alcohol_Use-functionality_state (syn)	Memory_Problems	0.0015190629008154713	0.006965818025849174	21.807387089045996	AgeGroup_1	['Alcohol_Use', 'functionality_state']	{'Alcohol_Use', 'functionality_state'}
MMSE_Spell-BMI (syn)	Depression	0.0012110838729389348	0.005558240609060763	21.788978889555217	AgeGroup_1	['MMSE_Spell', 'BMI']	{'MMSE_Spell', 'BMI'}
Physical_Activity-WHR_Obesity (syn)	Sleep	0.001321642417176078	0.006067688221531575	21.781646797311478	AgeGroup_1	['Physical_Activity', 'WHR_Obesity']	{'WHR_Obesity', 'Physical_Activity'}
Physical_Activity-grip_category (syn)	Depression	0.007361660813749365	0.03391990409800143	21.70307083557797	AgeGroup_1	['Physical_Activity', 'grip_category']	{'Physical_Activity', 'grip_category'}
grip_category-functionality_state (syn)	Anxiety	0.008833404512621896	0.04076951820399169	21.6666885010111	AgeGroup_1	['grip_category', 'functionality_state']	{'grip_category', 'functionality_state'}
MMSE_Spell-Alcohol_Use (syn)	Physical_Activity	0.005290734979496546	0.024736320098724132	21.38852892580993	AgeGroup_1	['MMSE_Spell', 'Alcohol_Use']	{'Alcohol_Use', 'MMSE_Spell'}
General_Health-MAP_NormalElevated_vs_H (syn)	Hearing	0.0014849258404297462	0.0069973533875498165	21.22124978097906	AgeGroup_1	['General_Health', 'MAP_NormalElevated_vs_H']	{'General_Health', 'MAP_NormalElevated_vs_H'}
MMSE_Spell-Health_vs_Peers (syn)	Physical_Activity	0.008892676027927544	0.041914960297164856	21.21599535077944	AgeGroup_1	['MMSE_Spell', 'Health_vs_Peers']	{'MMSE_Spell', 'Health_vs_Peers'}
Anxiety-Pain (syn)	General_Health	0.03656921073631976	0.1732075496476727	21.112942715664772	AgeGroup_1	['Anxiety', 'Pain']	{'Pain', 'Anxiety'}
Pain-grip_category (syn)	Sleep	0.010358660704799018	0.04911519388016245	21.090542226247557	AgeGroup_1	['Pain', 'grip_category']	{'Pain', 'grip_category'}
Depression-MMSE_Spell (syn)	functionality_state	0.006370016148983986	0.03044952763229132	20.919917792841776	AgeGroup_1	['Depression', 'MMSE_Spell']	{'MMSE_Spell', 'Depression'}
Depression-Physical_Activity (syn)	Health_vs_Peers	0.008720502214851659	0.041778377582467954	20.873242857834587	AgeGroup_1	['Depression', 'Physical_Activity']	{'Physical_Activity', 'Depression'}
Sleep-Physical_Activity (syn)	Alcohol_Use	0.005075058857309316	0.024324730719436936	20.863782279217734	AgeGroup_1	['Sleep', 'Physical_Activity']	{'Physical_Activity', 'Sleep'}
Pain-BMI (syn)	functionality_state	0.04012492200638717	0.19296498424664518	20.793887638754214	AgeGroup_1	['Pain', 'BMI']	{'Pain', 'BMI'}
Sleep-MAP_NormalElevated_vs_H (syn)	Health_vs_Peers	0.004991185419345666	0.02401439534109727	20.784139464898175	AgeGroup_1	['Sleep', 'MAP_NormalElevated_vs_H']	{'Sleep', 'MAP_NormalElevated_vs_H'}
MMSE_Spell-Pain (syn)	grip_category	0.0018807199575669733	0.009070566747831618	20.734315835519016	AgeGroup_1	['MMSE_Spell', 'Pain']	{'Pain', 'MMSE_Spell'}
MMSE_Spell-Alcohol_Use (syn)	grip_category	0.0016562775444478564	0.008027833405929193	20.63168803708064	AgeGroup_1	['MMSE_Spell', 'Alcohol_Use']	{'Alcohol_Use', 'MMSE_Spell'}
MMSE_Spell-Health_vs_Peers (syn)	Depression	0.003965790210924101	0.019273433993591178	20.576458830547843	AgeGroup_1	['MMSE_Spell', 'Health_vs_Peers']	{'MMSE_Spell', 'Health_vs_Peers'}
Alcohol_Use-MAP_NormalElevated_vs_H (syn)	Anxiety	0.0020670662191021507	0.010065871491976377	20.53539249681295	AgeGroup_1	['Alcohol_Use', 'MAP_NormalElevated_vs_H']	{'Alcohol_Use', 'MAP_NormalElevated_vs_H'}
Health_vs_Peers-functionality_state (syn)	Pain	0.03941180301814409	0.19198212186903663	20.528892291871543	AgeGroup_1	['Health_vs_Peers', 'functionality_state']	{'Health_vs_Peers', 'functionality_state'}
grip_category-WHR_Obesity (syn)	BMI	0.01033487485171266	0.050605604076123384	20.422392026318754	AgeGroup_1	['grip_category', 'WHR_Obesity']	{'WHR_Obesity', 'grip_category'}
Depression-Hearing (syn)	Memory_Problems	0.004424373901682787	0.021723145224366858	20.36709627443804	AgeGroup_1	['Depression', 'Hearing']	{'Hearing', 'Depression'}
Depression-Hearing (syn)	Memory_Complaints	0.004424373901682758	0.021723145224366813	20.367096274437944	AgeGroup_1	['Depression', 'Hearing']	{'Hearing', 'Depression'}
Hearing-grip_category (syn)	Pain	0.0016754852552853488	0.008232366257323494	20.35241391009348	AgeGroup_1	['Hearing', 'grip_category']	{'Hearing', 'grip_category'}
Hearing-General_Health (syn)	grip_category	0.003424178867692823	0.016916908376375488	20.241162223676156	AgeGroup_1	['Hearing', 'General_Health']	{'Hearing', 'General_Health'}
Sleep-MAP_NormalElevated_vs_H (syn)	Physical_Activity	0.0012856543030838924	0.0063650952642441295	20.19850842305605	AgeGroup_1	['Sleep', 'MAP_NormalElevated_vs_H']	{'Sleep', 'MAP_NormalElevated_vs_H'}
General_Health-Alcohol_Use (syn)	grip_category	0.0034247465165433326	0.0169620578954298	20.19063098155139	AgeGroup_1	['General_Health', 'Alcohol_Use']	{'General_Health', 'Alcohol_Use'}
Anxiety-Depression (syn)	Physical_Activity	0.006705014111492748	0.03324536067006167	20.168270027314794	AgeGroup_1	['Anxiety', 'Depression']	{'Depression', 'Anxiety'}
Pain-Health_vs_Peers (syn)	General_Health	0.05425299853133074	0.2692741176472222	20.147869763854523	AgeGroup_1	['Pain', 'Health_vs_Peers']	{'Pain', 'Health_vs_Peers'}
BMI-MAP_NormalElevated_vs_H (syn)	Depression	0.0006935266959788983	0.0034492991349017506	20.106307654254888	AgeGroup_1	['BMI', 'MAP_NormalElevated_vs_H']	{'BMI', 'MAP_NormalElevated_vs_H'}
Pain-General_Health (syn)	Sleep	0.009693738001594086	0.04824620069984615	20.092230809844885	AgeGroup_1	['Pain', 'General_Health']	{'General_Health', 'Pain'}
Memory_Complaints-WHR_Obesity (syn)	Sleep	0.0026126966408492993	0.013005145981560204	20.089714060524976	AgeGroup_1	['Memory_Complaints', 'WHR_Obesity']	{'WHR_Obesity', 'Memory_Complaints'}
Memory_Problems-WHR_Obesity (syn)	Sleep	0.0026126966408492993	0.013005145981560204	20.089714060524976	AgeGroup_1	['Memory_Problems', 'WHR_Obesity']	{'Memory_Problems', 'WHR_Obesity'}
Depression-Pain (syn)	Alcohol_Use	0.005922442402752951	0.029552103251881096	20.040679853729078	AgeGroup_1	['Depression', 'Pain']	{'Pain', 'Depression'}
Depression-functionality_state (syn)	General_Health	0.029086378397834994	0.1452853021385025	20.02017958437843	AgeGroup_1	['Depression', 'functionality_state']	{'functionality_state', 'Depression'}
Physical_Activity-Memory_Complaints (syn)	Hearing	0.0043281209187161825	0.021621465269236986	20.01770400304105	AgeGroup_1	['Physical_Activity', 'Memory_Complaints']	{'Physical_Activity', 'Memory_Complaints'}
Physical_Activity-Memory_Problems (syn)	Hearing	0.0043281209187161825	0.021621465269236986	20.01770400304105	AgeGroup_1	['Physical_Activity', 'Memory_Problems']	{'Memory_Problems', 'Physical_Activity'}
Anxiety-General_Health (syn)	Sleep	0.015603318654791472	0.07808095510669473	19.98351407647373	AgeGroup_1	['Anxiety', 'General_Health']	{'General_Health', 'Anxiety'}
Sleep-Physical_Activity (syn)	Anxiety	0.015307034171367877	0.07672266255917559	19.95112481864362	AgeGroup_1	['Sleep', 'Physical_Activity']	{'Physical_Activity', 'Sleep'}
Hearing-grip_category (syn)	WHR_Obesity	0.0008390785468859691	0.00421136362609233	19.924153347559283	AgeGroup_1	['Hearing', 'grip_category']	{'Hearing', 'grip_category'}
MMSE_Spell-BMI (syn)	Pain	0.0022195607774690615	0.01114274056142642	19.919343587273904	AgeGroup_1	['MMSE_Spell', 'BMI']	{'MMSE_Spell', 'BMI'}
General_Health-MAP_NormalElevated_vs_H (syn)	MMSE_Spell	0.0012273850098183886	0.006162990116710453	19.915414215746228	AgeGroup_1	['General_Health', 'MAP_NormalElevated_vs_H']	{'General_Health', 'MAP_NormalElevated_vs_H'}
Depression-Physical_Activity (syn)	Alcohol_Use	0.004781608204696647	0.02406268924423461	19.871462230026157	AgeGroup_1	['Depression', 'Physical_Activity']	{'Physical_Activity', 'Depression'}
Depression-Pain (syn)	Anxiety	0.025006495612918574	0.12589289115439564	19.863310297839206	AgeGroup_1	['Depression', 'Pain']	{'Pain', 'Depression'}
Hearing-Alcohol_Use (syn)	General_Health	0.008128215339700689	0.04098516462640625	19.83209147454242	AgeGroup_1	['Hearing', 'Alcohol_Use']	{'Hearing', 'Alcohol_Use'}
General_Health-Memory_Problems (syn)	Sleep	0.0065298024714128535	0.033155860754670086	19.694263164297777	AgeGroup_1	['General_Health', 'Memory_Problems']	{'General_Health', 'Memory_Problems'}
General_Health-Memory_Complaints (syn)	Sleep	0.0065298024714128535	0.033155860754670086	19.694263164297777	AgeGroup_1	['General_Health', 'Memory_Complaints']	{'General_Health', 'Memory_Complaints'}
Sleep-grip_category (syn)	Memory_Problems	0.0027276832451166785	0.013905581083736523	19.61574441723173	AgeGroup_1	['Sleep', 'grip_category']	{'grip_category', 'Sleep'}
Sleep-grip_category (syn)	Memory_Complaints	0.0027276832451166143	0.013905581083736683	19.615744417231042	AgeGroup_1	['Sleep', 'grip_category']	{'grip_category', 'Sleep'}
Depression-WHR_Obesity (syn)	grip_category	0.0019302519283626804	0.009846108908267764	19.604210621130246	AgeGroup_1	['Depression', 'WHR_Obesity']	{'WHR_Obesity', 'Depression'}
Depression-Physical_Activity (syn)	Sleep	0.0065553263464033645	0.03344130227903935	19.602485249242736	AgeGroup_1	['Depression', 'Physical_Activity']	{'Physical_Activity', 'Depression'}
MMSE_Spell-grip_category (syn)	General_Health	0.0031851338002394534	0.01625901324606456	19.58995759481532	AgeGroup_1	['MMSE_Spell', 'grip_category']	{'MMSE_Spell', 'grip_category'}
Depression-Pain (syn)	Memory_Complaints	0.0022535303367812063	0.011508035353017018	19.582233349590876	AgeGroup_1	['Depression', 'Pain']	{'Pain', 'Depression'}
Depression-Pain (syn)	Memory_Problems	0.0022535303367812115	0.011508035353017053	19.58223334959086	AgeGroup_1	['Depression', 'Pain']	{'Pain', 'Depression'}
General_Health-functionality_state (syn)	MMSE_Spell	0.0018796325304417882	0.009649692856458286	19.478677284363506	AgeGroup_1	['General_Health', 'functionality_state']	{'General_Health', 'functionality_state'}
Health_vs_Peers-Alcohol_Use (syn)	Anxiety	0.0048901446376608875	0.02513036169086936	19.459109653155647	AgeGroup_1	['Health_vs_Peers', 'Alcohol_Use']	{'Alcohol_Use', 'Health_vs_Peers'}
Sleep-grip_category (syn)	Alcohol_Use	0.0019630184036339843	0.010088047220287846	19.458854233812485	AgeGroup_1	['Sleep', 'grip_category']	{'grip_category', 'Sleep'}
Anxiety-Sleep (syn)	General_Health	0.015214781710693258	0.07823165403275995	19.44837022661183	AgeGroup_1	['Anxiety', 'Sleep']	{'Sleep', 'Anxiety'}
BMI-grip_category (syn)	MAP_NormalElevated_vs_H	0.0014616183120803395	0.007516391628501164	19.445744505090392	AgeGroup_1	['BMI', 'grip_category']	{'grip_category', 'BMI'}
MMSE_Spell-General_Health (syn)	Hearing	0.0013285023796438349	0.0068409299267639025	19.419909191677426	AgeGroup_1	['MMSE_Spell', 'General_Health']	{'General_Health', 'MMSE_Spell'}
Sleep-WHR_Obesity (syn)	functionality_state	0.004496413425909347	0.023447667830664824	19.176378044851628	AgeGroup_1	['Sleep', 'WHR_Obesity']	{'WHR_Obesity', 'Sleep'}
Pain-Alcohol_Use (syn)	Physical_Activity	0.008469235051377347	0.04427566260254246	19.128420792715623	AgeGroup_1	['Pain', 'Alcohol_Use']	{'Alcohol_Use', 'Pain'}
Physical_Activity-Alcohol_Use (syn)	Health_vs_Peers	0.007789197466898139	0.04084707283451444	19.06916928528725	AgeGroup_1	['Physical_Activity', 'Alcohol_Use']	{'Alcohol_Use', 'Physical_Activity'}
Physical_Activity-Memory_Complaints (syn)	Sleep	0.002367129033037569	0.012446388827293629	19.018601024633767	AgeGroup_1	['Physical_Activity', 'Memory_Complaints']	{'Physical_Activity', 'Memory_Complaints'}
Physical_Activity-Memory_Problems (syn)	Sleep	0.002367129033037569	0.012446388827293629	19.018601024633767	AgeGroup_1	['Physical_Activity', 'Memory_Problems']	{'Memory_Problems', 'Physical_Activity'}
Hearing-BMI (syn)	Physical_Activity	0.006462197330363838	0.03413749922950005	18.92990838877707	AgeGroup_1	['Hearing', 'BMI']	{'Hearing', 'BMI'}
Health_vs_Peers-MAP_NormalElevated_vs_H (syn)	MMSE_Spell	0.0008726211692549461	0.004612524867767035	18.91851413859997	AgeGroup_1	['Health_vs_Peers', 'MAP_NormalElevated_vs_H']	{'Health_vs_Peers', 'MAP_NormalElevated_vs_H'}
Sleep-Hearing (syn)	functionality_state	0.0044204543997514575	0.02337170880450693	18.913697910265896	AgeGroup_1	['Sleep', 'Hearing']	{'Hearing', 'Sleep'}
Hearing-Physical_Activity (syn)	Anxiety	0.00426370319482691	0.02257677180962078	18.885353631514278	AgeGroup_1	['Hearing', 'Physical_Activity']	{'Hearing', 'Physical_Activity'}
Depression-grip_category (syn)	MMSE_Spell	0.001375546003251554	0.0072875676257601815	18.87524169778209	AgeGroup_1	['Depression', 'grip_category']	{'grip_category', 'Depression'}
Pain-Alcohol_Use (syn)	Depression	0.005716952907809062	0.030327323550443572	18.850832313969377	AgeGroup_1	['Pain', 'Alcohol_Use']	{'Alcohol_Use', 'Pain'}
Hearing-Alcohol_Use (syn)	Depression	0.002115724573508644	0.011268488027599199	18.775585227820564	AgeGroup_1	['Hearing', 'Alcohol_Use']	{'Hearing', 'Alcohol_Use'}
Depression-Memory_Complaints (syn)	Pain	0.005815557892105537	0.03102612941678881	18.7440650877922	AgeGroup_1	['Depression', 'Memory_Complaints']	{'Memory_Complaints', 'Depression'}
Depression-Memory_Problems (syn)	Pain	0.005815557892105537	0.03102612941678881	18.7440650877922	AgeGroup_1	['Depression', 'Memory_Problems']	{'Memory_Problems', 'Depression'}
MMSE_Spell-Memory_Problems (syn)	Health_vs_Peers	0.0027491190412755485	0.014718649675957094	18.67779383163275	AgeGroup_1	['MMSE_Spell', 'Memory_Problems']	{'Memory_Problems', 'MMSE_Spell'}
MMSE_Spell-Memory_Complaints (syn)	Health_vs_Peers	0.0027491190412755485	0.014718649675957094	18.67779383163275	AgeGroup_1	['MMSE_Spell', 'Memory_Complaints']	{'MMSE_Spell', 'Memory_Complaints'}
Hearing-WHR_Obesity (syn)	functionality_state	0.001335985206020803	0.007180504146746623	18.60572988633559	AgeGroup_1	['Hearing', 'WHR_Obesity']	{'Hearing', 'WHR_Obesity'}
Depression-Hearing (syn)	functionality_state	0.005503090256443032	0.029582601739750372	18.60245527035064	AgeGroup_1	['Depression', 'Hearing']	{'Hearing', 'Depression'}
Sleep-MMSE_Spell (syn)	Depression	0.006102851501322641	0.032908245577751655	18.545052749480536	AgeGroup_1	['Sleep', 'MMSE_Spell']	{'MMSE_Spell', 'Sleep'}
Alcohol_Use-MAP_NormalElevated_vs_H (syn)	Health_vs_Peers	0.0026311939780427522	0.014190052290978132	18.542524890592787	AgeGroup_1	['Alcohol_Use', 'MAP_NormalElevated_vs_H']	{'Alcohol_Use', 'MAP_NormalElevated_vs_H'}
Depression-Sleep (syn)	Physical_Activity	0.006148117747821635	0.03319221144790208	18.5227722999765	AgeGroup_1	['Depression', 'Sleep']	{'Sleep', 'Depression'}
Anxiety-Pain (syn)	Physical_Activity	0.008121108886296153	0.04392753643746128	18.487512719630903	AgeGroup_1	['Anxiety', 'Pain']	{'Pain', 'Anxiety'}
Alcohol_Use-MAP_NormalElevated_vs_H (syn)	Sleep	0.001830699787994433	0.009930629663350874	18.43488127193642	AgeGroup_1	['Alcohol_Use', 'MAP_NormalElevated_vs_H']	{'Alcohol_Use', 'MAP_NormalElevated_vs_H'}
General_Health-BMI (syn)	Physical_Activity	0.015110234245739863	0.08200349766997041	18.426328967762085	AgeGroup_1	['General_Health', 'BMI']	{'General_Health', 'BMI'}
Physical_Activity-grip_category (syn)	Pain	0.008064904476740856	0.043843269750362734	18.394851758687846	AgeGroup_1	['Physical_Activity', 'grip_category']	{'Physical_Activity', 'grip_category'}
MMSE_Spell-WHR_Obesity (syn)	functionality_state	0.001580594515819619	0.008619645954873712	18.337116444161154	AgeGroup_1	['MMSE_Spell', 'WHR_Obesity']	{'WHR_Obesity', 'MMSE_Spell'}
Physical_Activity-grip_category (syn)	MMSE_Spell	0.002244000372753662	0.012248505993117885	18.32060476612011	AgeGroup_1	['Physical_Activity', 'grip_category']	{'Physical_Activity', 'grip_category'}
Sleep-Memory_Problems (syn)	grip_category	0.0028985358706205807	0.015825369868839017	18.31575435293901	AgeGroup_1	['Sleep', 'Memory_Problems']	{'Memory_Problems', 'Sleep'}
Sleep-Memory_Complaints (syn)	grip_category	0.0028985358706205807	0.015825369868839017	18.31575435293901	AgeGroup_1	['Sleep', 'Memory_Complaints']	{'Sleep', 'Memory_Complaints'}
Health_vs_Peers-functionality_state (syn)	BMI	0.011967193838738604	0.06563482402186074	18.23299447676242	AgeGroup_1	['Health_vs_Peers', 'functionality_state']	{'Health_vs_Peers', 'functionality_state'}
Anxiety-functionality_state (syn)	Sleep	0.01392651321819886	0.07640414967010212	18.22743041880679	AgeGroup_1	['Anxiety', 'functionality_state']	{'functionality_state', 'Anxiety'}
Sleep-Pain (syn)	Physical_Activity	0.008045568595413343	0.044298326995044865	18.162240294793314	AgeGroup_1	['Sleep', 'Pain']	{'Pain', 'Sleep'}
Sleep-Health_vs_Peers (syn)	Anxiety	0.013473545862027744	0.07479230529667688	18.014615017657963	AgeGroup_1	['Sleep', 'Health_vs_Peers']	{'Health_vs_Peers', 'Sleep'}
Depression-grip_category (syn)	Health_vs_Peers	0.0033716608251916297	0.018739784446747648	17.99199363670799	AgeGroup_1	['Depression', 'grip_category']	{'grip_category', 'Depression'}
Hearing-Physical_Activity (syn)	Alcohol_Use	0.004209370462619303	0.02345904232474693	17.94348807742608	AgeGroup_1	['Hearing', 'Physical_Activity']	{'Hearing', 'Physical_Activity'}
Sleep-Alcohol_Use (syn)	Depression	0.005845001902167919	0.032650500297669215	17.901722328540153	AgeGroup_1	['Sleep', 'Alcohol_Use']	{'Alcohol_Use', 'Sleep'}
Pain-Physical_Activity (syn)	Sleep	0.008324406890236835	0.0468768695884889	17.758026428200274	AgeGroup_1	['Pain', 'Physical_Activity']	{'Physical_Activity', 'Pain'}
Health_vs_Peers-Physical_Activity (syn)	MMSE_Spell	0.002158008158579778	0.012162513778943996	17.743109671257006	AgeGroup_1	['Health_vs_Peers', 'Physical_Activity']	{'Physical_Activity', 'Health_vs_Peers'}
Health_vs_Peers-functionality_state (syn)	Sleep	0.004659740429881931	0.026376025430426817	17.66657543674702	AgeGroup_1	['Health_vs_Peers', 'functionality_state']	{'Health_vs_Peers', 'functionality_state'}
General_Health-grip_category (syn)	MMSE_Spell	0.001188812788246915	0.006735140180384673	17.65089896286341	AgeGroup_1	['General_Health', 'grip_category']	{'General_Health', 'grip_category'}
BMI-Alcohol_Use (syn)	MMSE_Spell	0.001497054728729335	0.00849635611475905	17.619962116804356	AgeGroup_1	['BMI', 'Alcohol_Use']	{'Alcohol_Use', 'BMI'}
grip_category-functionality_state (syn)	BMI	0.011521419045097193	0.06552212400525678	17.58401336954956	AgeGroup_1	['grip_category', 'functionality_state']	{'grip_category', 'functionality_state'}
Health_vs_Peers-functionality_state (syn)	Hearing	0.0012095427992350708	0.006888292352238103	17.559399882934315	AgeGroup_1	['Health_vs_Peers', 'functionality_state']	{'Health_vs_Peers', 'functionality_state'}
Depression-Hearing (syn)	Alcohol_Use	0.001947777728230586	0.011095387540797039	17.55484178509971	AgeGroup_1	['Depression', 'Hearing']	{'Hearing', 'Depression'}
Physical_Activity-grip_category (syn)	Sleep	0.00250630046454848	0.014300636152274875	17.525797019524827	AgeGroup_1	['Physical_Activity', 'grip_category']	{'Physical_Activity', 'grip_category'}
Anxiety-Health_vs_Peers (syn)	Sleep	0.013232070962808637	0.07575679468876689	17.466513752555414	AgeGroup_1	['Anxiety', 'Health_vs_Peers']	{'Health_vs_Peers', 'Anxiety'}
Anxiety-Depression (syn)	Health_vs_Peers	0.004285434124576549	0.024696574784139162	17.35234202327027	AgeGroup_1	['Anxiety', 'Depression']	{'Depression', 'Anxiety'}
Alcohol_Use-MAP_NormalElevated_vs_H (syn)	grip_category	0.0014902775469407253	0.00861956539785732	17.289474331399393	AgeGroup_1	['Alcohol_Use', 'MAP_NormalElevated_vs_H']	{'Alcohol_Use', 'MAP_NormalElevated_vs_H'}
Anxiety-Health_vs_Peers (syn)	functionality_state	0.01713883729935347	0.09949572840843104	17.225701619066857	AgeGroup_1	['Anxiety', 'Health_vs_Peers']	{'Health_vs_Peers', 'Anxiety'}
Physical_Activity-Memory_Problems (syn)	Depression	0.0054943814468463095	0.03193895172924718	17.202760733737506	AgeGroup_1	['Physical_Activity', 'Memory_Problems']	{'Memory_Problems', 'Physical_Activity'}
Physical_Activity-Memory_Complaints (syn)	Depression	0.0054943814468463095	0.03193895172924718	17.202760733737506	AgeGroup_1	['Physical_Activity', 'Memory_Complaints']	{'Physical_Activity', 'Memory_Complaints'}
Anxiety-MMSE_Spell (syn)	functionality_state	0.0066214065366538965	0.0387569061283813	17.084455902441363	AgeGroup_1	['Anxiety', 'MMSE_Spell']	{'MMSE_Spell', 'Anxiety'}
Physical_Activity-MAP_NormalElevated_vs_H (syn)	BMI	0.005602777536263533	0.03292792419906189	17.01527707119526	AgeGroup_1	['Physical_Activity', 'MAP_NormalElevated_vs_H']	{'Physical_Activity', 'MAP_NormalElevated_vs_H'}
Sleep-Hearing (syn)	Pain	0.008228206093442839	0.048395817709872384	17.00189496284582	AgeGroup_1	['Sleep', 'Hearing']	{'Hearing', 'Sleep'}
Depression-Pain (syn)	General_Health	0.027727348921872126	0.1643950894079663	16.86628780806424	AgeGroup_1	['Depression', 'Pain']	{'Pain', 'Depression'}
Anxiety-Memory_Complaints (syn)	General_Health	0.012803928293275306	0.07603819573162554	16.838811297504183	AgeGroup_1	['Anxiety', 'Memory_Complaints']	{'Memory_Complaints', 'Anxiety'}
Anxiety-Memory_Problems (syn)	General_Health	0.012803928293275306	0.07603819573162554	16.838811297504183	AgeGroup_1	['Anxiety', 'Memory_Problems']	{'Memory_Problems', 'Anxiety'}
Alcohol_Use-Memory_Complaints (syn)	functionality_state	0.007036384624597758	0.04182023851388733	16.82530964585764	AgeGroup_1	['Alcohol_Use', 'Memory_Complaints']	{'Alcohol_Use', 'Memory_Complaints'}
Alcohol_Use-Memory_Problems (syn)	functionality_state	0.007036384624597758	0.04182023851388733	16.82530964585764	AgeGroup_1	['Alcohol_Use', 'Memory_Problems']	{'Memory_Problems', 'Alcohol_Use'}
Physical_Activity-Alcohol_Use (syn)	Sleep	0.0016310678881679215	0.009730997763524363	16.7615688319425	AgeGroup_1	['Physical_Activity', 'Alcohol_Use']	{'Alcohol_Use', 'Physical_Activity'}
Anxiety-Health_vs_Peers (syn)	General_Health	0.04312563177830226	0.25798497983870544	16.716334340574708	AgeGroup_1	['Anxiety', 'Health_vs_Peers']	{'Health_vs_Peers', 'Anxiety'}
Depression-MMSE_Spell (syn)	Health_vs_Peers	0.003107787285464104	0.018707325777852907	16.612675282232637	AgeGroup_1	['Depression', 'MMSE_Spell']	{'MMSE_Spell', 'Depression'}
Physical_Activity-grip_category (syn)	Anxiety	0.003698786507459169	0.022266628314092478	16.611345261995588	AgeGroup_1	['Physical_Activity', 'grip_category']	{'Physical_Activity', 'grip_category'}
MMSE_Spell-Alcohol_Use (syn)	Depression	0.0018216857540627933	0.010974449208153344	16.59933650892832	AgeGroup_1	['MMSE_Spell', 'Alcohol_Use']	{'Alcohol_Use', 'MMSE_Spell'}
Health_vs_Peers-functionality_state (syn)	General_Health	0.04270176130666938	0.25756110936707255	16.579273715509363	AgeGroup_1	['Health_vs_Peers', 'functionality_state']	{'Health_vs_Peers', 'functionality_state'}
MMSE_Spell-Pain (syn)	Sleep	0.007608616449920707	0.04618200877014293	16.475282588486586	AgeGroup_1	['MMSE_Spell', 'Pain']	{'Pain', 'MMSE_Spell'}
BMI-WHR_Obesity (syn)	grip_category	0.002023688738575016	0.01231385097636606	16.434247437776175	AgeGroup_1	['BMI', 'WHR_Obesity']	{'WHR_Obesity', 'BMI'}
Depression-BMI (syn)	General_Health	0.009523371498371493	0.05804377893510505	16.40722170935657	AgeGroup_1	['Depression', 'BMI']	{'BMI', 'Depression'}
Physical_Activity-Alcohol_Use (syn)	functionality_state	0.022339533515460155	0.13674943335998796	16.33610682440792	AgeGroup_1	['Physical_Activity', 'Alcohol_Use']	{'Alcohol_Use', 'Physical_Activity'}
MMSE_Spell-grip_category (syn)	Health_vs_Peers	0.00176331116059967	0.010836314734858962	16.272240182608723	AgeGroup_1	['MMSE_Spell', 'grip_category']	{'MMSE_Spell', 'grip_category'}
Pain-General_Health (syn)	Physical_Activity	0.012931420373901817	0.0799303516111938	16.178360426592747	AgeGroup_1	['Pain', 'General_Health']	{'General_Health', 'Pain'}
Hearing-Alcohol_Use (syn)	functionality_state	0.006704126238936799	0.04150793259819309	16.15143376046785	AgeGroup_1	['Hearing', 'Alcohol_Use']	{'Hearing', 'Alcohol_Use'}
Pain-MAP_NormalElevated_vs_H (syn)	grip_category	0.0015258212094988147	0.009470800920034123	16.110793821789226	AgeGroup_1	['Pain', 'MAP_NormalElevated_vs_H']	{'Pain', 'MAP_NormalElevated_vs_H'}
Health_vs_Peers-grip_category (syn)	Depression	0.002935716354533764	0.01824336013720084	16.09197172261822	AgeGroup_1	['Health_vs_Peers', 'grip_category']	{'grip_category', 'Health_vs_Peers'}
Sleep-BMI (syn)	Hearing	0.0003512240436416718	0.002183764133944004	16.083423945943327	AgeGroup_1	['Sleep', 'BMI']	{'Sleep', 'BMI'}
Sleep-MMSE_Spell (syn)	Hearing	0.0002695711098324493	0.0016793406923250162	16.052199000741957	AgeGroup_1	['Sleep', 'MMSE_Spell']	{'MMSE_Spell', 'Sleep'}
Health_vs_Peers-Alcohol_Use (syn)	Memory_Problems	0.0024647887079057846	0.015378552197744253	16.027443131267734	AgeGroup_1	['Health_vs_Peers', 'Alcohol_Use']	{'Alcohol_Use', 'Health_vs_Peers'}
Health_vs_Peers-Alcohol_Use (syn)	Memory_Complaints	0.002464788707905499	0.015378552197743967	16.027443131266175	AgeGroup_1	['Health_vs_Peers', 'Alcohol_Use']	{'Alcohol_Use', 'Health_vs_Peers'}
Physical_Activity-Alcohol_Use (syn)	MMSE_Spell	0.0019011353919014806	0.011905641012265706	15.968358108083796	AgeGroup_1	['Physical_Activity', 'Alcohol_Use']	{'Alcohol_Use', 'Physical_Activity'}
Sleep-MMSE_Spell (syn)	Pain	0.007624938181282343	0.04779254979771188	15.954240176671627	AgeGroup_1	['Sleep', 'MMSE_Spell']	{'MMSE_Spell', 'Sleep'}
Depression-grip_category (syn)	Sleep	0.005654320044215772	0.035548451646187806	15.905953093240102	AgeGroup_1	['Depression', 'grip_category']	{'grip_category', 'Depression'}
Memory_Problems-MAP_NormalElevated_vs_H (syn)	Health_vs_Peers	0.002224978734926857	0.014025964589979682	15.863284985878323	AgeGroup_1	['Memory_Problems', 'MAP_NormalElevated_vs_H']	{'Memory_Problems', 'MAP_NormalElevated_vs_H'}
Memory_Complaints-MAP_NormalElevated_vs_H (syn)	Health_vs_Peers	0.002224978734926857	0.014025964589979682	15.863284985878323	AgeGroup_1	['Memory_Complaints', 'MAP_NormalElevated_vs_H']	{'Memory_Complaints', 'MAP_NormalElevated_vs_H'}
Sleep-functionality_state (syn)	Pain	0.028985033736426802	0.18277208671066278	15.858566949728784	AgeGroup_1	['Sleep', 'functionality_state']	{'Sleep', 'functionality_state'}
Physical_Activity-Alcohol_Use (syn)	Depression	0.004965689030121927	0.03154550844131072	15.74135043459646	AgeGroup_1	['Physical_Activity', 'Alcohol_Use']	{'Alcohol_Use', 'Physical_Activity'}
Sleep-MMSE_Spell (syn)	functionality_state	0.0035349038103977795	0.022486158215153238	15.72035461360241	AgeGroup_1	['Sleep', 'MMSE_Spell']	{'MMSE_Spell', 'Sleep'}
General_Health-functionality_state (syn)	grip_category	0.003015775085304006	0.019209437254706682	15.699445253478642	AgeGroup_1	['General_Health', 'functionality_state']	{'General_Health', 'functionality_state'}
Alcohol_Use-MAP_NormalElevated_vs_H (syn)	Depression	0.001822875029060357	0.011639887738945694	15.660589431298652	AgeGroup_1	['Alcohol_Use', 'MAP_NormalElevated_vs_H']	{'Alcohol_Use', 'MAP_NormalElevated_vs_H'}
Pain-Hearing (syn)	Physical_Activity	0.006643414160921981	0.042468325199066195	15.643221459244309	AgeGroup_1	['Pain', 'Hearing']	{'Hearing', 'Pain'}
Sleep-Memory_Problems (syn)	Hearing	0.0031172775695810133	0.019969995392423105	15.609806153304131	AgeGroup_1	['Sleep', 'Memory_Problems']	{'Memory_Problems', 'Sleep'}
Sleep-Memory_Complaints (syn)	Hearing	0.0031172775695810133	0.019969995392423105	15.609806153304131	AgeGroup_1	['Sleep', 'Memory_Complaints']	{'Sleep', 'Memory_Complaints'}
Pain-Memory_Complaints (syn)	Alcohol_Use	0.0046037711847796235	0.029583345937963614	15.562036810960292	AgeGroup_1	['Pain', 'Memory_Complaints']	{'Pain', 'Memory_Complaints'}
Pain-Memory_Problems (syn)	Alcohol_Use	0.0046037711847796235	0.029583345937963614	15.562036810960292	AgeGroup_1	['Pain', 'Memory_Problems']	{'Memory_Problems', 'Pain'}
Hearing-BMI (syn)	MAP_NormalElevated_vs_H	0.0011126738876224486	0.00716744720404327	15.523991400938005	AgeGroup_1	['Hearing', 'BMI']	{'Hearing', 'BMI'}
Pain-Alcohol_Use (syn)	Sleep	0.007110040678445211	0.04581736185763592	15.518223638754208	AgeGroup_1	['Pain', 'Alcohol_Use']	{'Alcohol_Use', 'Pain'}
Pain-grip_category (syn)	Anxiety	0.00835353664884893	0.05389101306985508	15.500797207172251	AgeGroup_1	['Pain', 'grip_category']	{'Pain', 'grip_category'}
Anxiety-General_Health (syn)	Depression	0.018464636703845017	0.11928381066281185	15.479583190077935	AgeGroup_1	['Anxiety', 'General_Health']	{'General_Health', 'Anxiety'}
Anxiety-Memory_Complaints (syn)	BMI	0.0009690452095819969	0.006293602513353094	15.3973055579214	AgeGroup_1	['Anxiety', 'Memory_Complaints']	{'Memory_Complaints', 'Anxiety'}
Anxiety-Memory_Problems (syn)	BMI	0.0009690452095819969	0.006293602513353094	15.3973055579214	AgeGroup_1	['Anxiety', 'Memory_Problems']	{'Memory_Problems', 'Anxiety'}
Pain-Physical_Activity (syn)	Anxiety	0.008293936649012916	0.05387336023298579	15.395246580395542	AgeGroup_1	['Pain', 'Physical_Activity']	{'Physical_Activity', 'Pain'}
Physical_Activity-MAP_NormalElevated_vs_H (syn)	Alcohol_Use	0.0034994720036247372	0.02274914386575237	15.382873413944193	AgeGroup_1	['Physical_Activity', 'MAP_NormalElevated_vs_H']	{'Physical_Activity', 'MAP_NormalElevated_vs_H'}
General_Health-WHR_Obesity (syn)	Sleep	0.004805186669509161	0.03161312716459002	15.199972607871166	AgeGroup_1	['General_Health', 'WHR_Obesity']	{'General_Health', 'WHR_Obesity'}
Sleep-functionality_state (syn)	Alcohol_Use	0.006261817103091429	0.04126104806795909	15.176098030224269	AgeGroup_1	['Sleep', 'functionality_state']	{'Sleep', 'functionality_state'}
Hearing-Memory_Problems (syn)	MAP_NormalElevated_vs_H	0.00022677944358549237	0.0014962041251334202	15.156985586125815	AgeGroup_1	['Hearing', 'Memory_Problems']	{'Hearing', 'Memory_Problems'}
Hearing-Memory_Complaints (syn)	MAP_NormalElevated_vs_H	0.00022677944358549237	0.0014962041251334202	15.156985586125815	AgeGroup_1	['Hearing', 'Memory_Complaints']	{'Hearing', 'Memory_Complaints'}
Hearing-Alcohol_Use (syn)	Memory_Problems	0.003288809271216248	0.021699893817986707	15.155877253602986	AgeGroup_1	['Hearing', 'Alcohol_Use']	{'Hearing', 'Alcohol_Use'}
Hearing-Alcohol_Use (syn)	Memory_Complaints	0.0032888092712162276	0.02169989381798667	15.15587725360292	AgeGroup_1	['Hearing', 'Alcohol_Use']	{'Hearing', 'Alcohol_Use'}
Physical_Activity-functionality_state (syn)	General_Health	0.020790309441777753	0.13726870076473321	15.14570279018708	AgeGroup_1	['Physical_Activity', 'functionality_state']	{'Physical_Activity', 'functionality_state'}
Depression-grip_category (syn)	General_Health	0.008625970264587312	0.05695915759068166	15.144132444119037	AgeGroup_1	['Depression', 'grip_category']	{'grip_category', 'Depression'}
BMI-WHR_Obesity (syn)	General_Health	0.0021686194399590016	0.014375741190145602	15.085270465536512	AgeGroup_1	['BMI', 'WHR_Obesity']	{'WHR_Obesity', 'BMI'}
grip_category-functionality_state (syn)	Alcohol_Use	0.006321117246309795	0.042074142077793635	15.0237579048487	AgeGroup_1	['grip_category', 'functionality_state']	{'grip_category', 'functionality_state'}
Physical_Activity-functionality_state (syn)	Alcohol_Use	0.006199595029629788	0.04128510722244737	15.016540943507517	AgeGroup_1	['Physical_Activity', 'functionality_state']	{'Physical_Activity', 'functionality_state'}
General_Health-functionality_state (syn)	Physical_Activity	0.020220716492106966	0.13469489613922958	15.012236596704817	AgeGroup_1	['General_Health', 'functionality_state']	{'General_Health', 'functionality_state'}
WHR_Obesity-functionality_state (syn)	MMSE_Spell	0.0013551062728909757	0.009072980932154197	14.935623507027836	AgeGroup_1	['WHR_Obesity', 'functionality_state']	{'WHR_Obesity', 'functionality_state'}
MAP_NormalElevated_vs_H-functionality_state (syn)	Sleep	0.003123304214313295	0.021115643355706794	14.791423409172038	AgeGroup_1	['MAP_NormalElevated_vs_H', 'functionality_state']	{'functionality_state', 'MAP_NormalElevated_vs_H'}
Anxiety-Memory_Problems (syn)	Pain	0.008012076574215274	0.05427827529179807	14.761111201751781	AgeGroup_1	['Anxiety', 'Memory_Problems']	{'Memory_Problems', 'Anxiety'}
Anxiety-Memory_Complaints (syn)	Pain	0.008012076574215274	0.05427827529179807	14.761111201751781	AgeGroup_1	['Anxiety', 'Memory_Complaints']	{'Memory_Complaints', 'Anxiety'}
Sleep-Alcohol_Use (syn)	Physical_Activity	0.0034121599439447133	0.023144753866283577	14.742692722757452	AgeGroup_1	['Sleep', 'Alcohol_Use']	{'Alcohol_Use', 'Sleep'}
Health_vs_Peers-Physical_Activity (syn)	Pain	0.017753764066553754	0.12085970126884076	14.689564743389708	AgeGroup_1	['Health_vs_Peers', 'Physical_Activity']	{'Physical_Activity', 'Health_vs_Peers'}
MMSE_Spell-MAP_NormalElevated_vs_H (syn)	Sleep	0.0005262154712024573	0.0035835626670951562	14.684143130361626	AgeGroup_1	['MMSE_Spell', 'MAP_NormalElevated_vs_H']	{'MMSE_Spell', 'MAP_NormalElevated_vs_H'}
Alcohol_Use-functionality_state (syn)	Depression	0.004077127970625411	0.027829023925714617	14.650632309306602	AgeGroup_1	['Alcohol_Use', 'functionality_state']	{'Alcohol_Use', 'functionality_state'}
Hearing-Memory_Problems (syn)	General_Health	0.0029995762952556115	0.020517445534061502	14.619638152692756	AgeGroup_1	['Hearing', 'Memory_Problems']	{'Hearing', 'Memory_Problems'}
Hearing-Memory_Complaints (syn)	General_Health	0.0029995762952556115	0.020517445534061502	14.619638152692756	AgeGroup_1	['Hearing', 'Memory_Complaints']	{'Hearing', 'Memory_Complaints'}
MMSE_Spell-grip_category (syn)	Pain	0.0010691186146783217	0.007327270916627151	14.590952441136876	AgeGroup_1	['MMSE_Spell', 'grip_category']	{'MMSE_Spell', 'grip_category'}
Memory_Problems-functionality_state (syn)	Depression	0.003962177527552901	0.027656834418897637	14.326214878900187	AgeGroup_1	['Memory_Problems', 'functionality_state']	{'Memory_Problems', 'functionality_state'}
Memory_Complaints-functionality_state (syn)	Depression	0.003962177527552901	0.027656834418897637	14.326214878900187	AgeGroup_1	['Memory_Complaints', 'functionality_state']	{'functionality_state', 'Memory_Complaints'}
Pain-General_Health (syn)	Memory_Complaints	0.002890271602987496	0.020199543961118043	14.308598295837566	AgeGroup_1	['Pain', 'General_Health']	{'General_Health', 'Pain'}
Pain-General_Health (syn)	Memory_Problems	0.002890271602987461	0.020199543961118043	14.30859829583739	AgeGroup_1	['Pain', 'General_Health']	{'General_Health', 'Pain'}
Sleep-MMSE_Spell (syn)	Health_vs_Peers	0.003166487935489405	0.02216117924477038	14.288445125214338	AgeGroup_1	['Sleep', 'MMSE_Spell']	{'MMSE_Spell', 'Sleep'}
General_Health-Alcohol_Use (syn)	Sleep	0.004455206406368473	0.03120458881792694	14.277407827303179	AgeGroup_1	['General_Health', 'Alcohol_Use']	{'General_Health', 'Alcohol_Use'}
Anxiety-Hearing (syn)	functionality_state	0.005320945028983318	0.037456444620710724	14.20568631877361	AgeGroup_1	['Anxiety', 'Hearing']	{'Hearing', 'Anxiety'}
Sleep-grip_category (syn)	Depression	0.004446584012816548	0.03131087776168265	14.201403252444585	AgeGroup_1	['Sleep', 'grip_category']	{'grip_category', 'Sleep'}
WHR_Obesity-MAP_NormalElevated_vs_H (syn)	BMI	0.006607506150954138	0.04664390089662389	14.165852392145	AgeGroup_1	['WHR_Obesity', 'MAP_NormalElevated_vs_H']	{'WHR_Obesity', 'MAP_NormalElevated_vs_H'}
Sleep-BMI (syn)	Pain	0.006593832243814908	0.046761443860244445	14.101002234922092	AgeGroup_1	['Sleep', 'BMI']	{'Sleep', 'BMI'}
MMSE_Spell-Physical_Activity (syn)	Depression	0.00430805869891142	0.030752628981312292	14.008749305723859	AgeGroup_1	['MMSE_Spell', 'Physical_Activity']	{'Physical_Activity', 'MMSE_Spell'}
Health_vs_Peers-Memory_Complaints (syn)	Alcohol_Use	0.002168865354382175	0.01563629047297053	13.870715424040988	AgeGroup_1	['Health_vs_Peers', 'Memory_Complaints']	{'Health_vs_Peers', 'Memory_Complaints'}
Health_vs_Peers-Memory_Problems (syn)	Alcohol_Use	0.002168865354382175	0.01563629047297053	13.870715424040988	AgeGroup_1	['Health_vs_Peers', 'Memory_Problems']	{'Memory_Problems', 'Health_vs_Peers'}
Anxiety-Sleep (syn)	Alcohol_Use	0.0013076382648784083	0.009434819575361473	13.859706107080584	AgeGroup_1	['Anxiety', 'Sleep']	{'Sleep', 'Anxiety'}
Anxiety-Physical_Activity (syn)	functionality_state	0.01835692201460376	0.1329069340214299	13.811861773625667	AgeGroup_1	['Anxiety', 'Physical_Activity']	{'Physical_Activity', 'Anxiety'}
Pain-General_Health (syn)	Alcohol_Use	0.005083684379982772	0.036904044537725195	13.77541254261703	AgeGroup_1	['Pain', 'General_Health']	{'General_Health', 'Pain'}
Health_vs_Peers-Physical_Activity (syn)	General_Health	0.03427448571355086	0.2493072868850142	13.747887653744744	AgeGroup_1	['Health_vs_Peers', 'Physical_Activity']	{'Physical_Activity', 'Health_vs_Peers'}
Depression-General_Health (syn)	grip_category	0.0021737617278955084	0.015833295228996305	13.72905447954125	AgeGroup_1	['Depression', 'General_Health']	{'General_Health', 'Depression'}
Health_vs_Peers-Memory_Complaints (syn)	Depression	0.002433612764498223	0.017741256547165303	13.717251413553711	AgeGroup_1	['Health_vs_Peers', 'Memory_Complaints']	{'Health_vs_Peers', 'Memory_Complaints'}
Health_vs_Peers-Memory_Problems (syn)	Depression	0.002433612764498223	0.017741256547165303	13.717251413553711	AgeGroup_1	['Health_vs_Peers', 'Memory_Problems']	{'Memory_Problems', 'Health_vs_Peers'}
Pain-functionality_state (syn)	Anxiety	0.007216042290985314	0.05275351871199145	13.678788575945793	AgeGroup_1	['Pain', 'functionality_state']	{'Pain', 'functionality_state'}
General_Health-Alcohol_Use (syn)	Physical_Activity	0.01054236083273822	0.07741646660289056	13.617724103601223	AgeGroup_1	['General_Health', 'Alcohol_Use']	{'General_Health', 'Alcohol_Use'}
MMSE_Spell-functionality_state (syn)	grip_category	0.0025760173865916123	0.018988190763595494	13.566418300001493	AgeGroup_1	['MMSE_Spell', 'functionality_state']	{'MMSE_Spell', 'functionality_state'}
Physical_Activity-BMI (syn)	Anxiety	0.002890439110215517	0.021349195210145513	13.538866836731763	AgeGroup_1	['Physical_Activity', 'BMI']	{'Physical_Activity', 'BMI'}
General_Health-Alcohol_Use (syn)	MMSE_Spell	0.0011341815701111824	0.008389820271991729	13.51854429942311	AgeGroup_1	['General_Health', 'Alcohol_Use']	{'General_Health', 'Alcohol_Use'}
General_Health-Health_vs_Peers (syn)	Pain	0.021278276706381802	0.1575813318016723	13.503044087203223	AgeGroup_1	['General_Health', 'Health_vs_Peers']	{'General_Health', 'Health_vs_Peers'}
MMSE_Spell-Alcohol_Use (syn)	functionality_state	0.005411972589193326	0.04019582647848289	13.464016201011301	AgeGroup_1	['MMSE_Spell', 'Alcohol_Use']	{'Alcohol_Use', 'MMSE_Spell'}
Depression-Memory_Complaints (syn)	functionality_state	0.0037254177749605033	0.027804929258267844	13.398407672095566	AgeGroup_1	['Depression', 'Memory_Complaints']	{'Memory_Complaints', 'Depression'}
Depression-Memory_Problems (syn)	functionality_state	0.0037254177749605033	0.027804929258267844	13.398407672095566	AgeGroup_1	['Depression', 'Memory_Problems']	{'Memory_Problems', 'Depression'}
grip_category-MAP_NormalElevated_vs_H (syn)	Health_vs_Peers	0.001378505864820614	0.010298567148629888	13.385414154473024	AgeGroup_1	['grip_category', 'MAP_NormalElevated_vs_H']	{'grip_category', 'MAP_NormalElevated_vs_H'}
Depression-Health_vs_Peers (syn)	General_Health	0.03309639207769462	0.24795574013809785	13.3477015128836	AgeGroup_1	['Depression', 'Health_vs_Peers']	{'Health_vs_Peers', 'Depression'}
Anxiety-WHR_Obesity (syn)	Memory_Problems	0.0008936404947697166	0.006700501836949889	13.336918883325124	AgeGroup_1	['Anxiety', 'WHR_Obesity']	{'WHR_Obesity', 'Anxiety'}
Anxiety-WHR_Obesity (syn)	Memory_Complaints	0.0008936404947696477	0.006700501836949798	13.336918883324278	AgeGroup_1	['Anxiety', 'WHR_Obesity']	{'WHR_Obesity', 'Anxiety'}
Sleep-Health_vs_Peers (syn)	MMSE_Spell	0.000593266024189154	0.004467252944141456	13.280332043144952	AgeGroup_1	['Sleep', 'Health_vs_Peers']	{'Health_vs_Peers', 'Sleep'}
BMI-MAP_NormalElevated_vs_H (syn)	Health_vs_Peers	0.0029900068365539007	0.02252098528715593	13.276536521069298	AgeGroup_1	['BMI', 'MAP_NormalElevated_vs_H']	{'BMI', 'MAP_NormalElevated_vs_H'}
Physical_Activity-Alcohol_Use (syn)	MAP_NormalElevated_vs_H	0.000665349028083006	0.005013315449972236	13.271636997960915	AgeGroup_1	['Physical_Activity', 'Alcohol_Use']	{'Alcohol_Use', 'Physical_Activity'}
Anxiety-Hearing (syn)	grip_category	0.001907207175381852	0.014426038335366959	13.220588570779906	AgeGroup_1	['Anxiety', 'Hearing']	{'Hearing', 'Anxiety'}
Depression-Hearing (syn)	General_Health	0.0073551776728847705	0.05579614036054956	13.182233798532092	AgeGroup_1	['Depression', 'Hearing']	{'Hearing', 'Depression'}
General_Health-BMI (syn)	MAP_NormalElevated_vs_H	0.0009184836671633652	0.006973256983584189	13.17151611256514	AgeGroup_1	['General_Health', 'BMI']	{'General_Health', 'BMI'}
Physical_Activity-BMI (syn)	Hearing	0.0009071589401767486	0.0068907160714847615	13.164944408764189	AgeGroup_1	['Physical_Activity', 'BMI']	{'Physical_Activity', 'BMI'}
Anxiety-MMSE_Spell (syn)	Hearing	0.00021781319741394372	0.0016640066279396029	13.089683283512107	AgeGroup_1	['Anxiety', 'MMSE_Spell']	{'MMSE_Spell', 'Anxiety'}
Sleep-MMSE_Spell (syn)	grip_category	0.0016748838076938697	0.012796115694788082	13.089001753681062	AgeGroup_1	['Sleep', 'MMSE_Spell']	{'MMSE_Spell', 'Sleep'}
Hearing-grip_category (syn)	functionality_state	0.00228704192959516	0.01752715987895713	13.048559751776736	AgeGroup_1	['Hearing', 'grip_category']	{'Hearing', 'grip_category'}
Anxiety-MMSE_Spell (syn)	Health_vs_Peers	0.003097053899015109	0.02375707787689595	13.036341906455725	AgeGroup_1	['Anxiety', 'MMSE_Spell']	{'MMSE_Spell', 'Anxiety'}
General_Health-Physical_Activity (syn)	Depression	0.007173615961674794	0.05533232296992822	12.96460292399703	AgeGroup_1	['General_Health', 'Physical_Activity']	{'General_Health', 'Physical_Activity'}
grip_category-MAP_NormalElevated_vs_H (syn)	Physical_Activity	0.0016234130616310037	0.012576521104301524	12.908284001334444	AgeGroup_1	['grip_category', 'MAP_NormalElevated_vs_H']	{'grip_category', 'MAP_NormalElevated_vs_H'}
Anxiety-Physical_Activity (syn)	Depression	0.01478514072628829	0.11560431468525516	12.789436766735207	AgeGroup_1	['Anxiety', 'Physical_Activity']	{'Physical_Activity', 'Anxiety'}
General_Health-functionality_state (syn)	BMI	0.00786398680794029	0.06153161699106243	12.780400048779065	AgeGroup_1	['General_Health', 'functionality_state']	{'General_Health', 'functionality_state'}
MAP_NormalElevated_vs_H-functionality_state (syn)	BMI	0.007837446964496175	0.06160421785890762	12.722257074095658	AgeGroup_1	['MAP_NormalElevated_vs_H', 'functionality_state']	{'functionality_state', 'MAP_NormalElevated_vs_H'}
Sleep-General_Health (syn)	Pain	0.01995072603606545	0.157074543088394	12.70143821130719	AgeGroup_1	['Sleep', 'General_Health']	{'General_Health', 'Sleep'}
MMSE_Spell-Pain (syn)	Depression	0.0035583135938268445	0.02809236983003933	12.666477108748294	AgeGroup_1	['MMSE_Spell', 'Pain']	{'Pain', 'MMSE_Spell'}
Depression-functionality_state (syn)	Anxiety	0.01451527414321856	0.11503497044149276	12.618140455472265	AgeGroup_1	['Depression', 'functionality_state']	{'functionality_state', 'Depression'}
MMSE_Spell-Pain (syn)	Alcohol_Use	0.003396906782250508	0.026956842285098936	12.601278541174803	AgeGroup_1	['MMSE_Spell', 'Pain']	{'Pain', 'MMSE_Spell'}
General_Health-Memory_Complaints (syn)	Hearing	0.0024066613005017693	0.01925937912334386	12.496048211568302	AgeGroup_1	['General_Health', 'Memory_Complaints']	{'General_Health', 'Memory_Complaints'}
General_Health-Memory_Problems (syn)	Hearing	0.0024066613005017693	0.01925937912334386	12.496048211568302	AgeGroup_1	['General_Health', 'Memory_Problems']	{'General_Health', 'Memory_Problems'}
Hearing-General_Health (syn)	MMSE_Spell	0.0007045916393949392	0.005640196746287003	12.492323780350018	AgeGroup_1	['Hearing', 'General_Health']	{'Hearing', 'General_Health'}
BMI-functionality_state (syn)	Health_vs_Peers	0.01166961574020786	0.09351117699169195	12.479380664029769	AgeGroup_1	['BMI', 'functionality_state']	{'functionality_state', 'BMI'}
Anxiety-MAP_NormalElevated_vs_H (syn)	Physical_Activity	0.002580610015411912	0.020723398643608535	12.452638970045667	AgeGroup_1	['Anxiety', 'MAP_NormalElevated_vs_H']	{'Anxiety', 'MAP_NormalElevated_vs_H'}
Sleep-WHR_Obesity (syn)	Memory_Problems	0.0013956767230123802	0.011276412815916008	12.3769566243838	AgeGroup_1	['Sleep', 'WHR_Obesity']	{'WHR_Obesity', 'Sleep'}
Sleep-WHR_Obesity (syn)	Memory_Complaints	0.001395676723012183	0.011276412815916032	12.376956624382025	AgeGroup_1	['Sleep', 'WHR_Obesity']	{'WHR_Obesity', 'Sleep'}
Health_vs_Peers-grip_category (syn)	Physical_Activity	0.004641014289269926	0.037663298558507224	12.322378726495357	AgeGroup_1	['Health_vs_Peers', 'grip_category']	{'grip_category', 'Health_vs_Peers'}
Health_vs_Peers-functionality_state (syn)	Anxiety	0.004442348462557548	0.03608007647030489	12.312469642944771	AgeGroup_1	['Health_vs_Peers', 'functionality_state']	{'Health_vs_Peers', 'functionality_state'}
Memory_Problems-functionality_state (syn)	Anxiety	0.004427573634750763	0.03606530164249812	12.27654680013396	AgeGroup_1	['Memory_Problems', 'functionality_state']	{'Memory_Problems', 'functionality_state'}
Memory_Complaints-functionality_state (syn)	Anxiety	0.004427573634750763	0.03606530164249812	12.27654680013396	AgeGroup_1	['Memory_Complaints', 'functionality_state']	{'functionality_state', 'Memory_Complaints'}
MMSE_Spell-functionality_state (syn)	Depression	0.003320983295855055	0.02706207326409017	12.271725316263225	AgeGroup_1	['MMSE_Spell', 'functionality_state']	{'MMSE_Spell', 'functionality_state'}
Pain-Physical_Activity (syn)	Health_vs_Peers	0.014509446447362245	0.11849302114849208	12.244979752165673	AgeGroup_1	['Pain', 'Physical_Activity']	{'Physical_Activity', 'Pain'}
Anxiety-WHR_Obesity (syn)	BMI	0.005555341302252011	0.04553106385508094	12.201211287164059	AgeGroup_1	['Anxiety', 'WHR_Obesity']	{'WHR_Obesity', 'Anxiety'}
Anxiety-functionality_state (syn)	Pain	0.02119508091351737	0.17402816901178805	12.179109298151433	AgeGroup_1	['Anxiety', 'functionality_state']	{'functionality_state', 'Anxiety'}
Sleep-Memory_Problems (syn)	Depression	0.003678950179795286	0.030484344256224313	12.06832644610394	AgeGroup_1	['Sleep', 'Memory_Problems']	{'Memory_Problems', 'Sleep'}
Sleep-Memory_Complaints (syn)	Depression	0.003678950179795286	0.030484344256224313	12.06832644610394	AgeGroup_1	['Sleep', 'Memory_Complaints']	{'Sleep', 'Memory_Complaints'}
Physical_Activity-MAP_NormalElevated_vs_H (syn)	Health_vs_Peers	0.004535301769435868	0.037593177137052174	12.0641619432741	AgeGroup_1	['Physical_Activity', 'MAP_NormalElevated_vs_H']	{'Physical_Activity', 'MAP_NormalElevated_vs_H'}
Sleep-functionality_state (syn)	General_Health	0.015898727487118743	0.13208991471464177	12.03629173466066	AgeGroup_1	['Sleep', 'functionality_state']	{'Sleep', 'functionality_state'}
Hearing-Memory_Complaints (syn)	Health_vs_Peers	0.001654435083811395	0.013764113353297332	12.019917602720543	AgeGroup_1	['Hearing', 'Memory_Complaints']	{'Hearing', 'Memory_Complaints'}
Hearing-Memory_Problems (syn)	Health_vs_Peers	0.001654435083811395	0.013764113353297332	12.019917602720543	AgeGroup_1	['Hearing', 'Memory_Problems']	{'Hearing', 'Memory_Problems'}
Physical_Activity-functionality_state (syn)	Anxiety	0.004296748387753956	0.03601764982646632	11.929563445854372	AgeGroup_1	['Physical_Activity', 'functionality_state']	{'Physical_Activity', 'functionality_state'}
Pain-BMI (syn)	MAP_NormalElevated_vs_H	0.0009043970698201654	0.007594763135001644	11.908166900585895	AgeGroup_1	['Pain', 'BMI']	{'Pain', 'BMI'}
Anxiety-Memory_Problems (syn)	Sleep	0.008439634234515572	0.07091727068641883	11.900675467100037	AgeGroup_1	['Anxiety', 'Memory_Problems']	{'Memory_Problems', 'Anxiety'}
Anxiety-Memory_Complaints (syn)	Sleep	0.008439634234515572	0.07091727068641883	11.900675467100037	AgeGroup_1	['Anxiety', 'Memory_Complaints']	{'Memory_Complaints', 'Anxiety'}
Depression-Health_vs_Peers (syn)	functionality_state	0.011121491996775555	0.09351834170367382	11.892310956513308	AgeGroup_1	['Depression', 'Health_vs_Peers']	{'Health_vs_Peers', 'Depression'}
Hearing-Physical_Activity (syn)	Depression	0.003566360217879634	0.03001093050028051	11.883537625887005	AgeGroup_1	['Hearing', 'Physical_Activity']	{'Hearing', 'Physical_Activity'}
Sleep-MMSE_Spell (syn)	General_Health	0.003530116655679905	0.02987960650969944	11.81446835497639	AgeGroup_1	['Sleep', 'MMSE_Spell']	{'MMSE_Spell', 'Sleep'}
Depression-MAP_NormalElevated_vs_H (syn)	MMSE_Spell	0.0005486203204599934	0.004658373909919506	11.77707781875915	AgeGroup_1	['Depression', 'MAP_NormalElevated_vs_H']	{'Depression', 'MAP_NormalElevated_vs_H'}
BMI-MAP_NormalElevated_vs_H (syn)	Anxiety	0.0007594443605640998	0.006458051170885127	11.759652261473363	AgeGroup_1	['BMI', 'MAP_NormalElevated_vs_H']	{'BMI', 'MAP_NormalElevated_vs_H'}
General_Health-Alcohol_Use (syn)	functionality_state	0.015400035679196967	0.1317792112643808	11.686240592456416	AgeGroup_1	['General_Health', 'Alcohol_Use']	{'General_Health', 'Alcohol_Use'}
MMSE_Spell-General_Health (syn)	grip_category	0.001845467005362345	0.015802088716207065	11.67862703789014	AgeGroup_1	['MMSE_Spell', 'General_Health']	{'General_Health', 'MMSE_Spell'}
Sleep-Pain (syn)	Health_vs_Peers	0.013557832895757965	0.11746460612913666	11.542057937735676	AgeGroup_1	['Sleep', 'Pain']	{'Pain', 'Sleep'}
MMSE_Spell-BMI (syn)	functionality_state	0.007009908930888553	0.06086843750484831	11.516492320556443	AgeGroup_1	['MMSE_Spell', 'BMI']	{'MMSE_Spell', 'BMI'}
Depression-MAP_NormalElevated_vs_H (syn)	Health_vs_Peers	0.0019945875029485664	0.017362711124504594	11.48776529567169	AgeGroup_1	['Depression', 'MAP_NormalElevated_vs_H']	{'Depression', 'MAP_NormalElevated_vs_H'}
MMSE_Spell-functionality_state (syn)	Alcohol_Use	0.004479687436993696	0.039448536341430133	11.355776037472353	AgeGroup_1	['MMSE_Spell', 'functionality_state']	{'MMSE_Spell', 'functionality_state'}
MMSE_Spell-BMI (syn)	Health_vs_Peers	0.0025134606999210433	0.022163574985302897	11.340502159907725	AgeGroup_1	['MMSE_Spell', 'BMI']	{'MMSE_Spell', 'BMI'}
Depression-General_Health (syn)	Memory_Complaints	0.0021778476979700465	0.019440695724315768	11.202519338060869	AgeGroup_1	['Depression', 'General_Health']	{'General_Health', 'Depression'}
Depression-General_Health (syn)	Memory_Problems	0.002177847697970017	0.019440695724315775	11.202519338060714	AgeGroup_1	['Depression', 'General_Health']	{'General_Health', 'Depression'}
Depression-MMSE_Spell (syn)	MAP_NormalElevated_vs_H	4.972253827603023e-05	0.00044424014621907156	11.19271607917898	AgeGroup_1	['Depression', 'MMSE_Spell']	{'MMSE_Spell', 'Depression'}
Anxiety-Sleep (syn)	grip_category	0.001557096615894967	0.01396528414886787	11.149766802426262	AgeGroup_1	['Anxiety', 'Sleep']	{'Sleep', 'Anxiety'}
Anxiety-General_Health (syn)	Pain	0.017085762222484934	0.15367602403759786	11.118040260011403	AgeGroup_1	['Anxiety', 'General_Health']	{'General_Health', 'Anxiety'}
Alcohol_Use-grip_category (syn)	MMSE_Spell	0.0009004323715367496	0.00811427806544442	11.09688827859306	AgeGroup_1	['Alcohol_Use', 'grip_category']	{'Alcohol_Use', 'grip_category'}
Pain-Health_vs_Peers (syn)	functionality_state	0.019031277784217163	0.17187134002447518	11.072979230572724	AgeGroup_1	['Pain', 'Health_vs_Peers']	{'Pain', 'Health_vs_Peers'}
Health_vs_Peers-functionality_state (syn)	Depression	0.0029480650067298946	0.026642721898074644	11.065179518849906	AgeGroup_1	['Health_vs_Peers', 'functionality_state']	{'Health_vs_Peers', 'functionality_state'}
Sleep-functionality_state (syn)	MAP_NormalElevated_vs_H	0.0003814307623342478	0.003492644825660445	10.920971967486581	AgeGroup_1	['Sleep', 'functionality_state']	{'Sleep', 'functionality_state'}
Hearing-BMI (syn)	functionality_state	0.0065470173208893746	0.06040554589484912	10.838437471099237	AgeGroup_1	['Hearing', 'BMI']	{'Hearing', 'BMI'}
Depression-Health_vs_Peers (syn)	Pain	0.012557309117121343	0.11597792679424788	10.827326771756143	AgeGroup_1	['Depression', 'Health_vs_Peers']	{'Health_vs_Peers', 'Depression'}
Anxiety-Sleep (syn)	BMI	0.0006461388927510757	0.005970696196522172	10.821835033700768	AgeGroup_1	['Anxiety', 'Sleep']	{'Sleep', 'Anxiety'}
Pain-functionality_state (syn)	Alcohol_Use	0.004236468751092417	0.03920531765552886	10.805852380321108	AgeGroup_1	['Pain', 'functionality_state']	{'Pain', 'functionality_state'}
Depression-MMSE_Spell (syn)	Sleep	0.003267875536712268	0.030582384450664295	10.68548314793448	AgeGroup_1	['Depression', 'MMSE_Spell']	{'MMSE_Spell', 'Depression'}
Hearing-Physical_Activity (syn)	grip_category	0.0013138608355897302	0.01233894252359892	10.648082954247478	AgeGroup_1	['Hearing', 'Physical_Activity']	{'Hearing', 'Physical_Activity'}
Pain-General_Health (syn)	BMI	0.0013710485426798342	0.013013378968741773	10.535684436556426	AgeGroup_1	['Pain', 'General_Health']	{'General_Health', 'Pain'}
Depression-General_Health (syn)	Physical_Activity	0.007845024734291555	0.07471913050444387	10.499352282779814	AgeGroup_1	['Depression', 'General_Health']	{'General_Health', 'Depression'}
Anxiety-Physical_Activity (syn)	BMI	0.003190971572105221	0.030451943478909105	10.478712382726165	AgeGroup_1	['Anxiety', 'Physical_Activity']	{'Physical_Activity', 'Anxiety'}
General_Health-Health_vs_Peers (syn)	Memory_Complaints	0.0020261265232482555	0.01935005261235452	10.470909634398746	AgeGroup_1	['General_Health', 'Health_vs_Peers']	{'General_Health', 'Health_vs_Peers'}
General_Health-Health_vs_Peers (syn)	Memory_Problems	0.002026126523248137	0.01935005261235448	10.470909634398156	AgeGroup_1	['General_Health', 'Health_vs_Peers']	{'General_Health', 'Health_vs_Peers'}
Pain-Health_vs_Peers (syn)	Depression	0.0028690544337764286	0.02744193836449514	10.454999190175506	AgeGroup_1	['Pain', 'Health_vs_Peers']	{'Pain', 'Health_vs_Peers'}
Health_vs_Peers-Alcohol_Use (syn)	Pain	0.012024177178891846	0.1151301143811788	10.443989605605335	AgeGroup_1	['Health_vs_Peers', 'Alcohol_Use']	{'Alcohol_Use', 'Health_vs_Peers'}
Anxiety-BMI (syn)	MAP_NormalElevated_vs_H	0.0007241535753911273	0.0069711546145464955	10.387857039923604	AgeGroup_1	['Anxiety', 'BMI']	{'BMI', 'Anxiety'}
Depression-Hearing (syn)	Pain	0.00293170711538075	0.028227255800689	10.386086185923855	AgeGroup_1	['Depression', 'Hearing']	{'Hearing', 'Depression'}
Sleep-Hearing (syn)	Physical_Activity	0.0006334361218712128	0.006122792584774972	10.345542709487246	AgeGroup_1	['Sleep', 'Hearing']	{'Hearing', 'Sleep'}
General_Health-Health_vs_Peers (syn)	BMI	0.0021922831530467794	0.021347946328778	10.269292976868142	AgeGroup_1	['General_Health', 'Health_vs_Peers']	{'General_Health', 'Health_vs_Peers'}
Alcohol_Use-functionality_state (syn)	General_Health	0.013240077273940653	0.1297009147880654	10.208160285974294	AgeGroup_1	['Alcohol_Use', 'functionality_state']	{'Alcohol_Use', 'functionality_state'}
Sleep-MAP_NormalElevated_vs_H (syn)	WHR_Obesity	0.00018096284701776342	0.0017790713095968236	10.171759054378409	AgeGroup_1	['Sleep', 'MAP_NormalElevated_vs_H']	{'Sleep', 'MAP_NormalElevated_vs_H'}
MMSE_Spell-MAP_NormalElevated_vs_H (syn)	General_Health	0.0005961413993082183	0.005889126599186641	10.122747223511082	AgeGroup_1	['MMSE_Spell', 'MAP_NormalElevated_vs_H']	{'MMSE_Spell', 'MAP_NormalElevated_vs_H'}
Depression-Alcohol_Use (syn)	Sleep	0.003044400745672665	0.030233686417600006	10.069565132158086	AgeGroup_1	['Depression', 'Alcohol_Use']	{'Alcohol_Use', 'Depression'}
Hearing-General_Health (syn)	Alcohol_Use	0.0035856055203647946	0.03575706727711351	10.027683457865068	AgeGroup_1	['Hearing', 'General_Health']	{'Hearing', 'General_Health'}
Anxiety-MMSE_Spell (syn)	grip_category	0.0014070689960044597	0.014076893669621237	9.995592983990475	AgeGroup_1	['Anxiety', 'MMSE_Spell']	{'MMSE_Spell', 'Anxiety'}
Hearing-General_Health (syn)	Physical_Activity	0.007411878253854965	0.07428598402400727	9.9774921894548	AgeGroup_1	['Hearing', 'General_Health']	{'Hearing', 'General_Health'}
Sleep-functionality_state (syn)	Health_vs_Peers	0.009073996899664804	0.09114410906375464	9.955659222383323	AgeGroup_1	['Sleep', 'functionality_state']	{'Sleep', 'functionality_state'}
Sleep-WHR_Obesity (syn)	General_Health	0.002934840904814337	0.029581832646327955	9.921092245711977	AgeGroup_1	['Sleep', 'WHR_Obesity']	{'WHR_Obesity', 'Sleep'}
Depression-General_Health (syn)	Alcohol_Use	0.003515139487014166	0.03544563701891277	9.916987766755577	AgeGroup_1	['Depression', 'General_Health']	{'General_Health', 'Depression'}
Anxiety-grip_category (syn)	General_Health	0.006927935643067257	0.06994480796513393	9.904860481596709	AgeGroup_1	['Anxiety', 'grip_category']	{'grip_category', 'Anxiety'}
Anxiety-Depression (syn)	Pain	0.005050652369931075	0.05131685108751387	9.842093314178374	AgeGroup_1	['Anxiety', 'Depression']	{'Depression', 'Anxiety'}
Physical_Activity-grip_category (syn)	functionality_state	0.012445107430808728	0.12685500727533644	9.810497589422585	AgeGroup_1	['Physical_Activity', 'grip_category']	{'Physical_Activity', 'grip_category'}
Anxiety-Memory_Complaints (syn)	functionality_state	0.0034757588993201355	0.03561125849104754	9.760281008305057	AgeGroup_1	['Anxiety', 'Memory_Complaints']	{'Memory_Complaints', 'Anxiety'}
Anxiety-Memory_Problems (syn)	functionality_state	0.0034757588993201355	0.03561125849104754	9.760281008305057	AgeGroup_1	['Anxiety', 'Memory_Problems']	{'Memory_Problems', 'Anxiety'}
MMSE_Spell-General_Health (syn)	Physical_Activity	0.007212419863784709	0.07408652563393703	9.735130379067062	AgeGroup_1	['MMSE_Spell', 'General_Health']	{'General_Health', 'MMSE_Spell'}
MMSE_Spell-General_Health (syn)	Alcohol_Use	0.0034286671512321993	0.03524902730897462	9.726983729730437	AgeGroup_1	['MMSE_Spell', 'General_Health']	{'General_Health', 'MMSE_Spell'}
Physical_Activity-functionality_state (syn)	BMI	0.005782236566561399	0.059449866749683555	9.726239742315617	AgeGroup_1	['Physical_Activity', 'functionality_state']	{'Physical_Activity', 'functionality_state'}
Depression-functionality_state (syn)	Alcohol_Use	0.0037801928937048253	0.03892160661323279	9.712324908036079	AgeGroup_1	['Depression', 'functionality_state']	{'functionality_state', 'Depression'}
Anxiety-Sleep (syn)	Physical_Activity	0.0020053468301877595	0.020670082994665998	9.701687364802781	AgeGroup_1	['Anxiety', 'Sleep']	{'Sleep', 'Anxiety'}
Health_vs_Peers-Memory_Problems (syn)	Hearing	0.0018087755766515773	0.018661493399493672	9.69255534876246	AgeGroup_1	['Health_vs_Peers', 'Memory_Problems']	{'Memory_Problems', 'Health_vs_Peers'}
Health_vs_Peers-Memory_Complaints (syn)	Hearing	0.0018087755766515773	0.018661493399493672	9.69255534876246	AgeGroup_1	['Health_vs_Peers', 'Memory_Complaints']	{'Health_vs_Peers', 'Memory_Complaints'}
WHR_Obesity-functionality_state (syn)	grip_category	0.001737864920425318	0.017931527089827995	9.691672726586436	AgeGroup_1	['WHR_Obesity', 'functionality_state']	{'WHR_Obesity', 'functionality_state'}
Alcohol_Use-functionality_state (syn)	Anxiety	0.0033834362318694252	0.03502116423961678	9.661118655906936	AgeGroup_1	['Alcohol_Use', 'functionality_state']	{'Alcohol_Use', 'functionality_state'}
Hearing-Physical_Activity (syn)	General_Health	0.007195064102353715	0.07468587751891893	9.633767910849155	AgeGroup_1	['Hearing', 'Physical_Activity']	{'Hearing', 'Physical_Activity'}
MMSE_Spell-WHR_Obesity (syn)	Physical_Activity	0.0010823383258834701	0.011255923581632701	9.615722051006268	AgeGroup_1	['MMSE_Spell', 'WHR_Obesity']	{'WHR_Obesity', 'MMSE_Spell'}
Physical_Activity-WHR_Obesity (syn)	grip_category	0.0011640732356099851	0.012239348486115686	9.510908500812027	AgeGroup_1	['Physical_Activity', 'WHR_Obesity']	{'WHR_Obesity', 'Physical_Activity'}
Sleep-Health_vs_Peers (syn)	functionality_state	0.008598644778753781	0.0909555358878314	9.453679421292005	AgeGroup_1	['Sleep', 'Health_vs_Peers']	{'Health_vs_Peers', 'Sleep'}
Memory_Problems-functionality_state (syn)	General_Health	0.0121599524737753	0.12870603795266122	9.44784927514263	AgeGroup_1	['Memory_Problems', 'functionality_state']	{'Memory_Problems', 'functionality_state'}
Memory_Complaints-functionality_state (syn)	General_Health	0.0121599524737753	0.12870603795266122	9.44784927514263	AgeGroup_1	['Memory_Complaints', 'functionality_state']	{'functionality_state', 'Memory_Complaints'}
Depression-Pain (syn)	BMI	0.000893840556188431	0.009461414500582492	9.447219082658325	AgeGroup_1	['Depression', 'Pain']	{'Pain', 'Depression'}
Pain-Hearing (syn)	Depression	0.002539737548574523	0.027073793784787015	9.380796680225961	AgeGroup_1	['Pain', 'Hearing']	{'Hearing', 'Pain'}
General_Health-grip_category (syn)	Alcohol_Use	0.003355199025721026	0.035771330178872345	9.379575791404902	AgeGroup_1	['General_Health', 'grip_category']	{'General_Health', 'grip_category'}
MMSE_Spell-grip_category (syn)	WHR_Obesity	0.00016071597888201074	0.0017141532935332144	9.375823007681117	AgeGroup_1	['MMSE_Spell', 'grip_category']	{'MMSE_Spell', 'grip_category'}
Anxiety-MAP_NormalElevated_vs_H (syn)	Health_vs_Peers	0.0021087284514234176	0.022519869110986027	9.363857494157022	AgeGroup_1	['Anxiety', 'MAP_NormalElevated_vs_H']	{'Anxiety', 'MAP_NormalElevated_vs_H'}
General_Health-Physical_Activity (syn)	MMSE_Spell	0.0010621650620808237	0.011349012957027293	9.35909639104899	AgeGroup_1	['General_Health', 'Physical_Activity']	{'General_Health', 'Physical_Activity'}
Sleep-Hearing (syn)	General_Health	0.0027060199026927413	0.029055509756712266	9.313276295445512	AgeGroup_1	['Sleep', 'Hearing']	{'Hearing', 'Sleep'}
Memory_Problems-MAP_NormalElevated_vs_H (syn)	General_Health	0.001797648332539416	0.019315517571345305	9.306757253071172	AgeGroup_1	['Memory_Problems', 'MAP_NormalElevated_vs_H']	{'Memory_Problems', 'MAP_NormalElevated_vs_H'}
Memory_Complaints-MAP_NormalElevated_vs_H (syn)	General_Health	0.001797648332539416	0.019315517571345305	9.306757253071172	AgeGroup_1	['Memory_Complaints', 'MAP_NormalElevated_vs_H']	{'Memory_Complaints', 'MAP_NormalElevated_vs_H'}
Health_vs_Peers-Alcohol_Use (syn)	General_Health	0.022016341278942836	0.23720519702725193	9.28155940715474	AgeGroup_1	['Health_vs_Peers', 'Alcohol_Use']	{'Alcohol_Use', 'Health_vs_Peers'}
Anxiety-BMI (syn)	General_Health	0.006430990134924732	0.06944786245699143	9.260170014458541	AgeGroup_1	['Anxiety', 'BMI']	{'BMI', 'Anxiety'}
Physical_Activity-WHR_Obesity (syn)	MMSE_Spell	0.0010420589859901684	0.011361540919946019	9.171810349780614	AgeGroup_1	['Physical_Activity', 'WHR_Obesity']	{'WHR_Obesity', 'Physical_Activity'}
Pain-Memory_Complaints (syn)	Anxiety	0.004595143679242318	0.05013262010024843	9.165975506673243	AgeGroup_1	['Pain', 'Memory_Complaints']	{'Pain', 'Memory_Complaints'}
Pain-Memory_Problems (syn)	Anxiety	0.004595143679242318	0.05013262010024843	9.165975506673243	AgeGroup_1	['Pain', 'Memory_Problems']	{'Memory_Problems', 'Pain'}
General_Health-BMI (syn)	MMSE_Spell	0.0005236249309156263	0.005720893558798369	9.152852181812133	AgeGroup_1	['General_Health', 'BMI']	{'General_Health', 'BMI'}
Memory_Problems-functionality_state (syn)	Health_vs_Peers	0.008166364538604714	0.09003139283623034	9.070574475571608	AgeGroup_1	['Memory_Problems', 'functionality_state']	{'Memory_Problems', 'functionality_state'}
Memory_Complaints-functionality_state (syn)	Health_vs_Peers	0.008166364538604714	0.09003139283623034	9.070574475571608	AgeGroup_1	['Memory_Complaints', 'functionality_state']	{'functionality_state', 'Memory_Complaints'}
Physical_Activity-grip_category (syn)	Health_vs_Peers	0.003224752696903493	0.036282628064519776	8.887869674625165	AgeGroup_1	['Physical_Activity', 'grip_category']	{'Physical_Activity', 'grip_category'}
General_Health-Physical_Activity (syn)	Pain	0.013206665238518754	0.14950972033380933	8.833315458708855	AgeGroup_1	['General_Health', 'Physical_Activity']	{'General_Health', 'Physical_Activity'}
Sleep-grip_category (syn)	Pain	0.0038521301080126566	0.04401974172444219	8.750914833000351	AgeGroup_1	['Sleep', 'grip_category']	{'grip_category', 'Sleep'}
Pain-Alcohol_Use (syn)	General_Health	0.013083422560891018	0.14976447165255458	8.735998876451717	AgeGroup_1	['Pain', 'Alcohol_Use']	{'Alcohol_Use', 'Pain'}
Anxiety-Health_vs_Peers (syn)	BMI	0.0018288758726284948	0.02100619008166137	8.706366387806435	AgeGroup_1	['Anxiety', 'Health_vs_Peers']	{'Health_vs_Peers', 'Anxiety'}
Health_vs_Peers-functionality_state (syn)	Alcohol_Use	0.003330377737939637	0.03869691145708825	8.606314076596933	AgeGroup_1	['Health_vs_Peers', 'functionality_state']	{'Health_vs_Peers', 'functionality_state'}
Pain-BMI (syn)	Health_vs_Peers	0.009776008256335093	0.11368278148971381	8.59937461788762	AgeGroup_1	['Pain', 'BMI']	{'Pain', 'BMI'}
Pain-General_Health (syn)	Health_vs_Peers	0.020156994365940772	0.23535384560562606	8.564548547771393	AgeGroup_1	['Pain', 'General_Health']	{'General_Health', 'Pain'}
Health_vs_Peers-grip_category (syn)	functionality_state	0.007689416646909267	0.09004630775598689	8.53940249026815	AgeGroup_1	['Health_vs_Peers', 'grip_category']	{'grip_category', 'Health_vs_Peers'}
Pain-WHR_Obesity (syn)	Hearing	0.0002680602532495467	0.003163582194772838	8.473314007534261	AgeGroup_1	['Pain', 'WHR_Obesity']	{'WHR_Obesity', 'Pain'}
MMSE_Spell-Physical_Activity (syn)	Health_vs_Peers	0.0030571088799246503	0.03627098071601809	8.428525558379956	AgeGroup_1	['MMSE_Spell', 'Physical_Activity']	{'Physical_Activity', 'MMSE_Spell'}
Memory_Problems-MAP_NormalElevated_vs_H (syn)	Hearing	0.001546530987415602	0.01839924881025769	8.4054028692378	AgeGroup_1	['Memory_Problems', 'MAP_NormalElevated_vs_H']	{'Memory_Problems', 'MAP_NormalElevated_vs_H'}
Memory_Complaints-MAP_NormalElevated_vs_H (syn)	Hearing	0.001546530987415602	0.01839924881025769	8.4054028692378	AgeGroup_1	['Memory_Complaints', 'MAP_NormalElevated_vs_H']	{'Memory_Complaints', 'MAP_NormalElevated_vs_H'}
grip_category-WHR_Obesity (syn)	functionality_state	0.0013958845153489168	0.0166360024647109	8.390744821719851	AgeGroup_1	['grip_category', 'WHR_Obesity']	{'WHR_Obesity', 'grip_category'}
Pain-Alcohol_Use (syn)	functionality_state	0.013994693053065608	0.16683475529332364	8.388355908491956	AgeGroup_1	['Pain', 'Alcohol_Use']	{'Alcohol_Use', 'Pain'}
Depression-functionality_state (syn)	Physical_Activity	0.010377426027054	0.12485160567417664	8.311808223064277	AgeGroup_1	['Depression', 'functionality_state']	{'functionality_state', 'Depression'}
Pain-General_Health (syn)	Depression	0.00436258919330932	0.05252129620156274	8.306324308080413	AgeGroup_1	['Pain', 'General_Health']	{'General_Health', 'Pain'}
General_Health-functionality_state (syn)	Depression	0.004359515242894659	0.05251822225114808	8.300957374465122	AgeGroup_1	['General_Health', 'functionality_state']	{'General_Health', 'functionality_state'}
Sleep-grip_category (syn)	Physical_Activity	0.001026594482498607	0.012417816197615878	8.267109660519093	AgeGroup_1	['Sleep', 'grip_category']	{'grip_category', 'Sleep'}
Depression-Health_vs_Peers (syn)	Anxiety	0.00903312902446025	0.10955282532273443	8.245455101545147	AgeGroup_1	['Depression', 'Health_vs_Peers']	{'Health_vs_Peers', 'Depression'}
Physical_Activity-functionality_state (syn)	Health_vs_Peers	0.00733457084818571	0.08949111532123637	8.19586483178538	AgeGroup_1	['Physical_Activity', 'functionality_state']	{'Physical_Activity', 'functionality_state'}
Physical_Activity-Memory_Problems (syn)	BMI	0.0023742003979504082	0.029509758672174237	8.04547547923231	AgeGroup_1	['Physical_Activity', 'Memory_Problems']	{'Memory_Problems', 'Physical_Activity'}
Physical_Activity-Memory_Complaints (syn)	BMI	0.0023742003979504082	0.029509758672174237	8.04547547923231	AgeGroup_1	['Physical_Activity', 'Memory_Complaints']	{'Physical_Activity', 'Memory_Complaints'}
Health_vs_Peers-functionality_state (syn)	grip_category	0.00140988435902051	0.017603546528423185	8.009092694725299	AgeGroup_1	['Health_vs_Peers', 'functionality_state']	{'Health_vs_Peers', 'functionality_state'}
General_Health-grip_category (syn)	Anxiety	0.005455890489151553	0.06842371495694878	7.973683528560706	AgeGroup_1	['General_Health', 'grip_category']	{'General_Health', 'grip_category'}
Pain-Memory_Complaints (syn)	General_Health	0.011797576917797968	0.1485527290705766	7.941676327058929	AgeGroup_1	['Pain', 'Memory_Complaints']	{'Pain', 'Memory_Complaints'}
Pain-Memory_Problems (syn)	General_Health	0.011797576917797968	0.1485527290705766	7.941676327058929	AgeGroup_1	['Pain', 'Memory_Problems']	{'Memory_Problems', 'Pain'}
Pain-Health_vs_Peers (syn)	Anxiety	0.003925343625876258	0.0494628200468824	7.935947894106514	AgeGroup_1	['Pain', 'Health_vs_Peers']	{'Pain', 'Health_vs_Peers'}
Physical_Activity-BMI (syn)	Depression	0.002285371922601929	0.02889407636313934	7.909482531573206	AgeGroup_1	['Physical_Activity', 'BMI']	{'Physical_Activity', 'BMI'}
General_Health-Physical_Activity (syn)	Sleep	0.0022590957401840334	0.02888515402344127	7.820957916134709	AgeGroup_1	['General_Health', 'Physical_Activity']	{'General_Health', 'Physical_Activity'}
BMI-Memory_Problems (syn)	functionality_state	0.004555985263929015	0.058414513837888773	7.799406285521315	AgeGroup_1	['BMI', 'Memory_Problems']	{'Memory_Problems', 'BMI'}
BMI-Memory_Complaints (syn)	functionality_state	0.004555985263929015	0.058414513837888773	7.799406285521315	AgeGroup_1	['BMI', 'Memory_Complaints']	{'Memory_Complaints', 'BMI'}
Sleep-General_Health (syn)	Alcohol_Use	0.0026870639942934353	0.03460543488929905	7.764861221623744	AgeGroup_1	['Sleep', 'General_Health']	{'General_Health', 'Sleep'}
MMSE_Spell-Physical_Activity (syn)	Pain	0.0030150372537511632	0.03884579917500933	7.761552903488281	AgeGroup_1	['MMSE_Spell', 'Physical_Activity']	{'Physical_Activity', 'MMSE_Spell'}
Depression-Hearing (syn)	Sleep	0.0022896467405248925	0.029521453052779673	7.755874131369373	AgeGroup_1	['Depression', 'Hearing']	{'Hearing', 'Depression'}
Hearing-functionality_state (syn)	Alcohol_Use	0.002943143214888803	0.03814213516476916	7.71625186208061	AgeGroup_1	['Hearing', 'functionality_state']	{'Hearing', 'functionality_state'}
MMSE_Spell-Memory_Complaints (syn)	MAP_NormalElevated_vs_H	3.2756535619683856e-05	0.0004272741435627253	7.666397818166848	AgeGroup_1	['MMSE_Spell', 'Memory_Complaints']	{'MMSE_Spell', 'Memory_Complaints'}
MMSE_Spell-Memory_Problems (syn)	MAP_NormalElevated_vs_H	3.2756535619683856e-05	0.0004272741435627253	7.666397818166848	AgeGroup_1	['MMSE_Spell', 'Memory_Problems']	{'Memory_Problems', 'MMSE_Spell'}
MMSE_Spell-Pain (syn)	BMI	0.0007026140475404162	0.009270187991934506	7.579285858622534	AgeGroup_1	['MMSE_Spell', 'Pain']	{'Pain', 'MMSE_Spell'}
Pain-Memory_Complaints (syn)	MMSE_Spell	0.0002565890469611777	0.003388760908782972	7.571766019141441	AgeGroup_1	['Pain', 'Memory_Complaints']	{'Pain', 'Memory_Complaints'}
Pain-Memory_Problems (syn)	MMSE_Spell	0.0002565890469611777	0.003388760908782972	7.571766019141441	AgeGroup_1	['Pain', 'Memory_Problems']	{'Memory_Problems', 'Pain'}
MMSE_Spell-grip_category (syn)	Sleep	0.0009572376445797392	0.012779760249902159	7.4902629303008075	AgeGroup_1	['MMSE_Spell', 'grip_category']	{'MMSE_Spell', 'grip_category'}
Hearing-Health_vs_Peers (syn)	functionality_state	0.006612272991155521	0.08896916410023316	7.432095218637884	AgeGroup_1	['Hearing', 'Health_vs_Peers']	{'Hearing', 'Health_vs_Peers'}
Depression-MAP_NormalElevated_vs_H (syn)	Sleep	0.002136202976927085	0.029022178909563066	7.360587857940559	AgeGroup_1	['Depression', 'MAP_NormalElevated_vs_H']	{'Depression', 'MAP_NormalElevated_vs_H'}
Depression-Sleep (syn)	Alcohol_Use	0.0009326018420532973	0.012800272744223802	7.285796644248377	AgeGroup_1	['Depression', 'Sleep']	{'Sleep', 'Depression'}
Pain-functionality_state (syn)	grip_category	0.0012665353020307121	0.01746019747143339	7.253842942514764	AgeGroup_1	['Pain', 'functionality_state']	{'Pain', 'functionality_state'}
Hearing-Health_vs_Peers (syn)	Physical_Activity	0.0025758736013696878	0.035598157870607	7.235974430847046	AgeGroup_1	['Hearing', 'Health_vs_Peers']	{'Hearing', 'Health_vs_Peers'}
Health_vs_Peers-BMI (syn)	Anxiety	0.0015856420848524096	0.02204470961216845	7.19284632344239	AgeGroup_1	['Health_vs_Peers', 'BMI']	{'Health_vs_Peers', 'BMI'}
Sleep-Hearing (syn)	Depression	0.0020730868730540523	0.02887848094948307	7.178656234309861	AgeGroup_1	['Sleep', 'Hearing']	{'Hearing', 'Sleep'}
General_Health-Health_vs_Peers (syn)	Alcohol_Use	0.0024584801797139797	0.034336718845273055	7.159915863808358	AgeGroup_1	['General_Health', 'Health_vs_Peers']	{'General_Health', 'Health_vs_Peers'}
Physical_Activity-grip_category (syn)	General_Health	0.005185400761837776	0.07260961598092167	7.141479391931023	AgeGroup_1	['Physical_Activity', 'grip_category']	{'Physical_Activity', 'grip_category'}
MAP_NormalElevated_vs_H-functionality_state (syn)	Alcohol_Use	0.002678472325407767	0.037647321229844204	7.114642524112602	AgeGroup_1	['MAP_NormalElevated_vs_H', 'functionality_state']	{'functionality_state', 'MAP_NormalElevated_vs_H'}
Physical_Activity-BMI (syn)	Pain	0.0027323367037421897	0.03851070197736407	7.0950062280043875	AgeGroup_1	['Physical_Activity', 'BMI']	{'Physical_Activity', 'BMI'}
Sleep-Health_vs_Peers (syn)	General_Health	0.016174136592299437	0.23103348465270265	7.000775933675999	AgeGroup_1	['Sleep', 'Health_vs_Peers']	{'Health_vs_Peers', 'Sleep'}
Pain-WHR_Obesity (syn)	grip_category	0.0005249757862446787	0.007504490429608827	6.9954887832676365	AgeGroup_1	['Pain', 'WHR_Obesity']	{'WHR_Obesity', 'Pain'}
Sleep-Physical_Activity (syn)	functionality_state	0.008529344768209388	0.12296594808067642	6.9363469329032394	AgeGroup_1	['Sleep', 'Physical_Activity']	{'Physical_Activity', 'Sleep'}
General_Health-Health_vs_Peers (syn)	functionality_state	0.00855595272536387	0.12501587958013272	6.843892755143696	AgeGroup_1	['General_Health', 'Health_vs_Peers']	{'General_Health', 'Health_vs_Peers'}
Anxiety-MMSE_Spell (syn)	Sleep	0.004605251277978936	0.06730895395470594	6.841959364095803	AgeGroup_1	['Anxiety', 'MMSE_Spell']	{'MMSE_Spell', 'Anxiety'}
Sleep-Physical_Activity (syn)	grip_category	0.0011740864885394595	0.01721940610332467	6.81839130510297	AgeGroup_1	['Sleep', 'Physical_Activity']	{'Physical_Activity', 'Sleep'}
Physical_Activity-MAP_NormalElevated_vs_H (syn)	Anxiety	0.0013409842885008876	0.01968612354755539	6.8118250160398395	AgeGroup_1	['Physical_Activity', 'MAP_NormalElevated_vs_H']	{'Physical_Activity', 'MAP_NormalElevated_vs_H'}
Sleep-Pain (syn)	functionality_state	0.01114188803728044	0.1641581376846873	6.787289496839703	AgeGroup_1	['Sleep', 'Pain']	{'Pain', 'Sleep'}
General_Health-Alcohol_Use (syn)	Memory_Problems	0.0013459959906464243	0.019839865410867973	6.784300007948181	AgeGroup_1	['General_Health', 'Alcohol_Use']	{'General_Health', 'Alcohol_Use'}
General_Health-Alcohol_Use (syn)	Memory_Complaints	0.0013459959906463675	0.0198398654108679	6.784300007947919	AgeGroup_1	['General_Health', 'Alcohol_Use']	{'General_Health', 'Alcohol_Use'}
Sleep-General_Health (syn)	functionality_state	0.008462591288198842	0.12493395856742423	6.773651763889127	AgeGroup_1	['Sleep', 'General_Health']	{'General_Health', 'Sleep'}
Anxiety-functionality_state (syn)	Hearing	0.0004075006084941851	0.006025056321709916	6.763432352090214	AgeGroup_1	['Anxiety', 'functionality_state']	{'functionality_state', 'Anxiety'}
General_Health-grip_category (syn)	Depression	0.0034663459459147125	0.0516507429654472	6.711125042738677	AgeGroup_1	['General_Health', 'grip_category']	{'General_Health', 'grip_category'}
Anxiety-functionality_state (syn)	Depression	0.00723347692527795	0.10805265088424477	6.694400244772401	AgeGroup_1	['Anxiety', 'functionality_state']	{'functionality_state', 'Anxiety'}
Pain-BMI (syn)	Depression	0.0017478149052827514	0.026457636876499366	6.606088493244172	AgeGroup_1	['Pain', 'BMI']	{'Pain', 'BMI'}
Sleep-WHR_Obesity (syn)	MAP_NormalElevated_vs_H	0.0002083222421222254	0.0031943810600034194	6.521521327890743	AgeGroup_1	['Sleep', 'WHR_Obesity']	{'WHR_Obesity', 'Sleep'}
grip_category-functionality_state (syn)	Physical_Activity	0.007937511451461234	0.12241169109858387	6.484275627781979	AgeGroup_1	['grip_category', 'functionality_state']	{'grip_category', 'functionality_state'}
Depression-MAP_NormalElevated_vs_H (syn)	Physical_Activity	0.0018037640515323227	0.028467519416374105	6.336217866930912	AgeGroup_1	['Depression', 'MAP_NormalElevated_vs_H']	{'Depression', 'MAP_NormalElevated_vs_H'}
MMSE_Spell-Hearing (syn)	Alcohol_Use	0.0004934084077031012	0.007801776581439952	6.324308348907297	AgeGroup_1	['MMSE_Spell', 'Hearing']	{'Hearing', 'MMSE_Spell'}
Depression-Physical_Activity (syn)	functionality_state	0.0077151380755280385	0.12219122169888723	6.31398718194361	AgeGroup_1	['Depression', 'Physical_Activity']	{'Physical_Activity', 'Depression'}
Depression-functionality_state (syn)	Hearing	0.0003829757174524422	0.0061146861599517075	6.2632113477998494	AgeGroup_1	['Depression', 'functionality_state']	{'functionality_state', 'Depression'}
Pain-Memory_Problems (syn)	Health_vs_Peers	0.006863120440179915	0.1108001764694968	6.194142156505795	AgeGroup_1	['Pain', 'Memory_Problems']	{'Memory_Problems', 'Pain'}
Pain-Memory_Complaints (syn)	Health_vs_Peers	0.006863120440179915	0.1108001764694968	6.194142156505795	AgeGroup_1	['Pain', 'Memory_Complaints']	{'Pain', 'Memory_Complaints'}
Hearing-Health_vs_Peers (syn)	Anxiety	0.001347150788253556	0.02176079910755427	6.190722967457074	AgeGroup_1	['Hearing', 'Health_vs_Peers']	{'Hearing', 'Health_vs_Peers'}
Alcohol_Use-MAP_NormalElevated_vs_H (syn)	Physical_Activity	0.0012747014536452863	0.02072028657287286	6.151948956700889	AgeGroup_1	['Alcohol_Use', 'MAP_NormalElevated_vs_H']	{'Alcohol_Use', 'MAP_NormalElevated_vs_H'}
Anxiety-Hearing (syn)	Health_vs_Peers	0.001365435864257493	0.022292556661012704	6.125075221387657	AgeGroup_1	['Anxiety', 'Hearing']	{'Hearing', 'Anxiety'}
Health_vs_Peers-Memory_Problems (syn)	grip_category	0.0007093062221888672	0.0116512075757018	6.087834394677692	AgeGroup_1	['Health_vs_Peers', 'Memory_Problems']	{'Memory_Problems', 'Health_vs_Peers'}
Health_vs_Peers-Memory_Complaints (syn)	grip_category	0.0007093062221888672	0.0116512075757018	6.087834394677692	AgeGroup_1	['Health_vs_Peers', 'Memory_Complaints']	{'Health_vs_Peers', 'Memory_Complaints'}
Depression-Physical_Activity (syn)	Anxiety	0.0065011767130653654	0.1071414360838651	6.067845411346326	AgeGroup_1	['Depression', 'Physical_Activity']	{'Physical_Activity', 'Depression'}
BMI-functionality_state (syn)	General_Health	0.007483923142138636	0.12367511036966163	6.05127670375178	AgeGroup_1	['BMI', 'functionality_state']	{'functionality_state', 'BMI'}
Anxiety-Hearing (syn)	Sleep	0.003993378202909838	0.06674169864179383	5.983333184764305	AgeGroup_1	['Anxiety', 'Hearing']	{'Hearing', 'Anxiety'}
Pain-MAP_NormalElevated_vs_H (syn)	Alcohol_Use	0.0014973232698801801	0.025057258772728592	5.975606842955273	AgeGroup_1	['Pain', 'MAP_NormalElevated_vs_H']	{'Pain', 'MAP_NormalElevated_vs_H'}
Health_vs_Peers-functionality_state (syn)	Physical_Activity	0.007257379638406231	0.12174500203070016	5.961131477558442	AgeGroup_1	['Health_vs_Peers', 'functionality_state']	{'Health_vs_Peers', 'functionality_state'}
Pain-Memory_Problems (syn)	Depression	0.0015532303402092996	0.026087286576421797	5.95397430721346	AgeGroup_1	['Pain', 'Memory_Problems']	{'Memory_Problems', 'Pain'}
Pain-Memory_Complaints (syn)	Depression	0.0015532303402092996	0.026087286576421797	5.95397430721346	AgeGroup_1	['Pain', 'Memory_Complaints']	{'Pain', 'Memory_Complaints'}
Anxiety-functionality_state (syn)	Health_vs_Peers	0.005109491018321862	0.08701111275978618	5.87222810542346	AgeGroup_1	['Anxiety', 'functionality_state']	{'functionality_state', 'Anxiety'}
General_Health-Alcohol_Use (syn)	Depression	0.003003413614907197	0.05124420121488345	5.860982401331452	AgeGroup_1	['General_Health', 'Alcohol_Use']	{'General_Health', 'Alcohol_Use'}
Anxiety-Hearing (syn)	General_Health	0.003919215756902122	0.06703002966426279	5.8469551282201815	AgeGroup_1	['Anxiety', 'Hearing']	{'Hearing', 'Anxiety'}
Physical_Activity-Memory_Problems (syn)	functionality_state	0.007064104813897992	0.12147400465842571	5.815322244262579	AgeGroup_1	['Physical_Activity', 'Memory_Problems']	{'Memory_Problems', 'Physical_Activity'}
Physical_Activity-Memory_Complaints (syn)	functionality_state	0.007064104813897992	0.12147400465842571	5.815322244262579	AgeGroup_1	['Physical_Activity', 'Memory_Complaints']	{'Physical_Activity', 'Memory_Complaints'}
Sleep-Memory_Complaints (syn)	Anxiety	0.0037621977336182045	0.06509336360421396	5.779694772716662	AgeGroup_1	['Sleep', 'Memory_Complaints']	{'Sleep', 'Memory_Complaints'}
Sleep-Memory_Problems (syn)	Anxiety	0.0037621977336182045	0.06509336360421396	5.779694772716662	AgeGroup_1	['Sleep', 'Memory_Problems']	{'Memory_Problems', 'Sleep'}
General_Health-MAP_NormalElevated_vs_H (syn)	Sleep	0.0016172484943290449	0.028243306777586255	5.726130113108728	AgeGroup_1	['General_Health', 'MAP_NormalElevated_vs_H']	{'General_Health', 'MAP_NormalElevated_vs_H'}
General_Health-grip_category (syn)	Physical_Activity	0.004030450381409485	0.07090455615156183	5.684332009348184	AgeGroup_1	['General_Health', 'grip_category']	{'General_Health', 'grip_category'}
Sleep-MMSE_Spell (syn)	Memory_Problems	0.0006795033210607263	0.01202080161510127	5.652728851352912	AgeGroup_1	['Sleep', 'MMSE_Spell']	{'MMSE_Spell', 'Sleep'}
Sleep-MMSE_Spell (syn)	Memory_Complaints	0.0006795033210605731	0.012020801615101284	5.652728851351632	AgeGroup_1	['Sleep', 'MMSE_Spell']	{'MMSE_Spell', 'Sleep'}
Anxiety-Pain (syn)	Alcohol_Use	0.0014044182797944892	0.02496435378264291	5.625694508347122	AgeGroup_1	['Anxiety', 'Pain']	{'Pain', 'Anxiety'}
Hearing-General_Health (syn)	Depression	0.0027921454017111862	0.05095085240996459	5.4800759352263935	AgeGroup_1	['Hearing', 'General_Health']	{'Hearing', 'General_Health'}
Physical_Activity-BMI (syn)	MMSE_Spell	0.000574793821847449	0.010637598795778082	5.403417001171137	AgeGroup_1	['Physical_Activity', 'BMI']	{'Physical_Activity', 'BMI'}
MMSE_Spell-functionality_state (syn)	Physical_Activity	0.006463050562534556	0.12093723020965721	5.34413641798327	AgeGroup_1	['MMSE_Spell', 'functionality_state']	{'MMSE_Spell', 'functionality_state'}
Depression-MMSE_Spell (syn)	General_Health	0.0027417304402819666	0.05132217367291716	5.342194696887487	AgeGroup_1	['Depression', 'MMSE_Spell']	{'MMSE_Spell', 'Depression'}
Sleep-Pain (syn)	General_Health	0.007705033987371115	0.14434337289872404	5.337989429398476	AgeGroup_1	['Sleep', 'Pain']	{'Pain', 'Sleep'}
MMSE_Spell-Pain (syn)	Health_vs_Peers	0.005824026522932698	0.10975524489338308	5.3063765003578585	AgeGroup_1	['MMSE_Spell', 'Pain']	{'Pain', 'MMSE_Spell'}
MMSE_Spell-General_Health (syn)	Depression	0.0026976633873308565	0.05089035096461542	5.30093295919018	AgeGroup_1	['MMSE_Spell', 'General_Health']	{'General_Health', 'MMSE_Spell'}
General_Health-functionality_state (syn)	Anxiety	0.0035042511833010006	0.06635299629567061	5.281225233124318	AgeGroup_1	['General_Health', 'functionality_state']	{'General_Health', 'functionality_state'}
Sleep-Alcohol_Use (syn)	grip_category	0.0006209906099253189	0.011763538581303285	5.278943964295811	AgeGroup_1	['Sleep', 'Alcohol_Use']	{'Alcohol_Use', 'Sleep'}
Depression-Physical_Activity (syn)	BMI	0.0015043095389784087	0.02879140692628863	5.224855953825812	AgeGroup_1	['Depression', 'Physical_Activity']	{'Physical_Activity', 'Depression'}
BMI-WHR_Obesity (syn)	Health_vs_Peers	0.0011029967927443634	0.02118189200962428	5.207262846223566	AgeGroup_1	['BMI', 'WHR_Obesity']	{'WHR_Obesity', 'BMI'}
MAP_NormalElevated_vs_H-functionality_state (syn)	Hearing	0.0003082606808230191	0.005925816394038747	5.201995139996629	AgeGroup_1	['MAP_NormalElevated_vs_H', 'functionality_state']	{'functionality_state', 'MAP_NormalElevated_vs_H'}
BMI-functionality_state (syn)	Physical_Activity	0.0062636274475285055	0.12073780709465118	5.18779295255727	AgeGroup_1	['BMI', 'functionality_state']	{'functionality_state', 'BMI'}
Sleep-Physical_Activity (syn)	Hearing	0.0003273766444030648	0.006310933775711078	5.187451747046387	AgeGroup_1	['Sleep', 'Physical_Activity']	{'Physical_Activity', 'Sleep'}
Sleep-BMI (syn)	WHR_Obesity	0.0021882675842539293	0.04241502225551875	5.159180563601396	AgeGroup_1	['Sleep', 'BMI']	{'Sleep', 'BMI'}
Physical_Activity-MAP_NormalElevated_vs_H (syn)	General_Health	0.0036460109572995615	0.07107022617638344	5.1301524611035045	AgeGroup_1	['Physical_Activity', 'MAP_NormalElevated_vs_H']	{'Physical_Activity', 'MAP_NormalElevated_vs_H'}
Anxiety-General_Health (syn)	Physical_Activity	0.003615302907092444	0.07048940867724478	5.128859746357225	AgeGroup_1	['Anxiety', 'General_Health']	{'General_Health', 'Anxiety'}
Health_vs_Peers-Alcohol_Use (syn)	BMI	0.0010863466386259448	0.021263065628436037	5.109078143337551	AgeGroup_1	['Health_vs_Peers', 'Alcohol_Use']	{'Alcohol_Use', 'Health_vs_Peers'}
Anxiety-Depression (syn)	Sleep	0.003360936686463872	0.06583857313836715	5.1048139810084985	AgeGroup_1	['Anxiety', 'Depression']	{'Depression', 'Anxiety'}
Sleep-Pain (syn)	grip_category	0.0007600373901880717	0.015003775187044164	5.0656410184309335	AgeGroup_1	['Sleep', 'Pain']	{'Pain', 'Sleep'}
MMSE_Spell-MAP_NormalElevated_vs_H (syn)	Alcohol_Use	0.0003477286232291962	0.00688338720489444	5.051708016395524	AgeGroup_1	['MMSE_Spell', 'MAP_NormalElevated_vs_H']	{'MMSE_Spell', 'MAP_NormalElevated_vs_H'}
Memory_Complaints-functionality_state (syn)	Alcohol_Use	0.0019165865375825374	0.03832512331969297	5.0008620235742836	AgeGroup_1	['Memory_Complaints', 'functionality_state']	{'functionality_state', 'Memory_Complaints'}
Memory_Problems-functionality_state (syn)	Alcohol_Use	0.0019165865375825374	0.03832512331969297	5.0008620235742836	AgeGroup_1	['Memory_Problems', 'functionality_state']	{'Memory_Problems', 'functionality_state'}
Depression-functionality_state (syn)	Pain	0.008012030665950014	0.16076816545232722	4.983592767515799	AgeGroup_1	['Depression', 'functionality_state']	{'functionality_state', 'Depression'}
General_Health-Physical_Activity (syn)	Anxiety	0.003289316397233949	0.06613806150960357	4.9734091416579	AgeGroup_1	['General_Health', 'Physical_Activity']	{'General_Health', 'Physical_Activity'}
Pain-Physical_Activity (syn)	Memory_Problems	0.0006274749006074514	0.012714516551455559	4.935106247005656	AgeGroup_1	['Pain', 'Physical_Activity']	{'Physical_Activity', 'Pain'}
Pain-Physical_Activity (syn)	Memory_Complaints	0.0006274749006073228	0.012714516551455508	4.935106247004664	AgeGroup_1	['Pain', 'Physical_Activity']	{'Physical_Activity', 'Pain'}
General_Health-Physical_Activity (syn)	Memory_Problems	0.0010403384331555618	0.021275354366029033	4.88987593464812	AgeGroup_1	['General_Health', 'Physical_Activity']	{'General_Health', 'Physical_Activity'}
General_Health-Physical_Activity (syn)	Memory_Complaints	0.0010403384331555173	0.02127535436602915	4.8898759346478835	AgeGroup_1	['General_Health', 'Physical_Activity']	{'General_Health', 'Physical_Activity'}
BMI-functionality_state (syn)	MAP_NormalElevated_vs_H	0.0003754187437163476	0.007682744632518414	4.886518577323646	AgeGroup_1	['BMI', 'functionality_state']	{'functionality_state', 'BMI'}
Hearing-Physical_Activity (syn)	functionality_state	0.005850380623596934	0.12026028046812473	4.86476549100315	AgeGroup_1	['Hearing', 'Physical_Activity']	{'Hearing', 'Physical_Activity'}
MMSE_Spell-Alcohol_Use (syn)	General_Health	0.001682489378255363	0.034616690798029474	4.860341469587085	AgeGroup_1	['MMSE_Spell', 'Alcohol_Use']	{'Alcohol_Use', 'MMSE_Spell'}
Physical_Activity-BMI (syn)	MAP_NormalElevated_vs_H	0.0003092545690484264	0.00636402788546925	4.859415681608435	AgeGroup_1	['Physical_Activity', 'BMI']	{'Physical_Activity', 'BMI'}
Anxiety-General_Health (syn)	Memory_Complaints	0.0008840476778533581	0.01831144401726916	4.827842506683963	AgeGroup_1	['Anxiety', 'General_Health']	{'General_Health', 'Anxiety'}
Anxiety-General_Health (syn)	Memory_Problems	0.0008840476778533211	0.01831144401726916	4.827842506683761	AgeGroup_1	['Anxiety', 'General_Health']	{'General_Health', 'Anxiety'}
Pain-grip_category (syn)	functionality_state	0.007708946759937618	0.16054900900019564	4.801615910272124	AgeGroup_1	['Pain', 'grip_category']	{'Pain', 'grip_category'}
Hearing-Health_vs_Peers (syn)	Depression	0.0007668584449749844	0.01607450222764207	4.77065127190239	AgeGroup_1	['Hearing', 'Health_vs_Peers']	{'Hearing', 'Health_vs_Peers'}
Alcohol_Use-functionality_state (syn)	Physical_Activity	0.005732776869241687	0.1203412653599784	4.7637664869927665	AgeGroup_1	['Alcohol_Use', 'functionality_state']	{'Alcohol_Use', 'functionality_state'}
Anxiety-Pain (syn)	functionality_state	0.007627433196473816	0.1604674954367319	4.753257459222396	AgeGroup_1	['Anxiety', 'Pain']	{'Pain', 'Anxiety'}
Anxiety-Pain (syn)	Depression	0.0050181805235721706	0.105837354482539	4.741407745976935	AgeGroup_1	['Anxiety', 'Pain']	{'Pain', 'Anxiety'}
General_Health-BMI (syn)	WHR_Obesity	0.0019993984533877565	0.04220715890787368	4.737107412872492	AgeGroup_1	['General_Health', 'BMI']	{'General_Health', 'BMI'}
Anxiety-functionality_state (syn)	Alcohol_Use	0.0017286695256782407	0.036765568231291436	4.701870823274691	AgeGroup_1	['Anxiety', 'functionality_state']	{'functionality_state', 'Anxiety'}
Anxiety-Pain (syn)	Health_vs_Peers	0.00511370552410722	0.10902047875748597	4.6905916965220475	AgeGroup_1	['Anxiety', 'Pain']	{'Pain', 'Anxiety'}
BMI-grip_category (syn)	WHR_Obesity	0.001961552686686134	0.0419143632490363	4.679905728333435	AgeGroup_1	['BMI', 'grip_category']	{'grip_category', 'BMI'}
Anxiety-grip_category (syn)	Pain	0.0022604541439817595	0.04852665286156455	4.658170326377792	AgeGroup_1	['Anxiety', 'grip_category']	{'grip_category', 'Anxiety'}
Pain-Alcohol_Use (syn)	Anxiety	0.0022115955104154163	0.04774907193142155	4.631703656129206	AgeGroup_1	['Pain', 'Alcohol_Use']	{'Alcohol_Use', 'Pain'}
Hearing-functionality_state (syn)	Depression	0.001148542391121754	0.024843199282466484	4.623166195556615	AgeGroup_1	['Hearing', 'functionality_state']	{'Hearing', 'functionality_state'}
Depression-Pain (syn)	functionality_state	0.007289182883749839	0.1601292451240079	4.552062228298723	AgeGroup_1	['Depression', 'Pain']	{'Pain', 'Depression'}
MAP_NormalElevated_vs_H-functionality_state (syn)	Health_vs_Peers	0.0038917449552468026	0.08569125286353711	4.541589514911617	AgeGroup_1	['MAP_NormalElevated_vs_H', 'functionality_state']	{'functionality_state', 'MAP_NormalElevated_vs_H'}
Anxiety-Alcohol_Use (syn)	Depression	0.004797783035547945	0.10564118525725737	4.541583875516339	AgeGroup_1	['Anxiety', 'Alcohol_Use']	{'Alcohol_Use', 'Anxiety'}
Pain-Hearing (syn)	functionality_state	0.007237708482598653	0.1600777707228567	4.521370112736844	AgeGroup_1	['Pain', 'Hearing']	{'Hearing', 'Pain'}
Depression-grip_category (syn)	Anxiety	0.004740593313885345	0.10554761323143987	4.491426351338134	AgeGroup_1	['Depression', 'grip_category']	{'grip_category', 'Depression'}
Depression-MMSE_Spell (syn)	Pain	0.0011626445687901194	0.026268239397174244	4.426046798230371	AgeGroup_1	['Depression', 'MMSE_Spell']	{'MMSE_Spell', 'Depression'}
Hearing-functionality_state (syn)	Physical_Activity	0.005275147213422137	0.11974932686054482	4.405158134680255	AgeGroup_1	['Hearing', 'functionality_state']	{'Hearing', 'functionality_state'}
General_Health-MAP_NormalElevated_vs_H (syn)	Alcohol_Use	0.0014640849414220966	0.03328444509916453	4.3987061735899164	AgeGroup_1	['General_Health', 'MAP_NormalElevated_vs_H']	{'General_Health', 'MAP_NormalElevated_vs_H'}
General_Health-MAP_NormalElevated_vs_H (syn)	Physical_Activity	0.0030538243276384703	0.0700241917055799	4.361099004867378	AgeGroup_1	['General_Health', 'MAP_NormalElevated_vs_H']	{'General_Health', 'MAP_NormalElevated_vs_H'}
Anxiety-Physical_Activity (syn)	Sleep	0.0028449989971641864	0.06532263544906745	4.355303452786214	AgeGroup_1	['Anxiety', 'Physical_Activity']	{'Physical_Activity', 'Anxiety'}
Pain-grip_category (syn)	Health_vs_Peers	0.004682026051847097	0.10858879928522576	4.3117025721492785	AgeGroup_1	['Pain', 'grip_category']	{'Pain', 'grip_category'}
BMI-functionality_state (syn)	MMSE_Spell	0.00033160778688703257	0.007716384516819805	4.297450265266199	AgeGroup_1	['BMI', 'functionality_state']	{'functionality_state', 'BMI'}
Sleep-General_Health (syn)	Health_vs_Peers	0.009639933122992286	0.2245409419524937	4.293173903684708	AgeGroup_1	['Sleep', 'General_Health']	{'General_Health', 'Sleep'}
Anxiety-MAP_NormalElevated_vs_H (syn)	Sleep	0.0027874967318426893	0.06526513318374595	4.271035077787761	AgeGroup_1	['Anxiety', 'MAP_NormalElevated_vs_H']	{'Anxiety', 'MAP_NormalElevated_vs_H'}
Health_vs_Peers-grip_category (syn)	Memory_Complaints	0.0005966091479792497	0.014174613925881588	4.208997515550631	AgeGroup_1	['Health_vs_Peers', 'grip_category']	{'grip_category', 'Health_vs_Peers'}
Health_vs_Peers-grip_category (syn)	Memory_Problems	0.0005966091479791852	0.014174613925881529	4.208997515550193	AgeGroup_1	['Health_vs_Peers', 'grip_category']	{'grip_category', 'Health_vs_Peers'}
General_Health-Alcohol_Use (syn)	Pain	0.005986418231849836	0.14228947332714037	4.20721090033579	AgeGroup_1	['General_Health', 'Alcohol_Use']	{'General_Health', 'Alcohol_Use'}
Alcohol_Use-functionality_state (syn)	Health_vs_Peers	0.003590295983094645	0.08538980389138492	4.204595653670162	AgeGroup_1	['Alcohol_Use', 'functionality_state']	{'Alcohol_Use', 'functionality_state'}
Depression-Memory_Problems (syn)	Anxiety	0.004379306801200142	0.10489900309947439	4.174784003473609	AgeGroup_1	['Depression', 'Memory_Problems']	{'Memory_Problems', 'Depression'}
Depression-Memory_Complaints (syn)	Anxiety	0.004379306801200142	0.10489900309947439	4.174784003473609	AgeGroup_1	['Depression', 'Memory_Complaints']	{'Memory_Complaints', 'Depression'}
MMSE_Spell-Pain (syn)	functionality_state	0.006640127794799812	0.15948019003505792	4.163606648161215	AgeGroup_1	['MMSE_Spell', 'Pain']	{'Pain', 'MMSE_Spell'}
Pain-grip_category (syn)	General_Health	0.005895248864355237	0.1425335877757082	4.136041866589396	AgeGroup_1	['Pain', 'grip_category']	{'Pain', 'grip_category'}
Depression-General_Health (syn)	functionality_state	0.00488384227319087	0.12133941012142545	4.024943147740347	AgeGroup_1	['Depression', 'General_Health']	{'General_Health', 'Depression'}
MMSE_Spell-General_Health (syn)	functionality_state	0.004879939440210577	0.1212591150253944	4.024389786440885	AgeGroup_1	['MMSE_Spell', 'General_Health']	{'General_Health', 'MMSE_Spell'}
Anxiety-MMSE_Spell (syn)	General_Health	0.002644409587409949	0.06575669901887211	4.021505986258535	AgeGroup_1	['Anxiety', 'MMSE_Spell']	{'MMSE_Spell', 'Anxiety'}
Health_vs_Peers-MAP_NormalElevated_vs_H (syn)	Physical_Activity	0.0013818785321981512	0.0344458718011693	4.01173917203989	AgeGroup_1	['Health_vs_Peers', 'MAP_NormalElevated_vs_H']	{'Health_vs_Peers', 'MAP_NormalElevated_vs_H'}
Pain-functionality_state (syn)	Physical_Activity	0.0047790470064468646	0.11925322665356954	4.007478154306038	AgeGroup_1	['Pain', 'functionality_state']	{'Pain', 'functionality_state'}
Anxiety-General_Health (syn)	functionality_state	0.00484739831600276	0.12139719175518497	3.993006959978317	AgeGroup_1	['Anxiety', 'General_Health']	{'General_Health', 'Anxiety'}
Anxiety-WHR_Obesity (syn)	Alcohol_Use	0.00037302911581667855	0.009349047941928078	3.990022493560428	AgeGroup_1	['Anxiety', 'WHR_Obesity']	{'WHR_Obesity', 'Anxiety'}
Anxiety-BMI (syn)	Memory_Complaints	0.0002341372562915433	0.0058794424371810695	3.982303743818975	AgeGroup_1	['Anxiety', 'BMI']	{'BMI', 'Anxiety'}
Anxiety-BMI (syn)	Memory_Problems	0.00023413725629150886	0.0058794424371810695	3.982303743818389	AgeGroup_1	['Anxiety', 'BMI']	{'BMI', 'Anxiety'}
Hearing-Physical_Activity (syn)	Pain	0.0014916100887717705	0.03761515528158875	3.9654497704595664	AgeGroup_1	['Hearing', 'Physical_Activity']	{'Hearing', 'Physical_Activity'}
General_Health-functionality_state (syn)	Health_vs_Peers	0.00872784981604433	0.22362885864554566	3.9028280468390144	AgeGroup_1	['General_Health', 'functionality_state']	{'General_Health', 'functionality_state'}
Health_vs_Peers-Memory_Complaints (syn)	Pain	0.004190180383244514	0.10753071068408995	3.8967289963838074	AgeGroup_1	['Health_vs_Peers', 'Memory_Complaints']	{'Health_vs_Peers', 'Memory_Complaints'}
Health_vs_Peers-Memory_Problems (syn)	Pain	0.004190180383244514	0.10753071068408995	3.8967289963838074	AgeGroup_1	['Health_vs_Peers', 'Memory_Problems']	{'Memory_Problems', 'Health_vs_Peers'}
Health_vs_Peers-grip_category (syn)	General_Health	0.008623100665269761	0.2234824487256729	3.8585135944410154	AgeGroup_1	['Health_vs_Peers', 'grip_category']	{'grip_category', 'Health_vs_Peers'}
MMSE_Spell-Health_vs_Peers (syn)	Sleep	0.0007928706593220536	0.020643339264622702	3.840806224024168	AgeGroup_1	['MMSE_Spell', 'Health_vs_Peers']	{'MMSE_Spell', 'Health_vs_Peers'}
MMSE_Spell-General_Health (syn)	BMI	0.00046395237589067	0.012106282801952613	3.832327259163643	AgeGroup_1	['MMSE_Spell', 'General_Health']	{'General_Health', 'MMSE_Spell'}
Hearing-General_Health (syn)	functionality_state	0.004627978990010675	0.12100715457519452	3.8245498840606342	AgeGroup_1	['Hearing', 'General_Health']	{'Hearing', 'General_Health'}
Anxiety-Depression (syn)	grip_category	0.0004914057369735511	0.012899593269946455	3.8094669086848727	AgeGroup_1	['Anxiety', 'Depression']	{'Depression', 'Anxiety'}
Anxiety-Health_vs_Peers (syn)	Depression	0.003986894987270361	0.10480606894623723	3.8040688171555543	AgeGroup_1	['Anxiety', 'Health_vs_Peers']	{'Health_vs_Peers', 'Anxiety'}
Anxiety-MMSE_Spell (syn)	Depression	0.003984038688859754	0.10480714855323749	3.8013043421709303	AgeGroup_1	['Anxiety', 'MMSE_Spell']	{'MMSE_Spell', 'Anxiety'}
MMSE_Spell-Pain (syn)	General_Health	0.005393386122110536	0.14208438385574496	3.7959035157490066	AgeGroup_1	['MMSE_Spell', 'Pain']	{'Pain', 'MMSE_Spell'}
Hearing-BMI (syn)	Depression	8.419760939434628e-05	0.002219062050990328	3.7942881929223384	AgeGroup_1	['Hearing', 'BMI']	{'Hearing', 'BMI'}
General_Health-grip_category (syn)	functionality_state	0.004488851048405023	0.12086802663358888	3.713844904585862	AgeGroup_1	['General_Health', 'grip_category']	{'General_Health', 'grip_category'}
Depression-BMI (syn)	MAP_NormalElevated_vs_H	0.0002570287941318405	0.006938935027551853	3.704153347902489	AgeGroup_1	['Depression', 'BMI']	{'BMI', 'Depression'}
General_Health-Memory_Complaints (syn)	Depression	0.0018422071159196185	0.05000091412417303	3.6843468728284714	AgeGroup_1	['General_Health', 'Memory_Complaints']	{'General_Health', 'Memory_Complaints'}
General_Health-Memory_Problems (syn)	Depression	0.0018422071159196185	0.05000091412417303	3.6843468728284714	AgeGroup_1	['General_Health', 'Memory_Problems']	{'General_Health', 'Memory_Problems'}
MAP_NormalElevated_vs_H-functionality_state (syn)	Physical_Activity	0.004351001964720485	0.11882518161184316	3.661683412303597	AgeGroup_1	['MAP_NormalElevated_vs_H', 'functionality_state']	{'functionality_state', 'MAP_NormalElevated_vs_H'}
Depression-WHR_Obesity (syn)	Sleep	0.0010250649521638731	0.02815640122509637	3.6406106873140165	AgeGroup_1	['Depression', 'WHR_Obesity']	{'WHR_Obesity', 'Depression'}
Anxiety-MMSE_Spell (syn)	Pain	0.0017416964764204682	0.04800789519400325	3.6279375910611185	AgeGroup_1	['Anxiety', 'MMSE_Spell']	{'MMSE_Spell', 'Anxiety'}
Depression-MAP_NormalElevated_vs_H (syn)	General_Health	0.0018115798487510987	0.050144767174845443	3.612699690945733	AgeGroup_1	['Depression', 'MAP_NormalElevated_vs_H']	{'Depression', 'MAP_NormalElevated_vs_H'}
Sleep-BMI (syn)	Memory_Problems	0.0003486814498598206	0.010049604923845995	3.4696035565782206	AgeGroup_1	['Sleep', 'BMI']	{'Sleep', 'BMI'}
Sleep-BMI (syn)	Memory_Complaints	0.0003486814498597661	0.010049604923846054	3.469603556577658	AgeGroup_1	['Sleep', 'BMI']	{'Sleep', 'BMI'}
Depression-functionality_state (syn)	Health_vs_Peers	0.002938765111125269	0.0847926530542993	3.46582516912562	AgeGroup_1	['Depression', 'functionality_state']	{'functionality_state', 'Depression'}
Physical_Activity-functionality_state (syn)	Pain	0.00541484875811215	0.15798516760900466	3.4274412212627996	AgeGroup_1	['Physical_Activity', 'functionality_state']	{'Physical_Activity', 'functionality_state'}
MMSE_Spell-Health_vs_Peers (syn)	functionality_state	0.0029099732036590334	0.08526686431273667	3.412783180329007	AgeGroup_1	['MMSE_Spell', 'Health_vs_Peers']	{'MMSE_Spell', 'Health_vs_Peers'}
Depression-Alcohol_Use (syn)	Anxiety	0.003525159657367706	0.1040448559556419	3.3881152748874097	AgeGroup_1	['Depression', 'Alcohol_Use']	{'Alcohol_Use', 'Depression'}
Health_vs_Peers-WHR_Obesity (syn)	Sleep	0.0007029142668902918	0.02077400761038975	3.383623805638454	AgeGroup_1	['Health_vs_Peers', 'WHR_Obesity']	{'WHR_Obesity', 'Health_vs_Peers'}
Anxiety-WHR_Obesity (syn)	grip_category	0.00042602684994664814	0.01285008065290483	3.315363237431062	AgeGroup_1	['Anxiety', 'WHR_Obesity']	{'WHR_Obesity', 'Anxiety'}
Anxiety-Memory_Complaints (syn)	Depression	0.003446891724362366	0.10426606568332923	3.3058615013163184	AgeGroup_1	['Anxiety', 'Memory_Complaints']	{'Memory_Complaints', 'Anxiety'}
Anxiety-Memory_Problems (syn)	Depression	0.003446891724362366	0.10426606568332923	3.3058615013163184	AgeGroup_1	['Anxiety', 'Memory_Problems']	{'Memory_Problems', 'Anxiety'}
BMI-functionality_state (syn)	WHR_Obesity	0.001363710150461408	0.04144676097438932	3.2902695371155017	AgeGroup_1	['BMI', 'functionality_state']	{'functionality_state', 'BMI'}
Pain-WHR_Obesity (syn)	Sleep	0.001302546699766571	0.03985500939801862	3.2682132545961124	AgeGroup_1	['Pain', 'WHR_Obesity']	{'WHR_Obesity', 'Pain'}
MMSE_Spell-Physical_Activity (syn)	Alcohol_Use	0.0006480704726726976	0.019897742334800326	3.257005049961117	AgeGroup_1	['MMSE_Spell', 'Physical_Activity']	{'Physical_Activity', 'MMSE_Spell'}
Anxiety-functionality_state (syn)	Physical_Activity	0.00384841931289431	0.11832259896001696	3.252480377138057	AgeGroup_1	['Anxiety', 'functionality_state']	{'functionality_state', 'Anxiety'}
General_Health-Physical_Activity (syn)	BMI	0.000908733739982105	0.028044292014205927	3.2403518674024037	AgeGroup_1	['General_Health', 'Physical_Activity']	{'General_Health', 'Physical_Activity'}
General_Health-MAP_NormalElevated_vs_H (syn)	Memory_Problems	0.0005999895204195904	0.018566326301234212	3.231600644548112	AgeGroup_1	['General_Health', 'MAP_NormalElevated_vs_H']	{'General_Health', 'MAP_NormalElevated_vs_H'}
General_Health-MAP_NormalElevated_vs_H (syn)	Memory_Complaints	0.0005999895204195833	0.018566326301234243	3.231600644548068	AgeGroup_1	['General_Health', 'MAP_NormalElevated_vs_H']	{'General_Health', 'MAP_NormalElevated_vs_H'}
Hearing-functionality_state (syn)	General_Health	0.0038681056092933143	0.1201192582917646	3.2202210239242817	AgeGroup_1	['Hearing', 'functionality_state']	{'Hearing', 'functionality_state'}
Depression-BMI (syn)	Anxiety	0.0033306888091798013	0.10418758602659688	3.19681925285182	AgeGroup_1	['Depression', 'BMI']	{'BMI', 'Depression'}
Depression-WHR_Obesity (syn)	BMI	0.001264825971400186	0.04125065298617899	3.0661962413636585	AgeGroup_1	['Depression', 'WHR_Obesity']	{'WHR_Obesity', 'Depression'}
Hearing-grip_category (syn)	BMI	0.00035357844163202566	0.011535434698436063	3.0651505632463305	AgeGroup_1	['Hearing', 'grip_category']	{'Hearing', 'grip_category'}
Health_vs_Peers-Memory_Complaints (syn)	General_Health	0.0067860666719162166	0.22192584038343738	3.0578082571148255	AgeGroup_1	['Health_vs_Peers', 'Memory_Complaints']	{'Health_vs_Peers', 'Memory_Complaints'}
Health_vs_Peers-Memory_Problems (syn)	General_Health	0.0067860666719162166	0.22192584038343738	3.0578082571148255	AgeGroup_1	['Health_vs_Peers', 'Memory_Problems']	{'Memory_Problems', 'Health_vs_Peers'}
Sleep-Hearing (syn)	Anxiety	0.0019341920154746452	0.06337558442351704	3.0519513675	AgeGroup_1	['Sleep', 'Hearing']	{'Hearing', 'Sleep'}
MMSE_Spell-Physical_Activity (syn)	functionality_state	0.0035378761690670305	0.11794777601359474	2.9995276626998484	AgeGroup_1	['MMSE_Spell', 'Physical_Activity']	{'Physical_Activity', 'MMSE_Spell'}
Health_vs_Peers-grip_category (syn)	Pain	0.003173227477536652	0.10627916467982361	2.985747476559785	AgeGroup_1	['Health_vs_Peers', 'grip_category']	{'grip_category', 'Health_vs_Peers'}
Depression-General_Health (syn)	Pain	0.004132611085481009	0.14065072334315765	2.938208199184531	AgeGroup_1	['Depression', 'General_Health']	{'General_Health', 'Depression'}
General_Health-Memory_Problems (syn)	Alcohol_Use	0.0009932449422330567	0.034198332932234725	2.904366549683017	AgeGroup_1	['General_Health', 'Memory_Problems']	{'General_Health', 'Memory_Problems'}
General_Health-Memory_Complaints (syn)	Alcohol_Use	0.0009932449422330567	0.034198332932234725	2.904366549683017	AgeGroup_1	['General_Health', 'Memory_Complaints']	{'General_Health', 'Memory_Complaints'}
General_Health-Memory_Problems (syn)	BMI	0.0003473452384684687	0.011989675664530415	2.8970361516620122	AgeGroup_1	['General_Health', 'Memory_Problems']	{'General_Health', 'Memory_Problems'}
General_Health-Memory_Complaints (syn)	BMI	0.0003473452384684687	0.011989675664530415	2.8970361516620122	AgeGroup_1	['General_Health', 'Memory_Complaints']	{'General_Health', 'Memory_Complaints'}
Health_vs_Peers-BMI (syn)	WHR_Obesity	0.0012093018612805869	0.04179455085594095	2.8934438497708816	AgeGroup_1	['Health_vs_Peers', 'BMI']	{'Health_vs_Peers', 'BMI'}
MMSE_Spell-Health_vs_Peers (syn)	Pain	0.003071697297414768	0.10617763449970175	2.89297959206597	AgeGroup_1	['MMSE_Spell', 'Health_vs_Peers']	{'MMSE_Spell', 'Health_vs_Peers'}
MMSE_Spell-General_Health (syn)	Sleep	0.0007847774247358613	0.027453005825417612	2.858621127779269	AgeGroup_1	['MMSE_Spell', 'General_Health']	{'General_Health', 'MMSE_Spell'}
Sleep-grip_category (syn)	Anxiety	0.001776764475868768	0.06316635121561692	2.8128337978614946	AgeGroup_1	['Sleep', 'grip_category']	{'grip_category', 'Sleep'}
Alcohol_Use-functionality_state (syn)	Pain	0.004216407326636857	0.15678672617752942	2.68926294300107	AgeGroup_1	['Alcohol_Use', 'functionality_state']	{'Alcohol_Use', 'functionality_state'}
BMI-WHR_Obesity (syn)	MAP_NormalElevated_vs_H	0.00016181331749266865	0.006216586633913492	2.60292869739681	AgeGroup_1	['BMI', 'WHR_Obesity']	{'WHR_Obesity', 'BMI'}
Anxiety-MAP_NormalElevated_vs_H (syn)	General_Health	0.001679138853312041	0.06469601117537872	2.5954287177925255	AgeGroup_1	['Anxiety', 'MAP_NormalElevated_vs_H']	{'Anxiety', 'MAP_NormalElevated_vs_H'}
Depression-WHR_Obesity (syn)	Alcohol_Use	0.00025607380838574376	0.01009820161131415	2.535835768012747	AgeGroup_1	['Depression', 'WHR_Obesity']	{'WHR_Obesity', 'Depression'}
Sleep-MMSE_Spell (syn)	Anxiety	0.0016150317196181227	0.06403921771447879	2.521941674582599	AgeGroup_1	['Sleep', 'MMSE_Spell']	{'MMSE_Spell', 'Sleep'}
Anxiety-Hearing (syn)	Pain	0.0011643791499546747	0.04743057786753744	2.4549124263392166	AgeGroup_1	['Anxiety', 'Hearing']	{'Hearing', 'Anxiety'}
Memory_Problems-functionality_state (syn)	grip_category	0.0004473166048110769	0.018394168525010447	2.4318392223212646	AgeGroup_1	['Memory_Problems', 'functionality_state']	{'Memory_Problems', 'functionality_state'}
Memory_Complaints-functionality_state (syn)	grip_category	0.0004473166048110769	0.018394168525010447	2.4318392223212646	AgeGroup_1	['Memory_Complaints', 'functionality_state']	{'functionality_state', 'Memory_Complaints'}
Depression-Memory_Problems (syn)	Alcohol_Use	0.0002543803205339117	0.01050077380997072	2.4224911910051037	AgeGroup_1	['Depression', 'Memory_Problems']	{'Memory_Problems', 'Depression'}
Depression-Memory_Complaints (syn)	Alcohol_Use	0.0002543803205339117	0.01050077380997072	2.4224911910051037	AgeGroup_1	['Depression', 'Memory_Complaints']	{'Memory_Complaints', 'Depression'}
Alcohol_Use-WHR_Obesity (syn)	Physical_Activity	0.0004849017336340223	0.020180094207933593	2.402871506136915	AgeGroup_1	['Alcohol_Use', 'WHR_Obesity']	{'WHR_Obesity', 'Alcohol_Use'}
General_Health-Memory_Complaints (syn)	Pain	0.0033098857019793673	0.13964766308121737	2.3701690590084405	AgeGroup_1	['General_Health', 'Memory_Complaints']	{'General_Health', 'Memory_Complaints'}
General_Health-Memory_Problems (syn)	Pain	0.0033098857019793673	0.13964766308121737	2.3701690590084405	AgeGroup_1	['General_Health', 'Memory_Problems']	{'General_Health', 'Memory_Problems'}
Anxiety-WHR_Obesity (syn)	Sleep	0.001497366793263262	0.06401737943865751	2.3390004501794124	AgeGroup_1	['Anxiety', 'WHR_Obesity']	{'WHR_Obesity', 'Anxiety'}
MMSE_Spell-Memory_Complaints (syn)	Hearing	0.00040377271688118494	0.017299994936517068	2.3339470234693303	AgeGroup_1	['MMSE_Spell', 'Memory_Complaints']	{'MMSE_Spell', 'Memory_Complaints'}
MMSE_Spell-Memory_Problems (syn)	Hearing	0.00040377271688118494	0.017299994936517068	2.3339470234693303	AgeGroup_1	['MMSE_Spell', 'Memory_Problems']	{'Memory_Problems', 'MMSE_Spell'}
Depression-Pain (syn)	Health_vs_Peers	0.0024584914822983576	0.1063652647156771	2.3113668629228754	AgeGroup_1	['Depression', 'Pain']	{'Pain', 'Depression'}
Sleep-General_Health (syn)	Physical_Activity	0.0015520229867678375	0.06914778536044865	2.2445013657018267	AgeGroup_1	['Sleep', 'General_Health']	{'General_Health', 'Sleep'}
Sleep-Alcohol_Use (syn)	Anxiety	0.001395637012291858	0.06271439644694103	2.225385384155972	AgeGroup_1	['Sleep', 'Alcohol_Use']	{'Alcohol_Use', 'Sleep'}
MMSE_Spell-Physical_Activity (syn)	General_Health	0.0015029413315313846	0.06894379250442668	2.1799516344200023	AgeGroup_1	['MMSE_Spell', 'Physical_Activity']	{'Physical_Activity', 'MMSE_Spell'}
MMSE_Spell-General_Health (syn)	Pain	0.002918993886246799	0.13922204898153728	2.096646262284142	AgeGroup_1	['MMSE_Spell', 'General_Health']	{'General_Health', 'MMSE_Spell'}
Hearing-BMI (syn)	Memory_Complaints	0.00036661908093251356	0.01766539040361656	2.0753522710568415	AgeGroup_1	['Hearing', 'BMI']	{'Hearing', 'BMI'}
Hearing-BMI (syn)	Memory_Problems	0.00036661908093241793	0.017665390403616484	2.0753522710563086	AgeGroup_1	['Hearing', 'BMI']	{'Hearing', 'BMI'}
Alcohol_Use-WHR_Obesity (syn)	functionality_state	0.0007351091199365165	0.035565148894142515	2.066936714153858	AgeGroup_1	['Alcohol_Use', 'WHR_Obesity']	{'WHR_Obesity', 'Alcohol_Use'}
Depression-Hearing (syn)	Health_vs_Peers	0.00033144100535291134	0.01604520047539278	2.065670702346259	AgeGroup_1	['Depression', 'Hearing']	{'Hearing', 'Depression'}
Anxiety-Sleep (syn)	Depression	0.0020720793963773746	0.10289125335534427	2.0138537813522985	AgeGroup_1	['Anxiety', 'Sleep']	{'Sleep', 'Anxiety'}
Memory_Complaints-MAP_NormalElevated_vs_H (syn)	Anxiety	0.00010798689846927023	0.005427636538465857	1.9895749780583714	AgeGroup_1	['Memory_Complaints', 'MAP_NormalElevated_vs_H']	{'Memory_Complaints', 'MAP_NormalElevated_vs_H'}
Memory_Problems-MAP_NormalElevated_vs_H (syn)	Anxiety	0.00010798689846927023	0.005427636538465857	1.9895749780583714	AgeGroup_1	['Memory_Problems', 'MAP_NormalElevated_vs_H']	{'Memory_Problems', 'MAP_NormalElevated_vs_H'}
Anxiety-WHR_Obesity (syn)	Physical_Activity	0.0003561495456302867	0.018644090345423008	1.9102543435041812	AgeGroup_1	['Anxiety', 'WHR_Obesity']	{'WHR_Obesity', 'Anxiety'}
Pain-WHR_Obesity (syn)	functionality_state	0.0029562126868615296	0.1557962749271196	1.8974861165611472	AgeGroup_1	['Pain', 'WHR_Obesity']	{'WHR_Obesity', 'Pain'}
General_Health-Memory_Problems (syn)	Physical_Activity	0.0013468389882669474	0.07122869443602554	1.8908657514095226	AgeGroup_1	['General_Health', 'Memory_Problems']	{'General_Health', 'Memory_Problems'}
General_Health-Memory_Complaints (syn)	Physical_Activity	0.0013468389882669474	0.07122869443602554	1.8908657514095226	AgeGroup_1	['General_Health', 'Memory_Complaints']	{'General_Health', 'Memory_Complaints'}
MMSE_Spell-grip_category (syn)	BMI	0.00020302030754327128	0.010791885454936605	1.8812311193536837	AgeGroup_1	['MMSE_Spell', 'grip_category']	{'MMSE_Spell', 'grip_category'}
Pain-grip_category (syn)	Memory_Complaints	0.0002061893345497724	0.011000191341028342	1.8744158911193718	AgeGroup_1	['Pain', 'grip_category']	{'Pain', 'grip_category'}
Pain-grip_category (syn)	Memory_Problems	0.00020618933454974334	0.011000191341028313	1.8744158911191129	AgeGroup_1	['Pain', 'grip_category']	{'Pain', 'grip_category'}
MMSE_Spell-MAP_NormalElevated_vs_H (syn)	Physical_Activity	0.000191317095265145	0.010224633223476408	1.871138955144804	AgeGroup_1	['MMSE_Spell', 'MAP_NormalElevated_vs_H']	{'MMSE_Spell', 'MAP_NormalElevated_vs_H'}
General_Health-Memory_Complaints (syn)	Anxiety	0.001195099312713866	0.06404384442508346	1.8660642930513904	AgeGroup_1	['General_Health', 'Memory_Complaints']	{'General_Health', 'Memory_Complaints'}
General_Health-Memory_Problems (syn)	Anxiety	0.001195099312713866	0.06404384442508346	1.8660642930513904	AgeGroup_1	['General_Health', 'Memory_Problems']	{'General_Health', 'Memory_Problems'}
grip_category-functionality_state (syn)	General_Health	0.0022014753254131283	0.11839266255293615	1.8594693944219702	AgeGroup_1	['grip_category', 'functionality_state']	{'grip_category', 'functionality_state'}
BMI-functionality_state (syn)	Anxiety	0.0006013363337387389	0.032466213289381124	1.8521911637148665	AgeGroup_1	['BMI', 'functionality_state']	{'functionality_state', 'BMI'}
General_Health-BMI (syn)	Health_vs_Peers	0.004036689286206521	0.21893769811570787	1.8437616367342746	AgeGroup_1	['General_Health', 'BMI']	{'General_Health', 'BMI'}
Sleep-WHR_Obesity (syn)	Physical_Activity	0.00010115022309384569	0.005492083053686034	1.8417460570986504	AgeGroup_1	['Sleep', 'WHR_Obesity']	{'WHR_Obesity', 'Sleep'}
Hearing-functionality_state (syn)	Health_vs_Peers	0.0015058058809452306	0.08387731250283559	1.7952481261179234	AgeGroup_1	['Hearing', 'functionality_state']	{'Hearing', 'functionality_state'}
Physical_Activity-MAP_NormalElevated_vs_H (syn)	functionality_state	0.002103928224999438	0.11769526563637074	1.7876065053455066	AgeGroup_1	['Physical_Activity', 'MAP_NormalElevated_vs_H']	{'Physical_Activity', 'MAP_NormalElevated_vs_H'}
grip_category-functionality_state (syn)	Health_vs_Peers	0.0014576494458432255	0.08348869983462988	1.7459242373284798	AgeGroup_1	['grip_category', 'functionality_state']	{'grip_category', 'functionality_state'}
Hearing-Health_vs_Peers (syn)	General_Health	0.003786917996524495	0.2186646759434459	1.731838021018045	AgeGroup_1	['Hearing', 'Health_vs_Peers']	{'Hearing', 'Health_vs_Peers'}
MMSE_Spell-functionality_state (syn)	General_Health	0.0019816894101669547	0.1182503360231893	1.675842519194481	AgeGroup_1	['MMSE_Spell', 'functionality_state']	{'MMSE_Spell', 'functionality_state'}
BMI-WHR_Obesity (syn)	functionality_state	0.0009108163537604175	0.05476934492772017	1.6630039211942993	AgeGroup_1	['BMI', 'WHR_Obesity']	{'WHR_Obesity', 'BMI'}
MMSE_Spell-Health_vs_Peers (syn)	General_Health	0.003580108073742008	0.21851147910993682	1.638407322271978	AgeGroup_1	['MMSE_Spell', 'Health_vs_Peers']	{'MMSE_Spell', 'Health_vs_Peers'}
Physical_Activity-BMI (syn)	General_Health	0.0011113308433111859	0.06853554606239508	1.6215393429555887	AgeGroup_1	['Physical_Activity', 'BMI']	{'Physical_Activity', 'BMI'}
Health_vs_Peers-WHR_Obesity (syn)	functionality_state	0.0013308316621408862	0.08368772277121851	1.5902352436797094	AgeGroup_1	['Health_vs_Peers', 'WHR_Obesity']	{'WHR_Obesity', 'Health_vs_Peers'}
Memory_Complaints-functionality_state (syn)	BMI	0.0008136097695936439	0.054484230792171386	1.4932940371263315	AgeGroup_1	['Memory_Complaints', 'functionality_state']	{'functionality_state', 'Memory_Complaints'}
Memory_Problems-functionality_state (syn)	BMI	0.0008136097695936439	0.054484230792171386	1.4932940371263315	AgeGroup_1	['Memory_Problems', 'functionality_state']	{'Memory_Problems', 'functionality_state'}
Pain-Alcohol_Use (syn)	Health_vs_Peers	0.0015711623610820801	0.10547793559446081	1.489564952354443	AgeGroup_1	['Pain', 'Alcohol_Use']	{'Alcohol_Use', 'Pain'}
General_Health-WHR_Obesity (syn)	functionality_state	0.001745704199213204	0.11814289573359475	1.47762096770479	AgeGroup_1	['General_Health', 'WHR_Obesity']	{'General_Health', 'WHR_Obesity'}
WHR_Obesity-functionality_state (syn)	Alcohol_Use	0.0005351386219847316	0.03634039582221682	1.4725723533742383	AgeGroup_1	['WHR_Obesity', 'functionality_state']	{'WHR_Obesity', 'functionality_state'}
Physical_Activity-Memory_Problems (syn)	Alcohol_Use	0.0003073395078983461	0.020933173699146747	1.4681935587763908	AgeGroup_1	['Physical_Activity', 'Memory_Problems']	{'Memory_Problems', 'Physical_Activity'}
Physical_Activity-Memory_Complaints (syn)	Alcohol_Use	0.0003073395078983461	0.020933173699146747	1.4681935587763908	AgeGroup_1	['Physical_Activity', 'Memory_Complaints']	{'Physical_Activity', 'Memory_Complaints'}
Health_vs_Peers-Memory_Complaints (syn)	functionality_state	0.0011960161597785396	0.08355290726885616	1.4314476885047271	AgeGroup_1	['Health_vs_Peers', 'Memory_Complaints']	{'Health_vs_Peers', 'Memory_Complaints'}
Health_vs_Peers-Memory_Problems (syn)	functionality_state	0.0011960161597785396	0.08355290726885616	1.4314476885047271	AgeGroup_1	['Health_vs_Peers', 'Memory_Problems']	{'Memory_Problems', 'Health_vs_Peers'}
General_Health-grip_category (syn)	Health_vs_Peers	0.003114539629919194	0.21801554845942053	1.4285860122948555	AgeGroup_1	['General_Health', 'grip_category']	{'General_Health', 'grip_category'}
Pain-Hearing (syn)	General_Health	0.0019471631489229903	0.13869309450665576	1.4039366241334732	AgeGroup_1	['Pain', 'Hearing']	{'Hearing', 'Pain'}
MMSE_Spell-General_Health (syn)	Health_vs_Peers	0.0030420736122795298	0.21803037335988987	1.395252214359216	AgeGroup_1	['MMSE_Spell', 'General_Health']	{'General_Health', 'MMSE_Spell'}
BMI-MAP_NormalElevated_vs_H (syn)	functionality_state	0.0007684937077784047	0.05577900584125735	1.377747229782971	AgeGroup_1	['BMI', 'MAP_NormalElevated_vs_H']	{'BMI', 'MAP_NormalElevated_vs_H'}
Anxiety-functionality_state (syn)	BMI	0.0007502397535693274	0.054514042817430136	1.3762320950620237	AgeGroup_1	['Anxiety', 'functionality_state']	{'functionality_state', 'Anxiety'}
Pain-MAP_NormalElevated_vs_H (syn)	Depression	0.0003519373698623358	0.02560807738568441	1.3743217210796075	AgeGroup_1	['Pain', 'MAP_NormalElevated_vs_H']	{'Pain', 'MAP_NormalElevated_vs_H'}
Pain-MAP_NormalElevated_vs_H (syn)	Health_vs_Peers	0.0014157156886445623	0.10532248892202331	1.3441722685576707	AgeGroup_1	['Pain', 'MAP_NormalElevated_vs_H']	{'Pain', 'MAP_NormalElevated_vs_H'}
General_Health-Health_vs_Peers (syn)	Anxiety	0.0008501176507797759	0.06369886276314937	1.334588427333086	AgeGroup_1	['General_Health', 'Health_vs_Peers']	{'General_Health', 'Health_vs_Peers'}
Pain-MAP_NormalElevated_vs_H (syn)	General_Health	0.001712102728251452	0.13838240539654162	1.2372257320902444	AgeGroup_1	['Pain', 'MAP_NormalElevated_vs_H']	{'Pain', 'MAP_NormalElevated_vs_H'}
MMSE_Spell-functionality_state (syn)	Pain	0.0018848737512868708	0.15455591992439013	1.2195416081176085	AgeGroup_1	['MMSE_Spell', 'functionality_state']	{'MMSE_Spell', 'functionality_state'}
Hearing-grip_category (syn)	Health_vs_Peers	0.00010844084647242828	0.009453261343241674	1.147126293614582	AgeGroup_1	['Hearing', 'grip_category']	{'Hearing', 'grip_category'}
MMSE_Spell-functionality_state (syn)	BMI	0.0006127753895700642	0.05428040557269224	1.1289071684430145	AgeGroup_1	['MMSE_Spell', 'functionality_state']	{'MMSE_Spell', 'functionality_state'}
Hearing-functionality_state (syn)	Pain	0.0017379146645657	0.15455859060427007	1.1244374432835218	AgeGroup_1	['Hearing', 'functionality_state']	{'Hearing', 'functionality_state'}
Pain-Hearing (syn)	Health_vs_Peers	0.0011723569311608195	0.10516952471327817	1.1147306544904483	AgeGroup_1	['Pain', 'Hearing']	{'Hearing', 'Pain'}
Depression-WHR_Obesity (syn)	General_Health	0.0005439441409403384	0.049371901113427666	1.1017281665753034	AgeGroup_1	['Depression', 'WHR_Obesity']	{'WHR_Obesity', 'Depression'}
Memory_Problems-functionality_state (syn)	Pain	0.001684608746958764	0.154285817745298	1.0918753075151677	AgeGroup_1	['Memory_Problems', 'functionality_state']	{'Memory_Problems', 'functionality_state'}
Memory_Complaints-functionality_state (syn)	Pain	0.001684608746958764	0.154285817745298	1.0918753075151677	AgeGroup_1	['Memory_Complaints', 'functionality_state']	{'functionality_state', 'Memory_Complaints'}
Health_vs_Peers-grip_category (syn)	Hearing	3.348134167654407e-05	0.0031171891719172003	1.0740875779429087	AgeGroup_1	['Health_vs_Peers', 'grip_category']	{'grip_category', 'Health_vs_Peers'}
BMI-MAP_NormalElevated_vs_H (syn)	Physical_Activity	0.0002984594178931247	0.027973761317029333	1.0669263046561932	AgeGroup_1	['BMI', 'MAP_NormalElevated_vs_H']	{'BMI', 'MAP_NormalElevated_vs_H'}
Anxiety-grip_category (syn)	Sleep	0.0006735495913881861	0.06315118604329142	1.0665668114712117	AgeGroup_1	['Anxiety', 'grip_category']	{'grip_category', 'Anxiety'}
Anxiety-Alcohol_Use (syn)	Sleep	0.0006699752351073007	0.0632044801320319	1.0600122549979785	AgeGroup_1	['Anxiety', 'Alcohol_Use']	{'Alcohol_Use', 'Anxiety'}
General_Health-Alcohol_Use (syn)	Health_vs_Peers	0.0022946557767083136	0.2171956646062097	1.0564924400625944	AgeGroup_1	['General_Health', 'Alcohol_Use']	{'General_Health', 'Alcohol_Use'}
General_Health-Health_vs_Peers (syn)	Physical_Activity	0.0006918750991298928	0.06764767863022036	1.0227625147521473	AgeGroup_1	['General_Health', 'Health_vs_Peers']	{'General_Health', 'Health_vs_Peers'}
General_Health-Health_vs_Peers (syn)	Depression	0.0004887657723337275	0.048684576235695	1.0039437746515083	AgeGroup_1	['General_Health', 'Health_vs_Peers']	{'General_Health', 'Health_vs_Peers'}
Pain-WHR_Obesity (syn)	Alcohol_Use	0.0002483106294055023	0.024758948021640834	1.0029126810576265	AgeGroup_1	['Pain', 'WHR_Obesity']	{'WHR_Obesity', 'Pain'}
Anxiety-BMI (syn)	Alcohol_Use	8.635183723845568e-05	0.009042814649960332	0.9549221186219323	AgeGroup_1	['Anxiety', 'BMI']	{'BMI', 'Anxiety'}
Depression-Memory_Problems (syn)	Hearing	0.00014885846072948766	0.017047135023169593	0.8732168808844821	AgeGroup_1	['Depression', 'Memory_Problems']	{'Memory_Problems', 'Depression'}
Depression-Memory_Complaints (syn)	Hearing	0.00014885846072948766	0.017047135023169593	0.8732168808844821	AgeGroup_1	['Depression', 'Memory_Complaints']	{'Memory_Complaints', 'Depression'}
General_Health-Alcohol_Use (syn)	Anxiety	0.00045220289720932156	0.06330094800957893	0.7143698655838339	AgeGroup_1	['General_Health', 'Alcohol_Use']	{'General_Health', 'Alcohol_Use'}
Health_vs_Peers-WHR_Obesity (syn)	Physical_Activity	0.00023270480420918793	0.03343008434774509	0.6960939786706947	AgeGroup_1	['Health_vs_Peers', 'WHR_Obesity']	{'WHR_Obesity', 'Health_vs_Peers'}
Memory_Complaints-WHR_Obesity (syn)	BMI	0.00027688274175232145	0.04025260529458126	0.687862909061429	AgeGroup_1	['Memory_Complaints', 'WHR_Obesity']	{'WHR_Obesity', 'Memory_Complaints'}
Memory_Problems-WHR_Obesity (syn)	BMI	0.00027688274175232145	0.04025260529458126	0.687862909061429	AgeGroup_1	['Memory_Problems', 'WHR_Obesity']	{'Memory_Problems', 'WHR_Obesity'}
WHR_Obesity-functionality_state (syn)	Health_vs_Peers	0.0005634804162047571	0.0829836148311514	0.6790261153979411	AgeGroup_1	['WHR_Obesity', 'functionality_state']	{'WHR_Obesity', 'functionality_state'}
General_Health-BMI (syn)	Memory_Complaints	0.00011762407175384135	0.0175035191760684	0.672002416032213	AgeGroup_1	['General_Health', 'BMI']	{'General_Health', 'BMI'}
General_Health-BMI (syn)	Memory_Problems	0.0001176240717537667	0.01750351917606834	0.6720024160317889	AgeGroup_1	['General_Health', 'BMI']	{'General_Health', 'BMI'}
Anxiety-Memory_Complaints (syn)	Alcohol_Use	6.255151956753321e-05	0.009378391813741685	0.6669749015591311	AgeGroup_1	['Anxiety', 'Memory_Complaints']	{'Memory_Complaints', 'Anxiety'}
Anxiety-Memory_Problems (syn)	Alcohol_Use	6.255151956753321e-05	0.009378391813741685	0.6669749015591311	AgeGroup_1	['Anxiety', 'Memory_Problems']	{'Memory_Problems', 'Anxiety'}
General_Health-MAP_NormalElevated_vs_H (syn)	Depression	0.00032124730497423606	0.049125460042102914	0.6539324104016766	AgeGroup_1	['General_Health', 'MAP_NormalElevated_vs_H']	{'General_Health', 'MAP_NormalElevated_vs_H'}
Alcohol_Use-WHR_Obesity (syn)	Anxiety	5.83536088452015e-05	0.009404508887288728	0.620485445274799	AgeGroup_1	['Alcohol_Use', 'WHR_Obesity']	{'WHR_Obesity', 'Alcohol_Use'}
Depression-Alcohol_Use (syn)	Memory_Problems	3.755261236258151e-05	0.0062695238172823155	0.5989707265975368	AgeGroup_1	['Depression', 'Alcohol_Use']	{'Alcohol_Use', 'Depression'}
Depression-Alcohol_Use (syn)	Memory_Complaints	3.755261236233968e-05	0.006269523817282069	0.5989707265937031	AgeGroup_1	['Depression', 'Alcohol_Use']	{'Alcohol_Use', 'Depression'}
General_Health-MAP_NormalElevated_vs_H (syn)	Anxiety	0.00037173077678013405	0.0633302424206478	0.5869719782707437	AgeGroup_1	['General_Health', 'MAP_NormalElevated_vs_H']	{'General_Health', 'MAP_NormalElevated_vs_H'}
Pain-MAP_NormalElevated_vs_H (syn)	Anxiety	0.0002655867639164123	0.045891758057695325	0.5787243181717192	AgeGroup_1	['Pain', 'MAP_NormalElevated_vs_H']	{'Pain', 'MAP_NormalElevated_vs_H'}
Sleep-Memory_Problems (syn)	MAP_NormalElevated_vs_H	1.725641511406492e-05	0.003003315232995259	0.5745788828452348	AgeGroup_1	['Sleep', 'Memory_Problems']	{'Memory_Problems', 'Sleep'}
Sleep-Memory_Complaints (syn)	MAP_NormalElevated_vs_H	1.725641511406492e-05	0.003003315232995259	0.5745788828452348	AgeGroup_1	['Sleep', 'Memory_Complaints']	{'Sleep', 'Memory_Complaints'}
WHR_Obesity-functionality_state (syn)	Pain	0.0008761375008693924	0.15554170312365664	0.5632814115278508	AgeGroup_1	['WHR_Obesity', 'functionality_state']	{'WHR_Obesity', 'functionality_state'}
General_Health-Memory_Complaints (syn)	Health_vs_Peers	0.001152179479255002	0.21605318830875642	0.5332851082986334	AgeGroup_1	['General_Health', 'Memory_Complaints']	{'General_Health', 'Memory_Complaints'}
General_Health-Memory_Problems (syn)	Health_vs_Peers	0.001152179479255002	0.21605318830875642	0.5332851082986334	AgeGroup_1	['General_Health', 'Memory_Problems']	{'General_Health', 'Memory_Problems'}
General_Health-Health_vs_Peers (syn)	Hearing	2.8412152507309853e-05	0.005540839699627378	0.5127770166175457	AgeGroup_1	['General_Health', 'Health_vs_Peers']	{'General_Health', 'Health_vs_Peers'}
MMSE_Spell-Physical_Activity (syn)	BMI	0.0001270582268888662	0.027262616501112693	0.4660529442714365	AgeGroup_1	['MMSE_Spell', 'Physical_Activity']	{'Physical_Activity', 'MMSE_Spell'}
General_Health-grip_category (syn)	Pain	0.0006374936962763945	0.13694054879156692	0.4655258810498156	AgeGroup_1	['General_Health', 'grip_category']	{'General_Health', 'grip_category'}
Physical_Activity-WHR_Obesity (syn)	Alcohol_Use	8.917857198937185e-05	0.019983106724292585	0.44626980789209003	AgeGroup_1	['Physical_Activity', 'WHR_Obesity']	{'WHR_Obesity', 'Physical_Activity'}
MAP_NormalElevated_vs_H-functionality_state (syn)	General_Health	0.0004044847763631089	0.11660452906289472	0.3468859911478532	AgeGroup_1	['MAP_NormalElevated_vs_H', 'functionality_state']	{'functionality_state', 'MAP_NormalElevated_vs_H'}
Physical_Activity-WHR_Obesity (syn)	Health_vs_Peers	0.00011261275416426938	0.03369913449778729	0.3341710576325443	AgeGroup_1	['Physical_Activity', 'WHR_Obesity']	{'WHR_Obesity', 'Physical_Activity'}
Pain-BMI (syn)	General_Health	0.0004445285276426012	0.13720407983513913	0.3239907502581083	AgeGroup_1	['Pain', 'BMI']	{'Pain', 'BMI'}
Anxiety-General_Health (syn)	Health_vs_Peers	0.0006916985410412506	0.21559270737054267	0.3208357784813273	AgeGroup_1	['Anxiety', 'General_Health']	{'General_Health', 'Anxiety'}
BMI-MAP_NormalElevated_vs_H (syn)	WHR_Obesity	0.00012424715294504125	0.04007705771529519	0.3100206452970798	AgeGroup_1	['BMI', 'MAP_NormalElevated_vs_H']	{'BMI', 'MAP_NormalElevated_vs_H'}
Anxiety-grip_category (syn)	Depression	0.0002898681891173294	0.1012481902259272	0.2862946868191045	AgeGroup_1	['Anxiety', 'grip_category']	{'grip_category', 'Anxiety'}
Sleep-BMI (syn)	Anxiety	0.00017323416939595774	0.06155939723243024	0.2814097882438262	AgeGroup_1	['Sleep', 'BMI']	{'Sleep', 'BMI'}
BMI-MAP_NormalElevated_vs_H (syn)	grip_category	2.7961231518890084e-05	0.011173702676537946	0.2502414135074657	AgeGroup_1	['BMI', 'MAP_NormalElevated_vs_H']	{'BMI', 'MAP_NormalElevated_vs_H'}
Sleep-WHR_Obesity (syn)	Alcohol_Use	1.766676329153637e-05	0.007930635692422713	0.2227660426820008	AgeGroup_1	['Sleep', 'WHR_Obesity']	{'WHR_Obesity', 'Sleep'}
WHR_Obesity-functionality_state (syn)	General_Health	0.00023962910247845085	0.11655258860900101	0.2055974091509324	AgeGroup_1	['WHR_Obesity', 'functionality_state']	{'WHR_Obesity', 'functionality_state'}
Memory_Complaints-functionality_state (syn)	Physical_Activity	0.00022285464845823064	0.1176606039879327	0.18940464429460746	AgeGroup_1	['Memory_Complaints', 'functionality_state']	{'functionality_state', 'Memory_Complaints'}
Memory_Problems-functionality_state (syn)	Physical_Activity	0.00022285464845823064	0.1176606039879327	0.18940464429460746	AgeGroup_1	['Memory_Problems', 'functionality_state']	{'Memory_Problems', 'functionality_state'}
grip_category-MAP_NormalElevated_vs_H (syn)	Anxiety	1.166488134658194e-05	0.012768054904837824	0.09135989337077577	AgeGroup_1	['grip_category', 'MAP_NormalElevated_vs_H']	{'grip_category', 'MAP_NormalElevated_vs_H'}
Hearing-functionality_state (syn)	Anxiety	2.416188422761777e-05	0.03182211956549998	0.07592795375520155	AgeGroup_1	['Hearing', 'functionality_state']	{'Hearing', 'functionality_state'}
Pain-MAP_NormalElevated_vs_H (syn)	functionality_state	0.0001146997531924296	0.15426384188793005	0.07435297331422418	AgeGroup_1	['Pain', 'MAP_NormalElevated_vs_H']	{'Pain', 'MAP_NormalElevated_vs_H'}
General_Health-MAP_NormalElevated_vs_H (syn)	Health_vs_Peers	0.00012484117719305384	0.21502585000669444	0.05805868326490379	AgeGroup_1	['General_Health', 'MAP_NormalElevated_vs_H']	{'General_Health', 'MAP_NormalElevated_vs_H'}
Physical_Activity-Memory_Complaints (syn)	Memory_Problems	0.000462447165468503	0.877049262147261	0.05272761581673343	AgeGroup_1	['Physical_Activity', 'Memory_Complaints']	{'Physical_Activity', 'Memory_Complaints'}
Physical_Activity-Memory_Problems (syn)	Memory_Complaints	0.0004624471654683105	0.8770492621472608	0.052727615816711496	AgeGroup_1	['Physical_Activity', 'Memory_Problems']	{'Memory_Problems', 'Physical_Activity'}
Health_vs_Peers-Memory_Problems (syn)	Memory_Complaints	0.00042072583502250475	0.8742898326708362	0.04812200934983365	AgeGroup_1	['Health_vs_Peers', 'Memory_Problems']	{'Memory_Problems', 'Health_vs_Peers'}
Health_vs_Peers-Memory_Complaints (syn)	Memory_Problems	0.00042072583502237876	0.874289832670836	0.04812200934981924	AgeGroup_1	['Health_vs_Peers', 'Memory_Complaints']	{'Health_vs_Peers', 'Memory_Complaints'}
Sleep-Memory_Complaints (syn)	Memory_Problems	0.0003204658780273863	0.874189572713841	0.036658625088895704	AgeGroup_1	['Sleep', 'Memory_Complaints']	{'Sleep', 'Memory_Complaints'}
Sleep-Memory_Problems (syn)	Memory_Complaints	0.00032046587802726225	0.8741895727138408	0.03665862508888153	AgeGroup_1	['Sleep', 'Memory_Problems']	{'Memory_Problems', 'Sleep'}
Memory_Problems-grip_category (syn)	Memory_Complaints	0.00026249773889617037	0.8758551281821999	0.02997045178475729	AgeGroup_1	['Memory_Problems', 'grip_category']	{'Memory_Problems', 'grip_category'}
Memory_Complaints-grip_category (syn)	Memory_Problems	0.00026249773889599803	0.8758551281821998	0.029970451784737617	AgeGroup_1	['Memory_Complaints', 'grip_category']	{'grip_category', 'Memory_Complaints'}
Pain-Memory_Problems (syn)	Memory_Complaints	0.00021960614223397545	0.8740887129780471	0.02512401075238354	AgeGroup_1	['Pain', 'Memory_Problems']	{'Memory_Problems', 'Pain'}
Pain-Memory_Complaints (syn)	Memory_Problems	0.00021960614223374313	0.8740887129780469	0.025124010752356964	AgeGroup_1	['Pain', 'Memory_Complaints']	{'Pain', 'Memory_Complaints'}
Anxiety-Memory_Problems (syn)	Memory_Complaints	0.0001763003142343435	0.874108599209919	0.020169154541403223	AgeGroup_1	['Anxiety', 'Memory_Problems']	{'Memory_Problems', 'Anxiety'}
Anxiety-Memory_Complaints (syn)	Memory_Problems	0.0001763003142341535	0.8741085992099189	0.020169154541381493	AgeGroup_1	['Anxiety', 'Memory_Complaints']	{'Memory_Complaints', 'Anxiety'}
Hearing-Memory_Complaints (syn)	Memory_Problems	0.0001612673062033219	0.8741245141059746	0.018449008533785456	AgeGroup_1	['Hearing', 'Memory_Complaints']	{'Hearing', 'Memory_Complaints'}
Hearing-Memory_Problems (syn)	Memory_Complaints	0.0001612673062031098	0.8741245141059742	0.018449008533761198	AgeGroup_1	['Hearing', 'Memory_Problems']	{'Hearing', 'Memory_Problems'}
Memory_Complaints-functionality_state (syn)	Memory_Problems	0.00011146800719611771	0.8739805748430101	0.012754060033444141	AgeGroup_1	['Memory_Complaints', 'functionality_state']	{'functionality_state', 'Memory_Complaints'}
Memory_Problems-functionality_state (syn)	Memory_Complaints	0.00011146800719596229	0.87398057484301	0.01275406003342636	AgeGroup_1	['Memory_Problems', 'functionality_state']	{'Memory_Problems', 'functionality_state'}
Alcohol_Use-Memory_Problems (syn)	Memory_Complaints	7.748368064236632e-05	0.8750032701131686	0.008855244693239258	AgeGroup_1	['Alcohol_Use', 'Memory_Problems']	{'Memory_Problems', 'Alcohol_Use'}
Alcohol_Use-Memory_Complaints (syn)	Memory_Problems	7.748368064230748e-05	0.8750032701131685	0.008855244693232534	AgeGroup_1	['Alcohol_Use', 'Memory_Complaints']	{'Alcohol_Use', 'Memory_Complaints'}
General_Health-Memory_Complaints (syn)	Memory_Problems	6.97290758865159e-05	0.8739623030015661	0.00797849926101343	AgeGroup_1	['General_Health', 'Memory_Complaints']	{'General_Health', 'Memory_Complaints'}
General_Health-Memory_Problems (syn)	Memory_Complaints	6.972907588650338e-05	0.873962303001566	0.007978499261011997	AgeGroup_1	['General_Health', 'Memory_Problems']	{'General_Health', 'Memory_Problems'}
MMSE_Spell-Memory_Problems (syn)	Memory_Complaints	6.679917701195363e-05	0.8755092561544545	0.007629751089709684	AgeGroup_1	['MMSE_Spell', 'Memory_Problems']	{'Memory_Problems', 'MMSE_Spell'}
MMSE_Spell-Memory_Complaints (syn)	Memory_Problems	6.679917701179813e-05	0.8755092561544545	0.007629751089691922	AgeGroup_1	['MMSE_Spell', 'Memory_Complaints']	{'MMSE_Spell', 'Memory_Complaints'}
Depression-Memory_Problems (syn)	Memory_Complaints	6.044621468765727e-05	0.8739295530505017	0.006916600368607088	AgeGroup_1	['Depression', 'Memory_Problems']	{'Memory_Problems', 'Depression'}
Depression-Memory_Complaints (syn)	Memory_Problems	6.0446214687590585e-05	0.8739295530505015	0.0069166003685994576	AgeGroup_1	['Depression', 'Memory_Complaints']	{'Memory_Complaints', 'Depression'}
BMI-Memory_Complaints (syn)	Memory_Problems	1.1741616602171748e-05	0.8738808484524162	0.0013436175678830078	AgeGroup_1	['BMI', 'Memory_Complaints']	{'Memory_Complaints', 'BMI'}
BMI-Memory_Problems (syn)	Memory_Complaints	1.1741616602109967e-05	0.8738808484524161	0.0013436175678759384	AgeGroup_1	['BMI', 'Memory_Problems']	{'Memory_Problems', 'BMI'}
WHR_Obesity-MAP_NormalElevated_vs_H (syn)	Anxiety	0.0	4.5078379737410425e-05	0.0	AgeGroup_1	['WHR_Obesity', 'MAP_NormalElevated_vs_H']	{'WHR_Obesity', 'MAP_NormalElevated_vs_H'}
Sleep-MAP_NormalElevated_vs_H (syn)	Memory_Complaints	0.0	0.01037641454314833	0.0	AgeGroup_1	['Sleep', 'MAP_NormalElevated_vs_H']	{'Sleep', 'MAP_NormalElevated_vs_H'}
Physical_Activity-MAP_NormalElevated_vs_H (syn)	MMSE_Spell	0.0	0.010004505620364224	0.0	AgeGroup_1	['Physical_Activity', 'MAP_NormalElevated_vs_H']	{'Physical_Activity', 'MAP_NormalElevated_vs_H'}
Pain-Hearing (syn)	Alcohol_Use	0.0	0.023772829691545747	0.0	AgeGroup_1	['Pain', 'Hearing']	{'Hearing', 'Pain'}
Pain-MAP_NormalElevated_vs_H (syn)	Memory_Problems	0.0	0.00987527816485029	0.0	AgeGroup_1	['Pain', 'MAP_NormalElevated_vs_H']	{'Pain', 'MAP_NormalElevated_vs_H'}
Physical_Activity-Memory_Complaints (syn)	grip_category	0.0	0.012692358941543533	0.0	AgeGroup_1	['Physical_Activity', 'Memory_Complaints']	{'Physical_Activity', 'Memory_Complaints'}
Sleep-MAP_NormalElevated_vs_H (syn)	grip_category	0.0	0.012030395828087546	0.0	AgeGroup_1	['Sleep', 'MAP_NormalElevated_vs_H']	{'Sleep', 'MAP_NormalElevated_vs_H'}
grip_category-functionality_state (syn)	Memory_Problems	0.0	0.0065333018337621045	0.0	AgeGroup_1	['grip_category', 'functionality_state']	{'grip_category', 'functionality_state'}
Sleep-MAP_NormalElevated_vs_H (syn)	functionality_state	0.0	0.020211288409177106	0.0	AgeGroup_1	['Sleep', 'MAP_NormalElevated_vs_H']	{'Sleep', 'MAP_NormalElevated_vs_H'}
Physical_Activity-Memory_Complaints (syn)	WHR_Obesity	0.0	0.0004704708105068429	0.0	AgeGroup_1	['Physical_Activity', 'Memory_Complaints']	{'Physical_Activity', 'Memory_Complaints'}
Pain-MAP_NormalElevated_vs_H (syn)	Memory_Complaints	0.0	0.009875278164850287	0.0	AgeGroup_1	['Pain', 'MAP_NormalElevated_vs_H']	{'Pain', 'MAP_NormalElevated_vs_H'}
Pain-grip_category (syn)	MAP_NormalElevated_vs_H	0.0	0.001667975666281596	0.0	AgeGroup_1	['Pain', 'grip_category']	{'Pain', 'grip_category'}
grip_category-functionality_state (syn)	Memory_Complaints	0.0	0.006533301833762174	0.0	AgeGroup_1	['grip_category', 'functionality_state']	{'grip_category', 'functionality_state'}
Pain-grip_category (syn)	WHR_Obesity	0.0	0.0032514004487892234	0.0	AgeGroup_1	['Pain', 'grip_category']	{'Pain', 'grip_category'}
Physical_Activity-BMI (syn)	Alcohol_Use	0.0	0.02003140014693344	0.0	AgeGroup_1	['Physical_Activity', 'BMI']	{'Physical_Activity', 'BMI'}
Sleep-functionality_state (syn)	Physical_Activity	0.0	0.11486128331535861	0.0	AgeGroup_1	['Sleep', 'functionality_state']	{'Sleep', 'functionality_state'}
Sleep-functionality_state (syn)	Hearing	0.0	0.005617555713215729	0.0	AgeGroup_1	['Sleep', 'functionality_state']	{'Sleep', 'functionality_state'}
Physical_Activity-BMI (syn)	Sleep	0.0	0.005462530350974388	0.0	AgeGroup_1	['Physical_Activity', 'BMI']	{'Physical_Activity', 'BMI'}
Sleep-functionality_state (syn)	BMI	0.0	0.05499203901410666	0.0	AgeGroup_1	['Sleep', 'functionality_state']	{'Sleep', 'functionality_state'}
Sleep-grip_category (syn)	MAP_NormalElevated_vs_H	0.0	0.0029860588178811944	0.0	AgeGroup_1	['Sleep', 'grip_category']	{'grip_category', 'Sleep'}
Pain-MAP_NormalElevated_vs_H (syn)	Physical_Activity	0.0	0.035874921793448186	0.0	AgeGroup_1	['Pain', 'MAP_NormalElevated_vs_H']	{'Pain', 'MAP_NormalElevated_vs_H'}
Sleep-MAP_NormalElevated_vs_H (syn)	Memory_Problems	0.0	0.010376414543148154	0.0	AgeGroup_1	['Sleep', 'MAP_NormalElevated_vs_H']	{'Sleep', 'MAP_NormalElevated_vs_H'}
grip_category-WHR_Obesity (syn)	MMSE_Spell	0.0	0.00295297652494851	0.0	AgeGroup_1	['grip_category', 'WHR_Obesity']	{'WHR_Obesity', 'grip_category'}
Sleep-MAP_NormalElevated_vs_H (syn)	General_Health	0.0	0.026349489854019508	0.0	AgeGroup_1	['Sleep', 'MAP_NormalElevated_vs_H']	{'Sleep', 'MAP_NormalElevated_vs_H'}
grip_category-WHR_Obesity (syn)	Pain	0.0	0.008436344705569785	0.0	AgeGroup_1	['grip_category', 'WHR_Obesity']	{'WHR_Obesity', 'grip_category'}
Sleep-MMSE_Spell (syn)	Physical_Activity	0.0	0.010484102112234944	0.0	AgeGroup_1	['Sleep', 'MMSE_Spell']	{'MMSE_Spell', 'Sleep'}
Sleep-MMSE_Spell (syn)	MAP_NormalElevated_vs_H	0.0	0.0029860588178811935	0.0	AgeGroup_1	['Sleep', 'MMSE_Spell']	{'MMSE_Spell', 'Sleep'}
grip_category-WHR_Obesity (syn)	Hearing	0.0	0.005340174005284006	0.0	AgeGroup_1	['grip_category', 'WHR_Obesity']	{'WHR_Obesity', 'grip_category'}
grip_category-WHR_Obesity (syn)	General_Health	0.0	0.01327359708087295	0.0	AgeGroup_1	['grip_category', 'WHR_Obesity']	{'WHR_Obesity', 'grip_category'}
grip_category-WHR_Obesity (syn)	Health_vs_Peers	0.0	0.009592238348720798	0.0	AgeGroup_1	['grip_category', 'WHR_Obesity']	{'WHR_Obesity', 'grip_category'}
grip_category-functionality_state (syn)	Sleep	0.0	0.021674444746179237	0.0	AgeGroup_1	['grip_category', 'functionality_state']	{'grip_category', 'functionality_state'}
Sleep-MAP_NormalElevated_vs_H (syn)	Pain	0.0	0.04659880048140479	0.0	AgeGroup_1	['Sleep', 'MAP_NormalElevated_vs_H']	{'Sleep', 'MAP_NormalElevated_vs_H'}
Sleep-MAP_NormalElevated_vs_H (syn)	MMSE_Spell	0.0	0.0010405847281430998	0.0	AgeGroup_1	['Sleep', 'MAP_NormalElevated_vs_H']	{'Sleep', 'MAP_NormalElevated_vs_H'}
grip_category-WHR_Obesity (syn)	Physical_Activity	0.0	0.011067863068388917	0.0	AgeGroup_1	['grip_category', 'WHR_Obesity']	{'WHR_Obesity', 'grip_category'}
Sleep-MAP_NormalElevated_vs_H (syn)	Anxiety	0.0	0.06143239685584869	0.0	AgeGroup_1	['Sleep', 'MAP_NormalElevated_vs_H']	{'Sleep', 'MAP_NormalElevated_vs_H'}
Physical_Activity-MAP_NormalElevated_vs_H (syn)	Depression	0.0	0.02711650774284353	0.0	AgeGroup_1	['Physical_Activity', 'MAP_NormalElevated_vs_H']	{'Physical_Activity', 'MAP_NormalElevated_vs_H'}
Sleep-MAP_NormalElevated_vs_H (syn)	Depression	0.0	0.027513066402523725	0.0	AgeGroup_1	['Sleep', 'MAP_NormalElevated_vs_H']	{'Sleep', 'MAP_NormalElevated_vs_H'}
grip_category-functionality_state (syn)	Pain	0.0	0.15257031885089253	0.0	AgeGroup_1	['grip_category', 'functionality_state']	{'grip_category', 'functionality_state'}
Physical_Activity-MAP_NormalElevated_vs_H (syn)	Pain	0.0	0.04188629600235376	0.0	AgeGroup_1	['Physical_Activity', 'MAP_NormalElevated_vs_H']	{'Physical_Activity', 'MAP_NormalElevated_vs_H'}
grip_category-MAP_NormalElevated_vs_H (syn)	Pain	0.0	0.012459692595058487	0.0	AgeGroup_1	['grip_category', 'MAP_NormalElevated_vs_H']	{'grip_category', 'MAP_NormalElevated_vs_H'}
grip_category-MAP_NormalElevated_vs_H (syn)	functionality_state	0.0	0.016364404567209195	0.0	AgeGroup_1	['grip_category', 'MAP_NormalElevated_vs_H']	{'grip_category', 'MAP_NormalElevated_vs_H'}
Sleep-grip_category (syn)	Hearing	0.0	0.0030837078302406555	0.0	AgeGroup_1	['Sleep', 'grip_category']	{'grip_category', 'Sleep'}
Physical_Activity-Memory_Complaints (syn)	MMSE_Spell	0.0	0.011535108381807355	0.0	AgeGroup_1	['Physical_Activity', 'Memory_Complaints']	{'Physical_Activity', 'Memory_Complaints'}
Sleep-grip_category (syn)	MMSE_Spell	0.0	0.0024904119704316978	0.0	AgeGroup_1	['Sleep', 'grip_category']	{'grip_category', 'Sleep'}
Sleep-Hearing (syn)	grip_category	0.0	0.011040882652641219	0.0	AgeGroup_1	['Sleep', 'Hearing']	{'Hearing', 'Sleep'}
Sleep-Hearing (syn)	WHR_Obesity	0.0	0.0034206225616721267	0.0	AgeGroup_1	['Sleep', 'Hearing']	{'Hearing', 'Sleep'}
Physical_Activity-MAP_NormalElevated_vs_H (syn)	WHR_Obesity	0.0	0.00018050247684996308	0.0	AgeGroup_1	['Physical_Activity', 'MAP_NormalElevated_vs_H']	{'Physical_Activity', 'MAP_NormalElevated_vs_H'}
grip_category-WHR_Obesity (syn)	Anxiety	0.0	0.013873073248464486	0.0	AgeGroup_1	['grip_category', 'WHR_Obesity']	{'WHR_Obesity', 'grip_category'}
grip_category-functionality_state (syn)	Hearing	0.0	0.005869219110520012	0.0	AgeGroup_1	['grip_category', 'functionality_state']	{'grip_category', 'functionality_state'}
Physical_Activity-BMI (syn)	WHR_Obesity	0.0	0.040077412819345085	0.0	AgeGroup_1	['Physical_Activity', 'BMI']	{'Physical_Activity', 'BMI'}
grip_category-WHR_Obesity (syn)	Depression	0.0	0.009335302743151364	0.0	AgeGroup_1	['grip_category', 'WHR_Obesity']	{'WHR_Obesity', 'grip_category'}
Physical_Activity-MAP_NormalElevated_vs_H (syn)	grip_category	0.0	0.011904201782663734	0.0	AgeGroup_1	['Physical_Activity', 'MAP_NormalElevated_vs_H']	{'Physical_Activity', 'MAP_NormalElevated_vs_H'}
Pain-MAP_NormalElevated_vs_H (syn)	Sleep	0.0	0.03855246269825207	0.0	AgeGroup_1	['Pain', 'MAP_NormalElevated_vs_H']	{'Pain', 'MAP_NormalElevated_vs_H'}
Physical_Activity-Alcohol_Use (syn)	BMI	0.0	0.027968210104108274	0.0	AgeGroup_1	['Physical_Activity', 'Alcohol_Use']	{'Alcohol_Use', 'Physical_Activity'}
Sleep-functionality_state (syn)	grip_category	0.0	0.020238610300532155	0.0	AgeGroup_1	['Sleep', 'functionality_state']	{'Sleep', 'functionality_state'}
grip_category-MAP_NormalElevated_vs_H (syn)	General_Health	0.0	0.013074252928698363	0.0	AgeGroup_1	['grip_category', 'MAP_NormalElevated_vs_H']	{'grip_category', 'MAP_NormalElevated_vs_H'}
Pain-functionality_state (syn)	BMI	0.0	0.05366763018312211	0.0	AgeGroup_1	['Pain', 'functionality_state']	{'Pain', 'functionality_state'}
Sleep-Health_vs_Peers (syn)	WHR_Obesity	0.0	0.0021728874729407123	0.0	AgeGroup_1	['Sleep', 'Health_vs_Peers']	{'Health_vs_Peers', 'Sleep'}
Physical_Activity-grip_category (syn)	Memory_Complaints	0.0	0.00011803508014568579	0.0	AgeGroup_1	['Physical_Activity', 'grip_category']	{'Physical_Activity', 'grip_category'}
WHR_Obesity-MAP_NormalElevated_vs_H (syn)	Physical_Activity	0.0	0.0009016196168036281	0.0	AgeGroup_1	['WHR_Obesity', 'MAP_NormalElevated_vs_H']	{'WHR_Obesity', 'MAP_NormalElevated_vs_H'}
Sleep-Pain (syn)	BMI	0.0	0.010185110166659192	0.0	AgeGroup_1	['Sleep', 'Pain']	{'Pain', 'Sleep'}
WHR_Obesity-functionality_state (syn)	Hearing	0.0	0.007879117634505144	0.0	AgeGroup_1	['WHR_Obesity', 'functionality_state']	{'WHR_Obesity', 'functionality_state'}
Sleep-WHR_Obesity (syn)	Health_vs_Peers	0.0	0.019586427898081828	0.0	AgeGroup_1	['Sleep', 'WHR_Obesity']	{'WHR_Obesity', 'Sleep'}
Physical_Activity-WHR_Obesity (syn)	General_Health	0.0	0.06754267319378038	0.0	AgeGroup_1	['Physical_Activity', 'WHR_Obesity']	{'WHR_Obesity', 'Physical_Activity'}
Pain-WHR_Obesity (syn)	Physical_Activity	0.0	0.03609168222868171	0.0	AgeGroup_1	['Pain', 'WHR_Obesity']	{'WHR_Obesity', 'Pain'}
Physical_Activity-grip_category (syn)	Memory_Problems	0.0	0.00011803508014560675	0.0	AgeGroup_1	['Physical_Activity', 'grip_category']	{'Physical_Activity', 'grip_category'}
Sleep-WHR_Obesity (syn)	BMI	0.0	0.0411442450503851	0.0	AgeGroup_1	['Sleep', 'WHR_Obesity']	{'WHR_Obesity', 'Sleep'}
Pain-WHR_Obesity (syn)	Health_vs_Peers	0.0	0.10455776020703011	0.0	AgeGroup_1	['Pain', 'WHR_Obesity']	{'WHR_Obesity', 'Pain'}
Physical_Activity-grip_category (syn)	WHR_Obesity	0.0	0.0013670473825829422	0.0	AgeGroup_1	['Physical_Activity', 'grip_category']	{'Physical_Activity', 'grip_category'}
Sleep-Health_vs_Peers (syn)	BMI	0.0	0.02078194040049311	0.0	AgeGroup_1	['Sleep', 'Health_vs_Peers']	{'Health_vs_Peers', 'Sleep'}
Physical_Activity-WHR_Obesity (syn)	Hearing	0.0	0.008106761569428507	0.0	AgeGroup_1	['Physical_Activity', 'WHR_Obesity']	{'WHR_Obesity', 'Physical_Activity'}
Pain-WHR_Obesity (syn)	General_Health	0.0	0.13689746091341667	0.0	AgeGroup_1	['Pain', 'WHR_Obesity']	{'WHR_Obesity', 'Pain'}
Sleep-Alcohol_Use (syn)	MMSE_Spell	0.0	0.006990661474441493	0.0	AgeGroup_1	['Sleep', 'Alcohol_Use']	{'Alcohol_Use', 'Sleep'}
Pain-WHR_Obesity (syn)	MMSE_Spell	0.0	0.001883882688117081	0.0	AgeGroup_1	['Pain', 'WHR_Obesity']	{'WHR_Obesity', 'Pain'}
Physical_Activity-WHR_Obesity (syn)	Pain	0.0	0.03806093688345439	0.0	AgeGroup_1	['Physical_Activity', 'WHR_Obesity']	{'WHR_Obesity', 'Physical_Activity'}
Pain-WHR_Obesity (syn)	Depression	0.0	0.02597109841158768	0.0	AgeGroup_1	['Pain', 'WHR_Obesity']	{'WHR_Obesity', 'Pain'}
Pain-WHR_Obesity (syn)	Anxiety	0.0	0.04662217481589134	0.0	AgeGroup_1	['Pain', 'WHR_Obesity']	{'WHR_Obesity', 'Pain'}
WHR_Obesity-functionality_state (syn)	Physical_Activity	0.0	0.11459984016450152	0.0	AgeGroup_1	['WHR_Obesity', 'functionality_state']	{'WHR_Obesity', 'functionality_state'}
Pain-Physical_Activity (syn)	MAP_NormalElevated_vs_H	0.0	0.0008498042635425391	0.0	AgeGroup_1	['Pain', 'Physical_Activity']	{'Physical_Activity', 'Pain'}
Pain-WHR_Obesity (syn)	Memory_Problems	0.0	0.009605543864322654	0.0	AgeGroup_1	['Pain', 'WHR_Obesity']	{'WHR_Obesity', 'Pain'}
Physical_Activity-WHR_Obesity (syn)	MAP_NormalElevated_vs_H	0.0	0.0006911247619310924	0.0	AgeGroup_1	['Physical_Activity', 'WHR_Obesity']	{'WHR_Obesity', 'Physical_Activity'}
Pain-WHR_Obesity (syn)	Memory_Complaints	0.0	0.009605543864322712	0.0	AgeGroup_1	['Pain', 'WHR_Obesity']	{'WHR_Obesity', 'Pain'}
Sleep-Pain (syn)	MAP_NormalElevated_vs_H	0.0	0.0029860588178811935	0.0	AgeGroup_1	['Sleep', 'Pain']	{'Pain', 'Sleep'}
WHR_Obesity-MAP_NormalElevated_vs_H (syn)	functionality_state	0.0	0.0012562537908552274	0.0	AgeGroup_1	['WHR_Obesity', 'MAP_NormalElevated_vs_H']	{'WHR_Obesity', 'MAP_NormalElevated_vs_H'}
Sleep-Physical_Activity (syn)	Memory_Complaints	0.0	0.012495633292004196	0.0	AgeGroup_1	['Sleep', 'Physical_Activity']	{'Physical_Activity', 'Sleep'}
WHR_Obesity-functionality_state (syn)	Anxiety	0.0	0.03317968312909254	0.0	AgeGroup_1	['WHR_Obesity', 'functionality_state']	{'WHR_Obesity', 'functionality_state'}
Sleep-Physical_Activity (syn)	Memory_Problems	0.0	0.012495633292004121	0.0	AgeGroup_1	['Sleep', 'Physical_Activity']	{'Physical_Activity', 'Sleep'}
WHR_Obesity-functionality_state (syn)	Depression	0.0	0.025076284129843064	0.0	AgeGroup_1	['WHR_Obesity', 'functionality_state']	{'WHR_Obesity', 'functionality_state'}
Sleep-WHR_Obesity (syn)	Depression	0.0	0.028027426561564622	0.0	AgeGroup_1	['Sleep', 'WHR_Obesity']	{'WHR_Obesity', 'Sleep'}
Sleep-Physical_Activity (syn)	BMI	0.0	0.028538913395663362	0.0	AgeGroup_1	['Sleep', 'Physical_Activity']	{'Physical_Activity', 'Sleep'}
Physical_Activity-functionality_state (syn)	Memory_Problems	0.0	0.007273672183265871	0.0	AgeGroup_1	['Physical_Activity', 'functionality_state']	{'Physical_Activity', 'functionality_state'}
Physical_Activity-functionality_state (syn)	Memory_Complaints	0.0	0.007273672183266108	0.0	AgeGroup_1	['Physical_Activity', 'functionality_state']	{'Physical_Activity', 'functionality_state'}
Physical_Activity-functionality_state (syn)	WHR_Obesity	0.0	0.0003657399948181838	0.0	AgeGroup_1	['Physical_Activity', 'functionality_state']	{'Physical_Activity', 'functionality_state'}
Sleep-Physical_Activity (syn)	MMSE_Spell	0.0	0.010004505620364224	0.0	AgeGroup_1	['Sleep', 'Physical_Activity']	{'Physical_Activity', 'Sleep'}
Pain-functionality_state (syn)	Memory_Problems	0.0	0.00926478233940867	0.0	AgeGroup_1	['Pain', 'functionality_state']	{'Pain', 'functionality_state'}
Pain-functionality_state (syn)	Memory_Complaints	0.0	0.00926478233940871	0.0	AgeGroup_1	['Pain', 'functionality_state']	{'Pain', 'functionality_state'}
Sleep-WHR_Obesity (syn)	Pain	0.0	0.04238075914481422	0.0	AgeGroup_1	['Sleep', 'WHR_Obesity']	{'WHR_Obesity', 'Sleep'}
WHR_Obesity-MAP_NormalElevated_vs_H (syn)	Memory_Complaints	0.0	8.655483674624945e-05	0.0	AgeGroup_1	['WHR_Obesity', 'MAP_NormalElevated_vs_H']	{'WHR_Obesity', 'MAP_NormalElevated_vs_H'}
Physical_Activity-functionality_state (syn)	Sleep	0.0	0.01826866016639496	0.0	AgeGroup_1	['Physical_Activity', 'functionality_state']	{'Physical_Activity', 'functionality_state'}
WHR_Obesity-MAP_NormalElevated_vs_H (syn)	Memory_Problems	0.0	8.655483674629883e-05	0.0	AgeGroup_1	['WHR_Obesity', 'MAP_NormalElevated_vs_H']	{'WHR_Obesity', 'MAP_NormalElevated_vs_H'}
Sleep-WHR_Obesity (syn)	Hearing	0.0	0.0034322667201424047	0.0	AgeGroup_1	['Sleep', 'WHR_Obesity']	{'WHR_Obesity', 'Sleep'}
Physical_Activity-WHR_Obesity (syn)	functionality_state	0.0	0.11440989984452775	0.0	AgeGroup_1	['Physical_Activity', 'WHR_Obesity']	{'WHR_Obesity', 'Physical_Activity'}
Pain-Physical_Activity (syn)	WHR_Obesity	0.0	6.039410126993229e-05	0.0	AgeGroup_1	['Pain', 'Physical_Activity']	{'Physical_Activity', 'Pain'}
Sleep-Alcohol_Use (syn)	Memory_Problems	0.0	0.010778146858957244	0.0	AgeGroup_1	['Sleep', 'Alcohol_Use']	{'Alcohol_Use', 'Sleep'}
Sleep-Alcohol_Use (syn)	Memory_Complaints	0.0	0.010778146858957359	0.0	AgeGroup_1	['Sleep', 'Alcohol_Use']	{'Alcohol_Use', 'Sleep'}
Sleep-General_Health (syn)	BMI	0.0	0.013061071566782989	0.0	AgeGroup_1	['Sleep', 'General_Health']	{'General_Health', 'Sleep'}
Pain-Memory_Problems (syn)	BMI	0.0	0.00856757394439409	0.0	AgeGroup_1	['Pain', 'Memory_Problems']	{'Memory_Problems', 'Pain'}
Pain-Memory_Problems (syn)	Physical_Activity	0.0	0.03893645874038857	0.0	AgeGroup_1	['Pain', 'Memory_Problems']	{'Memory_Problems', 'Pain'}
Sleep-Memory_Complaints (syn)	Alcohol_Use	0.0	0.008593946747340491	0.0	AgeGroup_1	['Sleep', 'Memory_Complaints']	{'Sleep', 'Memory_Complaints'}
Pain-Memory_Problems (syn)	Hearing	0.0	0.016945138931137534	0.0	AgeGroup_1	['Pain', 'Memory_Problems']	{'Memory_Problems', 'Pain'}
WHR_Obesity-MAP_NormalElevated_vs_H (syn)	Hearing	0.0	0.0013745017538067679	0.0	AgeGroup_1	['WHR_Obesity', 'MAP_NormalElevated_vs_H']	{'WHR_Obesity', 'MAP_NormalElevated_vs_H'}
Sleep-WHR_Obesity (syn)	Anxiety	0.0	0.06249326195880391	0.0	AgeGroup_1	['Sleep', 'WHR_Obesity']	{'WHR_Obesity', 'Sleep'}
Sleep-functionality_state (syn)	MMSE_Spell	0.0	0.007384776729932769	0.0	AgeGroup_1	['Sleep', 'functionality_state']	{'Sleep', 'functionality_state'}
Pain-Memory_Complaints (syn)	functionality_state	0.0	0.15284006224025798	0.0	AgeGroup_1	['Pain', 'Memory_Complaints']	{'Pain', 'Memory_Complaints'}
Pain-Memory_Complaints (syn)	WHR_Obesity	0.0	0.00015181897085103166	0.0	AgeGroup_1	['Pain', 'Memory_Complaints']	{'Pain', 'Memory_Complaints'}
Pain-Memory_Complaints (syn)	grip_category	0.0	0.008905732769639246	0.0	AgeGroup_1	['Pain', 'Memory_Complaints']	{'Pain', 'Memory_Complaints'}
Pain-Memory_Complaints (syn)	BMI	0.0	0.00856757394439409	0.0	AgeGroup_1	['Pain', 'Memory_Complaints']	{'Pain', 'Memory_Complaints'}
Sleep-Memory_Complaints (syn)	BMI	0.0	0.0008556772021342073	0.0	AgeGroup_1	['Sleep', 'Memory_Complaints']	{'Sleep', 'Memory_Complaints'}
Sleep-Memory_Complaints (syn)	Physical_Activity	0.0	0.008167259800515511	0.0	AgeGroup_1	['Sleep', 'Memory_Complaints']	{'Sleep', 'Memory_Complaints'}
Pain-Memory_Complaints (syn)	Physical_Activity	0.0	0.03893645874038857	0.0	AgeGroup_1	['Pain', 'Memory_Complaints']	{'Pain', 'Memory_Complaints'}
WHR_Obesity-MAP_NormalElevated_vs_H (syn)	Pain	0.0	0.0040627991304461805	0.0	AgeGroup_1	['WHR_Obesity', 'MAP_NormalElevated_vs_H']	{'WHR_Obesity', 'MAP_NormalElevated_vs_H'}
Pain-Memory_Complaints (syn)	Hearing	0.0	0.016945138931137534	0.0	AgeGroup_1	['Pain', 'Memory_Complaints']	{'Pain', 'Memory_Complaints'}
Physical_Activity-Memory_Problems (syn)	MMSE_Spell	0.0	0.011535108381807355	0.0	AgeGroup_1	['Physical_Activity', 'Memory_Problems']	{'Memory_Problems', 'Physical_Activity'}
grip_category-MAP_NormalElevated_vs_H (syn)	Sleep	0.0	0.011794335687726388	0.0	AgeGroup_1	['grip_category', 'MAP_NormalElevated_vs_H']	{'grip_category', 'MAP_NormalElevated_vs_H'}
Sleep-Health_vs_Peers (syn)	Physical_Activity	0.0	0.033341851075472044	0.0	AgeGroup_1	['Sleep', 'Health_vs_Peers']	{'Health_vs_Peers', 'Sleep'}
Sleep-Memory_Complaints (syn)	functionality_state	0.0	0.018951254404755476	0.0	AgeGroup_1	['Sleep', 'Memory_Complaints']	{'Sleep', 'Memory_Complaints'}
Sleep-General_Health (syn)	Hearing	0.0	0.0055124275471200666	0.0	AgeGroup_1	['Sleep', 'General_Health']	{'General_Health', 'Sleep'}
Physical_Activity-WHR_Obesity (syn)	Depression	0.0	0.028000314535750047	0.0	AgeGroup_1	['Physical_Activity', 'WHR_Obesity']	{'WHR_Obesity', 'Physical_Activity'}
grip_category-MAP_NormalElevated_vs_H (syn)	Depression	0.0	0.008575063433062568	0.0	AgeGroup_1	['grip_category', 'MAP_NormalElevated_vs_H']	{'grip_category', 'MAP_NormalElevated_vs_H'}
Sleep-Memory_Problems (syn)	functionality_state	0.0	0.018951254404755476	0.0	AgeGroup_1	['Sleep', 'Memory_Problems']	{'Memory_Problems', 'Sleep'}
WHR_Obesity-functionality_state (syn)	Memory_Problems	0.0	0.00459428311879574	0.0	AgeGroup_1	['WHR_Obesity', 'functionality_state']	{'WHR_Obesity', 'functionality_state'}
WHR_Obesity-MAP_NormalElevated_vs_H (syn)	Health_vs_Peers	0.0	0.0030880689089094874	0.0	AgeGroup_1	['WHR_Obesity', 'MAP_NormalElevated_vs_H']	{'WHR_Obesity', 'MAP_NormalElevated_vs_H'}
WHR_Obesity-MAP_NormalElevated_vs_H (syn)	General_Health	0.0	0.0008772197924647813	0.0	AgeGroup_1	['WHR_Obesity', 'MAP_NormalElevated_vs_H']	{'WHR_Obesity', 'MAP_NormalElevated_vs_H'}
Sleep-BMI (syn)	Depression	0.0	0.026992873750248163	0.0	AgeGroup_1	['Sleep', 'BMI']	{'Sleep', 'BMI'}
Physical_Activity-WHR_Obesity (syn)	Anxiety	0.0	0.019560881053815996	0.0	AgeGroup_1	['Physical_Activity', 'WHR_Obesity']	{'WHR_Obesity', 'Physical_Activity'}
WHR_Obesity-functionality_state (syn)	Memory_Complaints	0.0	0.0045942831187957694	0.0	AgeGroup_1	['WHR_Obesity', 'functionality_state']	{'WHR_Obesity', 'functionality_state'}
Sleep-Memory_Problems (syn)	Alcohol_Use	0.0	0.008593946747340491	0.0	AgeGroup_1	['Sleep', 'Memory_Problems']	{'Memory_Problems', 'Sleep'}
Sleep-BMI (syn)	Physical_Activity	0.0	0.027948404702241407	0.0	AgeGroup_1	['Sleep', 'BMI']	{'Sleep', 'BMI'}
Sleep-BMI (syn)	Alcohol_Use	0.0	0.008109196329567102	0.0	AgeGroup_1	['Sleep', 'BMI']	{'Sleep', 'BMI'}
WHR_Obesity-functionality_state (syn)	MAP_NormalElevated_vs_H	0.0	0.0002761859665006061	0.0	AgeGroup_1	['WHR_Obesity', 'functionality_state']	{'WHR_Obesity', 'functionality_state'}
Sleep-Memory_Problems (syn)	BMI	0.0	0.0008556772021342073	0.0	AgeGroup_1	['Sleep', 'Memory_Problems']	{'Memory_Problems', 'Sleep'}
Sleep-Memory_Problems (syn)	Physical_Activity	0.0	0.008167259800515511	0.0	AgeGroup_1	['Sleep', 'Memory_Problems']	{'Memory_Problems', 'Sleep'}
Physical_Activity-Memory_Problems (syn)	WHR_Obesity	0.0	0.0004704708105068429	0.0	AgeGroup_1	['Physical_Activity', 'Memory_Problems']	{'Memory_Problems', 'Physical_Activity'}
Pain-Memory_Problems (syn)	functionality_state	0.0	0.15284006224025798	0.0	AgeGroup_1	['Pain', 'Memory_Problems']	{'Memory_Problems', 'Pain'}
Pain-Memory_Problems (syn)	WHR_Obesity	0.0	0.00015181897085103166	0.0	AgeGroup_1	['Pain', 'Memory_Problems']	{'Memory_Problems', 'Pain'}
Sleep-General_Health (syn)	MMSE_Spell	0.0	0.0049356051068920655	0.0	AgeGroup_1	['Sleep', 'General_Health']	{'General_Health', 'Sleep'}
Physical_Activity-Memory_Problems (syn)	grip_category	0.0	0.012692358941543533	0.0	AgeGroup_1	['Physical_Activity', 'Memory_Problems']	{'Memory_Problems', 'Physical_Activity'}
Pain-Memory_Problems (syn)	grip_category	0.0	0.008905732769639246	0.0	AgeGroup_1	['Pain', 'Memory_Problems']	{'Memory_Problems', 'Pain'}
Sleep-Alcohol_Use (syn)	BMI	0.0	0.0020280883252492693	0.0	AgeGroup_1	['Sleep', 'Alcohol_Use']	{'Alcohol_Use', 'Sleep'}
Hearing-MAP_NormalElevated_vs_H (syn)	General_Health	0.0	0.0065737876095179355	0.0	AgeGroup_1	['Hearing', 'MAP_NormalElevated_vs_H']	{'Hearing', 'MAP_NormalElevated_vs_H'}
Pain-Hearing (syn)	Anxiety	0.0	0.04566226803654856	0.0	AgeGroup_1	['Pain', 'Hearing']	{'Hearing', 'Pain'}
Depression-Memory_Problems (syn)	WHR_Obesity	0.0	0.00028181995016237043	0.0	AgeGroup_1	['Depression', 'Memory_Problems']	{'Memory_Problems', 'Depression'}
Depression-MMSE_Spell (syn)	Anxiety	0.0	0.10158968433263066	0.0	AgeGroup_1	['Depression', 'MMSE_Spell']	{'MMSE_Spell', 'Depression'}
Depression-MMSE_Spell (syn)	Hearing	0.0	0.0014097695824925672	0.0	AgeGroup_1	['Depression', 'MMSE_Spell']	{'MMSE_Spell', 'Depression'}
Depression-MMSE_Spell (syn)	BMI	0.0	0.0034050882244468163	0.0	AgeGroup_1	['Depression', 'MMSE_Spell']	{'MMSE_Spell', 'Depression'}
Depression-MMSE_Spell (syn)	Memory_Problems	0.0	0.006815383521502157	0.0	AgeGroup_1	['Depression', 'MMSE_Spell']	{'MMSE_Spell', 'Depression'}
Depression-MMSE_Spell (syn)	Memory_Complaints	0.0	0.006815383521502202	0.0	AgeGroup_1	['Depression', 'MMSE_Spell']	{'MMSE_Spell', 'Depression'}
Depression-Memory_Complaints (syn)	MMSE_Spell	0.0	0.004811252046344822	0.0	AgeGroup_1	['Depression', 'Memory_Complaints']	{'Memory_Complaints', 'Depression'}
Depression-Memory_Complaints (syn)	Physical_Activity	0.0	0.029509865170462713	0.0	AgeGroup_1	['Depression', 'Memory_Complaints']	{'Memory_Complaints', 'Depression'}
Depression-Memory_Complaints (syn)	grip_category	0.0	0.009828507077688503	0.0	AgeGroup_1	['Depression', 'Memory_Complaints']	{'Memory_Complaints', 'Depression'}
Depression-Memory_Complaints (syn)	WHR_Obesity	0.0	0.00028181995016237043	0.0	AgeGroup_1	['Depression', 'Memory_Complaints']	{'Memory_Complaints', 'Depression'}
Depression-Memory_Complaints (syn)	MAP_NormalElevated_vs_H	0.0	5.235461734582415e-05	0.0	AgeGroup_1	['Depression', 'Memory_Complaints']	{'Memory_Complaints', 'Depression'}
Depression-Memory_Problems (syn)	MMSE_Spell	0.0	0.004811252046344822	0.0	AgeGroup_1	['Depression', 'Memory_Problems']	{'Memory_Problems', 'Depression'}
Depression-Memory_Problems (syn)	Physical_Activity	0.0	0.029509865170462713	0.0	AgeGroup_1	['Depression', 'Memory_Problems']	{'Memory_Problems', 'Depression'}
Depression-Memory_Problems (syn)	grip_category	0.0	0.009828507077688503	0.0	AgeGroup_1	['Depression', 'Memory_Problems']	{'Memory_Problems', 'Depression'}
Depression-Memory_Problems (syn)	MAP_NormalElevated_vs_H	0.0	5.235461734582415e-05	0.0	AgeGroup_1	['Depression', 'Memory_Problems']	{'Memory_Problems', 'Depression'}
Depression-MAP_NormalElevated_vs_H (syn)	grip_category	0.0	0.008889599932633574	0.0	AgeGroup_1	['Depression', 'MAP_NormalElevated_vs_H']	{'Depression', 'MAP_NormalElevated_vs_H'}
Depression-Physical_Activity (syn)	Memory_Problems	0.0	0.0078857417403705	0.0	AgeGroup_1	['Depression', 'Physical_Activity']	{'Physical_Activity', 'Depression'}
Depression-Physical_Activity (syn)	Memory_Complaints	0.0	0.007885741740370612	0.0	AgeGroup_1	['Depression', 'Physical_Activity']	{'Physical_Activity', 'Depression'}
Depression-Physical_Activity (syn)	WHR_Obesity	0.0	0.0009392125700557728	0.0	AgeGroup_1	['Depression', 'Physical_Activity']	{'Physical_Activity', 'Depression'}
Depression-Sleep (syn)	BMI	0.0	0.001997320096170557	0.0	AgeGroup_1	['Depression', 'Sleep']	{'Sleep', 'Depression'}
Depression-Sleep (syn)	WHR_Obesity	0.0	0.0027858027064288906	0.0	AgeGroup_1	['Depression', 'Sleep']	{'Sleep', 'Depression'}
Depression-Sleep (syn)	MAP_NormalElevated_vs_H	0.0	0.0029860588178811944	0.0	AgeGroup_1	['Depression', 'Sleep']	{'Sleep', 'Depression'}
Depression-WHR_Obesity (syn)	Anxiety	0.0	0.1020556504001153	0.0	AgeGroup_1	['Depression', 'WHR_Obesity']	{'WHR_Obesity', 'Depression'}
Depression-WHR_Obesity (syn)	MMSE_Spell	0.0	0.004428960455797011	0.0	AgeGroup_1	['Depression', 'WHR_Obesity']	{'WHR_Obesity', 'Depression'}
Depression-WHR_Obesity (syn)	Pain	0.0	0.02719164575911099	0.0	AgeGroup_1	['Depression', 'WHR_Obesity']	{'WHR_Obesity', 'Depression'}
Depression-WHR_Obesity (syn)	Hearing	0.0	0.0015994048165618505	0.0	AgeGroup_1	['Depression', 'WHR_Obesity']	{'WHR_Obesity', 'Depression'}
Depression-WHR_Obesity (syn)	Health_vs_Peers	0.0	0.015927434829572967	0.0	AgeGroup_1	['Depression', 'WHR_Obesity']	{'WHR_Obesity', 'Depression'}
Depression-WHR_Obesity (syn)	Physical_Activity	0.0	0.026790460858701105	0.0	AgeGroup_1	['Depression', 'WHR_Obesity']	{'WHR_Obesity', 'Depression'}
Depression-WHR_Obesity (syn)	Memory_Problems	0.0	0.005480328401301656	0.0	AgeGroup_1	['Depression', 'WHR_Obesity']	{'WHR_Obesity', 'Depression'}
Depression-MAP_NormalElevated_vs_H (syn)	functionality_state	0.0	0.025111412438508163	0.0	AgeGroup_1	['Depression', 'MAP_NormalElevated_vs_H']	{'Depression', 'MAP_NormalElevated_vs_H'}
Depression-MAP_NormalElevated_vs_H (syn)	Memory_Complaints	0.0	0.0056908422065597855	0.0	AgeGroup_1	['Depression', 'MAP_NormalElevated_vs_H']	{'Depression', 'MAP_NormalElevated_vs_H'}
Depression-WHR_Obesity (syn)	functionality_state	0.0	0.02407951148330733	0.0	AgeGroup_1	['Depression', 'WHR_Obesity']	{'WHR_Obesity', 'Depression'}
Depression-BMI (syn)	Alcohol_Use	0.0	0.009927310204710306	0.0	AgeGroup_1	['Depression', 'BMI']	{'BMI', 'Depression'}
BMI-WHR_Obesity (syn)	Physical_Activity	0.0	0.02797265320540751	0.0	AgeGroup_1	['BMI', 'WHR_Obesity']	{'WHR_Obesity', 'BMI'}
BMI-WHR_Obesity (syn)	Alcohol_Use	0.0	0.0007396422620719714	0.0	AgeGroup_1	['BMI', 'WHR_Obesity']	{'WHR_Obesity', 'BMI'}
BMI-WHR_Obesity (syn)	Memory_Problems	0.0	0.0015917021734804875	0.0	AgeGroup_1	['BMI', 'WHR_Obesity']	{'WHR_Obesity', 'BMI'}
BMI-WHR_Obesity (syn)	Memory_Complaints	0.0	0.0015917021734804602	0.0	AgeGroup_1	['BMI', 'WHR_Obesity']	{'WHR_Obesity', 'BMI'}
BMI-functionality_state (syn)	Depression	0.0	0.023876679378009327	0.0	AgeGroup_1	['BMI', 'functionality_state']	{'functionality_state', 'BMI'}
BMI-functionality_state (syn)	Sleep	0.0	0.019539844699470385	0.0	AgeGroup_1	['BMI', 'functionality_state']	{'functionality_state', 'BMI'}
BMI-functionality_state (syn)	Pain	0.0	0.15257031885089253	0.0	AgeGroup_1	['BMI', 'functionality_state']	{'functionality_state', 'BMI'}
BMI-functionality_state (syn)	Hearing	0.0	0.006351203912474998	0.0	AgeGroup_1	['BMI', 'functionality_state']	{'functionality_state', 'BMI'}
BMI-functionality_state (syn)	Alcohol_Use	0.0	0.036137474697968436	0.0	AgeGroup_1	['BMI', 'functionality_state']	{'functionality_state', 'BMI'}
BMI-grip_category (syn)	Hearing	0.0	0.003488023753494064	0.0	AgeGroup_1	['BMI', 'grip_category']	{'grip_category', 'BMI'}
Depression-Alcohol_Use (syn)	BMI	0.0	0.002060188907287315	0.0	AgeGroup_1	['Depression', 'Alcohol_Use']	{'Alcohol_Use', 'Depression'}
Depression-BMI (syn)	Sleep	0.0	0.027814580651076393	0.0	AgeGroup_1	['Depression', 'BMI']	{'BMI', 'Depression'}
Depression-BMI (syn)	MMSE_Spell	0.0	0.005994169490490996	0.0	AgeGroup_1	['Depression', 'BMI']	{'BMI', 'Depression'}
Depression-BMI (syn)	WHR_Obesity	0.0	0.041206137812782116	0.0	AgeGroup_1	['Depression', 'BMI']	{'BMI', 'Depression'}
Depression-MAP_NormalElevated_vs_H (syn)	Memory_Problems	0.0	0.0056908422065596155	0.0	AgeGroup_1	['Depression', 'MAP_NormalElevated_vs_H']	{'Depression', 'MAP_NormalElevated_vs_H'}
Depression-General_Health (syn)	Health_vs_Peers	0.0	0.2149010088295014	0.0	AgeGroup_1	['Depression', 'General_Health']	{'General_Health', 'Depression'}
Depression-General_Health (syn)	BMI	0.0	0.011697503409332956	0.0	AgeGroup_1	['Depression', 'General_Health']	{'General_Health', 'Depression'}
Depression-Health_vs_Peers (syn)	Hearing	0.0	0.0011298897716350235	0.0	AgeGroup_1	['Depression', 'Health_vs_Peers']	{'Health_vs_Peers', 'Depression'}
Depression-Health_vs_Peers (syn)	BMI	0.0	0.01924804401941196	0.0	AgeGroup_1	['Depression', 'Health_vs_Peers']	{'Health_vs_Peers', 'Depression'}
Depression-Health_vs_Peers (syn)	WHR_Obesity	0.0	0.00011876024124909313	0.0	AgeGroup_1	['Depression', 'Health_vs_Peers']	{'Health_vs_Peers', 'Depression'}
Depression-Health_vs_Peers (syn)	MAP_NormalElevated_vs_H	0.0	0.003009015748281353	0.0	AgeGroup_1	['Depression', 'Health_vs_Peers']	{'Health_vs_Peers', 'Depression'}
Depression-Hearing (syn)	Anxiety	0.0	0.10075962832228481	0.0	AgeGroup_1	['Depression', 'Hearing']	{'Hearing', 'Depression'}
Depression-Hearing (syn)	MMSE_Spell	0.0	0.00410975358945951	0.0	AgeGroup_1	['Depression', 'Hearing']	{'Hearing', 'Depression'}
Depression-Hearing (syn)	BMI	0.0	0.005200680848835012	0.0	AgeGroup_1	['Depression', 'Hearing']	{'Hearing', 'Depression'}
Depression-Hearing (syn)	grip_category	0.0	0.007915856979905085	0.0	AgeGroup_1	['Depression', 'Hearing']	{'Hearing', 'Depression'}
Depression-Hearing (syn)	MAP_NormalElevated_vs_H	0.0	0.001568302017279273	0.0	AgeGroup_1	['Depression', 'Hearing']	{'Hearing', 'Depression'}
Depression-MAP_NormalElevated_vs_H (syn)	Anxiety	0.0	0.10054745405455787	0.0	AgeGroup_1	['Depression', 'MAP_NormalElevated_vs_H']	{'Depression', 'MAP_NormalElevated_vs_H'}
Depression-MAP_NormalElevated_vs_H (syn)	Pain	0.0	0.030730597835998522	0.0	AgeGroup_1	['Depression', 'MAP_NormalElevated_vs_H']	{'Depression', 'MAP_NormalElevated_vs_H'}
Depression-WHR_Obesity (syn)	Memory_Complaints	0.0	0.005480328401301728	0.0	AgeGroup_1	['Depression', 'WHR_Obesity']	{'WHR_Obesity', 'Depression'}
Depression-functionality_state (syn)	BMI	0.0	0.05371036841918963	0.0	AgeGroup_1	['Depression', 'functionality_state']	{'functionality_state', 'Depression'}
Pain-Health_vs_Peers (syn)	MAP_NormalElevated_vs_H	0.0	0.005129597892184481	0.0	AgeGroup_1	['Pain', 'Health_vs_Peers']	{'Pain', 'Health_vs_Peers'}
General_Health-grip_category (syn)	Memory_Problems	0.0	0.019258119645251603	0.0	AgeGroup_1	['General_Health', 'grip_category']	{'General_Health', 'grip_category'}
General_Health-WHR_Obesity (syn)	MMSE_Spell	0.0	0.005241774129130552	0.0	AgeGroup_1	['General_Health', 'WHR_Obesity']	{'General_Health', 'WHR_Obesity'}
General_Health-WHR_Obesity (syn)	Pain	0.0	0.1385052498890513	0.0	AgeGroup_1	['General_Health', 'WHR_Obesity']	{'General_Health', 'WHR_Obesity'}
General_Health-WHR_Obesity (syn)	Hearing	0.0	0.007774835192516402	0.0	AgeGroup_1	['General_Health', 'WHR_Obesity']	{'General_Health', 'WHR_Obesity'}
General_Health-WHR_Obesity (syn)	Health_vs_Peers	0.0	0.2155039351479874	0.0	AgeGroup_1	['General_Health', 'WHR_Obesity']	{'General_Health', 'WHR_Obesity'}
General_Health-WHR_Obesity (syn)	Physical_Activity	0.0	0.06698767919634623	0.0	AgeGroup_1	['General_Health', 'WHR_Obesity']	{'General_Health', 'WHR_Obesity'}
General_Health-WHR_Obesity (syn)	Alcohol_Use	0.0	0.03285529695865677	0.0	AgeGroup_1	['General_Health', 'WHR_Obesity']	{'General_Health', 'WHR_Obesity'}
General_Health-WHR_Obesity (syn)	Memory_Problems	0.0	0.017663664437151432	0.0	AgeGroup_1	['General_Health', 'WHR_Obesity']	{'General_Health', 'WHR_Obesity'}
General_Health-WHR_Obesity (syn)	Memory_Complaints	0.0	0.017663664437151432	0.0	AgeGroup_1	['General_Health', 'WHR_Obesity']	{'General_Health', 'WHR_Obesity'}
General_Health-WHR_Obesity (syn)	grip_category	0.0	0.01359837677534585	0.0	AgeGroup_1	['General_Health', 'WHR_Obesity']	{'General_Health', 'WHR_Obesity'}
General_Health-WHR_Obesity (syn)	MAP_NormalElevated_vs_H	0.0	0.00048699590066601523	0.0	AgeGroup_1	['General_Health', 'WHR_Obesity']	{'General_Health', 'WHR_Obesity'}
General_Health-functionality_state (syn)	Memory_Problems	0.0	0.017262848026345753	0.0	AgeGroup_1	['General_Health', 'functionality_state']	{'General_Health', 'functionality_state'}
General_Health-functionality_state (syn)	Memory_Complaints	0.0	0.017262848026345718	0.0	AgeGroup_1	['General_Health', 'functionality_state']	{'General_Health', 'functionality_state'}
General_Health-functionality_state (syn)	MAP_NormalElevated_vs_H	0.0	0.0014535806948562965	0.0	AgeGroup_1	['General_Health', 'functionality_state']	{'General_Health', 'functionality_state'}
General_Health-grip_category (syn)	Memory_Complaints	0.0	0.01925811964525162	0.0	AgeGroup_1	['General_Health', 'grip_category']	{'General_Health', 'grip_category'}
General_Health-WHR_Obesity (syn)	Anxiety	0.0	0.06404344662889432	0.0	AgeGroup_1	['General_Health', 'WHR_Obesity']	{'General_Health', 'WHR_Obesity'}
General_Health-grip_category (syn)	WHR_Obesity	0.0	0.0016935550912374198	0.0	AgeGroup_1	['General_Health', 'grip_category']	{'General_Health', 'grip_category'}
General_Health-grip_category (syn)	MAP_NormalElevated_vs_H	0.0	0.0016744567171288532	0.0	AgeGroup_1	['General_Health', 'grip_category']	{'General_Health', 'grip_category'}
Health_vs_Peers-Alcohol_Use (syn)	WHR_Obesity	0.0	4.347095032359622e-05	0.0	AgeGroup_1	['Health_vs_Peers', 'Alcohol_Use']	{'Alcohol_Use', 'Health_vs_Peers'}
Health_vs_Peers-BMI (syn)	Depression	0.0	0.015534000583976141	0.0	AgeGroup_1	['Health_vs_Peers', 'BMI']	{'Health_vs_Peers', 'BMI'}
Health_vs_Peers-BMI (syn)	Sleep	0.0	0.020924021308645933	0.0	AgeGroup_1	['Health_vs_Peers', 'BMI']	{'Health_vs_Peers', 'BMI'}
Health_vs_Peers-BMI (syn)	MMSE_Spell	0.0	0.0037217648787593515	0.0	AgeGroup_1	['Health_vs_Peers', 'BMI']	{'Health_vs_Peers', 'BMI'}
Health_vs_Peers-BMI (syn)	Pain	0.0	0.10316555931285853	0.0	AgeGroup_1	['Health_vs_Peers', 'BMI']	{'Health_vs_Peers', 'BMI'}
Health_vs_Peers-BMI (syn)	Hearing	0.0	0.000745199710043633	0.0	AgeGroup_1	['Health_vs_Peers', 'BMI']	{'Health_vs_Peers', 'BMI'}
Health_vs_Peers-BMI (syn)	General_Health	0.0	0.21485934806040316	0.0	AgeGroup_1	['Health_vs_Peers', 'BMI']	{'Health_vs_Peers', 'BMI'}
Health_vs_Peers-BMI (syn)	Alcohol_Use	0.0	0.012982504208506008	0.0	AgeGroup_1	['Health_vs_Peers', 'BMI']	{'Health_vs_Peers', 'BMI'}
Health_vs_Peers-BMI (syn)	Memory_Problems	0.0	0.01180343187853052	0.0	AgeGroup_1	['Health_vs_Peers', 'BMI']	{'Health_vs_Peers', 'BMI'}
Health_vs_Peers-BMI (syn)	Memory_Complaints	0.0	0.011803431878530514	0.0	AgeGroup_1	['Health_vs_Peers', 'BMI']	{'Health_vs_Peers', 'BMI'}
Health_vs_Peers-MAP_NormalElevated_vs_H (syn)	Anxiety	0.0	0.020286204116881885	0.0	AgeGroup_1	['Health_vs_Peers', 'MAP_NormalElevated_vs_H']	{'Health_vs_Peers', 'MAP_NormalElevated_vs_H'}
General_Health-WHR_Obesity (syn)	Depression	0.0	0.04965153018957689	0.0	AgeGroup_1	['General_Health', 'WHR_Obesity']	{'General_Health', 'WHR_Obesity'}
General_Health-Physical_Activity (syn)	WHR_Obesity	0.0	0.0001818312451168194	0.0	AgeGroup_1	['General_Health', 'Physical_Activity']	{'General_Health', 'Physical_Activity'}
Depression-functionality_state (syn)	WHR_Obesity	0.0	0.0015944484962990577	0.0	AgeGroup_1	['Depression', 'functionality_state']	{'functionality_state', 'Depression'}
General_Health-Health_vs_Peers (syn)	WHR_Obesity	0.0	0.0003288032217683176	0.0	AgeGroup_1	['General_Health', 'Health_vs_Peers']	{'General_Health', 'Health_vs_Peers'}
Depression-functionality_state (syn)	MAP_NormalElevated_vs_H	0.0	0.00026806562257090764	0.0	AgeGroup_1	['Depression', 'functionality_state']	{'functionality_state', 'Depression'}
Depression-grip_category (syn)	Hearing	0.0	0.0030837078302406555	0.0	AgeGroup_1	['Depression', 'grip_category']	{'grip_category', 'Depression'}
Depression-grip_category (syn)	Memory_Problems	0.0	0.00713096351742887	0.0	AgeGroup_1	['Depression', 'grip_category']	{'grip_category', 'Depression'}
Depression-grip_category (syn)	Memory_Complaints	0.0	0.007130963517428999	0.0	AgeGroup_1	['Depression', 'grip_category']	{'grip_category', 'Depression'}
Depression-grip_category (syn)	WHR_Obesity	0.0	0.0027354818613789674	0.0	AgeGroup_1	['Depression', 'grip_category']	{'grip_category', 'Depression'}
General_Health-Alcohol_Use (syn)	BMI	0.0	0.012606601577521387	0.0	AgeGroup_1	['General_Health', 'Alcohol_Use']	{'General_Health', 'Alcohol_Use'}
General_Health-Alcohol_Use (syn)	MAP_NormalElevated_vs_H	0.0	0.00434796642188923	0.0	AgeGroup_1	['General_Health', 'Alcohol_Use']	{'General_Health', 'Alcohol_Use'}
General_Health-BMI (syn)	Anxiety	0.0	0.06302133468275248	0.0	AgeGroup_1	['General_Health', 'BMI']	{'General_Health', 'BMI'}
General_Health-BMI (syn)	Depression	0.0	0.04838848706769857	0.0	AgeGroup_1	['General_Health', 'BMI']	{'General_Health', 'BMI'}
General_Health-BMI (syn)	Sleep	0.0	0.027436686830829612	0.0	AgeGroup_1	['General_Health', 'BMI']	{'General_Health', 'BMI'}
General_Health-BMI (syn)	Pain	0.0	0.13630305509529053	0.0	AgeGroup_1	['General_Health', 'BMI']	{'General_Health', 'BMI'}
General_Health-BMI (syn)	Hearing	0.0	0.00600654615261156	0.0	AgeGroup_1	['General_Health', 'BMI']	{'General_Health', 'BMI'}
General_Health-BMI (syn)	Alcohol_Use	0.0	0.032672474144340206	0.0	AgeGroup_1	['General_Health', 'BMI']	{'General_Health', 'BMI'}
General_Health-Health_vs_Peers (syn)	MAP_NormalElevated_vs_H	0.0	0.002753853772779341	0.0	AgeGroup_1	['General_Health', 'Health_vs_Peers']	{'General_Health', 'Health_vs_Peers'}
General_Health-Physical_Activity (syn)	Health_vs_Peers	0.0	0.21490100882950142	0.0	AgeGroup_1	['General_Health', 'Physical_Activity']	{'General_Health', 'Physical_Activity'}
General_Health-MAP_NormalElevated_vs_H (syn)	Pain	0.0	0.14220803869298923	0.0	AgeGroup_1	['General_Health', 'MAP_NormalElevated_vs_H']	{'General_Health', 'MAP_NormalElevated_vs_H'}
General_Health-MAP_NormalElevated_vs_H (syn)	grip_category	0.0	0.014829072800447141	0.0	AgeGroup_1	['General_Health', 'MAP_NormalElevated_vs_H']	{'General_Health', 'MAP_NormalElevated_vs_H'}
General_Health-MAP_NormalElevated_vs_H (syn)	functionality_state	0.0	0.11750971483735395	0.0	AgeGroup_1	['General_Health', 'MAP_NormalElevated_vs_H']	{'General_Health', 'MAP_NormalElevated_vs_H'}
General_Health-Memory_Complaints (syn)	MMSE_Spell	0.0	0.0062802331573781215	0.0	AgeGroup_1	['General_Health', 'Memory_Complaints']	{'General_Health', 'Memory_Complaints'}
General_Health-Memory_Complaints (syn)	grip_category	0.0	0.015293599089215328	0.0	AgeGroup_1	['General_Health', 'Memory_Complaints']	{'General_Health', 'Memory_Complaints'}
General_Health-Memory_Complaints (syn)	WHR_Obesity	0.0	0.00041680876501304414	0.0	AgeGroup_1	['General_Health', 'Memory_Complaints']	{'General_Health', 'Memory_Complaints'}
General_Health-Memory_Complaints (syn)	MAP_NormalElevated_vs_H	0.0	0.0010929534933259745	0.0	AgeGroup_1	['General_Health', 'Memory_Complaints']	{'General_Health', 'Memory_Complaints'}
General_Health-Memory_Complaints (syn)	functionality_state	0.0	0.11637917558518386	0.0	AgeGroup_1	['General_Health', 'Memory_Complaints']	{'General_Health', 'Memory_Complaints'}
General_Health-Memory_Problems (syn)	MMSE_Spell	0.0	0.0062802331573781215	0.0	AgeGroup_1	['General_Health', 'Memory_Problems']	{'General_Health', 'Memory_Problems'}
General_Health-Memory_Problems (syn)	grip_category	0.0	0.015293599089215328	0.0	AgeGroup_1	['General_Health', 'Memory_Problems']	{'General_Health', 'Memory_Problems'}
General_Health-Memory_Problems (syn)	WHR_Obesity	0.0	0.00041680876501304414	0.0	AgeGroup_1	['General_Health', 'Memory_Problems']	{'General_Health', 'Memory_Problems'}
General_Health-Memory_Problems (syn)	MAP_NormalElevated_vs_H	0.0	0.0010929534933259745	0.0	AgeGroup_1	['General_Health', 'Memory_Problems']	{'General_Health', 'Memory_Problems'}
General_Health-Memory_Problems (syn)	functionality_state	0.0	0.11637917558518386	0.0	AgeGroup_1	['General_Health', 'Memory_Problems']	{'General_Health', 'Memory_Problems'}
BMI-WHR_Obesity (syn)	Hearing	0.0	0.0014928313701111971	0.0	AgeGroup_1	['BMI', 'WHR_Obesity']	{'WHR_Obesity', 'BMI'}
BMI-WHR_Obesity (syn)	Pain	0.0	0.011024278125384097	0.0	AgeGroup_1	['BMI', 'WHR_Obesity']	{'WHR_Obesity', 'BMI'}
BMI-WHR_Obesity (syn)	MMSE_Spell	0.0	0.0010532854214180772	0.0	AgeGroup_1	['BMI', 'WHR_Obesity']	{'WHR_Obesity', 'BMI'}
Anxiety-General_Health (syn)	Alcohol_Use	0.0	0.03183368927460578	0.0	AgeGroup_1	['Anxiety', 'General_Health']	{'General_Health', 'Anxiety'}
Anxiety-Alcohol_Use (syn)	Hearing	0.0	0.0010125305799064432	0.0	AgeGroup_1	['Anxiety', 'Alcohol_Use']	{'Alcohol_Use', 'Anxiety'}
Anxiety-Alcohol_Use (syn)	Memory_Problems	0.0	0.006641561714872951	0.0	AgeGroup_1	['Anxiety', 'Alcohol_Use']	{'Alcohol_Use', 'Anxiety'}
Anxiety-Alcohol_Use (syn)	Memory_Complaints	0.0	0.006641561714872926	0.0	AgeGroup_1	['Anxiety', 'Alcohol_Use']	{'Alcohol_Use', 'Anxiety'}
Anxiety-BMI (syn)	Depression	0.0	0.10102857457912917	0.0	AgeGroup_1	['Anxiety', 'BMI']	{'BMI', 'Anxiety'}
Anxiety-BMI (syn)	Sleep	0.0	0.06306621913036743	0.0	AgeGroup_1	['Anxiety', 'BMI']	{'BMI', 'Anxiety'}
Anxiety-BMI (syn)	MMSE_Spell	0.0	0.0006900099783242994	0.0	AgeGroup_1	['Anxiety', 'BMI']	{'BMI', 'Anxiety'}
Anxiety-BMI (syn)	WHR_Obesity	0.0	0.04104909140941559	0.0	AgeGroup_1	['Anxiety', 'BMI']	{'BMI', 'Anxiety'}
Anxiety-Depression (syn)	MMSE_Spell	0.0	0.006067730754911168	0.0	AgeGroup_1	['Anxiety', 'Depression']	{'Depression', 'Anxiety'}
Anxiety-Depression (syn)	Hearing	0.0	0.0011904353948489696	0.0	AgeGroup_1	['Anxiety', 'Depression']	{'Depression', 'Anxiety'}
Anxiety-Depression (syn)	WHR_Obesity	0.0	0.00031693780400145546	0.0	AgeGroup_1	['Anxiety', 'Depression']	{'Depression', 'Anxiety'}
Anxiety-Depression (syn)	MAP_NormalElevated_vs_H	0.0	2.2409797110725423e-05	0.0	AgeGroup_1	['Anxiety', 'Depression']	{'Depression', 'Anxiety'}
Anxiety-General_Health (syn)	MMSE_Spell	0.0	0.005975516514054931	0.0	AgeGroup_1	['Anxiety', 'General_Health']	{'General_Health', 'Anxiety'}
Anxiety-General_Health (syn)	BMI	0.0	0.011642330426061945	0.0	AgeGroup_1	['Anxiety', 'General_Health']	{'General_Health', 'Anxiety'}
Anxiety-General_Health (syn)	WHR_Obesity	0.0	0.00011122743553757067	0.0	AgeGroup_1	['Anxiety', 'General_Health']	{'General_Health', 'Anxiety'}
Alcohol_Use-grip_category (syn)	Hearing	0.0	0.00513032423433583	0.0	AgeGroup_1	['Alcohol_Use', 'grip_category']	{'Alcohol_Use', 'grip_category'}
Anxiety-Health_vs_Peers (syn)	MMSE_Spell	0.0	0.0037217648787593524	0.0	AgeGroup_1	['Anxiety', 'Health_vs_Peers']	{'Health_vs_Peers', 'Anxiety'}
Anxiety-Health_vs_Peers (syn)	WHR_Obesity	0.0	0.00010247655311109122	0.0	AgeGroup_1	['Anxiety', 'Health_vs_Peers']	{'Health_vs_Peers', 'Anxiety'}
Anxiety-Health_vs_Peers (syn)	MAP_NormalElevated_vs_H	0.0	0.002644191194181137	0.0	AgeGroup_1	['Anxiety', 'Health_vs_Peers']	{'Health_vs_Peers', 'Anxiety'}
Anxiety-Hearing (syn)	Depression	0.0	0.10081917395896683	0.0	AgeGroup_1	['Anxiety', 'Hearing']	{'Hearing', 'Anxiety'}
Anxiety-Hearing (syn)	Alcohol_Use	0.0	0.008171646293669737	0.0	AgeGroup_1	['Anxiety', 'Hearing']	{'Hearing', 'Anxiety'}
Anxiety-Hearing (syn)	WHR_Obesity	0.0	0.0010641724896413274	0.0	AgeGroup_1	['Anxiety', 'Hearing']	{'Hearing', 'Anxiety'}
Anxiety-Hearing (syn)	MAP_NormalElevated_vs_H	0.0	0.0008633506162052102	0.0	AgeGroup_1	['Anxiety', 'Hearing']	{'Hearing', 'Anxiety'}
Anxiety-MAP_NormalElevated_vs_H (syn)	Depression	0.0	0.10152218826246333	0.0	AgeGroup_1	['Anxiety', 'MAP_NormalElevated_vs_H']	{'Anxiety', 'MAP_NormalElevated_vs_H'}
Anxiety-MAP_NormalElevated_vs_H (syn)	Pain	0.0	0.05176375278694538	0.0	AgeGroup_1	['Anxiety', 'MAP_NormalElevated_vs_H']	{'Anxiety', 'MAP_NormalElevated_vs_H'}
Anxiety-MAP_NormalElevated_vs_H (syn)	Hearing	0.0	0.00111017092003341	0.0	AgeGroup_1	['Anxiety', 'MAP_NormalElevated_vs_H']	{'Anxiety', 'MAP_NormalElevated_vs_H'}
Anxiety-MAP_NormalElevated_vs_H (syn)	Memory_Problems	0.0	0.006073604767968053	0.0	AgeGroup_1	['Anxiety', 'MAP_NormalElevated_vs_H']	{'Anxiety', 'MAP_NormalElevated_vs_H'}
Anxiety-MAP_NormalElevated_vs_H (syn)	Memory_Complaints	0.0	0.006073604767968127	0.0	AgeGroup_1	['Anxiety', 'MAP_NormalElevated_vs_H']	{'Anxiety', 'MAP_NormalElevated_vs_H'}
Anxiety-MAP_NormalElevated_vs_H (syn)	grip_category	0.0	0.013387820372069046	0.0	AgeGroup_1	['Anxiety', 'MAP_NormalElevated_vs_H']	{'Anxiety', 'MAP_NormalElevated_vs_H'}
Anxiety-Alcohol_Use (syn)	MMSE_Spell	0.0	0.007990568530978615	0.0	AgeGroup_1	['Anxiety', 'Alcohol_Use']	{'Alcohol_Use', 'Anxiety'}
Alcohol_Use-functionality_state (syn)	MAP_NormalElevated_vs_H	0.0	0.005133279088944452	0.0	AgeGroup_1	['Alcohol_Use', 'functionality_state']	{'Alcohol_Use', 'functionality_state'}
BMI-WHR_Obesity (syn)	Depression	0.0	0.0035106268904801104	0.0	AgeGroup_1	['BMI', 'WHR_Obesity']	{'WHR_Obesity', 'BMI'}
Alcohol_Use-Memory_Problems (syn)	MMSE_Spell	0.0	0.008618721061415868	0.0	AgeGroup_1	['Alcohol_Use', 'Memory_Problems']	{'Memory_Problems', 'Alcohol_Use'}
Alcohol_Use-MAP_NormalElevated_vs_H (syn)	MMSE_Spell	0.0	0.006990661474441494	0.0	AgeGroup_1	['Alcohol_Use', 'MAP_NormalElevated_vs_H']	{'Alcohol_Use', 'MAP_NormalElevated_vs_H'}
Alcohol_Use-MAP_NormalElevated_vs_H (syn)	Pain	0.0	0.03012293062245878	0.0	AgeGroup_1	['Alcohol_Use', 'MAP_NormalElevated_vs_H']	{'Alcohol_Use', 'MAP_NormalElevated_vs_H'}
Alcohol_Use-MAP_NormalElevated_vs_H (syn)	Hearing	0.0	0.0011386700376317144	0.0	AgeGroup_1	['Alcohol_Use', 'MAP_NormalElevated_vs_H']	{'Alcohol_Use', 'MAP_NormalElevated_vs_H'}
Alcohol_Use-MAP_NormalElevated_vs_H (syn)	General_Health	0.0	0.0328314263877629	0.0	AgeGroup_1	['Alcohol_Use', 'MAP_NormalElevated_vs_H']	{'Alcohol_Use', 'MAP_NormalElevated_vs_H'}
Alcohol_Use-MAP_NormalElevated_vs_H (syn)	Memory_Problems	0.0	0.0005369532338026509	0.0	AgeGroup_1	['Alcohol_Use', 'MAP_NormalElevated_vs_H']	{'Alcohol_Use', 'MAP_NormalElevated_vs_H'}
Alcohol_Use-MAP_NormalElevated_vs_H (syn)	Memory_Complaints	0.0	0.000536953233802641	0.0	AgeGroup_1	['Alcohol_Use', 'MAP_NormalElevated_vs_H']	{'Alcohol_Use', 'MAP_NormalElevated_vs_H'}
Alcohol_Use-MAP_NormalElevated_vs_H (syn)	functionality_state	0.0	0.0360046555334705	0.0	AgeGroup_1	['Alcohol_Use', 'MAP_NormalElevated_vs_H']	{'Alcohol_Use', 'MAP_NormalElevated_vs_H'}
Alcohol_Use-Memory_Complaints (syn)	MMSE_Spell	0.0	0.008618721061415868	0.0	AgeGroup_1	['Alcohol_Use', 'Memory_Complaints']	{'Alcohol_Use', 'Memory_Complaints'}
Alcohol_Use-Memory_Complaints (syn)	Physical_Activity	0.0	0.022362812720903152	0.0	AgeGroup_1	['Alcohol_Use', 'Memory_Complaints']	{'Alcohol_Use', 'Memory_Complaints'}
Alcohol_Use-Memory_Complaints (syn)	BMI	0.0	0.000854623079481524	0.0	AgeGroup_1	['Alcohol_Use', 'Memory_Complaints']	{'Alcohol_Use', 'Memory_Complaints'}
Alcohol_Use-Memory_Complaints (syn)	grip_category	0.0	0.007869723555108695	0.0	AgeGroup_1	['Alcohol_Use', 'Memory_Complaints']	{'Alcohol_Use', 'Memory_Complaints'}
Alcohol_Use-Memory_Complaints (syn)	WHR_Obesity	0.0	0.00011637214996107745	0.0	AgeGroup_1	['Alcohol_Use', 'Memory_Complaints']	{'Alcohol_Use', 'Memory_Complaints'}
Alcohol_Use-Memory_Complaints (syn)	MAP_NormalElevated_vs_H	0.0	0.004866640073278032	0.0	AgeGroup_1	['Alcohol_Use', 'Memory_Complaints']	{'Alcohol_Use', 'Memory_Complaints'}
Alcohol_Use-Memory_Problems (syn)	Physical_Activity	0.0	0.022362812720903152	0.0	AgeGroup_1	['Alcohol_Use', 'Memory_Problems']	{'Memory_Problems', 'Alcohol_Use'}
Alcohol_Use-functionality_state (syn)	BMI	0.0	0.05446476168712561	0.0	AgeGroup_1	['Alcohol_Use', 'functionality_state']	{'Alcohol_Use', 'functionality_state'}
Alcohol_Use-Memory_Problems (syn)	BMI	0.0	0.000854623079481524	0.0	AgeGroup_1	['Alcohol_Use', 'Memory_Problems']	{'Memory_Problems', 'Alcohol_Use'}
Alcohol_Use-Memory_Problems (syn)	grip_category	0.0	0.007869723555108695	0.0	AgeGroup_1	['Alcohol_Use', 'Memory_Problems']	{'Memory_Problems', 'Alcohol_Use'}
Alcohol_Use-Memory_Problems (syn)	WHR_Obesity	0.0	0.00011637214996107745	0.0	AgeGroup_1	['Alcohol_Use', 'Memory_Problems']	{'Memory_Problems', 'Alcohol_Use'}
Alcohol_Use-Memory_Problems (syn)	MAP_NormalElevated_vs_H	0.0	0.004866640073278032	0.0	AgeGroup_1	['Alcohol_Use', 'Memory_Problems']	{'Memory_Problems', 'Alcohol_Use'}
Alcohol_Use-WHR_Obesity (syn)	Depression	0.0	0.010372373231748567	0.0	AgeGroup_1	['Alcohol_Use', 'WHR_Obesity']	{'WHR_Obesity', 'Alcohol_Use'}
Alcohol_Use-WHR_Obesity (syn)	MMSE_Spell	0.0	0.007302850304787651	0.0	AgeGroup_1	['Alcohol_Use', 'WHR_Obesity']	{'WHR_Obesity', 'Alcohol_Use'}
Alcohol_Use-WHR_Obesity (syn)	Pain	0.0	0.02621212460742155	0.0	AgeGroup_1	['Alcohol_Use', 'WHR_Obesity']	{'WHR_Obesity', 'Alcohol_Use'}
Alcohol_Use-WHR_Obesity (syn)	Hearing	0.0	0.002688007524228606	0.0	AgeGroup_1	['Alcohol_Use', 'WHR_Obesity']	{'WHR_Obesity', 'Alcohol_Use'}
Alcohol_Use-WHR_Obesity (syn)	General_Health	0.0	0.03300581041342482	0.0	AgeGroup_1	['Alcohol_Use', 'WHR_Obesity']	{'WHR_Obesity', 'Alcohol_Use'}
Alcohol_Use-WHR_Obesity (syn)	Health_vs_Peers	0.0	0.012205862287337796	0.0	AgeGroup_1	['Alcohol_Use', 'WHR_Obesity']	{'WHR_Obesity', 'Alcohol_Use'}
Alcohol_Use-WHR_Obesity (syn)	BMI	0.0	0.04085777380366173	0.0	AgeGroup_1	['Alcohol_Use', 'WHR_Obesity']	{'WHR_Obesity', 'Alcohol_Use'}
Alcohol_Use-WHR_Obesity (syn)	Memory_Problems	0.0	0.00010261860471831642	0.0	AgeGroup_1	['Alcohol_Use', 'WHR_Obesity']	{'WHR_Obesity', 'Alcohol_Use'}
Alcohol_Use-WHR_Obesity (syn)	Memory_Complaints	0.0	0.00010261860471830412	0.0	AgeGroup_1	['Alcohol_Use', 'WHR_Obesity']	{'WHR_Obesity', 'Alcohol_Use'}
Anxiety-MAP_NormalElevated_vs_H (syn)	WHR_Obesity	0.0	0.0001677031044416572	0.0	AgeGroup_1	['Anxiety', 'MAP_NormalElevated_vs_H']	{'Anxiety', 'MAP_NormalElevated_vs_H'}
Anxiety-MAP_NormalElevated_vs_H (syn)	functionality_state	0.0	0.03305854982385829	0.0	AgeGroup_1	['Anxiety', 'MAP_NormalElevated_vs_H']	{'Anxiety', 'MAP_NormalElevated_vs_H'}
Anxiety-MMSE_Spell (syn)	Memory_Problems	0.0	0.007178623574449534	0.0	AgeGroup_1	['Anxiety', 'MMSE_Spell']	{'MMSE_Spell', 'Anxiety'}
BMI-Memory_Complaints (syn)	Hearing	0.0	0.017717047739948213	0.0	AgeGroup_1	['BMI', 'Memory_Complaints']	{'Memory_Complaints', 'BMI'}
Anxiety-grip_category (syn)	MAP_NormalElevated_vs_H	0.0	3.699901574437671e-06	0.0	AgeGroup_1	['Anxiety', 'grip_category']	{'grip_category', 'Anxiety'}
BMI-Alcohol_Use (syn)	Depression	0.0	0.009310773935320617	0.0	AgeGroup_1	['BMI', 'Alcohol_Use']	{'Alcohol_Use', 'BMI'}
BMI-Alcohol_Use (syn)	Sleep	0.0	0.00882734537187775	0.0	AgeGroup_1	['BMI', 'Alcohol_Use']	{'Alcohol_Use', 'BMI'}
BMI-Alcohol_Use (syn)	Memory_Problems	0.0	0.002220246998976693	0.0	AgeGroup_1	['BMI', 'Alcohol_Use']	{'Alcohol_Use', 'BMI'}
BMI-Alcohol_Use (syn)	Memory_Complaints	0.0	0.0022202469989766535	0.0	AgeGroup_1	['BMI', 'Alcohol_Use']	{'Alcohol_Use', 'BMI'}
BMI-Alcohol_Use (syn)	WHR_Obesity	0.0	0.040769707500440365	0.0	AgeGroup_1	['BMI', 'Alcohol_Use']	{'Alcohol_Use', 'BMI'}
BMI-MAP_NormalElevated_vs_H (syn)	MMSE_Spell	0.0	0.0006855011527472897	0.0	AgeGroup_1	['BMI', 'MAP_NormalElevated_vs_H']	{'BMI', 'MAP_NormalElevated_vs_H'}
BMI-MAP_NormalElevated_vs_H (syn)	Pain	0.0	0.014819906314893829	0.0	AgeGroup_1	['BMI', 'MAP_NormalElevated_vs_H']	{'BMI', 'MAP_NormalElevated_vs_H'}
BMI-MAP_NormalElevated_vs_H (syn)	General_Health	0.0	0.012004324870919411	0.0	AgeGroup_1	['BMI', 'MAP_NormalElevated_vs_H']	{'BMI', 'MAP_NormalElevated_vs_H'}
BMI-MAP_NormalElevated_vs_H (syn)	Memory_Problems	0.0	0.0016944046050719067	0.0	AgeGroup_1	['BMI', 'MAP_NormalElevated_vs_H']	{'BMI', 'MAP_NormalElevated_vs_H'}
BMI-MAP_NormalElevated_vs_H (syn)	Memory_Complaints	0.0	0.001694404605071919	0.0	AgeGroup_1	['BMI', 'MAP_NormalElevated_vs_H']	{'BMI', 'MAP_NormalElevated_vs_H'}
BMI-Memory_Complaints (syn)	Sleep	0.0	0.011043297808555173	0.0	AgeGroup_1	['BMI', 'Memory_Complaints']	{'Memory_Complaints', 'BMI'}
BMI-Memory_Complaints (syn)	MMSE_Spell	0.0	0.001141237029266507	0.0	AgeGroup_1	['BMI', 'Memory_Complaints']	{'Memory_Complaints', 'BMI'}
BMI-Memory_Complaints (syn)	Physical_Activity	0.0	0.03068589490626513	0.0	AgeGroup_1	['BMI', 'Memory_Complaints']	{'Memory_Complaints', 'BMI'}
Anxiety-MMSE_Spell (syn)	Memory_Complaints	0.0	0.007178623574449527	0.0	AgeGroup_1	['Anxiety', 'MMSE_Spell']	{'MMSE_Spell', 'Anxiety'}
BMI-Memory_Complaints (syn)	Alcohol_Use	0.0	0.00042034315403148743	0.0	AgeGroup_1	['BMI', 'Memory_Complaints']	{'Memory_Complaints', 'BMI'}
BMI-Memory_Complaints (syn)	grip_category	0.0	0.012114811803708951	0.0	AgeGroup_1	['BMI', 'Memory_Complaints']	{'Memory_Complaints', 'BMI'}
BMI-Memory_Complaints (syn)	WHR_Obesity	0.0	0.04018618497798862	0.0	AgeGroup_1	['BMI', 'Memory_Complaints']	{'Memory_Complaints', 'BMI'}
BMI-Memory_Complaints (syn)	MAP_NormalElevated_vs_H	0.0	0.006655475937729111	0.0	AgeGroup_1	['BMI', 'Memory_Complaints']	{'Memory_Complaints', 'BMI'}
BMI-Memory_Problems (syn)	Sleep	0.0	0.011043297808555173	0.0	AgeGroup_1	['BMI', 'Memory_Problems']	{'Memory_Problems', 'BMI'}
BMI-Memory_Problems (syn)	MMSE_Spell	0.0	0.001141237029266507	0.0	AgeGroup_1	['BMI', 'Memory_Problems']	{'Memory_Problems', 'BMI'}
BMI-Memory_Problems (syn)	Hearing	0.0	0.017717047739948213	0.0	AgeGroup_1	['BMI', 'Memory_Problems']	{'Memory_Problems', 'BMI'}
BMI-Memory_Problems (syn)	Physical_Activity	0.0	0.03068589490626513	0.0	AgeGroup_1	['BMI', 'Memory_Problems']	{'Memory_Problems', 'BMI'}
BMI-Memory_Problems (syn)	Alcohol_Use	0.0	0.00042034315403148743	0.0	AgeGroup_1	['BMI', 'Memory_Problems']	{'Memory_Problems', 'BMI'}
BMI-Memory_Problems (syn)	grip_category	0.0	0.012114811803708951	0.0	AgeGroup_1	['BMI', 'Memory_Problems']	{'Memory_Problems', 'BMI'}
BMI-Memory_Problems (syn)	WHR_Obesity	0.0	0.04018618497798862	0.0	AgeGroup_1	['BMI', 'Memory_Problems']	{'Memory_Problems', 'BMI'}
BMI-Memory_Problems (syn)	MAP_NormalElevated_vs_H	0.0	0.006655475937729111	0.0	AgeGroup_1	['BMI', 'Memory_Problems']	{'Memory_Problems', 'BMI'}
BMI-WHR_Obesity (syn)	Anxiety	0.0	0.006879507903457705	0.0	AgeGroup_1	['BMI', 'WHR_Obesity']	{'WHR_Obesity', 'BMI'}
Anxiety-grip_category (syn)	WHR_Obesity	0.0	0.002582564249200103	0.0	AgeGroup_1	['Anxiety', 'grip_category']	{'grip_category', 'Anxiety'}
Anxiety-grip_category (syn)	Memory_Complaints	0.0	0.007569244976981151	0.0	AgeGroup_1	['Anxiety', 'grip_category']	{'grip_category', 'Anxiety'}
Anxiety-grip_category (syn)	Memory_Problems	0.0	0.007569244976981165	0.0	AgeGroup_1	['Anxiety', 'grip_category']	{'grip_category', 'Anxiety'}
Anxiety-grip_category (syn)	MMSE_Spell	0.0	0.0024904119704316973	0.0	AgeGroup_1	['Anxiety', 'grip_category']	{'grip_category', 'Anxiety'}
Anxiety-Memory_Complaints (syn)	MMSE_Spell	0.0	0.000448117998630626	0.0	AgeGroup_1	['Anxiety', 'Memory_Complaints']	{'Memory_Complaints', 'Anxiety'}
Anxiety-Memory_Complaints (syn)	Hearing	0.0	0.01702595898579041	0.0	AgeGroup_1	['Anxiety', 'Memory_Complaints']	{'Memory_Complaints', 'Anxiety'}
Anxiety-Memory_Complaints (syn)	Physical_Activity	0.0	0.021079367718469737	0.0	AgeGroup_1	['Anxiety', 'Memory_Complaints']	{'Memory_Complaints', 'Anxiety'}
Anxiety-Memory_Complaints (syn)	grip_category	0.0	0.014338751331993152	0.0	AgeGroup_1	['Anxiety', 'Memory_Complaints']	{'Memory_Complaints', 'Anxiety'}
Anxiety-Memory_Problems (syn)	MMSE_Spell	0.0	0.000448117998630626	0.0	AgeGroup_1	['Anxiety', 'Memory_Problems']	{'Memory_Problems', 'Anxiety'}
Anxiety-Memory_Problems (syn)	Hearing	0.0	0.01702595898579041	0.0	AgeGroup_1	['Anxiety', 'Memory_Problems']	{'Memory_Problems', 'Anxiety'}
Anxiety-Memory_Problems (syn)	Physical_Activity	0.0	0.021079367718469737	0.0	AgeGroup_1	['Anxiety', 'Memory_Problems']	{'Memory_Problems', 'Anxiety'}
Anxiety-Memory_Problems (syn)	grip_category	0.0	0.014338751331993152	0.0	AgeGroup_1	['Anxiety', 'Memory_Problems']	{'Memory_Problems', 'Anxiety'}
Anxiety-Pain (syn)	MMSE_Spell	0.0	0.0025801909734392684	0.0	AgeGroup_1	['Anxiety', 'Pain']	{'Pain', 'Anxiety'}
Anxiety-Pain (syn)	Hearing	0.0	0.0007829080512277342	0.0	AgeGroup_1	['Anxiety', 'Pain']	{'Pain', 'Anxiety'}
Anxiety-Pain (syn)	BMI	0.0	0.008599999250451238	0.0	AgeGroup_1	['Anxiety', 'Pain']	{'Pain', 'Anxiety'}
Anxiety-Physical_Activity (syn)	MMSE_Spell	0.0	0.01100036262462754	0.0	AgeGroup_1	['Anxiety', 'Physical_Activity']	{'Physical_Activity', 'Anxiety'}
Anxiety-Physical_Activity (syn)	Memory_Problems	0.0	0.008292019391803837	0.0	AgeGroup_1	['Anxiety', 'Physical_Activity']	{'Physical_Activity', 'Anxiety'}
Anxiety-Physical_Activity (syn)	Memory_Complaints	0.0	0.008292019391803936	0.0	AgeGroup_1	['Anxiety', 'Physical_Activity']	{'Physical_Activity', 'Anxiety'}
Anxiety-Physical_Activity (syn)	WHR_Obesity	0.0	0.00038144102846246843	0.0	AgeGroup_1	['Anxiety', 'Physical_Activity']	{'Physical_Activity', 'Anxiety'}
Anxiety-Sleep (syn)	WHR_Obesity	0.0	0.002749545504622235	0.0	AgeGroup_1	['Anxiety', 'Sleep']	{'Sleep', 'Anxiety'}
Anxiety-Sleep (syn)	MAP_NormalElevated_vs_H	0.0	0.0029860588178811935	0.0	AgeGroup_1	['Anxiety', 'Sleep']	{'Sleep', 'Anxiety'}
Anxiety-WHR_Obesity (syn)	Depression	0.0	0.10203944876931692	0.0	AgeGroup_1	['Anxiety', 'WHR_Obesity']	{'WHR_Obesity', 'Anxiety'}
Anxiety-WHR_Obesity (syn)	Pain	0.0	0.048242958048237986	0.0	AgeGroup_1	['Anxiety', 'WHR_Obesity']	{'WHR_Obesity', 'Anxiety'}
Anxiety-WHR_Obesity (syn)	Hearing	0.0	0.003097605484185799	0.0	AgeGroup_1	['Anxiety', 'WHR_Obesity']	{'WHR_Obesity', 'Anxiety'}
Anxiety-WHR_Obesity (syn)	General_Health	0.0	0.06325288827037245	0.0	AgeGroup_1	['Anxiety', 'WHR_Obesity']	{'WHR_Obesity', 'Anxiety'}
Anxiety-WHR_Obesity (syn)	Health_vs_Peers	0.0	0.0209758440697164	0.0	AgeGroup_1	['Anxiety', 'WHR_Obesity']	{'WHR_Obesity', 'Anxiety'}
Anxiety-WHR_Obesity (syn)	MAP_NormalElevated_vs_H	0.0	4.41544564611714e-05	0.0	AgeGroup_1	['Anxiety', 'WHR_Obesity']	{'WHR_Obesity', 'Anxiety'}
Anxiety-WHR_Obesity (syn)	functionality_state	0.0	0.03213549959172741	0.0	AgeGroup_1	['Anxiety', 'WHR_Obesity']	{'WHR_Obesity', 'Anxiety'}
Anxiety-functionality_state (syn)	MMSE_Spell	0.0	0.008389997110657597	0.0	AgeGroup_1	['Anxiety', 'functionality_state']	{'functionality_state', 'Anxiety'}
Anxiety-functionality_state (syn)	WHR_Obesity	0.0	0.001466371215086678	0.0	AgeGroup_1	['Anxiety', 'functionality_state']	{'functionality_state', 'Anxiety'}
Anxiety-functionality_state (syn)	MAP_NormalElevated_vs_H	0.0	0.00014876987283142886	0.0	AgeGroup_1	['Anxiety', 'functionality_state']	{'functionality_state', 'Anxiety'}
Health_vs_Peers-MAP_NormalElevated_vs_H (syn)	Depression	0.0	0.015936330987438838	0.0	AgeGroup_1	['Health_vs_Peers', 'MAP_NormalElevated_vs_H']	{'Health_vs_Peers', 'MAP_NormalElevated_vs_H'}
Health_vs_Peers-MAP_NormalElevated_vs_H (syn)	Pain	0.0	0.10923086885527193	0.0	AgeGroup_1	['Health_vs_Peers', 'MAP_NormalElevated_vs_H']	{'Health_vs_Peers', 'MAP_NormalElevated_vs_H'}
Health_vs_Peers-MAP_NormalElevated_vs_H (syn)	Hearing	0.0	0.0016461516942705692	0.0	AgeGroup_1	['Health_vs_Peers', 'MAP_NormalElevated_vs_H']	{'Health_vs_Peers', 'MAP_NormalElevated_vs_H'}
MMSE_Spell-functionality_state (syn)	Memory_Complaints	0.0	0.006033580264448183	0.0	AgeGroup_1	['MMSE_Spell', 'functionality_state']	{'MMSE_Spell', 'functionality_state'}
MMSE_Spell-Physical_Activity (syn)	MAP_NormalElevated_vs_H	0.0	0.0008097797233680557	0.0	AgeGroup_1	['MMSE_Spell', 'Physical_Activity']	{'Physical_Activity', 'MMSE_Spell'}
MMSE_Spell-WHR_Obesity (syn)	Anxiety	0.0	0.0002522861745547552	0.0	AgeGroup_1	['MMSE_Spell', 'WHR_Obesity']	{'WHR_Obesity', 'MMSE_Spell'}
MMSE_Spell-WHR_Obesity (syn)	Depression	0.0	0.005668595585866743	0.0	AgeGroup_1	['MMSE_Spell', 'WHR_Obesity']	{'WHR_Obesity', 'MMSE_Spell'}
MMSE_Spell-WHR_Obesity (syn)	Pain	0.0	0.003866156093940168	0.0	AgeGroup_1	['MMSE_Spell', 'WHR_Obesity']	{'WHR_Obesity', 'MMSE_Spell'}
MMSE_Spell-WHR_Obesity (syn)	General_Health	0.0	0.004973145486522274	0.0	AgeGroup_1	['MMSE_Spell', 'WHR_Obesity']	{'WHR_Obesity', 'MMSE_Spell'}
MMSE_Spell-WHR_Obesity (syn)	Health_vs_Peers	0.0	0.004694719191874748	0.0	AgeGroup_1	['MMSE_Spell', 'WHR_Obesity']	{'WHR_Obesity', 'MMSE_Spell'}
MMSE_Spell-WHR_Obesity (syn)	BMI	0.0	0.03997572255282895	0.0	AgeGroup_1	['MMSE_Spell', 'WHR_Obesity']	{'WHR_Obesity', 'MMSE_Spell'}
MMSE_Spell-WHR_Obesity (syn)	Alcohol_Use	0.0	0.007661485907872099	0.0	AgeGroup_1	['MMSE_Spell', 'WHR_Obesity']	{'WHR_Obesity', 'MMSE_Spell'}
MMSE_Spell-functionality_state (syn)	Anxiety	0.0	0.03271857414465908	0.0	AgeGroup_1	['MMSE_Spell', 'functionality_state']	{'MMSE_Spell', 'functionality_state'}
MMSE_Spell-functionality_state (syn)	Sleep	0.0	0.018092324164594574	0.0	AgeGroup_1	['MMSE_Spell', 'functionality_state']	{'MMSE_Spell', 'functionality_state'}
MMSE_Spell-functionality_state (syn)	Hearing	0.0	0.005617555713215729	0.0	AgeGroup_1	['MMSE_Spell', 'functionality_state']	{'MMSE_Spell', 'functionality_state'}
MMSE_Spell-functionality_state (syn)	Health_vs_Peers	0.0	0.08199103787243027	0.0	AgeGroup_1	['MMSE_Spell', 'functionality_state']	{'MMSE_Spell', 'functionality_state'}
MMSE_Spell-functionality_state (syn)	Memory_Problems	0.0	0.006033580264448281	0.0	AgeGroup_1	['MMSE_Spell', 'functionality_state']	{'MMSE_Spell', 'functionality_state'}
MMSE_Spell-functionality_state (syn)	MAP_NormalElevated_vs_H	0.0	0.00039451760794304144	0.0	AgeGroup_1	['MMSE_Spell', 'functionality_state']	{'MMSE_Spell', 'functionality_state'}
MMSE_Spell-Physical_Activity (syn)	Memory_Problems	0.0	0.002369529927164045	0.0	AgeGroup_1	['MMSE_Spell', 'Physical_Activity']	{'Physical_Activity', 'MMSE_Spell'}
MMSE_Spell-grip_category (syn)	Anxiety	0.0	0.01373699500655148	0.0	AgeGroup_1	['MMSE_Spell', 'grip_category']	{'MMSE_Spell', 'grip_category'}
MMSE_Spell-grip_category (syn)	Hearing	0.0	0.003086301888625547	0.0	AgeGroup_1	['MMSE_Spell', 'grip_category']	{'MMSE_Spell', 'grip_category'}
MMSE_Spell-grip_category (syn)	Memory_Problems	0.0	0.0010507360421291173	0.0	AgeGroup_1	['MMSE_Spell', 'grip_category']	{'MMSE_Spell', 'grip_category'}
MMSE_Spell-grip_category (syn)	Memory_Complaints	0.0	0.0010507360421290878	0.0	AgeGroup_1	['MMSE_Spell', 'grip_category']	{'MMSE_Spell', 'grip_category'}
Memory_Complaints-MAP_NormalElevated_vs_H (syn)	Depression	0.0	0.005674177158390415	0.0	AgeGroup_1	['Memory_Complaints', 'MAP_NormalElevated_vs_H']	{'Memory_Complaints', 'MAP_NormalElevated_vs_H'}
Memory_Complaints-MAP_NormalElevated_vs_H (syn)	Pain	0.0	0.015383048038352089	0.0	AgeGroup_1	['Memory_Complaints', 'MAP_NormalElevated_vs_H']	{'Memory_Complaints', 'MAP_NormalElevated_vs_H'}
Memory_Complaints-MAP_NormalElevated_vs_H (syn)	BMI	0.0	0.006427432697798303	0.0	AgeGroup_1	['Memory_Complaints', 'MAP_NormalElevated_vs_H']	{'Memory_Complaints', 'MAP_NormalElevated_vs_H'}
Memory_Complaints-MAP_NormalElevated_vs_H (syn)	Alcohol_Use	0.0	0.005237641161571731	0.0	AgeGroup_1	['Memory_Complaints', 'MAP_NormalElevated_vs_H']	{'Memory_Complaints', 'MAP_NormalElevated_vs_H'}
Memory_Complaints-MAP_NormalElevated_vs_H (syn)	Memory_Problems	0.0	0.8744616003798054	0.0	AgeGroup_1	['Memory_Complaints', 'MAP_NormalElevated_vs_H']	{'Memory_Complaints', 'MAP_NormalElevated_vs_H'}
Memory_Complaints-MAP_NormalElevated_vs_H (syn)	WHR_Obesity	0.0	0.00016770310444165726	0.0	AgeGroup_1	['Memory_Complaints', 'MAP_NormalElevated_vs_H']	{'Memory_Complaints', 'MAP_NormalElevated_vs_H'}
Memory_Complaints-MAP_NormalElevated_vs_H (syn)	functionality_state	0.0	0.005198789092048824	0.0	AgeGroup_1	['Memory_Complaints', 'MAP_NormalElevated_vs_H']	{'Memory_Complaints', 'MAP_NormalElevated_vs_H'}
Memory_Complaints-WHR_Obesity (syn)	Anxiety	0.0	0.006775860454343967	0.0	AgeGroup_1	['Memory_Complaints', 'WHR_Obesity']	{'WHR_Obesity', 'Memory_Complaints'}
Memory_Complaints-WHR_Obesity (syn)	Depression	0.0	0.006165937394739195	0.0	AgeGroup_1	['Memory_Complaints', 'WHR_Obesity']	{'WHR_Obesity', 'Memory_Complaints'}
MMSE_Spell-Physical_Activity (syn)	Memory_Complaints	0.0	0.0023695299271640252	0.0	AgeGroup_1	['MMSE_Spell', 'Physical_Activity']	{'Physical_Activity', 'MMSE_Spell'}
MMSE_Spell-Physical_Activity (syn)	Hearing	0.0	0.006058523377316729	0.0	AgeGroup_1	['MMSE_Spell', 'Physical_Activity']	{'Physical_Activity', 'MMSE_Spell'}
MMSE_Spell-Health_vs_Peers (syn)	Memory_Complaints	0.0	0.013486125174714387	0.0	AgeGroup_1	['MMSE_Spell', 'Health_vs_Peers']	{'MMSE_Spell', 'Health_vs_Peers'}
MMSE_Spell-MAP_NormalElevated_vs_H (syn)	functionality_state	0.0	0.008135037140382061	0.0	AgeGroup_1	['MMSE_Spell', 'MAP_NormalElevated_vs_H']	{'MMSE_Spell', 'MAP_NormalElevated_vs_H'}
MMSE_Spell-Hearing (syn)	Anxiety	0.0	0.0018575129590005092	0.0	AgeGroup_1	['MMSE_Spell', 'Hearing']	{'Hearing', 'MMSE_Spell'}
MMSE_Spell-Hearing (syn)	Depression	0.0	0.004116078746573675	0.0	AgeGroup_1	['MMSE_Spell', 'Hearing']	{'Hearing', 'MMSE_Spell'}
MMSE_Spell-Hearing (syn)	Sleep	0.0	0.002341979330030898	0.0	AgeGroup_1	['MMSE_Spell', 'Hearing']	{'Hearing', 'MMSE_Spell'}
MMSE_Spell-Hearing (syn)	Health_vs_Peers	0.0	0.004371635449623976	0.0	AgeGroup_1	['MMSE_Spell', 'Hearing']	{'Hearing', 'MMSE_Spell'}
MMSE_Spell-Hearing (syn)	BMI	0.0	0.0017565895003835198	0.0	AgeGroup_1	['MMSE_Spell', 'Hearing']	{'Hearing', 'MMSE_Spell'}
MMSE_Spell-Hearing (syn)	Memory_Problems	0.0	0.019026220863068464	0.0	AgeGroup_1	['MMSE_Spell', 'Hearing']	{'Hearing', 'MMSE_Spell'}
MMSE_Spell-Hearing (syn)	Memory_Complaints	0.0	0.019026220863068353	0.0	AgeGroup_1	['MMSE_Spell', 'Hearing']	{'Hearing', 'MMSE_Spell'}
MMSE_Spell-Hearing (syn)	grip_category	0.0	0.0031129553919698395	0.0	AgeGroup_1	['MMSE_Spell', 'Hearing']	{'Hearing', 'MMSE_Spell'}
MMSE_Spell-MAP_NormalElevated_vs_H (syn)	Depression	0.0	0.004801907046401866	0.0	AgeGroup_1	['MMSE_Spell', 'MAP_NormalElevated_vs_H']	{'MMSE_Spell', 'MAP_NormalElevated_vs_H'}
MMSE_Spell-MAP_NormalElevated_vs_H (syn)	Pain	0.0	0.00757910849332541	0.0	AgeGroup_1	['MMSE_Spell', 'MAP_NormalElevated_vs_H']	{'MMSE_Spell', 'MAP_NormalElevated_vs_H'}
MMSE_Spell-MAP_NormalElevated_vs_H (syn)	Memory_Problems	0.0	2.0339365579690177e-05	0.0	AgeGroup_1	['MMSE_Spell', 'MAP_NormalElevated_vs_H']	{'MMSE_Spell', 'MAP_NormalElevated_vs_H'}
MMSE_Spell-MAP_NormalElevated_vs_H (syn)	Memory_Complaints	0.0	2.0339365579682743e-05	0.0	AgeGroup_1	['MMSE_Spell', 'MAP_NormalElevated_vs_H']	{'MMSE_Spell', 'MAP_NormalElevated_vs_H'}
MMSE_Spell-MAP_NormalElevated_vs_H (syn)	grip_category	0.0	0.003815773524092025	0.0	AgeGroup_1	['MMSE_Spell', 'MAP_NormalElevated_vs_H']	{'MMSE_Spell', 'MAP_NormalElevated_vs_H'}
MMSE_Spell-Memory_Complaints (syn)	Anxiety	0.0	0.006347520278504099	0.0	AgeGroup_1	['MMSE_Spell', 'Memory_Complaints']	{'MMSE_Spell', 'Memory_Complaints'}
MMSE_Spell-Physical_Activity (syn)	Sleep	0.0	0.004826153819589293	0.0	AgeGroup_1	['MMSE_Spell', 'Physical_Activity']	{'Physical_Activity', 'MMSE_Spell'}
MMSE_Spell-Memory_Complaints (syn)	Physical_Activity	0.0	0.012930011381994459	0.0	AgeGroup_1	['MMSE_Spell', 'Memory_Complaints']	{'MMSE_Spell', 'Memory_Complaints'}
MMSE_Spell-Memory_Complaints (syn)	Alcohol_Use	0.0	0.007870436471550819	0.0	AgeGroup_1	['MMSE_Spell', 'Memory_Complaints']	{'MMSE_Spell', 'Memory_Complaints'}
MMSE_Spell-Memory_Complaints (syn)	grip_category	0.0	0.00481172781002016	0.0	AgeGroup_1	['MMSE_Spell', 'Memory_Complaints']	{'MMSE_Spell', 'Memory_Complaints'}
MMSE_Spell-Memory_Complaints (syn)	WHR_Obesity	0.0	2.3255219247712413e-05	0.0	AgeGroup_1	['MMSE_Spell', 'Memory_Complaints']	{'MMSE_Spell', 'Memory_Complaints'}
MMSE_Spell-Memory_Problems (syn)	Anxiety	0.0	0.006347520278504099	0.0	AgeGroup_1	['MMSE_Spell', 'Memory_Problems']	{'Memory_Problems', 'MMSE_Spell'}
MMSE_Spell-Memory_Problems (syn)	Physical_Activity	0.0	0.012930011381994459	0.0	AgeGroup_1	['MMSE_Spell', 'Memory_Problems']	{'Memory_Problems', 'MMSE_Spell'}
MMSE_Spell-Memory_Problems (syn)	Alcohol_Use	0.0	0.007870436471550819	0.0	AgeGroup_1	['MMSE_Spell', 'Memory_Problems']	{'Memory_Problems', 'MMSE_Spell'}
MMSE_Spell-Memory_Problems (syn)	grip_category	0.0	0.00481172781002016	0.0	AgeGroup_1	['MMSE_Spell', 'Memory_Problems']	{'Memory_Problems', 'MMSE_Spell'}
MMSE_Spell-Memory_Problems (syn)	WHR_Obesity	0.0	2.3255219247712413e-05	0.0	AgeGroup_1	['MMSE_Spell', 'Memory_Problems']	{'Memory_Problems', 'MMSE_Spell'}
MMSE_Spell-Pain (syn)	Anxiety	0.0	0.04657703701063557	0.0	AgeGroup_1	['MMSE_Spell', 'Pain']	{'Pain', 'MMSE_Spell'}
MMSE_Spell-Pain (syn)	Memory_Problems	0.0	0.010941232773969075	0.0	AgeGroup_1	['MMSE_Spell', 'Pain']	{'Pain', 'MMSE_Spell'}
MMSE_Spell-Pain (syn)	Memory_Complaints	0.0	0.010941232773969047	0.0	AgeGroup_1	['MMSE_Spell', 'Pain']	{'Pain', 'MMSE_Spell'}
MMSE_Spell-Physical_Activity (syn)	Anxiety	0.0	0.019302391726534883	0.0	AgeGroup_1	['MMSE_Spell', 'Physical_Activity']	{'Physical_Activity', 'MMSE_Spell'}
Memory_Complaints-WHR_Obesity (syn)	Pain	0.0	0.011581196478192479	0.0	AgeGroup_1	['Memory_Complaints', 'WHR_Obesity']	{'WHR_Obesity', 'Memory_Complaints'}
Memory_Complaints-WHR_Obesity (syn)	Hearing	0.0	0.019023915022905586	0.0	AgeGroup_1	['Memory_Complaints', 'WHR_Obesity']	{'WHR_Obesity', 'Memory_Complaints'}
Memory_Complaints-WHR_Obesity (syn)	General_Health	0.0	0.017721473514328085	0.0	AgeGroup_1	['Memory_Complaints', 'WHR_Obesity']	{'WHR_Obesity', 'Memory_Complaints'}
Memory_Problems-grip_category (syn)	Alcohol_Use	0.0	0.00817093957708347	0.0	AgeGroup_1	['Memory_Problems', 'grip_category']	{'Memory_Problems', 'grip_category'}
Memory_Problems-WHR_Obesity (syn)	Hearing	0.0	0.019023915022905586	0.0	AgeGroup_1	['Memory_Problems', 'WHR_Obesity']	{'Memory_Problems', 'WHR_Obesity'}
Memory_Problems-WHR_Obesity (syn)	General_Health	0.0	0.017721473514328085	0.0	AgeGroup_1	['Memory_Problems', 'WHR_Obesity']	{'Memory_Problems', 'WHR_Obesity'}
Memory_Problems-WHR_Obesity (syn)	Health_vs_Peers	0.0	0.012493557514242925	0.0	AgeGroup_1	['Memory_Problems', 'WHR_Obesity']	{'Memory_Problems', 'WHR_Obesity'}
Memory_Problems-WHR_Obesity (syn)	Alcohol_Use	0.0	0.0004258485416675824	0.0	AgeGroup_1	['Memory_Problems', 'WHR_Obesity']	{'Memory_Problems', 'WHR_Obesity'}
Memory_Problems-WHR_Obesity (syn)	Memory_Complaints	0.0	0.8741269274904069	0.0	AgeGroup_1	['Memory_Problems', 'WHR_Obesity']	{'Memory_Problems', 'WHR_Obesity'}
Memory_Problems-WHR_Obesity (syn)	grip_category	0.0	0.003318592802117564	0.0	AgeGroup_1	['Memory_Problems', 'WHR_Obesity']	{'Memory_Problems', 'WHR_Obesity'}
Memory_Problems-WHR_Obesity (syn)	MAP_NormalElevated_vs_H	0.0	0.00021337992535582916	0.0	AgeGroup_1	['Memory_Problems', 'WHR_Obesity']	{'Memory_Problems', 'WHR_Obesity'}
Memory_Problems-WHR_Obesity (syn)	functionality_state	0.0	0.004249710631847675	0.0	AgeGroup_1	['Memory_Problems', 'WHR_Obesity']	{'Memory_Problems', 'WHR_Obesity'}
Memory_Problems-functionality_state (syn)	MMSE_Spell	0.0	0.008955131612778298	0.0	AgeGroup_1	['Memory_Problems', 'functionality_state']	{'Memory_Problems', 'functionality_state'}
Memory_Problems-functionality_state (syn)	WHR_Obesity	0.0	0.0007694861351032018	0.0	AgeGroup_1	['Memory_Problems', 'functionality_state']	{'Memory_Problems', 'functionality_state'}
Memory_Problems-functionality_state (syn)	MAP_NormalElevated_vs_H	0.0	0.000282188777319297	0.0	AgeGroup_1	['Memory_Problems', 'functionality_state']	{'Memory_Problems', 'functionality_state'}
Memory_Problems-grip_category (syn)	Hearing	0.0	0.017111147280413692	0.0	AgeGroup_1	['Memory_Problems', 'grip_category']	{'Memory_Problems', 'grip_category'}
Memory_Problems-grip_category (syn)	Physical_Activity	0.0	0.013868290935946508	0.0	AgeGroup_1	['Memory_Problems', 'grip_category']	{'Memory_Problems', 'grip_category'}
Memory_Problems-grip_category (syn)	WHR_Obesity	0.0	0.001700141151929223	0.0	AgeGroup_1	['Memory_Problems', 'grip_category']	{'Memory_Problems', 'grip_category'}
Memory_Complaints-WHR_Obesity (syn)	Health_vs_Peers	0.0	0.012493557514242925	0.0	AgeGroup_1	['Memory_Complaints', 'WHR_Obesity']	{'WHR_Obesity', 'Memory_Complaints'}
Pain-Alcohol_Use (syn)	MMSE_Spell	0.0	0.007311647853349505	0.0	AgeGroup_1	['Pain', 'Alcohol_Use']	{'Alcohol_Use', 'Pain'}
Pain-Alcohol_Use (syn)	Hearing	0.0	0.0005194279370237411	0.0	AgeGroup_1	['Pain', 'Alcohol_Use']	{'Alcohol_Use', 'Pain'}
Pain-Alcohol_Use (syn)	BMI	0.0	0.009463812597013241	0.0	AgeGroup_1	['Pain', 'Alcohol_Use']	{'Alcohol_Use', 'Pain'}
Pain-Alcohol_Use (syn)	WHR_Obesity	0.0	0.0015990803226993047	0.0	AgeGroup_1	['Pain', 'Alcohol_Use']	{'Alcohol_Use', 'Pain'}
Pain-Alcohol_Use (syn)	MAP_NormalElevated_vs_H	0.0	0.004487900393030797	0.0	AgeGroup_1	['Pain', 'Alcohol_Use']	{'Alcohol_Use', 'Pain'}
Pain-BMI (syn)	Anxiety	0.0	0.0455713267861224	0.0	AgeGroup_1	['Pain', 'BMI']	{'Pain', 'BMI'}
Pain-BMI (syn)	Sleep	0.0	0.03993598413125715	0.0	AgeGroup_1	['Pain', 'BMI']	{'Pain', 'BMI'}
Pain-BMI (syn)	Alcohol_Use	0.0	0.024805406816920814	0.0	AgeGroup_1	['Pain', 'BMI']	{'Pain', 'BMI'}
Pain-BMI (syn)	Memory_Problems	0.0	0.009294957165746723	0.0	AgeGroup_1	['Pain', 'BMI']	{'Pain', 'BMI'}
Pain-BMI (syn)	Memory_Complaints	0.0	0.009294957165746725	0.0	AgeGroup_1	['Pain', 'BMI']	{'Pain', 'BMI'}
Pain-BMI (syn)	WHR_Obesity	0.0	0.04200343759063133	0.0	AgeGroup_1	['Pain', 'BMI']	{'Pain', 'BMI'}
Pain-General_Health (syn)	MAP_NormalElevated_vs_H	0.0	0.0031311700746010185	0.0	AgeGroup_1	['Pain', 'General_Health']	{'General_Health', 'Pain'}
Pain-Health_vs_Peers (syn)	WHR_Obesity	0.0	2.3596464941865098e-05	0.0	AgeGroup_1	['Pain', 'Health_vs_Peers']	{'Pain', 'Health_vs_Peers'}
Memory_Problems-WHR_Obesity (syn)	Pain	0.0	0.011581196478192479	0.0	AgeGroup_1	['Memory_Problems', 'WHR_Obesity']	{'Memory_Problems', 'WHR_Obesity'}
Memory_Problems-WHR_Obesity (syn)	Depression	0.0	0.006165937394739195	0.0	AgeGroup_1	['Memory_Problems', 'WHR_Obesity']	{'Memory_Problems', 'WHR_Obesity'}
Memory_Problems-WHR_Obesity (syn)	Anxiety	0.0	0.006775860454343967	0.0	AgeGroup_1	['Memory_Problems', 'WHR_Obesity']	{'Memory_Problems', 'WHR_Obesity'}
Memory_Problems-Memory_Complaints (syn)	functionality_state	0.0	0.004068868949959945	0.0	AgeGroup_1	['Memory_Problems', 'Memory_Complaints']	{'Memory_Problems', 'Memory_Complaints'}
Memory_Complaints-WHR_Obesity (syn)	Alcohol_Use	0.0	0.0004258485416675824	0.0	AgeGroup_1	['Memory_Complaints', 'WHR_Obesity']	{'WHR_Obesity', 'Memory_Complaints'}
Memory_Complaints-WHR_Obesity (syn)	Memory_Problems	0.0	0.8741269274904069	0.0	AgeGroup_1	['Memory_Complaints', 'WHR_Obesity']	{'WHR_Obesity', 'Memory_Complaints'}
Memory_Complaints-WHR_Obesity (syn)	grip_category	0.0	0.003318592802117564	0.0	AgeGroup_1	['Memory_Complaints', 'WHR_Obesity']	{'WHR_Obesity', 'Memory_Complaints'}
Memory_Complaints-WHR_Obesity (syn)	MAP_NormalElevated_vs_H	0.0	0.00021337992535582916	0.0	AgeGroup_1	['Memory_Complaints', 'WHR_Obesity']	{'WHR_Obesity', 'Memory_Complaints'}
Memory_Complaints-WHR_Obesity (syn)	functionality_state	0.0	0.004249710631847675	0.0	AgeGroup_1	['Memory_Complaints', 'WHR_Obesity']	{'WHR_Obesity', 'Memory_Complaints'}
Memory_Complaints-functionality_state (syn)	MMSE_Spell	0.0	0.008955131612778298	0.0	AgeGroup_1	['Memory_Complaints', 'functionality_state']	{'functionality_state', 'Memory_Complaints'}
Memory_Complaints-functionality_state (syn)	WHR_Obesity	0.0	0.0007694861351032018	0.0	AgeGroup_1	['Memory_Complaints', 'functionality_state']	{'functionality_state', 'Memory_Complaints'}
Memory_Complaints-functionality_state (syn)	MAP_NormalElevated_vs_H	0.0	0.000282188777319297	0.0	AgeGroup_1	['Memory_Complaints', 'functionality_state']	{'functionality_state', 'Memory_Complaints'}
Memory_Complaints-grip_category (syn)	Hearing	0.0	0.017111147280413692	0.0	AgeGroup_1	['Memory_Complaints', 'grip_category']	{'grip_category', 'Memory_Complaints'}
Memory_Complaints-grip_category (syn)	Physical_Activity	0.0	0.013868290935946508	0.0	AgeGroup_1	['Memory_Complaints', 'grip_category']	{'grip_category', 'Memory_Complaints'}
Memory_Complaints-grip_category (syn)	Alcohol_Use	0.0	0.00817093957708347	0.0	AgeGroup_1	['Memory_Complaints', 'grip_category']	{'grip_category', 'Memory_Complaints'}
Memory_Complaints-grip_category (syn)	WHR_Obesity	0.0	0.001700141151929223	0.0	AgeGroup_1	['Memory_Complaints', 'grip_category']	{'grip_category', 'Memory_Complaints'}
Memory_Problems-MAP_NormalElevated_vs_H (syn)	Depression	0.0	0.005674177158390415	0.0	AgeGroup_1	['Memory_Problems', 'MAP_NormalElevated_vs_H']	{'Memory_Problems', 'MAP_NormalElevated_vs_H'}
Memory_Problems-MAP_NormalElevated_vs_H (syn)	Pain	0.0	0.015383048038352089	0.0	AgeGroup_1	['Memory_Problems', 'MAP_NormalElevated_vs_H']	{'Memory_Problems', 'MAP_NormalElevated_vs_H'}
Memory_Problems-MAP_NormalElevated_vs_H (syn)	BMI	0.0	0.006427432697798303	0.0	AgeGroup_1	['Memory_Problems', 'MAP_NormalElevated_vs_H']	{'Memory_Problems', 'MAP_NormalElevated_vs_H'}
Memory_Problems-MAP_NormalElevated_vs_H (syn)	Alcohol_Use	0.0	0.005237641161571731	0.0	AgeGroup_1	['Memory_Problems', 'MAP_NormalElevated_vs_H']	{'Memory_Problems', 'MAP_NormalElevated_vs_H'}
Memory_Problems-MAP_NormalElevated_vs_H (syn)	Memory_Complaints	0.0	0.8744616003798055	0.0	AgeGroup_1	['Memory_Problems', 'MAP_NormalElevated_vs_H']	{'Memory_Problems', 'MAP_NormalElevated_vs_H'}
Memory_Problems-MAP_NormalElevated_vs_H (syn)	WHR_Obesity	0.0	0.00016770310444165726	0.0	AgeGroup_1	['Memory_Problems', 'MAP_NormalElevated_vs_H']	{'Memory_Problems', 'MAP_NormalElevated_vs_H'}
Memory_Problems-MAP_NormalElevated_vs_H (syn)	functionality_state	0.0	0.005198789092048824	0.0	AgeGroup_1	['Memory_Problems', 'MAP_NormalElevated_vs_H']	{'Memory_Problems', 'MAP_NormalElevated_vs_H'}
Memory_Problems-Memory_Complaints (syn)	Anxiety	0.0	0.005283535888819086	0.0	AgeGroup_1	['Memory_Problems', 'Memory_Complaints']	{'Memory_Problems', 'Memory_Complaints'}
Memory_Problems-Memory_Complaints (syn)	Depression	0.0	0.004889548641846617	0.0	AgeGroup_1	['Memory_Problems', 'Memory_Complaints']	{'Memory_Problems', 'Memory_Complaints'}
Memory_Problems-Memory_Complaints (syn)	Sleep	0.0	0.009637072814469265	0.0	AgeGroup_1	['Memory_Problems', 'Memory_Complaints']	{'Memory_Problems', 'Memory_Complaints'}
Memory_Problems-Memory_Complaints (syn)	Pain	0.0	0.009441421121967181	0.0	AgeGroup_1	['Memory_Problems', 'Memory_Complaints']	{'Memory_Problems', 'Memory_Complaints'}
Memory_Problems-Memory_Complaints (syn)	Hearing	0.0	0.016852717822842082	0.0	AgeGroup_1	['Memory_Problems', 'Memory_Complaints']	{'Memory_Problems', 'Memory_Complaints'}
Memory_Problems-Memory_Complaints (syn)	General_Health	0.0	0.01751786923880589	0.0	AgeGroup_1	['Memory_Problems', 'Memory_Complaints']	{'Memory_Problems', 'Memory_Complaints'}
Memory_Problems-Memory_Complaints (syn)	Health_vs_Peers	0.0	0.011800985855052827	0.0	AgeGroup_1	['Memory_Problems', 'Memory_Complaints']	{'Memory_Problems', 'Memory_Complaints'}
Memory_Problems-Memory_Complaints (syn)	BMI	0.0	0.000854623079481525	0.0	AgeGroup_1	['Memory_Problems', 'Memory_Complaints']	{'Memory_Problems', 'Memory_Complaints'}
MMSE_Spell-Health_vs_Peers (syn)	grip_category	0.0	0.009426321316731885	0.0	AgeGroup_1	['MMSE_Spell', 'Health_vs_Peers']	{'MMSE_Spell', 'Health_vs_Peers'}
MMSE_Spell-Health_vs_Peers (syn)	Memory_Problems	0.0	0.013486125174714399	0.0	AgeGroup_1	['MMSE_Spell', 'Health_vs_Peers']	{'MMSE_Spell', 'Health_vs_Peers'}
Health_vs_Peers-MAP_NormalElevated_vs_H (syn)	General_Health	0.0	0.21485934806040324	0.0	AgeGroup_1	['Health_vs_Peers', 'MAP_NormalElevated_vs_H']	{'Health_vs_Peers', 'MAP_NormalElevated_vs_H'}
Hearing-General_Health (syn)	BMI	0.0	0.013129717105739099	0.0	AgeGroup_1	['Hearing', 'General_Health']	{'Hearing', 'General_Health'}
Health_vs_Peers-grip_category (syn)	WHR_Obesity	0.0	0.0020121581748447697	0.0	AgeGroup_1	['Health_vs_Peers', 'grip_category']	{'grip_category', 'Health_vs_Peers'}
Health_vs_Peers-grip_category (syn)	MAP_NormalElevated_vs_H	0.0	0.003504513152235202	0.0	AgeGroup_1	['Health_vs_Peers', 'grip_category']	{'grip_category', 'Health_vs_Peers'}
Hearing-Alcohol_Use (syn)	Anxiety	0.0	0.008124048826174332	0.0	AgeGroup_1	['Hearing', 'Alcohol_Use']	{'Hearing', 'Alcohol_Use'}
Hearing-Alcohol_Use (syn)	Pain	0.0	0.024274380779986143	0.0	AgeGroup_1	['Hearing', 'Alcohol_Use']	{'Hearing', 'Alcohol_Use'}
Hearing-Alcohol_Use (syn)	grip_category	0.0	0.0062133285814492435	0.0	AgeGroup_1	['Hearing', 'Alcohol_Use']	{'Hearing', 'Alcohol_Use'}
Hearing-Alcohol_Use (syn)	WHR_Obesity	0.0	0.0015971482280369117	0.0	AgeGroup_1	['Hearing', 'Alcohol_Use']	{'Hearing', 'Alcohol_Use'}
Hearing-Alcohol_Use (syn)	MAP_NormalElevated_vs_H	0.0	0.004540832116655285	0.0	AgeGroup_1	['Hearing', 'Alcohol_Use']	{'Hearing', 'Alcohol_Use'}
Hearing-BMI (syn)	Health_vs_Peers	0.0	0.02007532997236126	0.0	AgeGroup_1	['Hearing', 'BMI']	{'Hearing', 'BMI'}
Hearing-BMI (syn)	WHR_Obesity	0.0	0.042008454510155675	0.0	AgeGroup_1	['Hearing', 'BMI']	{'Hearing', 'BMI'}
Hearing-General_Health (syn)	Anxiety	0.0	0.06284874511236963	0.0	AgeGroup_1	['Hearing', 'General_Health']	{'Hearing', 'General_Health'}
Hearing-General_Health (syn)	Sleep	0.0	0.027045854857613932	0.0	AgeGroup_1	['Hearing', 'General_Health']	{'Hearing', 'General_Health'}
Hearing-General_Health (syn)	Pain	0.0	0.13647095665630707	0.0	AgeGroup_1	['Hearing', 'General_Health']	{'Hearing', 'General_Health'}
Hearing-General_Health (syn)	Health_vs_Peers	0.0	0.21522916989080634	0.0	AgeGroup_1	['Hearing', 'General_Health']	{'Hearing', 'General_Health'}
Hearing-Health_vs_Peers (syn)	MMSE_Spell	0.0	0.0037217648787593515	0.0	AgeGroup_1	['Hearing', 'Health_vs_Peers']	{'Hearing', 'Health_vs_Peers'}
Health_vs_Peers-functionality_state (syn)	MAP_NormalElevated_vs_H	0.0	0.003648362340923339	0.0	AgeGroup_1	['Health_vs_Peers', 'functionality_state']	{'Health_vs_Peers', 'functionality_state'}
Hearing-Health_vs_Peers (syn)	Pain	0.0	0.10329339474448386	0.0	AgeGroup_1	['Hearing', 'Health_vs_Peers']	{'Hearing', 'Health_vs_Peers'}
Hearing-Health_vs_Peers (syn)	BMI	0.0	0.020091146364549138	0.0	AgeGroup_1	['Hearing', 'Health_vs_Peers']	{'Hearing', 'Health_vs_Peers'}
Hearing-Health_vs_Peers (syn)	MAP_NormalElevated_vs_H	0.0	0.0025645773953117176	0.0	AgeGroup_1	['Hearing', 'Health_vs_Peers']	{'Hearing', 'Health_vs_Peers'}
Hearing-MAP_NormalElevated_vs_H (syn)	Anxiety	0.0	0.0008642095605029649	0.0	AgeGroup_1	['Hearing', 'MAP_NormalElevated_vs_H']	{'Hearing', 'MAP_NormalElevated_vs_H'}
Hearing-MAP_NormalElevated_vs_H (syn)	Depression	0.0	0.0017854371507408577	0.0	AgeGroup_1	['Hearing', 'MAP_NormalElevated_vs_H']	{'Hearing', 'MAP_NormalElevated_vs_H'}
Hearing-MAP_NormalElevated_vs_H (syn)	Pain	0.0	0.007015115458814546	0.0	AgeGroup_1	['Hearing', 'MAP_NormalElevated_vs_H']	{'Hearing', 'MAP_NormalElevated_vs_H'}
Hearing-MAP_NormalElevated_vs_H (syn)	Health_vs_Peers	0.0	0.003080258893557826	0.0	AgeGroup_1	['Hearing', 'MAP_NormalElevated_vs_H']	{'Hearing', 'MAP_NormalElevated_vs_H'}
Hearing-MAP_NormalElevated_vs_H (syn)	Alcohol_Use	0.0	0.004214632889267145	0.0	AgeGroup_1	['Hearing', 'MAP_NormalElevated_vs_H']	{'Hearing', 'MAP_NormalElevated_vs_H'}
Hearing-MAP_NormalElevated_vs_H (syn)	Memory_Problems	0.0	0.017831536947236337	0.0	AgeGroup_1	['Hearing', 'MAP_NormalElevated_vs_H']	{'Hearing', 'MAP_NormalElevated_vs_H'}
Hearing-MAP_NormalElevated_vs_H (syn)	Memory_Complaints	0.0	0.017831536947236295	0.0	AgeGroup_1	['Hearing', 'MAP_NormalElevated_vs_H']	{'Hearing', 'MAP_NormalElevated_vs_H'}
Hearing-MAP_NormalElevated_vs_H (syn)	grip_category	0.0	0.003839678028189811	0.0	AgeGroup_1	['Hearing', 'MAP_NormalElevated_vs_H']	{'Hearing', 'MAP_NormalElevated_vs_H'}
Hearing-MAP_NormalElevated_vs_H (syn)	WHR_Obesity	0.0	0.00031924316656656445	0.0	AgeGroup_1	['Hearing', 'MAP_NormalElevated_vs_H']	{'Hearing', 'MAP_NormalElevated_vs_H'}
Hearing-MAP_NormalElevated_vs_H (syn)	functionality_state	0.0	0.006916039808235015	0.0	AgeGroup_1	['Hearing', 'MAP_NormalElevated_vs_H']	{'Hearing', 'MAP_NormalElevated_vs_H'}
Health_vs_Peers-grip_category (syn)	MMSE_Spell	0.0	0.004717292836288897	0.0	AgeGroup_1	['Health_vs_Peers', 'grip_category']	{'grip_category', 'Health_vs_Peers'}
Health_vs_Peers-functionality_state (syn)	MMSE_Spell	0.0	0.007384776729932778	0.0	AgeGroup_1	['Health_vs_Peers', 'functionality_state']	{'Health_vs_Peers', 'functionality_state'}
MMSE_Spell-Health_vs_Peers (syn)	BMI	0.0	0.01915566317573121	0.0	AgeGroup_1	['MMSE_Spell', 'Health_vs_Peers']	{'MMSE_Spell', 'Health_vs_Peers'}
Health_vs_Peers-Physical_Activity (syn)	Sleep	0.0	0.01980294931369639	0.0	AgeGroup_1	['Health_vs_Peers', 'Physical_Activity']	{'Physical_Activity', 'Health_vs_Peers'}
Health_vs_Peers-MAP_NormalElevated_vs_H (syn)	Memory_Problems	0.0	0.012330389411980227	0.0	AgeGroup_1	['Health_vs_Peers', 'MAP_NormalElevated_vs_H']	{'Health_vs_Peers', 'MAP_NormalElevated_vs_H'}
Health_vs_Peers-MAP_NormalElevated_vs_H (syn)	Memory_Complaints	0.0	0.012330389411980145	0.0	AgeGroup_1	['Health_vs_Peers', 'MAP_NormalElevated_vs_H']	{'Health_vs_Peers', 'MAP_NormalElevated_vs_H'}
Health_vs_Peers-MAP_NormalElevated_vs_H (syn)	grip_category	0.0	0.010027399574075785	0.0	AgeGroup_1	['Health_vs_Peers', 'MAP_NormalElevated_vs_H']	{'Health_vs_Peers', 'MAP_NormalElevated_vs_H'}
Health_vs_Peers-MAP_NormalElevated_vs_H (syn)	WHR_Obesity	0.0	0.00016770310444165726	0.0	AgeGroup_1	['Health_vs_Peers', 'MAP_NormalElevated_vs_H']	{'Health_vs_Peers', 'MAP_NormalElevated_vs_H'}
Health_vs_Peers-MAP_NormalElevated_vs_H (syn)	functionality_state	0.0	0.08363993740253148	0.0	AgeGroup_1	['Health_vs_Peers', 'MAP_NormalElevated_vs_H']	{'Health_vs_Peers', 'MAP_NormalElevated_vs_H'}
Health_vs_Peers-Memory_Complaints (syn)	Physical_Activity	0.0	0.03597706947778397	0.0	AgeGroup_1	['Health_vs_Peers', 'Memory_Complaints']	{'Health_vs_Peers', 'Memory_Complaints'}
Health_vs_Peers-Memory_Complaints (syn)	BMI	0.0	0.019287704170889985	0.0	AgeGroup_1	['Health_vs_Peers', 'Memory_Complaints']	{'Health_vs_Peers', 'Memory_Complaints'}
Health_vs_Peers-Memory_Complaints (syn)	WHR_Obesity	0.0	0.0004066359599433548	0.0	AgeGroup_1	['Health_vs_Peers', 'Memory_Complaints']	{'Health_vs_Peers', 'Memory_Complaints'}
Health_vs_Peers-Memory_Complaints (syn)	MAP_NormalElevated_vs_H	0.0	0.0031416892203987357	0.0	AgeGroup_1	['Health_vs_Peers', 'Memory_Complaints']	{'Health_vs_Peers', 'Memory_Complaints'}
Health_vs_Peers-Memory_Problems (syn)	Physical_Activity	0.0	0.03597706947778397	0.0	AgeGroup_1	['Health_vs_Peers', 'Memory_Problems']	{'Memory_Problems', 'Health_vs_Peers'}
Health_vs_Peers-Memory_Problems (syn)	BMI	0.0	0.019287704170889985	0.0	AgeGroup_1	['Health_vs_Peers', 'Memory_Problems']	{'Memory_Problems', 'Health_vs_Peers'}
Health_vs_Peers-Memory_Problems (syn)	WHR_Obesity	0.0	0.0004066359599433548	0.0	AgeGroup_1	['Health_vs_Peers', 'Memory_Problems']	{'Memory_Problems', 'Health_vs_Peers'}
Health_vs_Peers-Memory_Problems (syn)	MAP_NormalElevated_vs_H	0.0	0.0031416892203987357	0.0	AgeGroup_1	['Health_vs_Peers', 'Memory_Problems']	{'Memory_Problems', 'Health_vs_Peers'}
Health_vs_Peers-Physical_Activity (syn)	Hearing	0.0	0.005983557131308015	0.0	AgeGroup_1	['Health_vs_Peers', 'Physical_Activity']	{'Physical_Activity', 'Health_vs_Peers'}
Health_vs_Peers-WHR_Obesity (syn)	MAP_NormalElevated_vs_H	0.0	0.0025478641388413516	0.0	AgeGroup_1	['Health_vs_Peers', 'WHR_Obesity']	{'WHR_Obesity', 'Health_vs_Peers'}
Health_vs_Peers-Physical_Activity (syn)	Memory_Problems	0.0	0.014656106350362703	0.0	AgeGroup_1	['Health_vs_Peers', 'Physical_Activity']	{'Physical_Activity', 'Health_vs_Peers'}
Health_vs_Peers-Physical_Activity (syn)	Memory_Complaints	0.0	0.014656106350362855	0.0	AgeGroup_1	['Health_vs_Peers', 'Physical_Activity']	{'Physical_Activity', 'Health_vs_Peers'}
Health_vs_Peers-Physical_Activity (syn)	WHR_Obesity	0.0	0.0003814307733978038	0.0	AgeGroup_1	['Health_vs_Peers', 'Physical_Activity']	{'Physical_Activity', 'Health_vs_Peers'}
Health_vs_Peers-WHR_Obesity (syn)	Anxiety	0.0	0.021645166499359016	0.0	AgeGroup_1	['Health_vs_Peers', 'WHR_Obesity']	{'WHR_Obesity', 'Health_vs_Peers'}
Health_vs_Peers-WHR_Obesity (syn)	Depression	0.0	0.016809012249489174	0.0	AgeGroup_1	['Health_vs_Peers', 'WHR_Obesity']	{'WHR_Obesity', 'Health_vs_Peers'}
Health_vs_Peers-WHR_Obesity (syn)	MMSE_Spell	0.0	0.004090920764547519	0.0	AgeGroup_1	['Health_vs_Peers', 'WHR_Obesity']	{'WHR_Obesity', 'Health_vs_Peers'}
Health_vs_Peers-WHR_Obesity (syn)	Pain	0.0	0.10539553297992467	0.0	AgeGroup_1	['Health_vs_Peers', 'WHR_Obesity']	{'WHR_Obesity', 'Health_vs_Peers'}
Health_vs_Peers-WHR_Obesity (syn)	Hearing	0.0	0.003396345027420216	0.0	AgeGroup_1	['Health_vs_Peers', 'WHR_Obesity']	{'WHR_Obesity', 'Health_vs_Peers'}
Health_vs_Peers-WHR_Obesity (syn)	General_Health	0.0	0.21527920711691936	0.0	AgeGroup_1	['Health_vs_Peers', 'WHR_Obesity']	{'WHR_Obesity', 'Health_vs_Peers'}
Health_vs_Peers-WHR_Obesity (syn)	Alcohol_Use	0.0	0.013042025171915293	0.0	AgeGroup_1	['Health_vs_Peers', 'WHR_Obesity']	{'WHR_Obesity', 'Health_vs_Peers'}
Health_vs_Peers-WHR_Obesity (syn)	Memory_Problems	0.0	0.012091097206377183	0.0	AgeGroup_1	['Health_vs_Peers', 'WHR_Obesity']	{'WHR_Obesity', 'Health_vs_Peers'}
Health_vs_Peers-WHR_Obesity (syn)	Memory_Complaints	0.0	0.01209109720637726	0.0	AgeGroup_1	['Health_vs_Peers', 'WHR_Obesity']	{'WHR_Obesity', 'Health_vs_Peers'}
Health_vs_Peers-WHR_Obesity (syn)	grip_category	0.0	0.00907622883682058	0.0	AgeGroup_1	['Health_vs_Peers', 'WHR_Obesity']	{'WHR_Obesity', 'Health_vs_Peers'}
Hearing-Memory_Complaints (syn)	Anxiety	0.0	0.005500683425809814	0.0	AgeGroup_1	['Hearing', 'Memory_Complaints']	{'Hearing', 'Memory_Complaints'}
Hearing-Memory_Complaints (syn)	Depression	0.0	0.004889548641846617	0.0	AgeGroup_1	['Hearing', 'Memory_Complaints']	{'Hearing', 'Memory_Complaints'}
Hearing-Memory_Complaints (syn)	Pain	0.0	0.009584240078329257	0.0	AgeGroup_1	['Hearing', 'Memory_Complaints']	{'Hearing', 'Memory_Complaints'}
MAP_NormalElevated_vs_H-functionality_state (syn)	grip_category	0.0	0.01721712579416504	0.0	AgeGroup_1	['MAP_NormalElevated_vs_H', 'functionality_state']	{'functionality_state', 'MAP_NormalElevated_vs_H'}
Hearing-grip_category (syn)	Anxiety	0.0	0.012954358367055501	0.0	AgeGroup_1	['Hearing', 'grip_category']	{'Hearing', 'grip_category'}
Hearing-grip_category (syn)	Depression	0.0	0.0079574408028347	0.0	AgeGroup_1	['Hearing', 'grip_category']	{'Hearing', 'grip_category'}
Hearing-grip_category (syn)	Sleep	0.0	0.012011851060122286	0.0	AgeGroup_1	['Hearing', 'grip_category']	{'Hearing', 'grip_category'}
Hearing-grip_category (syn)	MMSE_Spell	0.0	0.0024904119704316978	0.0	AgeGroup_1	['Hearing', 'grip_category']	{'Hearing', 'grip_category'}
Hearing-grip_category (syn)	Alcohol_Use	0.0	0.00663972492772489	0.0	AgeGroup_1	['Hearing', 'grip_category']	{'Hearing', 'grip_category'}
Hearing-grip_category (syn)	Memory_Problems	0.0	0.0189982538128981	0.0	AgeGroup_1	['Hearing', 'grip_category']	{'Hearing', 'grip_category'}
Hearing-grip_category (syn)	Memory_Complaints	0.0	0.01899825381289809	0.0	AgeGroup_1	['Hearing', 'grip_category']	{'Hearing', 'grip_category'}
MAP_NormalElevated_vs_H-functionality_state (syn)	Anxiety	0.0	0.0317426940686043	0.0	AgeGroup_1	['MAP_NormalElevated_vs_H', 'functionality_state']	{'functionality_state', 'MAP_NormalElevated_vs_H'}
MAP_NormalElevated_vs_H-functionality_state (syn)	Depression	0.0	0.024452947324425846	0.0	AgeGroup_1	['MAP_NormalElevated_vs_H', 'functionality_state']	{'functionality_state', 'MAP_NormalElevated_vs_H'}
MAP_NormalElevated_vs_H-functionality_state (syn)	MMSE_Spell	0.0	0.007384776729932766	0.0	AgeGroup_1	['MAP_NormalElevated_vs_H', 'functionality_state']	{'functionality_state', 'MAP_NormalElevated_vs_H'}
MAP_NormalElevated_vs_H-functionality_state (syn)	Pain	0.0	0.15863414224068076	0.0	AgeGroup_1	['MAP_NormalElevated_vs_H', 'functionality_state']	{'functionality_state', 'MAP_NormalElevated_vs_H'}
MAP_NormalElevated_vs_H-functionality_state (syn)	Memory_Problems	0.0	0.004813229123380623	0.0	AgeGroup_1	['MAP_NormalElevated_vs_H', 'functionality_state']	{'functionality_state', 'MAP_NormalElevated_vs_H'}
MAP_NormalElevated_vs_H-functionality_state (syn)	Memory_Complaints	0.0	0.004813229123380655	0.0	AgeGroup_1	['MAP_NormalElevated_vs_H', 'functionality_state']	{'functionality_state', 'MAP_NormalElevated_vs_H'}
MAP_NormalElevated_vs_H-functionality_state (syn)	WHR_Obesity	0.0	0.0003876823224927098	0.0	AgeGroup_1	['MAP_NormalElevated_vs_H', 'functionality_state']	{'functionality_state', 'MAP_NormalElevated_vs_H'}
Hearing-Memory_Complaints (syn)	BMI	0.0	0.0016011907509710425	0.0	AgeGroup_1	['Hearing', 'Memory_Complaints']	{'Hearing', 'Memory_Complaints'}
MMSE_Spell-Alcohol_Use (syn)	Anxiety	0.0	0.008976442537546262	0.0	AgeGroup_1	['MMSE_Spell', 'Alcohol_Use']	{'Alcohol_Use', 'MMSE_Spell'}
MMSE_Spell-Alcohol_Use (syn)	Sleep	0.0	0.008099929875356442	0.0	AgeGroup_1	['MMSE_Spell', 'Alcohol_Use']	{'Alcohol_Use', 'MMSE_Spell'}
MMSE_Spell-Alcohol_Use (syn)	Pain	0.0	0.024212173189541733	0.0	AgeGroup_1	['MMSE_Spell', 'Alcohol_Use']	{'Alcohol_Use', 'MMSE_Spell'}
MMSE_Spell-Alcohol_Use (syn)	MAP_NormalElevated_vs_H	0.0	0.004347966421889231	0.0	AgeGroup_1	['MMSE_Spell', 'Alcohol_Use']	{'Alcohol_Use', 'MMSE_Spell'}
MMSE_Spell-BMI (syn)	Alcohol_Use	0.0	0.00754345701819134	0.0	AgeGroup_1	['MMSE_Spell', 'BMI']	{'MMSE_Spell', 'BMI'}
MMSE_Spell-BMI (syn)	WHR_Obesity	0.0	0.04026207775774506	0.0	AgeGroup_1	['MMSE_Spell', 'BMI']	{'MMSE_Spell', 'BMI'}
MMSE_Spell-BMI (syn)	MAP_NormalElevated_vs_H	0.0	0.006054773316420823	0.0	AgeGroup_1	['MMSE_Spell', 'BMI']	{'MMSE_Spell', 'BMI'}
MMSE_Spell-General_Health (syn)	Anxiety	0.0	0.06391327586475924	0.0	AgeGroup_1	['MMSE_Spell', 'General_Health']	{'General_Health', 'MMSE_Spell'}
MMSE_Spell-General_Health (syn)	Memory_Problems	0.0	0.019002956746272035	0.0	AgeGroup_1	['MMSE_Spell', 'General_Health']	{'General_Health', 'MMSE_Spell'}
MMSE_Spell-General_Health (syn)	Memory_Complaints	0.0	0.019002956746271872	0.0	AgeGroup_1	['MMSE_Spell', 'General_Health']	{'General_Health', 'MMSE_Spell'}
MMSE_Spell-General_Health (syn)	WHR_Obesity	0.0	8.92771129020432e-05	0.0	AgeGroup_1	['MMSE_Spell', 'General_Health']	{'General_Health', 'MMSE_Spell'}
MMSE_Spell-Health_vs_Peers (syn)	Anxiety	0.0	0.021320614766242207	0.0	AgeGroup_1	['MMSE_Spell', 'Health_vs_Peers']	{'MMSE_Spell', 'Health_vs_Peers'}
MMSE_Spell-Health_vs_Peers (syn)	Hearing	0.0	0.0014097695824925672	0.0	AgeGroup_1	['MMSE_Spell', 'Health_vs_Peers']	{'MMSE_Spell', 'Health_vs_Peers'}
Hearing-functionality_state (syn)	MAP_NormalElevated_vs_H	0.0	0.001876856545244753	0.0	AgeGroup_1	['Hearing', 'functionality_state']	{'Hearing', 'functionality_state'}
Hearing-functionality_state (syn)	WHR_Obesity	0.0	0.0026870105566887776	0.0	AgeGroup_1	['Hearing', 'functionality_state']	{'Hearing', 'functionality_state'}
Hearing-functionality_state (syn)	grip_category	0.0	0.01619366216940268	0.0	AgeGroup_1	['Hearing', 'functionality_state']	{'Hearing', 'functionality_state'}
Hearing-functionality_state (syn)	BMI	0.0	0.054925200861086806	0.0	AgeGroup_1	['Hearing', 'functionality_state']	{'Hearing', 'functionality_state'}
Hearing-Memory_Complaints (syn)	grip_category	0.0	0.0031129553919698382	0.0	AgeGroup_1	['Hearing', 'Memory_Complaints']	{'Hearing', 'Memory_Complaints'}
Hearing-Memory_Complaints (syn)	WHR_Obesity	0.0	6.419820585893538e-05	0.0	AgeGroup_1	['Hearing', 'Memory_Complaints']	{'Hearing', 'Memory_Complaints'}
Hearing-Memory_Problems (syn)	Anxiety	0.0	0.005500683425809814	0.0	AgeGroup_1	['Hearing', 'Memory_Problems']	{'Hearing', 'Memory_Problems'}
Hearing-Memory_Problems (syn)	Depression	0.0	0.004889548641846617	0.0	AgeGroup_1	['Hearing', 'Memory_Problems']	{'Hearing', 'Memory_Problems'}
Hearing-Memory_Problems (syn)	Pain	0.0	0.009584240078329257	0.0	AgeGroup_1	['Hearing', 'Memory_Problems']	{'Hearing', 'Memory_Problems'}
Hearing-Memory_Problems (syn)	BMI	0.0	0.0016011907509710425	0.0	AgeGroup_1	['Hearing', 'Memory_Problems']	{'Hearing', 'Memory_Problems'}
Hearing-Memory_Problems (syn)	grip_category	0.0	0.0031129553919698382	0.0	AgeGroup_1	['Hearing', 'Memory_Problems']	{'Hearing', 'Memory_Problems'}
Hearing-Memory_Problems (syn)	WHR_Obesity	0.0	6.419820585893538e-05	0.0	AgeGroup_1	['Hearing', 'Memory_Problems']	{'Hearing', 'Memory_Problems'}
Hearing-Physical_Activity (syn)	Sleep	0.0	0.004990964839164725	0.0	AgeGroup_1	['Hearing', 'Physical_Activity']	{'Hearing', 'Physical_Activity'}
Hearing-Physical_Activity (syn)	MMSE_Spell	0.0	0.01000450562036422	0.0	AgeGroup_1	['Hearing', 'Physical_Activity']	{'Hearing', 'Physical_Activity'}
Hearing-Physical_Activity (syn)	Health_vs_Peers	0.0	0.03345024640255305	0.0	AgeGroup_1	['Hearing', 'Physical_Activity']	{'Hearing', 'Physical_Activity'}
Hearing-Physical_Activity (syn)	BMI	0.0	0.028246732553946524	0.0	AgeGroup_1	['Hearing', 'Physical_Activity']	{'Hearing', 'Physical_Activity'}
Hearing-Physical_Activity (syn)	Memory_Problems	0.0	0.020138996052573445	0.0	AgeGroup_1	['Hearing', 'Physical_Activity']	{'Hearing', 'Physical_Activity'}
Hearing-Physical_Activity (syn)	Memory_Complaints	0.0	0.02013899605257352	0.0	AgeGroup_1	['Hearing', 'Physical_Activity']	{'Hearing', 'Physical_Activity'}
Hearing-Physical_Activity (syn)	WHR_Obesity	0.0	0.00045759291727858256	0.0	AgeGroup_1	['Hearing', 'Physical_Activity']	{'Hearing', 'Physical_Activity'}
Hearing-WHR_Obesity (syn)	Anxiety	0.0	0.0021994587357562875	0.0	AgeGroup_1	['Hearing', 'WHR_Obesity']	{'Hearing', 'WHR_Obesity'}
Hearing-WHR_Obesity (syn)	Depression	0.0	0.0016931261991963507	0.0	AgeGroup_1	['Hearing', 'WHR_Obesity']	{'Hearing', 'WHR_Obesity'}
Hearing-WHR_Obesity (syn)	General_Health	0.0	0.005828614104640056	0.0	AgeGroup_1	['Hearing', 'WHR_Obesity']	{'Hearing', 'WHR_Obesity'}
Hearing-WHR_Obesity (syn)	Health_vs_Peers	0.0	0.002133667580357822	0.0	AgeGroup_1	['Hearing', 'WHR_Obesity']	{'Hearing', 'WHR_Obesity'}
Hearing-WHR_Obesity (syn)	Physical_Activity	0.0	0.005771845518655844	0.0	AgeGroup_1	['Hearing', 'WHR_Obesity']	{'Hearing', 'WHR_Obesity'}
Hearing-WHR_Obesity (syn)	BMI	0.0	0.04161024511793853	0.0	AgeGroup_1	['Hearing', 'WHR_Obesity']	{'Hearing', 'WHR_Obesity'}
Hearing-WHR_Obesity (syn)	Alcohol_Use	0.0	0.0014546559507384858	0.0	AgeGroup_1	['Hearing', 'WHR_Obesity']	{'Hearing', 'WHR_Obesity'}
Hearing-WHR_Obesity (syn)	Memory_Problems	0.0	0.017600208638429413	0.0	AgeGroup_1	['Hearing', 'WHR_Obesity']	{'Hearing', 'WHR_Obesity'}
Hearing-WHR_Obesity (syn)	Memory_Complaints	0.0	0.017600208638429427	0.0	AgeGroup_1	['Hearing', 'WHR_Obesity']	{'Hearing', 'WHR_Obesity'}
[truncated: 4 more rows]
