# Supplementary material for: Interpreting higher-order dependence in multimorbidity using cohort data: A partial information decomposition approach
Source: PLoS Comput Biol. 2026 Jun 10;22(6):e1014386. doi: 10.1371/journal.pcbi.1014386 (PMC13268148; doi:10.1371/journal.pcbi.1014386)
Supplement: S1 File — PID_BUST_Results_and_DemoScripts.zip is a self-contained archive enabling readers to reproduce the main-text analyses and figures from pre-computed PID results. It contains a Jupyter notebook that regenerates Figs 1–4, plotting utility modules, pre-computed permutation-screening results and analysis-ready dataframes, BUST-network artefacts (edge lists, node attributes, clique catalogues, and quadrant assignments), hub-variable summaries, and a Python requirements file. Installation and execution are documented in the accompanying README. Raw LASA participant data are not included (governed access); the package provides the full downstream pipeline conditional on data access. (ZIP) [file pcbi.1014386.s002.zip › PID_BUST_Results_and_DemoScripts/pid_dataframes_for_plotting_21/total_data_AgeGroup_2.csv]

Sources	Target	Synergy	TMI	Percentage	Dataset	Source_list	Cleaned_Source_set
Alcohol_Use-grip_category (syn)	Hearing	0.005087688890888227	0.005087688890888227	100.0	AgeGroup_2	['Alcohol_Use', 'grip_category']	{'Alcohol_Use', 'grip_category'}
Pain-grip_category (syn)	Alcohol_Use	0.01842896791356675	0.01842896791356675	100.0	AgeGroup_2	['Pain', 'grip_category']	{'Pain', 'grip_category'}
Sleep-Alcohol_Use (syn)	Hearing	0.0036151649226510794	0.0036151649226510794	100.0	AgeGroup_2	['Sleep', 'Alcohol_Use']	{'Alcohol_Use', 'Sleep'}
Hearing-grip_category (syn)	Alcohol_Use	0.00424587602483669	0.00424587602483669	100.0	AgeGroup_2	['Hearing', 'grip_category']	{'Hearing', 'grip_category'}
Hearing-MAP_NormalElevated_vs_H (syn)	Sleep	0.0038358808145057947	0.003958875469670947	96.89319211711968	AgeGroup_2	['Hearing', 'MAP_NormalElevated_vs_H']	{'Hearing', 'MAP_NormalElevated_vs_H'}
Hearing-Alcohol_Use (syn)	grip_category	0.004303900017849083	0.004656245492040945	92.43284155025468	AgeGroup_2	['Hearing', 'Alcohol_Use']	{'Hearing', 'Alcohol_Use'}
Health_vs_Peers-Alcohol_Use (syn)	MAP_NormalElevated_vs_H	0.002771535300037092	0.0030306202953396238	91.45109020417559	AgeGroup_2	['Health_vs_Peers', 'Alcohol_Use']	{'Alcohol_Use', 'Health_vs_Peers'}
MMSE_Spell-Alcohol_Use (syn)	MAP_NormalElevated_vs_H	0.0038499714142393522	0.004230808190180334	90.99848636898973	AgeGroup_2	['MMSE_Spell', 'Alcohol_Use']	{'Alcohol_Use', 'MMSE_Spell'}
General_Health-Memory_Complaints (syn)	WHR_Obesity	0.0037363510343890725	0.00431021761064571	86.68590247417538	AgeGroup_2	['General_Health', 'Memory_Complaints']	{'General_Health', 'Memory_Complaints'}
General_Health-Memory_Problems (syn)	WHR_Obesity	0.0037363510343890725	0.00431021761064571	86.68590247417538	AgeGroup_2	['General_Health', 'Memory_Problems']	{'General_Health', 'Memory_Problems'}
Physical_Activity-Alcohol_Use (syn)	MAP_NormalElevated_vs_H	0.0028223426042064508	0.0032984370365261076	85.56605971108436	AgeGroup_2	['Physical_Activity', 'Alcohol_Use']	{'Alcohol_Use', 'Physical_Activity'}
Alcohol_Use-Memory_Complaints (syn)	MAP_NormalElevated_vs_H	0.0033181081579336047	0.003906750295822106	84.93269102665718	AgeGroup_2	['Alcohol_Use', 'Memory_Complaints']	{'Alcohol_Use', 'Memory_Complaints'}
Alcohol_Use-Memory_Problems (syn)	MAP_NormalElevated_vs_H	0.0033181081579336047	0.003906750295822106	84.93269102665718	AgeGroup_2	['Alcohol_Use', 'Memory_Problems']	{'Memory_Problems', 'Alcohol_Use'}
BMI-Alcohol_Use (syn)	MAP_NormalElevated_vs_H	0.0018255418736762615	0.0021691319358314227	84.16002012235995	AgeGroup_2	['BMI', 'Alcohol_Use']	{'Alcohol_Use', 'BMI'}
MAP_NormalElevated_vs_H-functionality_state (syn)	WHR_Obesity	0.006363730273677326	0.007806880452849328	81.51438096320169	AgeGroup_2	['MAP_NormalElevated_vs_H', 'functionality_state']	{'functionality_state', 'MAP_NormalElevated_vs_H'}
Sleep-grip_category (syn)	MAP_NormalElevated_vs_H	0.007696658688892867	0.009473049225976886	81.24795412006493	AgeGroup_2	['Sleep', 'grip_category']	{'grip_category', 'Sleep'}
grip_category-WHR_Obesity (syn)	MAP_NormalElevated_vs_H	0.006111052204640022	0.007528345066079569	81.17391207497332	AgeGroup_2	['grip_category', 'WHR_Obesity']	{'WHR_Obesity', 'grip_category'}
Sleep-MMSE_Spell (syn)	MAP_NormalElevated_vs_H	0.005011676146323815	0.006249972380845279	80.18717269348971	AgeGroup_2	['Sleep', 'MMSE_Spell']	{'MMSE_Spell', 'Sleep'}
Pain-WHR_Obesity (syn)	MAP_NormalElevated_vs_H	0.004240572674725832	0.005303379603895177	79.95981791707415	AgeGroup_2	['Pain', 'WHR_Obesity']	{'WHR_Obesity', 'Pain'}
General_Health-Physical_Activity (syn)	WHR_Obesity	0.005968085628163505	0.007499769029615763	79.5769256972607	AgeGroup_2	['General_Health', 'Physical_Activity']	{'General_Health', 'Physical_Activity'}
Depression-Memory_Problems (syn)	WHR_Obesity	0.0019920141949761995	0.0025579509811293998	77.87538579401061	AgeGroup_2	['Depression', 'Memory_Problems']	{'Memory_Problems', 'Depression'}
Depression-Memory_Complaints (syn)	WHR_Obesity	0.0019920141949761995	0.0025579509811293998	77.87538579401061	AgeGroup_2	['Depression', 'Memory_Complaints']	{'Memory_Complaints', 'Depression'}
Depression-Alcohol_Use (syn)	grip_category	0.016507166643808236	0.021489644177652388	76.81451822722335	AgeGroup_2	['Depression', 'Alcohol_Use']	{'Alcohol_Use', 'Depression'}
grip_category-WHR_Obesity (syn)	Hearing	0.003092907250490083	0.004029530099426412	76.75602797781175	AgeGroup_2	['grip_category', 'WHR_Obesity']	{'WHR_Obesity', 'grip_category'}
Sleep-Hearing (syn)	MAP_NormalElevated_vs_H	0.0058506064847654565	0.007627885039637074	76.70024462041212	AgeGroup_2	['Sleep', 'Hearing']	{'Hearing', 'Sleep'}
WHR_Obesity-functionality_state (syn)	MAP_NormalElevated_vs_H	0.005748708993408419	0.0074979448251923505	76.67046273924726	AgeGroup_2	['WHR_Obesity', 'functionality_state']	{'WHR_Obesity', 'functionality_state'}
Anxiety-grip_category (syn)	Alcohol_Use	0.004883404665369328	0.006447427563231087	75.74190818705439	AgeGroup_2	['Anxiety', 'grip_category']	{'grip_category', 'Anxiety'}
Sleep-MAP_NormalElevated_vs_H (syn)	Hearing	0.006886105898201923	0.009155983315283445	75.20880784816882	AgeGroup_2	['Sleep', 'MAP_NormalElevated_vs_H']	{'Sleep', 'MAP_NormalElevated_vs_H'}
BMI-MAP_NormalElevated_vs_H (syn)	Hearing	0.0067336440238620855	0.009090311803268681	74.07495110828664	AgeGroup_2	['BMI', 'MAP_NormalElevated_vs_H']	{'BMI', 'MAP_NormalElevated_vs_H'}
BMI-grip_category (syn)	Alcohol_Use	0.014762190019578082	0.02001763772026182	73.74591460727565	AgeGroup_2	['BMI', 'grip_category']	{'grip_category', 'BMI'}
Pain-BMI (syn)	Alcohol_Use	0.014730654610146224	0.019986102310829965	73.70448915476658	AgeGroup_2	['Pain', 'BMI']	{'Pain', 'BMI'}
Depression-grip_category (syn)	Alcohol_Use	0.010902235164909272	0.014798826984227268	73.66959000553881	AgeGroup_2	['Depression', 'grip_category']	{'grip_category', 'Depression'}
Physical_Activity-BMI (syn)	MAP_NormalElevated_vs_H	0.00158982774374014	0.002164314918456843	73.45639630270105	AgeGroup_2	['Physical_Activity', 'BMI']	{'Physical_Activity', 'BMI'}
Health_vs_Peers-BMI (syn)	MAP_NormalElevated_vs_H	0.0009464215423445868	0.0012900116044997478	73.36535105911692	AgeGroup_2	['Health_vs_Peers', 'BMI']	{'Health_vs_Peers', 'BMI'}
Sleep-BMI (syn)	MAP_NormalElevated_vs_H	0.004120410277164067	0.005627326346668615	73.22145586248709	AgeGroup_2	['Sleep', 'BMI']	{'Sleep', 'BMI'}
BMI-grip_category (syn)	Sleep	0.02291998754524921	0.031521850717748524	72.71142722703145	AgeGroup_2	['BMI', 'grip_category']	{'grip_category', 'BMI'}
Depression-Health_vs_Peers (syn)	MAP_NormalElevated_vs_H	0.005649327659855657	0.007894115048345782	71.5637867608666	AgeGroup_2	['Depression', 'Health_vs_Peers']	{'Health_vs_Peers', 'Depression'}
Sleep-Pain (syn)	MMSE_Spell	0.016156925666827925	0.02258981324669253	71.52305993142076	AgeGroup_2	['Sleep', 'Pain']	{'Pain', 'Sleep'}
MMSE_Spell-Health_vs_Peers (syn)	MAP_NormalElevated_vs_H	0.0007677266932581503	0.0010816783162312248	70.97550923763154	AgeGroup_2	['MMSE_Spell', 'Health_vs_Peers']	{'MMSE_Spell', 'Health_vs_Peers'}
Alcohol_Use-grip_category (syn)	Depression	0.0162256064577659	0.02315129610293832	70.08508891088209	AgeGroup_2	['Alcohol_Use', 'grip_category']	{'Alcohol_Use', 'grip_category'}
Anxiety-MAP_NormalElevated_vs_H (syn)	WHR_Obesity	0.0032052717937665594	0.004648421972938561	68.95397647688823	AgeGroup_2	['Anxiety', 'MAP_NormalElevated_vs_H']	{'Anxiety', 'MAP_NormalElevated_vs_H'}
WHR_Obesity-MAP_NormalElevated_vs_H (syn)	functionality_state	0.0049985863566825	0.007294880151090888	68.52184344570765	AgeGroup_2	['WHR_Obesity', 'MAP_NormalElevated_vs_H']	{'WHR_Obesity', 'MAP_NormalElevated_vs_H'}
Hearing-Health_vs_Peers (syn)	MAP_NormalElevated_vs_H	0.003848764645510869	0.005626043200382486	68.40979545356515	AgeGroup_2	['Hearing', 'Health_vs_Peers']	{'Hearing', 'Health_vs_Peers'}
Anxiety-Hearing (syn)	WHR_Obesity	0.002211176919214386	0.0032433462482308667	68.17578975480977	AgeGroup_2	['Anxiety', 'Hearing']	{'Hearing', 'Anxiety'}
MMSE_Spell-functionality_state (syn)	WHR_Obesity	0.002324938303410405	0.0034116315663199987	68.14740273722552	AgeGroup_2	['MMSE_Spell', 'functionality_state']	{'MMSE_Spell', 'functionality_state'}
Sleep-Pain (syn)	MAP_NormalElevated_vs_H	0.005323735517772885	0.007829672245938012	67.99435979628403	AgeGroup_2	['Sleep', 'Pain']	{'Pain', 'Sleep'}
Sleep-General_Health (syn)	MMSE_Spell	0.00797351684793479	0.011763992698881526	67.77900201088089	AgeGroup_2	['Sleep', 'General_Health']	{'General_Health', 'Sleep'}
BMI-functionality_state (syn)	Hearing	0.0072547124277259	0.010824191455810109	67.02313477494694	AgeGroup_2	['BMI', 'functionality_state']	{'functionality_state', 'BMI'}
Sleep-Alcohol_Use (syn)	MAP_NormalElevated_vs_H	0.0023373342372489322	0.003508648515980972	66.6163688555006	AgeGroup_2	['Sleep', 'Alcohol_Use']	{'Alcohol_Use', 'Sleep'}
Pain-grip_category (syn)	MAP_NormalElevated_vs_H	0.005052500429342036	0.0076253026696584325	66.25967057604491	AgeGroup_2	['Pain', 'grip_category']	{'Pain', 'grip_category'}
Hearing-BMI (syn)	MAP_NormalElevated_vs_H	0.003823052316727649	0.005781566528365703	66.12485211353825	AgeGroup_2	['Hearing', 'BMI']	{'Hearing', 'BMI'}
Sleep-MMSE_Spell (syn)	Hearing	0.00706512208993566	0.010822441491727241	65.2821463191674	AgeGroup_2	['Sleep', 'MMSE_Spell']	{'MMSE_Spell', 'Sleep'}
BMI-grip_category (syn)	Hearing	0.004264638258867208	0.006540585714344389	65.20269659511196	AgeGroup_2	['BMI', 'grip_category']	{'grip_category', 'BMI'}
Anxiety-Alcohol_Use (syn)	grip_category	0.0032761355125506715	0.0050266558485274875	65.17524993302227	AgeGroup_2	['Anxiety', 'Alcohol_Use']	{'Alcohol_Use', 'Anxiety'}
Alcohol_Use-WHR_Obesity (syn)	MAP_NormalElevated_vs_H	0.0018302315728622558	0.0028109231956046296	65.11140452802636	AgeGroup_2	['Alcohol_Use', 'WHR_Obesity']	{'WHR_Obesity', 'Alcohol_Use'}
Alcohol_Use-functionality_state (syn)	MAP_NormalElevated_vs_H	0.003502174296624761	0.005500219733424471	63.67335245430795	AgeGroup_2	['Alcohol_Use', 'functionality_state']	{'Alcohol_Use', 'functionality_state'}
Hearing-Memory_Complaints (syn)	MAP_NormalElevated_vs_H	0.003085855160390155	0.004863133715261772	63.45404714466195	AgeGroup_2	['Hearing', 'Memory_Complaints']	{'Hearing', 'Memory_Complaints'}
Hearing-Memory_Problems (syn)	MAP_NormalElevated_vs_H	0.003085855160390155	0.004863133715261772	63.45404714466195	AgeGroup_2	['Hearing', 'Memory_Problems']	{'Hearing', 'Memory_Problems'}
Sleep-BMI (syn)	grip_category	0.025946354381953793	0.04091517397036964	63.41499220006711	AgeGroup_2	['Sleep', 'BMI']	{'Sleep', 'BMI'}
MMSE_Spell-MAP_NormalElevated_vs_H (syn)	Sleep	0.007802354612049392	0.01230574383510882	63.404168952298	AgeGroup_2	['MMSE_Spell', 'MAP_NormalElevated_vs_H']	{'MMSE_Spell', 'MAP_NormalElevated_vs_H'}
Hearing-Memory_Complaints (syn)	grip_category	0.003107009045558413	0.004942145966942341	62.867609867069355	AgeGroup_2	['Hearing', 'Memory_Complaints']	{'Hearing', 'Memory_Complaints'}
Hearing-Memory_Problems (syn)	grip_category	0.003107009045558413	0.004942145966942341	62.867609867069355	AgeGroup_2	['Hearing', 'Memory_Problems']	{'Hearing', 'Memory_Problems'}
MMSE_Spell-Hearing (syn)	Sleep	0.007815110411747555	0.012440273555745594	62.821049526986585	AgeGroup_2	['MMSE_Spell', 'Hearing']	{'Hearing', 'MMSE_Spell'}
Alcohol_Use-grip_category (syn)	Sleep	0.018113666819940585	0.028840014169229402	62.8074130395775	AgeGroup_2	['Alcohol_Use', 'grip_category']	{'Alcohol_Use', 'grip_category'}
MMSE_Spell-Hearing (syn)	WHR_Obesity	0.0018322797103875843	0.0029188449388749624	62.77413664508732	AgeGroup_2	['MMSE_Spell', 'Hearing']	{'Hearing', 'MMSE_Spell'}
Physical_Activity-grip_category (syn)	Memory_Complaints	0.0026349595111772517	0.004240835121625312	62.13303360323511	AgeGroup_2	['Physical_Activity', 'grip_category']	{'Physical_Activity', 'grip_category'}
Physical_Activity-grip_category (syn)	Memory_Problems	0.002634959511177223	0.004240835121625328	62.1330336032342	AgeGroup_2	['Physical_Activity', 'grip_category']	{'Physical_Activity', 'grip_category'}
BMI-grip_category (syn)	MAP_NormalElevated_vs_H	0.0024460246553554897	0.003936834881825092	62.131756316422596	AgeGroup_2	['BMI', 'grip_category']	{'grip_category', 'BMI'}
Depression-grip_category (syn)	MAP_NormalElevated_vs_H	0.0036795050061729706	0.005924292394663096	62.108767782759266	AgeGroup_2	['Depression', 'grip_category']	{'grip_category', 'Depression'}
Hearing-Alcohol_Use (syn)	MAP_NormalElevated_vs_H	0.002757945712410088	0.0045352242672817055	60.811672143903216	AgeGroup_2	['Hearing', 'Alcohol_Use']	{'Hearing', 'Alcohol_Use'}
Sleep-WHR_Obesity (syn)	MAP_NormalElevated_vs_H	0.0018561949310814602	0.0030546421282443515	60.76636323182984	AgeGroup_2	['Sleep', 'WHR_Obesity']	{'WHR_Obesity', 'Sleep'}
grip_category-MAP_NormalElevated_vs_H (syn)	WHR_Obesity	0.005092317589953241	0.008408042278725615	60.564842815289346	AgeGroup_2	['grip_category', 'MAP_NormalElevated_vs_H']	{'grip_category', 'MAP_NormalElevated_vs_H'}
Depression-Pain (syn)	Hearing	0.009724732265972912	0.016115732330127537	60.343098698611556	AgeGroup_2	['Depression', 'Pain']	{'Pain', 'Depression'}
Depression-Sleep (syn)	Hearing	0.009712305523541168	0.016103305587695793	60.31249590743742	AgeGroup_2	['Depression', 'Sleep']	{'Sleep', 'Depression'}
Anxiety-Pain (syn)	Alcohol_Use	0.002347873924319231	0.0039051625395957277	60.12230990421947	AgeGroup_2	['Anxiety', 'Pain']	{'Pain', 'Anxiety'}
Sleep-Hearing (syn)	MMSE_Spell	0.007281300607743745	0.01212746235848686	60.0397708317623	AgeGroup_2	['Sleep', 'Hearing']	{'Hearing', 'Sleep'}
Anxiety-MMSE_Spell (syn)	WHR_Obesity	0.0015377392493693557	0.002567390049535759	59.895038139896705	AgeGroup_2	['Anxiety', 'MMSE_Spell']	{'MMSE_Spell', 'Anxiety'}
Health_vs_Peers-WHR_Obesity (syn)	MAP_NormalElevated_vs_H	0.0015584854596034738	0.0026131515460588077	59.64007184941125	AgeGroup_2	['Health_vs_Peers', 'WHR_Obesity']	{'WHR_Obesity', 'Health_vs_Peers'}
Hearing-WHR_Obesity (syn)	Sleep	0.005950494662031175	0.009982573920435275	59.60882142680606	AgeGroup_2	['Hearing', 'WHR_Obesity']	{'Hearing', 'WHR_Obesity'}
Hearing-functionality_state (syn)	MAP_NormalElevated_vs_H	0.0032767275721329947	0.00550913392562109	59.47808886790826	AgeGroup_2	['Hearing', 'functionality_state']	{'Hearing', 'functionality_state'}
Sleep-Health_vs_Peers (syn)	WHR_Obesity	0.0058060045613661715	0.009803774772607009	59.22213327043055	AgeGroup_2	['Sleep', 'Health_vs_Peers']	{'Health_vs_Peers', 'Sleep'}
Anxiety-Memory_Complaints (syn)	WHR_Obesity	0.0007963184427011968	0.001362255228854397	58.45589180603618	AgeGroup_2	['Anxiety', 'Memory_Complaints']	{'Memory_Complaints', 'Anxiety'}
Anxiety-Memory_Problems (syn)	WHR_Obesity	0.0007963184427011968	0.001362255228854397	58.45589180603618	AgeGroup_2	['Anxiety', 'Memory_Problems']	{'Memory_Problems', 'Anxiety'}
Sleep-General_Health (syn)	Alcohol_Use	0.017580212839332452	0.03011888086510859	58.369409268783166	AgeGroup_2	['Sleep', 'General_Health']	{'General_Health', 'Sleep'}
BMI-WHR_Obesity (syn)	MMSE_Spell	0.001748742077125125	0.0030061599243335	58.17195761841716	AgeGroup_2	['BMI', 'WHR_Obesity']	{'WHR_Obesity', 'BMI'}
BMI-Alcohol_Use (syn)	General_Health	0.021133998140446086	0.03637014018204113	58.10810196129419	AgeGroup_2	['BMI', 'Alcohol_Use']	{'Alcohol_Use', 'BMI'}
General_Health-BMI (syn)	Memory_Complaints	0.009196865103182683	0.01587301126541575	57.94026696888251	AgeGroup_2	['General_Health', 'BMI']	{'General_Health', 'BMI'}
General_Health-BMI (syn)	Memory_Problems	0.009196865103182588	0.015873011265415682	57.94026696888217	AgeGroup_2	['General_Health', 'BMI']	{'General_Health', 'BMI'}
Anxiety-functionality_state (syn)	WHR_Obesity	0.0013726325469858175	0.0023693333096229162	57.93328196632134	AgeGroup_2	['Anxiety', 'functionality_state']	{'functionality_state', 'Anxiety'}
Pain-Hearing (syn)	MAP_NormalElevated_vs_H	0.002409190800225276	0.004186469355096894	57.54707835833464	AgeGroup_2	['Pain', 'Hearing']	{'Hearing', 'Pain'}
Alcohol_Use-grip_category (syn)	General_Health	0.032631259369904124	0.05673655900960056	57.513638365665585	AgeGroup_2	['Alcohol_Use', 'grip_category']	{'Alcohol_Use', 'grip_category'}
WHR_Obesity-MAP_NormalElevated_vs_H (syn)	Pain	0.005488998154500638	0.009553557385196604	57.455018410272295	AgeGroup_2	['WHR_Obesity', 'MAP_NormalElevated_vs_H']	{'WHR_Obesity', 'MAP_NormalElevated_vs_H'}
Alcohol_Use-grip_category (syn)	Anxiety	0.0038415094659837836	0.006759957527882672	56.82742014485713	AgeGroup_2	['Alcohol_Use', 'grip_category']	{'Alcohol_Use', 'grip_category'}
WHR_Obesity-MAP_NormalElevated_vs_H (syn)	grip_category	0.004499226004597468	0.007918263438609584	56.82086785164493	AgeGroup_2	['WHR_Obesity', 'MAP_NormalElevated_vs_H']	{'WHR_Obesity', 'MAP_NormalElevated_vs_H'}
Sleep-grip_category (syn)	BMI	0.020771214438640842	0.036684807010899406	56.62075428792501	AgeGroup_2	['Sleep', 'grip_category']	{'grip_category', 'Sleep'}
MMSE_Spell-Pain (syn)	grip_category	0.017754456211840516	0.03145344258566285	56.44678213994094	AgeGroup_2	['MMSE_Spell', 'Pain']	{'Pain', 'MMSE_Spell'}
Alcohol_Use-grip_category (syn)	Physical_Activity	0.05366353227407196	0.09563872352259806	56.110673896010375	AgeGroup_2	['Alcohol_Use', 'grip_category']	{'Alcohol_Use', 'grip_category'}
Hearing-Physical_Activity (syn)	WHR_Obesity	0.0019535386114819505	0.003485222012934208	56.05205648971746	AgeGroup_2	['Hearing', 'Physical_Activity']	{'Hearing', 'Physical_Activity'}
Health_vs_Peers-Memory_Problems (syn)	BMI	0.007917766920989782	0.01414706577042865	55.96755574247872	AgeGroup_2	['Health_vs_Peers', 'Memory_Problems']	{'Memory_Problems', 'Health_vs_Peers'}
Health_vs_Peers-Memory_Complaints (syn)	BMI	0.007917766920989782	0.01414706577042865	55.96755574247872	AgeGroup_2	['Health_vs_Peers', 'Memory_Complaints']	{'Health_vs_Peers', 'Memory_Complaints'}
BMI-WHR_Obesity (syn)	Alcohol_Use	0.006967192671781161	0.012474076544982594	55.8533743692919	AgeGroup_2	['BMI', 'WHR_Obesity']	{'WHR_Obesity', 'BMI'}
Sleep-Health_vs_Peers (syn)	BMI	0.008294206638882579	0.014870099249546057	55.77774902299847	AgeGroup_2	['Sleep', 'Health_vs_Peers']	{'Health_vs_Peers', 'Sleep'}
Anxiety-WHR_Obesity (syn)	Alcohol_Use	0.005277513739857326	0.009462805499813143	55.771131932929805	AgeGroup_2	['Anxiety', 'WHR_Obesity']	{'WHR_Obesity', 'Anxiety'}
Alcohol_Use-Memory_Complaints (syn)	BMI	0.0077504294298810636	0.013899024019339613	55.76240043255434	AgeGroup_2	['Alcohol_Use', 'Memory_Complaints']	{'Alcohol_Use', 'Memory_Complaints'}
Alcohol_Use-Memory_Problems (syn)	BMI	0.0077504294298810636	0.013899024019339613	55.76240043255434	AgeGroup_2	['Alcohol_Use', 'Memory_Problems']	{'Memory_Problems', 'Alcohol_Use'}
Health_vs_Peers-BMI (syn)	Memory_Complaints	0.008341413211606436	0.014970615714795438	55.71857143699594	AgeGroup_2	['Health_vs_Peers', 'BMI']	{'Health_vs_Peers', 'BMI'}
Health_vs_Peers-BMI (syn)	Memory_Problems	0.008341413211606362	0.014970615714795393	55.71857143699561	AgeGroup_2	['Health_vs_Peers', 'BMI']	{'Health_vs_Peers', 'BMI'}
Sleep-MAP_NormalElevated_vs_H (syn)	MMSE_Spell	0.004731201323088418	0.008500870616349373	55.655491497413145	AgeGroup_2	['Sleep', 'MAP_NormalElevated_vs_H']	{'Sleep', 'MAP_NormalElevated_vs_H'}
Anxiety-Sleep (syn)	MAP_NormalElevated_vs_H	0.005581791464380237	0.010037618284873526	55.608724161107794	AgeGroup_2	['Anxiety', 'Sleep']	{'Sleep', 'Anxiety'}
Sleep-MMSE_Spell (syn)	grip_category	0.01711072386449424	0.030809710238316575	55.53678931785099	AgeGroup_2	['Sleep', 'MMSE_Spell']	{'MMSE_Spell', 'Sleep'}
BMI-Memory_Problems (syn)	Health_vs_Peers	0.009057344930707763	0.016320449312760475	55.4969091667476	AgeGroup_2	['BMI', 'Memory_Problems']	{'Memory_Problems', 'BMI'}
BMI-Memory_Complaints (syn)	Health_vs_Peers	0.009057344930707763	0.016320449312760475	55.4969091667476	AgeGroup_2	['BMI', 'Memory_Complaints']	{'Memory_Complaints', 'BMI'}
Physical_Activity-BMI (syn)	Hearing	0.004604530578733559	0.008318461907397634	55.35314857472312	AgeGroup_2	['Physical_Activity', 'BMI']	{'Physical_Activity', 'BMI'}
Physical_Activity-grip_category (syn)	Sleep	0.02087672868944517	0.03771564671877556	55.35296489839146	AgeGroup_2	['Physical_Activity', 'grip_category']	{'Physical_Activity', 'grip_category'}
Depression-Alcohol_Use (syn)	MAP_NormalElevated_vs_H	0.00277369803338572	0.0050184854218758455	55.26962420364963	AgeGroup_2	['Depression', 'Alcohol_Use']	{'Alcohol_Use', 'Depression'}
Alcohol_Use-grip_category (syn)	Health_vs_Peers	0.020476994965020697	0.037053547582282576	55.26325089264036	AgeGroup_2	['Alcohol_Use', 'grip_category']	{'Alcohol_Use', 'grip_category'}
Memory_Complaints-functionality_state (syn)	MAP_NormalElevated_vs_H	0.0021471534969060456	0.0038963893286899772	55.10623594762667	AgeGroup_2	['Memory_Complaints', 'functionality_state']	{'functionality_state', 'Memory_Complaints'}
Memory_Problems-functionality_state (syn)	MAP_NormalElevated_vs_H	0.0021471534969060456	0.0038963893286899772	55.10623594762667	AgeGroup_2	['Memory_Problems', 'functionality_state']	{'Memory_Problems', 'functionality_state'}
Health_vs_Peers-BMI (syn)	grip_category	0.019824430462582178	0.036124441452468806	54.87816465942159	AgeGroup_2	['Health_vs_Peers', 'BMI']	{'Health_vs_Peers', 'BMI'}
MMSE_Spell-BMI (syn)	Memory_Complaints	0.007975230162197361	0.014604432665386361	54.608284655242215	AgeGroup_2	['MMSE_Spell', 'BMI']	{'MMSE_Spell', 'BMI'}
MMSE_Spell-BMI (syn)	Memory_Problems	0.007975230162197297	0.014604432665386326	54.6082846552419	AgeGroup_2	['MMSE_Spell', 'BMI']	{'MMSE_Spell', 'BMI'}
Pain-Hearing (syn)	Memory_Complaints	0.014523994356567564	0.02664742592814983	54.5043052027952	AgeGroup_2	['Pain', 'Hearing']	{'Hearing', 'Pain'}
Pain-Hearing (syn)	Memory_Problems	0.014523994356567463	0.026647425928149757	54.50430520279497	AgeGroup_2	['Pain', 'Hearing']	{'Hearing', 'Pain'}
Anxiety-grip_category (syn)	MAP_NormalElevated_vs_H	0.005388507158237142	0.009921554888794194	54.311115733715695	AgeGroup_2	['Anxiety', 'grip_category']	{'grip_category', 'Anxiety'}
Pain-Alcohol_Use (syn)	grip_category	0.014905268203289777	0.027516275938955833	54.168915286199116	AgeGroup_2	['Pain', 'Alcohol_Use']	{'Alcohol_Use', 'Pain'}
Hearing-Alcohol_Use (syn)	WHR_Obesity	0.004544510687790156	0.008488317045303659	53.538418317026725	AgeGroup_2	['Hearing', 'Alcohol_Use']	{'Hearing', 'Alcohol_Use'}
Alcohol_Use-WHR_Obesity (syn)	Memory_Problems	0.0009088297386263024	0.0016995707368153126	53.474075479158024	AgeGroup_2	['Alcohol_Use', 'WHR_Obesity']	{'WHR_Obesity', 'Alcohol_Use'}
Alcohol_Use-WHR_Obesity (syn)	Memory_Complaints	0.0009088297386261343	0.0016995707368151914	53.47407547915195	AgeGroup_2	['Alcohol_Use', 'WHR_Obesity']	{'WHR_Obesity', 'Alcohol_Use'}
BMI-grip_category (syn)	Depression	0.0123283353398546	0.0231222083679102	53.31815691516858	AgeGroup_2	['BMI', 'grip_category']	{'grip_category', 'BMI'}
Pain-BMI (syn)	grip_category	0.017033591139451288	0.03200241072786713	53.225962519813365	AgeGroup_2	['Pain', 'BMI']	{'Pain', 'BMI'}
MMSE_Spell-grip_category (syn)	Pain	0.01081544383311305	0.020332610071519278	53.19259945019399	AgeGroup_2	['MMSE_Spell', 'grip_category']	{'MMSE_Spell', 'grip_category'}
MMSE_Spell-WHR_Obesity (syn)	Sleep	0.0052244242336808855	0.009824440338592711	53.17783052901363	AgeGroup_2	['MMSE_Spell', 'WHR_Obesity']	{'WHR_Obesity', 'MMSE_Spell'}
Health_vs_Peers-Alcohol_Use (syn)	Sleep	0.021530345268064837	0.04056805203663598	53.07216932334175	AgeGroup_2	['Health_vs_Peers', 'Alcohol_Use']	{'Alcohol_Use', 'Health_vs_Peers'}
Sleep-Alcohol_Use (syn)	Health_vs_Peers	0.019736230646818356	0.03729287370684235	52.922257485341575	AgeGroup_2	['Sleep', 'Alcohol_Use']	{'Alcohol_Use', 'Sleep'}
Depression-Physical_Activity (syn)	Hearing	0.007177428750544144	0.013568428814698767	52.898009405251024	AgeGroup_2	['Depression', 'Physical_Activity']	{'Physical_Activity', 'Depression'}
Physical_Activity-MAP_NormalElevated_vs_H (syn)	Memory_Problems	0.0010179873742364564	0.0019290535830233397	52.771337364356654	AgeGroup_2	['Physical_Activity', 'MAP_NormalElevated_vs_H']	{'Physical_Activity', 'MAP_NormalElevated_vs_H'}
Physical_Activity-MAP_NormalElevated_vs_H (syn)	Memory_Complaints	0.001017987374236422	0.0019290535830233644	52.77133736435419	AgeGroup_2	['Physical_Activity', 'MAP_NormalElevated_vs_H']	{'Physical_Activity', 'MAP_NormalElevated_vs_H'}
MMSE_Spell-WHR_Obesity (syn)	Pain	0.006726786618011708	0.012771179771512431	52.671614826193036	AgeGroup_2	['MMSE_Spell', 'WHR_Obesity']	{'WHR_Obesity', 'MMSE_Spell'}
Anxiety-Pain (syn)	Hearing	0.010998657316252472	0.02091139806818025	52.596470500882184	AgeGroup_2	['Anxiety', 'Pain']	{'Pain', 'Anxiety'}
Alcohol_Use-grip_category (syn)	Pain	0.015367577646548626	0.029303940920633147	52.44201688834347	AgeGroup_2	['Alcohol_Use', 'grip_category']	{'Alcohol_Use', 'grip_category'}
MMSE_Spell-grip_category (syn)	MAP_NormalElevated_vs_H	0.0016454250187131988	0.003138958184486235	52.41946282831772	AgeGroup_2	['MMSE_Spell', 'grip_category']	{'MMSE_Spell', 'grip_category'}
Depression-Sleep (syn)	BMI	0.0117464241866934	0.022422219379492424	52.387428683517356	AgeGroup_2	['Depression', 'Sleep']	{'Sleep', 'Depression'}
Sleep-BMI (syn)	Pain	0.057939712166727386	0.11082240770417326	52.28158579751335	AgeGroup_2	['Sleep', 'BMI']	{'Sleep', 'BMI'}
Hearing-Alcohol_Use (syn)	Depression	0.006159316292823203	0.011800574194193118	52.195055863079176	AgeGroup_2	['Hearing', 'Alcohol_Use']	{'Hearing', 'Alcohol_Use'}
BMI-Alcohol_Use (syn)	Depression	0.011775597477041776	0.022569470505097375	52.17489472950739	AgeGroup_2	['BMI', 'Alcohol_Use']	{'Alcohol_Use', 'BMI'}
Memory_Problems-grip_category (syn)	Pain	0.0133174717593203	0.025530015628206594	52.16397809254225	AgeGroup_2	['Memory_Problems', 'grip_category']	{'Memory_Problems', 'grip_category'}
Memory_Complaints-grip_category (syn)	Pain	0.0133174717593203	0.025530015628206594	52.16397809254225	AgeGroup_2	['Memory_Complaints', 'grip_category']	{'grip_category', 'Memory_Complaints'}
MMSE_Spell-MAP_NormalElevated_vs_H (syn)	General_Health	0.006111146754956321	0.011721511671140253	52.136165764375654	AgeGroup_2	['MMSE_Spell', 'MAP_NormalElevated_vs_H']	{'MMSE_Spell', 'MAP_NormalElevated_vs_H'}
Physical_Activity-BMI (syn)	Memory_Complaints	0.007218713603605955	0.013847916106794955	52.12851917888097	AgeGroup_2	['Physical_Activity', 'BMI']	{'Physical_Activity', 'BMI'}
Physical_Activity-BMI (syn)	Memory_Problems	0.007218713603605861	0.01384791610679489	52.12851917888054	AgeGroup_2	['Physical_Activity', 'BMI']	{'Physical_Activity', 'BMI'}
Pain-MAP_NormalElevated_vs_H (syn)	WHR_Obesity	0.004072756308441906	0.007818044794594253	52.09430766191046	AgeGroup_2	['Pain', 'MAP_NormalElevated_vs_H']	{'Pain', 'MAP_NormalElevated_vs_H'}
BMI-Memory_Complaints (syn)	Depression	0.011697664136862093	0.02249153716491769	52.00918039122784	AgeGroup_2	['BMI', 'Memory_Complaints']	{'Memory_Complaints', 'BMI'}
BMI-Memory_Problems (syn)	Depression	0.011697664136862093	0.02249153716491769	52.00918039122784	AgeGroup_2	['BMI', 'Memory_Problems']	{'Memory_Problems', 'BMI'}
MMSE_Spell-Memory_Complaints (syn)	MAP_NormalElevated_vs_H	0.0007512762511880432	0.0014538022532277867	51.676646498520086	AgeGroup_2	['MMSE_Spell', 'Memory_Complaints']	{'MMSE_Spell', 'Memory_Complaints'}
MMSE_Spell-Memory_Problems (syn)	MAP_NormalElevated_vs_H	0.0007512762511880432	0.0014538022532277867	51.676646498520086	AgeGroup_2	['MMSE_Spell', 'Memory_Problems']	{'Memory_Problems', 'MMSE_Spell'}
WHR_Obesity-MAP_NormalElevated_vs_H (syn)	Alcohol_Use	0.004468355197097377	0.008653646957053195	51.63551528359292	AgeGroup_2	['WHR_Obesity', 'MAP_NormalElevated_vs_H']	{'WHR_Obesity', 'MAP_NormalElevated_vs_H'}
Hearing-MAP_NormalElevated_vs_H (syn)	BMI	0.004568279033915987	0.008860680926677718	51.556749099968414	AgeGroup_2	['Hearing', 'MAP_NormalElevated_vs_H']	{'Hearing', 'MAP_NormalElevated_vs_H'}
Sleep-Alcohol_Use (syn)	WHR_Obesity	0.004184119017914937	0.00812792537542844	51.478314879267494	AgeGroup_2	['Sleep', 'Alcohol_Use']	{'Alcohol_Use', 'Sleep'}
General_Health-BMI (syn)	Alcohol_Use	0.010249743999173845	0.019962618083303713	51.34468813860894	AgeGroup_2	['General_Health', 'BMI']	{'General_Health', 'BMI'}
General_Health-Alcohol_Use (syn)	Sleep	0.018496036554876756	0.036024667275621564	51.342699193764105	AgeGroup_2	['General_Health', 'Alcohol_Use']	{'General_Health', 'Alcohol_Use'}
Sleep-MAP_NormalElevated_vs_H (syn)	grip_category	0.00921251756392102	0.017994226516564592	51.19707454744128	AgeGroup_2	['Sleep', 'MAP_NormalElevated_vs_H']	{'Sleep', 'MAP_NormalElevated_vs_H'}
Physical_Activity-grip_category (syn)	BMI	0.02482712408958351	0.04850799806485534	51.18150630827842	AgeGroup_2	['Physical_Activity', 'grip_category']	{'Physical_Activity', 'grip_category'}
MMSE_Spell-grip_category (syn)	Hearing	0.003902407168407946	0.00763443344529495	51.11587122176006	AgeGroup_2	['MMSE_Spell', 'grip_category']	{'MMSE_Spell', 'grip_category'}
BMI-WHR_Obesity (syn)	Sleep	0.007384541248547524	0.014450674255595163	51.10170721403051	AgeGroup_2	['BMI', 'WHR_Obesity']	{'WHR_Obesity', 'BMI'}
BMI-functionality_state (syn)	Memory_Complaints	0.012667954596012663	0.024807136941121362	51.06576638037469	AgeGroup_2	['BMI', 'functionality_state']	{'functionality_state', 'BMI'}
BMI-functionality_state (syn)	Memory_Problems	0.01266795459601254	0.02480713694112127	51.06576638037438	AgeGroup_2	['BMI', 'functionality_state']	{'functionality_state', 'BMI'}
Hearing-General_Health (syn)	WHR_Obesity	0.0012855981536646507	0.0025184428115257802	51.04734353232268	AgeGroup_2	['Hearing', 'General_Health']	{'Hearing', 'General_Health'}
Alcohol_Use-Memory_Complaints (syn)	General_Health	0.008404899836418993	0.016472405137213826	51.02412043904242	AgeGroup_2	['Alcohol_Use', 'Memory_Complaints']	{'Alcohol_Use', 'Memory_Complaints'}
Alcohol_Use-Memory_Problems (syn)	General_Health	0.008404899836418993	0.016472405137213826	51.02412043904242	AgeGroup_2	['Alcohol_Use', 'Memory_Problems']	{'Memory_Problems', 'Alcohol_Use'}
Anxiety-Sleep (syn)	Physical_Activity	0.01660761595780429	0.03257260323410627	50.98645582129805	AgeGroup_2	['Anxiety', 'Sleep']	{'Sleep', 'Anxiety'}
Anxiety-WHR_Obesity (syn)	MMSE_Spell	0.0015511420415912837	0.003043021844778728	50.97373994382464	AgeGroup_2	['Anxiety', 'WHR_Obesity']	{'WHR_Obesity', 'Anxiety'}
MMSE_Spell-Alcohol_Use (syn)	grip_category	0.014231028272799665	0.027930014646621995	50.95245546002906	AgeGroup_2	['MMSE_Spell', 'Alcohol_Use']	{'Alcohol_Use', 'MMSE_Spell'}
Anxiety-Memory_Problems (syn)	grip_category	0.001926514134801421	0.003782502879993883	50.932258240727016	AgeGroup_2	['Anxiety', 'Memory_Problems']	{'Memory_Problems', 'Anxiety'}
Anxiety-Memory_Complaints (syn)	grip_category	0.001926514134801421	0.003782502879993883	50.932258240727016	AgeGroup_2	['Anxiety', 'Memory_Complaints']	{'Memory_Complaints', 'Anxiety'}
Pain-Memory_Complaints (syn)	Hearing	0.00816851205862286	0.016061040252715163	50.85917182258447	AgeGroup_2	['Pain', 'Memory_Complaints']	{'Pain', 'Memory_Complaints'}
Pain-Memory_Problems (syn)	Hearing	0.00816851205862286	0.016061040252715163	50.85917182258447	AgeGroup_2	['Pain', 'Memory_Problems']	{'Memory_Problems', 'Pain'}
Anxiety-Alcohol_Use (syn)	MAP_NormalElevated_vs_H	0.004605164721365392	0.00906099154185868	50.824070413167334	AgeGroup_2	['Anxiety', 'Alcohol_Use']	{'Alcohol_Use', 'Anxiety'}
Health_vs_Peers-functionality_state (syn)	Hearing	0.006486057276771831	0.012801823783046565	50.66510355627067	AgeGroup_2	['Health_vs_Peers', 'functionality_state']	{'Health_vs_Peers', 'functionality_state'}
MMSE_Spell-Memory_Complaints (syn)	Depression	0.007478701502802193	0.014781047717085067	50.596558822807516	AgeGroup_2	['MMSE_Spell', 'Memory_Complaints']	{'MMSE_Spell', 'Memory_Complaints'}
MMSE_Spell-Memory_Problems (syn)	Depression	0.007478701502802193	0.014781047717085067	50.596558822807516	AgeGroup_2	['MMSE_Spell', 'Memory_Problems']	{'Memory_Problems', 'MMSE_Spell'}
MMSE_Spell-grip_category (syn)	Depression	0.007469699409863488	0.01477676673588765	50.550296579577015	AgeGroup_2	['MMSE_Spell', 'grip_category']	{'MMSE_Spell', 'grip_category'}
Hearing-Alcohol_Use (syn)	Pain	0.0062622904480998725	0.0124250230307015	50.4006345310276	AgeGroup_2	['Hearing', 'Alcohol_Use']	{'Hearing', 'Alcohol_Use'}
Hearing-Memory_Problems (syn)	BMI	0.006391441792856809	0.012701118714481105	50.32188058812209	AgeGroup_2	['Hearing', 'Memory_Problems']	{'Hearing', 'Memory_Problems'}
Hearing-Memory_Complaints (syn)	BMI	0.006391441792856809	0.012701118714481105	50.32188058812209	AgeGroup_2	['Hearing', 'Memory_Complaints']	{'Hearing', 'Memory_Complaints'}
BMI-Memory_Complaints (syn)	General_Health	0.01508260764229495	0.03007613993589682	50.14808307994798	AgeGroup_2	['BMI', 'Memory_Complaints']	{'Memory_Complaints', 'BMI'}
BMI-Memory_Problems (syn)	General_Health	0.01508260764229495	0.03007613993589682	50.14808307994798	AgeGroup_2	['BMI', 'Memory_Problems']	{'Memory_Problems', 'BMI'}
MMSE_Spell-Physical_Activity (syn)	MAP_NormalElevated_vs_H	0.000315521744941722	0.0006294733679147965	50.12471710867202	AgeGroup_2	['MMSE_Spell', 'Physical_Activity']	{'Physical_Activity', 'MMSE_Spell'}
Hearing-BMI (syn)	Depression	0.010829982528628828	0.021623855556684425	50.08349459345622	AgeGroup_2	['Hearing', 'BMI']	{'Hearing', 'BMI'}
Depression-BMI (syn)	Alcohol_Use	0.005255472567351911	0.01051092026803565	50.000118289681296	AgeGroup_2	['Depression', 'BMI']	{'BMI', 'Depression'}
Sleep-Pain (syn)	grip_category	0.010914389810431843	0.021852209461950153	49.94639022400169	AgeGroup_2	['Sleep', 'Pain']	{'Pain', 'Sleep'}
Anxiety-Health_vs_Peers (syn)	MAP_NormalElevated_vs_H	0.004418727146740276	0.008874553967233564	49.79097724860319	AgeGroup_2	['Anxiety', 'Health_vs_Peers']	{'Health_vs_Peers', 'Anxiety'}
Alcohol_Use-Memory_Problems (syn)	Pain	0.012003061092040397	0.024133299035897643	49.73651167288053	AgeGroup_2	['Alcohol_Use', 'Memory_Problems']	{'Memory_Problems', 'Alcohol_Use'}
Alcohol_Use-Memory_Complaints (syn)	Pain	0.012003061092040397	0.024133299035897643	49.73651167288053	AgeGroup_2	['Alcohol_Use', 'Memory_Complaints']	{'Alcohol_Use', 'Memory_Complaints'}
Alcohol_Use-WHR_Obesity (syn)	grip_category	0.003053135474783381	0.006153396649405266	49.61707571831032	AgeGroup_2	['Alcohol_Use', 'WHR_Obesity']	{'WHR_Obesity', 'Alcohol_Use'}
MMSE_Spell-grip_category (syn)	Physical_Activity	0.04926787883814104	0.09929827407033916	49.61604750878301	AgeGroup_2	['MMSE_Spell', 'grip_category']	{'MMSE_Spell', 'grip_category'}
Sleep-functionality_state (syn)	MAP_NormalElevated_vs_H	0.0017203632523410408	0.003469599084124973	49.583920523051255	AgeGroup_2	['Sleep', 'functionality_state']	{'Sleep', 'functionality_state'}
Memory_Complaints-WHR_Obesity (syn)	Sleep	0.006836586370446524	0.013789111395936086	49.57960070190887	AgeGroup_2	['Memory_Complaints', 'WHR_Obesity']	{'WHR_Obesity', 'Memory_Complaints'}
Memory_Problems-WHR_Obesity (syn)	Sleep	0.006836586370446524	0.013789111395936086	49.57960070190887	AgeGroup_2	['Memory_Problems', 'WHR_Obesity']	{'Memory_Problems', 'WHR_Obesity'}
MMSE_Spell-grip_category (syn)	functionality_state	0.033459534494527245	0.06751460589332639	49.55895698686825	AgeGroup_2	['MMSE_Spell', 'grip_category']	{'MMSE_Spell', 'grip_category'}
Health_vs_Peers-Physical_Activity (syn)	WHR_Obesity	0.0014966965809659334	0.003028379982418191	49.422350882494165	AgeGroup_2	['Health_vs_Peers', 'Physical_Activity']	{'Physical_Activity', 'Health_vs_Peers'}
grip_category-MAP_NormalElevated_vs_H (syn)	Anxiety	0.0047269267357951976	0.009564463885088335	49.42176365122572	AgeGroup_2	['grip_category', 'MAP_NormalElevated_vs_H']	{'grip_category', 'MAP_NormalElevated_vs_H'}
Sleep-Health_vs_Peers (syn)	MMSE_Spell	0.004370035362127232	0.008846949131687496	49.39595895804227	AgeGroup_2	['Sleep', 'Health_vs_Peers']	{'Health_vs_Peers', 'Sleep'}
Anxiety-Hearing (syn)	MAP_NormalElevated_vs_H	0.004323751686860581	0.008779578507353874	49.24782759490058	AgeGroup_2	['Anxiety', 'Hearing']	{'Hearing', 'Anxiety'}
grip_category-MAP_NormalElevated_vs_H (syn)	Pain	0.009181056865316043	0.018662126873638572	49.19619787970075	AgeGroup_2	['grip_category', 'MAP_NormalElevated_vs_H']	{'grip_category', 'MAP_NormalElevated_vs_H'}
Pain-grip_category (syn)	MMSE_Spell	0.012538773024639226	0.025506518885795276	49.15909176309488	AgeGroup_2	['Pain', 'grip_category']	{'Pain', 'grip_category'}
Pain-WHR_Obesity (syn)	BMI	0.05220580259605958	0.10645525524939731	49.04013660364141	AgeGroup_2	['Pain', 'WHR_Obesity']	{'WHR_Obesity', 'Pain'}
Memory_Complaints-WHR_Obesity (syn)	MAP_NormalElevated_vs_H	0.0011960290472791267	0.002440350465203866	49.010544359627914	AgeGroup_2	['Memory_Complaints', 'WHR_Obesity']	{'WHR_Obesity', 'Memory_Complaints'}
Memory_Problems-WHR_Obesity (syn)	MAP_NormalElevated_vs_H	0.0011960290472791267	0.002440350465203866	49.010544359627914	AgeGroup_2	['Memory_Problems', 'WHR_Obesity']	{'Memory_Problems', 'WHR_Obesity'}
MMSE_Spell-Health_vs_Peers (syn)	Memory_Problems	0.006076442620644893	0.01243488763674946	48.86608386140033	AgeGroup_2	['MMSE_Spell', 'Health_vs_Peers']	{'MMSE_Spell', 'Health_vs_Peers'}
MMSE_Spell-Health_vs_Peers (syn)	Memory_Complaints	0.006076442620644874	0.012434887636749433	48.866083861400284	AgeGroup_2	['MMSE_Spell', 'Health_vs_Peers']	{'MMSE_Spell', 'Health_vs_Peers'}
Alcohol_Use-MAP_NormalElevated_vs_H (syn)	Anxiety	0.004620584590244859	0.009458121739537995	48.85308856756757	AgeGroup_2	['Alcohol_Use', 'MAP_NormalElevated_vs_H']	{'Alcohol_Use', 'MAP_NormalElevated_vs_H'}
MMSE_Spell-MAP_NormalElevated_vs_H (syn)	Anxiety	0.0045714803068427545	0.009409017456135892	48.58616033134852	AgeGroup_2	['MMSE_Spell', 'MAP_NormalElevated_vs_H']	{'MMSE_Spell', 'MAP_NormalElevated_vs_H'}
Anxiety-Alcohol_Use (syn)	functionality_state	0.018684102940632517	0.03854007244161054	48.47967779235376	AgeGroup_2	['Anxiety', 'Alcohol_Use']	{'Alcohol_Use', 'Anxiety'}
Anxiety-functionality_state (syn)	Hearing	0.007770264526617268	0.016074143972508673	48.34014514182911	AgeGroup_2	['Anxiety', 'functionality_state']	{'functionality_state', 'Anxiety'}
Depression-Pain (syn)	Alcohol_Use	0.00363293463746954	0.007529526456787533	48.24917819625444	AgeGroup_2	['Depression', 'Pain']	{'Pain', 'Depression'}
Anxiety-Physical_Activity (syn)	Sleep	0.017702895918094208	0.03673764709577226	48.187342733039216	AgeGroup_2	['Anxiety', 'Physical_Activity']	{'Physical_Activity', 'Anxiety'}
MMSE_Spell-Physical_Activity (syn)	Hearing	0.003480405460287846	0.0072272150514832035	48.156937845284965	AgeGroup_2	['MMSE_Spell', 'Physical_Activity']	{'Physical_Activity', 'MMSE_Spell'}
General_Health-Physical_Activity (syn)	Sleep	0.016996039851156202	0.03530961177095792	48.1343152720116	AgeGroup_2	['General_Health', 'Physical_Activity']	{'General_Health', 'Physical_Activity'}
General_Health-Health_vs_Peers (syn)	Alcohol_Use	0.015220135053499687	0.03162018005882834	48.134245362243696	AgeGroup_2	['General_Health', 'Health_vs_Peers']	{'General_Health', 'Health_vs_Peers'}
MMSE_Spell-Physical_Activity (syn)	WHR_Obesity	0.0016256186292491004	0.0033780983190056122	48.122300647768675	AgeGroup_2	['MMSE_Spell', 'Physical_Activity']	{'Physical_Activity', 'MMSE_Spell'}
Depression-Pain (syn)	grip_category	0.008605584430377395	0.01788304209706698	48.12147946455266	AgeGroup_2	['Depression', 'Pain']	{'Pain', 'Depression'}
MMSE_Spell-BMI (syn)	Hearing	0.0034586282722110875	0.007190654549098093	48.09893520256644	AgeGroup_2	['MMSE_Spell', 'BMI']	{'MMSE_Spell', 'BMI'}
Alcohol_Use-MAP_NormalElevated_vs_H (syn)	Memory_Problems	0.0020098071301726766	0.00417881710824267	48.09512065527718	AgeGroup_2	['Alcohol_Use', 'MAP_NormalElevated_vs_H']	{'Alcohol_Use', 'MAP_NormalElevated_vs_H'}
Alcohol_Use-MAP_NormalElevated_vs_H (syn)	Memory_Complaints	0.0020098071301727113	0.004178817108242782	48.09512065527671	AgeGroup_2	['Alcohol_Use', 'MAP_NormalElevated_vs_H']	{'Alcohol_Use', 'MAP_NormalElevated_vs_H'}
General_Health-functionality_state (syn)	Hearing	0.0034411753882578567	0.007156794565814709	48.082634713242236	AgeGroup_2	['General_Health', 'functionality_state']	{'General_Health', 'functionality_state'}
Hearing-functionality_state (syn)	WHR_Obesity	0.0009329636338553611	0.0019446227519755578	47.976587382182785	AgeGroup_2	['Hearing', 'functionality_state']	{'Hearing', 'functionality_state'}
Depression-Memory_Complaints (syn)	MMSE_Spell	0.006651677982656287	0.013887831079318565	47.895729323506906	AgeGroup_2	['Depression', 'Memory_Complaints']	{'Memory_Complaints', 'Depression'}
Depression-Memory_Problems (syn)	MMSE_Spell	0.006651677982656287	0.013887831079318565	47.895729323506906	AgeGroup_2	['Depression', 'Memory_Problems']	{'Memory_Problems', 'Depression'}
General_Health-Health_vs_Peers (syn)	MMSE_Spell	0.0037031984267960312	0.007750135488340666	47.78237015813643	AgeGroup_2	['General_Health', 'Health_vs_Peers']	{'General_Health', 'Health_vs_Peers'}
Health_vs_Peers-BMI (syn)	Pain	0.048816809537357994	0.10216945160132718	47.78024034801012	AgeGroup_2	['Health_vs_Peers', 'BMI']	{'Health_vs_Peers', 'BMI'}
Physical_Activity-Memory_Problems (syn)	Anxiety	0.014671887241915952	0.03072955400479025	47.74520072640442	AgeGroup_2	['Physical_Activity', 'Memory_Problems']	{'Memory_Problems', 'Physical_Activity'}
Physical_Activity-Memory_Complaints (syn)	Anxiety	0.014671887241915952	0.03072955400479025	47.74520072640442	AgeGroup_2	['Physical_Activity', 'Memory_Complaints']	{'Physical_Activity', 'Memory_Complaints'}
Depression-BMI (syn)	Memory_Complaints	0.0066267544145416305	0.013881633290326496	47.73757003910718	AgeGroup_2	['Depression', 'BMI']	{'BMI', 'Depression'}
Depression-BMI (syn)	Memory_Problems	0.006626754414541596	0.01388163329032644	47.737570039107126	AgeGroup_2	['Depression', 'BMI']	{'BMI', 'Depression'}
Anxiety-MAP_NormalElevated_vs_H (syn)	grip_category	0.001736352278125629	0.003641405286261762	47.683576576233136	AgeGroup_2	['Anxiety', 'MAP_NormalElevated_vs_H']	{'Anxiety', 'MAP_NormalElevated_vs_H'}
Depression-grip_category (syn)	Physical_Activity	0.04195737124124196	0.08815438615149414	47.59533027561195	AgeGroup_2	['Depression', 'grip_category']	{'grip_category', 'Depression'}
MMSE_Spell-BMI (syn)	grip_category	0.014048055148892924	0.029569820236739534	47.50808437935201	AgeGroup_2	['MMSE_Spell', 'BMI']	{'MMSE_Spell', 'BMI'}
Depression-General_Health (syn)	MMSE_Spell	0.006543511261821484	0.01377966435848376	47.486724578983114	AgeGroup_2	['Depression', 'General_Health']	{'General_Health', 'Depression'}
Anxiety-Physical_Activity (syn)	WHR_Obesity	0.001383684398122979	0.0029153677995752366	47.46174387755052	AgeGroup_2	['Anxiety', 'Physical_Activity']	{'Physical_Activity', 'Anxiety'}
MMSE_Spell-Health_vs_Peers (syn)	Alcohol_Use	0.02318940032250011	0.04892808160150479	47.39486929278445	AgeGroup_2	['MMSE_Spell', 'Health_vs_Peers']	{'MMSE_Spell', 'Health_vs_Peers'}
Anxiety-Depression (syn)	MMSE_Spell	0.006778843074123074	0.014308529886552622	47.37623730648902	AgeGroup_2	['Anxiety', 'Depression']	{'Depression', 'Anxiety'}
MMSE_Spell-grip_category (syn)	Sleep	0.007630001488648779	0.016112051367956175	47.35586620474293	AgeGroup_2	['MMSE_Spell', 'grip_category']	{'MMSE_Spell', 'grip_category'}
MMSE_Spell-General_Health (syn)	WHR_Obesity	0.0009414266078291166	0.001991017571939056	47.28369157044954	AgeGroup_2	['MMSE_Spell', 'General_Health']	{'General_Health', 'MMSE_Spell'}
Depression-Alcohol_Use (syn)	Physical_Activity	0.04155299280261212	0.08797682606379481	47.23174802018967	AgeGroup_2	['Depression', 'Alcohol_Use']	{'Alcohol_Use', 'Depression'}
Alcohol_Use-grip_category (syn)	functionality_state	0.030238279253006206	0.06429335065180536	47.03173648044599	AgeGroup_2	['Alcohol_Use', 'grip_category']	{'Alcohol_Use', 'grip_category'}
Pain-Health_vs_Peers (syn)	Hearing	0.005448321403193004	0.01160919213949941	46.931098544363806	AgeGroup_2	['Pain', 'Health_vs_Peers']	{'Pain', 'Health_vs_Peers'}
Anxiety-Alcohol_Use (syn)	Health_vs_Peers	0.019578282638445618	0.04173492949153702	46.91102363648581	AgeGroup_2	['Anxiety', 'Alcohol_Use']	{'Alcohol_Use', 'Anxiety'}
Hearing-grip_category (syn)	WHR_Obesity	0.0028474873391921888	0.006081444177569478	46.82255161849107	AgeGroup_2	['Hearing', 'grip_category']	{'Hearing', 'grip_category'}
Alcohol_Use-functionality_state (syn)	WHR_Obesity	0.0034479994461855987	0.0073918058036991	46.64623960304947	AgeGroup_2	['Alcohol_Use', 'functionality_state']	{'Alcohol_Use', 'functionality_state'}
MMSE_Spell-Hearing (syn)	Pain	0.00581161377443945	0.012475810861777228	46.58305451106817	AgeGroup_2	['MMSE_Spell', 'Hearing']	{'Hearing', 'MMSE_Spell'}
Pain-grip_category (syn)	WHR_Obesity	0.0035188710638466817	0.007573111217248199	46.46532928015436	AgeGroup_2	['Pain', 'grip_category']	{'Pain', 'grip_category'}
Alcohol_Use-grip_category (syn)	BMI	0.013896196935434582	0.029927956782956983	46.43216052539886	AgeGroup_2	['Alcohol_Use', 'grip_category']	{'Alcohol_Use', 'grip_category'}
Physical_Activity-Alcohol_Use (syn)	Sleep	0.014528587993671186	0.031367506023001576	46.3173195312929	AgeGroup_2	['Physical_Activity', 'Alcohol_Use']	{'Alcohol_Use', 'Physical_Activity'}
Sleep-Alcohol_Use (syn)	BMI	0.005570970562022038	0.012047630976199056	46.24121184511613	AgeGroup_2	['Sleep', 'Alcohol_Use']	{'Alcohol_Use', 'Sleep'}
Anxiety-BMI (syn)	Alcohol_Use	0.004519944856688223	0.009775392557371962	46.23798819495566	AgeGroup_2	['Anxiety', 'BMI']	{'BMI', 'Anxiety'}
Sleep-Alcohol_Use (syn)	General_Health	0.015500576934405404	0.03362641046246821	46.09643646533792	AgeGroup_2	['Sleep', 'Alcohol_Use']	{'Alcohol_Use', 'Sleep'}
grip_category-MAP_NormalElevated_vs_H (syn)	Sleep	0.0071942532936084165	0.015608710107319469	46.091273680807106	AgeGroup_2	['grip_category', 'MAP_NormalElevated_vs_H']	{'grip_category', 'MAP_NormalElevated_vs_H'}
Sleep-Health_vs_Peers (syn)	Memory_Problems	0.005640967860764303	0.012255260113227837	46.02895253667988	AgeGroup_2	['Sleep', 'Health_vs_Peers']	{'Health_vs_Peers', 'Sleep'}
Sleep-Health_vs_Peers (syn)	Memory_Complaints	0.005640967860764341	0.01225526011322798	46.02895253667966	AgeGroup_2	['Sleep', 'Health_vs_Peers']	{'Health_vs_Peers', 'Sleep'}
Depression-General_Health (syn)	Memory_Problems	0.006051523586163184	0.013149781982403696	46.01995374722558	AgeGroup_2	['Depression', 'General_Health']	{'General_Health', 'Depression'}
Depression-General_Health (syn)	Memory_Complaints	0.0060515235861632035	0.013149781982403783	46.01995374722543	AgeGroup_2	['Depression', 'General_Health']	{'General_Health', 'Depression'}
Anxiety-Depression (syn)	Alcohol_Use	0.003366365093108368	0.007331750580957375	45.91488834674447	AgeGroup_2	['Anxiety', 'Depression']	{'Depression', 'Anxiety'}
Sleep-Health_vs_Peers (syn)	Alcohol_Use	0.01443787255129671	0.031512514959797074	45.81631320037835	AgeGroup_2	['Sleep', 'Health_vs_Peers']	{'Health_vs_Peers', 'Sleep'}
Anxiety-functionality_state (syn)	Sleep	0.02011039832016882	0.043906269525418956	45.80302206846831	AgeGroup_2	['Anxiety', 'functionality_state']	{'functionality_state', 'Anxiety'}
Sleep-BMI (syn)	Depression	0.013761260393202884	0.030118936966531736	45.68972805545708	AgeGroup_2	['Sleep', 'BMI']	{'Sleep', 'BMI'}
General_Health-Physical_Activity (syn)	Memory_Complaints	0.005562144874144708	0.012185848308799416	45.64429765737586	AgeGroup_2	['General_Health', 'Physical_Activity']	{'General_Health', 'Physical_Activity'}
General_Health-Physical_Activity (syn)	Memory_Problems	0.005562144874144575	0.012185848308799353	45.644297657375006	AgeGroup_2	['General_Health', 'Physical_Activity']	{'General_Health', 'Physical_Activity'}
Sleep-Memory_Problems (syn)	WHR_Obesity	0.0029501938401646495	0.006481752611424888	45.51537241585816	AgeGroup_2	['Sleep', 'Memory_Problems']	{'Memory_Problems', 'Sleep'}
Sleep-Memory_Complaints (syn)	WHR_Obesity	0.0029501938401646495	0.006481752611424888	45.51537241585816	AgeGroup_2	['Sleep', 'Memory_Complaints']	{'Sleep', 'Memory_Complaints'}
grip_category-WHR_Obesity (syn)	Alcohol_Use	0.003493936095389817	0.007679227855345635	45.49853398291381	AgeGroup_2	['grip_category', 'WHR_Obesity']	{'WHR_Obesity', 'grip_category'}
BMI-WHR_Obesity (syn)	Hearing	0.00189693639989127	0.004172883855368449	45.458643605688806	AgeGroup_2	['BMI', 'WHR_Obesity']	{'WHR_Obesity', 'BMI'}
General_Health-Memory_Problems (syn)	MMSE_Spell	0.004730355058955838	0.010428492086483256	45.35991416330479	AgeGroup_2	['General_Health', 'Memory_Problems']	{'General_Health', 'Memory_Problems'}
General_Health-Memory_Complaints (syn)	MMSE_Spell	0.004730355058955838	0.010428492086483256	45.35991416330479	AgeGroup_2	['General_Health', 'Memory_Complaints']	{'General_Health', 'Memory_Complaints'}
Memory_Complaints-grip_category (syn)	MMSE_Spell	0.01074665173271705	0.023714397593873098	45.31699230468151	AgeGroup_2	['Memory_Complaints', 'grip_category']	{'grip_category', 'Memory_Complaints'}
Memory_Problems-grip_category (syn)	MMSE_Spell	0.01074665173271705	0.023714397593873098	45.31699230468151	AgeGroup_2	['Memory_Problems', 'grip_category']	{'Memory_Problems', 'grip_category'}
Hearing-MAP_NormalElevated_vs_H (syn)	General_Health	0.004560761507343883	0.010090703949311514	45.19765449718761	AgeGroup_2	['Hearing', 'MAP_NormalElevated_vs_H']	{'Hearing', 'MAP_NormalElevated_vs_H'}
Depression-Sleep (syn)	Pain	0.05860732432085198	0.12969684927034308	45.18793220542276	AgeGroup_2	['Depression', 'Sleep']	{'Sleep', 'Depression'}
Sleep-WHR_Obesity (syn)	Hearing	0.0005984955378022973	0.0013265179059461464	45.11778809162904	AgeGroup_2	['Sleep', 'WHR_Obesity']	{'WHR_Obesity', 'Sleep'}
BMI-grip_category (syn)	Anxiety	0.002052988298245996	0.0045512725088840186	45.108006480354504	AgeGroup_2	['BMI', 'grip_category']	{'grip_category', 'BMI'}
BMI-WHR_Obesity (syn)	MAP_NormalElevated_vs_H	0.001220681651828764	0.002706576350450486	45.100580725372566	AgeGroup_2	['BMI', 'WHR_Obesity']	{'WHR_Obesity', 'BMI'}
MMSE_Spell-General_Health (syn)	Memory_Complaints	0.005564723666441097	0.012340424248218003	45.093455091259614	AgeGroup_2	['MMSE_Spell', 'General_Health']	{'General_Health', 'MMSE_Spell'}
MMSE_Spell-General_Health (syn)	Memory_Problems	0.0055647236664410895	0.012340424248218032	45.09345509125945	AgeGroup_2	['MMSE_Spell', 'General_Health']	{'General_Health', 'MMSE_Spell'}
General_Health-Physical_Activity (syn)	Hearing	0.003316720381943767	0.007363956707532449	45.03992233619676	AgeGroup_2	['General_Health', 'Physical_Activity']	{'General_Health', 'Physical_Activity'}
Anxiety-Hearing (syn)	Memory_Complaints	0.013055521694426522	0.029024438262676186	44.98113478122055	AgeGroup_2	['Anxiety', 'Hearing']	{'Hearing', 'Anxiety'}
Anxiety-Hearing (syn)	Memory_Problems	0.013055521694426453	0.029024438262676054	44.98113478122051	AgeGroup_2	['Anxiety', 'Hearing']	{'Hearing', 'Anxiety'}
Memory_Complaints-grip_category (syn)	Depression	0.0067964622925436305	0.015128182053848267	44.925836219790625	AgeGroup_2	['Memory_Complaints', 'grip_category']	{'grip_category', 'Memory_Complaints'}
Memory_Problems-grip_category (syn)	Depression	0.0067964622925436305	0.015128182053848267	44.925836219790625	AgeGroup_2	['Memory_Problems', 'grip_category']	{'Memory_Problems', 'grip_category'}
Sleep-BMI (syn)	General_Health	0.014584027202887862	0.0324736068846747	44.91040140591995	AgeGroup_2	['Sleep', 'BMI']	{'Sleep', 'BMI'}
Pain-Health_vs_Peers (syn)	grip_category	0.013271559394805791	0.029570102563357438	44.88168198392247	AgeGroup_2	['Pain', 'Health_vs_Peers']	{'Pain', 'Health_vs_Peers'}
Pain-Health_vs_Peers (syn)	Memory_Complaints	0.00934616028269779	0.020919930888847325	44.67586595938681	AgeGroup_2	['Pain', 'Health_vs_Peers']	{'Pain', 'Health_vs_Peers'}
Pain-Health_vs_Peers (syn)	Memory_Problems	0.009346160282697696	0.020919930888847263	44.6758659593865	AgeGroup_2	['Pain', 'Health_vs_Peers']	{'Pain', 'Health_vs_Peers'}
Alcohol_Use-Memory_Complaints (syn)	functionality_state	0.0159383400247488	0.03576432259986935	44.56491516158906	AgeGroup_2	['Alcohol_Use', 'Memory_Complaints']	{'Alcohol_Use', 'Memory_Complaints'}
Alcohol_Use-Memory_Problems (syn)	functionality_state	0.0159383400247488	0.03576432259986935	44.56491516158906	AgeGroup_2	['Alcohol_Use', 'Memory_Problems']	{'Memory_Problems', 'Alcohol_Use'}
Alcohol_Use-Memory_Problems (syn)	Sleep	0.008885665519535171	0.019953009367025668	44.53295919471484	AgeGroup_2	['Alcohol_Use', 'Memory_Problems']	{'Memory_Problems', 'Alcohol_Use'}
Alcohol_Use-Memory_Complaints (syn)	Sleep	0.008885665519535171	0.019953009367025668	44.53295919471484	AgeGroup_2	['Alcohol_Use', 'Memory_Complaints']	{'Alcohol_Use', 'Memory_Complaints'}
WHR_Obesity-functionality_state (syn)	BMI	0.0511882135258191	0.11499251013629572	44.51438921121723	AgeGroup_2	['WHR_Obesity', 'functionality_state']	{'WHR_Obesity', 'functionality_state'}
WHR_Obesity-MAP_NormalElevated_vs_H (syn)	Anxiety	0.003870187409016236	0.008707724558309374	44.44545050891736	AgeGroup_2	['WHR_Obesity', 'MAP_NormalElevated_vs_H']	{'WHR_Obesity', 'MAP_NormalElevated_vs_H'}
Alcohol_Use-MAP_NormalElevated_vs_H (syn)	General_Health	0.006443881590775307	0.014498953883402986	44.44376913393487	AgeGroup_2	['Alcohol_Use', 'MAP_NormalElevated_vs_H']	{'Alcohol_Use', 'MAP_NormalElevated_vs_H'}
Anxiety-Memory_Problems (syn)	Hearing	0.006638078145402693	0.0149419575912941	44.42575950871628	AgeGroup_2	['Anxiety', 'Memory_Problems']	{'Memory_Problems', 'Anxiety'}
Anxiety-Memory_Complaints (syn)	Hearing	0.006638078145402693	0.0149419575912941	44.42575950871628	AgeGroup_2	['Anxiety', 'Memory_Complaints']	{'Memory_Complaints', 'Anxiety'}
MMSE_Spell-Health_vs_Peers (syn)	Physical_Activity	0.04904212021042153	0.11045458383761425	44.40025801239831	AgeGroup_2	['MMSE_Spell', 'Health_vs_Peers']	{'MMSE_Spell', 'Health_vs_Peers'}
Health_vs_Peers-Physical_Activity (syn)	Sleep	0.01518136973328071	0.03421907650185186	44.365223393621186	AgeGroup_2	['Health_vs_Peers', 'Physical_Activity']	{'Physical_Activity', 'Health_vs_Peers'}
Pain-Memory_Complaints (syn)	Alcohol_Use	0.00010486162422787077	0.00023644983258021976	44.348360531105314	AgeGroup_2	['Pain', 'Memory_Complaints']	{'Pain', 'Memory_Complaints'}
Pain-Memory_Problems (syn)	Alcohol_Use	0.00010486162422787077	0.00023644983258021976	44.348360531105314	AgeGroup_2	['Pain', 'Memory_Problems']	{'Memory_Problems', 'Pain'}
Sleep-General_Health (syn)	Anxiety	0.039644661214733146	0.08945862891058153	44.31619587458691	AgeGroup_2	['Sleep', 'General_Health']	{'General_Health', 'Sleep'}
MMSE_Spell-General_Health (syn)	Alcohol_Use	0.020334576113295668	0.04607325739230035	44.13531246586861	AgeGroup_2	['MMSE_Spell', 'General_Health']	{'General_Health', 'MMSE_Spell'}
Depression-grip_category (syn)	BMI	0.012351250662375936	0.028270474813968983	43.689576293472605	AgeGroup_2	['Depression', 'grip_category']	{'grip_category', 'Depression'}
Sleep-Pain (syn)	Memory_Problems	0.008978104668232558	0.02055187527438213	43.68508736243523	AgeGroup_2	['Sleep', 'Pain']	{'Pain', 'Sleep'}
Sleep-Pain (syn)	Memory_Complaints	0.008978104668232517	0.020551875274382056	43.68508736243518	AgeGroup_2	['Sleep', 'Pain']	{'Pain', 'Sleep'}
Sleep-General_Health (syn)	WHR_Obesity	0.0027963631345025025	0.0064019064460999675	43.680162433583256	AgeGroup_2	['Sleep', 'General_Health']	{'General_Health', 'Sleep'}
Alcohol_Use-MAP_NormalElevated_vs_H (syn)	Depression	0.003583311388770435	0.008206433901788586	43.66465911569038	AgeGroup_2	['Alcohol_Use', 'MAP_NormalElevated_vs_H']	{'Alcohol_Use', 'MAP_NormalElevated_vs_H'}
Depression-BMI (syn)	MAP_NormalElevated_vs_H	0.002004399102693475	0.004593828860818876	43.63242870863455	AgeGroup_2	['Depression', 'BMI']	{'BMI', 'Depression'}
Hearing-grip_category (syn)	Depression	0.005357143109880518	0.012282832755052936	43.61488279384644	AgeGroup_2	['Hearing', 'grip_category']	{'Hearing', 'grip_category'}
Anxiety-Depression (syn)	grip_category	0.003837765442603787	0.008806911220220526	43.576747245871395	AgeGroup_2	['Anxiety', 'Depression']	{'Depression', 'Anxiety'}
Depression-BMI (syn)	Hearing	0.004906901729629808	0.011297901793784433	43.43197364602117	AgeGroup_2	['Depression', 'BMI']	{'BMI', 'Depression'}
BMI-grip_category (syn)	Physical_Activity	0.03220008553023687	0.07417527677876296	43.410806037539516	AgeGroup_2	['BMI', 'grip_category']	{'grip_category', 'BMI'}
Sleep-Health_vs_Peers (syn)	Hearing	0.0046556585775504936	0.010724995103423625	43.40942380537142	AgeGroup_2	['Sleep', 'Health_vs_Peers']	{'Health_vs_Peers', 'Sleep'}
Sleep-grip_category (syn)	MMSE_Spell	0.00993374803824415	0.0229014938994002	43.37598272794038	AgeGroup_2	['Sleep', 'grip_category']	{'grip_category', 'Sleep'}
MMSE_Spell-BMI (syn)	Sleep	0.005397328973479305	0.012463461980526943	43.305214730162085	AgeGroup_2	['MMSE_Spell', 'BMI']	{'MMSE_Spell', 'BMI'}
MMSE_Spell-BMI (syn)	Anxiety	0.0012087879784140475	0.002791673596530299	43.29976039879518	AgeGroup_2	['MMSE_Spell', 'BMI']	{'MMSE_Spell', 'BMI'}
General_Health-WHR_Obesity (syn)	Hearing	0.002830710212628139	0.0065619928725986765	43.13796536488957	AgeGroup_2	['General_Health', 'WHR_Obesity']	{'General_Health', 'WHR_Obesity'}
Health_vs_Peers-BMI (syn)	functionality_state	0.053498205727670486	0.12408094377322598	43.11556964415535	AgeGroup_2	['Health_vs_Peers', 'BMI']	{'Health_vs_Peers', 'BMI'}
Hearing-WHR_Obesity (syn)	Alcohol_Use	0.0031657311856411858	0.007351022945597004	43.06517894271224	AgeGroup_2	['Hearing', 'WHR_Obesity']	{'Hearing', 'WHR_Obesity'}
Sleep-Alcohol_Use (syn)	functionality_state	0.018363893139214674	0.04282996818498917	42.87627079221309	AgeGroup_2	['Sleep', 'Alcohol_Use']	{'Alcohol_Use', 'Sleep'}
Health_vs_Peers-functionality_state (syn)	MAP_NormalElevated_vs_H	0.001488619411074533	0.0034749065764099326	42.83912037176223	AgeGroup_2	['Health_vs_Peers', 'functionality_state']	{'Health_vs_Peers', 'functionality_state'}
BMI-Alcohol_Use (syn)	grip_category	0.011141697198004553	0.02611051678642039	42.671300951803254	AgeGroup_2	['BMI', 'Alcohol_Use']	{'Alcohol_Use', 'BMI'}
Hearing-BMI (syn)	Memory_Complaints	0.006233397137899494	0.014652835012389715	42.54055363776935	AgeGroup_2	['Hearing', 'BMI']	{'Hearing', 'BMI'}
Hearing-BMI (syn)	Memory_Problems	0.006233397137899474	0.014652835012389731	42.54055363776917	AgeGroup_2	['Hearing', 'BMI']	{'Hearing', 'BMI'}
Hearing-MAP_NormalElevated_vs_H (syn)	Anxiety	0.0054497914338951636	0.012845496066189128	42.425698515759635	AgeGroup_2	['Hearing', 'MAP_NormalElevated_vs_H']	{'Hearing', 'MAP_NormalElevated_vs_H'}
Memory_Complaints-functionality_state (syn)	WHR_Obesity	0.0008319342618433182	0.001961361148165287	42.416169129358614	AgeGroup_2	['Memory_Complaints', 'functionality_state']	{'functionality_state', 'Memory_Complaints'}
Memory_Problems-functionality_state (syn)	WHR_Obesity	0.0008319342618433182	0.001961361148165287	42.416169129358614	AgeGroup_2	['Memory_Problems', 'functionality_state']	{'Memory_Problems', 'functionality_state'}
General_Health-grip_category (syn)	BMI	0.013553947175545557	0.03196601049672093	42.40112220740188	AgeGroup_2	['General_Health', 'grip_category']	{'General_Health', 'grip_category'}
Hearing-MAP_NormalElevated_vs_H (syn)	functionality_state	0.002649042915036146	0.006273261800893914	42.22752053259866	AgeGroup_2	['Hearing', 'MAP_NormalElevated_vs_H']	{'Hearing', 'MAP_NormalElevated_vs_H'}
MMSE_Spell-Alcohol_Use (syn)	Physical_Activity	0.036517729613453766	0.08654812484565189	42.193553792850764	AgeGroup_2	['MMSE_Spell', 'Alcohol_Use']	{'Alcohol_Use', 'MMSE_Spell'}
Depression-BMI (syn)	functionality_state	0.04960223005051697	0.11780852704069411	42.10410850259004	AgeGroup_2	['Depression', 'BMI']	{'BMI', 'Depression'}
General_Health-functionality_state (syn)	Sleep	0.01723375075950368	0.04102962196475381	42.00319168016758	AgeGroup_2	['General_Health', 'functionality_state']	{'General_Health', 'functionality_state'}
BMI-MAP_NormalElevated_vs_H (syn)	Anxiety	0.0034971898826487487	0.008334727031941887	41.95926116411694	AgeGroup_2	['BMI', 'MAP_NormalElevated_vs_H']	{'BMI', 'MAP_NormalElevated_vs_H'}
Pain-BMI (syn)	Memory_Complaints	0.008468536234499488	0.020211227481364908	41.90015793106886	AgeGroup_2	['Pain', 'BMI']	{'Pain', 'BMI'}
Pain-BMI (syn)	Memory_Problems	0.008468536234499389	0.020211227481364835	41.90015793106853	AgeGroup_2	['Pain', 'BMI']	{'Pain', 'BMI'}
MMSE_Spell-Hearing (syn)	Depression	0.0052265384068870355	0.01249034884457085	41.84461516588339	AgeGroup_2	['MMSE_Spell', 'Hearing']	{'Hearing', 'MMSE_Spell'}
Depression-Health_vs_Peers (syn)	MMSE_Spell	0.005211064063228857	0.012464633838849812	41.80679617709263	AgeGroup_2	['Depression', 'Health_vs_Peers']	{'Health_vs_Peers', 'Depression'}
MAP_NormalElevated_vs_H-functionality_state (syn)	Hearing	0.002710875737597463	0.006485993193123957	41.79584617004167	AgeGroup_2	['MAP_NormalElevated_vs_H', 'functionality_state']	{'functionality_state', 'MAP_NormalElevated_vs_H'}
Depression-General_Health (syn)	Hearing	0.0045870747042319245	0.01097807476838655	41.783963044606665	AgeGroup_2	['Depression', 'General_Health']	{'General_Health', 'Depression'}
Sleep-MMSE_Spell (syn)	functionality_state	0.023957992028776475	0.05742610473673079	41.71968852599627	AgeGroup_2	['Sleep', 'MMSE_Spell']	{'MMSE_Spell', 'Sleep'}
MMSE_Spell-Memory_Complaints (syn)	Health_vs_Peers	0.005178478585061358	0.012441582967114069	41.62234499218672	AgeGroup_2	['MMSE_Spell', 'Memory_Complaints']	{'MMSE_Spell', 'Memory_Complaints'}
MMSE_Spell-Memory_Problems (syn)	Health_vs_Peers	0.005178478585061358	0.012441582967114069	41.62234499218672	AgeGroup_2	['MMSE_Spell', 'Memory_Problems']	{'Memory_Problems', 'MMSE_Spell'}
Alcohol_Use-grip_category (syn)	WHR_Obesity	0.002808834418009168	0.006752640775522669	41.59608827691205	AgeGroup_2	['Alcohol_Use', 'grip_category']	{'Alcohol_Use', 'grip_category'}
Hearing-Memory_Problems (syn)	Pain	0.008659317652532469	0.020826079642490176	41.57920166052468	AgeGroup_2	['Hearing', 'Memory_Problems']	{'Hearing', 'Memory_Problems'}
Hearing-Memory_Complaints (syn)	Pain	0.008659317652532469	0.020826079642490176	41.57920166052468	AgeGroup_2	['Hearing', 'Memory_Complaints']	{'Hearing', 'Memory_Complaints'}
MMSE_Spell-Alcohol_Use (syn)	Depression	0.005158487920016195	0.01242229835770001	41.52603464735402	AgeGroup_2	['MMSE_Spell', 'Alcohol_Use']	{'Alcohol_Use', 'MMSE_Spell'}
MMSE_Spell-Pain (syn)	WHR_Obesity	0.0026502542828091462	0.006395542768961492	41.43908310130016	AgeGroup_2	['MMSE_Spell', 'Pain']	{'Pain', 'MMSE_Spell'}
Anxiety-Sleep (syn)	functionality_state	0.0163742336732572	0.03956157934873661	41.38923152920108	AgeGroup_2	['Anxiety', 'Sleep']	{'Sleep', 'Anxiety'}
Alcohol_Use-Memory_Problems (syn)	Depression	0.005150526573011959	0.012452831998030604	41.3602831374141	AgeGroup_2	['Alcohol_Use', 'Memory_Problems']	{'Memory_Problems', 'Alcohol_Use'}
Alcohol_Use-Memory_Complaints (syn)	Depression	0.005150526573011959	0.012452831998030604	41.3602831374141	AgeGroup_2	['Alcohol_Use', 'Memory_Complaints']	{'Alcohol_Use', 'Memory_Complaints'}
Anxiety-MAP_NormalElevated_vs_H (syn)	MMSE_Spell	0.001050225004346607	0.002542104807534049	41.31320633335218	AgeGroup_2	['Anxiety', 'MAP_NormalElevated_vs_H']	{'Anxiety', 'MAP_NormalElevated_vs_H'}
Depression-Hearing (syn)	BMI	0.007506012331123475	0.018181807523922504	41.283092020677955	AgeGroup_2	['Depression', 'Hearing']	{'Hearing', 'Depression'}
Depression-MMSE_Spell (syn)	Memory_Problems	0.005027078935937421	0.012213469708189668	41.16012121081812	AgeGroup_2	['Depression', 'MMSE_Spell']	{'MMSE_Spell', 'Depression'}
Depression-MMSE_Spell (syn)	Memory_Complaints	0.005027078935937396	0.012213469708189708	41.16012121081778	AgeGroup_2	['Depression', 'MMSE_Spell']	{'MMSE_Spell', 'Depression'}
BMI-grip_category (syn)	Health_vs_Peers	0.011557497999477868	0.028134050616739754	41.08010665410959	AgeGroup_2	['BMI', 'grip_category']	{'grip_category', 'BMI'}
Depression-Physical_Activity (syn)	Sleep	0.011688658632790987	0.028527576662121374	40.97319155857731	AgeGroup_2	['Depression', 'Physical_Activity']	{'Physical_Activity', 'Depression'}
Anxiety-MMSE_Spell (syn)	functionality_state	0.02322762532305404	0.05669573803100836	40.96890900397179	AgeGroup_2	['Anxiety', 'MMSE_Spell']	{'MMSE_Spell', 'Anxiety'}
Depression-BMI (syn)	Pain	0.049305593591837185	0.12039511854132826	40.953150085492844	AgeGroup_2	['Depression', 'BMI']	{'BMI', 'Depression'}
Sleep-Physical_Activity (syn)	Memory_Problems	0.0045745633854477365	0.011188855637911272	40.88499783613003	AgeGroup_2	['Sleep', 'Physical_Activity']	{'Physical_Activity', 'Sleep'}
Sleep-Physical_Activity (syn)	Memory_Complaints	0.00457456338544753	0.01118885563791117	40.88499783612856	AgeGroup_2	['Sleep', 'Physical_Activity']	{'Physical_Activity', 'Sleep'}
BMI-functionality_state (syn)	grip_category	0.02310121159566372	0.05654804992430913	40.85235764378298	AgeGroup_2	['BMI', 'functionality_state']	{'functionality_state', 'BMI'}
Anxiety-General_Health (syn)	Memory_Complaints	0.011009162746182353	0.026978079314432017	40.807807768186684	AgeGroup_2	['Anxiety', 'General_Health']	{'General_Health', 'Anxiety'}
Anxiety-General_Health (syn)	Memory_Problems	0.0110091627461823	0.026978079314431896	40.80780776818666	AgeGroup_2	['Anxiety', 'General_Health']	{'General_Health', 'Anxiety'}
Depression-Health_vs_Peers (syn)	Memory_Problems	0.004817234483987628	0.011807462126111683	40.79822092619316	AgeGroup_2	['Depression', 'Health_vs_Peers']	{'Health_vs_Peers', 'Depression'}
Depression-Health_vs_Peers (syn)	Memory_Complaints	0.004817234483987643	0.011807462126111813	40.798220926192826	AgeGroup_2	['Depression', 'Health_vs_Peers']	{'Health_vs_Peers', 'Depression'}
Pain-Alcohol_Use (syn)	Physical_Activity	0.05023744244438326	0.12340426912562803	40.709647081366796	AgeGroup_2	['Pain', 'Alcohol_Use']	{'Alcohol_Use', 'Pain'}
Depression-Health_vs_Peers (syn)	functionality_state	0.048373600501066774	0.11895633854662228	40.66500456561028	AgeGroup_2	['Depression', 'Health_vs_Peers']	{'Health_vs_Peers', 'Depression'}
Health_vs_Peers-grip_category (syn)	Sleep	0.01298321046030946	0.032020917228880605	40.54602923303996	AgeGroup_2	['Health_vs_Peers', 'grip_category']	{'grip_category', 'Health_vs_Peers'}
Depression-Health_vs_Peers (syn)	Hearing	0.004465294149296349	0.011013552270492643	40.543632423298185	AgeGroup_2	['Depression', 'Health_vs_Peers']	{'Health_vs_Peers', 'Depression'}
BMI-MAP_NormalElevated_vs_H (syn)	Sleep	0.004798498042616192	0.011864631049663829	40.44371900424289	AgeGroup_2	['BMI', 'MAP_NormalElevated_vs_H']	{'BMI', 'MAP_NormalElevated_vs_H'}
Health_vs_Peers-MAP_NormalElevated_vs_H (syn)	Hearing	0.004256342612634979	0.01052618371615239	40.43576216614609	AgeGroup_2	['Health_vs_Peers', 'MAP_NormalElevated_vs_H']	{'Health_vs_Peers', 'MAP_NormalElevated_vs_H'}
BMI-grip_category (syn)	functionality_state	0.0430938468688704	0.10690751639947381	40.30946403042855	AgeGroup_2	['BMI', 'grip_category']	{'grip_category', 'BMI'}
Depression-grip_category (syn)	MMSE_Spell	0.008805815636168668	0.02188100425556023	40.24411098010277	AgeGroup_2	['Depression', 'grip_category']	{'grip_category', 'Depression'}
Depression-MMSE_Spell (syn)	WHR_Obesity	0.0006689059620868936	0.0016627873339548778	40.227992385287514	AgeGroup_2	['Depression', 'MMSE_Spell']	{'MMSE_Spell', 'Depression'}
Memory_Problems-MAP_NormalElevated_vs_H (syn)	Alcohol_Use	0.001328654846871572	0.0033036384168460935	40.21792579043829	AgeGroup_2	['Memory_Problems', 'MAP_NormalElevated_vs_H']	{'Memory_Problems', 'MAP_NormalElevated_vs_H'}
Memory_Complaints-MAP_NormalElevated_vs_H (syn)	Alcohol_Use	0.001328654846871572	0.0033036384168460935	40.21792579043829	AgeGroup_2	['Memory_Complaints', 'MAP_NormalElevated_vs_H']	{'Memory_Complaints', 'MAP_NormalElevated_vs_H'}
Pain-MAP_NormalElevated_vs_H (syn)	grip_category	0.00642273027578599	0.015998957210979575	40.14468062567399	AgeGroup_2	['Pain', 'MAP_NormalElevated_vs_H']	{'Pain', 'MAP_NormalElevated_vs_H'}
Sleep-Pain (syn)	Anxiety	0.023468087707848955	0.058508985334926294	40.11022849483589	AgeGroup_2	['Sleep', 'Pain']	{'Pain', 'Sleep'}
Depression-MMSE_Spell (syn)	Physical_Activity	0.036649610751154714	0.09154115389917486	40.03621233737263	AgeGroup_2	['Depression', 'MMSE_Spell']	{'MMSE_Spell', 'Depression'}
Health_vs_Peers-functionality_state (syn)	General_Health	0.10969277713371978	0.27446146779924485	39.96654904358184	AgeGroup_2	['Health_vs_Peers', 'functionality_state']	{'Health_vs_Peers', 'functionality_state'}
Sleep-Health_vs_Peers (syn)	Pain	0.03334009273656766	0.08342587456419143	39.96373176875044	AgeGroup_2	['Sleep', 'Health_vs_Peers']	{'Health_vs_Peers', 'Sleep'}
Anxiety-WHR_Obesity (syn)	MAP_NormalElevated_vs_H	0.0029630084676031646	0.007418835288096455	39.93899786880726	AgeGroup_2	['Anxiety', 'WHR_Obesity']	{'WHR_Obesity', 'Anxiety'}
MMSE_Spell-Health_vs_Peers (syn)	grip_category	0.011650319961763455	0.029190517193705065	39.911317379042	AgeGroup_2	['MMSE_Spell', 'Health_vs_Peers']	{'MMSE_Spell', 'Health_vs_Peers'}
BMI-grip_category (syn)	General_Health	0.015601319612498284	0.03915522625413462	39.844794948288296	AgeGroup_2	['BMI', 'grip_category']	{'grip_category', 'BMI'}
Depression-Health_vs_Peers (syn)	Pain	0.04702145503216009	0.11811097998165118	39.81124789538194	AgeGroup_2	['Depression', 'Health_vs_Peers']	{'Health_vs_Peers', 'Depression'}
Memory_Problems-grip_category (syn)	Sleep	0.00556478548208584	0.013979242295796893	39.80749002225244	AgeGroup_2	['Memory_Problems', 'grip_category']	{'Memory_Problems', 'grip_category'}
Memory_Complaints-grip_category (syn)	Sleep	0.00556478548208584	0.013979242295796893	39.80749002225244	AgeGroup_2	['Memory_Complaints', 'grip_category']	{'grip_category', 'Memory_Complaints'}
Anxiety-BMI (syn)	Pain	0.03492212020398642	0.0878793128533073	39.738726976939645	AgeGroup_2	['Anxiety', 'BMI']	{'BMI', 'Anxiety'}
MMSE_Spell-Pain (syn)	Physical_Activity	0.04819979751023862	0.12136662419148339	39.71421124327599	AgeGroup_2	['MMSE_Spell', 'Pain']	{'Pain', 'MMSE_Spell'}
Anxiety-Health_vs_Peers (syn)	Hearing	0.005468008210600586	0.013771887656491993	39.70413023245217	AgeGroup_2	['Anxiety', 'Health_vs_Peers']	{'Health_vs_Peers', 'Anxiety'}
Sleep-grip_category (syn)	Alcohol_Use	0.008199973961691512	0.02073864198746766	39.53958975060541	AgeGroup_2	['Sleep', 'grip_category']	{'grip_category', 'Sleep'}
MMSE_Spell-functionality_state (syn)	MAP_NormalElevated_vs_H	0.0012919443571131131	0.0032740766452733585	39.45980797298184	AgeGroup_2	['MMSE_Spell', 'functionality_state']	{'MMSE_Spell', 'functionality_state'}
Sleep-grip_category (syn)	General_Health	0.015304742238514609	0.038858648880150934	39.38567778235928	AgeGroup_2	['Sleep', 'grip_category']	{'grip_category', 'Sleep'}
MMSE_Spell-functionality_state (syn)	Hearing	0.0024226612479591033	0.006164167346884372	39.30232765636413	AgeGroup_2	['MMSE_Spell', 'functionality_state']	{'MMSE_Spell', 'functionality_state'}
Sleep-Physical_Activity (syn)	Anxiety	0.012390773300298167	0.0315392086539027	39.28688711333573	AgeGroup_2	['Sleep', 'Physical_Activity']	{'Physical_Activity', 'Sleep'}
Physical_Activity-WHR_Obesity (syn)	Hearing	0.0023976867205791983	0.006111618049243272	39.231619208861964	AgeGroup_2	['Physical_Activity', 'WHR_Obesity']	{'WHR_Obesity', 'Physical_Activity'}
Pain-Health_vs_Peers (syn)	General_Health	0.10250463660920528	0.26143363140768394	39.20866495151033	AgeGroup_2	['Pain', 'Health_vs_Peers']	{'Pain', 'Health_vs_Peers'}
Depression-Alcohol_Use (syn)	Sleep	0.010304938943976502	0.02632515703942137	39.144833698598916	AgeGroup_2	['Depression', 'Alcohol_Use']	{'Alcohol_Use', 'Depression'}
Sleep-Health_vs_Peers (syn)	Depression	0.016703045430977764	0.04267152362581826	39.14330685129706	AgeGroup_2	['Sleep', 'Health_vs_Peers']	{'Health_vs_Peers', 'Sleep'}
Sleep-Hearing (syn)	Anxiety	0.012162460964448795	0.031084202105704978	39.12746713938198	AgeGroup_2	['Sleep', 'Hearing']	{'Hearing', 'Sleep'}
Health_vs_Peers-Physical_Activity (syn)	Hearing	0.00404596707465152	0.01035435193016919	39.07503919065082	AgeGroup_2	['Health_vs_Peers', 'Physical_Activity']	{'Physical_Activity', 'Health_vs_Peers'}
grip_category-WHR_Obesity (syn)	Pain	0.006067244652908659	0.015542334188196895	39.03689484116372	AgeGroup_2	['grip_category', 'WHR_Obesity']	{'WHR_Obesity', 'grip_category'}
Health_vs_Peers-Memory_Problems (syn)	MMSE_Spell	0.003643589992961046	0.009341727020488464	39.00338754247315	AgeGroup_2	['Health_vs_Peers', 'Memory_Problems']	{'Memory_Problems', 'Health_vs_Peers'}
Health_vs_Peers-Memory_Complaints (syn)	MMSE_Spell	0.003643589992961046	0.009341727020488464	39.00338754247315	AgeGroup_2	['Health_vs_Peers', 'Memory_Complaints']	{'Health_vs_Peers', 'Memory_Complaints'}
Sleep-Hearing (syn)	Depression	0.010328269018423281	0.026490862421219067	38.988043704271334	AgeGroup_2	['Sleep', 'Hearing']	{'Hearing', 'Sleep'}
Pain-WHR_Obesity (syn)	MMSE_Spell	0.004137032854036997	0.01061513701916357	38.972957641228625	AgeGroup_2	['Pain', 'WHR_Obesity']	{'WHR_Obesity', 'Pain'}
Sleep-WHR_Obesity (syn)	MMSE_Spell	0.0024392744885059123	0.006268754442220392	38.91162927163441	AgeGroup_2	['Sleep', 'WHR_Obesity']	{'WHR_Obesity', 'Sleep'}
Alcohol_Use-WHR_Obesity (syn)	Anxiety	0.0011182525104842197	0.0028820992704872376	38.79993038182796	AgeGroup_2	['Alcohol_Use', 'WHR_Obesity']	{'WHR_Obesity', 'Alcohol_Use'}
MMSE_Spell-Pain (syn)	Hearing	0.003758423301770452	0.009695347310031889	38.765226057261174	AgeGroup_2	['MMSE_Spell', 'Pain']	{'Pain', 'MMSE_Spell'}
Pain-Physical_Activity (syn)	WHR_Obesity	0.0024601875899605	0.006348772237108223	38.750604023575455	AgeGroup_2	['Pain', 'Physical_Activity']	{'Physical_Activity', 'Pain'}
grip_category-functionality_state (syn)	MAP_NormalElevated_vs_H	0.001313044280207412	0.0033896925121376298	38.736383182419445	AgeGroup_2	['grip_category', 'functionality_state']	{'grip_category', 'functionality_state'}
Anxiety-Alcohol_Use (syn)	Sleep	0.011293261349437974	0.029188996592816336	38.69013213087751	AgeGroup_2	['Anxiety', 'Alcohol_Use']	{'Alcohol_Use', 'Anxiety'}
Hearing-Physical_Activity (syn)	Anxiety	0.007514067895444105	0.019440138850266832	38.652336556438584	AgeGroup_2	['Hearing', 'Physical_Activity']	{'Hearing', 'Physical_Activity'}
Anxiety-Memory_Problems (syn)	MAP_NormalElevated_vs_H	0.002793860600665385	0.007249687421158674	38.53766981058142	AgeGroup_2	['Anxiety', 'Memory_Problems']	{'Memory_Problems', 'Anxiety'}
Anxiety-Memory_Complaints (syn)	MAP_NormalElevated_vs_H	0.002793860600665385	0.007249687421158674	38.53766981058142	AgeGroup_2	['Anxiety', 'Memory_Complaints']	{'Memory_Complaints', 'Anxiety'}
Health_vs_Peers-grip_category (syn)	MAP_NormalElevated_vs_H	0.0014917482801435782	0.003879815795088747	38.44894600490836	AgeGroup_2	['Health_vs_Peers', 'grip_category']	{'grip_category', 'Health_vs_Peers'}
General_Health-Memory_Complaints (syn)	BMI	0.009861245322545086	0.025657928975474704	38.4335202267144	AgeGroup_2	['General_Health', 'Memory_Complaints']	{'General_Health', 'Memory_Complaints'}
General_Health-Memory_Problems (syn)	BMI	0.009861245322545086	0.025657928975474704	38.4335202267144	AgeGroup_2	['General_Health', 'Memory_Problems']	{'General_Health', 'Memory_Problems'}
Physical_Activity-MAP_NormalElevated_vs_H (syn)	Hearing	0.002380782856641166	0.006195234966735954	38.42925844498703	AgeGroup_2	['Physical_Activity', 'MAP_NormalElevated_vs_H']	{'Physical_Activity', 'MAP_NormalElevated_vs_H'}
MMSE_Spell-Hearing (syn)	Memory_Complaints	0.005126760101359276	0.01335121625502941	38.39919901999957	AgeGroup_2	['MMSE_Spell', 'Hearing']	{'Hearing', 'MMSE_Spell'}
MMSE_Spell-Hearing (syn)	Memory_Problems	0.005126760101359232	0.0133512162550294	38.399199019999266	AgeGroup_2	['MMSE_Spell', 'Hearing']	{'Hearing', 'MMSE_Spell'}
WHR_Obesity-MAP_NormalElevated_vs_H (syn)	Memory_Problems	0.0004897542551379297	0.00128049525332694	38.247252683324405	AgeGroup_2	['WHR_Obesity', 'MAP_NormalElevated_vs_H']	{'WHR_Obesity', 'MAP_NormalElevated_vs_H'}
WHR_Obesity-MAP_NormalElevated_vs_H (syn)	Memory_Complaints	0.0004897542551378334	0.00128049525332689	38.24725268331838	AgeGroup_2	['WHR_Obesity', 'MAP_NormalElevated_vs_H']	{'WHR_Obesity', 'MAP_NormalElevated_vs_H'}
Hearing-Health_vs_Peers (syn)	WHR_Obesity	0.0009510932448242105	0.0024895436564856236	38.20351743366597	AgeGroup_2	['Hearing', 'Health_vs_Peers']	{'Hearing', 'Health_vs_Peers'}
Depression-Pain (syn)	MMSE_Spell	0.004544462356446247	0.011912404374568208	38.14899338162344	AgeGroup_2	['Depression', 'Pain']	{'Pain', 'Depression'}
Depression-Health_vs_Peers (syn)	BMI	0.006577846209168467	0.0172680890792175	38.09249639026382	AgeGroup_2	['Depression', 'Health_vs_Peers']	{'Health_vs_Peers', 'Depression'}
Anxiety-Pain (syn)	Memory_Complaints	0.009825399549240122	0.025794316117489793	38.09133572096539	AgeGroup_2	['Anxiety', 'Pain']	{'Pain', 'Anxiety'}
Anxiety-Pain (syn)	Memory_Problems	0.009825399549240069	0.025794316117489672	38.09133572096536	AgeGroup_2	['Anxiety', 'Pain']	{'Pain', 'Anxiety'}
Hearing-BMI (syn)	Health_vs_Peers	0.0042010797146434815	0.011080405107915612	37.914495668053846	AgeGroup_2	['Hearing', 'BMI']	{'Hearing', 'BMI'}
Health_vs_Peers-functionality_state (syn)	Sleep	0.01492499396111647	0.03940086918938438	37.87985967867341	AgeGroup_2	['Health_vs_Peers', 'functionality_state']	{'Health_vs_Peers', 'functionality_state'}
Sleep-functionality_state (syn)	Anxiety	0.011486232588990977	0.03040797373024714	37.773752012833064	AgeGroup_2	['Sleep', 'functionality_state']	{'Sleep', 'functionality_state'}
Sleep-BMI (syn)	MMSE_Spell	0.0023503560506222265	0.006225028077493646	37.756553406077806	AgeGroup_2	['Sleep', 'BMI']	{'Sleep', 'BMI'}
Pain-WHR_Obesity (syn)	Alcohol_Use	0.0025633268187739903	0.006792562932605158	37.73725535128572	AgeGroup_2	['Pain', 'WHR_Obesity']	{'WHR_Obesity', 'Pain'}
Health_vs_Peers-WHR_Obesity (syn)	Sleep	0.011537064696392317	0.030574771464963464	37.733935998877314	AgeGroup_2	['Health_vs_Peers', 'WHR_Obesity']	{'WHR_Obesity', 'Health_vs_Peers'}
Health_vs_Peers-grip_category (syn)	BMI	0.009588643384624241	0.025502235956882807	37.5992262044629	AgeGroup_2	['Health_vs_Peers', 'grip_category']	{'grip_category', 'Health_vs_Peers'}
Pain-Physical_Activity (syn)	Health_vs_Peers	0.037312285382771	0.09964819106492392	37.4440167794525	AgeGroup_2	['Pain', 'Physical_Activity']	{'Physical_Activity', 'Pain'}
Depression-Alcohol_Use (syn)	BMI	0.006387387860105292	0.017063183052904315	37.433741643052336	AgeGroup_2	['Depression', 'Alcohol_Use']	{'Alcohol_Use', 'Depression'}
MMSE_Spell-WHR_Obesity (syn)	Hearing	0.0022318115066305012	0.005963837783517504	37.422404626742996	AgeGroup_2	['MMSE_Spell', 'WHR_Obesity']	{'WHR_Obesity', 'MMSE_Spell'}
Sleep-Health_vs_Peers (syn)	grip_category	0.009673633785207783	0.025942552439268123	37.28867391847388	AgeGroup_2	['Sleep', 'Health_vs_Peers']	{'Health_vs_Peers', 'Sleep'}
Anxiety-Sleep (syn)	WHR_Obesity	0.0020842105915177015	0.0056162419268819645	37.11041330932867	AgeGroup_2	['Anxiety', 'Sleep']	{'Sleep', 'Anxiety'}
Alcohol_Use-MAP_NormalElevated_vs_H (syn)	WHR_Obesity	0.0023854914104331944	0.0064294375361262455	37.10264540295169	AgeGroup_2	['Alcohol_Use', 'MAP_NormalElevated_vs_H']	{'Alcohol_Use', 'MAP_NormalElevated_vs_H'}
Depression-Physical_Activity (syn)	Pain	0.043362627518621626	0.11693024920866973	37.084182931345815	AgeGroup_2	['Depression', 'Physical_Activity']	{'Physical_Activity', 'Depression'}
Anxiety-grip_category (syn)	Health_vs_Peers	0.013245043502800286	0.03571919069285714	37.08102912154987	AgeGroup_2	['Anxiety', 'grip_category']	{'grip_category', 'Anxiety'}
MMSE_Spell-Memory_Complaints (syn)	General_Health	0.004170240143343259	0.011265835635238298	37.01669612770849	AgeGroup_2	['MMSE_Spell', 'Memory_Complaints']	{'MMSE_Spell', 'Memory_Complaints'}
MMSE_Spell-Memory_Problems (syn)	General_Health	0.004170240143343259	0.011265835635238298	37.01669612770849	AgeGroup_2	['MMSE_Spell', 'Memory_Problems']	{'Memory_Problems', 'MMSE_Spell'}
General_Health-Alcohol_Use (syn)	BMI	0.009259272360286867	0.025089690968440256	36.904688750187844	AgeGroup_2	['General_Health', 'Alcohol_Use']	{'General_Health', 'Alcohol_Use'}
Hearing-functionality_state (syn)	Anxiety	0.009005446816210254	0.024428881586092223	36.86393412843431	AgeGroup_2	['Hearing', 'functionality_state']	{'Hearing', 'functionality_state'}
Depression-Alcohol_Use (syn)	Health_vs_Peers	0.015240710128744612	0.04141384463261021	36.80100281427078	AgeGroup_2	['Depression', 'Alcohol_Use']	{'Alcohol_Use', 'Depression'}
Memory_Problems-functionality_state (syn)	Anxiety	0.009902260431518893	0.026937646212651364	36.75993200500295	AgeGroup_2	['Memory_Problems', 'functionality_state']	{'Memory_Problems', 'functionality_state'}
Memory_Complaints-functionality_state (syn)	Anxiety	0.009902260431518893	0.026937646212651364	36.75993200500295	AgeGroup_2	['Memory_Complaints', 'functionality_state']	{'functionality_state', 'Memory_Complaints'}
Depression-grip_category (syn)	Health_vs_Peers	0.015382182884788069	0.04190292816078443	36.709088266494334	AgeGroup_2	['Depression', 'grip_category']	{'grip_category', 'Depression'}
Pain-Memory_Complaints (syn)	MMSE_Spell	0.0037454032807156235	0.010221210598128366	36.64344105581245	AgeGroup_2	['Pain', 'Memory_Complaints']	{'Pain', 'Memory_Complaints'}
Pain-Memory_Problems (syn)	MMSE_Spell	0.0037454032807156235	0.010221210598128366	36.64344105581245	AgeGroup_2	['Pain', 'Memory_Problems']	{'Memory_Problems', 'Pain'}
Physical_Activity-Memory_Problems (syn)	Sleep	0.009722013586142405	0.0265609316154728	36.60268294384277	AgeGroup_2	['Physical_Activity', 'Memory_Problems']	{'Memory_Problems', 'Physical_Activity'}
Physical_Activity-Memory_Complaints (syn)	Sleep	0.009722013586142405	0.0265609316154728	36.60268294384277	AgeGroup_2	['Physical_Activity', 'Memory_Complaints']	{'Physical_Activity', 'Memory_Complaints'}
Pain-Physical_Activity (syn)	Hearing	0.0034221312796068083	0.009359055287868245	36.564922145964616	AgeGroup_2	['Pain', 'Physical_Activity']	{'Physical_Activity', 'Pain'}
MMSE_Spell-Alcohol_Use (syn)	functionality_state	0.019116973623990233	0.0526632406662373	36.30041254989884	AgeGroup_2	['MMSE_Spell', 'Alcohol_Use']	{'Alcohol_Use', 'MMSE_Spell'}
Health_vs_Peers-functionality_state (syn)	Alcohol_Use	0.01136818375662639	0.03148123043088402	36.11098931340963	AgeGroup_2	['Health_vs_Peers', 'functionality_state']	{'Health_vs_Peers', 'functionality_state'}
General_Health-WHR_Obesity (syn)	Alcohol_Use	0.005188948270254859	0.014396388014067788	36.04340383979891	AgeGroup_2	['General_Health', 'WHR_Obesity']	{'General_Health', 'WHR_Obesity'}
Anxiety-BMI (syn)	Physical_Activity	0.013157471132721081	0.03652821296958193	36.020024148670174	AgeGroup_2	['Anxiety', 'BMI']	{'BMI', 'Anxiety'}
Depression-functionality_state (syn)	MAP_NormalElevated_vs_H	0.0012605950527490787	0.003505382441239204	35.96169815649102	AgeGroup_2	['Depression', 'functionality_state']	{'functionality_state', 'Depression'}
Sleep-MAP_NormalElevated_vs_H (syn)	BMI	0.0036636741283296212	0.01019605187716516	35.93228214672682	AgeGroup_2	['Sleep', 'MAP_NormalElevated_vs_H']	{'Sleep', 'MAP_NormalElevated_vs_H'}
Depression-Memory_Complaints (syn)	BMI	0.005976840406323859	0.016652635599122882	35.891257997855114	AgeGroup_2	['Depression', 'Memory_Complaints']	{'Memory_Complaints', 'Depression'}
Depression-Memory_Problems (syn)	BMI	0.005976840406323859	0.016652635599122882	35.891257997855114	AgeGroup_2	['Depression', 'Memory_Problems']	{'Memory_Problems', 'Depression'}
Alcohol_Use-grip_category (syn)	MMSE_Spell	0.014281792754254122	0.03988682776032221	35.80578741451349	AgeGroup_2	['Alcohol_Use', 'grip_category']	{'Alcohol_Use', 'grip_category'}
grip_category-WHR_Obesity (syn)	Memory_Complaints	0.0010743076101388965	0.0030032095748644605	35.77198271910083	AgeGroup_2	['grip_category', 'WHR_Obesity']	{'WHR_Obesity', 'grip_category'}
grip_category-WHR_Obesity (syn)	Memory_Problems	0.001074307610138827	0.003003209574864436	35.771982719098816	AgeGroup_2	['grip_category', 'WHR_Obesity']	{'WHR_Obesity', 'grip_category'}
Physical_Activity-BMI (syn)	grip_category	0.02371920225807625	0.06645234976538154	35.69354935050439	AgeGroup_2	['Physical_Activity', 'BMI']	{'Physical_Activity', 'BMI'}
Anxiety-Sleep (syn)	Pain	0.02399184462760566	0.0672667153351519	35.666740241541305	AgeGroup_2	['Anxiety', 'Sleep']	{'Sleep', 'Anxiety'}
Sleep-Physical_Activity (syn)	Depression	0.025608785487835236	0.07215830686204766	35.489726133394655	AgeGroup_2	['Sleep', 'Physical_Activity']	{'Physical_Activity', 'Sleep'}
Health_vs_Peers-Memory_Problems (syn)	Anxiety	0.012726859391191739	0.03589394912846173	35.45683799139312	AgeGroup_2	['Health_vs_Peers', 'Memory_Problems']	{'Memory_Problems', 'Health_vs_Peers'}
Health_vs_Peers-Memory_Complaints (syn)	Anxiety	0.012726859391191739	0.03589394912846173	35.45683799139312	AgeGroup_2	['Health_vs_Peers', 'Memory_Complaints']	{'Health_vs_Peers', 'Memory_Complaints'}
Depression-General_Health (syn)	Sleep	0.00956989697232126	0.02700633352112311	35.43575052435802	AgeGroup_2	['Depression', 'General_Health']	{'General_Health', 'Depression'}
MMSE_Spell-BMI (syn)	Depression	0.005930713996214884	0.016748685243919693	35.410027174329535	AgeGroup_2	['MMSE_Spell', 'BMI']	{'MMSE_Spell', 'BMI'}
Hearing-Memory_Problems (syn)	functionality_state	0.006764709354848726	0.01911310409889455	35.393044059441806	AgeGroup_2	['Hearing', 'Memory_Problems']	{'Hearing', 'Memory_Problems'}
Hearing-Memory_Complaints (syn)	functionality_state	0.006764709354848726	0.01911310409889455	35.393044059441806	AgeGroup_2	['Hearing', 'Memory_Complaints']	{'Hearing', 'Memory_Complaints'}
Depression-MAP_NormalElevated_vs_H (syn)	grip_category	0.0030302140173860295	0.008567444483465735	35.3689367142562	AgeGroup_2	['Depression', 'MAP_NormalElevated_vs_H']	{'Depression', 'MAP_NormalElevated_vs_H'}
Pain-General_Health (syn)	Memory_Complaints	0.006504898274730756	0.018391720819222145	35.36862232017	AgeGroup_2	['Pain', 'General_Health']	{'General_Health', 'Pain'}
Pain-General_Health (syn)	Memory_Problems	0.006504898274730663	0.01839172081922212	35.36862232016954	AgeGroup_2	['Pain', 'General_Health']	{'General_Health', 'Pain'}
Hearing-Memory_Complaints (syn)	Anxiety	0.008745755118965836	0.024803421881840128	35.26027642729835	AgeGroup_2	['Hearing', 'Memory_Complaints']	{'Hearing', 'Memory_Complaints'}
Hearing-Memory_Problems (syn)	Anxiety	0.008745755118965836	0.024803421881840128	35.26027642729835	AgeGroup_2	['Hearing', 'Memory_Problems']	{'Hearing', 'Memory_Problems'}
BMI-MAP_NormalElevated_vs_H (syn)	Memory_Complaints	0.0035991902348301895	0.010228392738019192	35.18822875711361	AgeGroup_2	['BMI', 'MAP_NormalElevated_vs_H']	{'BMI', 'MAP_NormalElevated_vs_H'}
BMI-MAP_NormalElevated_vs_H (syn)	Memory_Problems	0.0035991902348301353	0.010228392738019168	35.188228757113166	AgeGroup_2	['BMI', 'MAP_NormalElevated_vs_H']	{'BMI', 'MAP_NormalElevated_vs_H'}
Health_vs_Peers-Alcohol_Use (syn)	Physical_Activity	0.03315271645260404	0.09448704615043621	35.08704928696831	AgeGroup_2	['Health_vs_Peers', 'Alcohol_Use']	{'Alcohol_Use', 'Health_vs_Peers'}
Sleep-MAP_NormalElevated_vs_H (syn)	WHR_Obesity	0.0019076540233034342	0.005439212794563674	35.07224474118894	AgeGroup_2	['Sleep', 'MAP_NormalElevated_vs_H']	{'Sleep', 'MAP_NormalElevated_vs_H'}
Alcohol_Use-WHR_Obesity (syn)	Pain	0.002236039622640887	0.006376552517978574	35.06659149025142	AgeGroup_2	['Alcohol_Use', 'WHR_Obesity']	{'WHR_Obesity', 'Alcohol_Use'}
Sleep-BMI (syn)	Physical_Activity	0.012655091557432208	0.03610726514569433	35.04860173255543	AgeGroup_2	['Sleep', 'BMI']	{'Sleep', 'BMI'}
Hearing-Memory_Problems (syn)	WHR_Obesity	0.0006104786334901456	0.001744515487997767	34.99416529633739	AgeGroup_2	['Hearing', 'Memory_Problems']	{'Hearing', 'Memory_Problems'}
Hearing-Memory_Complaints (syn)	WHR_Obesity	0.0006104786334901456	0.001744515487997767	34.99416529633739	AgeGroup_2	['Hearing', 'Memory_Complaints']	{'Hearing', 'Memory_Complaints'}
Depression-General_Health (syn)	MAP_NormalElevated_vs_H	0.0030180244382577055	0.00865166400970321	34.883745310414994	AgeGroup_2	['Depression', 'General_Health']	{'General_Health', 'Depression'}
Depression-BMI (syn)	Sleep	0.008762726303140756	0.025171499894039377	34.81209439257839	AgeGroup_2	['Depression', 'BMI']	{'BMI', 'Depression'}
Depression-grip_category (syn)	functionality_state	0.036274073993972	0.10448037098414917	34.71855397553592	AgeGroup_2	['Depression', 'grip_category']	{'grip_category', 'Depression'}
Sleep-grip_category (syn)	functionality_state	0.01805635455444073	0.05211142595323988	34.64951154981421	AgeGroup_2	['Sleep', 'grip_category']	{'grip_category', 'Sleep'}
Health_vs_Peers-functionality_state (syn)	WHR_Obesity	0.0008195251536244157	0.002368552113193615	34.60025848953843	AgeGroup_2	['Health_vs_Peers', 'functionality_state']	{'Health_vs_Peers', 'functionality_state'}
Anxiety-WHR_Obesity (syn)	grip_category	0.001639549606201108	0.004739810780822994	34.591035001537044	AgeGroup_2	['Anxiety', 'WHR_Obesity']	{'WHR_Obesity', 'Anxiety'}
General_Health-BMI (syn)	grip_category	0.01309126058322607	0.037983088638122775	34.4660243613961	AgeGroup_2	['General_Health', 'BMI']	{'General_Health', 'BMI'}
Physical_Activity-WHR_Obesity (syn)	BMI	0.026378997046791433	0.07661026740899982	34.432717622510935	AgeGroup_2	['Physical_Activity', 'WHR_Obesity']	{'WHR_Obesity', 'Physical_Activity'}
Sleep-BMI (syn)	Health_vs_Peers	0.008669310839206277	0.02518768943474387	34.41884124253112	AgeGroup_2	['Sleep', 'BMI']	{'Sleep', 'BMI'}
MMSE_Spell-Hearing (syn)	Health_vs_Peers	0.003606288163527361	0.010485613556799488	34.39272431691736	AgeGroup_2	['MMSE_Spell', 'Hearing']	{'Hearing', 'MMSE_Spell'}
General_Health-grip_category (syn)	Alcohol_Use	0.005981825503046514	0.017411103491822323	34.35638359082793	AgeGroup_2	['General_Health', 'grip_category']	{'General_Health', 'grip_category'}
Depression-Hearing (syn)	Memory_Problems	0.004271666328986155	0.012454934825743863	34.296978577172375	AgeGroup_2	['Depression', 'Hearing']	{'Hearing', 'Depression'}
Depression-Hearing (syn)	Memory_Complaints	0.0042716663289861	0.012454934825743773	34.29697857717219	AgeGroup_2	['Depression', 'Hearing']	{'Hearing', 'Depression'}
BMI-Alcohol_Use (syn)	Physical_Activity	0.021659380879851402	0.06322149531178907	34.259520077837394	AgeGroup_2	['BMI', 'Alcohol_Use']	{'Alcohol_Use', 'BMI'}
MMSE_Spell-MAP_NormalElevated_vs_H (syn)	WHR_Obesity	0.0008721817613057441	0.0025482831010267977	34.22625064516222	AgeGroup_2	['MMSE_Spell', 'MAP_NormalElevated_vs_H']	{'MMSE_Spell', 'MAP_NormalElevated_vs_H'}
Sleep-grip_category (syn)	WHR_Obesity	0.0023025774503406937	0.006729089887851394	34.21825965644679	AgeGroup_2	['Sleep', 'grip_category']	{'grip_category', 'Sleep'}
General_Health-Physical_Activity (syn)	functionality_state	0.09623170357991324	0.2813101519103226	34.20840055946166	AgeGroup_2	['General_Health', 'Physical_Activity']	{'General_Health', 'Physical_Activity'}
Depression-functionality_state (syn)	Hearing	0.0033200439023088283	0.009711043966463452	34.1883314891212	AgeGroup_2	['Depression', 'functionality_state']	{'functionality_state', 'Depression'}
Memory_Complaints-MAP_NormalElevated_vs_H (syn)	Sleep	0.0036102413207238352	0.010562766346213392	34.17893762288946	AgeGroup_2	['Memory_Complaints', 'MAP_NormalElevated_vs_H']	{'Memory_Complaints', 'MAP_NormalElevated_vs_H'}
Memory_Problems-MAP_NormalElevated_vs_H (syn)	Sleep	0.0036102413207238352	0.010562766346213392	34.17893762288946	AgeGroup_2	['Memory_Problems', 'MAP_NormalElevated_vs_H']	{'Memory_Problems', 'MAP_NormalElevated_vs_H'}
Sleep-BMI (syn)	Alcohol_Use	0.006630263978332548	0.01942244146642459	34.137129411841606	AgeGroup_2	['Sleep', 'BMI']	{'Sleep', 'BMI'}
Hearing-Memory_Problems (syn)	MMSE_Spell	0.003237561483776495	0.009487711315266753	34.1237351790722	AgeGroup_2	['Hearing', 'Memory_Problems']	{'Hearing', 'Memory_Problems'}
Hearing-Memory_Complaints (syn)	MMSE_Spell	0.003237561483776495	0.009487711315266753	34.1237351790722	AgeGroup_2	['Hearing', 'Memory_Complaints']	{'Hearing', 'Memory_Complaints'}
Depression-Physical_Activity (syn)	WHR_Obesity	0.0007897948097609598	0.002321478211213217	34.02120278131789	AgeGroup_2	['Depression', 'Physical_Activity']	{'Physical_Activity', 'Depression'}
Physical_Activity-MAP_NormalElevated_vs_H (syn)	Anxiety	0.0062524232420408605	0.018405040086944175	33.971255767468215	AgeGroup_2	['Physical_Activity', 'MAP_NormalElevated_vs_H']	{'Physical_Activity', 'MAP_NormalElevated_vs_H'}
Health_vs_Peers-Alcohol_Use (syn)	grip_category	0.008323859072231241	0.02451302491586657	33.95688251776486	AgeGroup_2	['Health_vs_Peers', 'Alcohol_Use']	{'Alcohol_Use', 'Health_vs_Peers'}
Hearing-WHR_Obesity (syn)	MMSE_Spell	0.002163119688765919	0.006371633573675218	33.94921669229342	AgeGroup_2	['Hearing', 'WHR_Obesity']	{'Hearing', 'WHR_Obesity'}
Sleep-Memory_Complaints (syn)	Anxiety	0.009679132049735207	0.028612027220922036	33.82889291625416	AgeGroup_2	['Sleep', 'Memory_Complaints']	{'Sleep', 'Memory_Complaints'}
Sleep-Memory_Problems (syn)	Anxiety	0.009679132049735207	0.028612027220922036	33.82889291625416	AgeGroup_2	['Sleep', 'Memory_Problems']	{'Memory_Problems', 'Sleep'}
Hearing-WHR_Obesity (syn)	Physical_Activity	0.0018792160860031633	0.005584273460972136	33.65193519151228	AgeGroup_2	['Hearing', 'WHR_Obesity']	{'Hearing', 'WHR_Obesity'}
grip_category-MAP_NormalElevated_vs_H (syn)	Depression	0.0035061882829486436	0.01043187792812106	33.610326991049845	AgeGroup_2	['grip_category', 'MAP_NormalElevated_vs_H']	{'grip_category', 'MAP_NormalElevated_vs_H'}
Sleep-grip_category (syn)	Physical_Activity	0.021187103858949202	0.06316229510747529	33.54391068737731	AgeGroup_2	['Sleep', 'grip_category']	{'grip_category', 'Sleep'}
Alcohol_Use-Memory_Problems (syn)	Health_vs_Peers	0.00820414838735646	0.024473647254301123	33.5223773641447	AgeGroup_2	['Alcohol_Use', 'Memory_Problems']	{'Memory_Problems', 'Alcohol_Use'}
Alcohol_Use-Memory_Complaints (syn)	Health_vs_Peers	0.00820414838735646	0.024473647254301123	33.5223773641447	AgeGroup_2	['Alcohol_Use', 'Memory_Complaints']	{'Alcohol_Use', 'Memory_Complaints'}
MMSE_Spell-BMI (syn)	functionality_state	0.03212975681328494	0.09594342634388836	33.48823159402585	AgeGroup_2	['MMSE_Spell', 'BMI']	{'MMSE_Spell', 'BMI'}
General_Health-Health_vs_Peers (syn)	WHR_Obesity	0.0005045575647740208	0.0015069352674396505	33.48236488162404	AgeGroup_2	['General_Health', 'Health_vs_Peers']	{'General_Health', 'Health_vs_Peers'}
Depression-grip_category (syn)	Sleep	0.008147207364992729	0.02451883538090662	33.22836194469965	AgeGroup_2	['Depression', 'grip_category']	{'grip_category', 'Depression'}
Physical_Activity-BMI (syn)	Pain	0.036388984482698165	0.10995660617274627	33.09395019479739	AgeGroup_2	['Physical_Activity', 'BMI']	{'Physical_Activity', 'BMI'}
Depression-Health_vs_Peers (syn)	Sleep	0.00933328317877453	0.028370989947345673	32.89727709923541	AgeGroup_2	['Depression', 'Health_vs_Peers']	{'Health_vs_Peers', 'Depression'}
Health_vs_Peers-Physical_Activity (syn)	Pain	0.03603574125520606	0.10960336294525415	32.87831713083984	AgeGroup_2	['Health_vs_Peers', 'Physical_Activity']	{'Physical_Activity', 'Health_vs_Peers'}
Health_vs_Peers-grip_category (syn)	Physical_Activity	0.02994250421582371	0.09131406168414574	32.79068268739866	AgeGroup_2	['Health_vs_Peers', 'grip_category']	{'grip_category', 'Health_vs_Peers'}
Pain-Physical_Activity (syn)	functionality_state	0.11393431136791073	0.3482885605520454	32.71261944042096	AgeGroup_2	['Pain', 'Physical_Activity']	{'Physical_Activity', 'Pain'}
Memory_Complaints-MAP_NormalElevated_vs_H (syn)	Hearing	0.003945184741554238	0.01206852436827793	32.689868464152426	AgeGroup_2	['Memory_Complaints', 'MAP_NormalElevated_vs_H']	{'Memory_Complaints', 'MAP_NormalElevated_vs_H'}
Memory_Problems-MAP_NormalElevated_vs_H (syn)	Hearing	0.003945184741554238	0.01206852436827793	32.689868464152426	AgeGroup_2	['Memory_Problems', 'MAP_NormalElevated_vs_H']	{'Memory_Problems', 'MAP_NormalElevated_vs_H'}
Depression-functionality_state (syn)	Sleep	0.011460309532917098	0.03525618073816721	32.5058168325945	AgeGroup_2	['Depression', 'functionality_state']	{'functionality_state', 'Depression'}
BMI-Alcohol_Use (syn)	Sleep	0.005617664733061049	0.017313395193131527	32.44692719363131	AgeGroup_2	['BMI', 'Alcohol_Use']	{'Alcohol_Use', 'BMI'}
Anxiety-functionality_state (syn)	Memory_Problems	0.007569069636798956	0.023537986205048555	32.156827567413146	AgeGroup_2	['Anxiety', 'functionality_state']	{'functionality_state', 'Anxiety'}
Anxiety-functionality_state (syn)	Memory_Complaints	0.007569069636798986	0.023537986205048652	32.15682756741314	AgeGroup_2	['Anxiety', 'functionality_state']	{'functionality_state', 'Anxiety'}
BMI-Memory_Complaints (syn)	Hearing	0.0037309521579137425	0.011606514675143073	32.145327536647	AgeGroup_2	['BMI', 'Memory_Complaints']	{'Memory_Complaints', 'BMI'}
BMI-Memory_Problems (syn)	Hearing	0.0037309521579137425	0.011606514675143073	32.145327536647	AgeGroup_2	['BMI', 'Memory_Problems']	{'Memory_Problems', 'BMI'}
Health_vs_Peers-BMI (syn)	Sleep	0.008974964824357431	0.028012671592928577	32.038946355345274	AgeGroup_2	['Health_vs_Peers', 'BMI']	{'Health_vs_Peers', 'BMI'}
MMSE_Spell-grip_category (syn)	Memory_Complaints	0.0028390969758752102	0.008880554766103754	31.969815519991805	AgeGroup_2	['MMSE_Spell', 'grip_category']	{'MMSE_Spell', 'grip_category'}
MMSE_Spell-grip_category (syn)	Memory_Problems	0.002839096975875062	0.008880554766103652	31.969815519990508	AgeGroup_2	['MMSE_Spell', 'grip_category']	{'MMSE_Spell', 'grip_category'}
Hearing-Health_vs_Peers (syn)	BMI	0.0021746846043125033	0.006824472264247583	31.86597468796759	AgeGroup_2	['Hearing', 'Health_vs_Peers']	{'Hearing', 'Health_vs_Peers'}
Pain-Health_vs_Peers (syn)	Physical_Activity	0.03487732636630815	0.10947958262701352	31.857379731828058	AgeGroup_2	['Pain', 'Health_vs_Peers']	{'Pain', 'Health_vs_Peers'}
Anxiety-Health_vs_Peers (syn)	BMI	0.002089636867427236	0.006560239690262301	31.853056688294345	AgeGroup_2	['Anxiety', 'Health_vs_Peers']	{'Health_vs_Peers', 'Anxiety'}
Health_vs_Peers-MAP_NormalElevated_vs_H (syn)	MMSE_Spell	0.001882247539401956	0.005929184600946593	31.745470348510572	AgeGroup_2	['Health_vs_Peers', 'MAP_NormalElevated_vs_H']	{'Health_vs_Peers', 'MAP_NormalElevated_vs_H'}
MMSE_Spell-functionality_state (syn)	Alcohol_Use	0.011952564261393317	0.037718208268834055	31.689109345285438	AgeGroup_2	['MMSE_Spell', 'functionality_state']	{'MMSE_Spell', 'functionality_state'}
MMSE_Spell-Memory_Problems (syn)	BMI	0.002835895821484272	0.008984490410942823	31.56434802390396	AgeGroup_2	['MMSE_Spell', 'Memory_Problems']	{'Memory_Problems', 'MMSE_Spell'}
MMSE_Spell-Memory_Complaints (syn)	BMI	0.002835895821484272	0.008984490410942823	31.56434802390396	AgeGroup_2	['MMSE_Spell', 'Memory_Complaints']	{'MMSE_Spell', 'Memory_Complaints'}
BMI-MAP_NormalElevated_vs_H (syn)	General_Health	0.006892637558530331	0.02197896526833045	31.360154922588425	AgeGroup_2	['BMI', 'MAP_NormalElevated_vs_H']	{'BMI', 'MAP_NormalElevated_vs_H'}
Depression-Health_vs_Peers (syn)	Physical_Activity	0.02771248402465975	0.08889126931954686	31.17570964707316	AgeGroup_2	['Depression', 'Health_vs_Peers']	{'Health_vs_Peers', 'Depression'}
Depression-Hearing (syn)	MAP_NormalElevated_vs_H	0.0010145084744903657	0.003259295862980491	31.126614984950763	AgeGroup_2	['Depression', 'Hearing']	{'Hearing', 'Depression'}
Anxiety-Health_vs_Peers (syn)	Pain	0.022658141062102462	0.07282424458304379	31.113458425599827	AgeGroup_2	['Anxiety', 'Health_vs_Peers']	{'Health_vs_Peers', 'Anxiety'}
Depression-BMI (syn)	grip_category	0.006759527116347272	0.021728346704763108	31.10925653108022	AgeGroup_2	['Depression', 'BMI']	{'BMI', 'Depression'}
MMSE_Spell-General_Health (syn)	Physical_Activity	0.04438850558441874	0.14293369404690437	31.05531266116472	AgeGroup_2	['MMSE_Spell', 'General_Health']	{'General_Health', 'MMSE_Spell'}
Depression-Hearing (syn)	MMSE_Spell	0.0032574012739026237	0.010493554370564899	31.041924965289603	AgeGroup_2	['Depression', 'Hearing']	{'Hearing', 'Depression'}
Anxiety-MMSE_Spell (syn)	Hearing	0.003737171718770407	0.012041051164661818	31.036922505057458	AgeGroup_2	['Anxiety', 'MMSE_Spell']	{'MMSE_Spell', 'Anxiety'}
MMSE_Spell-BMI (syn)	Physical_Activity	0.022494258430676473	0.07252465366287458	31.016016340097742	AgeGroup_2	['MMSE_Spell', 'BMI']	{'MMSE_Spell', 'BMI'}
Anxiety-functionality_state (syn)	Depression	0.05393704143050269	0.17421920525041948	30.959297141193233	AgeGroup_2	['Anxiety', 'functionality_state']	{'functionality_state', 'Anxiety'}
General_Health-grip_category (syn)	MMSE_Spell	0.005812439638613475	0.018780185499769526	30.94985211240222	AgeGroup_2	['General_Health', 'grip_category']	{'General_Health', 'grip_category'}
Depression-Memory_Problems (syn)	MAP_NormalElevated_vs_H	0.0010053100217908139	0.003250097410280939	30.931688958329246	AgeGroup_2	['Depression', 'Memory_Problems']	{'Memory_Problems', 'Depression'}
Depression-Memory_Complaints (syn)	MAP_NormalElevated_vs_H	0.0010053100217908139	0.003250097410280939	30.931688958329246	AgeGroup_2	['Depression', 'Memory_Complaints']	{'Memory_Complaints', 'Depression'}
Depression-MMSE_Spell (syn)	grip_category	0.00612545530611413	0.019824441679936456	30.898500976768815	AgeGroup_2	['Depression', 'MMSE_Spell']	{'MMSE_Spell', 'Depression'}
Hearing-grip_category (syn)	MMSE_Spell	0.005908854514800838	0.019147399565526926	30.859827699209706	AgeGroup_2	['Hearing', 'grip_category']	{'Hearing', 'grip_category'}
BMI-Memory_Problems (syn)	MAP_NormalElevated_vs_H	0.0004220388851069046	0.0013693797857706627	30.81971046252801	AgeGroup_2	['BMI', 'Memory_Problems']	{'Memory_Problems', 'BMI'}
BMI-Memory_Complaints (syn)	MAP_NormalElevated_vs_H	0.0004220388851069046	0.0013693797857706627	30.81971046252801	AgeGroup_2	['BMI', 'Memory_Complaints']	{'Memory_Complaints', 'BMI'}
Memory_Complaints-MAP_NormalElevated_vs_H (syn)	Physical_Activity	0.0006995878858909396	0.002277152890912552	30.72204280541677	AgeGroup_2	['Memory_Complaints', 'MAP_NormalElevated_vs_H']	{'Memory_Complaints', 'MAP_NormalElevated_vs_H'}
Memory_Problems-MAP_NormalElevated_vs_H (syn)	Physical_Activity	0.0006995878858909396	0.002277152890912552	30.72204280541677	AgeGroup_2	['Memory_Problems', 'MAP_NormalElevated_vs_H']	{'Memory_Problems', 'MAP_NormalElevated_vs_H'}
Depression-Memory_Complaints (syn)	Hearing	0.003635451022861121	0.011860482830900293	30.651796176371725	AgeGroup_2	['Depression', 'Memory_Complaints']	{'Memory_Complaints', 'Depression'}
Depression-Memory_Problems (syn)	Hearing	0.003635451022861121	0.011860482830900293	30.651796176371725	AgeGroup_2	['Depression', 'Memory_Problems']	{'Memory_Problems', 'Depression'}
MMSE_Spell-Health_vs_Peers (syn)	Hearing	0.002672603693650828	0.008723361944613187	30.637312891748152	AgeGroup_2	['MMSE_Spell', 'Health_vs_Peers']	{'MMSE_Spell', 'Health_vs_Peers'}
Anxiety-Memory_Problems (syn)	functionality_state	0.0072834042398283744	0.023786620458683107	30.619752194219874	AgeGroup_2	['Anxiety', 'Memory_Problems']	{'Memory_Problems', 'Anxiety'}
Anxiety-Memory_Complaints (syn)	functionality_state	0.0072834042398283744	0.023786620458683107	30.619752194219874	AgeGroup_2	['Anxiety', 'Memory_Complaints']	{'Memory_Complaints', 'Anxiety'}
Depression-Sleep (syn)	grip_category	0.0038398597766610733	0.012543234168568184	30.61299601886803	AgeGroup_2	['Depression', 'Sleep']	{'Sleep', 'Depression'}
Sleep-functionality_state (syn)	WHR_Obesity	0.0015981877431805048	0.005229167296494101	30.562949176478078	AgeGroup_2	['Sleep', 'functionality_state']	{'Sleep', 'functionality_state'}
Sleep-grip_category (syn)	Health_vs_Peers	0.007989616701322996	0.026209067882542958	30.484169590192217	AgeGroup_2	['Sleep', 'grip_category']	{'grip_category', 'Sleep'}
Anxiety-General_Health (syn)	Sleep	0.008033231500433065	0.0265210806983015	30.28998550932934	AgeGroup_2	['Anxiety', 'General_Health']	{'General_Health', 'Anxiety'}
Health_vs_Peers-WHR_Obesity (syn)	Hearing	0.002624878119301323	0.008675636370263685	30.25574156494463	AgeGroup_2	['Health_vs_Peers', 'WHR_Obesity']	{'WHR_Obesity', 'Health_vs_Peers'}
Pain-grip_category (syn)	Physical_Activity	0.0316976841165023	0.10486451079774707	30.2272750574671	AgeGroup_2	['Pain', 'grip_category']	{'Pain', 'grip_category'}
Pain-Hearing (syn)	MMSE_Spell	0.0027956955055744685	0.009308632417367069	30.033364518278255	AgeGroup_2	['Pain', 'Hearing']	{'Hearing', 'Pain'}
Physical_Activity-MAP_NormalElevated_vs_H (syn)	WHR_Obesity	0.0007074489533371934	0.002359105792698704	29.988013065234586	AgeGroup_2	['Physical_Activity', 'MAP_NormalElevated_vs_H']	{'Physical_Activity', 'MAP_NormalElevated_vs_H'}
Sleep-Pain (syn)	WHR_Obesity	0.001588134820861055	0.00533375642158335	29.77516585561682	AgeGroup_2	['Sleep', 'Pain']	{'Pain', 'Sleep'}
General_Health-BMI (syn)	MAP_NormalElevated_vs_H	0.0023909073130106004	0.008030340875377195	29.773422450118552	AgeGroup_2	['General_Health', 'BMI']	{'General_Health', 'BMI'}
Physical_Activity-functionality_state (syn)	Hearing	0.0021461776008822636	0.0072155795788550695	29.74366199454775	AgeGroup_2	['Physical_Activity', 'functionality_state']	{'Physical_Activity', 'functionality_state'}
MMSE_Spell-Memory_Problems (syn)	Hearing	0.0033658164641326626	0.011320038124717248	29.733260851687582	AgeGroup_2	['MMSE_Spell', 'Memory_Problems']	{'Memory_Problems', 'MMSE_Spell'}
MMSE_Spell-Memory_Complaints (syn)	Hearing	0.0033658164641326626	0.011320038124717248	29.733260851687582	AgeGroup_2	['MMSE_Spell', 'Memory_Complaints']	{'MMSE_Spell', 'Memory_Complaints'}
Anxiety-grip_category (syn)	functionality_state	0.014412375383636208	0.04854058873363404	29.69138974132342	AgeGroup_2	['Anxiety', 'grip_category']	{'grip_category', 'Anxiety'}
MMSE_Spell-functionality_state (syn)	Memory_Complaints	0.00506178730315061	0.01706939889387759	29.65416260186034	AgeGroup_2	['MMSE_Spell', 'functionality_state']	{'MMSE_Spell', 'functionality_state'}
MMSE_Spell-functionality_state (syn)	Memory_Problems	0.005061787303150568	0.01706939889387755	29.654162601860158	AgeGroup_2	['MMSE_Spell', 'functionality_state']	{'MMSE_Spell', 'functionality_state'}
MMSE_Spell-General_Health (syn)	Sleep	0.007359282346489138	0.024895005305599696	29.561280490403412	AgeGroup_2	['MMSE_Spell', 'General_Health']	{'General_Health', 'MMSE_Spell'}
Pain-MAP_NormalElevated_vs_H (syn)	Hearing	0.002490085617351112	0.008427009625612549	29.548864045234918	AgeGroup_2	['Pain', 'MAP_NormalElevated_vs_H']	{'Pain', 'MAP_NormalElevated_vs_H'}
Hearing-functionality_state (syn)	Memory_Complaints	0.005082169776396092	0.017244497519703545	29.471254645658473	AgeGroup_2	['Hearing', 'functionality_state']	{'Hearing', 'functionality_state'}
Hearing-functionality_state (syn)	Memory_Problems	0.005082169776395994	0.01724449751970345	29.471254645658068	AgeGroup_2	['Hearing', 'functionality_state']	{'Hearing', 'functionality_state'}
Hearing-WHR_Obesity (syn)	Anxiety	0.003040314125087282	0.01034898028634391	29.377910102883813	AgeGroup_2	['Hearing', 'WHR_Obesity']	{'Hearing', 'WHR_Obesity'}
Hearing-Memory_Problems (syn)	Depression	0.0030320929267179005	0.010334398351736544	29.33981082903004	AgeGroup_2	['Hearing', 'Memory_Problems']	{'Hearing', 'Memory_Problems'}
Hearing-Memory_Complaints (syn)	Depression	0.0030320929267179005	0.010334398351736544	29.33981082903004	AgeGroup_2	['Hearing', 'Memory_Complaints']	{'Hearing', 'Memory_Complaints'}
General_Health-WHR_Obesity (syn)	Memory_Complaints	0.0029043379284142854	0.009910359326106321	29.306080968866038	AgeGroup_2	['General_Health', 'WHR_Obesity']	{'General_Health', 'WHR_Obesity'}
General_Health-WHR_Obesity (syn)	Memory_Problems	0.002904337928414244	0.00991035932610635	29.306080968865533	AgeGroup_2	['General_Health', 'WHR_Obesity']	{'General_Health', 'WHR_Obesity'}
Sleep-Memory_Complaints (syn)	functionality_state	0.009611443341601581	0.03279878901708097	29.30426283908265	AgeGroup_2	['Sleep', 'Memory_Complaints']	{'Sleep', 'Memory_Complaints'}
Sleep-Memory_Problems (syn)	functionality_state	0.009611443341601581	0.03279878901708097	29.30426283908265	AgeGroup_2	['Sleep', 'Memory_Problems']	{'Memory_Problems', 'Sleep'}
Anxiety-WHR_Obesity (syn)	Hearing	0.0034285774382844347	0.01173245688417584	29.22301332220305	AgeGroup_2	['Anxiety', 'WHR_Obesity']	{'WHR_Obesity', 'Anxiety'}
Sleep-WHR_Obesity (syn)	Health_vs_Peers	0.006975479900998591	0.02388449169250948	29.20505904333816	AgeGroup_2	['Sleep', 'WHR_Obesity']	{'WHR_Obesity', 'Sleep'}
Anxiety-Pain (syn)	Depression	0.04961792826832559	0.1702634719071117	29.141851574244278	AgeGroup_2	['Anxiety', 'Pain']	{'Pain', 'Anxiety'}
Sleep-Hearing (syn)	WHR_Obesity	0.0014518736937405442	0.004983432465000784	29.13400961961899	AgeGroup_2	['Sleep', 'Hearing']	{'Hearing', 'Sleep'}
Memory_Problems-MAP_NormalElevated_vs_H (syn)	General_Health	0.0028785313113744446	0.009895514774757764	29.08925282712146	AgeGroup_2	['Memory_Problems', 'MAP_NormalElevated_vs_H']	{'Memory_Problems', 'MAP_NormalElevated_vs_H'}
Memory_Complaints-MAP_NormalElevated_vs_H (syn)	General_Health	0.0028785313113744446	0.009895514774757764	29.08925282712146	AgeGroup_2	['Memory_Complaints', 'MAP_NormalElevated_vs_H']	{'Memory_Complaints', 'MAP_NormalElevated_vs_H'}
MMSE_Spell-Health_vs_Peers (syn)	functionality_state	0.02895950920868672	0.09963808728005673	29.064698047935302	AgeGroup_2	['MMSE_Spell', 'Health_vs_Peers']	{'MMSE_Spell', 'Health_vs_Peers'}
Sleep-MMSE_Spell (syn)	General_Health	0.007326851272211776	0.025228790956911003	29.04162662699739	AgeGroup_2	['Sleep', 'MMSE_Spell']	{'MMSE_Spell', 'Sleep'}
Pain-General_Health (syn)	WHR_Obesity	0.0015397518967379857	0.005305172207705322	29.02359879103687	AgeGroup_2	['Pain', 'General_Health']	{'General_Health', 'Pain'}
Sleep-grip_category (syn)	Pain	0.017682340860037987	0.06095721156758423	29.007791539862836	AgeGroup_2	['Sleep', 'grip_category']	{'grip_category', 'Sleep'}
Anxiety-grip_category (syn)	General_Health	0.020363471427458292	0.07047319489903267	28.895343054381385	AgeGroup_2	['Anxiety', 'grip_category']	{'grip_category', 'Anxiety'}
Pain-grip_category (syn)	BMI	0.021769333232047532	0.07572326944478662	28.74853845015312	AgeGroup_2	['Pain', 'grip_category']	{'Pain', 'grip_category'}
Pain-Health_vs_Peers (syn)	MAP_NormalElevated_vs_H	0.0008551325283280861	0.002977464390120378	28.72015971594923	AgeGroup_2	['Pain', 'Health_vs_Peers']	{'Pain', 'Health_vs_Peers'}
Depression-MMSE_Spell (syn)	functionality_state	0.027407887926686168	0.09561418491686333	28.665085573356468	AgeGroup_2	['Depression', 'MMSE_Spell']	{'MMSE_Spell', 'Depression'}
MMSE_Spell-General_Health (syn)	grip_category	0.009753430801995446	0.034050854385790974	28.64371827940223	AgeGroup_2	['MMSE_Spell', 'General_Health']	{'General_Health', 'MMSE_Spell'}
Depression-Physical_Activity (syn)	MAP_NormalElevated_vs_H	0.0011052893967177305	0.0038637224387382692	28.606852957032597	AgeGroup_2	['Depression', 'Physical_Activity']	{'Physical_Activity', 'Depression'}
Anxiety-Hearing (syn)	functionality_state	0.006541939009632349	0.0228804328842954	28.591849825195332	AgeGroup_2	['Anxiety', 'Hearing']	{'Hearing', 'Anxiety'}
Hearing-WHR_Obesity (syn)	grip_category	0.001517884881638014	0.005311610201905897	28.576737071055607	AgeGroup_2	['Hearing', 'WHR_Obesity']	{'Hearing', 'WHR_Obesity'}
Sleep-General_Health (syn)	Memory_Complaints	0.0027978240507161196	0.009792888874347785	28.5699560835919	AgeGroup_2	['Sleep', 'General_Health']	{'General_Health', 'Sleep'}
Sleep-General_Health (syn)	Memory_Problems	0.002797824050715877	0.009792888874347554	28.569956083590103	AgeGroup_2	['Sleep', 'General_Health']	{'General_Health', 'Sleep'}
General_Health-WHR_Obesity (syn)	Sleep	0.007053780448095507	0.024700364164227044	28.55739454364536	AgeGroup_2	['General_Health', 'WHR_Obesity']	{'General_Health', 'WHR_Obesity'}
grip_category-functionality_state (syn)	BMI	0.025420674216183048	0.0890257041654719	28.554308505028718	AgeGroup_2	['grip_category', 'functionality_state']	{'grip_category', 'functionality_state'}
General_Health-grip_category (syn)	MAP_NormalElevated_vs_H	0.0021956981258357544	0.007693774188897447	28.5386349004663	AgeGroup_2	['General_Health', 'grip_category']	{'General_Health', 'grip_category'}
Depression-Physical_Activity (syn)	Memory_Problems	0.0027770098288746113	0.009767237470998663	28.431886059085166	AgeGroup_2	['Depression', 'Physical_Activity']	{'Physical_Activity', 'Depression'}
Depression-Physical_Activity (syn)	Memory_Complaints	0.0027770098288744938	0.009767237470998662	28.431886059083965	AgeGroup_2	['Depression', 'Physical_Activity']	{'Physical_Activity', 'Depression'}
Anxiety-BMI (syn)	Hearing	0.003296911040174466	0.011600790486065875	28.419710226941035	AgeGroup_2	['Anxiety', 'BMI']	{'BMI', 'Anxiety'}
Hearing-General_Health (syn)	Memory_Complaints	0.0032382463194812355	0.011421514816238909	28.352161439016427	AgeGroup_2	['Hearing', 'General_Health']	{'Hearing', 'General_Health'}
Hearing-General_Health (syn)	Memory_Problems	0.003238246319481097	0.011421514816238806	28.352161439015468	AgeGroup_2	['Hearing', 'General_Health']	{'Hearing', 'General_Health'}
Health_vs_Peers-Alcohol_Use (syn)	BMI	0.001853736170213777	0.006539176628036902	28.348158730960588	AgeGroup_2	['Health_vs_Peers', 'Alcohol_Use']	{'Alcohol_Use', 'Health_vs_Peers'}
BMI-Memory_Problems (syn)	MMSE_Spell	0.0023157811947449756	0.008175312592565362	28.326515573862576	AgeGroup_2	['BMI', 'Memory_Problems']	{'Memory_Problems', 'BMI'}
BMI-Memory_Complaints (syn)	MMSE_Spell	0.0023157811947449756	0.008175312592565362	28.326515573862576	AgeGroup_2	['BMI', 'Memory_Complaints']	{'Memory_Complaints', 'BMI'}
Pain-WHR_Obesity (syn)	grip_category	0.0036921822070541473	0.01304967362519975	28.293291564965333	AgeGroup_2	['Pain', 'WHR_Obesity']	{'WHR_Obesity', 'Pain'}
General_Health-Alcohol_Use (syn)	MAP_NormalElevated_vs_H	0.0021122714286897913	0.007513127516126377	28.11440940082483	AgeGroup_2	['General_Health', 'Alcohol_Use']	{'General_Health', 'Alcohol_Use'}
BMI-grip_category (syn)	Memory_Complaints	0.0025806508240344955	0.009209853327223495	28.020542047139063	AgeGroup_2	['BMI', 'grip_category']	{'grip_category', 'BMI'}
BMI-grip_category (syn)	Memory_Problems	0.0025806508240343523	0.00920985332722338	28.02054204713786	AgeGroup_2	['BMI', 'grip_category']	{'grip_category', 'BMI'}
Pain-Memory_Problems (syn)	Anxiety	0.013576580422720329	0.04872684988992589	27.86262697750802	AgeGroup_2	['Pain', 'Memory_Problems']	{'Memory_Problems', 'Pain'}
Pain-Memory_Complaints (syn)	Anxiety	0.013576580422720329	0.04872684988992589	27.86262697750802	AgeGroup_2	['Pain', 'Memory_Complaints']	{'Pain', 'Memory_Complaints'}
Pain-Hearing (syn)	Anxiety	0.013431041123091623	0.04847193875016896	27.708900178961393	AgeGroup_2	['Pain', 'Hearing']	{'Hearing', 'Pain'}
Anxiety-Physical_Activity (syn)	Pain	0.02809196842978861	0.10177758333611378	27.60133175594937	AgeGroup_2	['Anxiety', 'Physical_Activity']	{'Physical_Activity', 'Anxiety'}
Anxiety-WHR_Obesity (syn)	Sleep	0.006937399299024992	0.025140901429381787	27.59407540939387	AgeGroup_2	['Anxiety', 'WHR_Obesity']	{'WHR_Obesity', 'Anxiety'}
Depression-Alcohol_Use (syn)	functionality_state	0.02593735136759333	0.09414364835777048	27.550824532553293	AgeGroup_2	['Depression', 'Alcohol_Use']	{'Alcohol_Use', 'Depression'}
Anxiety-Depression (syn)	MAP_NormalElevated_vs_H	0.0016940762930464039	0.006149903113539693	27.546389947456362	AgeGroup_2	['Anxiety', 'Depression']	{'Depression', 'Anxiety'}
Depression-Sleep (syn)	MMSE_Spell	0.00273934746070243	0.009975500557364708	27.460751918659614	AgeGroup_2	['Depression', 'Sleep']	{'Sleep', 'Depression'}
Anxiety-Alcohol_Use (syn)	WHR_Obesity	0.0014892225157430016	0.005433028873256503	27.4105393231672	AgeGroup_2	['Anxiety', 'Alcohol_Use']	{'Alcohol_Use', 'Anxiety'}
Memory_Complaints-WHR_Obesity (syn)	General_Health	0.002649598272852426	0.009666581736235743	27.409878126000354	AgeGroup_2	['Memory_Complaints', 'WHR_Obesity']	{'WHR_Obesity', 'Memory_Complaints'}
Memory_Problems-WHR_Obesity (syn)	General_Health	0.002649598272852426	0.009666581736235743	27.409878126000354	AgeGroup_2	['Memory_Problems', 'WHR_Obesity']	{'Memory_Problems', 'WHR_Obesity'}
Pain-Physical_Activity (syn)	General_Health	0.05733919215335095	0.20946870404559775	27.373631977438112	AgeGroup_2	['Pain', 'Physical_Activity']	{'Physical_Activity', 'Pain'}
Sleep-Alcohol_Use (syn)	Physical_Activity	0.01565973351921046	0.057221847951148125	27.36670359296961	AgeGroup_2	['Sleep', 'Alcohol_Use']	{'Alcohol_Use', 'Sleep'}
Physical_Activity-functionality_state (syn)	grip_category	0.016087709503967252	0.05882085701127254	27.35034870519512	AgeGroup_2	['Physical_Activity', 'functionality_state']	{'Physical_Activity', 'functionality_state'}
Sleep-Physical_Activity (syn)	Pain	0.02807409999622269	0.10280946390214071	27.306921883130382	AgeGroup_2	['Sleep', 'Physical_Activity']	{'Physical_Activity', 'Sleep'}
Sleep-grip_category (syn)	Depression	0.006173406284996413	0.022624701840768438	27.286133220426724	AgeGroup_2	['Sleep', 'grip_category']	{'grip_category', 'Sleep'}
Hearing-Health_vs_Peers (syn)	Memory_Complaints	0.003066427107079611	0.011249695603837285	27.25786736872817	AgeGroup_2	['Hearing', 'Health_vs_Peers']	{'Hearing', 'Health_vs_Peers'}
Hearing-Health_vs_Peers (syn)	Memory_Problems	0.003066427107079503	0.01124969560383721	27.257867368727396	AgeGroup_2	['Hearing', 'Health_vs_Peers']	{'Hearing', 'Health_vs_Peers'}
Alcohol_Use-MAP_NormalElevated_vs_H (syn)	BMI	0.0016785971838155272	0.006203491394416525	27.058910492345568	AgeGroup_2	['Alcohol_Use', 'MAP_NormalElevated_vs_H']	{'Alcohol_Use', 'MAP_NormalElevated_vs_H'}
Health_vs_Peers-Memory_Complaints (syn)	Hearing	0.0029106423125087916	0.010786204829738123	26.98486036983092	AgeGroup_2	['Health_vs_Peers', 'Memory_Complaints']	{'Health_vs_Peers', 'Memory_Complaints'}
Health_vs_Peers-Memory_Problems (syn)	Hearing	0.0029106423125087916	0.010786204829738123	26.98486036983092	AgeGroup_2	['Health_vs_Peers', 'Memory_Problems']	{'Memory_Problems', 'Health_vs_Peers'}
Anxiety-Physical_Activity (syn)	General_Health	0.0362220263731855	0.134827996741487	26.865359753609596	AgeGroup_2	['Anxiety', 'Physical_Activity']	{'Physical_Activity', 'Anxiety'}
Anxiety-MAP_NormalElevated_vs_H (syn)	Hearing	0.0030881253926442224	0.01149718957071847	26.85982842719399	AgeGroup_2	['Anxiety', 'MAP_NormalElevated_vs_H']	{'Anxiety', 'MAP_NormalElevated_vs_H'}
Sleep-Health_vs_Peers (syn)	Anxiety	0.008473853261343593	0.031640942998613565	26.781291764012526	AgeGroup_2	['Sleep', 'Health_vs_Peers']	{'Health_vs_Peers', 'Sleep'}
Anxiety-Alcohol_Use (syn)	BMI	0.0015319696374566142	0.005730649483349065	26.7329146880802	AgeGroup_2	['Anxiety', 'Alcohol_Use']	{'Alcohol_Use', 'Anxiety'}
Anxiety-Memory_Complaints (syn)	BMI	0.0022329053673994176	0.008381499956857965	26.640880258818058	AgeGroup_2	['Anxiety', 'Memory_Complaints']	{'Memory_Complaints', 'Anxiety'}
Anxiety-Memory_Problems (syn)	BMI	0.0022329053673994176	0.008381499956857965	26.640880258818058	AgeGroup_2	['Anxiety', 'Memory_Problems']	{'Memory_Problems', 'Anxiety'}
Sleep-General_Health (syn)	BMI	0.005735688168190547	0.02153022865247132	26.640163747318972	AgeGroup_2	['Sleep', 'General_Health']	{'General_Health', 'Sleep'}
Anxiety-MMSE_Spell (syn)	Memory_Problems	0.0058033119580406705	0.02181580069371287	26.601416283167346	AgeGroup_2	['Anxiety', 'MMSE_Spell']	{'MMSE_Spell', 'Anxiety'}
Anxiety-MMSE_Spell (syn)	Memory_Complaints	0.005803311958040554	0.021815800693712806	26.601416283166895	AgeGroup_2	['Anxiety', 'MMSE_Spell']	{'MMSE_Spell', 'Anxiety'}
Hearing-grip_category (syn)	Memory_Complaints	0.0030203471032022033	0.011420840828561825	26.445925904586325	AgeGroup_2	['Hearing', 'grip_category']	{'Hearing', 'grip_category'}
Hearing-grip_category (syn)	Memory_Problems	0.0030203471032020615	0.011420840828561755	26.445925904585245	AgeGroup_2	['Hearing', 'grip_category']	{'Hearing', 'grip_category'}
MMSE_Spell-Memory_Problems (syn)	Pain	0.004352560390325001	0.016482798334182248	26.406683513797553	AgeGroup_2	['MMSE_Spell', 'Memory_Problems']	{'Memory_Problems', 'MMSE_Spell'}
MMSE_Spell-Memory_Complaints (syn)	Pain	0.004352560390325001	0.016482798334182248	26.406683513797553	AgeGroup_2	['MMSE_Spell', 'Memory_Complaints']	{'MMSE_Spell', 'Memory_Complaints'}
Hearing-Memory_Complaints (syn)	Health_vs_Peers	0.002617360552701847	0.009916713638654031	26.39342677497234	AgeGroup_2	['Hearing', 'Memory_Complaints']	{'Hearing', 'Memory_Complaints'}
Hearing-Memory_Problems (syn)	Health_vs_Peers	0.002617360552701847	0.009916713638654031	26.39342677497234	AgeGroup_2	['Hearing', 'Memory_Problems']	{'Hearing', 'Memory_Problems'}
Pain-functionality_state (syn)	Sleep	0.01603428781397007	0.060781510662537175	26.38020615017856	AgeGroup_2	['Pain', 'functionality_state']	{'Pain', 'functionality_state'}
Sleep-WHR_Obesity (syn)	Alcohol_Use	0.004491370355618704	0.017030038381394844	26.373225092231646	AgeGroup_2	['Sleep', 'WHR_Obesity']	{'WHR_Obesity', 'Sleep'}
Anxiety-Pain (syn)	MMSE_Spell	0.0023644058648465216	0.008997353197736892	26.278904616540355	AgeGroup_2	['Anxiety', 'Pain']	{'Pain', 'Anxiety'}
General_Health-Health_vs_Peers (syn)	Hearing	0.002152832672528738	0.0082035909234911	26.24256490367006	AgeGroup_2	['General_Health', 'Health_vs_Peers']	{'General_Health', 'Health_vs_Peers'}
Anxiety-grip_category (syn)	Pain	0.012509556356578437	0.04767672429145658	26.23828826851698	AgeGroup_2	['Anxiety', 'grip_category']	{'grip_category', 'Anxiety'}
MMSE_Spell-functionality_state (syn)	grip_category	0.012033321595713423	0.046167662861944445	26.06439410133618	AgeGroup_2	['MMSE_Spell', 'functionality_state']	{'MMSE_Spell', 'functionality_state'}
Hearing-grip_category (syn)	BMI	0.005667468832792989	0.021819786310895355	25.97398870933503	AgeGroup_2	['Hearing', 'grip_category']	{'Hearing', 'grip_category'}
Depression-functionality_state (syn)	Memory_Problems	0.00418338085032357	0.01619099244105056	25.837704918674703	AgeGroup_2	['Depression', 'functionality_state']	{'functionality_state', 'Depression'}
Depression-functionality_state (syn)	Memory_Complaints	0.004183380850323506	0.01619099244105049	25.83770491867442	AgeGroup_2	['Depression', 'functionality_state']	{'functionality_state', 'Depression'}
Sleep-MMSE_Spell (syn)	Pain	0.014980206249574784	0.058255076957121024	25.71485101736463	AgeGroup_2	['Sleep', 'MMSE_Spell']	{'MMSE_Spell', 'Sleep'}
Depression-Sleep (syn)	Health_vs_Peers	0.008989595474554291	0.0351627299784199	25.565692652622236	AgeGroup_2	['Depression', 'Sleep']	{'Sleep', 'Depression'}
General_Health-WHR_Obesity (syn)	MMSE_Spell	0.001253990191601737	0.0049138647710857295	25.519428189812903	AgeGroup_2	['General_Health', 'WHR_Obesity']	{'General_Health', 'WHR_Obesity'}
Sleep-Hearing (syn)	Health_vs_Peers	0.005706617508492063	0.022393795623825236	25.483029337021684	AgeGroup_2	['Sleep', 'Hearing']	{'Hearing', 'Sleep'}
Sleep-Memory_Complaints (syn)	Pain	0.014791203507486316	0.058066074215032515	25.47305583758076	AgeGroup_2	['Sleep', 'Memory_Complaints']	{'Sleep', 'Memory_Complaints'}
Sleep-Memory_Problems (syn)	Pain	0.014791203507486316	0.058066074215032515	25.47305583758076	AgeGroup_2	['Sleep', 'Memory_Problems']	{'Memory_Problems', 'Sleep'}
Depression-BMI (syn)	Physical_Activity	0.015768120949320952	0.06196513585957314	25.446762490854603	AgeGroup_2	['Depression', 'BMI']	{'BMI', 'Depression'}
Physical_Activity-Memory_Problems (syn)	BMI	0.008098223642921473	0.03185183819618349	25.42466652330228	AgeGroup_2	['Physical_Activity', 'Memory_Problems']	{'Memory_Problems', 'Physical_Activity'}
Physical_Activity-Memory_Complaints (syn)	BMI	0.008098223642921473	0.03185183819618349	25.42466652330228	AgeGroup_2	['Physical_Activity', 'Memory_Complaints']	{'Physical_Activity', 'Memory_Complaints'}
Anxiety-Hearing (syn)	Pain	0.012042406427771787	0.04738589732821235	25.413481872806166	AgeGroup_2	['Anxiety', 'Hearing']	{'Hearing', 'Anxiety'}
grip_category-functionality_state (syn)	MMSE_Spell	0.01140035676479554	0.045011321182791116	25.327754141005226	AgeGroup_2	['grip_category', 'functionality_state']	{'grip_category', 'functionality_state'}
BMI-MAP_NormalElevated_vs_H (syn)	Alcohol_Use	0.001889328164171412	0.007461079058860946	25.32245201084692	AgeGroup_2	['BMI', 'MAP_NormalElevated_vs_H']	{'BMI', 'MAP_NormalElevated_vs_H'}
Memory_Problems-WHR_Obesity (syn)	Pain	0.004113170993155314	0.01624340893701256	25.322092235103188	AgeGroup_2	['Memory_Problems', 'WHR_Obesity']	{'Memory_Problems', 'WHR_Obesity'}
Memory_Complaints-WHR_Obesity (syn)	Pain	0.004113170993155314	0.01624340893701256	25.322092235103188	AgeGroup_2	['Memory_Complaints', 'WHR_Obesity']	{'WHR_Obesity', 'Memory_Complaints'}
Sleep-MAP_NormalElevated_vs_H (syn)	General_Health	0.00606680143917782	0.02395875745043095	25.321853404666843	AgeGroup_2	['Sleep', 'MAP_NormalElevated_vs_H']	{'Sleep', 'MAP_NormalElevated_vs_H'}
Pain-General_Health (syn)	Depression	0.024070300029179557	0.09541089638609854	25.228040969004695	AgeGroup_2	['Pain', 'General_Health']	{'General_Health', 'Pain'}
General_Health-functionality_state (syn)	Depression	0.02310673351567001	0.09160991664375126	25.222960965597746	AgeGroup_2	['General_Health', 'functionality_state']	{'General_Health', 'functionality_state'}
Pain-General_Health (syn)	Physical_Activity	0.03305845226425209	0.13143700078229528	25.15155707106267	AgeGroup_2	['Pain', 'General_Health']	{'General_Health', 'Pain'}
BMI-MAP_NormalElevated_vs_H (syn)	Depression	0.0036709063431033086	0.014621098305862893	25.106912396802073	AgeGroup_2	['BMI', 'MAP_NormalElevated_vs_H']	{'BMI', 'MAP_NormalElevated_vs_H'}
Anxiety-Pain (syn)	WHR_Obesity	0.001250191370412494	0.0049954798565648405	25.026452038827607	AgeGroup_2	['Anxiety', 'Pain']	{'Pain', 'Anxiety'}
Health_vs_Peers-Physical_Activity (syn)	General_Health	0.052901768574574085	0.2124010731160892	24.9065448674359	AgeGroup_2	['Health_vs_Peers', 'Physical_Activity']	{'Physical_Activity', 'Health_vs_Peers'}
Hearing-BMI (syn)	MMSE_Spell	0.0014120901576378199	0.005708950444039583	24.734671836433776	AgeGroup_2	['Hearing', 'BMI']	{'Hearing', 'BMI'}
Anxiety-Hearing (syn)	Physical_Activity	0.0038782164416829128	0.015700118215084782	24.701829556650697	AgeGroup_2	['Anxiety', 'Hearing']	{'Hearing', 'Anxiety'}
Pain-Alcohol_Use (syn)	WHR_Obesity	0.0012899891197471355	0.005233795477260637	24.647297078225044	AgeGroup_2	['Pain', 'Alcohol_Use']	{'Alcohol_Use', 'Pain'}
Sleep-MMSE_Spell (syn)	WHR_Obesity	0.0012017509990536425	0.0048861895134281646	24.594850358362187	AgeGroup_2	['Sleep', 'MMSE_Spell']	{'MMSE_Spell', 'Sleep'}
General_Health-Alcohol_Use (syn)	WHR_Obesity	0.0012855275124197302	0.005229333869933234	24.5830070214305	AgeGroup_2	['General_Health', 'Alcohol_Use']	{'General_Health', 'Alcohol_Use'}
Depression-Physical_Activity (syn)	General_Health	0.032070443221515844	0.13066041077335935	24.544881675861653	AgeGroup_2	['Depression', 'Physical_Activity']	{'Physical_Activity', 'Depression'}
Memory_Complaints-WHR_Obesity (syn)	MMSE_Spell	0.0019036833746813382	0.007779099447861192	24.471770639270364	AgeGroup_2	['Memory_Complaints', 'WHR_Obesity']	{'WHR_Obesity', 'Memory_Complaints'}
Memory_Problems-WHR_Obesity (syn)	MMSE_Spell	0.0019036833746813382	0.007779099447861192	24.471770639270364	AgeGroup_2	['Memory_Problems', 'WHR_Obesity']	{'Memory_Problems', 'WHR_Obesity'}
Hearing-grip_category (syn)	MAP_NormalElevated_vs_H	0.0005751777385805517	0.002352456293452169	24.45009244939013	AgeGroup_2	['Hearing', 'grip_category']	{'Hearing', 'grip_category'}
Physical_Activity-functionality_state (syn)	Health_vs_Peers	0.02311959786418274	0.0950532787992451	24.322777873882615	AgeGroup_2	['Physical_Activity', 'functionality_state']	{'Physical_Activity', 'functionality_state'}
Sleep-Memory_Complaints (syn)	Health_vs_Peers	0.00525369379438252	0.021772072389920114	24.130425897420952	AgeGroup_2	['Sleep', 'Memory_Complaints']	{'Sleep', 'Memory_Complaints'}
Sleep-Memory_Problems (syn)	Health_vs_Peers	0.00525369379438252	0.021772072389920114	24.130425897420952	AgeGroup_2	['Sleep', 'Memory_Problems']	{'Memory_Problems', 'Sleep'}
Hearing-WHR_Obesity (syn)	General_Health	0.0013833838232286985	0.005736794587090865	24.11422968397085	AgeGroup_2	['Hearing', 'WHR_Obesity']	{'Hearing', 'WHR_Obesity'}
Depression-Sleep (syn)	Alcohol_Use	0.00398381487574425	0.016522482901520388	24.11147827774518	AgeGroup_2	['Depression', 'Sleep']	{'Sleep', 'Depression'}
Depression-Pain (syn)	Memory_Complaints	0.0036720115479302704	0.015245782154079804	24.085425797243417	AgeGroup_2	['Depression', 'Pain']	{'Pain', 'Depression'}
Depression-Pain (syn)	Memory_Problems	0.0036720115479302257	0.015245782154079787	24.08542579724315	AgeGroup_2	['Depression', 'Pain']	{'Pain', 'Depression'}
MMSE_Spell-Health_vs_Peers (syn)	Sleep	0.006035770171098855	0.02507347693967	24.072330238130483	AgeGroup_2	['MMSE_Spell', 'Health_vs_Peers']	{'MMSE_Spell', 'Health_vs_Peers'}
Sleep-Alcohol_Use (syn)	Depression	0.005121133785610746	0.021275539920405435	24.070523261781247	AgeGroup_2	['Sleep', 'Alcohol_Use']	{'Alcohol_Use', 'Sleep'}
Sleep-MMSE_Spell (syn)	Physical_Activity	0.015831801945274126	0.06586219717747224	24.03776767819294	AgeGroup_2	['Sleep', 'MMSE_Spell']	{'MMSE_Spell', 'Sleep'}
Hearing-grip_category (syn)	Pain	0.00306916819300323	0.012777161019679349	24.020736596150783	AgeGroup_2	['Hearing', 'grip_category']	{'Hearing', 'grip_category'}
General_Health-Physical_Activity (syn)	Depression	0.01870785454291839	0.07814882439838118	23.93875363697207	AgeGroup_2	['General_Health', 'Physical_Activity']	{'General_Health', 'Physical_Activity'}
General_Health-BMI (syn)	functionality_state	0.05186787394859005	0.21670605147856487	23.934667995979094	AgeGroup_2	['General_Health', 'BMI']	{'General_Health', 'BMI'}
MMSE_Spell-Pain (syn)	Sleep	0.013903709818639894	0.058650932667207015	23.705863123322086	AgeGroup_2	['MMSE_Spell', 'Pain']	{'Pain', 'MMSE_Spell'}
Hearing-Alcohol_Use (syn)	functionality_state	0.006143291270334726	0.025938847556367033	23.683747926676002	AgeGroup_2	['Hearing', 'Alcohol_Use']	{'Hearing', 'Alcohol_Use'}
Sleep-Physical_Activity (syn)	grip_category	0.01322826877025084	0.05596141627755613	23.63819511758169	AgeGroup_2	['Sleep', 'Physical_Activity']	{'Physical_Activity', 'Sleep'}
Pain-General_Health (syn)	Alcohol_Use	0.004120832700597584	0.01747190362111581	23.585482097195857	AgeGroup_2	['Pain', 'General_Health']	{'General_Health', 'Pain'}
Hearing-Health_vs_Peers (syn)	MMSE_Spell	0.0013959242713348892	0.005925234197147986	23.558972099479114	AgeGroup_2	['Hearing', 'Health_vs_Peers']	{'Hearing', 'Health_vs_Peers'}
Anxiety-Depression (syn)	General_Health	0.01837471848425786	0.07819031541577334	23.49999278881426	AgeGroup_2	['Anxiety', 'Depression']	{'Depression', 'Anxiety'}
Sleep-MMSE_Spell (syn)	Health_vs_Peers	0.005047578790499426	0.021565957386037022	23.40530819080401	AgeGroup_2	['Sleep', 'MMSE_Spell']	{'MMSE_Spell', 'Sleep'}
Health_vs_Peers-WHR_Obesity (syn)	grip_category	0.004943089470026998	0.021132255313662328	23.391206459781955	AgeGroup_2	['Health_vs_Peers', 'WHR_Obesity']	{'WHR_Obesity', 'Health_vs_Peers'}
MMSE_Spell-Physical_Activity (syn)	grip_category	0.013041687543139488	0.05604912008710997	23.268318080409582	AgeGroup_2	['MMSE_Spell', 'Physical_Activity']	{'Physical_Activity', 'MMSE_Spell'}
BMI-Alcohol_Use (syn)	functionality_state	0.019427951398316965	0.0835924178035263	23.241284208311782	AgeGroup_2	['BMI', 'Alcohol_Use']	{'Alcohol_Use', 'BMI'}
Pain-grip_category (syn)	Health_vs_Peers	0.01517066079285312	0.06529204495332362	23.235082931922896	AgeGroup_2	['Pain', 'grip_category']	{'Pain', 'grip_category'}
General_Health-MAP_NormalElevated_vs_H (syn)	Hearing	0.0011438657153230438	0.00492428376118162	23.229077989781896	AgeGroup_2	['General_Health', 'MAP_NormalElevated_vs_H']	{'General_Health', 'MAP_NormalElevated_vs_H'}
Sleep-MMSE_Spell (syn)	Depression	0.004883022121345709	0.02103068109238374	23.218563868167333	AgeGroup_2	['Sleep', 'MMSE_Spell']	{'MMSE_Spell', 'Sleep'}
Anxiety-Physical_Activity (syn)	Depression	0.03634449937090798	0.1566553304242095	23.20029536977141	AgeGroup_2	['Anxiety', 'Physical_Activity']	{'Physical_Activity', 'Anxiety'}
Sleep-Physical_Activity (syn)	Alcohol_Use	0.012885070827715702	0.05579148996797227	23.09504699572017	AgeGroup_2	['Sleep', 'Physical_Activity']	{'Physical_Activity', 'Sleep'}
Anxiety-BMI (syn)	Memory_Complaints	0.004865821247791815	0.021100666551271515	23.060035738532644	AgeGroup_2	['Anxiety', 'BMI']	{'BMI', 'Anxiety'}
Anxiety-BMI (syn)	Memory_Problems	0.00486582124779179	0.02110066655127148	23.060035738532562	AgeGroup_2	['Anxiety', 'BMI']	{'BMI', 'Anxiety'}
Health_vs_Peers-grip_category (syn)	WHR_Obesity	0.0010269906712068056	0.0044879046749548845	22.88352239159647	AgeGroup_2	['Health_vs_Peers', 'grip_category']	{'grip_category', 'Health_vs_Peers'}
General_Health-Alcohol_Use (syn)	Physical_Activity	0.02884729695079762	0.12722584546884083	22.674085477280382	AgeGroup_2	['General_Health', 'Alcohol_Use']	{'General_Health', 'Alcohol_Use'}
Hearing-Alcohol_Use (syn)	Health_vs_Peers	0.004739152175661586	0.02096366076532283	22.60651051700323	AgeGroup_2	['Hearing', 'Alcohol_Use']	{'Hearing', 'Alcohol_Use'}
Depression-grip_category (syn)	General_Health	0.017416524937699282	0.07713115802073255	22.580401208312974	AgeGroup_2	['Depression', 'grip_category']	{'grip_category', 'Depression'}
Sleep-WHR_Obesity (syn)	Memory_Problems	0.0019873549702867617	0.008829187873708153	22.508921530651456	AgeGroup_2	['Sleep', 'WHR_Obesity']	{'WHR_Obesity', 'Sleep'}
Sleep-WHR_Obesity (syn)	Memory_Complaints	0.0019873549702867856	0.00882918787370828	22.508921530651403	AgeGroup_2	['Sleep', 'WHR_Obesity']	{'WHR_Obesity', 'Sleep'}
General_Health-functionality_state (syn)	Alcohol_Use	0.005851746572705577	0.026025336365003884	22.48480669235225	AgeGroup_2	['General_Health', 'functionality_state']	{'General_Health', 'functionality_state'}
Memory_Problems-MAP_NormalElevated_vs_H (syn)	grip_category	0.000444570265886921	0.0019781414292614724	22.47413957923619	AgeGroup_2	['Memory_Problems', 'MAP_NormalElevated_vs_H']	{'Memory_Problems', 'MAP_NormalElevated_vs_H'}
Memory_Complaints-MAP_NormalElevated_vs_H (syn)	grip_category	0.000444570265886921	0.0019781414292614724	22.47413957923619	AgeGroup_2	['Memory_Complaints', 'MAP_NormalElevated_vs_H']	{'Memory_Complaints', 'MAP_NormalElevated_vs_H'}
Pain-Memory_Problems (syn)	WHR_Obesity	0.0011055795945757688	0.004921675512701665	22.4634800023393	AgeGroup_2	['Pain', 'Memory_Problems']	{'Memory_Problems', 'Pain'}
Pain-Memory_Complaints (syn)	WHR_Obesity	0.0011055795945757688	0.004921675512701665	22.4634800023393	AgeGroup_2	['Pain', 'Memory_Complaints']	{'Pain', 'Memory_Complaints'}
Anxiety-Depression (syn)	BMI	0.0030843807065509257	0.013760175899349945	22.415270917406204	AgeGroup_2	['Anxiety', 'Depression']	{'Depression', 'Anxiety'}
Anxiety-Memory_Complaints (syn)	Pain	0.010135638183463781	0.04530280611834192	22.373091320186735	AgeGroup_2	['Anxiety', 'Memory_Complaints']	{'Memory_Complaints', 'Anxiety'}
Anxiety-Memory_Problems (syn)	Pain	0.010135638183463781	0.04530280611834192	22.373091320186735	AgeGroup_2	['Anxiety', 'Memory_Problems']	{'Memory_Problems', 'Anxiety'}
Depression-Health_vs_Peers (syn)	grip_category	0.004659987169429713	0.020849153013065044	22.350966327071177	AgeGroup_2	['Depression', 'Health_vs_Peers']	{'Health_vs_Peers', 'Depression'}
Depression-Sleep (syn)	Physical_Activity	0.013284606542219784	0.059481621452471975	22.333968405408513	AgeGroup_2	['Depression', 'Sleep']	{'Sleep', 'Depression'}
Physical_Activity-BMI (syn)	Sleep	0.004835602084545428	0.021676029785984575	22.308522973483193	AgeGroup_2	['Physical_Activity', 'BMI']	{'Physical_Activity', 'BMI'}
Health_vs_Peers-Memory_Problems (syn)	Pain	0.014367887790081416	0.06445366961770516	22.29180723968371	AgeGroup_2	['Health_vs_Peers', 'Memory_Problems']	{'Memory_Problems', 'Health_vs_Peers'}
Health_vs_Peers-Memory_Complaints (syn)	Pain	0.014367887790081416	0.06445366961770516	22.29180723968371	AgeGroup_2	['Health_vs_Peers', 'Memory_Complaints']	{'Health_vs_Peers', 'Memory_Complaints'}
Depression-WHR_Obesity (syn)	Memory_Problems	0.002107224720686166	0.009456882510046635	22.282445810736572	AgeGroup_2	['Depression', 'WHR_Obesity']	{'WHR_Obesity', 'Depression'}
Depression-WHR_Obesity (syn)	Memory_Complaints	0.0021072247206861514	0.009456882510046697	22.28244581073627	AgeGroup_2	['Depression', 'WHR_Obesity']	{'WHR_Obesity', 'Depression'}
Anxiety-Depression (syn)	Sleep	0.0051454523796751195	0.0230986884821082	22.275950358223533	AgeGroup_2	['Anxiety', 'Depression']	{'Depression', 'Anxiety'}
Anxiety-Pain (syn)	grip_category	0.0026563910905942475	0.01193384875728383	22.259299113145858	AgeGroup_2	['Anxiety', 'Pain']	{'Pain', 'Anxiety'}
Sleep-BMI (syn)	functionality_state	0.018266776492505448	0.08208044602310888	22.254723722337754	AgeGroup_2	['Sleep', 'BMI']	{'Sleep', 'BMI'}
grip_category-WHR_Obesity (syn)	BMI	0.014337374142231431	0.06456864450443983	22.204855394239495	AgeGroup_2	['grip_category', 'WHR_Obesity']	{'WHR_Obesity', 'grip_category'}
Hearing-Alcohol_Use (syn)	General_Health	0.002325028367649118	0.010477332826416	22.191032834111507	AgeGroup_2	['Hearing', 'Alcohol_Use']	{'Hearing', 'Alcohol_Use'}
Anxiety-grip_category (syn)	Physical_Activity	0.011961777680389302	0.05393696892891539	22.17732645702425	AgeGroup_2	['Anxiety', 'grip_category']	{'grip_category', 'Anxiety'}
Depression-General_Health (syn)	BMI	0.004495828016879814	0.02029137230822917	22.15635270294917	AgeGroup_2	['Depression', 'General_Health']	{'General_Health', 'Depression'}
Physical_Activity-functionality_state (syn)	Alcohol_Use	0.012002895787105323	0.0541768504404577	22.155026897137432	AgeGroup_2	['Physical_Activity', 'functionality_state']	{'Physical_Activity', 'functionality_state'}
MMSE_Spell-Pain (syn)	Memory_Complaints	0.0033174415683512436	0.015003519034934827	22.11108980917592	AgeGroup_2	['MMSE_Spell', 'Pain']	{'Pain', 'MMSE_Spell'}
MMSE_Spell-Pain (syn)	Memory_Problems	0.00331744156835115	0.015003519034934765	22.111089809175386	AgeGroup_2	['MMSE_Spell', 'Pain']	{'Pain', 'MMSE_Spell'}
Pain-functionality_state (syn)	General_Health	0.04668170834697704	0.21128426934742803	22.094265934306435	AgeGroup_2	['Pain', 'functionality_state']	{'Pain', 'functionality_state'}
Anxiety-grip_category (syn)	Sleep	0.005248356971311039	0.023812924801737922	22.039951056024844	AgeGroup_2	['Anxiety', 'grip_category']	{'grip_category', 'Anxiety'}
Sleep-Health_vs_Peers (syn)	functionality_state	0.01990923137700576	0.09049196942256126	22.00110297526803	AgeGroup_2	['Sleep', 'Health_vs_Peers']	{'Health_vs_Peers', 'Sleep'}
BMI-Memory_Problems (syn)	functionality_state	0.018056531182392525	0.08227294459040493	21.947107001319562	AgeGroup_2	['BMI', 'Memory_Problems']	{'Memory_Problems', 'BMI'}
BMI-Memory_Complaints (syn)	functionality_state	0.018056531182392525	0.08227294459040493	21.947107001319562	AgeGroup_2	['BMI', 'Memory_Complaints']	{'Memory_Complaints', 'BMI'}
BMI-Memory_Problems (syn)	Pain	0.014760113046540523	0.06764280858398639	21.82066853154705	AgeGroup_2	['BMI', 'Memory_Problems']	{'Memory_Problems', 'BMI'}
BMI-Memory_Complaints (syn)	Pain	0.014760113046540523	0.06764280858398639	21.82066853154705	AgeGroup_2	['BMI', 'Memory_Complaints']	{'Memory_Complaints', 'BMI'}
Hearing-Health_vs_Peers (syn)	Anxiety	0.006456327389732874	0.02962341712700286	21.79467467258424	AgeGroup_2	['Hearing', 'Health_vs_Peers']	{'Hearing', 'Health_vs_Peers'}
Alcohol_Use-Memory_Complaints (syn)	MMSE_Spell	0.007134594408983148	0.03288380248422575	21.696378976870413	AgeGroup_2	['Alcohol_Use', 'Memory_Complaints']	{'Alcohol_Use', 'Memory_Complaints'}
Alcohol_Use-Memory_Problems (syn)	MMSE_Spell	0.007134594408983148	0.03288380248422575	21.696378976870413	AgeGroup_2	['Alcohol_Use', 'Memory_Problems']	{'Memory_Problems', 'Alcohol_Use'}
Health_vs_Peers-grip_category (syn)	functionality_state	0.01951239082235853	0.090095128867914	21.657542497070082	AgeGroup_2	['Health_vs_Peers', 'grip_category']	{'grip_category', 'Health_vs_Peers'}
Sleep-MAP_NormalElevated_vs_H (syn)	Anxiety	0.005230401889394049	0.024152143030650206	21.65605711574506	AgeGroup_2	['Sleep', 'MAP_NormalElevated_vs_H']	{'Sleep', 'MAP_NormalElevated_vs_H'}
grip_category-MAP_NormalElevated_vs_H (syn)	General_Health	0.006534450779167197	0.030176461440982523	21.654131952969102	AgeGroup_2	['grip_category', 'MAP_NormalElevated_vs_H']	{'grip_category', 'MAP_NormalElevated_vs_H'}
Alcohol_Use-WHR_Obesity (syn)	General_Health	0.0021874938514801247	0.010125926296920607	21.60290117996773	AgeGroup_2	['Alcohol_Use', 'WHR_Obesity']	{'WHR_Obesity', 'Alcohol_Use'}
General_Health-functionality_state (syn)	grip_category	0.009233587973060252	0.042791322667839735	21.57817846560712	AgeGroup_2	['General_Health', 'functionality_state']	{'General_Health', 'functionality_state'}
Depression-grip_category (syn)	Memory_Complaints	0.001961906114111796	0.009120138138351011	21.511802610333305	AgeGroup_2	['Depression', 'grip_category']	{'grip_category', 'Depression'}
Depression-grip_category (syn)	Memory_Problems	0.0019619061141117264	0.009120138138350949	21.51180261033269	AgeGroup_2	['Depression', 'grip_category']	{'grip_category', 'Depression'}
Depression-WHR_Obesity (syn)	MAP_NormalElevated_vs_H	0.0006140954392844808	0.002858882827774606	21.480259117947178	AgeGroup_2	['Depression', 'WHR_Obesity']	{'WHR_Obesity', 'Depression'}
Alcohol_Use-WHR_Obesity (syn)	Sleep	0.003017421643880942	0.014075086818166875	21.438032197331253	AgeGroup_2	['Alcohol_Use', 'WHR_Obesity']	{'WHR_Obesity', 'Alcohol_Use'}
General_Health-grip_category (syn)	Physical_Activity	0.026805969223447454	0.12518451774149064	21.413166505783483	AgeGroup_2	['General_Health', 'grip_category']	{'General_Health', 'grip_category'}
MMSE_Spell-Physical_Activity (syn)	Alcohol_Use	0.011512094956584512	0.05378488964855866	21.403957564674513	AgeGroup_2	['MMSE_Spell', 'Physical_Activity']	{'Physical_Activity', 'MMSE_Spell'}
Sleep-functionality_state (syn)	Alcohol_Use	0.005579620004550969	0.026098688923329373	21.378928347482617	AgeGroup_2	['Sleep', 'functionality_state']	{'Sleep', 'functionality_state'}
General_Health-Physical_Activity (syn)	BMI	0.006526652063048665	0.0306549121503384	21.290721797017504	AgeGroup_2	['General_Health', 'Physical_Activity']	{'General_Health', 'Physical_Activity'}
Sleep-MAP_NormalElevated_vs_H (syn)	Memory_Problems	0.001771768644010434	0.008386060896473969	21.127543263552948	AgeGroup_2	['Sleep', 'MAP_NormalElevated_vs_H']	{'Sleep', 'MAP_NormalElevated_vs_H'}
Sleep-MAP_NormalElevated_vs_H (syn)	Memory_Complaints	0.0017717686440103999	0.008386060896474038	21.12754326355237	AgeGroup_2	['Sleep', 'MAP_NormalElevated_vs_H']	{'Sleep', 'MAP_NormalElevated_vs_H'}
Health_vs_Peers-functionality_state (syn)	Anxiety	0.006192198760543398	0.029359288497813385	21.091106349544468	AgeGroup_2	['Health_vs_Peers', 'functionality_state']	{'Health_vs_Peers', 'functionality_state'}
Pain-Alcohol_Use (syn)	BMI	0.014393251425376882	0.06834718763811597	21.059025137341614	AgeGroup_2	['Pain', 'Alcohol_Use']	{'Alcohol_Use', 'Pain'}
Health_vs_Peers-Memory_Problems (syn)	Sleep	0.005073555686581454	0.02411126245515261	21.04226477571782	AgeGroup_2	['Health_vs_Peers', 'Memory_Problems']	{'Memory_Problems', 'Health_vs_Peers'}
Health_vs_Peers-Memory_Complaints (syn)	Sleep	0.005073555686581454	0.02411126245515261	21.04226477571782	AgeGroup_2	['Health_vs_Peers', 'Memory_Complaints']	{'Health_vs_Peers', 'Memory_Complaints'}
MMSE_Spell-Alcohol_Use (syn)	WHR_Obesity	0.0010492402796905688	0.00499304663720407	21.014029227616156	AgeGroup_2	['MMSE_Spell', 'Alcohol_Use']	{'Alcohol_Use', 'MMSE_Spell'}
MMSE_Spell-Memory_Problems (syn)	WHR_Obesity	0.00030818580046844033	0.0014672541433508788	21.004254911464297	AgeGroup_2	['MMSE_Spell', 'Memory_Problems']	{'Memory_Problems', 'MMSE_Spell'}
MMSE_Spell-Memory_Complaints (syn)	WHR_Obesity	0.00030818580046844033	0.0014672541433508788	21.004254911464297	AgeGroup_2	['MMSE_Spell', 'Memory_Complaints']	{'MMSE_Spell', 'Memory_Complaints'}
General_Health-functionality_state (syn)	WHR_Obesity	0.00031075637278891045	0.0014803000752574877	20.99279585153413	AgeGroup_2	['General_Health', 'functionality_state']	{'General_Health', 'functionality_state'}
grip_category-WHR_Obesity (syn)	Sleep	0.0022319630610616115	0.010646419874772672	20.964447084699163	AgeGroup_2	['grip_category', 'WHR_Obesity']	{'WHR_Obesity', 'grip_category'}
Anxiety-Hearing (syn)	MMSE_Spell	0.0011191642985497153	0.0053387078371618145	20.963205567448504	AgeGroup_2	['Anxiety', 'Hearing']	{'Hearing', 'Anxiety'}
MMSE_Spell-Memory_Problems (syn)	functionality_state	0.008925939821800295	0.042696539271270956	20.905534673641	AgeGroup_2	['MMSE_Spell', 'Memory_Problems']	{'Memory_Problems', 'MMSE_Spell'}
MMSE_Spell-Memory_Complaints (syn)	functionality_state	0.008925939821800295	0.042696539271270956	20.905534673641	AgeGroup_2	['MMSE_Spell', 'Memory_Complaints']	{'MMSE_Spell', 'Memory_Complaints'}
General_Health-functionality_state (syn)	Memory_Complaints	0.003142248256974606	0.015149859847701584	20.741104462767176	AgeGroup_2	['General_Health', 'functionality_state']	{'General_Health', 'functionality_state'}
General_Health-functionality_state (syn)	Memory_Problems	0.003142248256974507	0.01514985984770149	20.741104462766653	AgeGroup_2	['General_Health', 'functionality_state']	{'General_Health', 'functionality_state'}
Pain-General_Health (syn)	functionality_state	0.060959953832409056	0.29531420301654376	20.64240500786006	AgeGroup_2	['Pain', 'General_Health']	{'General_Health', 'Pain'}
BMI-Alcohol_Use (syn)	Memory_Complaints	0.0017416971722309992	0.008451332571966291	20.608550869342668	AgeGroup_2	['BMI', 'Alcohol_Use']	{'Alcohol_Use', 'BMI'}
BMI-Alcohol_Use (syn)	Memory_Problems	0.0017416971722308658	0.008451332571966157	20.608550869341418	AgeGroup_2	['BMI', 'Alcohol_Use']	{'Alcohol_Use', 'BMI'}
Pain-Memory_Complaints (syn)	grip_category	0.002446167205550448	0.01187523306480004	20.598898499106113	AgeGroup_2	['Pain', 'Memory_Complaints']	{'Pain', 'Memory_Complaints'}
Pain-Memory_Problems (syn)	grip_category	0.002446167205550448	0.01187523306480004	20.598898499106113	AgeGroup_2	['Pain', 'Memory_Problems']	{'Memory_Problems', 'Pain'}
Depression-Health_vs_Peers (syn)	General_Health	0.041111367639407315	0.20037420999854286	20.517294935164703	AgeGroup_2	['Depression', 'Health_vs_Peers']	{'Health_vs_Peers', 'Depression'}
General_Health-Memory_Problems (syn)	Anxiety	0.012769942409664859	0.06250477293369375	20.430347652348814	AgeGroup_2	['General_Health', 'Memory_Problems']	{'General_Health', 'Memory_Problems'}
General_Health-Memory_Complaints (syn)	Anxiety	0.012769942409664859	0.06250477293369375	20.430347652348814	AgeGroup_2	['General_Health', 'Memory_Complaints']	{'General_Health', 'Memory_Complaints'}
Anxiety-BMI (syn)	General_Health	0.012831599275104664	0.06294132274667903	20.386605675174973	AgeGroup_2	['Anxiety', 'BMI']	{'BMI', 'Anxiety'}
Memory_Complaints-grip_category (syn)	BMI	0.00408814527561667	0.020070777571431594	20.36864421952275	AgeGroup_2	['Memory_Complaints', 'grip_category']	{'grip_category', 'Memory_Complaints'}
Memory_Problems-grip_category (syn)	BMI	0.00408814527561667	0.020070777571431594	20.36864421952275	AgeGroup_2	['Memory_Problems', 'grip_category']	{'Memory_Problems', 'grip_category'}
Health_vs_Peers-BMI (syn)	Depression	0.006686815070828207	0.03284889496841953	20.356286192448234	AgeGroup_2	['Health_vs_Peers', 'BMI']	{'Health_vs_Peers', 'BMI'}
Pain-Alcohol_Use (syn)	Health_vs_Peers	0.012808611881499015	0.06292999604196955	20.353746523290166	AgeGroup_2	['Pain', 'Alcohol_Use']	{'Alcohol_Use', 'Pain'}
Sleep-WHR_Obesity (syn)	General_Health	0.004577218824580294	0.022494411214825247	20.34824908670477	AgeGroup_2	['Sleep', 'WHR_Obesity']	{'WHR_Obesity', 'Sleep'}
General_Health-BMI (syn)	Pain	0.03917205553241896	0.19266522918272713	20.331668406688728	AgeGroup_2	['General_Health', 'BMI']	{'General_Health', 'BMI'}
Health_vs_Peers-WHR_Obesity (syn)	Alcohol_Use	0.004233780697531121	0.020824206839584365	20.331053807452594	AgeGroup_2	['Health_vs_Peers', 'WHR_Obesity']	{'WHR_Obesity', 'Health_vs_Peers'}
Hearing-MAP_NormalElevated_vs_H (syn)	Pain	0.0015630103338868924	0.007725742916488519	20.231197837958955	AgeGroup_2	['Hearing', 'MAP_NormalElevated_vs_H']	{'Hearing', 'MAP_NormalElevated_vs_H'}
BMI-grip_category (syn)	Pain	0.013400147642152676	0.06628284317959854	20.216615641914952	AgeGroup_2	['BMI', 'grip_category']	{'grip_category', 'BMI'}
General_Health-Physical_Activity (syn)	grip_category	0.010781538833787489	0.053514686341092785	20.146878494378047	AgeGroup_2	['General_Health', 'Physical_Activity']	{'General_Health', 'Physical_Activity'}
Anxiety-BMI (syn)	Health_vs_Peers	0.005589886287644725	0.027746533140736128	20.146251278643252	AgeGroup_2	['Anxiety', 'BMI']	{'BMI', 'Anxiety'}
grip_category-functionality_state (syn)	Alcohol_Use	0.005623281319666666	0.02810383878529627	20.008943840827634	AgeGroup_2	['grip_category', 'functionality_state']	{'grip_category', 'functionality_state'}
Depression-MAP_NormalElevated_vs_H (syn)	BMI	0.0027515763058538825	0.013757953005312242	19.99989609494552	AgeGroup_2	['Depression', 'MAP_NormalElevated_vs_H']	{'Depression', 'MAP_NormalElevated_vs_H'}
Physical_Activity-grip_category (syn)	WHR_Obesity	0.0008366340801691353	0.004190817068394523	19.963507509757395	AgeGroup_2	['Physical_Activity', 'grip_category']	{'Physical_Activity', 'grip_category'}
Pain-functionality_state (syn)	Alcohol_Use	0.005991597632235294	0.030129164624961142	19.886371583204895	AgeGroup_2	['Pain', 'functionality_state']	{'Pain', 'functionality_state'}
Physical_Activity-Alcohol_Use (syn)	MMSE_Spell	0.012335769421250784	0.06208600127732948	19.868841876526446	AgeGroup_2	['Physical_Activity', 'Alcohol_Use']	{'Alcohol_Use', 'Physical_Activity'}
Pain-functionality_state (syn)	BMI	0.015829000627399472	0.07974305956807695	19.850004142224055	AgeGroup_2	['Pain', 'functionality_state']	{'Pain', 'functionality_state'}
WHR_Obesity-functionality_state (syn)	Alcohol_Use	0.005042200264690745	0.025441874535886436	19.81850927524459	AgeGroup_2	['WHR_Obesity', 'functionality_state']	{'WHR_Obesity', 'functionality_state'}
Pain-Physical_Activity (syn)	Depression	0.017523806552967352	0.08886440290988634	19.719714507886255	AgeGroup_2	['Pain', 'Physical_Activity']	{'Physical_Activity', 'Pain'}
Hearing-BMI (syn)	Anxiety	0.001816279067941419	0.009272129588929564	19.58858588549022	AgeGroup_2	['Hearing', 'BMI']	{'Hearing', 'BMI'}
BMI-Alcohol_Use (syn)	Anxiety	0.00043650757480951123	0.0022768433088233052	19.171612430154564	AgeGroup_2	['BMI', 'Alcohol_Use']	{'Alcohol_Use', 'BMI'}
Alcohol_Use-functionality_state (syn)	MMSE_Spell	0.00879491387432459	0.045907899553601	19.15773529140851	AgeGroup_2	['Alcohol_Use', 'functionality_state']	{'Alcohol_Use', 'functionality_state'}
Physical_Activity-grip_category (syn)	MMSE_Spell	0.011702787703433415	0.06110432923604825	19.152141672687577	AgeGroup_2	['Physical_Activity', 'grip_category']	{'Physical_Activity', 'grip_category'}
Sleep-WHR_Obesity (syn)	grip_category	0.002056493255302657	0.010759867647209763	19.11262594234553	AgeGroup_2	['Sleep', 'WHR_Obesity']	{'WHR_Obesity', 'Sleep'}
Anxiety-Physical_Activity (syn)	Hearing	0.0023617870978728983	0.012404961237500175	19.039052623020055	AgeGroup_2	['Anxiety', 'Physical_Activity']	{'Physical_Activity', 'Anxiety'}
Anxiety-General_Health (syn)	Depression	0.028301988356126743	0.14880559594851403	19.01943819768652	AgeGroup_2	['Anxiety', 'General_Health']	{'General_Health', 'Anxiety'}
Memory_Complaints-WHR_Obesity (syn)	Hearing	0.0018295693636136813	0.009705131880843012	18.851566223691137	AgeGroup_2	['Memory_Complaints', 'WHR_Obesity']	{'WHR_Obesity', 'Memory_Complaints'}
Memory_Problems-WHR_Obesity (syn)	Hearing	0.0018295693636136813	0.009705131880843012	18.851566223691137	AgeGroup_2	['Memory_Problems', 'WHR_Obesity']	{'Memory_Problems', 'WHR_Obesity'}
General_Health-Health_vs_Peers (syn)	MAP_NormalElevated_vs_H	0.00125412662421275	0.006654982711649339	18.84492685484277	AgeGroup_2	['General_Health', 'Health_vs_Peers']	{'General_Health', 'Health_vs_Peers'}
Health_vs_Peers-BMI (syn)	Physical_Activity	0.014152842485769562	0.07530691344661689	18.793550071338597	AgeGroup_2	['Health_vs_Peers', 'BMI']	{'Health_vs_Peers', 'BMI'}
Health_vs_Peers-MAP_NormalElevated_vs_H (syn)	grip_category	0.0037380109811070714	0.0199271768247424	18.7583570617279	AgeGroup_2	['Health_vs_Peers', 'MAP_NormalElevated_vs_H']	{'Health_vs_Peers', 'MAP_NormalElevated_vs_H'}
Health_vs_Peers-MAP_NormalElevated_vs_H (syn)	Anxiety	0.00533453483390286	0.02854235082338432	18.689893018665988	AgeGroup_2	['Health_vs_Peers', 'MAP_NormalElevated_vs_H']	{'Health_vs_Peers', 'MAP_NormalElevated_vs_H'}
Pain-grip_category (syn)	Sleep	0.010375469026881906	0.05551719188765409	18.68874969014635	AgeGroup_2	['Pain', 'grip_category']	{'Pain', 'grip_category'}
Pain-functionality_state (syn)	Hearing	0.001351919691193663	0.007288843699455098	18.547793682209573	AgeGroup_2	['Pain', 'functionality_state']	{'Pain', 'functionality_state'}
Depression-Sleep (syn)	functionality_state	0.015492604456958325	0.08369890144713549	18.509925684918944	AgeGroup_2	['Depression', 'Sleep']	{'Sleep', 'Depression'}
Anxiety-Alcohol_Use (syn)	Physical_Activity	0.00937509035461772	0.05093720478655538	18.405192027914786	AgeGroup_2	['Anxiety', 'Alcohol_Use']	{'Alcohol_Use', 'Anxiety'}
Depression-Pain (syn)	Physical_Activity	0.016389637621457117	0.0895564643027019	18.300898487975083	AgeGroup_2	['Depression', 'Pain']	{'Pain', 'Depression'}
Anxiety-Sleep (syn)	General_Health	0.011213012786077645	0.06132273625765203	18.2852453598374	AgeGroup_2	['Anxiety', 'Sleep']	{'Sleep', 'Anxiety'}
BMI-MAP_NormalElevated_vs_H (syn)	grip_category	0.0034117191179264903	0.018680109571537002	18.26391384301593	AgeGroup_2	['BMI', 'MAP_NormalElevated_vs_H']	{'BMI', 'MAP_NormalElevated_vs_H'}
Sleep-General_Health (syn)	Pain	0.034237983073838685	0.18773115672414686	18.237773458216182	AgeGroup_2	['Sleep', 'General_Health']	{'General_Health', 'Sleep'}
Alcohol_Use-Memory_Complaints (syn)	grip_category	0.00033221419894801426	0.0018300033336790577	18.153748292913075	AgeGroup_2	['Alcohol_Use', 'Memory_Complaints']	{'Alcohol_Use', 'Memory_Complaints'}
Alcohol_Use-Memory_Problems (syn)	grip_category	0.00033221419894801426	0.0018300033336790577	18.153748292913075	AgeGroup_2	['Alcohol_Use', 'Memory_Problems']	{'Memory_Problems', 'Alcohol_Use'}
Depression-Sleep (syn)	General_Health	0.013222412298532207	0.07293704538156547	18.12852745728869	AgeGroup_2	['Depression', 'Sleep']	{'Sleep', 'Depression'}
MMSE_Spell-WHR_Obesity (syn)	grip_category	0.0030200910024758155	0.016719077376298144	18.063742002637404	AgeGroup_2	['MMSE_Spell', 'WHR_Obesity']	{'WHR_Obesity', 'MMSE_Spell'}
Sleep-WHR_Obesity (syn)	BMI	0.011059474855459281	0.061290745217667676	18.044281915944588	AgeGroup_2	['Sleep', 'WHR_Obesity']	{'WHR_Obesity', 'Sleep'}
Memory_Complaints-MAP_NormalElevated_vs_H (syn)	Depression	0.00164768005700804	0.009141184516932726	18.024798142472132	AgeGroup_2	['Memory_Complaints', 'MAP_NormalElevated_vs_H']	{'Memory_Complaints', 'MAP_NormalElevated_vs_H'}
Memory_Problems-MAP_NormalElevated_vs_H (syn)	Depression	0.00164768005700804	0.009141184516932726	18.024798142472132	AgeGroup_2	['Memory_Problems', 'MAP_NormalElevated_vs_H']	{'Memory_Problems', 'MAP_NormalElevated_vs_H'}
Pain-functionality_state (syn)	Depression	0.015672404347881353	0.08701300070480035	18.01156634173718	AgeGroup_2	['Pain', 'functionality_state']	{'Pain', 'functionality_state'}
Anxiety-MMSE_Spell (syn)	Physical_Activity	0.010984493188899729	0.061014888421097827	18.00297185350829	AgeGroup_2	['Anxiety', 'MMSE_Spell']	{'MMSE_Spell', 'Anxiety'}
Health_vs_Peers-MAP_NormalElevated_vs_H (syn)	Depression	0.00571697009982339	0.03178743445303771	17.985000042295198	AgeGroup_2	['Health_vs_Peers', 'MAP_NormalElevated_vs_H']	{'Health_vs_Peers', 'MAP_NormalElevated_vs_H'}
Pain-BMI (syn)	Sleep	0.009790815098473767	0.05454866859682809	17.948770062268917	AgeGroup_2	['Pain', 'BMI']	{'Pain', 'BMI'}
MMSE_Spell-MAP_NormalElevated_vs_H (syn)	Depression	0.0016322656132648173	0.009106127379324779	17.924915227639286	AgeGroup_2	['MMSE_Spell', 'MAP_NormalElevated_vs_H']	{'MMSE_Spell', 'MAP_NormalElevated_vs_H'}
Anxiety-Hearing (syn)	Health_vs_Peers	0.004873923276814443	0.02729033118477764	17.859524106959483	AgeGroup_2	['Anxiety', 'Hearing']	{'Hearing', 'Anxiety'}
Memory_Complaints-MAP_NormalElevated_vs_H (syn)	Anxiety	0.0035378576658184617	0.01981988168592266	17.850044323580764	AgeGroup_2	['Memory_Complaints', 'MAP_NormalElevated_vs_H']	{'Memory_Complaints', 'MAP_NormalElevated_vs_H'}
Memory_Problems-MAP_NormalElevated_vs_H (syn)	Anxiety	0.0035378576658184617	0.01981988168592266	17.850044323580764	AgeGroup_2	['Memory_Problems', 'MAP_NormalElevated_vs_H']	{'Memory_Problems', 'MAP_NormalElevated_vs_H'}
MMSE_Spell-Hearing (syn)	BMI	0.0008526510513756143	0.004812732343167968	17.71656910416005	AgeGroup_2	['MMSE_Spell', 'Hearing']	{'Hearing', 'MMSE_Spell'}
General_Health-Physical_Activity (syn)	Pain	0.032963982771206296	0.18645715642151447	17.67911910910314	AgeGroup_2	['General_Health', 'Physical_Activity']	{'General_Health', 'Physical_Activity'}
General_Health-Alcohol_Use (syn)	grip_category	0.005814685358073638	0.03291248911340314	17.667109096606403	AgeGroup_2	['General_Health', 'Alcohol_Use']	{'General_Health', 'Alcohol_Use'}
General_Health-WHR_Obesity (syn)	BMI	0.01074068794893819	0.06099891771077099	17.607997571146473	AgeGroup_2	['General_Health', 'WHR_Obesity']	{'General_Health', 'WHR_Obesity'}
Pain-Health_vs_Peers (syn)	Sleep	0.009600237402985988	0.054543207842998834	17.60116022258906	AgeGroup_2	['Pain', 'Health_vs_Peers']	{'Pain', 'Health_vs_Peers'}
General_Health-BMI (syn)	Sleep	0.003930184390509512	0.022376223243450857	17.564109670115176	AgeGroup_2	['General_Health', 'BMI']	{'General_Health', 'BMI'}
General_Health-functionality_state (syn)	Pain	0.04997243391116051	0.28457151578617984	17.56058886396367	AgeGroup_2	['General_Health', 'functionality_state']	{'General_Health', 'functionality_state'}
Hearing-General_Health (syn)	MAP_NormalElevated_vs_H	0.0011645080141314602	0.006641625845938122	17.533478114303122	AgeGroup_2	['Hearing', 'General_Health']	{'Hearing', 'General_Health'}
Depression-WHR_Obesity (syn)	Hearing	0.0013570031316835144	0.007748003195838138	17.51423040729297	AgeGroup_2	['Depression', 'WHR_Obesity']	{'WHR_Obesity', 'Depression'}
Physical_Activity-functionality_state (syn)	Anxiety	0.0033095162078905656	0.018915362697555244	17.496445935547992	AgeGroup_2	['Physical_Activity', 'functionality_state']	{'Physical_Activity', 'functionality_state'}
Memory_Problems-grip_category (syn)	functionality_state	0.007263629214153639	0.041529789590547914	17.490166181354372	AgeGroup_2	['Memory_Problems', 'grip_category']	{'Memory_Problems', 'grip_category'}
Memory_Complaints-grip_category (syn)	functionality_state	0.007263629214153639	0.041529789590547914	17.490166181354372	AgeGroup_2	['Memory_Complaints', 'grip_category']	{'grip_category', 'Memory_Complaints'}
Depression-MMSE_Spell (syn)	Hearing	0.0013496823678085486	0.007740682431963174	17.43621934721646	AgeGroup_2	['Depression', 'MMSE_Spell']	{'MMSE_Spell', 'Depression'}
Sleep-Memory_Problems (syn)	Physical_Activity	0.0033714396393680736	0.019336426915670047	17.43569095816711	AgeGroup_2	['Sleep', 'Memory_Problems']	{'Memory_Problems', 'Sleep'}
Sleep-Memory_Complaints (syn)	Physical_Activity	0.0033714396393680736	0.019336426915670047	17.43569095816711	AgeGroup_2	['Sleep', 'Memory_Complaints']	{'Sleep', 'Memory_Complaints'}
Hearing-MAP_NormalElevated_vs_H (syn)	Memory_Complaints	0.0017264459108960583	0.009909714407653734	17.421752432770855	AgeGroup_2	['Hearing', 'MAP_NormalElevated_vs_H']	{'Hearing', 'MAP_NormalElevated_vs_H'}
Hearing-MAP_NormalElevated_vs_H (syn)	Memory_Problems	0.0017264459108960438	0.009909714407653755	17.42175243277067	AgeGroup_2	['Hearing', 'MAP_NormalElevated_vs_H']	{'Hearing', 'MAP_NormalElevated_vs_H'}
Memory_Complaints-WHR_Obesity (syn)	grip_category	0.0007361180888598904	0.004231414443718683	17.39650177619968	AgeGroup_2	['Memory_Complaints', 'WHR_Obesity']	{'WHR_Obesity', 'Memory_Complaints'}
Memory_Problems-WHR_Obesity (syn)	grip_category	0.0007361180888598904	0.004231414443718683	17.39650177619968	AgeGroup_2	['Memory_Problems', 'WHR_Obesity']	{'Memory_Problems', 'WHR_Obesity'}
Pain-grip_category (syn)	Memory_Complaints	0.0024585162161541267	0.01421740715768676	17.29229661137551	AgeGroup_2	['Pain', 'grip_category']	{'Pain', 'grip_category'}
Pain-grip_category (syn)	Memory_Problems	0.0024585162161539554	0.014217407157686624	17.292296611374468	AgeGroup_2	['Pain', 'grip_category']	{'Pain', 'grip_category'}
Sleep-functionality_state (syn)	Health_vs_Peers	0.014903081630100526	0.08640924645690838	17.247091302355678	AgeGroup_2	['Sleep', 'functionality_state']	{'Sleep', 'functionality_state'}
MMSE_Spell-Health_vs_Peers (syn)	Depression	0.0053932449764718055	0.03136172317131229	17.196902564987894	AgeGroup_2	['MMSE_Spell', 'Health_vs_Peers']	{'MMSE_Spell', 'Health_vs_Peers'}
Hearing-grip_category (syn)	Anxiety	0.0016649083036937725	0.009681657696103022	17.196521049942895	AgeGroup_2	['Hearing', 'grip_category']	{'Hearing', 'grip_category'}
Health_vs_Peers-Physical_Activity (syn)	Alcohol_Use	0.008758684070746255	0.05099313400856487	17.176202720301788	AgeGroup_2	['Health_vs_Peers', 'Physical_Activity']	{'Physical_Activity', 'Health_vs_Peers'}
Anxiety-Sleep (syn)	MMSE_Spell	0.0007782808675619081	0.0045479501608228666	17.112783562718125	AgeGroup_2	['Anxiety', 'Sleep']	{'Sleep', 'Anxiety'}
Depression-Hearing (syn)	Health_vs_Peers	0.005473023695545756	0.03202351012648435	17.090642699469132	AgeGroup_2	['Depression', 'Hearing']	{'Hearing', 'Depression'}
Depression-Alcohol_Use (syn)	MMSE_Spell	0.00526775854987737	0.03087279355594546	17.062785524515352	AgeGroup_2	['Depression', 'Alcohol_Use']	{'Alcohol_Use', 'Depression'}
Health_vs_Peers-BMI (syn)	Hearing	0.00123425149500261	0.007285009745964971	16.942345144922268	AgeGroup_2	['Health_vs_Peers', 'BMI']	{'Health_vs_Peers', 'BMI'}
Depression-Memory_Problems (syn)	Health_vs_Peers	0.005376146233136864	0.03186582916059849	16.871195179143083	AgeGroup_2	['Depression', 'Memory_Problems']	{'Memory_Problems', 'Depression'}
Depression-Memory_Complaints (syn)	Health_vs_Peers	0.005376146233136864	0.03186582916059849	16.871195179143083	AgeGroup_2	['Depression', 'Memory_Complaints']	{'Memory_Complaints', 'Depression'}
Health_vs_Peers-grip_category (syn)	Depression	0.00540550327219345	0.032245661552357564	16.76350557552211	AgeGroup_2	['Health_vs_Peers', 'grip_category']	{'grip_category', 'Health_vs_Peers'}
Anxiety-Depression (syn)	Pain	0.014350239837776918	0.0858161212650102	16.722079285617795	AgeGroup_2	['Anxiety', 'Depression']	{'Depression', 'Anxiety'}
Depression-General_Health (syn)	Physical_Activity	0.019719598848208602	0.11809814736625181	16.697636066256997	AgeGroup_2	['Depression', 'General_Health']	{'General_Health', 'Depression'}
Anxiety-Health_vs_Peers (syn)	Memory_Complaints	0.003199109896023573	0.019168026464273243	16.6898240775403	AgeGroup_2	['Anxiety', 'Health_vs_Peers']	{'Health_vs_Peers', 'Anxiety'}
Anxiety-Health_vs_Peers (syn)	Memory_Problems	0.003199109896023479	0.019168026464273083	16.689824077539953	AgeGroup_2	['Anxiety', 'Health_vs_Peers']	{'Health_vs_Peers', 'Anxiety'}
Sleep-Hearing (syn)	BMI	0.0012935438218611164	0.007770204236038133	16.64748805265211	AgeGroup_2	['Sleep', 'Hearing']	{'Hearing', 'Sleep'}
MMSE_Spell-MAP_NormalElevated_vs_H (syn)	grip_category	0.0027970128031763295	0.016833969235587203	16.615289977264617	AgeGroup_2	['MMSE_Spell', 'MAP_NormalElevated_vs_H']	{'MMSE_Spell', 'MAP_NormalElevated_vs_H'}
Sleep-General_Health (syn)	Physical_Activity	0.01949675229870766	0.11787530081675086	16.540150619863393	AgeGroup_2	['Sleep', 'General_Health']	{'General_Health', 'Sleep'}
Anxiety-MMSE_Spell (syn)	Pain	0.006955603138939683	0.04212277107381781	16.512691263237112	AgeGroup_2	['Anxiety', 'MMSE_Spell']	{'MMSE_Spell', 'Anxiety'}
Pain-Health_vs_Peers (syn)	Anxiety	0.007539866651227918	0.04572346202547235	16.490148202311296	AgeGroup_2	['Pain', 'Health_vs_Peers']	{'Pain', 'Health_vs_Peers'}
Sleep-Physical_Activity (syn)	General_Health	0.019337992494327185	0.11766499572627512	16.4347879120425	AgeGroup_2	['Sleep', 'Physical_Activity']	{'Physical_Activity', 'Sleep'}
MMSE_Spell-WHR_Obesity (syn)	Anxiety	0.0003157414105493891	0.0019224306756117113	16.424072636529335	AgeGroup_2	['MMSE_Spell', 'WHR_Obesity']	{'WHR_Obesity', 'MMSE_Spell'}
Pain-Memory_Complaints (syn)	Health_vs_Peers	0.00987239281463349	0.06021797164994984	16.39442934415363	AgeGroup_2	['Pain', 'Memory_Complaints']	{'Pain', 'Memory_Complaints'}
Pain-Memory_Problems (syn)	Health_vs_Peers	0.00987239281463349	0.06021797164994984	16.39442934415363	AgeGroup_2	['Pain', 'Memory_Problems']	{'Memory_Problems', 'Pain'}
Alcohol_Use-Memory_Problems (syn)	WHR_Obesity	0.0007921516584229777	0.004838169608684479	16.372961729185167	AgeGroup_2	['Alcohol_Use', 'Memory_Problems']	{'Memory_Problems', 'Alcohol_Use'}
Alcohol_Use-Memory_Complaints (syn)	WHR_Obesity	0.0007921516584229777	0.004838169608684479	16.372961729185167	AgeGroup_2	['Alcohol_Use', 'Memory_Complaints']	{'Alcohol_Use', 'Memory_Complaints'}
Hearing-WHR_Obesity (syn)	Pain	0.0012049936738954894	0.007367726256497117	16.35502775137559	AgeGroup_2	['Hearing', 'WHR_Obesity']	{'Hearing', 'WHR_Obesity'}
Pain-Memory_Problems (syn)	Sleep	0.008726614382047982	0.05347383723061509	16.319409329861557	AgeGroup_2	['Pain', 'Memory_Problems']	{'Memory_Problems', 'Pain'}
Pain-Memory_Complaints (syn)	Sleep	0.008726614382047982	0.05347383723061509	16.319409329861557	AgeGroup_2	['Pain', 'Memory_Complaints']	{'Pain', 'Memory_Complaints'}
Physical_Activity-BMI (syn)	functionality_state	0.03600681822497111	0.22107852736500055	16.28689075059916	AgeGroup_2	['Physical_Activity', 'BMI']	{'Physical_Activity', 'BMI'}
Sleep-Physical_Activity (syn)	Health_vs_Peers	0.012057022275239854	0.07432591075559651	16.221829174601805	AgeGroup_2	['Sleep', 'Physical_Activity']	{'Physical_Activity', 'Sleep'}
Physical_Activity-BMI (syn)	Anxiety	0.002307723516628347	0.014246751020531058	16.198244170215904	AgeGroup_2	['Physical_Activity', 'BMI']	{'Physical_Activity', 'BMI'}
Anxiety-MMSE_Spell (syn)	MAP_NormalElevated_vs_H	0.0009042289717887838	0.005585712287759436	16.188248252068345	AgeGroup_2	['Anxiety', 'MMSE_Spell']	{'MMSE_Spell', 'Anxiety'}
Memory_Complaints-MAP_NormalElevated_vs_H (syn)	functionality_state	0.0023833236124444343	0.014731718356490259	16.178177961123108	AgeGroup_2	['Memory_Complaints', 'MAP_NormalElevated_vs_H']	{'Memory_Complaints', 'MAP_NormalElevated_vs_H'}
Memory_Problems-MAP_NormalElevated_vs_H (syn)	functionality_state	0.0023833236124444343	0.014731718356490259	16.178177961123108	AgeGroup_2	['Memory_Problems', 'MAP_NormalElevated_vs_H']	{'Memory_Problems', 'MAP_NormalElevated_vs_H'}
Hearing-Alcohol_Use (syn)	MMSE_Spell	0.0049804130375953925	0.030877365042489818	16.129656888604096	AgeGroup_2	['Hearing', 'Alcohol_Use']	{'Hearing', 'Alcohol_Use'}
Depression-grip_category (syn)	Hearing	0.0012230243544481283	0.007614024418602752	16.062784766752365	AgeGroup_2	['Depression', 'grip_category']	{'grip_category', 'Depression'}
BMI-grip_category (syn)	MMSE_Spell	0.0025104750807433004	0.01571316134764815	15.976893670216482	AgeGroup_2	['BMI', 'grip_category']	{'grip_category', 'BMI'}
Health_vs_Peers-Memory_Problems (syn)	Depression	0.004918491565250878	0.030934757500751534	15.899563994097537	AgeGroup_2	['Health_vs_Peers', 'Memory_Problems']	{'Memory_Problems', 'Health_vs_Peers'}
Health_vs_Peers-Memory_Complaints (syn)	Depression	0.004918491565250878	0.030934757500751534	15.899563994097537	AgeGroup_2	['Health_vs_Peers', 'Memory_Complaints']	{'Health_vs_Peers', 'Memory_Complaints'}
Memory_Problems-grip_category (syn)	Health_vs_Peers	0.0031651789851312373	0.019923929490869942	15.886318944170464	AgeGroup_2	['Memory_Problems', 'grip_category']	{'Memory_Problems', 'grip_category'}
Memory_Complaints-grip_category (syn)	Health_vs_Peers	0.0031651789851312373	0.019923929490869942	15.886318944170464	AgeGroup_2	['Memory_Complaints', 'grip_category']	{'grip_category', 'Memory_Complaints'}
MMSE_Spell-Physical_Activity (syn)	Sleep	0.0031781730585395546	0.020017091087869948	15.877297278551522	AgeGroup_2	['MMSE_Spell', 'Physical_Activity']	{'Physical_Activity', 'MMSE_Spell'}
Anxiety-functionality_state (syn)	General_Health	0.031014680106556208	0.19572642724807793	15.845933808031933	AgeGroup_2	['Anxiety', 'functionality_state']	{'functionality_state', 'Anxiety'}
Hearing-Physical_Activity (syn)	BMI	0.0045009953970554665	0.02857228236967904	15.753013143366983	AgeGroup_2	['Hearing', 'Physical_Activity']	{'Hearing', 'Physical_Activity'}
Health_vs_Peers-Alcohol_Use (syn)	functionality_state	0.013185636097508764	0.08376837414306428	15.740589730188153	AgeGroup_2	['Health_vs_Peers', 'Alcohol_Use']	{'Alcohol_Use', 'Health_vs_Peers'}
Anxiety-BMI (syn)	functionality_state	0.011947872792280897	0.07592012348051082	15.737425394662315	AgeGroup_2	['Anxiety', 'BMI']	{'BMI', 'Anxiety'}
Depression-General_Health (syn)	Pain	0.028660690066786124	0.1821538637170943	15.734330022941176	AgeGroup_2	['Depression', 'General_Health']	{'General_Health', 'Depression'}
Anxiety-Hearing (syn)	BMI	0.0007386222288755162	0.004698703520667869	15.719702799433685	AgeGroup_2	['Anxiety', 'Hearing']	{'Hearing', 'Anxiety'}
Health_vs_Peers-grip_category (syn)	MMSE_Spell	0.002410865241098047	0.015378611102254091	15.676742360333689	AgeGroup_2	['Health_vs_Peers', 'grip_category']	{'grip_category', 'Health_vs_Peers'}
Anxiety-MMSE_Spell (syn)	grip_category	0.002543961595760198	0.01624294796958253	15.661945113191065	AgeGroup_2	['Anxiety', 'MMSE_Spell']	{'MMSE_Spell', 'Anxiety'}
Depression-MMSE_Spell (syn)	Sleep	0.002973412627011029	0.018993630722455888	15.654788020573692	AgeGroup_2	['Depression', 'MMSE_Spell']	{'MMSE_Spell', 'Depression'}
MMSE_Spell-Alcohol_Use (syn)	Anxiety	0.00033177094795612284	0.002134579667678824	15.542682851322006	AgeGroup_2	['MMSE_Spell', 'Alcohol_Use']	{'Alcohol_Use', 'MMSE_Spell'}
General_Health-Health_vs_Peers (syn)	grip_category	0.004393344641058206	0.028344905341163643	15.499591860262838	AgeGroup_2	['General_Health', 'Health_vs_Peers']	{'General_Health', 'Health_vs_Peers'}
Memory_Complaints-functionality_state (syn)	BMI	0.011647377386174156	0.07526010840224773	15.476163446273079	AgeGroup_2	['Memory_Complaints', 'functionality_state']	{'functionality_state', 'Memory_Complaints'}
Memory_Problems-functionality_state (syn)	BMI	0.011647377386174156	0.07526010840224773	15.476163446273079	AgeGroup_2	['Memory_Problems', 'functionality_state']	{'Memory_Problems', 'functionality_state'}
Anxiety-BMI (syn)	Sleep	0.003398991707999664	0.022008034674231142	15.444321850235404	AgeGroup_2	['Anxiety', 'BMI']	{'BMI', 'Anxiety'}
Physical_Activity-functionality_state (syn)	MMSE_Spell	0.009031298451663597	0.05867228671850956	15.392784152069636	AgeGroup_2	['Physical_Activity', 'functionality_state']	{'Physical_Activity', 'functionality_state'}
Anxiety-Memory_Problems (syn)	MMSE_Spell	0.001103483118367407	0.0071692392867781715	15.391913621888717	AgeGroup_2	['Anxiety', 'Memory_Problems']	{'Memory_Problems', 'Anxiety'}
Anxiety-Memory_Complaints (syn)	MMSE_Spell	0.001103483118367407	0.0071692392867781715	15.391913621888717	AgeGroup_2	['Anxiety', 'Memory_Complaints']	{'Memory_Complaints', 'Anxiety'}
Anxiety-Health_vs_Peers (syn)	General_Health	0.028942093552887575	0.1881465926998689	15.382735949439144	AgeGroup_2	['Anxiety', 'Health_vs_Peers']	{'Health_vs_Peers', 'Anxiety'}
Health_vs_Peers-MAP_NormalElevated_vs_H (syn)	Alcohol_Use	0.003070099816525713	0.02001098282757814	15.34207411489382	AgeGroup_2	['Health_vs_Peers', 'MAP_NormalElevated_vs_H']	{'Health_vs_Peers', 'MAP_NormalElevated_vs_H'}
Sleep-Pain (syn)	BMI	0.009772907269289666	0.06372684348202873	15.335621121805087	AgeGroup_2	['Sleep', 'Pain']	{'Pain', 'Sleep'}
General_Health-Health_vs_Peers (syn)	Physical_Activity	0.017769513610580587	0.11614806212862379	15.299018584487797	AgeGroup_2	['General_Health', 'Health_vs_Peers']	{'General_Health', 'Health_vs_Peers'}
General_Health-MAP_NormalElevated_vs_H (syn)	Alcohol_Use	0.0016451061292106527	0.010776582204123291	15.265564703633117	AgeGroup_2	['General_Health', 'MAP_NormalElevated_vs_H']	{'General_Health', 'MAP_NormalElevated_vs_H'}
Physical_Activity-Alcohol_Use (syn)	grip_category	0.008224143849327528	0.05403164377155719	15.220976589382982	AgeGroup_2	['Physical_Activity', 'Alcohol_Use']	{'Alcohol_Use', 'Physical_Activity'}
Depression-grip_category (syn)	Pain	0.012714133245127289	0.08380365819461835	15.17133442504513	AgeGroup_2	['Depression', 'grip_category']	{'grip_category', 'Depression'}
Anxiety-Pain (syn)	Health_vs_Peers	0.008955450476891606	0.05907683463736214	15.158988344355004	AgeGroup_2	['Anxiety', 'Pain']	{'Pain', 'Anxiety'}
Physical_Activity-Memory_Complaints (syn)	Depression	0.008307289384215587	0.05491171946447614	15.128445193907641	AgeGroup_2	['Physical_Activity', 'Memory_Complaints']	{'Physical_Activity', 'Memory_Complaints'}
Physical_Activity-Memory_Problems (syn)	Depression	0.008307289384215587	0.05491171946447614	15.128445193907641	AgeGroup_2	['Physical_Activity', 'Memory_Problems']	{'Memory_Problems', 'Physical_Activity'}
Depression-WHR_Obesity (syn)	BMI	0.008826308667641083	0.05905757902984948	14.945259884730458	AgeGroup_2	['Depression', 'WHR_Obesity']	{'WHR_Obesity', 'Depression'}
Health_vs_Peers-Physical_Activity (syn)	Depression	0.008178228324619622	0.05472774969883204	14.94347633444566	AgeGroup_2	['Health_vs_Peers', 'Physical_Activity']	{'Physical_Activity', 'Health_vs_Peers'}
Sleep-Alcohol_Use (syn)	Memory_Problems	0.0011576355417509912	0.007803348075414361	14.835113473898451	AgeGroup_2	['Sleep', 'Alcohol_Use']	{'Alcohol_Use', 'Sleep'}
Sleep-Alcohol_Use (syn)	Memory_Complaints	0.0011576355417509264	0.0078033480754144315	14.835113473897485	AgeGroup_2	['Sleep', 'Alcohol_Use']	{'Alcohol_Use', 'Sleep'}
MMSE_Spell-grip_category (syn)	Health_vs_Peers	0.002881050838400866	0.019457603455662748	14.806812385532472	AgeGroup_2	['MMSE_Spell', 'grip_category']	{'MMSE_Spell', 'grip_category'}
Health_vs_Peers-Physical_Activity (syn)	functionality_state	0.03214652067349275	0.21733443460655508	14.791268917734204	AgeGroup_2	['Health_vs_Peers', 'Physical_Activity']	{'Physical_Activity', 'Health_vs_Peers'}
Sleep-Hearing (syn)	General_Health	0.003125648565286452	0.021144492374787424	14.782329648232457	AgeGroup_2	['Sleep', 'Hearing']	{'Hearing', 'Sleep'}
Physical_Activity-functionality_state (syn)	General_Health	0.0286085875405596	0.19382091813605534	14.760319895129893	AgeGroup_2	['Physical_Activity', 'functionality_state']	{'Physical_Activity', 'functionality_state'}
MMSE_Spell-Alcohol_Use (syn)	Pain	0.0010600713588517193	0.007187109124489773	14.749621029678964	AgeGroup_2	['MMSE_Spell', 'Alcohol_Use']	{'Alcohol_Use', 'MMSE_Spell'}
MMSE_Spell-Alcohol_Use (syn)	Health_vs_Peers	0.00274563650073856	0.018692110823804384	14.688745035911058	AgeGroup_2	['MMSE_Spell', 'Alcohol_Use']	{'Alcohol_Use', 'MMSE_Spell'}
Sleep-General_Health (syn)	Depression	0.010160284240669514	0.06930897089022706	14.65940715922846	AgeGroup_2	['Sleep', 'General_Health']	{'General_Health', 'Sleep'}
Anxiety-Physical_Activity (syn)	Health_vs_Peers	0.01068555422370506	0.07301933052144409	14.63387043868741	AgeGroup_2	['Anxiety', 'Physical_Activity']	{'Physical_Activity', 'Anxiety'}
Health_vs_Peers-functionality_state (syn)	Memory_Complaints	0.0020988425674306503	0.014345257711279431	14.630915733081368	AgeGroup_2	['Health_vs_Peers', 'functionality_state']	{'Health_vs_Peers', 'functionality_state'}
Health_vs_Peers-functionality_state (syn)	Memory_Problems	0.002098842567430547	0.014345257711279367	14.630915733080712	AgeGroup_2	['Health_vs_Peers', 'functionality_state']	{'Health_vs_Peers', 'functionality_state'}
MMSE_Spell-General_Health (syn)	functionality_state	0.028089911673044084	0.1929959353909883	14.554664903246303	AgeGroup_2	['MMSE_Spell', 'General_Health']	{'General_Health', 'MMSE_Spell'}
WHR_Obesity-functionality_state (syn)	Sleep	0.004037440948266651	0.02783331215351678	14.505786900236068	AgeGroup_2	['WHR_Obesity', 'functionality_state']	{'WHR_Obesity', 'functionality_state'}
Pain-General_Health (syn)	Anxiety	0.008321521254284646	0.05793647365293922	14.363182171102814	AgeGroup_2	['Pain', 'General_Health']	{'General_Health', 'Pain'}
Sleep-functionality_state (syn)	Pain	0.03923312848549125	0.27358171792067504	14.340551987054518	AgeGroup_2	['Sleep', 'functionality_state']	{'Sleep', 'functionality_state'}
grip_category-MAP_NormalElevated_vs_H (syn)	BMI	0.002700210221179932	0.018922033496006484	14.2701904726562	AgeGroup_2	['grip_category', 'MAP_NormalElevated_vs_H']	{'grip_category', 'MAP_NormalElevated_vs_H'}
Health_vs_Peers-BMI (syn)	Alcohol_Use	0.0028332771334009803	0.019870517830886326	14.258698024452046	AgeGroup_2	['Health_vs_Peers', 'BMI']	{'Health_vs_Peers', 'BMI'}
MMSE_Spell-grip_category (syn)	BMI	0.0026323019859341547	0.01854589455819272	14.193448462001124	AgeGroup_2	['MMSE_Spell', 'grip_category']	{'MMSE_Spell', 'grip_category'}
Depression-Physical_Activity (syn)	functionality_state	0.030580746171153705	0.21565245531118316	14.180569438463458	AgeGroup_2	['Depression', 'Physical_Activity']	{'Physical_Activity', 'Depression'}
Alcohol_Use-functionality_state (syn)	Anxiety	0.0025940455198502676	0.018306020376919127	14.170450302354798	AgeGroup_2	['Alcohol_Use', 'functionality_state']	{'Alcohol_Use', 'functionality_state'}
Memory_Complaints-grip_category (syn)	WHR_Obesity	0.0005448854392466488	0.003854468145433149	14.136462377883182	AgeGroup_2	['Memory_Complaints', 'grip_category']	{'grip_category', 'Memory_Complaints'}
Memory_Problems-grip_category (syn)	WHR_Obesity	0.0005448854392466488	0.003854468145433149	14.136462377883182	AgeGroup_2	['Memory_Problems', 'grip_category']	{'Memory_Problems', 'grip_category'}
Depression-BMI (syn)	General_Health	0.009784056437185969	0.06949868952021923	14.07804449944268	AgeGroup_2	['Depression', 'BMI']	{'BMI', 'Depression'}
MMSE_Spell-functionality_state (syn)	Sleep	0.0038817039681205414	0.02767757517337066	14.024725590322786	AgeGroup_2	['MMSE_Spell', 'functionality_state']	{'MMSE_Spell', 'functionality_state'}
Memory_Complaints-WHR_Obesity (syn)	Depression	0.0012919254939934989	0.009214960854571278	14.019869583630534	AgeGroup_2	['Memory_Complaints', 'WHR_Obesity']	{'WHR_Obesity', 'Memory_Complaints'}
Memory_Problems-WHR_Obesity (syn)	Depression	0.0012919254939934989	0.009214960854571278	14.019869583630534	AgeGroup_2	['Memory_Problems', 'WHR_Obesity']	{'Memory_Problems', 'WHR_Obesity'}
Health_vs_Peers-MAP_NormalElevated_vs_H (syn)	BMI	0.000800193896018926	0.005718167081899172	13.9938879812018	AgeGroup_2	['Health_vs_Peers', 'MAP_NormalElevated_vs_H']	{'Health_vs_Peers', 'MAP_NormalElevated_vs_H'}
Physical_Activity-grip_category (syn)	Alcohol_Use	0.007284115938975341	0.052284540819755344	13.931681955640487	AgeGroup_2	['Physical_Activity', 'grip_category']	{'Physical_Activity', 'grip_category'}
Alcohol_Use-MAP_NormalElevated_vs_H (syn)	functionality_state	0.0032018172820979956	0.0229973735681303	13.922534556446331	AgeGroup_2	['Alcohol_Use', 'MAP_NormalElevated_vs_H']	{'Alcohol_Use', 'MAP_NormalElevated_vs_H'}
Depression-General_Health (syn)	functionality_state	0.026493791943676813	0.19133196947365164	13.847028291487524	AgeGroup_2	['Depression', 'General_Health']	{'General_Health', 'Depression'}
Anxiety-Pain (syn)	General_Health	0.024415494552003144	0.1765271807914261	13.831011429821125	AgeGroup_2	['Anxiety', 'Pain']	{'Pain', 'Anxiety'}
Depression-General_Health (syn)	Anxiety	0.01921410728216578	0.14004656899694665	13.719798649679662	AgeGroup_2	['Depression', 'General_Health']	{'General_Health', 'Depression'}
Depression-General_Health (syn)	Alcohol_Use	0.0013987950451543477	0.01030363714898654	13.575740536359362	AgeGroup_2	['Depression', 'General_Health']	{'General_Health', 'Depression'}
Anxiety-functionality_state (syn)	Health_vs_Peers	0.011179135132278695	0.08271799673801092	13.51475564342531	AgeGroup_2	['Anxiety', 'functionality_state']	{'functionality_state', 'Anxiety'}
Hearing-BMI (syn)	Physical_Activity	0.003651288706561677	0.027022030543422514	13.512266225494459	AgeGroup_2	['Hearing', 'BMI']	{'Hearing', 'BMI'}
MMSE_Spell-Memory_Problems (syn)	grip_category	0.002209161105475853	0.016414162746356372	13.4588717049625	AgeGroup_2	['MMSE_Spell', 'Memory_Problems']	{'Memory_Problems', 'MMSE_Spell'}
MMSE_Spell-Memory_Complaints (syn)	grip_category	0.002209161105475853	0.016414162746356372	13.4588717049625	AgeGroup_2	['MMSE_Spell', 'Memory_Complaints']	{'MMSE_Spell', 'Memory_Complaints'}
Hearing-Health_vs_Peers (syn)	Depression	0.0039884363612919535	0.029956914556132443	13.313909060355769	AgeGroup_2	['Hearing', 'Health_vs_Peers']	{'Hearing', 'Health_vs_Peers'}
General_Health-functionality_state (syn)	Physical_Activity	0.028427577627615417	0.21367323886176426	13.304229289099986	AgeGroup_2	['General_Health', 'functionality_state']	{'General_Health', 'functionality_state'}
Sleep-WHR_Obesity (syn)	Anxiety	0.0028992829321795063	0.021821024073435686	13.286649253593069	AgeGroup_2	['Sleep', 'WHR_Obesity']	{'WHR_Obesity', 'Sleep'}
Anxiety-WHR_Obesity (syn)	Pain	0.005354510926295686	0.04052167886117382	13.213941467331836	AgeGroup_2	['Anxiety', 'WHR_Obesity']	{'WHR_Obesity', 'Anxiety'}
Sleep-MMSE_Spell (syn)	BMI	0.0009846912952430464	0.007461351709420063	13.197223956081034	AgeGroup_2	['Sleep', 'MMSE_Spell']	{'MMSE_Spell', 'Sleep'}
Pain-Memory_Complaints (syn)	BMI	0.008199404292050575	0.062169296597586146	13.188832334913267	AgeGroup_2	['Pain', 'Memory_Complaints']	{'Pain', 'Memory_Complaints'}
Pain-Memory_Problems (syn)	BMI	0.008199404292050575	0.062169296597586146	13.188832334913267	AgeGroup_2	['Pain', 'Memory_Problems']	{'Memory_Problems', 'Pain'}
BMI-WHR_Obesity (syn)	Physical_Activity	0.003548246161264312	0.027043017874032207	13.120747757488562	AgeGroup_2	['BMI', 'WHR_Obesity']	{'WHR_Obesity', 'BMI'}
Anxiety-WHR_Obesity (syn)	functionality_state	0.00246647187420002	0.018804965748863072	13.116066825854974	AgeGroup_2	['Anxiety', 'WHR_Obesity']	{'WHR_Obesity', 'Anxiety'}
Sleep-Health_vs_Peers (syn)	Physical_Activity	0.009297955852442802	0.07091585589481335	13.111250982056944	AgeGroup_2	['Sleep', 'Health_vs_Peers']	{'Health_vs_Peers', 'Sleep'}
Depression-functionality_state (syn)	grip_category	0.005044592701076595	0.03854086056681611	13.088946709768118	AgeGroup_2	['Depression', 'functionality_state']	{'functionality_state', 'Depression'}
Alcohol_Use-functionality_state (syn)	Sleep	0.0035752905501579713	0.027371161755408095	13.062253557620924	AgeGroup_2	['Alcohol_Use', 'functionality_state']	{'Alcohol_Use', 'functionality_state'}
Sleep-Pain (syn)	Health_vs_Peers	0.007508116515404242	0.0576295006758748	13.028251897638485	AgeGroup_2	['Sleep', 'Pain']	{'Pain', 'Sleep'}
MMSE_Spell-functionality_state (syn)	Physical_Activity	0.02766305633041796	0.21277036262701343	13.001367290477065	AgeGroup_2	['MMSE_Spell', 'functionality_state']	{'MMSE_Spell', 'functionality_state'}
Anxiety-Pain (syn)	Sleep	0.0066585639470373124	0.05140726039304186	12.952574978958753	AgeGroup_2	['Anxiety', 'Pain']	{'Pain', 'Anxiety'}
Health_vs_Peers-Alcohol_Use (syn)	MMSE_Spell	0.003789002233976728	0.029394037240044815	12.89037706196684	AgeGroup_2	['Health_vs_Peers', 'Alcohol_Use']	{'Alcohol_Use', 'Health_vs_Peers'}
Memory_Complaints-grip_category (syn)	Anxiety	0.0024255538709147518	0.018878215738585728	12.848427544755156	AgeGroup_2	['Memory_Complaints', 'grip_category']	{'grip_category', 'Memory_Complaints'}
Memory_Problems-grip_category (syn)	Anxiety	0.0024255538709147518	0.018878215738585728	12.848427544755156	AgeGroup_2	['Memory_Problems', 'grip_category']	{'Memory_Problems', 'grip_category'}
General_Health-BMI (syn)	Physical_Activity	0.014454828388012656	0.11283337690605587	12.810773535606955	AgeGroup_2	['General_Health', 'BMI']	{'General_Health', 'BMI'}
MMSE_Spell-WHR_Obesity (syn)	Alcohol_Use	0.0038450053545951903	0.030024254638800853	12.8063307510929	AgeGroup_2	['MMSE_Spell', 'WHR_Obesity']	{'WHR_Obesity', 'MMSE_Spell'}
Pain-Health_vs_Peers (syn)	MMSE_Spell	0.0009447812152657335	0.007377668795130341	12.805958650371238	AgeGroup_2	['Pain', 'Health_vs_Peers']	{'Pain', 'Health_vs_Peers'}
Depression-Hearing (syn)	Pain	0.010436402956311788	0.08152592790580289	12.801329864494484	AgeGroup_2	['Depression', 'Hearing']	{'Hearing', 'Depression'}
Sleep-MAP_NormalElevated_vs_H (syn)	Pain	0.006346660029953409	0.049621530737499656	12.790133507826578	AgeGroup_2	['Sleep', 'MAP_NormalElevated_vs_H']	{'Sleep', 'MAP_NormalElevated_vs_H'}
Alcohol_Use-WHR_Obesity (syn)	BMI	0.007366009048274569	0.05759727941048297	12.788814200369892	AgeGroup_2	['Alcohol_Use', 'WHR_Obesity']	{'WHR_Obesity', 'Alcohol_Use'}
BMI-Alcohol_Use (syn)	Health_vs_Peers	0.0023399255298722464	0.018307323662877222	12.78136320174993	AgeGroup_2	['BMI', 'Alcohol_Use']	{'Alcohol_Use', 'BMI'}
Memory_Problems-functionality_state (syn)	Sleep	0.0034862944345115834	0.027282165639761723	12.7786572391107	AgeGroup_2	['Memory_Problems', 'functionality_state']	{'Memory_Problems', 'functionality_state'}
Memory_Complaints-functionality_state (syn)	Sleep	0.0034862944345115834	0.027282165639761723	12.7786572391107	AgeGroup_2	['Memory_Complaints', 'functionality_state']	{'functionality_state', 'Memory_Complaints'}
Anxiety-Depression (syn)	Hearing	0.001255208680332897	0.009831685997098046	12.766972833585092	AgeGroup_2	['Anxiety', 'Depression']	{'Depression', 'Anxiety'}
Health_vs_Peers-grip_category (syn)	Pain	0.007307015663314287	0.05739279749093804	12.731589995187145	AgeGroup_2	['Health_vs_Peers', 'grip_category']	{'grip_category', 'Health_vs_Peers'}
Sleep-Hearing (syn)	functionality_state	0.003364676072180226	0.026601397937676498	12.648493436560027	AgeGroup_2	['Sleep', 'Hearing']	{'Hearing', 'Sleep'}
Hearing-grip_category (syn)	General_Health	0.003456096626525533	0.02739928515143784	12.613820424231639	AgeGroup_2	['Hearing', 'grip_category']	{'Hearing', 'grip_category'}
Physical_Activity-grip_category (syn)	Anxiety	0.0018041636793858853	0.014309993038408898	12.60771877766397	AgeGroup_2	['Physical_Activity', 'grip_category']	{'Physical_Activity', 'grip_category'}
Alcohol_Use-MAP_NormalElevated_vs_H (syn)	MMSE_Spell	0.003672804756119146	0.029277839762187226	12.54465761802081	AgeGroup_2	['Alcohol_Use', 'MAP_NormalElevated_vs_H']	{'Alcohol_Use', 'MAP_NormalElevated_vs_H'}
Alcohol_Use-functionality_state (syn)	grip_category	0.0053143625050658385	0.04238297605133573	12.538908307498033	AgeGroup_2	['Alcohol_Use', 'functionality_state']	{'Alcohol_Use', 'functionality_state'}
Alcohol_Use-functionality_state (syn)	Physical_Activity	0.026037697639319506	0.21084441919058777	12.349246776023676	AgeGroup_2	['Alcohol_Use', 'functionality_state']	{'Alcohol_Use', 'functionality_state'}
MMSE_Spell-MAP_NormalElevated_vs_H (syn)	Alcohol_Use	0.0036455376874759814	0.02955347285113054	12.33539525401843	AgeGroup_2	['MMSE_Spell', 'MAP_NormalElevated_vs_H']	{'MMSE_Spell', 'MAP_NormalElevated_vs_H'}
Depression-Physical_Activity (syn)	Health_vs_Peers	0.008748595119020264	0.0710174835993769	12.318931445632105	AgeGroup_2	['Depression', 'Physical_Activity']	{'Physical_Activity', 'Depression'}
Anxiety-Memory_Problems (syn)	Health_vs_Peers	0.0031711582938776196	0.025774619005618376	12.303414817446448	AgeGroup_2	['Anxiety', 'Memory_Problems']	{'Memory_Problems', 'Anxiety'}
Anxiety-Memory_Complaints (syn)	Health_vs_Peers	0.0031711582938776196	0.025774619005618376	12.303414817446448	AgeGroup_2	['Anxiety', 'Memory_Complaints']	{'Memory_Complaints', 'Anxiety'}
Sleep-functionality_state (syn)	Depression	0.009610004743423292	0.07811318787150454	12.302666176205303	AgeGroup_2	['Sleep', 'functionality_state']	{'Sleep', 'functionality_state'}
BMI-Memory_Problems (syn)	Physical_Activity	0.003282996983552318	0.026759274257188985	12.268632370215824	AgeGroup_2	['BMI', 'Memory_Problems']	{'Memory_Problems', 'BMI'}
BMI-Memory_Complaints (syn)	Physical_Activity	0.003282996983552318	0.026759274257188985	12.268632370215824	AgeGroup_2	['BMI', 'Memory_Complaints']	{'Memory_Complaints', 'BMI'}
Anxiety-General_Health (syn)	Hearing	0.0011585756217751982	0.009462455067666605	12.243922042325718	AgeGroup_2	['Anxiety', 'General_Health']	{'General_Health', 'Anxiety'}
Pain-Hearing (syn)	Depression	0.009903944586320778	0.08124454094323975	12.190289306010131	AgeGroup_2	['Pain', 'Hearing']	{'Hearing', 'Pain'}
Sleep-functionality_state (syn)	MMSE_Spell	0.004660969889698636	0.03827193430769421	12.178558450236448	AgeGroup_2	['Sleep', 'functionality_state']	{'Sleep', 'functionality_state'}
Memory_Complaints-functionality_state (syn)	Alcohol_Use	0.0029365551366331696	0.02413239472578103	12.168519411362022	AgeGroup_2	['Memory_Complaints', 'functionality_state']	{'functionality_state', 'Memory_Complaints'}
Memory_Problems-functionality_state (syn)	Alcohol_Use	0.0029365551366331696	0.02413239472578103	12.168519411362022	AgeGroup_2	['Memory_Problems', 'functionality_state']	{'Memory_Problems', 'functionality_state'}
BMI-functionality_state (syn)	Alcohol_Use	0.0028408033345675944	0.023419864264979127	12.129888125848735	AgeGroup_2	['BMI', 'functionality_state']	{'functionality_state', 'BMI'}
Memory_Complaints-WHR_Obesity (syn)	functionality_state	0.0016926318538651394	0.014041026597910969	12.054900986491756	AgeGroup_2	['Memory_Complaints', 'WHR_Obesity']	{'WHR_Obesity', 'Memory_Complaints'}
Memory_Problems-WHR_Obesity (syn)	functionality_state	0.0016926318538651394	0.014041026597910969	12.054900986491756	AgeGroup_2	['Memory_Problems', 'WHR_Obesity']	{'Memory_Problems', 'WHR_Obesity'}
Sleep-Hearing (syn)	Alcohol_Use	0.0019498979152054467	0.016175244158732373	12.05482832945538	AgeGroup_2	['Sleep', 'Hearing']	{'Hearing', 'Sleep'}
Hearing-MAP_NormalElevated_vs_H (syn)	Depression	0.0007699301291281213	0.006426375851225985	11.98078274524262	AgeGroup_2	['Hearing', 'MAP_NormalElevated_vs_H']	{'Hearing', 'MAP_NormalElevated_vs_H'}
General_Health-Health_vs_Peers (syn)	Depression	0.00801584888138906	0.06716453553094658	11.934644999809008	AgeGroup_2	['General_Health', 'Health_vs_Peers']	{'General_Health', 'Health_vs_Peers'}
grip_category-MAP_NormalElevated_vs_H (syn)	MMSE_Spell	0.001749146352178804	0.014716892213334849	11.885297023470196	AgeGroup_2	['grip_category', 'MAP_NormalElevated_vs_H']	{'grip_category', 'MAP_NormalElevated_vs_H'}
Hearing-WHR_Obesity (syn)	functionality_state	0.000499589058826799	0.004209832796391114	11.86719480296397	AgeGroup_2	['Hearing', 'WHR_Obesity']	{'Hearing', 'WHR_Obesity'}
MMSE_Spell-MAP_NormalElevated_vs_H (syn)	Memory_Problems	0.0007813409256920642	0.006586128417583543	11.863432902493251	AgeGroup_2	['MMSE_Spell', 'MAP_NormalElevated_vs_H']	{'MMSE_Spell', 'MAP_NormalElevated_vs_H'}
MMSE_Spell-MAP_NormalElevated_vs_H (syn)	Memory_Complaints	0.0007813409256919777	0.006586128417583485	11.863432902492042	AgeGroup_2	['MMSE_Spell', 'MAP_NormalElevated_vs_H']	{'MMSE_Spell', 'MAP_NormalElevated_vs_H'}
Sleep-Pain (syn)	Alcohol_Use	0.0016833510683213386	0.014222019094097475	11.836231249471286	AgeGroup_2	['Sleep', 'Pain']	{'Pain', 'Sleep'}
Sleep-BMI (syn)	WHR_Obesity	0.006684066726327119	0.05662399343420551	11.804301182137037	AgeGroup_2	['Sleep', 'BMI']	{'Sleep', 'BMI'}
Anxiety-Depression (syn)	Health_vs_Peers	0.003641460707195491	0.031021752028759998	11.738410853840636	AgeGroup_2	['Anxiety', 'Depression']	{'Depression', 'Anxiety'}
Physical_Activity-functionality_state (syn)	Memory_Complaints	0.001596155833967273	0.013603767424694255	11.733189668252114	AgeGroup_2	['Physical_Activity', 'functionality_state']	{'Physical_Activity', 'functionality_state'}
Physical_Activity-functionality_state (syn)	Memory_Problems	0.0015961558339672385	0.013603767424694225	11.733189668251887	AgeGroup_2	['Physical_Activity', 'functionality_state']	{'Physical_Activity', 'functionality_state'}
Anxiety-Sleep (syn)	BMI	0.000859269980365561	0.00733593039454258	11.71316975696495	AgeGroup_2	['Anxiety', 'Sleep']	{'Sleep', 'Anxiety'}
Hearing-WHR_Obesity (syn)	Depression	0.0008109661667513913	0.006936865457392189	11.690671697938077	AgeGroup_2	['Hearing', 'WHR_Obesity']	{'Hearing', 'WHR_Obesity'}
Hearing-Physical_Activity (syn)	Depression	0.006160042060111709	0.052709563434324126	11.686763575242077	AgeGroup_2	['Hearing', 'Physical_Activity']	{'Hearing', 'Physical_Activity'}
Pain-Physical_Activity (syn)	BMI	0.006999503279813656	0.06095343949255274	11.483360640655647	AgeGroup_2	['Pain', 'Physical_Activity']	{'Physical_Activity', 'Pain'}
MMSE_Spell-BMI (syn)	General_Health	0.001960429419495421	0.017098826011821337	11.465286670208066	AgeGroup_2	['MMSE_Spell', 'BMI']	{'MMSE_Spell', 'BMI'}
Anxiety-BMI (syn)	MMSE_Spell	0.00022280018607468815	0.0019454529909624257	11.452355164051934	AgeGroup_2	['Anxiety', 'BMI']	{'BMI', 'Anxiety'}
Depression-Memory_Problems (syn)	grip_category	0.0006937082329445338	0.00606338936796916	11.44093164475236	AgeGroup_2	['Depression', 'Memory_Problems']	{'Memory_Problems', 'Depression'}
Depression-Memory_Complaints (syn)	grip_category	0.0006937082329445338	0.00606338936796916	11.44093164475236	AgeGroup_2	['Depression', 'Memory_Complaints']	{'Memory_Complaints', 'Depression'}
Pain-grip_category (syn)	Depression	0.00930006669216444	0.08137821782339907	11.428201478123727	AgeGroup_2	['Pain', 'grip_category']	{'Pain', 'grip_category'}
Sleep-MAP_NormalElevated_vs_H (syn)	Alcohol_Use	0.001615921125597147	0.014163721972276952	11.408873520392694	AgeGroup_2	['Sleep', 'MAP_NormalElevated_vs_H']	{'Sleep', 'MAP_NormalElevated_vs_H'}
Health_vs_Peers-functionality_state (syn)	Physical_Activity	0.023695677412878997	0.20850239896414727	11.364702531290085	AgeGroup_2	['Health_vs_Peers', 'functionality_state']	{'Health_vs_Peers', 'functionality_state'}
Pain-General_Health (syn)	Sleep	0.005719912777208076	0.05059968036757816	11.304246856217535	AgeGroup_2	['Pain', 'General_Health']	{'General_Health', 'Pain'}
Pain-Alcohol_Use (syn)	functionality_state	0.029813380482437278	0.2642302862302943	11.283104941442227	AgeGroup_2	['Pain', 'Alcohol_Use']	{'Alcohol_Use', 'Pain'}
Health_vs_Peers-WHR_Obesity (syn)	BMI	0.0063758210539793525	0.056607091416187756	11.263290330716549	AgeGroup_2	['Health_vs_Peers', 'WHR_Obesity']	{'WHR_Obesity', 'Health_vs_Peers'}
Physical_Activity-WHR_Obesity (syn)	Sleep	0.0021311376095496026	0.018970055638879997	11.23421907725847	AgeGroup_2	['Physical_Activity', 'WHR_Obesity']	{'WHR_Obesity', 'Physical_Activity'}
Memory_Problems-MAP_NormalElevated_vs_H (syn)	MMSE_Spell	0.0007185326744864122	0.00641666970201383	11.197906513107654	AgeGroup_2	['Memory_Problems', 'MAP_NormalElevated_vs_H']	{'Memory_Problems', 'MAP_NormalElevated_vs_H'}
Memory_Complaints-MAP_NormalElevated_vs_H (syn)	MMSE_Spell	0.0007185326744864122	0.00641666970201383	11.197906513107654	AgeGroup_2	['Memory_Complaints', 'MAP_NormalElevated_vs_H']	{'Memory_Complaints', 'MAP_NormalElevated_vs_H'}
Pain-Health_vs_Peers (syn)	functionality_state	0.02927612846318651	0.2636303776473212	11.104990526680297	AgeGroup_2	['Pain', 'Health_vs_Peers']	{'Pain', 'Health_vs_Peers'}
General_Health-grip_category (syn)	functionality_state	0.020579609857463044	0.1854177873874379	11.099048342358397	AgeGroup_2	['General_Health', 'grip_category']	{'General_Health', 'grip_category'}
BMI-Alcohol_Use (syn)	WHR_Obesity	0.006243465196414412	0.056349100182064474	11.079973196096685	AgeGroup_2	['BMI', 'Alcohol_Use']	{'Alcohol_Use', 'BMI'}
Anxiety-functionality_state (syn)	Alcohol_Use	0.0025046314855756693	0.022617678159833315	11.073778076936467	AgeGroup_2	['Anxiety', 'functionality_state']	{'functionality_state', 'Anxiety'}
Alcohol_Use-WHR_Obesity (syn)	functionality_state	0.002447108630315235	0.02224266491634755	11.001867984427976	AgeGroup_2	['Alcohol_Use', 'WHR_Obesity']	{'WHR_Obesity', 'Alcohol_Use'}
Alcohol_Use-functionality_state (syn)	Health_vs_Peers	0.00876517950377841	0.0803496748266008	10.908792752048056	AgeGroup_2	['Alcohol_Use', 'functionality_state']	{'Alcohol_Use', 'functionality_state'}
Memory_Problems-WHR_Obesity (syn)	Physical_Activity	0.0001595316256871746	0.0014657083509404722	10.884268045877686	AgeGroup_2	['Memory_Problems', 'WHR_Obesity']	{'Memory_Problems', 'WHR_Obesity'}
Memory_Complaints-WHR_Obesity (syn)	Physical_Activity	0.0001595316256871746	0.0014657083509404722	10.884268045877686	AgeGroup_2	['Memory_Complaints', 'WHR_Obesity']	{'WHR_Obesity', 'Memory_Complaints'}
Physical_Activity-functionality_state (syn)	Depression	0.00832624894114493	0.07682943206922618	10.837316789798303	AgeGroup_2	['Physical_Activity', 'functionality_state']	{'Physical_Activity', 'functionality_state'}
Depression-MAP_NormalElevated_vs_H (syn)	General_Health	0.007232399525756282	0.06694703260878955	10.803166688536292	AgeGroup_2	['Depression', 'MAP_NormalElevated_vs_H']	{'Depression', 'MAP_NormalElevated_vs_H'}
Pain-Alcohol_Use (syn)	Sleep	0.005427302132281126	0.0503186139742955	10.785873663081382	AgeGroup_2	['Pain', 'Alcohol_Use']	{'Alcohol_Use', 'Pain'}
WHR_Obesity-MAP_NormalElevated_vs_H (syn)	Sleep	0.00048470012186242013	0.004516779380266522	10.731100216672957	AgeGroup_2	['WHR_Obesity', 'MAP_NormalElevated_vs_H']	{'WHR_Obesity', 'MAP_NormalElevated_vs_H'}
MMSE_Spell-General_Health (syn)	Depression	0.007027818853099634	0.06624446105826381	10.608915433576364	AgeGroup_2	['MMSE_Spell', 'General_Health']	{'General_Health', 'MMSE_Spell'}
Anxiety-Sleep (syn)	Memory_Complaints	0.0018930428330087815	0.017861959401258457	10.598181254825873	AgeGroup_2	['Anxiety', 'Sleep']	{'Sleep', 'Anxiety'}
Anxiety-Sleep (syn)	Memory_Problems	0.0018930428330087559	0.01786195940125837	10.59818125482578	AgeGroup_2	['Anxiety', 'Sleep']	{'Sleep', 'Anxiety'}
Sleep-WHR_Obesity (syn)	functionality_state	0.002740378003959191	0.025927723679438592	10.569296548514158	AgeGroup_2	['Sleep', 'WHR_Obesity']	{'WHR_Obesity', 'Sleep'}
Sleep-General_Health (syn)	functionality_state	0.01946045588931121	0.18429863341928604	10.559197064168115	AgeGroup_2	['Sleep', 'General_Health']	{'General_Health', 'Sleep'}
Depression-WHR_Obesity (syn)	Alcohol_Use	0.0005249807837925726	0.004986613107769848	10.527802587583512	AgeGroup_2	['Depression', 'WHR_Obesity']	{'WHR_Obesity', 'Depression'}
Physical_Activity-Memory_Problems (syn)	General_Health	0.011471261199081366	0.1098607708052669	10.441635458224379	AgeGroup_2	['Physical_Activity', 'Memory_Problems']	{'Memory_Problems', 'Physical_Activity'}
Physical_Activity-Memory_Complaints (syn)	General_Health	0.011471261199081366	0.1098607708052669	10.441635458224379	AgeGroup_2	['Physical_Activity', 'Memory_Complaints']	{'Physical_Activity', 'Memory_Complaints'}
Depression-Pain (syn)	Anxiety	0.013993140483333848	0.13482560219811474	10.378696816626949	AgeGroup_2	['Depression', 'Pain']	{'Pain', 'Depression'}
grip_category-WHR_Obesity (syn)	Health_vs_Peers	0.0019579643637089297	0.018915051083671548	10.351356467649966	AgeGroup_2	['grip_category', 'WHR_Obesity']	{'WHR_Obesity', 'grip_category'}
Sleep-Memory_Problems (syn)	General_Health	0.002062464126124209	0.019955670776543186	10.335228262777939	AgeGroup_2	['Sleep', 'Memory_Problems']	{'Memory_Problems', 'Sleep'}
Sleep-Memory_Complaints (syn)	General_Health	0.002062464126124209	0.019955670776543186	10.335228262777939	AgeGroup_2	['Sleep', 'Memory_Complaints']	{'Sleep', 'Memory_Complaints'}
Physical_Activity-Alcohol_Use (syn)	Health_vs_Peers	0.007157180160687896	0.06942606864104452	10.309067329871231	AgeGroup_2	['Physical_Activity', 'Alcohol_Use']	{'Alcohol_Use', 'Physical_Activity'}
General_Health-Physical_Activity (syn)	Health_vs_Peers	0.018289687336004303	0.17810985792668807	10.26876757351215	AgeGroup_2	['General_Health', 'Physical_Activity']	{'General_Health', 'Physical_Activity'}
Physical_Activity-Memory_Complaints (syn)	Pain	0.008405634752258924	0.08197592394806374	10.253784705841626	AgeGroup_2	['Physical_Activity', 'Memory_Complaints']	{'Physical_Activity', 'Memory_Complaints'}
Physical_Activity-Memory_Problems (syn)	Pain	0.008405634752258924	0.08197592394806374	10.253784705841626	AgeGroup_2	['Physical_Activity', 'Memory_Problems']	{'Memory_Problems', 'Physical_Activity'}
Health_vs_Peers-Memory_Complaints (syn)	functionality_state	0.0080802026927687	0.07889637515586843	10.241538571075507	AgeGroup_2	['Health_vs_Peers', 'Memory_Complaints']	{'Health_vs_Peers', 'Memory_Complaints'}
Health_vs_Peers-Memory_Problems (syn)	functionality_state	0.0080802026927687	0.07889637515586843	10.241538571075507	AgeGroup_2	['Health_vs_Peers', 'Memory_Problems']	{'Memory_Problems', 'Health_vs_Peers'}
Depression-Memory_Complaints (syn)	Pain	0.008115022328978672	0.07938087903896789	10.222893002980008	AgeGroup_2	['Depression', 'Memory_Complaints']	{'Memory_Complaints', 'Depression'}
Depression-Memory_Problems (syn)	Pain	0.008115022328978672	0.07938087903896789	10.222893002980008	AgeGroup_2	['Depression', 'Memory_Problems']	{'Memory_Problems', 'Depression'}
General_Health-functionality_state (syn)	Health_vs_Peers	0.01795828551673751	0.17813324130590513	10.081378065701987	AgeGroup_2	['General_Health', 'functionality_state']	{'General_Health', 'functionality_state'}
Memory_Complaints-MAP_NormalElevated_vs_H (syn)	WHR_Obesity	0.00016872945722316049	0.0016764065657794561	10.0649484837056	AgeGroup_2	['Memory_Complaints', 'MAP_NormalElevated_vs_H']	{'Memory_Complaints', 'MAP_NormalElevated_vs_H'}
Memory_Problems-MAP_NormalElevated_vs_H (syn)	WHR_Obesity	0.00016872945722316049	0.0016764065657794561	10.0649484837056	AgeGroup_2	['Memory_Problems', 'MAP_NormalElevated_vs_H']	{'Memory_Problems', 'MAP_NormalElevated_vs_H'}
Hearing-WHR_Obesity (syn)	Health_vs_Peers	0.0008276371570403342	0.008236193648220319	10.048782148525254	AgeGroup_2	['Hearing', 'WHR_Obesity']	{'Hearing', 'WHR_Obesity'}
Pain-BMI (syn)	functionality_state	0.026062474955591993	0.2604167241397266	10.00798817421886	AgeGroup_2	['Pain', 'BMI']	{'Pain', 'BMI'}
Memory_Problems-WHR_Obesity (syn)	BMI	0.005590321965628684	0.05587722966859352	10.00465126632932	AgeGroup_2	['Memory_Problems', 'WHR_Obesity']	{'Memory_Problems', 'WHR_Obesity'}
Memory_Complaints-WHR_Obesity (syn)	BMI	0.005590321965628684	0.05587722966859352	10.00465126632932	AgeGroup_2	['Memory_Complaints', 'WHR_Obesity']	{'WHR_Obesity', 'Memory_Complaints'}
Pain-functionality_state (syn)	Health_vs_Peers	0.007901633442713595	0.07940779826952142	9.950702090863068	AgeGroup_2	['Pain', 'functionality_state']	{'Pain', 'functionality_state'}
Health_vs_Peers-Physical_Activity (syn)	grip_category	0.0046795545205160945	0.047412702027821385	9.86983302021085	AgeGroup_2	['Health_vs_Peers', 'Physical_Activity']	{'Physical_Activity', 'Health_vs_Peers'}
Pain-Alcohol_Use (syn)	General_Health	0.016456108779553044	0.16834113708789838	9.775453026054219	AgeGroup_2	['Pain', 'Alcohol_Use']	{'Alcohol_Use', 'Pain'}
General_Health-MAP_NormalElevated_vs_H (syn)	BMI	0.0017519929715325388	0.018000954445129985	9.73277820836065	AgeGroup_2	['General_Health', 'MAP_NormalElevated_vs_H']	{'General_Health', 'MAP_NormalElevated_vs_H'}
Depression-Pain (syn)	General_Health	0.01632213267832509	0.16840539844578403	9.692167132979286	AgeGroup_2	['Depression', 'Pain']	{'Pain', 'Depression'}
Pain-Physical_Activity (syn)	Alcohol_Use	0.005007992377883946	0.05199845495790903	9.63104073368669	AgeGroup_2	['Pain', 'Physical_Activity']	{'Physical_Activity', 'Pain'}
Pain-Physical_Activity (syn)	Anxiety	0.003770738280600712	0.03926588433041061	9.603090175866367	AgeGroup_2	['Pain', 'Physical_Activity']	{'Physical_Activity', 'Pain'}
BMI-WHR_Obesity (syn)	grip_category	0.0016171231230016553	0.016874472313771517	9.583251511111825	AgeGroup_2	['BMI', 'WHR_Obesity']	{'WHR_Obesity', 'BMI'}
General_Health-Alcohol_Use (syn)	functionality_state	0.017484876480499456	0.18252918235811427	9.579222486295311	AgeGroup_2	['General_Health', 'Alcohol_Use']	{'General_Health', 'Alcohol_Use'}
Sleep-Memory_Complaints (syn)	Depression	0.0017280120525131047	0.01804913902451343	9.57393064658766	AgeGroup_2	['Sleep', 'Memory_Complaints']	{'Sleep', 'Memory_Complaints'}
Sleep-Memory_Problems (syn)	Depression	0.0017280120525131047	0.01804913902451343	9.57393064658766	AgeGroup_2	['Sleep', 'Memory_Problems']	{'Memory_Problems', 'Sleep'}
Depression-Memory_Complaints (syn)	functionality_state	0.0072460042304264205	0.07581825652593997	9.557070503127857	AgeGroup_2	['Depression', 'Memory_Complaints']	{'Memory_Complaints', 'Depression'}
Depression-Memory_Problems (syn)	functionality_state	0.0072460042304264205	0.07581825652593997	9.557070503127857	AgeGroup_2	['Depression', 'Memory_Problems']	{'Memory_Problems', 'Depression'}
Sleep-functionality_state (syn)	Memory_Problems	0.0012923057867654715	0.013561492897609816	9.529229536323673	AgeGroup_2	['Sleep', 'functionality_state']	{'Sleep', 'functionality_state'}
Sleep-functionality_state (syn)	Memory_Complaints	0.0012923057867653652	0.013561492897609814	9.52922953632289	AgeGroup_2	['Sleep', 'functionality_state']	{'Sleep', 'functionality_state'}
Anxiety-MMSE_Spell (syn)	Depression	0.012668502126801299	0.133011715431533	9.524350607539029	AgeGroup_2	['Anxiety', 'MMSE_Spell']	{'MMSE_Spell', 'Anxiety'}
Depression-functionality_state (syn)	General_Health	0.017354295808302455	0.182241641261814	9.52268410674086	AgeGroup_2	['Depression', 'functionality_state']	{'functionality_state', 'Depression'}
Pain-functionality_state (syn)	Anxiety	0.0036876096306772133	0.03872850725775454	9.52169317070399	AgeGroup_2	['Pain', 'functionality_state']	{'Pain', 'functionality_state'}
MMSE_Spell-Pain (syn)	functionality_state	0.024561387651797474	0.25897217370542336	9.484180211475406	AgeGroup_2	['MMSE_Spell', 'Pain']	{'Pain', 'MMSE_Spell'}
Sleep-Alcohol_Use (syn)	Anxiety	0.0019889786595647004	0.02097896689129528	9.480822720541017	AgeGroup_2	['Sleep', 'Alcohol_Use']	{'Alcohol_Use', 'Sleep'}
Pain-MAP_NormalElevated_vs_H (syn)	Sleep	0.004638713007780521	0.04952311691661493	9.366763032284505	AgeGroup_2	['Pain', 'MAP_NormalElevated_vs_H']	{'Pain', 'MAP_NormalElevated_vs_H'}
Anxiety-grip_category (syn)	BMI	0.0016435880163341975	0.017557180588592763	9.36134368522739	AgeGroup_2	['Anxiety', 'grip_category']	{'grip_category', 'Anxiety'}
Anxiety-Sleep (syn)	Health_vs_Peers	0.002279271297286496	0.02443591815037791	9.327545145878819	AgeGroup_2	['Anxiety', 'Sleep']	{'Sleep', 'Anxiety'}
Anxiety-MMSE_Spell (syn)	Sleep	0.0018499057104193238	0.019856588800560553	9.31633186847834	AgeGroup_2	['Anxiety', 'MMSE_Spell']	{'MMSE_Spell', 'Anxiety'}
MMSE_Spell-Hearing (syn)	General_Health	0.00044667631828653414	0.004800087082148703	9.305587807931698	AgeGroup_2	['MMSE_Spell', 'Hearing']	{'Hearing', 'MMSE_Spell'}
Anxiety-Physical_Activity (syn)	BMI	0.0024125465599815657	0.02609342053525339	9.24580415481407	AgeGroup_2	['Anxiety', 'Physical_Activity']	{'Physical_Activity', 'Anxiety'}
Pain-grip_category (syn)	functionality_state	0.023866271670517067	0.25822052085465186	9.24259295563539	AgeGroup_2	['Pain', 'grip_category']	{'Pain', 'grip_category'}
Physical_Activity-grip_category (syn)	Depression	0.004822722323648404	0.0522546460741955	9.229269904154936	AgeGroup_2	['Physical_Activity', 'grip_category']	{'Physical_Activity', 'grip_category'}
Anxiety-BMI (syn)	Depression	0.012224791265577356	0.13266034403281513	9.215105957024662	AgeGroup_2	['Anxiety', 'BMI']	{'BMI', 'Anxiety'}
MMSE_Spell-General_Health (syn)	Hearing	0.0003988223205936275	0.004336003400270544	9.197924535039412	AgeGroup_2	['MMSE_Spell', 'General_Health']	{'General_Health', 'MMSE_Spell'}
General_Health-Health_vs_Peers (syn)	Sleep	0.0019284200409822477	0.020966126809553395	9.197788692680932	AgeGroup_2	['General_Health', 'Health_vs_Peers']	{'General_Health', 'Health_vs_Peers'}
BMI-Alcohol_Use (syn)	Pain	0.005904323303285796	0.06459753117250808	9.140168666072187	AgeGroup_2	['BMI', 'Alcohol_Use']	{'Alcohol_Use', 'BMI'}
Sleep-MAP_NormalElevated_vs_H (syn)	functionality_state	0.0023323388033707434	0.02551968447885015	9.139371630177115	AgeGroup_2	['Sleep', 'MAP_NormalElevated_vs_H']	{'Sleep', 'MAP_NormalElevated_vs_H'}
Depression-MMSE_Spell (syn)	Alcohol_Use	0.0025887400881593604	0.02832742136716404	9.138636569158813	AgeGroup_2	['Depression', 'MMSE_Spell']	{'MMSE_Spell', 'Depression'}
Hearing-grip_category (syn)	Health_vs_Peers	0.001660911881943001	0.018237464499204884	9.107142508847177	AgeGroup_2	['Hearing', 'grip_category']	{'Hearing', 'grip_category'}
WHR_Obesity-functionality_state (syn)	Anxiety	0.0015393573788540253	0.016962792148736007	9.074905624948846	AgeGroup_2	['WHR_Obesity', 'functionality_state']	{'WHR_Obesity', 'functionality_state'}
Alcohol_Use-functionality_state (syn)	Memory_Complaints	0.0013418199245510878	0.014821581409391346	9.053149508735116	AgeGroup_2	['Alcohol_Use', 'functionality_state']	{'Alcohol_Use', 'functionality_state'}
Alcohol_Use-functionality_state (syn)	Memory_Problems	0.001341819924550994	0.014821581409391237	9.053149508734549	AgeGroup_2	['Alcohol_Use', 'functionality_state']	{'Alcohol_Use', 'functionality_state'}
Hearing-functionality_state (syn)	BMI	0.006348096118761752	0.07037135569447367	9.020852385341035	AgeGroup_2	['Hearing', 'functionality_state']	{'Hearing', 'functionality_state'}
Pain-grip_category (syn)	Anxiety	0.0035015748452887443	0.0388350223992361	9.016538755382877	AgeGroup_2	['Pain', 'grip_category']	{'Pain', 'grip_category'}
Depression-Memory_Complaints (syn)	Sleep	0.0015831696678110802	0.017603387763255932	8.993551065867427	AgeGroup_2	['Depression', 'Memory_Complaints']	{'Memory_Complaints', 'Depression'}
Depression-Memory_Problems (syn)	Sleep	0.0015831696678110802	0.017603387763255932	8.993551065867427	AgeGroup_2	['Depression', 'Memory_Problems']	{'Memory_Problems', 'Depression'}
Alcohol_Use-MAP_NormalElevated_vs_H (syn)	Sleep	0.0010573409020315082	0.011777265492575182	8.977813251285662	AgeGroup_2	['Alcohol_Use', 'MAP_NormalElevated_vs_H']	{'Alcohol_Use', 'MAP_NormalElevated_vs_H'}
Anxiety-grip_category (syn)	Memory_Complaints	0.0015842386865984833	0.0176846463469204	8.958271799844967	AgeGroup_2	['Anxiety', 'grip_category']	{'grip_category', 'Anxiety'}
Anxiety-grip_category (syn)	Memory_Problems	0.0015842386865984148	0.017684646346920335	8.958271799844612	AgeGroup_2	['Anxiety', 'grip_category']	{'grip_category', 'Anxiety'}
Health_vs_Peers-functionality_state (syn)	Depression	0.006735197474636723	0.07523838060271795	8.951810792154951	AgeGroup_2	['Health_vs_Peers', 'functionality_state']	{'Health_vs_Peers', 'functionality_state'}
Health_vs_Peers-MAP_NormalElevated_vs_H (syn)	WHR_Obesity	0.0001418058985345721	0.0015849560777065742	8.946992319166643	AgeGroup_2	['Health_vs_Peers', 'MAP_NormalElevated_vs_H']	{'Health_vs_Peers', 'MAP_NormalElevated_vs_H'}
General_Health-Alcohol_Use (syn)	Health_vs_Peers	0.015680734995412768	0.17550090558609655	8.934845631164094	AgeGroup_2	['General_Health', 'Alcohol_Use']	{'General_Health', 'Alcohol_Use'}
Depression-MMSE_Spell (syn)	Health_vs_Peers	0.0025640499289922756	0.02873718443285788	8.922411779702957	AgeGroup_2	['Depression', 'MMSE_Spell']	{'MMSE_Spell', 'Depression'}
Hearing-BMI (syn)	functionality_state	0.006280615763348081	0.07044273843745365	8.915916534001104	AgeGroup_2	['Hearing', 'BMI']	{'Hearing', 'BMI'}
MMSE_Spell-MAP_NormalElevated_vs_H (syn)	functionality_state	0.003264492795250942	0.03673845582859267	8.88576485218049	AgeGroup_2	['MMSE_Spell', 'MAP_NormalElevated_vs_H']	{'MMSE_Spell', 'MAP_NormalElevated_vs_H'}
Anxiety-Sleep (syn)	Alcohol_Use	0.001206705420178846	0.013745373445954988	8.778993345822533	AgeGroup_2	['Anxiety', 'Sleep']	{'Sleep', 'Anxiety'}
General_Health-Health_vs_Peers (syn)	functionality_state	0.01581832529442067	0.18065650282439547	8.756023197126009	AgeGroup_2	['General_Health', 'Health_vs_Peers']	{'General_Health', 'Health_vs_Peers'}
Physical_Activity-grip_category (syn)	Health_vs_Peers	0.005896874419427819	0.06816576289978449	8.650786213743764	AgeGroup_2	['Physical_Activity', 'grip_category']	{'Physical_Activity', 'grip_category'}
Depression-functionality_state (syn)	Health_vs_Peers	0.0067654083964404765	0.07827163703776409	8.643499296145215	AgeGroup_2	['Depression', 'functionality_state']	{'functionality_state', 'Depression'}
Depression-Physical_Activity (syn)	BMI	0.0022382778531201053	0.025919151828391933	8.6356138037985	AgeGroup_2	['Depression', 'Physical_Activity']	{'Physical_Activity', 'Depression'}
MMSE_Spell-WHR_Obesity (syn)	functionality_state	0.003159801747129012	0.036627914455083344	8.626758564165218	AgeGroup_2	['MMSE_Spell', 'WHR_Obesity']	{'WHR_Obesity', 'MMSE_Spell'}
Hearing-General_Health (syn)	Anxiety	0.004673280571969694	0.054260757060926416	8.612634296131041	AgeGroup_2	['Hearing', 'General_Health']	{'Hearing', 'General_Health'}
Depression-Alcohol_Use (syn)	General_Health	0.005618338675527732	0.06533297175856098	8.599545565278111	AgeGroup_2	['Depression', 'Alcohol_Use']	{'Alcohol_Use', 'Depression'}
Hearing-General_Health (syn)	Depression	0.0055293197310709715	0.06467800638062848	8.548995308437709	AgeGroup_2	['Hearing', 'General_Health']	{'Hearing', 'General_Health'}
Physical_Activity-Memory_Complaints (syn)	Health_vs_Peers	0.005809538624515284	0.06818429776792692	8.52034678759722	AgeGroup_2	['Physical_Activity', 'Memory_Complaints']	{'Physical_Activity', 'Memory_Complaints'}
Physical_Activity-Memory_Problems (syn)	Health_vs_Peers	0.005809538624515284	0.06818429776792692	8.52034678759722	AgeGroup_2	['Physical_Activity', 'Memory_Problems']	{'Memory_Problems', 'Physical_Activity'}
Hearing-grip_category (syn)	Physical_Activity	0.003904219891172222	0.04595115458279506	8.496456567021783	AgeGroup_2	['Hearing', 'grip_category']	{'Hearing', 'grip_category'}
Pain-WHR_Obesity (syn)	Sleep	0.004126605935763264	0.048873828784330386	8.443385833291437	AgeGroup_2	['Pain', 'WHR_Obesity']	{'WHR_Obesity', 'Pain'}
Hearing-functionality_state (syn)	Health_vs_Peers	0.006571606118839392	0.07845002387159608	8.376805760563617	AgeGroup_2	['Hearing', 'functionality_state']	{'Hearing', 'functionality_state'}
Health_vs_Peers-MAP_NormalElevated_vs_H (syn)	Pain	0.004530778404439313	0.05461749760492649	8.295470505098052	AgeGroup_2	['Health_vs_Peers', 'MAP_NormalElevated_vs_H']	{'Health_vs_Peers', 'MAP_NormalElevated_vs_H'}
MMSE_Spell-Memory_Problems (syn)	Anxiety	0.0014549118086009687	0.017582364977028517	8.27483566915953	AgeGroup_2	['MMSE_Spell', 'Memory_Problems']	{'Memory_Problems', 'MMSE_Spell'}
MMSE_Spell-Memory_Complaints (syn)	Anxiety	0.0014549118086009687	0.017582364977028517	8.27483566915953	AgeGroup_2	['MMSE_Spell', 'Memory_Complaints']	{'MMSE_Spell', 'Memory_Complaints'}
MAP_NormalElevated_vs_H-functionality_state (syn)	Memory_Problems	0.001080360652574931	0.01308797224330192	8.254606844294242	AgeGroup_2	['MAP_NormalElevated_vs_H', 'functionality_state']	{'functionality_state', 'MAP_NormalElevated_vs_H'}
MAP_NormalElevated_vs_H-functionality_state (syn)	Memory_Complaints	0.0010803606525748913	0.013087972243301875	8.254606844293967	AgeGroup_2	['MAP_NormalElevated_vs_H', 'functionality_state']	{'functionality_state', 'MAP_NormalElevated_vs_H'}
Memory_Problems-MAP_NormalElevated_vs_H (syn)	Pain	0.0010833418425288785	0.013213579786386124	8.198700579573746	AgeGroup_2	['Memory_Problems', 'MAP_NormalElevated_vs_H']	{'Memory_Problems', 'MAP_NormalElevated_vs_H'}
Memory_Complaints-MAP_NormalElevated_vs_H (syn)	Pain	0.0010833418425288785	0.013213579786386124	8.198700579573746	AgeGroup_2	['Memory_Complaints', 'MAP_NormalElevated_vs_H']	{'Memory_Complaints', 'MAP_NormalElevated_vs_H'}
Physical_Activity-Memory_Problems (syn)	MMSE_Spell	0.004402198157981055	0.05380373969059591	8.181955721472821	AgeGroup_2	['Physical_Activity', 'Memory_Problems']	{'Memory_Problems', 'Physical_Activity'}
Physical_Activity-Memory_Complaints (syn)	MMSE_Spell	0.004402198157981055	0.05380373969059591	8.181955721472821	AgeGroup_2	['Physical_Activity', 'Memory_Complaints']	{'Physical_Activity', 'Memory_Complaints'}
Physical_Activity-MAP_NormalElevated_vs_H (syn)	Depression	0.004124677253445659	0.050674198627658096	8.139600359056098	AgeGroup_2	['Physical_Activity', 'MAP_NormalElevated_vs_H']	{'Physical_Activity', 'MAP_NormalElevated_vs_H'}
Hearing-Memory_Complaints (syn)	Sleep	0.0006151851987241394	0.007567710224213703	8.129079741396389	AgeGroup_2	['Hearing', 'Memory_Complaints']	{'Hearing', 'Memory_Complaints'}
Hearing-Memory_Problems (syn)	Sleep	0.0006151851987241394	0.007567710224213703	8.129079741396389	AgeGroup_2	['Hearing', 'Memory_Problems']	{'Hearing', 'Memory_Problems'}
Sleep-Physical_Activity (syn)	BMI	0.00208838935571926	0.025769263330991093	8.104187259430438	AgeGroup_2	['Sleep', 'Physical_Activity']	{'Physical_Activity', 'Sleep'}
Alcohol_Use-MAP_NormalElevated_vs_H (syn)	Physical_Activity	0.0036977381711716883	0.04565019357385611	8.100158798208	AgeGroup_2	['Alcohol_Use', 'MAP_NormalElevated_vs_H']	{'Alcohol_Use', 'MAP_NormalElevated_vs_H'}
Depression-Hearing (syn)	Physical_Activity	0.004082838433116324	0.050433592518964766	8.095474125863701	AgeGroup_2	['Depression', 'Hearing']	{'Hearing', 'Depression'}
General_Health-BMI (syn)	Depression	0.00520768444061357	0.06442645863520419	8.083145575485604	AgeGroup_2	['General_Health', 'BMI']	{'General_Health', 'BMI'}
Depression-Memory_Problems (syn)	General_Health	0.00518685804544224	0.0649014911284755	7.991893491591148	AgeGroup_2	['Depression', 'Memory_Problems']	{'Memory_Problems', 'Depression'}
Depression-Memory_Complaints (syn)	General_Health	0.00518685804544224	0.0649014911284755	7.991893491591148	AgeGroup_2	['Depression', 'Memory_Complaints']	{'Memory_Complaints', 'Depression'}
Physical_Activity-grip_category (syn)	General_Health	0.008508921376902318	0.10683592460885025	7.964475814718078	AgeGroup_2	['Physical_Activity', 'grip_category']	{'Physical_Activity', 'grip_category'}
Health_vs_Peers-Physical_Activity (syn)	MMSE_Spell	0.004267910904553388	0.05366945243716825	7.952216224955722	AgeGroup_2	['Health_vs_Peers', 'Physical_Activity']	{'Physical_Activity', 'Health_vs_Peers'}
General_Health-Memory_Problems (syn)	Depression	0.0051202166149496445	0.06452186649540478	7.935630032206685	AgeGroup_2	['General_Health', 'Memory_Problems']	{'General_Health', 'Memory_Problems'}
General_Health-Memory_Complaints (syn)	Depression	0.0051202166149496445	0.06452186649540478	7.935630032206685	AgeGroup_2	['General_Health', 'Memory_Complaints']	{'General_Health', 'Memory_Complaints'}
MMSE_Spell-WHR_Obesity (syn)	General_Health	0.00034023098943779365	0.004327366941295587	7.86230966898154	AgeGroup_2	['MMSE_Spell', 'WHR_Obesity']	{'WHR_Obesity', 'MMSE_Spell'}
Sleep-MMSE_Spell (syn)	Memory_Complaints	0.0005627220532904647	0.007177014305754104	7.84061490360006	AgeGroup_2	['Sleep', 'MMSE_Spell']	{'MMSE_Spell', 'Sleep'}
Sleep-MMSE_Spell (syn)	Memory_Problems	0.000562722053290439	0.007177014305753975	7.840614903599843	AgeGroup_2	['Sleep', 'MMSE_Spell']	{'MMSE_Spell', 'Sleep'}
WHR_Obesity-functionality_state (syn)	Memory_Problems	0.0010405536133776725	0.013346108101647516	7.796682039831679	AgeGroup_2	['WHR_Obesity', 'functionality_state']	{'WHR_Obesity', 'functionality_state'}
WHR_Obesity-functionality_state (syn)	Memory_Complaints	0.0010405536133776155	0.013346108101647526	7.7966820398312455	AgeGroup_2	['WHR_Obesity', 'functionality_state']	{'WHR_Obesity', 'functionality_state'}
Sleep-Memory_Problems (syn)	Alcohol_Use	0.0011261512304975095	0.014452639102823725	7.79201101255953	AgeGroup_2	['Sleep', 'Memory_Problems']	{'Memory_Problems', 'Sleep'}
Sleep-Memory_Complaints (syn)	Alcohol_Use	0.0011261512304975095	0.014452639102823725	7.79201101255953	AgeGroup_2	['Sleep', 'Memory_Complaints']	{'Sleep', 'Memory_Complaints'}
Hearing-WHR_Obesity (syn)	BMI	0.004191422128499057	0.05465871834966318	7.668350548737089	AgeGroup_2	['Hearing', 'WHR_Obesity']	{'Hearing', 'WHR_Obesity'}
Depression-Physical_Activity (syn)	grip_category	0.003479433208001092	0.04621258071530638	7.529190437201976	AgeGroup_2	['Depression', 'Physical_Activity']	{'Physical_Activity', 'Depression'}
Physical_Activity-MAP_NormalElevated_vs_H (syn)	Alcohol_Use	0.003462636139060239	0.04618896456504191	7.496674090159044	AgeGroup_2	['Physical_Activity', 'MAP_NormalElevated_vs_H']	{'Physical_Activity', 'MAP_NormalElevated_vs_H'}
MMSE_Spell-WHR_Obesity (syn)	Memory_Problems	0.0004977747715293329	0.006643154949955128	7.493047735288716	AgeGroup_2	['MMSE_Spell', 'WHR_Obesity']	{'WHR_Obesity', 'MMSE_Spell'}
MMSE_Spell-WHR_Obesity (syn)	Memory_Complaints	0.000497774771529271	0.006643154949955098	7.493047735287817	AgeGroup_2	['MMSE_Spell', 'WHR_Obesity']	{'WHR_Obesity', 'MMSE_Spell'}
Hearing-General_Health (syn)	BMI	0.00128159116972382	0.017207393409133645	7.447909972486329	AgeGroup_2	['Hearing', 'General_Health']	{'Hearing', 'General_Health'}
Sleep-functionality_state (syn)	General_Health	0.01321545822441773	0.17781801922486867	7.432012954606957	AgeGroup_2	['Sleep', 'functionality_state']	{'Sleep', 'functionality_state'}
Pain-Hearing (syn)	Health_vs_Peers	0.00402236944531963	0.05414375360579017	7.429055389483515	AgeGroup_2	['Pain', 'Hearing']	{'Hearing', 'Pain'}
Physical_Activity-Alcohol_Use (syn)	BMI	0.0018960434684750977	0.025576917443746933	7.413103915455004	AgeGroup_2	['Physical_Activity', 'Alcohol_Use']	{'Alcohol_Use', 'Physical_Activity'}
Pain-grip_category (syn)	General_Health	0.012091477827927088	0.16397650613627235	7.373908685356724	AgeGroup_2	['Pain', 'grip_category']	{'Pain', 'grip_category'}
Health_vs_Peers-BMI (syn)	Anxiety	0.0018443457060155876	0.02505490132398402	7.361217201243063	AgeGroup_2	['Health_vs_Peers', 'BMI']	{'Health_vs_Peers', 'BMI'}
Pain-Alcohol_Use (syn)	Anxiety	0.002786891411674131	0.037923793922452646	7.348661943931095	AgeGroup_2	['Pain', 'Alcohol_Use']	{'Alcohol_Use', 'Pain'}
WHR_Obesity-functionality_state (syn)	MMSE_Spell	0.0026517189323870907	0.03640353363856824	7.284234983105292	AgeGroup_2	['WHR_Obesity', 'functionality_state']	{'WHR_Obesity', 'functionality_state'}
Physical_Activity-WHR_Obesity (syn)	Pain	0.005770157988184699	0.07933777967823281	7.272900768822252	AgeGroup_2	['Physical_Activity', 'WHR_Obesity']	{'WHR_Obesity', 'Physical_Activity'}
MMSE_Spell-Hearing (syn)	Anxiety	0.000573979490261501	0.007901692541327452	7.264006885353639	AgeGroup_2	['MMSE_Spell', 'Hearing']	{'Hearing', 'MMSE_Spell'}
Health_vs_Peers-grip_category (syn)	General_Health	0.012385036262356272	0.17131403106083487	7.229434848776779	AgeGroup_2	['Health_vs_Peers', 'grip_category']	{'grip_category', 'Health_vs_Peers'}
Hearing-BMI (syn)	General_Health	0.001182487738511594	0.01647172262910355	7.178895402368422	AgeGroup_2	['Hearing', 'BMI']	{'Hearing', 'BMI'}
grip_category-functionality_state (syn)	Physical_Activity	0.014287163689067687	0.19923328825422165	7.171072572389242	AgeGroup_2	['grip_category', 'functionality_state']	{'grip_category', 'functionality_state'}
Anxiety-MMSE_Spell (syn)	Health_vs_Peers	0.0017103547090914373	0.023867001562182848	7.166190125036429	AgeGroup_2	['Anxiety', 'MMSE_Spell']	{'MMSE_Spell', 'Anxiety'}
grip_category-functionality_state (syn)	Depression	0.0053276022483248605	0.0747754069266584	7.124805423727492	AgeGroup_2	['grip_category', 'functionality_state']	{'grip_category', 'functionality_state'}
Health_vs_Peers-grip_category (syn)	Alcohol_Use	0.0014415635377263583	0.020359458673162783	7.08055926666942	AgeGroup_2	['Health_vs_Peers', 'grip_category']	{'grip_category', 'Health_vs_Peers'}
Hearing-functionality_state (syn)	MMSE_Spell	0.002587036762800441	0.036612182573492066	7.066054468638824	AgeGroup_2	['Hearing', 'functionality_state']	{'Hearing', 'functionality_state'}
Depression-functionality_state (syn)	Pain	0.01775043068340641	0.2520990201185903	7.041055008883573	AgeGroup_2	['Depression', 'functionality_state']	{'functionality_state', 'Depression'}
Sleep-WHR_Obesity (syn)	Pain	0.003269481923610739	0.04654435263115695	7.024443866519987	AgeGroup_2	['Sleep', 'WHR_Obesity']	{'WHR_Obesity', 'Sleep'}
General_Health-MAP_NormalElevated_vs_H (syn)	grip_category	0.0018250465863107453	0.025987597671987918	7.022759892415784	AgeGroup_2	['General_Health', 'MAP_NormalElevated_vs_H']	{'General_Health', 'MAP_NormalElevated_vs_H'}
General_Health-Memory_Problems (syn)	Alcohol_Use	0.0007809961115783257	0.011152208249069945	7.0030624799663155	AgeGroup_2	['General_Health', 'Memory_Problems']	{'General_Health', 'Memory_Problems'}
General_Health-Memory_Complaints (syn)	Alcohol_Use	0.0007809961115783257	0.011152208249069945	7.0030624799663155	AgeGroup_2	['General_Health', 'Memory_Complaints']	{'General_Health', 'Memory_Complaints'}
Depression-Memory_Problems (syn)	Anxiety	0.009024932686451163	0.12997996698432895	6.943325880009844	AgeGroup_2	['Depression', 'Memory_Problems']	{'Memory_Problems', 'Depression'}
Depression-Memory_Complaints (syn)	Anxiety	0.009024932686451163	0.12997996698432895	6.943325880009844	AgeGroup_2	['Depression', 'Memory_Complaints']	{'Memory_Complaints', 'Depression'}
Anxiety-Health_vs_Peers (syn)	functionality_state	0.005293127954382832	0.07626619453815789	6.940333114083132	AgeGroup_2	['Anxiety', 'Health_vs_Peers']	{'Health_vs_Peers', 'Anxiety'}
General_Health-WHR_Obesity (syn)	Physical_Activity	0.007324707549611699	0.10574498430773768	6.926765933687625	AgeGroup_2	['General_Health', 'WHR_Obesity']	{'General_Health', 'WHR_Obesity'}
Hearing-Physical_Activity (syn)	Pain	0.005349759001084006	0.07918466068280496	6.756054714326398	AgeGroup_2	['Hearing', 'Physical_Activity']	{'Hearing', 'Physical_Activity'}
Pain-Alcohol_Use (syn)	Depression	0.005121818490827497	0.07646241484774649	6.698478593732837	AgeGroup_2	['Pain', 'Alcohol_Use']	{'Alcohol_Use', 'Pain'}
Anxiety-Health_vs_Peers (syn)	Depression	0.008618845007907721	0.12890100882782454	6.686406170350515	AgeGroup_2	['Anxiety', 'Health_vs_Peers']	{'Health_vs_Peers', 'Anxiety'}
MMSE_Spell-Physical_Activity (syn)	Depression	0.0033007340280981497	0.04985025540231057	6.621298128685535	AgeGroup_2	['MMSE_Spell', 'Physical_Activity']	{'Physical_Activity', 'MMSE_Spell'}
Anxiety-Physical_Activity (syn)	MAP_NormalElevated_vs_H	0.00036698800156921156	0.005561365790078472	6.598882638216705	AgeGroup_2	['Anxiety', 'Physical_Activity']	{'Physical_Activity', 'Anxiety'}
Physical_Activity-MAP_NormalElevated_vs_H (syn)	BMI	0.0017019669197206062	0.026014469153238524	6.542385738087335	AgeGroup_2	['Physical_Activity', 'MAP_NormalElevated_vs_H']	{'Physical_Activity', 'MAP_NormalElevated_vs_H'}
Physical_Activity-Memory_Problems (syn)	functionality_state	0.01291415715394785	0.19824051736029252	6.514388342962703	AgeGroup_2	['Physical_Activity', 'Memory_Problems']	{'Memory_Problems', 'Physical_Activity'}
Physical_Activity-Memory_Complaints (syn)	functionality_state	0.01291415715394785	0.19824051736029252	6.514388342962703	AgeGroup_2	['Physical_Activity', 'Memory_Complaints']	{'Physical_Activity', 'Memory_Complaints'}
MMSE_Spell-Hearing (syn)	functionality_state	0.0023240915125290304	0.03579220422048335	6.493289706921675	AgeGroup_2	['MMSE_Spell', 'Hearing']	{'Hearing', 'MMSE_Spell'}
Anxiety-functionality_state (syn)	Pain	0.016195385683999326	0.2505439751191832	6.4640890591343165	AgeGroup_2	['Anxiety', 'functionality_state']	{'functionality_state', 'Anxiety'}
Hearing-General_Health (syn)	MMSE_Spell	0.00028075695126454766	0.004350648815139926	6.453220271135994	AgeGroup_2	['Hearing', 'General_Health']	{'Hearing', 'General_Health'}
Health_vs_Peers-Physical_Activity (syn)	Anxiety	0.0015967570513588279	0.024763846788628804	6.447936239421556	AgeGroup_2	['Health_vs_Peers', 'Physical_Activity']	{'Physical_Activity', 'Health_vs_Peers'}
Anxiety-Health_vs_Peers (syn)	Sleep	0.0013414578206750896	0.02086322790164417	6.4297712079796305	AgeGroup_2	['Anxiety', 'Health_vs_Peers']	{'Health_vs_Peers', 'Anxiety'}
MMSE_Spell-Hearing (syn)	Physical_Activity	0.0034315283664215946	0.05346192359861971	6.418639913117885	AgeGroup_2	['MMSE_Spell', 'Hearing']	{'Hearing', 'MMSE_Spell'}
Physical_Activity-BMI (syn)	General_Health	0.006731476115880293	0.1050584793478282	6.407361078960305	AgeGroup_2	['Physical_Activity', 'BMI']	{'Physical_Activity', 'BMI'}
Anxiety-BMI (syn)	grip_category	0.0010183158746570667	0.015987135463072902	6.369595585207703	AgeGroup_2	['Anxiety', 'BMI']	{'BMI', 'Anxiety'}
Depression-WHR_Obesity (syn)	MMSE_Spell	0.0004988891708499624	0.007847326774413074	6.357441013883049	AgeGroup_2	['Depression', 'WHR_Obesity']	{'WHR_Obesity', 'Depression'}
Depression-Hearing (syn)	General_Health	0.004023418902592077	0.06386880832024298	6.299505202004638	AgeGroup_2	['Depression', 'Hearing']	{'Hearing', 'Depression'}
MMSE_Spell-Pain (syn)	Depression	0.004774535462312556	0.07613787203101738	6.270907414338406	AgeGroup_2	['MMSE_Spell', 'Pain']	{'Pain', 'MMSE_Spell'}
Anxiety-Physical_Activity (syn)	Memory_Problems	0.0010662496166930293	0.01703516618494263	6.2591089814872864	AgeGroup_2	['Anxiety', 'Physical_Activity']	{'Physical_Activity', 'Anxiety'}
Anxiety-Physical_Activity (syn)	Memory_Complaints	0.001066249616692995	0.01703516618494266	6.259108981487074	AgeGroup_2	['Anxiety', 'Physical_Activity']	{'Physical_Activity', 'Anxiety'}
Memory_Complaints-functionality_state (syn)	MMSE_Spell	0.002231358513252931	0.0358423229312485	6.225485210690852	AgeGroup_2	['Memory_Complaints', 'functionality_state']	{'functionality_state', 'Memory_Complaints'}
Memory_Problems-functionality_state (syn)	MMSE_Spell	0.002231358513252931	0.0358423229312485	6.225485210690852	AgeGroup_2	['Memory_Problems', 'functionality_state']	{'Memory_Problems', 'functionality_state'}
Hearing-Physical_Activity (syn)	MMSE_Spell	0.003282313000525801	0.05310836737123893	6.180406521597107	AgeGroup_2	['Hearing', 'Physical_Activity']	{'Hearing', 'Physical_Activity'}
Anxiety-WHR_Obesity (syn)	Physical_Activity	0.0007833160247212828	0.012705655858167127	6.165097130485959	AgeGroup_2	['Anxiety', 'WHR_Obesity']	{'WHR_Obesity', 'Anxiety'}
Anxiety-MAP_NormalElevated_vs_H (syn)	Physical_Activity	0.000805250098414474	0.013129602518977462	6.133088166611057	AgeGroup_2	['Anxiety', 'MAP_NormalElevated_vs_H']	{'Anxiety', 'MAP_NormalElevated_vs_H'}
Depression-Physical_Activity (syn)	MMSE_Spell	0.003228348324064419	0.05269771379606691	6.126163910179661	AgeGroup_2	['Depression', 'Physical_Activity']	{'Physical_Activity', 'Depression'}
Hearing-MAP_NormalElevated_vs_H (syn)	Health_vs_Peers	0.0005516695132100378	0.009015909485191046	6.118844849941924	AgeGroup_2	['Hearing', 'MAP_NormalElevated_vs_H']	{'Hearing', 'MAP_NormalElevated_vs_H'}
Depression-Pain (syn)	Sleep	0.00290886013181308	0.0476560829803802	6.103859045676593	AgeGroup_2	['Depression', 'Pain']	{'Pain', 'Depression'}
Sleep-Pain (syn)	Depression	0.004575698563764992	0.07591629492068398	6.027294362225661	AgeGroup_2	['Sleep', 'Pain']	{'Pain', 'Sleep'}
BMI-functionality_state (syn)	Pain	0.015023615180174017	0.2493722046153579	6.024574873269083	AgeGroup_2	['BMI', 'functionality_state']	{'functionality_state', 'BMI'}
Pain-Physical_Activity (syn)	MMSE_Spell	0.003181978029521848	0.052832301796246754	6.022788940359774	AgeGroup_2	['Pain', 'Physical_Activity']	{'Physical_Activity', 'Pain'}
Pain-BMI (syn)	Physical_Activity	0.004676536716547606	0.07784336339779238	6.007624172981497	AgeGroup_2	['Pain', 'BMI']	{'Pain', 'BMI'}
Anxiety-General_Health (syn)	Pain	0.009777306193058647	0.16327047984336682	5.9884102762719165	AgeGroup_2	['Anxiety', 'General_Health']	{'General_Health', 'Anxiety'}
Anxiety-MMSE_Spell (syn)	BMI	8.197438960379658e-05	0.0013766038372475626	5.954827916773754	AgeGroup_2	['Anxiety', 'MMSE_Spell']	{'MMSE_Spell', 'Anxiety'}
Sleep-Pain (syn)	functionality_state	0.014718144995989686	0.2490723941801244	5.909183570679376	AgeGroup_2	['Sleep', 'Pain']	{'Pain', 'Sleep'}
General_Health-functionality_state (syn)	BMI	0.00400527317804149	0.06779988188539139	5.907492854946245	AgeGroup_2	['General_Health', 'functionality_state']	{'General_Health', 'functionality_state'}
Pain-WHR_Obesity (syn)	Memory_Complaints	0.0007417958134507141	0.012603773578286417	5.8855057086130795	AgeGroup_2	['Pain', 'WHR_Obesity']	{'WHR_Obesity', 'Pain'}
Pain-WHR_Obesity (syn)	Memory_Problems	0.0007417958134506597	0.012603773578286353	5.885505708612677	AgeGroup_2	['Pain', 'WHR_Obesity']	{'WHR_Obesity', 'Pain'}
BMI-functionality_state (syn)	WHR_Obesity	0.00312170884694121	0.0530616355548196	5.8831749423103945	AgeGroup_2	['BMI', 'functionality_state']	{'functionality_state', 'BMI'}
MMSE_Spell-Pain (syn)	Anxiety	0.0021891831244172898	0.03736657121712017	5.858667394706732	AgeGroup_2	['MMSE_Spell', 'Pain']	{'Pain', 'MMSE_Spell'}
Depression-Memory_Problems (syn)	Physical_Activity	0.002870324376132785	0.04918633435075068	5.835613517495187	AgeGroup_2	['Depression', 'Memory_Problems']	{'Memory_Problems', 'Depression'}
Depression-Memory_Complaints (syn)	Physical_Activity	0.002870324376132785	0.04918633435075068	5.835613517495187	AgeGroup_2	['Depression', 'Memory_Complaints']	{'Memory_Complaints', 'Depression'}
MAP_NormalElevated_vs_H-functionality_state (syn)	Alcohol_Use	0.001235028041371324	0.02134807471562896	5.785196359965697	AgeGroup_2	['MAP_NormalElevated_vs_H', 'functionality_state']	{'functionality_state', 'MAP_NormalElevated_vs_H'}
Hearing-Health_vs_Peers (syn)	Pain	0.0030564029778860956	0.0533418990803445	5.7298353275395915	AgeGroup_2	['Hearing', 'Health_vs_Peers']	{'Hearing', 'Health_vs_Peers'}
Pain-Memory_Problems (syn)	Depression	0.004325059909215265	0.07566565626613424	5.716014533731119	AgeGroup_2	['Pain', 'Memory_Problems']	{'Memory_Problems', 'Pain'}
Pain-Memory_Complaints (syn)	Depression	0.004325059909215265	0.07566565626613424	5.716014533731119	AgeGroup_2	['Pain', 'Memory_Complaints']	{'Pain', 'Memory_Complaints'}
grip_category-functionality_state (syn)	General_Health	0.009911969528967394	0.17451453052941837	5.679738815385638	AgeGroup_2	['grip_category', 'functionality_state']	{'grip_category', 'functionality_state'}
Pain-BMI (syn)	WHR_Obesity	0.0030054707051623453	0.05294539741304073	5.676547635889653	AgeGroup_2	['Pain', 'BMI']	{'Pain', 'BMI'}
Anxiety-Memory_Problems (syn)	General_Health	0.003013325153488818	0.05312304862506319	5.672349820802916	AgeGroup_2	['Anxiety', 'Memory_Problems']	{'Memory_Problems', 'Anxiety'}
Anxiety-Memory_Complaints (syn)	General_Health	0.003013325153488818	0.05312304862506319	5.672349820802916	AgeGroup_2	['Anxiety', 'Memory_Complaints']	{'Memory_Complaints', 'Anxiety'}
WHR_Obesity-MAP_NormalElevated_vs_H (syn)	MMSE_Spell	7.549861909482452e-05	0.0013329164663031987	5.664167335573364	AgeGroup_2	['WHR_Obesity', 'MAP_NormalElevated_vs_H']	{'WHR_Obesity', 'MAP_NormalElevated_vs_H'}
Depression-MMSE_Spell (syn)	General_Health	0.003552143086067715	0.06326677616910101	5.614547320339919	AgeGroup_2	['Depression', 'MMSE_Spell']	{'MMSE_Spell', 'Depression'}
Anxiety-Health_vs_Peers (syn)	WHR_Obesity	4.452865147179072e-05	0.0007979570624833512	5.580331770385174	AgeGroup_2	['Anxiety', 'Health_vs_Peers']	{'Health_vs_Peers', 'Anxiety'}
MMSE_Spell-Hearing (syn)	grip_category	0.0008575173849545588	0.015444810319209351	5.552139309137575	AgeGroup_2	['MMSE_Spell', 'Hearing']	{'Hearing', 'MMSE_Spell'}
MMSE_Spell-Alcohol_Use (syn)	General_Health	0.0004727466109971082	0.008535000235114613	5.538917375211529	AgeGroup_2	['MMSE_Spell', 'Alcohol_Use']	{'Alcohol_Use', 'MMSE_Spell'}
Depression-Pain (syn)	functionality_state	0.013692311961184887	0.24811232408276926	5.518594052836001	AgeGroup_2	['Depression', 'Pain']	{'Pain', 'Depression'}
MMSE_Spell-grip_category (syn)	General_Health	0.0013875017088186882	0.02518941305755017	5.508273279923862	AgeGroup_2	['MMSE_Spell', 'grip_category']	{'MMSE_Spell', 'grip_category'}
Anxiety-Alcohol_Use (syn)	Depression	0.006980185862471168	0.12726234968238798	5.484878976297234	AgeGroup_2	['Anxiety', 'Alcohol_Use']	{'Alcohol_Use', 'Anxiety'}
Depression-Sleep (syn)	Anxiety	0.006957548065970847	0.1278729514228485	5.440984968716116	AgeGroup_2	['Depression', 'Sleep']	{'Sleep', 'Depression'}
Sleep-MMSE_Spell (syn)	Alcohol_Use	0.001514751434761114	0.02795901339036061	5.417757106133626	AgeGroup_2	['Sleep', 'MMSE_Spell']	{'MMSE_Spell', 'Sleep'}
Anxiety-Memory_Problems (syn)	Sleep	0.001022628954462388	0.018954987953358832	5.395038799173585	AgeGroup_2	['Anxiety', 'Memory_Problems']	{'Memory_Problems', 'Anxiety'}
Anxiety-Memory_Complaints (syn)	Sleep	0.001022628954462388	0.018954987953358832	5.395038799173585	AgeGroup_2	['Anxiety', 'Memory_Complaints']	{'Memory_Complaints', 'Anxiety'}
Alcohol_Use-Memory_Complaints (syn)	Anxiety	0.0009290448860842956	0.017351031146716697	5.354407344603822	AgeGroup_2	['Alcohol_Use', 'Memory_Complaints']	{'Alcohol_Use', 'Memory_Complaints'}
Alcohol_Use-Memory_Problems (syn)	Anxiety	0.0009290448860842956	0.017351031146716697	5.354407344603822	AgeGroup_2	['Alcohol_Use', 'Memory_Problems']	{'Memory_Problems', 'Alcohol_Use'}
Sleep-Physical_Activity (syn)	MMSE_Spell	0.0027297950425444425	0.0521313365751593	5.236380307665459	AgeGroup_2	['Sleep', 'Physical_Activity']	{'Physical_Activity', 'Sleep'}
General_Health-Memory_Complaints (syn)	Physical_Activity	0.005394998023765757	0.10377354654180898	5.198818199387823	AgeGroup_2	['General_Health', 'Memory_Complaints']	{'General_Health', 'Memory_Complaints'}
General_Health-Memory_Problems (syn)	Physical_Activity	0.005394998023765757	0.10377354654180898	5.198818199387823	AgeGroup_2	['General_Health', 'Memory_Problems']	{'General_Health', 'Memory_Problems'}
Depression-BMI (syn)	Health_vs_Peers	0.0014286445776400764	0.027601779081505688	5.175914832958453	AgeGroup_2	['Depression', 'BMI']	{'BMI', 'Depression'}
MMSE_Spell-Physical_Activity (syn)	Pain	0.004013798011876531	0.07758141970192466	5.1736588828845	AgeGroup_2	['MMSE_Spell', 'Physical_Activity']	{'Physical_Activity', 'MMSE_Spell'}
Physical_Activity-BMI (syn)	Depression	0.002517706784188685	0.04912196890745305	5.125419115288526	AgeGroup_2	['Physical_Activity', 'BMI']	{'Physical_Activity', 'BMI'}
General_Health-Memory_Problems (syn)	Sleep	0.0009453514489831032	0.01848177994606788	5.115045475824058	AgeGroup_2	['General_Health', 'Memory_Problems']	{'General_Health', 'Memory_Problems'}
General_Health-Memory_Complaints (syn)	Sleep	0.0009453514489831032	0.01848177994606788	5.115045475824058	AgeGroup_2	['General_Health', 'Memory_Complaints']	{'General_Health', 'Memory_Complaints'}
Hearing-Physical_Activity (syn)	General_Health	0.005236969042051384	0.10367769643176102	5.051201195908392	AgeGroup_2	['Hearing', 'Physical_Activity']	{'Hearing', 'Physical_Activity'}
Physical_Activity-BMI (syn)	WHR_Obesity	0.0026763507940279685	0.05302154657139667	5.047666405626442	AgeGroup_2	['Physical_Activity', 'BMI']	{'Physical_Activity', 'BMI'}
Depression-MMSE_Spell (syn)	Anxiety	0.006398875732915548	0.12730816855133836	5.026288419454509	AgeGroup_2	['Depression', 'MMSE_Spell']	{'MMSE_Spell', 'Depression'}
Alcohol_Use-Memory_Problems (syn)	Physical_Activity	0.002204859545247612	0.04388691108865446	5.023957008032873	AgeGroup_2	['Alcohol_Use', 'Memory_Problems']	{'Memory_Problems', 'Alcohol_Use'}
Alcohol_Use-Memory_Complaints (syn)	Physical_Activity	0.002204859545247612	0.04388691108865446	5.023957008032873	AgeGroup_2	['Alcohol_Use', 'Memory_Complaints']	{'Alcohol_Use', 'Memory_Complaints'}
Memory_Problems-MAP_NormalElevated_vs_H (syn)	BMI	0.0003515696102508264	0.00702400538601799	5.005258266895155	AgeGroup_2	['Memory_Problems', 'MAP_NormalElevated_vs_H']	{'Memory_Problems', 'MAP_NormalElevated_vs_H'}
Memory_Complaints-MAP_NormalElevated_vs_H (syn)	BMI	0.0003515696102508264	0.00702400538601799	5.005258266895155	AgeGroup_2	['Memory_Complaints', 'MAP_NormalElevated_vs_H']	{'Memory_Complaints', 'MAP_NormalElevated_vs_H'}
MMSE_Spell-Physical_Activity (syn)	functionality_state	0.00966635165044104	0.1947749318861794	4.962831488032435	AgeGroup_2	['MMSE_Spell', 'Physical_Activity']	{'Physical_Activity', 'MMSE_Spell'}
Health_vs_Peers-WHR_Obesity (syn)	Pain	0.0026076419629873344	0.05269342379061108	4.948704744161954	AgeGroup_2	['Health_vs_Peers', 'WHR_Obesity']	{'WHR_Obesity', 'Health_vs_Peers'}
Physical_Activity-Alcohol_Use (syn)	Pain	0.0040497196923381246	0.0818398731765808	4.948345513195379	AgeGroup_2	['Physical_Activity', 'Alcohol_Use']	{'Alcohol_Use', 'Physical_Activity'}
Hearing-functionality_state (syn)	Depression	0.0035508548522408213	0.07205403798032207	4.9280442176059	AgeGroup_2	['Hearing', 'functionality_state']	{'Hearing', 'functionality_state'}
Depression-General_Health (syn)	Health_vs_Peers	0.00818869903881269	0.1680088696294964	4.873968295168534	AgeGroup_2	['Depression', 'General_Health']	{'General_Health', 'Depression'}
Hearing-Alcohol_Use (syn)	Physical_Activity	0.0021073344407880703	0.04380249673789821	4.810991604879889	AgeGroup_2	['Hearing', 'Alcohol_Use']	{'Hearing', 'Alcohol_Use'}
Hearing-BMI (syn)	WHR_Obesity	0.0025203703053721946	0.05246029701325057	4.804338611989925	AgeGroup_2	['Hearing', 'BMI']	{'Hearing', 'BMI'}
Memory_Problems-functionality_state (syn)	Depression	0.003441690711579491	0.07207222910483632	4.77533545767428	AgeGroup_2	['Memory_Problems', 'functionality_state']	{'Memory_Problems', 'functionality_state'}
Memory_Complaints-functionality_state (syn)	Depression	0.003441690711579491	0.07207222910483632	4.77533545767428	AgeGroup_2	['Memory_Complaints', 'functionality_state']	{'functionality_state', 'Memory_Complaints'}
Health_vs_Peers-functionality_state (syn)	grip_category	0.0017010811855611564	0.03565249901840864	4.771281768166737	AgeGroup_2	['Health_vs_Peers', 'functionality_state']	{'Health_vs_Peers', 'functionality_state'}
Pain-Hearing (syn)	Physical_Activity	0.0036570720847752284	0.0768403618946899	4.759311375689855	AgeGroup_2	['Pain', 'Hearing']	{'Hearing', 'Pain'}
Physical_Activity-WHR_Obesity (syn)	General_Health	0.004906880622294521	0.1032338838542424	4.753168668169674	AgeGroup_2	['Physical_Activity', 'WHR_Obesity']	{'WHR_Obesity', 'Physical_Activity'}
Health_vs_Peers-BMI (syn)	General_Health	0.007897327630792737	0.1668263224292714	4.733861848534683	AgeGroup_2	['Health_vs_Peers', 'BMI']	{'Health_vs_Peers', 'BMI'}
Health_vs_Peers-Alcohol_Use (syn)	General_Health	0.00788859809297453	0.16688401950085324	4.726994302132204	AgeGroup_2	['Health_vs_Peers', 'Alcohol_Use']	{'Alcohol_Use', 'Health_vs_Peers'}
Physical_Activity-WHR_Obesity (syn)	grip_category	0.0021095526827506835	0.044846937464939375	4.703894629148085	AgeGroup_2	['Physical_Activity', 'WHR_Obesity']	{'WHR_Obesity', 'Physical_Activity'}
Sleep-Memory_Problems (syn)	MAP_NormalElevated_vs_H	5.733914868942205e-05	0.0012286534274214614	4.666828530300691	AgeGroup_2	['Sleep', 'Memory_Problems']	{'Memory_Problems', 'Sleep'}
Sleep-Memory_Complaints (syn)	MAP_NormalElevated_vs_H	5.733914868942205e-05	0.0012286534274214614	4.666828530300691	AgeGroup_2	['Sleep', 'Memory_Complaints']	{'Sleep', 'Memory_Complaints'}
MMSE_Spell-WHR_Obesity (syn)	MAP_NormalElevated_vs_H	6.122704238325899e-05	0.0013189473053625902	4.642114369112504	AgeGroup_2	['MMSE_Spell', 'WHR_Obesity']	{'WHR_Obesity', 'MMSE_Spell'}
General_Health-MAP_NormalElevated_vs_H (syn)	Depression	0.00287802740567244	0.06212073628441942	4.632957652812434	AgeGroup_2	['General_Health', 'MAP_NormalElevated_vs_H']	{'General_Health', 'MAP_NormalElevated_vs_H'}
Anxiety-WHR_Obesity (syn)	Memory_Problems	0.0007872749883973079	0.017047212864403978	4.618203542475877	AgeGroup_2	['Anxiety', 'WHR_Obesity']	{'WHR_Obesity', 'Anxiety'}
Anxiety-WHR_Obesity (syn)	Memory_Complaints	0.0007872749883972313	0.017047212864403947	4.618203542475436	AgeGroup_2	['Anxiety', 'WHR_Obesity']	{'WHR_Obesity', 'Anxiety'}
BMI-functionality_state (syn)	Sleep	0.00114749199582823	0.02494336320107835	4.600390037934506	AgeGroup_2	['BMI', 'functionality_state']	{'functionality_state', 'BMI'}
Anxiety-General_Health (syn)	BMI	0.0007595030893729452	0.016561813244202642	4.585869180953386	AgeGroup_2	['Anxiety', 'General_Health']	{'General_Health', 'Anxiety'}
Physical_Activity-MAP_NormalElevated_vs_H (syn)	General_Health	0.0046791531796691105	0.10300615641161703	4.54259564930373	AgeGroup_2	['Physical_Activity', 'MAP_NormalElevated_vs_H']	{'Physical_Activity', 'MAP_NormalElevated_vs_H'}
MMSE_Spell-grip_category (syn)	WHR_Obesity	0.00015714070526885073	0.003463507452483862	4.5370396173438845	AgeGroup_2	['MMSE_Spell', 'grip_category']	{'MMSE_Spell', 'grip_category'}
Health_vs_Peers-MAP_NormalElevated_vs_H (syn)	General_Health	0.007419676474843448	0.1664039776586568	4.458833604364538	AgeGroup_2	['Health_vs_Peers', 'MAP_NormalElevated_vs_H']	{'Health_vs_Peers', 'MAP_NormalElevated_vs_H'}
Hearing-Health_vs_Peers (syn)	functionality_state	0.003296344730438084	0.07410205664529099	4.448384943237009	AgeGroup_2	['Hearing', 'Health_vs_Peers']	{'Hearing', 'Health_vs_Peers'}
Memory_Complaints-functionality_state (syn)	Health_vs_Peers	0.0033035094359764733	0.07510224582205537	4.398682622359513	AgeGroup_2	['Memory_Complaints', 'functionality_state']	{'functionality_state', 'Memory_Complaints'}
Memory_Problems-functionality_state (syn)	Health_vs_Peers	0.0033035094359764733	0.07510224582205537	4.398682622359513	AgeGroup_2	['Memory_Problems', 'functionality_state']	{'Memory_Problems', 'functionality_state'}
BMI-Memory_Problems (syn)	Alcohol_Use	0.00027744368874539675	0.006348457289372217	4.370253686826527	AgeGroup_2	['BMI', 'Memory_Problems']	{'Memory_Problems', 'BMI'}
BMI-Memory_Complaints (syn)	Alcohol_Use	0.00027744368874539675	0.006348457289372217	4.370253686826527	AgeGroup_2	['BMI', 'Memory_Complaints']	{'Memory_Complaints', 'BMI'}
MAP_NormalElevated_vs_H-functionality_state (syn)	MMSE_Spell	0.0015334075104078448	0.0351443719284034	4.363166635988612	AgeGroup_2	['MAP_NormalElevated_vs_H', 'functionality_state']	{'functionality_state', 'MAP_NormalElevated_vs_H'}
Sleep-Alcohol_Use (syn)	grip_category	0.0005509803793495153	0.012668371180015832	4.349259833960965	AgeGroup_2	['Sleep', 'Alcohol_Use']	{'Alcohol_Use', 'Sleep'}
Alcohol_Use-functionality_state (syn)	BMI	0.0028710108847053413	0.06642746524235225	4.322023840938111	AgeGroup_2	['Alcohol_Use', 'functionality_state']	{'Alcohol_Use', 'functionality_state'}
BMI-WHR_Obesity (syn)	functionality_state	0.0028868777317082907	0.06694950754436603	4.312022354750283	AgeGroup_2	['BMI', 'WHR_Obesity']	{'WHR_Obesity', 'BMI'}
MMSE_Spell-Health_vs_Peers (syn)	Pain	0.002249612682797339	0.052335394510421095	4.298453663799922	AgeGroup_2	['MMSE_Spell', 'Health_vs_Peers']	{'MMSE_Spell', 'Health_vs_Peers'}
Physical_Activity-BMI (syn)	Alcohol_Use	0.0019118395852133507	0.04449399544584508	4.296848520920774	AgeGroup_2	['Physical_Activity', 'BMI']	{'Physical_Activity', 'BMI'}
Physical_Activity-grip_category (syn)	functionality_state	0.008307889389616813	0.19337959852964623	4.296156085122478	AgeGroup_2	['Physical_Activity', 'grip_category']	{'Physical_Activity', 'grip_category'}
Hearing-Physical_Activity (syn)	Health_vs_Peers	0.0027802465043726705	0.06511298583300812	4.269880222515097	AgeGroup_2	['Hearing', 'Physical_Activity']	{'Hearing', 'Physical_Activity'}
Depression-MMSE_Spell (syn)	Pain	0.003169342620306735	0.07425886756979783	4.267965192611896	AgeGroup_2	['Depression', 'MMSE_Spell']	{'MMSE_Spell', 'Depression'}
Alcohol_Use-WHR_Obesity (syn)	MMSE_Spell	0.0011515615805003177	0.027000138514926067	4.265021010405994	AgeGroup_2	['Alcohol_Use', 'WHR_Obesity']	{'WHR_Obesity', 'Alcohol_Use'}
Depression-functionality_state (syn)	Physical_Activity	0.008192960857338382	0.19299968240860668	4.2450644245065465	AgeGroup_2	['Depression', 'functionality_state']	{'functionality_state', 'Depression'}
Anxiety-grip_category (syn)	Depression	0.005334042421732382	0.12690151031441593	4.203293095973845	AgeGroup_2	['Anxiety', 'grip_category']	{'grip_category', 'Anxiety'}
Depression-functionality_state (syn)	MMSE_Spell	0.0014673250197584258	0.035122326430016414	4.17775577219285	AgeGroup_2	['Depression', 'functionality_state']	{'functionality_state', 'Depression'}
Anxiety-Physical_Activity (syn)	functionality_state	0.007936018856048953	0.19303225431763557	4.111239794666747	AgeGroup_2	['Anxiety', 'Physical_Activity']	{'Physical_Activity', 'Anxiety'}
Memory_Complaints-WHR_Obesity (syn)	Anxiety	0.0006853231770729114	0.01675854069407091	4.0893965028552595	AgeGroup_2	['Memory_Complaints', 'WHR_Obesity']	{'WHR_Obesity', 'Memory_Complaints'}
Memory_Problems-WHR_Obesity (syn)	Anxiety	0.0006853231770729114	0.01675854069407091	4.0893965028552595	AgeGroup_2	['Memory_Problems', 'WHR_Obesity']	{'Memory_Problems', 'WHR_Obesity'}
BMI-MAP_NormalElevated_vs_H (syn)	WHR_Obesity	0.0021393073267556516	0.052423489246836305	4.080818269617099	AgeGroup_2	['BMI', 'MAP_NormalElevated_vs_H']	{'BMI', 'MAP_NormalElevated_vs_H'}
Anxiety-Memory_Problems (syn)	Physical_Activity	0.0005066600068566519	0.012453840886614371	4.068303196335356	AgeGroup_2	['Anxiety', 'Memory_Problems']	{'Memory_Problems', 'Anxiety'}
Anxiety-Memory_Complaints (syn)	Physical_Activity	0.0005066600068566519	0.012453840886614371	4.068303196335356	AgeGroup_2	['Anxiety', 'Memory_Complaints']	{'Memory_Complaints', 'Anxiety'}
General_Health-WHR_Obesity (syn)	Pain	0.006486595676589015	0.15999154300397717	4.054336594795993	AgeGroup_2	['General_Health', 'WHR_Obesity']	{'General_Health', 'WHR_Obesity'}
Pain-MAP_NormalElevated_vs_H (syn)	Anxiety	0.001480430453001052	0.03662716455458947	4.041892051989459	AgeGroup_2	['Pain', 'MAP_NormalElevated_vs_H']	{'Pain', 'MAP_NormalElevated_vs_H'}
Depression-Health_vs_Peers (syn)	Anxiety	0.0050975707058173725	0.1266123047119279	4.026125831462841	AgeGroup_2	['Depression', 'Health_vs_Peers']	{'Health_vs_Peers', 'Depression'}
Depression-WHR_Obesity (syn)	Pain	0.0029864720089105624	0.07422171509968263	4.023717324370119	AgeGroup_2	['Depression', 'WHR_Obesity']	{'WHR_Obesity', 'Depression'}
MMSE_Spell-BMI (syn)	Pain	0.0022004880733819854	0.055083183610827854	3.994845484837643	AgeGroup_2	['MMSE_Spell', 'BMI']	{'MMSE_Spell', 'BMI'}
BMI-MAP_NormalElevated_vs_H (syn)	Physical_Activity	0.0009999779474630791	0.025112133805469616	3.98205088906175	AgeGroup_2	['BMI', 'MAP_NormalElevated_vs_H']	{'BMI', 'MAP_NormalElevated_vs_H'}
Sleep-Pain (syn)	General_Health	0.00624642664647252	0.15813145495481779	3.950148089295254	AgeGroup_2	['Sleep', 'Pain']	{'Pain', 'Sleep'}
Pain-WHR_Obesity (syn)	Anxiety	0.0014317425656276473	0.03647264019270498	3.9255248812890033	AgeGroup_2	['Pain', 'WHR_Obesity']	{'WHR_Obesity', 'Pain'}
MMSE_Spell-Physical_Activity (syn)	Health_vs_Peers	0.00252269890275559	0.06479158738311226	3.8935593410281597	AgeGroup_2	['MMSE_Spell', 'Physical_Activity']	{'Physical_Activity', 'MMSE_Spell'}
MMSE_Spell-WHR_Obesity (syn)	Physical_Activity	0.0019780628165629375	0.052008458048761044	3.803348322129422	AgeGroup_2	['MMSE_Spell', 'WHR_Obesity']	{'WHR_Obesity', 'MMSE_Spell'}
General_Health-Alcohol_Use (syn)	MMSE_Spell	0.0009947558192895222	0.02659979082535761	3.7397129391755235	AgeGroup_2	['General_Health', 'Alcohol_Use']	{'General_Health', 'Alcohol_Use'}
Alcohol_Use-functionality_state (syn)	General_Health	0.0063871112546554955	0.1709896722551065	3.735378383044271	AgeGroup_2	['Alcohol_Use', 'functionality_state']	{'Alcohol_Use', 'functionality_state'}
Pain-Health_vs_Peers (syn)	Depression	0.0027659895996100326	0.074106585956529	3.732447749289874	AgeGroup_2	['Pain', 'Health_vs_Peers']	{'Pain', 'Health_vs_Peers'}
Alcohol_Use-functionality_state (syn)	Hearing	0.00019434569941963805	0.005264408393131979	3.6916911627369973	AgeGroup_2	['Alcohol_Use', 'functionality_state']	{'Alcohol_Use', 'functionality_state'}
Hearing-General_Health (syn)	Physical_Activity	0.0037600952414982543	0.10213864375954147	3.6813639804640523	AgeGroup_2	['Hearing', 'General_Health']	{'Hearing', 'General_Health'}
General_Health-Memory_Problems (syn)	Pain	0.005860249947037168	0.1594060049141216	3.6763043840125844	AgeGroup_2	['General_Health', 'Memory_Problems']	{'General_Health', 'Memory_Problems'}
General_Health-Memory_Complaints (syn)	Pain	0.005860249947037168	0.1594060049141216	3.6763043840125844	AgeGroup_2	['General_Health', 'Memory_Complaints']	{'General_Health', 'Memory_Complaints'}
Sleep-Pain (syn)	Physical_Activity	0.0027664152773341035	0.07593324195857887	3.6432202892682586	AgeGroup_2	['Sleep', 'Pain']	{'Pain', 'Sleep'}
Anxiety-Pain (syn)	Physical_Activity	0.002731836706466692	0.07589866338771147	3.599321232459274	AgeGroup_2	['Anxiety', 'Pain']	{'Pain', 'Anxiety'}
BMI-Memory_Complaints (syn)	grip_category	0.0005627721597536153	0.01573539434240331	3.5764731884543384	AgeGroup_2	['BMI', 'Memory_Complaints']	{'Memory_Complaints', 'BMI'}
BMI-Memory_Problems (syn)	grip_category	0.0005627721597536153	0.01573539434240331	3.5764731884543384	AgeGroup_2	['BMI', 'Memory_Problems']	{'Memory_Problems', 'BMI'}
Health_vs_Peers-WHR_Obesity (syn)	Physical_Activity	0.002280574577925388	0.0637717480450414	3.5761518977253672	AgeGroup_2	['Health_vs_Peers', 'WHR_Obesity']	{'WHR_Obesity', 'Health_vs_Peers'}
Pain-General_Health (syn)	BMI	0.001988152558048392	0.05611243845679728	3.5431583668906725	AgeGroup_2	['Pain', 'General_Health']	{'General_Health', 'Pain'}
Hearing-WHR_Obesity (syn)	Memory_Complaints	0.0003104588442484109	0.00877602861291905	3.537577849181	AgeGroup_2	['Hearing', 'WHR_Obesity']	{'Hearing', 'WHR_Obesity'}
Hearing-WHR_Obesity (syn)	Memory_Problems	0.00031045884424840583	0.00877602861291908	3.5375778491809307	AgeGroup_2	['Hearing', 'WHR_Obesity']	{'Hearing', 'WHR_Obesity'}
Health_vs_Peers-functionality_state (syn)	Pain	0.008433365122810963	0.2431363921991238	3.468573769040797	AgeGroup_2	['Health_vs_Peers', 'functionality_state']	{'Health_vs_Peers', 'functionality_state'}
Depression-MAP_NormalElevated_vs_H (syn)	Physical_Activity	0.0016723289370837381	0.04830820028795195	3.461791015014932	AgeGroup_2	['Depression', 'MAP_NormalElevated_vs_H']	{'Depression', 'MAP_NormalElevated_vs_H'}
Depression-Hearing (syn)	Anxiety	0.004242975942973088	0.12507543765775397	3.3923334768439624	AgeGroup_2	['Depression', 'Hearing']	{'Hearing', 'Depression'}
Anxiety-Sleep (syn)	Depression	0.004219446405068241	0.12450161022498506	3.3890697457192247	AgeGroup_2	['Anxiety', 'Sleep']	{'Sleep', 'Anxiety'}
Pain-General_Health (syn)	grip_category	0.0008087028219003147	0.02449831736178338	3.3010545579830977	AgeGroup_2	['Pain', 'General_Health']	{'General_Health', 'Pain'}
grip_category-MAP_NormalElevated_vs_H (syn)	Health_vs_Peers	0.0006620223300868786	0.020161641889249713	3.2835734992390284	AgeGroup_2	['grip_category', 'MAP_NormalElevated_vs_H']	{'grip_category', 'MAP_NormalElevated_vs_H'}
MMSE_Spell-BMI (syn)	WHR_Obesity	0.0016692939678734713	0.05160922067575184	3.23448784154529	AgeGroup_2	['MMSE_Spell', 'BMI']	{'MMSE_Spell', 'BMI'}
Sleep-General_Health (syn)	Hearing	0.00011971231755069153	0.0038353314951075426	3.121303013922003	AgeGroup_2	['Sleep', 'General_Health']	{'General_Health', 'Sleep'}
MMSE_Spell-General_Health (syn)	Health_vs_Peers	0.005019832169819016	0.16484000276050273	3.0452754706103513	AgeGroup_2	['MMSE_Spell', 'General_Health']	{'General_Health', 'MMSE_Spell'}
Depression-Alcohol_Use (syn)	Anxiety	0.003784946632562414	0.1250213923861314	3.027439192864306	AgeGroup_2	['Depression', 'Alcohol_Use']	{'Alcohol_Use', 'Depression'}
Anxiety-MAP_NormalElevated_vs_H (syn)	Sleep	0.0005503729742175641	0.0184461082175959	2.9836807185840897	AgeGroup_2	['Anxiety', 'MAP_NormalElevated_vs_H']	{'Anxiety', 'MAP_NormalElevated_vs_H'}
Anxiety-Depression (syn)	Memory_Problems	0.00048642896542617717	0.016455345533675784	2.9560543984366823	AgeGroup_2	['Anxiety', 'Depression']	{'Depression', 'Anxiety'}
Anxiety-Depression (syn)	Memory_Complaints	0.00048642896542609834	0.016455345533675766	2.9560543984362067	AgeGroup_2	['Anxiety', 'Depression']	{'Depression', 'Anxiety'}
Pain-WHR_Obesity (syn)	Physical_Activity	0.0022300371080372014	0.07549257154402747	2.9539821765597662	AgeGroup_2	['Pain', 'WHR_Obesity']	{'WHR_Obesity', 'Pain'}
Physical_Activity-WHR_Obesity (syn)	MMSE_Spell	0.0015073284522897276	0.05117247747851259	2.9455842799924183	AgeGroup_2	['Physical_Activity', 'WHR_Obesity']	{'WHR_Obesity', 'Physical_Activity'}
Physical_Activity-Memory_Problems (syn)	grip_category	0.001298138813075151	0.04409114002741891	2.944216938522975	AgeGroup_2	['Physical_Activity', 'Memory_Problems']	{'Memory_Problems', 'Physical_Activity'}
Physical_Activity-Memory_Complaints (syn)	grip_category	0.001298138813075151	0.04409114002741891	2.944216938522975	AgeGroup_2	['Physical_Activity', 'Memory_Complaints']	{'Physical_Activity', 'Memory_Complaints'}
Anxiety-Physical_Activity (syn)	grip_category	0.0012883193251601172	0.044021466832465404	2.926570643507031	AgeGroup_2	['Anxiety', 'Physical_Activity']	{'Physical_Activity', 'Anxiety'}
MMSE_Spell-Health_vs_Peers (syn)	General_Health	0.004768990717875922	0.16373139705534873	2.912691642314506	AgeGroup_2	['MMSE_Spell', 'Health_vs_Peers']	{'MMSE_Spell', 'Health_vs_Peers'}
Anxiety-MMSE_Spell (syn)	General_Health	0.001500595624517791	0.05163635456939053	2.9060835859379734	AgeGroup_2	['Anxiety', 'MMSE_Spell']	{'MMSE_Spell', 'Anxiety'}
Health_vs_Peers-WHR_Obesity (syn)	functionality_state	0.0020703609314864546	0.07272741978174817	2.846740524687275	AgeGroup_2	['Health_vs_Peers', 'WHR_Obesity']	{'WHR_Obesity', 'Health_vs_Peers'}
General_Health-grip_category (syn)	Health_vs_Peers	0.00457182350862561	0.16439199409930932	2.781049973676801	AgeGroup_2	['General_Health', 'grip_category']	{'General_Health', 'grip_category'}
Depression-BMI (syn)	Anxiety	0.003456117226446969	0.12440634026496604	2.7780876915806543	AgeGroup_2	['Depression', 'BMI']	{'BMI', 'Depression'}
BMI-MAP_NormalElevated_vs_H (syn)	Pain	0.0015127431317241641	0.054495623655699446	2.775898375402762	AgeGroup_2	['BMI', 'MAP_NormalElevated_vs_H']	{'BMI', 'MAP_NormalElevated_vs_H'}
Anxiety-Alcohol_Use (syn)	General_Health	0.0013595562980903862	0.05146927976966474	2.6414908158316397	AgeGroup_2	['Anxiety', 'Alcohol_Use']	{'Alcohol_Use', 'Anxiety'}
grip_category-functionality_state (syn)	Anxiety	0.0004268709848774906	0.01626312647555156	2.624778117044148	AgeGroup_2	['grip_category', 'functionality_state']	{'grip_category', 'functionality_state'}
General_Health-WHR_Obesity (syn)	grip_category	0.0006392442345436382	0.024383852583069562	2.621588333368963	AgeGroup_2	['General_Health', 'WHR_Obesity']	{'General_Health', 'WHR_Obesity'}
Physical_Activity-MAP_NormalElevated_vs_H (syn)	grip_category	0.0011463900979135498	0.043879537605218843	2.6125847273677816	AgeGroup_2	['Physical_Activity', 'MAP_NormalElevated_vs_H']	{'Physical_Activity', 'MAP_NormalElevated_vs_H'}
Health_vs_Peers-Alcohol_Use (syn)	Depression	0.0006956988902269593	0.026677825741692723	2.6077795730545796	AgeGroup_2	['Health_vs_Peers', 'Alcohol_Use']	{'Alcohol_Use', 'Health_vs_Peers'}
Pain-BMI (syn)	Anxiety	0.0009319478563439324	0.03610977795079102	2.5808739605487308	AgeGroup_2	['Pain', 'BMI']	{'Pain', 'BMI'}
Depression-MAP_NormalElevated_vs_H (syn)	Anxiety	0.0031421102919130025	0.1240506189519445	2.5329259285116605	AgeGroup_2	['Depression', 'MAP_NormalElevated_vs_H']	{'Depression', 'MAP_NormalElevated_vs_H'}
Depression-Pain (syn)	Health_vs_Peers	0.001282191833868082	0.051403575994338625	2.4943631042503682	AgeGroup_2	['Depression', 'Pain']	{'Pain', 'Depression'}
General_Health-Alcohol_Use (syn)	Depression	0.0015029407302878319	0.060682639726364465	2.4767227283866116	AgeGroup_2	['General_Health', 'Alcohol_Use']	{'General_Health', 'Alcohol_Use'}
grip_category-MAP_NormalElevated_vs_H (syn)	functionality_state	0.0008452269749532643	0.034900298373752414	2.421833091229206	AgeGroup_2	['grip_category', 'MAP_NormalElevated_vs_H']	{'grip_category', 'MAP_NormalElevated_vs_H'}
General_Health-Memory_Problems (syn)	functionality_state	0.004092867675135123	0.16906895481010353	2.4208274545330863	AgeGroup_2	['General_Health', 'Memory_Problems']	{'General_Health', 'Memory_Problems'}
General_Health-Memory_Complaints (syn)	functionality_state	0.004092867675135123	0.16906895481010353	2.4208274545330863	AgeGroup_2	['General_Health', 'Memory_Complaints']	{'General_Health', 'Memory_Complaints'}
Physical_Activity-WHR_Obesity (syn)	Health_vs_Peers	0.0015504021727934902	0.06437977960153335	2.4082129239792613	AgeGroup_2	['Physical_Activity', 'WHR_Obesity']	{'WHR_Obesity', 'Physical_Activity'}
MAP_NormalElevated_vs_H-functionality_state (syn)	General_Health	0.0040442327750712746	0.16864679377552227	2.3980490138782953	AgeGroup_2	['MAP_NormalElevated_vs_H', 'functionality_state']	{'functionality_state', 'MAP_NormalElevated_vs_H'}
Memory_Problems-grip_category (syn)	Physical_Activity	0.0010146123193602754	0.04302957703649338	2.357941651389654	AgeGroup_2	['Memory_Problems', 'grip_category']	{'Memory_Problems', 'grip_category'}
Memory_Complaints-grip_category (syn)	Physical_Activity	0.0010146123193602754	0.04302957703649338	2.357941651389654	AgeGroup_2	['Memory_Complaints', 'grip_category']	{'grip_category', 'Memory_Complaints'}
Anxiety-Pain (syn)	BMI	0.0012518625410699814	0.05520579875380905	2.2676287080867685	AgeGroup_2	['Anxiety', 'Pain']	{'Pain', 'Anxiety'}
Health_vs_Peers-WHR_Obesity (syn)	Anxiety	0.0005186664113303941	0.02368575614860038	2.1897819435291397	AgeGroup_2	['Health_vs_Peers', 'WHR_Obesity']	{'WHR_Obesity', 'Health_vs_Peers'}
Anxiety-Depression (syn)	Physical_Activity	0.001029695202651091	0.04728930934800228	2.1774376002693514	AgeGroup_2	['Anxiety', 'Depression']	{'Depression', 'Anxiety'}
Hearing-Physical_Activity (syn)	functionality_state	0.0040729760998290745	0.189170511164787	2.153071361255187	AgeGroup_2	['Hearing', 'Physical_Activity']	{'Hearing', 'Physical_Activity'}
BMI-WHR_Obesity (syn)	Pain	0.0011505987892131756	0.054033294326659036	2.12942557649218	AgeGroup_2	['BMI', 'WHR_Obesity']	{'WHR_Obesity', 'BMI'}
Physical_Activity-Alcohol_Use (syn)	functionality_state	0.0040272541036562234	0.18952984936600928	2.1248653534668405	AgeGroup_2	['Physical_Activity', 'Alcohol_Use']	{'Alcohol_Use', 'Physical_Activity'}
Alcohol_Use-functionality_state (syn)	Pain	0.005131415888444021	0.24375396240693384	2.1051620403517397	AgeGroup_2	['Alcohol_Use', 'functionality_state']	{'Alcohol_Use', 'functionality_state'}
Anxiety-Hearing (syn)	General_Health	0.0010773108835542824	0.05125528110002075	2.1018534294095335	AgeGroup_2	['Anxiety', 'Hearing']	{'Hearing', 'Anxiety'}
General_Health-Alcohol_Use (syn)	Pain	0.00327708332424493	0.16050041014733363	2.041791246038988	AgeGroup_2	['General_Health', 'Alcohol_Use']	{'General_Health', 'Alcohol_Use'}
MMSE_Spell-WHR_Obesity (syn)	BMI	0.001035822835040832	0.0512670931972492	2.0204438567552927	AgeGroup_2	['MMSE_Spell', 'WHR_Obesity']	{'WHR_Obesity', 'MMSE_Spell'}
Pain-MAP_NormalElevated_vs_H (syn)	General_Health	0.003109635983107671	0.15500566185949627	2.0061434826338003	AgeGroup_2	['Pain', 'MAP_NormalElevated_vs_H']	{'Pain', 'MAP_NormalElevated_vs_H'}
Health_vs_Peers-MAP_NormalElevated_vs_H (syn)	functionality_state	0.0014360972248485687	0.07234482365081578	1.9850725350857565	AgeGroup_2	['Health_vs_Peers', 'MAP_NormalElevated_vs_H']	{'Health_vs_Peers', 'MAP_NormalElevated_vs_H'}
Physical_Activity-WHR_Obesity (syn)	Alcohol_Use	0.0008577762971380533	0.04342466433020906	1.9753205013062758	AgeGroup_2	['Physical_Activity', 'WHR_Obesity']	{'WHR_Obesity', 'Physical_Activity'}
Hearing-functionality_state (syn)	Physical_Activity	0.0037217922667223116	0.18852851381799057	1.9741269855420431	AgeGroup_2	['Hearing', 'functionality_state']	{'Hearing', 'functionality_state'}
MAP_NormalElevated_vs_H-functionality_state (syn)	Anxiety	0.000308291268812231	0.015950617447183565	1.9327857986254111	AgeGroup_2	['MAP_NormalElevated_vs_H', 'functionality_state']	{'functionality_state', 'MAP_NormalElevated_vs_H'}
MAP_NormalElevated_vs_H-functionality_state (syn)	grip_category	0.000649784412028646	0.03456464425380477	1.8799106024564967	AgeGroup_2	['MAP_NormalElevated_vs_H', 'functionality_state']	{'functionality_state', 'MAP_NormalElevated_vs_H'}
Anxiety-functionality_state (syn)	Physical_Activity	0.0035190478675206933	0.18833571633455728	1.868497349312915	AgeGroup_2	['Anxiety', 'functionality_state']	{'functionality_state', 'Anxiety'}
Anxiety-Depression (syn)	functionality_state	0.0012975154234198183	0.06997565055978695	1.854238457291977	AgeGroup_2	['Anxiety', 'Depression']	{'Depression', 'Anxiety'}
Hearing-functionality_state (syn)	General_Health	0.003115728673989319	0.1681010183407189	1.8534859007660158	AgeGroup_2	['Hearing', 'functionality_state']	{'Hearing', 'functionality_state'}
WHR_Obesity-MAP_NormalElevated_vs_H (syn)	BMI	0.0009519988040533141	0.05169390637991309	1.8416073977013971	AgeGroup_2	['WHR_Obesity', 'MAP_NormalElevated_vs_H']	{'WHR_Obesity', 'MAP_NormalElevated_vs_H'}
Memory_Complaints-grip_category (syn)	General_Health	0.0004240836452584708	0.02408227858747174	1.760978072395071	AgeGroup_2	['Memory_Complaints', 'grip_category']	{'grip_category', 'Memory_Complaints'}
Memory_Problems-grip_category (syn)	General_Health	0.0004240836452584708	0.02408227858747174	1.760978072395071	AgeGroup_2	['Memory_Problems', 'grip_category']	{'Memory_Problems', 'grip_category'}
grip_category-functionality_state (syn)	Health_vs_Peers	0.0012642741153047776	0.07311567802668192	1.7291422981038473	AgeGroup_2	['grip_category', 'functionality_state']	{'grip_category', 'functionality_state'}
Depression-grip_category (syn)	Anxiety	0.002113417894850014	0.1233075844762462	1.7139399038808845	AgeGroup_2	['Depression', 'grip_category']	{'grip_category', 'Depression'}
Depression-MAP_NormalElevated_vs_H (syn)	functionality_state	0.0011310616155428945	0.06944604491853758	1.6286911902177668	AgeGroup_2	['Depression', 'MAP_NormalElevated_vs_H']	{'Depression', 'MAP_NormalElevated_vs_H'}
Depression-MAP_NormalElevated_vs_H (syn)	Health_vs_Peers	0.0004762396553136261	0.029606637680760193	1.608557042001123	AgeGroup_2	['Depression', 'MAP_NormalElevated_vs_H']	{'Depression', 'MAP_NormalElevated_vs_H'}
Depression-Hearing (syn)	functionality_state	0.001107395096854922	0.06960454135046161	1.5909810988900048	AgeGroup_2	['Depression', 'Hearing']	{'Hearing', 'Depression'}
Hearing-General_Health (syn)	Health_vs_Peers	0.00239927835258062	0.16225690680906313	1.4786910460483427	AgeGroup_2	['Hearing', 'General_Health']	{'Hearing', 'General_Health'}
grip_category-WHR_Obesity (syn)	MMSE_Spell	0.00019472014371059877	0.013324001261105625	1.461423936359196	AgeGroup_2	['grip_category', 'WHR_Obesity']	{'WHR_Obesity', 'grip_category'}
Physical_Activity-MAP_NormalElevated_vs_H (syn)	MMSE_Spell	0.0007192224516726439	0.0501207639842875	1.4349790276503267	AgeGroup_2	['Physical_Activity', 'MAP_NormalElevated_vs_H']	{'Physical_Activity', 'MAP_NormalElevated_vs_H'}
Sleep-Physical_Activity (syn)	functionality_state	0.002647251267443429	0.1877189604074729	1.410220502871507	AgeGroup_2	['Sleep', 'Physical_Activity']	{'Physical_Activity', 'Sleep'}
BMI-grip_category (syn)	WHR_Obesity	0.000713136207071005	0.05097647749076021	1.3989515207288798	AgeGroup_2	['BMI', 'grip_category']	{'grip_category', 'BMI'}
Physical_Activity-WHR_Obesity (syn)	Anxiety	0.00016549874782154146	0.01213901474632257	1.3633622767587308	AgeGroup_2	['Physical_Activity', 'WHR_Obesity']	{'WHR_Obesity', 'Physical_Activity'}
Health_vs_Peers-WHR_Obesity (syn)	Depression	0.0003553631425868354	0.026811065393285108	1.3254346195277897	AgeGroup_2	['Health_vs_Peers', 'WHR_Obesity']	{'WHR_Obesity', 'Health_vs_Peers'}
MMSE_Spell-Pain (syn)	Health_vs_Peers	0.000666317928217269	0.05078770208868779	1.3119670723706192	AgeGroup_2	['MMSE_Spell', 'Pain']	{'Pain', 'MMSE_Spell'}
BMI-functionality_state (syn)	General_Health	0.002174755017356459	0.16677731601780746	1.3039872983231438	AgeGroup_2	['BMI', 'functionality_state']	{'functionality_state', 'BMI'}
Health_vs_Peers-Memory_Complaints (syn)	Alcohol_Use	0.00023215630353185014	0.01786188944181862	1.29972982023011	AgeGroup_2	['Health_vs_Peers', 'Memory_Complaints']	{'Health_vs_Peers', 'Memory_Complaints'}
Health_vs_Peers-Memory_Problems (syn)	Alcohol_Use	0.00023215630353185014	0.01786188944181862	1.29972982023011	AgeGroup_2	['Health_vs_Peers', 'Memory_Problems']	{'Memory_Problems', 'Health_vs_Peers'}
Sleep-General_Health (syn)	Health_vs_Peers	0.0020429500721890334	0.16186312066287276	1.2621467223803708	AgeGroup_2	['Sleep', 'General_Health']	{'General_Health', 'Sleep'}
MMSE_Spell-functionality_state (syn)	Depression	0.0008669636300967835	0.06938371935554843	1.2495202594345423	AgeGroup_2	['MMSE_Spell', 'functionality_state']	{'MMSE_Spell', 'functionality_state'}
Pain-Memory_Problems (syn)	General_Health	0.0018983645685085148	0.15378339287685378	1.234440554988068	AgeGroup_2	['Pain', 'Memory_Problems']	{'Memory_Problems', 'Pain'}
Pain-Memory_Complaints (syn)	General_Health	0.0018983645685085148	0.15378339287685378	1.234440554988068	AgeGroup_2	['Pain', 'Memory_Complaints']	{'Pain', 'Memory_Complaints'}
Hearing-functionality_state (syn)	Pain	0.0029195478762818984	0.23735719501582064	1.2300229096014135	AgeGroup_2	['Hearing', 'functionality_state']	{'Hearing', 'functionality_state'}
Pain-WHR_Obesity (syn)	General_Health	0.0017907586084845543	0.15368982239855875	1.1651770953581033	AgeGroup_2	['Pain', 'WHR_Obesity']	{'WHR_Obesity', 'Pain'}
General_Health-Health_vs_Peers (syn)	Anxiety	0.0005642193302508088	0.050706591830136566	1.112713968513015	AgeGroup_2	['General_Health', 'Health_vs_Peers']	{'General_Health', 'Health_vs_Peers'}
MMSE_Spell-Alcohol_Use (syn)	Memory_Complaints	8.262899895909384e-05	0.007506875916887597	1.1007108665964522	AgeGroup_2	['MMSE_Spell', 'Alcohol_Use']	{'Alcohol_Use', 'MMSE_Spell'}
MMSE_Spell-Alcohol_Use (syn)	Memory_Problems	8.262899895902006e-05	0.0075068759168875005	1.1007108665954837	AgeGroup_2	['MMSE_Spell', 'Alcohol_Use']	{'Alcohol_Use', 'MMSE_Spell'}
Hearing-General_Health (syn)	functionality_state	0.001828046825065887	0.16687349080534686	1.0954686788438142	AgeGroup_2	['Hearing', 'General_Health']	{'Hearing', 'General_Health'}
MAP_NormalElevated_vs_H-functionality_state (syn)	Depression	0.000740021502250597	0.06937523885836114	1.0666939882707291	AgeGroup_2	['MAP_NormalElevated_vs_H', 'functionality_state']	{'functionality_state', 'MAP_NormalElevated_vs_H'}
Memory_Problems-functionality_state (syn)	Physical_Activity	0.001975944718366049	0.18696288229214647	1.056864707123233	AgeGroup_2	['Memory_Problems', 'functionality_state']	{'Memory_Problems', 'functionality_state'}
Memory_Complaints-functionality_state (syn)	Physical_Activity	0.001975944718366049	0.18696288229214647	1.056864707123233	AgeGroup_2	['Memory_Complaints', 'functionality_state']	{'functionality_state', 'Memory_Complaints'}
Anxiety-Hearing (syn)	Depression	0.00128012033795312	0.12156228415786995	1.0530571606327002	AgeGroup_2	['Anxiety', 'Hearing']	{'Hearing', 'Anxiety'}
Depression-Physical_Activity (syn)	Anxiety	0.0012714294053586981	0.12216215667014874	1.040771905158565	AgeGroup_2	['Depression', 'Physical_Activity']	{'Physical_Activity', 'Depression'}
General_Health-Health_vs_Peers (syn)	Pain	0.0015869583098711366	0.15508013196017928	1.0233150370794295	AgeGroup_2	['General_Health', 'Health_vs_Peers']	{'General_Health', 'Health_vs_Peers'}
Hearing-Alcohol_Use (syn)	Anxiety	8.531150924587374e-05	0.008353337444093346	1.0212865195120018	AgeGroup_2	['Hearing', 'Alcohol_Use']	{'Hearing', 'Alcohol_Use'}
Physical_Activity-Alcohol_Use (syn)	Anxiety	0.00011983265039511807	0.012522043365129978	0.9569736096651364	AgeGroup_2	['Physical_Activity', 'Alcohol_Use']	{'Alcohol_Use', 'Physical_Activity'}
MMSE_Spell-BMI (syn)	Alcohol_Use	0.0002502775182277016	0.02679846478423992	0.9339248357797305	AgeGroup_2	['MMSE_Spell', 'BMI']	{'MMSE_Spell', 'BMI'}
Sleep-Health_vs_Peers (syn)	General_Health	0.0014197746188801417	0.16034876941735882	0.8854290706682789	AgeGroup_2	['Sleep', 'Health_vs_Peers']	{'Health_vs_Peers', 'Sleep'}
MMSE_Spell-Physical_Activity (syn)	Anxiety	0.00010622376037861024	0.012155384547728333	0.873882351985828	AgeGroup_2	['MMSE_Spell', 'Physical_Activity']	{'Physical_Activity', 'MMSE_Spell'}
MMSE_Spell-Memory_Complaints (syn)	Alcohol_Use	0.00023968846105890178	0.027487337369691188	0.871995922468625	AgeGroup_2	['MMSE_Spell', 'Memory_Complaints']	{'MMSE_Spell', 'Memory_Complaints'}
MMSE_Spell-Memory_Problems (syn)	Alcohol_Use	0.00023968846105890178	0.027487337369691188	0.871995922468625	AgeGroup_2	['MMSE_Spell', 'Memory_Problems']	{'Memory_Problems', 'MMSE_Spell'}
Depression-WHR_Obesity (syn)	Physical_Activity	0.00040206775469269065	0.04675977871331008	0.8598581211382911	AgeGroup_2	['Depression', 'WHR_Obesity']	{'WHR_Obesity', 'Depression'}
Physical_Activity-Alcohol_Use (syn)	Depression	0.0003886035034592172	0.046938124877671634	0.827905896266587	AgeGroup_2	['Physical_Activity', 'Alcohol_Use']	{'Alcohol_Use', 'Physical_Activity'}
WHR_Obesity-functionality_state (syn)	General_Health	0.0013430524005896638	0.16594561340104066	0.8093328730202165	AgeGroup_2	['WHR_Obesity', 'functionality_state']	{'WHR_Obesity', 'functionality_state'}
General_Health-WHR_Obesity (syn)	functionality_state	0.0013073683096703694	0.16623547191858432	0.7864556791529232	AgeGroup_2	['General_Health', 'WHR_Obesity']	{'General_Health', 'WHR_Obesity'}
Sleep-grip_category (syn)	Memory_Complaints	5.0226859960564134e-05	0.006664519112424202	0.7536456736530274	AgeGroup_2	['Sleep', 'grip_category']	{'grip_category', 'Sleep'}
Sleep-grip_category (syn)	Memory_Problems	5.022685996054982e-05	0.006664519112424085	0.7536456736528258	AgeGroup_2	['Sleep', 'grip_category']	{'grip_category', 'Sleep'}
Health_vs_Peers-functionality_state (syn)	MMSE_Spell	0.0002529515530340715	0.03386391597102965	0.7469648615076586	AgeGroup_2	['Health_vs_Peers', 'functionality_state']	{'Health_vs_Peers', 'functionality_state'}
Depression-functionality_state (syn)	Anxiety	0.0008508976636200314	0.12168335937840091	0.6992720023236536	AgeGroup_2	['Depression', 'functionality_state']	{'functionality_state', 'Depression'}
Pain-Alcohol_Use (syn)	MMSE_Spell	0.00017489125238912223	0.025832931034985435	0.6770089392963876	AgeGroup_2	['Pain', 'Alcohol_Use']	{'Alcohol_Use', 'Pain'}
Hearing-grip_category (syn)	functionality_state	0.00022335575274660556	0.034469882524026656	0.6479736407309168	AgeGroup_2	['Hearing', 'grip_category']	{'Hearing', 'grip_category'}
Physical_Activity-Alcohol_Use (syn)	Memory_Complaints	1.65896422322917e-05	0.0025701955349084924	0.6454622617995618	AgeGroup_2	['Physical_Activity', 'Alcohol_Use']	{'Alcohol_Use', 'Physical_Activity'}
Physical_Activity-Alcohol_Use (syn)	Memory_Problems	1.6589642232188295e-05	0.002570195534908458	0.6454622617955471	AgeGroup_2	['Physical_Activity', 'Alcohol_Use']	{'Alcohol_Use', 'Physical_Activity'}
Anxiety-Physical_Activity (syn)	MMSE_Spell	0.00031832126289579594	0.050201031240344474	0.6340930754425906	AgeGroup_2	['Anxiety', 'Physical_Activity']	{'Physical_Activity', 'Anxiety'}
Health_vs_Peers-Alcohol_Use (syn)	WHR_Obesity	2.6929657590329384e-05	0.0043610598094003345	0.6175025972421216	AgeGroup_2	['Health_vs_Peers', 'Alcohol_Use']	{'Alcohol_Use', 'Health_vs_Peers'}
Depression-Sleep (syn)	Memory_Complaints	4.1785702153801594e-05	0.007210517873638285	0.5795104163956167	AgeGroup_2	['Depression', 'Sleep']	{'Sleep', 'Depression'}
Depression-Sleep (syn)	Memory_Problems	4.178570215372852e-05	0.0072105178736380955	0.5795104163946185	AgeGroup_2	['Depression', 'Sleep']	{'Sleep', 'Depression'}
Physical_Activity-Memory_Problems (syn)	Alcohol_Use	0.0002348390024542665	0.04375892928156457	0.5366653305047916	AgeGroup_2	['Physical_Activity', 'Memory_Problems']	{'Memory_Problems', 'Physical_Activity'}
Physical_Activity-Memory_Complaints (syn)	Alcohol_Use	0.0002348390024542665	0.04375892928156457	0.5366653305047916	AgeGroup_2	['Physical_Activity', 'Memory_Complaints']	{'Physical_Activity', 'Memory_Complaints'}
Anxiety-General_Health (syn)	Health_vs_Peers	0.0008324108814993244	0.16065258147218298	0.5181434832053766	AgeGroup_2	['Anxiety', 'General_Health']	{'General_Health', 'Anxiety'}
MMSE_Spell-General_Health (syn)	Pain	0.0007690929777214517	0.15426226662802958	0.49856195849627616	AgeGroup_2	['MMSE_Spell', 'General_Health']	{'General_Health', 'MMSE_Spell'}
General_Health-WHR_Obesity (syn)	Health_vs_Peers	0.0006903048378435505	0.160919389859229	0.42897555008593036	AgeGroup_2	['General_Health', 'WHR_Obesity']	{'General_Health', 'WHR_Obesity'}
Hearing-Health_vs_Peers (syn)	General_Health	0.0006385644988593674	0.1598236204197796	0.3995432572370507	AgeGroup_2	['Hearing', 'Health_vs_Peers']	{'Hearing', 'Health_vs_Peers'}
Health_vs_Peers-WHR_Obesity (syn)	General_Health	0.0005377616381230617	0.15966397709511848	0.3368083696190874	AgeGroup_2	['Health_vs_Peers', 'WHR_Obesity']	{'WHR_Obesity', 'Health_vs_Peers'}
MMSE_Spell-Physical_Activity (syn)	BMI	7.677957634881505e-05	0.023757653551620638	0.32317828097791035	AgeGroup_2	['MMSE_Spell', 'Physical_Activity']	{'Physical_Activity', 'MMSE_Spell'}
Sleep-General_Health (syn)	grip_category	7.935580793100544e-05	0.024658600312888315	0.32181797394853967	AgeGroup_2	['Sleep', 'General_Health']	{'General_Health', 'Sleep'}
Pain-MAP_NormalElevated_vs_H (syn)	functionality_state	0.0007290003274424397	0.2351622373965047	0.3099988907714293	AgeGroup_2	['Pain', 'MAP_NormalElevated_vs_H']	{'Pain', 'MAP_NormalElevated_vs_H'}
Pain-General_Health (syn)	Health_vs_Peers	0.0004897416635879459	0.16030991225427169	0.3054968072162338	AgeGroup_2	['Pain', 'General_Health']	{'General_Health', 'Pain'}
Depression-WHR_Obesity (syn)	Anxiety	0.0003617519308415117	0.12119421364562237	0.2984894410052377	AgeGroup_2	['Depression', 'WHR_Obesity']	{'WHR_Obesity', 'Depression'}
WHR_Obesity-functionality_state (syn)	Health_vs_Peers	0.00020125486444910311	0.07202034189626379	0.2794416954295848	AgeGroup_2	['WHR_Obesity', 'functionality_state']	{'WHR_Obesity', 'functionality_state'}
General_Health-grip_category (syn)	Sleep	4.7912768232260356e-05	0.01849768896972624	0.2590202933494857	AgeGroup_2	['General_Health', 'grip_category']	{'General_Health', 'grip_category'}
Anxiety-MAP_NormalElevated_vs_H (syn)	Depression	0.00030787151190736587	0.12080021608677925	0.25486006720898596	AgeGroup_2	['Anxiety', 'MAP_NormalElevated_vs_H']	{'Anxiety', 'MAP_NormalElevated_vs_H'}
MAP_NormalElevated_vs_H-functionality_state (syn)	Pain	0.0004891445738744822	0.23486885354689557	0.20826285243343945	AgeGroup_2	['MAP_NormalElevated_vs_H', 'functionality_state']	{'functionality_state', 'MAP_NormalElevated_vs_H'}
grip_category-functionality_state (syn)	Pain	0.0004589740864162454	0.23480756352160007	0.19546818660039633	AgeGroup_2	['grip_category', 'functionality_state']	{'grip_category', 'functionality_state'}
Pain-Hearing (syn)	functionality_state	0.0004168738149035302	0.23477112299903816	0.17756605223770988	AgeGroup_2	['Pain', 'Hearing']	{'Hearing', 'Pain'}
grip_category-MAP_NormalElevated_vs_H (syn)	Physical_Activity	7.420954106192039e-05	0.04231685464949657	0.17536639165785264	AgeGroup_2	['grip_category', 'MAP_NormalElevated_vs_H']	{'grip_category', 'MAP_NormalElevated_vs_H'}
Pain-MAP_NormalElevated_vs_H (syn)	BMI	8.070330643776643e-05	0.05404466003326429	0.1493270683691855	AgeGroup_2	['Pain', 'MAP_NormalElevated_vs_H']	{'Pain', 'MAP_NormalElevated_vs_H'}
Anxiety-MMSE_Spell (syn)	Alcohol_Use	2.6993902885936816e-05	0.025781723239284345	0.10470170141616228	AgeGroup_2	['Anxiety', 'MMSE_Spell']	{'MMSE_Spell', 'Anxiety'}
Physical_Activity-grip_category (syn)	Pain	4.997959607706706e-05	0.0736176012861252	0.06789082393871312	AgeGroup_2	['Physical_Activity', 'grip_category']	{'Physical_Activity', 'grip_category'}
grip_category-functionality_state (syn)	Sleep	1.326999202732465e-05	0.02411687707349215	0.05502367486008478	AgeGroup_2	['grip_category', 'functionality_state']	{'grip_category', 'functionality_state'}
MMSE_Spell-functionality_state (syn)	BMI	2.8103828719605877e-05	0.06357580444241398	0.04420522707669693	AgeGroup_2	['MMSE_Spell', 'functionality_state']	{'MMSE_Spell', 'functionality_state'}
Alcohol_Use-Memory_Complaints (syn)	Memory_Problems	0.0003779344080271986	0.9232745802508491	0.04093412903499582	AgeGroup_2	['Alcohol_Use', 'Memory_Complaints']	{'Alcohol_Use', 'Memory_Complaints'}
Alcohol_Use-Memory_Problems (syn)	Memory_Complaints	0.00037793440802704397	0.923274580250849	0.040934129034979075	AgeGroup_2	['Alcohol_Use', 'Memory_Problems']	{'Memory_Problems', 'Alcohol_Use'}
MMSE_Spell-Memory_Complaints (syn)	Sleep	2.7591913858080993e-06	0.006955284216875371	0.039670433296076765	AgeGroup_2	['MMSE_Spell', 'Memory_Complaints']	{'MMSE_Spell', 'Memory_Complaints'}
MMSE_Spell-Memory_Problems (syn)	Sleep	2.7591913858080993e-06	0.006955284216875371	0.039670433296076765	AgeGroup_2	['MMSE_Spell', 'Memory_Problems']	{'Memory_Problems', 'MMSE_Spell'}
MMSE_Spell-MAP_NormalElevated_vs_H (syn)	Physical_Activity	1.6635208686692407e-05	0.05031753080533015	0.03306046306415782	AgeGroup_2	['MMSE_Spell', 'MAP_NormalElevated_vs_H']	{'MMSE_Spell', 'MAP_NormalElevated_vs_H'}
Physical_Activity-Memory_Complaints (syn)	Memory_Problems	0.0002983075545225293	0.9219234870826016	0.032357083717057075	AgeGroup_2	['Physical_Activity', 'Memory_Complaints']	{'Physical_Activity', 'Memory_Complaints'}
Physical_Activity-Memory_Problems (syn)	Memory_Complaints	0.00029830755452234947	0.9219234870826015	0.03235708371703758	AgeGroup_2	['Physical_Activity', 'Memory_Problems']	{'Memory_Problems', 'Physical_Activity'}
Anxiety-Memory_Problems (syn)	Depression	3.318815602705702e-05	0.12057589298394683	0.027524702662973938	AgeGroup_2	['Anxiety', 'Memory_Problems']	{'Memory_Problems', 'Anxiety'}
Anxiety-Memory_Complaints (syn)	Depression	3.318815602705702e-05	0.12057589298394683	0.027524702662973938	AgeGroup_2	['Anxiety', 'Memory_Complaints']	{'Memory_Complaints', 'Anxiety'}
Sleep-BMI (syn)	Anxiety	4.697775735768006e-06	0.018970338060178227	0.024763795567931336	AgeGroup_2	['Sleep', 'BMI']	{'Sleep', 'BMI'}
Anxiety-Physical_Activity (syn)	Alcohol_Use	8.678896766985594e-06	0.04218263355011937	0.02057457308035011	AgeGroup_2	['Anxiety', 'Physical_Activity']	{'Physical_Activity', 'Anxiety'}
MMSE_Spell-Memory_Complaints (syn)	Memory_Problems	0.00015406753300215126	0.9218487008820144	0.016712887142406468	AgeGroup_2	['MMSE_Spell', 'Memory_Complaints']	{'MMSE_Spell', 'Memory_Complaints'}
MMSE_Spell-Memory_Problems (syn)	Memory_Complaints	0.0001540675330019543	0.9218487008820143	0.016712887142385106	AgeGroup_2	['MMSE_Spell', 'Memory_Problems']	{'Memory_Problems', 'MMSE_Spell'}
BMI-Memory_Problems (syn)	Memory_Complaints	0.0	0.921973630845185	0.0	AgeGroup_2	['BMI', 'Memory_Problems']	{'Memory_Problems', 'BMI'}
Sleep-BMI (syn)	Memory_Complaints	0.0	0.007759999687238714	0.0	AgeGroup_2	['Sleep', 'BMI']	{'Sleep', 'BMI'}
WHR_Obesity-functionality_state (syn)	grip_category	0.0	0.03368451606995079	0.0	AgeGroup_2	['WHR_Obesity', 'functionality_state']	{'WHR_Obesity', 'functionality_state'}
Alcohol_Use-MAP_NormalElevated_vs_H (syn)	grip_category	0.0	0.0012219571338002119	0.0	AgeGroup_2	['Alcohol_Use', 'MAP_NormalElevated_vs_H']	{'Alcohol_Use', 'MAP_NormalElevated_vs_H'}
BMI-Memory_Problems (syn)	Sleep	0.0	0.007447503233563982	0.0	AgeGroup_2	['BMI', 'Memory_Problems']	{'Memory_Problems', 'BMI'}
General_Health-BMI (syn)	Health_vs_Peers	0.0	0.15982017059068374	0.0	AgeGroup_2	['General_Health', 'BMI']	{'General_Health', 'BMI'}
General_Health-BMI (syn)	WHR_Obesity	0.0	0.049991291634232576	0.0	AgeGroup_2	['General_Health', 'BMI']	{'General_Health', 'BMI'}
Sleep-BMI (syn)	Memory_Problems	0.0	0.00775999968723867	0.0	AgeGroup_2	['Sleep', 'BMI']	{'Sleep', 'BMI'}
BMI-Memory_Problems (syn)	Anxiety	0.0	0.01622261289120974	0.0	AgeGroup_2	['BMI', 'Memory_Problems']	{'Memory_Problems', 'BMI'}
BMI-Memory_Complaints (syn)	WHR_Obesity	0.0	0.05014491338130148	0.0	AgeGroup_2	['BMI', 'Memory_Complaints']	{'Memory_Complaints', 'BMI'}
General_Health-BMI (syn)	Hearing	0.0	0.003743646232395788	0.0	AgeGroup_2	['General_Health', 'BMI']	{'General_Health', 'BMI'}
Alcohol_Use-MAP_NormalElevated_vs_H (syn)	Health_vs_Peers	0.0	0.019061998987119983	0.0	AgeGroup_2	['Alcohol_Use', 'MAP_NormalElevated_vs_H']	{'Alcohol_Use', 'MAP_NormalElevated_vs_H'}
grip_category-MAP_NormalElevated_vs_H (syn)	Hearing	0.0	0.002281045087217718	0.0	AgeGroup_2	['grip_category', 'MAP_NormalElevated_vs_H']	{'grip_category', 'MAP_NormalElevated_vs_H'}
Sleep-BMI (syn)	Hearing	0.0	0.0026020558273863645	0.0	AgeGroup_2	['Sleep', 'BMI']	{'Sleep', 'BMI'}
Sleep-Memory_Complaints (syn)	MMSE_Spell	0.0	0.005698137027527418	0.0	AgeGroup_2	['Sleep', 'Memory_Complaints']	{'Sleep', 'Memory_Complaints'}
BMI-Memory_Complaints (syn)	Memory_Problems	0.0	0.9219736308451851	0.0	AgeGroup_2	['BMI', 'Memory_Complaints']	{'Memory_Complaints', 'BMI'}
BMI-Memory_Problems (syn)	WHR_Obesity	0.0	0.05014491338130148	0.0	AgeGroup_2	['BMI', 'Memory_Problems']	{'Memory_Problems', 'BMI'}
Depression-MAP_NormalElevated_vs_H (syn)	Memory_Problems	0.0	0.006990227642124054	0.0	AgeGroup_2	['Depression', 'MAP_NormalElevated_vs_H']	{'Depression', 'MAP_NormalElevated_vs_H'}
BMI-WHR_Obesity (syn)	Anxiety	0.0	0.0021758903596670056	0.0	AgeGroup_2	['BMI', 'WHR_Obesity']	{'WHR_Obesity', 'BMI'}
WHR_Obesity-functionality_state (syn)	Physical_Activity	0.0	0.18510044655095292	0.0	AgeGroup_2	['WHR_Obesity', 'functionality_state']	{'WHR_Obesity', 'functionality_state'}
WHR_Obesity-MAP_NormalElevated_vs_H (syn)	General_Health	0.0	0.006350284673873454	0.0	AgeGroup_2	['WHR_Obesity', 'MAP_NormalElevated_vs_H']	{'WHR_Obesity', 'MAP_NormalElevated_vs_H'}
WHR_Obesity-MAP_NormalElevated_vs_H (syn)	Health_vs_Peers	0.0	0.00028033433002831363	0.0	AgeGroup_2	['WHR_Obesity', 'MAP_NormalElevated_vs_H']	{'WHR_Obesity', 'MAP_NormalElevated_vs_H'}
WHR_Obesity-MAP_NormalElevated_vs_H (syn)	Physical_Activity	0.0	0.001306176725253297	0.0	AgeGroup_2	['WHR_Obesity', 'MAP_NormalElevated_vs_H']	{'WHR_Obesity', 'MAP_NormalElevated_vs_H'}
General_Health-Alcohol_Use (syn)	Hearing	0.0	0.005271174471398355	0.0	AgeGroup_2	['General_Health', 'Alcohol_Use']	{'General_Health', 'Alcohol_Use'}
General_Health-Alcohol_Use (syn)	Memory_Problems	0.0	0.008438950204807527	0.0	AgeGroup_2	['General_Health', 'Alcohol_Use']	{'General_Health', 'Alcohol_Use'}
BMI-WHR_Obesity (syn)	Memory_Problems	0.0	0.006873671767394042	0.0	AgeGroup_2	['BMI', 'WHR_Obesity']	{'WHR_Obesity', 'BMI'}
BMI-WHR_Obesity (syn)	Health_vs_Peers	0.0	0.005285089347414391	0.0	AgeGroup_2	['BMI', 'WHR_Obesity']	{'WHR_Obesity', 'BMI'}
BMI-WHR_Obesity (syn)	General_Health	0.0	0.014993532293601869	0.0	AgeGroup_2	['BMI', 'WHR_Obesity']	{'WHR_Obesity', 'BMI'}
Anxiety-grip_category (syn)	MMSE_Spell	0.0	0.01341640970102039	0.0	AgeGroup_2	['Anxiety', 'grip_category']	{'grip_category', 'Anxiety'}
Sleep-Memory_Complaints (syn)	Memory_Problems	0.0	0.9216251795280797	0.0	AgeGroup_2	['Sleep', 'Memory_Complaints']	{'Sleep', 'Memory_Complaints'}
General_Health-Alcohol_Use (syn)	Memory_Complaints	0.0	0.008438950204807607	0.0	AgeGroup_2	['General_Health', 'Alcohol_Use']	{'General_Health', 'Alcohol_Use'}
WHR_Obesity-functionality_state (syn)	Depression	0.0	0.06916262259990712	0.0	AgeGroup_2	['WHR_Obesity', 'functionality_state']	{'WHR_Obesity', 'functionality_state'}
Anxiety-grip_category (syn)	Hearing	0.0	0.0110250864884772	0.0	AgeGroup_2	['Anxiety', 'grip_category']	{'grip_category', 'Anxiety'}
BMI-WHR_Obesity (syn)	Depression	0.0	0.011311369027993807	0.0	AgeGroup_2	['BMI', 'WHR_Obesity']	{'WHR_Obesity', 'BMI'}
General_Health-BMI (syn)	Anxiety	0.0	0.04977352759273435	0.0	AgeGroup_2	['General_Health', 'BMI']	{'General_Health', 'BMI'}
WHR_Obesity-functionality_state (syn)	Pain	0.0	0.23434858943518397	0.0	AgeGroup_2	['WHR_Obesity', 'functionality_state']	{'WHR_Obesity', 'functionality_state'}
WHR_Obesity-functionality_state (syn)	Hearing	0.0	0.0035694790280842016	0.0	AgeGroup_2	['WHR_Obesity', 'functionality_state']	{'WHR_Obesity', 'functionality_state'}
Sleep-Memory_Complaints (syn)	BMI	0.0	0.006476660414177018	0.0	AgeGroup_2	['Sleep', 'Memory_Complaints']	{'Sleep', 'Memory_Complaints'}
General_Health-BMI (syn)	MMSE_Spell	0.0	0.003615591792965315	0.0	AgeGroup_2	['General_Health', 'BMI']	{'General_Health', 'BMI'}
grip_category-MAP_NormalElevated_vs_H (syn)	Alcohol_Use	0.0	0.0003428795407501773	0.0	AgeGroup_2	['grip_category', 'MAP_NormalElevated_vs_H']	{'grip_category', 'MAP_NormalElevated_vs_H'}
grip_category-WHR_Obesity (syn)	Anxiety	0.0	0.0024604339036397955	0.0	AgeGroup_2	['grip_category', 'WHR_Obesity']	{'WHR_Obesity', 'grip_category'}
grip_category-MAP_NormalElevated_vs_H (syn)	Memory_Problems	0.0	0.0016058756104481045	0.0	AgeGroup_2	['grip_category', 'MAP_NormalElevated_vs_H']	{'grip_category', 'MAP_NormalElevated_vs_H'}
General_Health-MAP_NormalElevated_vs_H (syn)	Pain	0.0	0.15349534028543824	0.0	AgeGroup_2	['General_Health', 'MAP_NormalElevated_vs_H']	{'General_Health', 'MAP_NormalElevated_vs_H'}
Alcohol_Use-grip_category (syn)	MAP_NormalElevated_vs_H	0.0	0.0014172928614395474	0.0	AgeGroup_2	['Alcohol_Use', 'grip_category']	{'Alcohol_Use', 'grip_category'}
BMI-Alcohol_Use (syn)	Hearing	0.0	0.004085591234774887	0.0	AgeGroup_2	['BMI', 'Alcohol_Use']	{'Alcohol_Use', 'BMI'}
grip_category-functionality_state (syn)	Memory_Problems	0.0	0.012249521660336866	0.0	AgeGroup_2	['grip_category', 'functionality_state']	{'grip_category', 'functionality_state'}
Sleep-Alcohol_Use (syn)	Pain	0.0	0.04749945359727473	0.0	AgeGroup_2	['Sleep', 'Alcohol_Use']	{'Alcohol_Use', 'Sleep'}
Sleep-Alcohol_Use (syn)	MMSE_Spell	0.0	0.025605035006068085	0.0	AgeGroup_2	['Sleep', 'Alcohol_Use']	{'Alcohol_Use', 'Sleep'}
General_Health-MAP_NormalElevated_vs_H (syn)	Sleep	0.0	0.01752622211897773	0.0	AgeGroup_2	['General_Health', 'MAP_NormalElevated_vs_H']	{'General_Health', 'MAP_NormalElevated_vs_H'}
General_Health-MAP_NormalElevated_vs_H (syn)	MMSE_Spell	0.0	0.003226150841075434	0.0	AgeGroup_2	['General_Health', 'MAP_NormalElevated_vs_H']	{'General_Health', 'MAP_NormalElevated_vs_H'}
Physical_Activity-grip_category (syn)	MAP_NormalElevated_vs_H	0.0	0.0016829195254482077	0.0	AgeGroup_2	['Physical_Activity', 'grip_category']	{'Physical_Activity', 'grip_category'}
grip_category-functionality_state (syn)	Memory_Complaints	0.0	0.012249521660336821	0.0	AgeGroup_2	['grip_category', 'functionality_state']	{'grip_category', 'functionality_state'}
grip_category-functionality_state (syn)	Hearing	0.0	0.006520849073145679	0.0	AgeGroup_2	['grip_category', 'functionality_state']	{'grip_category', 'functionality_state'}
grip_category-functionality_state (syn)	WHR_Obesity	0.0	0.0032530840075365363	0.0	AgeGroup_2	['grip_category', 'functionality_state']	{'grip_category', 'functionality_state'}
General_Health-MAP_NormalElevated_vs_H (syn)	Health_vs_Peers	0.0	0.16277160176128525	0.0	AgeGroup_2	['General_Health', 'MAP_NormalElevated_vs_H']	{'General_Health', 'MAP_NormalElevated_vs_H'}
Anxiety-Alcohol_Use (syn)	MMSE_Spell	0.0	0.025888552412513564	0.0	AgeGroup_2	['Anxiety', 'Alcohol_Use']	{'Alcohol_Use', 'Anxiety'}
General_Health-MAP_NormalElevated_vs_H (syn)	Physical_Activity	0.0	0.09861420289675386	0.0	AgeGroup_2	['General_Health', 'MAP_NormalElevated_vs_H']	{'General_Health', 'MAP_NormalElevated_vs_H'}
Anxiety-Alcohol_Use (syn)	Pain	0.0	0.03951513406821091	0.0	AgeGroup_2	['Anxiety', 'Alcohol_Use']	{'Alcohol_Use', 'Anxiety'}
General_Health-MAP_NormalElevated_vs_H (syn)	Memory_Problems	0.0	0.006619201805650794	0.0	AgeGroup_2	['General_Health', 'MAP_NormalElevated_vs_H']	{'General_Health', 'MAP_NormalElevated_vs_H'}
General_Health-MAP_NormalElevated_vs_H (syn)	Memory_Complaints	0.0	0.006619201805650727	0.0	AgeGroup_2	['General_Health', 'MAP_NormalElevated_vs_H']	{'General_Health', 'MAP_NormalElevated_vs_H'}
Physical_Activity-grip_category (syn)	Hearing	0.0	0.0065587540093378265	0.0	AgeGroup_2	['Physical_Activity', 'grip_category']	{'Physical_Activity', 'grip_category'}
BMI-MAP_NormalElevated_vs_H (syn)	MMSE_Spell	0.0	0.0008296336036796154	0.0	AgeGroup_2	['BMI', 'MAP_NormalElevated_vs_H']	{'BMI', 'MAP_NormalElevated_vs_H'}
Sleep-Memory_Complaints (syn)	Hearing	0.0	0.01523419701665564	0.0	AgeGroup_2	['Sleep', 'Memory_Complaints']	{'Sleep', 'Memory_Complaints'}
grip_category-MAP_NormalElevated_vs_H (syn)	Memory_Complaints	0.0	0.00160587561044806	0.0	AgeGroup_2	['grip_category', 'MAP_NormalElevated_vs_H']	{'grip_category', 'MAP_NormalElevated_vs_H'}
General_Health-Health_vs_Peers (syn)	Memory_Problems	0.0	0.006619201805650795	0.0	AgeGroup_2	['General_Health', 'Health_vs_Peers']	{'General_Health', 'Health_vs_Peers'}
Alcohol_Use-MAP_NormalElevated_vs_H (syn)	Hearing	0.0	0.0022624056384597593	0.0	AgeGroup_2	['Alcohol_Use', 'MAP_NormalElevated_vs_H']	{'Alcohol_Use', 'MAP_NormalElevated_vs_H'}
WHR_Obesity-MAP_NormalElevated_vs_H (syn)	Hearing	0.0	0.0022624056384597593	0.0	AgeGroup_2	['WHR_Obesity', 'MAP_NormalElevated_vs_H']	{'WHR_Obesity', 'MAP_NormalElevated_vs_H'}
General_Health-Health_vs_Peers (syn)	BMI	0.0	0.015794540484280778	0.0	AgeGroup_2	['General_Health', 'Health_vs_Peers']	{'General_Health', 'Health_vs_Peers'}
grip_category-WHR_Obesity (syn)	Depression	0.0	0.006925689645172415	0.0	AgeGroup_2	['grip_category', 'WHR_Obesity']	{'WHR_Obesity', 'grip_category'}
Alcohol_Use-grip_category (syn)	Memory_Problems	0.0	0.0027358957878832646	0.0	AgeGroup_2	['Alcohol_Use', 'grip_category']	{'Alcohol_Use', 'grip_category'}
BMI-Memory_Complaints (syn)	Sleep	0.0	0.007447503233563982	0.0	AgeGroup_2	['BMI', 'Memory_Complaints']	{'Memory_Complaints', 'BMI'}
Alcohol_Use-MAP_NormalElevated_vs_H (syn)	Pain	0.0	0.0014087080877994344	0.0	AgeGroup_2	['Alcohol_Use', 'MAP_NormalElevated_vs_H']	{'Alcohol_Use', 'MAP_NormalElevated_vs_H'}
Depression-MMSE_Spell (syn)	MAP_NormalElevated_vs_H	0.0	0.0023539546277912917	0.0	AgeGroup_2	['Depression', 'MMSE_Spell']	{'MMSE_Spell', 'Depression'}
grip_category-WHR_Obesity (syn)	General_Health	0.0	0.023612608203107077	0.0	AgeGroup_2	['grip_category', 'WHR_Obesity']	{'WHR_Obesity', 'grip_category'}
grip_category-WHR_Obesity (syn)	functionality_state	0.0	0.034214502344096086	0.0	AgeGroup_2	['grip_category', 'WHR_Obesity']	{'WHR_Obesity', 'grip_category'}
BMI-Memory_Complaints (syn)	Anxiety	0.0	0.01622261289120974	0.0	AgeGroup_2	['BMI', 'Memory_Complaints']	{'Memory_Complaints', 'BMI'}
General_Health-Health_vs_Peers (syn)	Memory_Complaints	0.0	0.006619201805650727	0.0	AgeGroup_2	['General_Health', 'Health_vs_Peers']	{'General_Health', 'Health_vs_Peers'}
Alcohol_Use-grip_category (syn)	Memory_Complaints	0.0	0.0027358957878832104	0.0	AgeGroup_2	['Alcohol_Use', 'grip_category']	{'Alcohol_Use', 'grip_category'}
grip_category-WHR_Obesity (syn)	Physical_Activity	0.0	0.04208726020612869	0.0	AgeGroup_2	['grip_category', 'WHR_Obesity']	{'WHR_Obesity', 'grip_category'}
BMI-MAP_NormalElevated_vs_H (syn)	functionality_state	0.0	0.06404797001864258	0.0	AgeGroup_2	['BMI', 'MAP_NormalElevated_vs_H']	{'BMI', 'MAP_NormalElevated_vs_H'}
General_Health-MAP_NormalElevated_vs_H (syn)	Anxiety	0.0	0.04966314678410481	0.0	AgeGroup_2	['General_Health', 'MAP_NormalElevated_vs_H']	{'General_Health', 'MAP_NormalElevated_vs_H'}
BMI-MAP_NormalElevated_vs_H (syn)	Health_vs_Peers	0.0	0.007324799341646641	0.0	AgeGroup_2	['BMI', 'MAP_NormalElevated_vs_H']	{'BMI', 'MAP_NormalElevated_vs_H'}
Anxiety-grip_category (syn)	WHR_Obesity	0.0	0.003233956838377291	0.0	AgeGroup_2	['Anxiety', 'grip_category']	{'grip_category', 'Anxiety'}
Sleep-Memory_Complaints (syn)	grip_category	0.0	0.008703374391907112	0.0	AgeGroup_2	['Sleep', 'Memory_Complaints']	{'Sleep', 'Memory_Complaints'}
Alcohol_Use-Memory_Complaints (syn)	Hearing	0.0	0.009182102347788119	0.0	AgeGroup_2	['Alcohol_Use', 'Memory_Complaints']	{'Alcohol_Use', 'Memory_Complaints'}
BMI-WHR_Obesity (syn)	Memory_Complaints	0.0	0.006873671767393993	0.0	AgeGroup_2	['BMI', 'WHR_Obesity']	{'WHR_Obesity', 'BMI'}
Sleep-MAP_NormalElevated_vs_H (syn)	Health_vs_Peers	0.0	0.019493280523710087	0.0	AgeGroup_2	['Sleep', 'MAP_NormalElevated_vs_H']	{'Sleep', 'MAP_NormalElevated_vs_H'}
Depression-Hearing (syn)	Alcohol_Use	0.0	0.005574533694678717	0.0	AgeGroup_2	['Depression', 'Hearing']	{'Hearing', 'Depression'}
Depression-Hearing (syn)	Sleep	0.0	0.024834086263867735	0.0	AgeGroup_2	['Depression', 'Hearing']	{'Hearing', 'Depression'}
Depression-Health_vs_Peers (syn)	WHR_Obesity	0.0	0.0002780063932773752	0.0	AgeGroup_2	['Depression', 'Health_vs_Peers']	{'Health_vs_Peers', 'Depression'}
Depression-Health_vs_Peers (syn)	Alcohol_Use	0.0	0.01640004500532866	0.0	AgeGroup_2	['Depression', 'Health_vs_Peers']	{'Health_vs_Peers', 'Depression'}
Sleep-Physical_Activity (syn)	Hearing	0.0	0.0037139313286640736	0.0	AgeGroup_2	['Sleep', 'Physical_Activity']	{'Physical_Activity', 'Sleep'}
Depression-Physical_Activity (syn)	Alcohol_Use	0.0	0.04217395465335237	0.0	AgeGroup_2	['Depression', 'Physical_Activity']	{'Physical_Activity', 'Depression'}
Depression-General_Health (syn)	WHR_Obesity	0.0	0.0008540311782616722	0.0	AgeGroup_2	['Depression', 'General_Health']	{'General_Health', 'Depression'}
Depression-General_Health (syn)	grip_category	0.0	0.023689614539883067	0.0	AgeGroup_2	['Depression', 'General_Health']	{'General_Health', 'Depression'}
Sleep-MAP_NormalElevated_vs_H (syn)	Physical_Activity	0.0	0.01635240530926817	0.0	AgeGroup_2	['Sleep', 'MAP_NormalElevated_vs_H']	{'Sleep', 'MAP_NormalElevated_vs_H'}
Anxiety-WHR_Obesity (syn)	General_Health	0.0	0.050109723471574386	0.0	AgeGroup_2	['Anxiety', 'WHR_Obesity']	{'WHR_Obesity', 'Anxiety'}
Sleep-MMSE_Spell (syn)	Anxiety	0.0	0.018921741141256176	0.0	AgeGroup_2	['Sleep', 'MMSE_Spell']	{'MMSE_Spell', 'Sleep'}
Anxiety-WHR_Obesity (syn)	Health_vs_Peers	0.0	0.02299330851213939	0.0	AgeGroup_2	['Anxiety', 'WHR_Obesity']	{'WHR_Obesity', 'Anxiety'}
Sleep-Physical_Activity (syn)	WHR_Obesity	0.0	0.0036293679063084338	0.0	AgeGroup_2	['Sleep', 'Physical_Activity']	{'Physical_Activity', 'Sleep'}
Sleep-Physical_Activity (syn)	MAP_NormalElevated_vs_H	0.0	0.0016807772170101532	0.0	AgeGroup_2	['Sleep', 'Physical_Activity']	{'Physical_Activity', 'Sleep'}
Depression-Sleep (syn)	WHR_Obesity	0.0	0.004197065807489277	0.0	AgeGroup_2	['Depression', 'Sleep']	{'Sleep', 'Depression'}
Depression-Sleep (syn)	MAP_NormalElevated_vs_H	0.0	0.0022447873884901253	0.0	AgeGroup_2	['Depression', 'Sleep']	{'Sleep', 'Depression'}
Sleep-MAP_NormalElevated_vs_H (syn)	Depression	0.0	0.016147658971038023	0.0	AgeGroup_2	['Sleep', 'MAP_NormalElevated_vs_H']	{'Sleep', 'MAP_NormalElevated_vs_H'}
Depression-MAP_NormalElevated_vs_H (syn)	Memory_Complaints	0.0	0.0069902276421241714	0.0	AgeGroup_2	['Depression', 'MAP_NormalElevated_vs_H']	{'Depression', 'MAP_NormalElevated_vs_H'}
Anxiety-WHR_Obesity (syn)	BMI	0.0	0.05023127036220839	0.0	AgeGroup_2	['Anxiety', 'WHR_Obesity']	{'WHR_Obesity', 'Anxiety'}
Depression-WHR_Obesity (syn)	Sleep	0.0	0.016143084032333367	0.0	AgeGroup_2	['Depression', 'WHR_Obesity']	{'WHR_Obesity', 'Depression'}
Depression-Pain (syn)	MAP_NormalElevated_vs_H	0.0	0.0022447873884901257	0.0	AgeGroup_2	['Depression', 'Pain']	{'Pain', 'Depression'}
Depression-Pain (syn)	WHR_Obesity	0.0	0.004190195117635822	0.0	AgeGroup_2	['Depression', 'Pain']	{'Pain', 'Depression'}
WHR_Obesity-MAP_NormalElevated_vs_H (syn)	Depression	0.0	0.0027433905184893583	0.0	AgeGroup_2	['WHR_Obesity', 'MAP_NormalElevated_vs_H']	{'WHR_Obesity', 'MAP_NormalElevated_vs_H'}
Sleep-Memory_Problems (syn)	Memory_Complaints	0.0	0.9216251795280798	0.0	AgeGroup_2	['Sleep', 'Memory_Problems']	{'Memory_Problems', 'Sleep'}
Depression-MAP_NormalElevated_vs_H (syn)	Alcohol_Use	0.0	0.005155784906219813	0.0	AgeGroup_2	['Depression', 'MAP_NormalElevated_vs_H']	{'Depression', 'MAP_NormalElevated_vs_H'}
Sleep-Memory_Problems (syn)	Hearing	0.0	0.01523419701665564	0.0	AgeGroup_2	['Sleep', 'Memory_Problems']	{'Memory_Problems', 'Sleep'}
Depression-Memory_Complaints (syn)	Alcohol_Use	0.0	0.005723961466330097	0.0	AgeGroup_2	['Depression', 'Memory_Complaints']	{'Memory_Complaints', 'Depression'}
Depression-Memory_Complaints (syn)	Memory_Problems	0.0	0.9216251795280799	0.0	AgeGroup_2	['Depression', 'Memory_Complaints']	{'Memory_Complaints', 'Depression'}
Depression-MAP_NormalElevated_vs_H (syn)	Hearing	0.0	0.00677863218564744	0.0	AgeGroup_2	['Depression', 'MAP_NormalElevated_vs_H']	{'Depression', 'MAP_NormalElevated_vs_H'}
Anxiety-WHR_Obesity (syn)	Depression	0.0	0.12089192542990498	0.0	AgeGroup_2	['Anxiety', 'WHR_Obesity']	{'WHR_Obesity', 'Anxiety'}
Sleep-Memory_Problems (syn)	BMI	0.0	0.006476660414177018	0.0	AgeGroup_2	['Sleep', 'Memory_Problems']	{'Memory_Problems', 'Sleep'}
Depression-Memory_Problems (syn)	Alcohol_Use	0.0	0.005723961466330097	0.0	AgeGroup_2	['Depression', 'Memory_Problems']	{'Memory_Problems', 'Depression'}
Depression-MAP_NormalElevated_vs_H (syn)	Pain	0.0	0.07151603109511971	0.0	AgeGroup_2	['Depression', 'MAP_NormalElevated_vs_H']	{'Depression', 'MAP_NormalElevated_vs_H'}
Sleep-Memory_Problems (syn)	grip_category	0.0	0.008703374391907112	0.0	AgeGroup_2	['Sleep', 'Memory_Problems']	{'Memory_Problems', 'Sleep'}
Anxiety-Sleep (syn)	grip_category	0.0	0.008703374391907107	0.0	AgeGroup_2	['Anxiety', 'Sleep']	{'Sleep', 'Anxiety'}
Depression-Memory_Problems (syn)	Memory_Complaints	0.0	0.9216251795280799	0.0	AgeGroup_2	['Depression', 'Memory_Problems']	{'Memory_Problems', 'Depression'}
Depression-MAP_NormalElevated_vs_H (syn)	MMSE_Spell	0.0	0.007236153096662277	0.0	AgeGroup_2	['Depression', 'MAP_NormalElevated_vs_H']	{'Depression', 'MAP_NormalElevated_vs_H'}
Depression-MAP_NormalElevated_vs_H (syn)	Sleep	0.0	0.01602021809544486	0.0	AgeGroup_2	['Depression', 'MAP_NormalElevated_vs_H']	{'Depression', 'MAP_NormalElevated_vs_H'}
Sleep-Pain (syn)	Hearing	0.0	0.005936924008261437	0.0	AgeGroup_2	['Sleep', 'Pain']	{'Pain', 'Sleep'}
Depression-Hearing (syn)	WHR_Obesity	0.0	0.0014557470914273209	0.0	AgeGroup_2	['Depression', 'Hearing']	{'Hearing', 'Depression'}
Depression-Hearing (syn)	grip_category	0.0	0.00496914577761674	0.0	AgeGroup_2	['Depression', 'Hearing']	{'Hearing', 'Depression'}
Depression-Pain (syn)	BMI	0.0	0.05395393621273907	0.0	AgeGroup_2	['Depression', 'Pain']	{'Pain', 'Depression'}
Alcohol_Use-Memory_Problems (syn)	Hearing	0.0	0.009182102347788119	0.0	AgeGroup_2	['Alcohol_Use', 'Memory_Problems']	{'Memory_Problems', 'Alcohol_Use'}
Alcohol_Use-WHR_Obesity (syn)	Depression	0.0	0.004854242105184044	0.0	AgeGroup_2	['Alcohol_Use', 'WHR_Obesity']	{'WHR_Obesity', 'Alcohol_Use'}
Sleep-WHR_Obesity (syn)	Depression	0.0	0.01631809599953066	0.0	AgeGroup_2	['Sleep', 'WHR_Obesity']	{'WHR_Obesity', 'Sleep'}
Alcohol_Use-WHR_Obesity (syn)	Hearing	0.0	0.0023147769433077897	0.0	AgeGroup_2	['Alcohol_Use', 'WHR_Obesity']	{'WHR_Obesity', 'Alcohol_Use'}
Depression-BMI (syn)	WHR_Obesity	0.0	0.050496992784410236	0.0	AgeGroup_2	['Depression', 'BMI']	{'BMI', 'Depression'}
BMI-functionality_state (syn)	Health_vs_Peers	0.0	0.07156657292471161	0.0	AgeGroup_2	['BMI', 'functionality_state']	{'functionality_state', 'BMI'}
BMI-functionality_state (syn)	MAP_NormalElevated_vs_H	0.0	0.00206019528522823	0.0	AgeGroup_2	['BMI', 'functionality_state']	{'functionality_state', 'BMI'}
Depression-functionality_state (syn)	BMI	0.0	0.06354770061369436	0.0	AgeGroup_2	['Depression', 'functionality_state']	{'functionality_state', 'Depression'}
Sleep-functionality_state (syn)	grip_category	0.0	0.03488080152122198	0.0	AgeGroup_2	['Sleep', 'functionality_state']	{'Sleep', 'functionality_state'}
Depression-functionality_state (syn)	Alcohol_Use	0.0	0.020113046674257652	0.0	AgeGroup_2	['Depression', 'functionality_state']	{'functionality_state', 'Depression'}
Depression-functionality_state (syn)	WHR_Obesity	0.0	0.0014549607675689838	0.0	AgeGroup_2	['Depression', 'functionality_state']	{'functionality_state', 'Depression'}
Anxiety-functionality_state (syn)	grip_category	0.0	0.03361820751810658	0.0	AgeGroup_2	['Anxiety', 'functionality_state']	{'functionality_state', 'Anxiety'}
BMI-functionality_state (syn)	Physical_Activity	0.0	0.18480672155126826	0.0	AgeGroup_2	['BMI', 'functionality_state']	{'functionality_state', 'BMI'}
Alcohol_Use-functionality_state (syn)	Depression	0.0	0.06850622035162238	0.0	AgeGroup_2	['Alcohol_Use', 'functionality_state']	{'Alcohol_Use', 'functionality_state'}
Sleep-grip_category (syn)	Anxiety	0.0	0.019101178720151532	0.0	AgeGroup_2	['Sleep', 'grip_category']	{'grip_category', 'Sleep'}
Anxiety-functionality_state (syn)	MAP_NormalElevated_vs_H	0.0	0.004455826820493289	0.0	AgeGroup_2	['Anxiety', 'functionality_state']	{'functionality_state', 'Anxiety'}
Sleep-WHR_Obesity (syn)	Physical_Activity	0.0	0.015964987276301978	0.0	AgeGroup_2	['Sleep', 'WHR_Obesity']	{'WHR_Obesity', 'Sleep'}
Anxiety-Sleep (syn)	Hearing	0.0	0.014317074505250613	0.0	AgeGroup_2	['Anxiety', 'Sleep']	{'Sleep', 'Anxiety'}
Depression-grip_category (syn)	WHR_Obesity	0.0	0.003798592483025413	0.0	AgeGroup_2	['Depression', 'grip_category']	{'grip_category', 'Depression'}
Depression-MMSE_Spell (syn)	BMI	0.0	0.010675795192799023	0.0	AgeGroup_2	['Depression', 'MMSE_Spell']	{'MMSE_Spell', 'Depression'}
BMI-functionality_state (syn)	MMSE_Spell	0.0	0.033732550795584265	0.0	AgeGroup_2	['BMI', 'functionality_state']	{'functionality_state', 'BMI'}
Sleep-General_Health (syn)	MAP_NormalElevated_vs_H	0.0	0.006488344272202236	0.0	AgeGroup_2	['Sleep', 'General_Health']	{'General_Health', 'Sleep'}
Depression-MAP_NormalElevated_vs_H (syn)	WHR_Obesity	0.0	0.0014431501791720017	0.0	AgeGroup_2	['Depression', 'MAP_NormalElevated_vs_H']	{'Depression', 'MAP_NormalElevated_vs_H'}
BMI-functionality_state (syn)	Depression	0.0	0.06868261887808848	0.0	AgeGroup_2	['BMI', 'functionality_state']	{'functionality_state', 'BMI'}
BMI-functionality_state (syn)	Anxiety	0.0	0.015474217498704139	0.0	AgeGroup_2	['BMI', 'functionality_state']	{'functionality_state', 'BMI'}
Sleep-Memory_Problems (syn)	MMSE_Spell	0.0	0.005698137027527418	0.0	AgeGroup_2	['Sleep', 'Memory_Problems']	{'Memory_Problems', 'Sleep'}
Anxiety-functionality_state (syn)	BMI	0.0	0.06354770061369434	0.0	AgeGroup_2	['Anxiety', 'functionality_state']	{'functionality_state', 'Anxiety'}
Sleep-functionality_state (syn)	BMI	0.0	0.0637200404077122	0.0	AgeGroup_2	['Sleep', 'functionality_state']	{'Sleep', 'functionality_state'}
Sleep-functionality_state (syn)	Physical_Activity	0.0	0.1848067215512683	0.0	AgeGroup_2	['Sleep', 'functionality_state']	{'Sleep', 'functionality_state'}
Alcohol_Use-WHR_Obesity (syn)	Physical_Activity	0.0	0.04161804551541241	0.0	AgeGroup_2	['Alcohol_Use', 'WHR_Obesity']	{'WHR_Obesity', 'Alcohol_Use'}
Depression-BMI (syn)	MMSE_Spell	0.0	0.007570680099518261	0.0	AgeGroup_2	['Depression', 'BMI']	{'BMI', 'Depression'}
Sleep-Hearing (syn)	grip_category	0.0	0.010496572375515873	0.0	AgeGroup_2	['Sleep', 'Hearing']	{'Hearing', 'Sleep'}
Sleep-Hearing (syn)	Memory_Complaints	0.0	0.008183268496757679	0.0	AgeGroup_2	['Sleep', 'Hearing']	{'Hearing', 'Sleep'}
Sleep-Hearing (syn)	Memory_Problems	0.0	0.008183268496757714	0.0	AgeGroup_2	['Sleep', 'Hearing']	{'Hearing', 'Sleep'}
Depression-Alcohol_Use (syn)	WHR_Obesity	0.0	0.004334619168204267	0.0	AgeGroup_2	['Depression', 'Alcohol_Use']	{'Alcohol_Use', 'Depression'}
Depression-WHR_Obesity (syn)	General_Health	0.0	0.059714633083033264	0.0	AgeGroup_2	['Depression', 'WHR_Obesity']	{'WHR_Obesity', 'Depression'}
Sleep-Hearing (syn)	Physical_Activity	0.0	0.01605961139585907	0.0	AgeGroup_2	['Sleep', 'Hearing']	{'Hearing', 'Sleep'}
Depression-Alcohol_Use (syn)	Memory_Complaints	0.0	0.008565733573098191	0.0	AgeGroup_2	['Depression', 'Alcohol_Use']	{'Alcohol_Use', 'Depression'}
Depression-WHR_Obesity (syn)	Health_vs_Peers	0.0	0.02656883369548028	0.0	AgeGroup_2	['Depression', 'WHR_Obesity']	{'WHR_Obesity', 'Depression'}
Depression-Alcohol_Use (syn)	Memory_Problems	0.0	0.008565733573098278	0.0	AgeGroup_2	['Depression', 'Alcohol_Use']	{'Alcohol_Use', 'Depression'}
Sleep-Hearing (syn)	Pain	0.0	0.04327487070754623	0.0	AgeGroup_2	['Sleep', 'Hearing']	{'Hearing', 'Sleep'}
Depression-WHR_Obesity (syn)	grip_category	0.0	0.004969145777616741	0.0	AgeGroup_2	['Depression', 'WHR_Obesity']	{'WHR_Obesity', 'Depression'}
Anxiety-functionality_state (syn)	MMSE_Spell	0.0	0.033892800594284456	0.0	AgeGroup_2	['Anxiety', 'functionality_state']	{'functionality_state', 'Anxiety'}
Depression-WHR_Obesity (syn)	functionality_state	0.0	0.06826925092704562	0.0	AgeGroup_2	['Depression', 'WHR_Obesity']	{'WHR_Obesity', 'Depression'}
Depression-Alcohol_Use (syn)	Hearing	0.0	0.007698121049480921	0.0	AgeGroup_2	['Depression', 'Alcohol_Use']	{'Alcohol_Use', 'Depression'}
Depression-Alcohol_Use (syn)	Pain	0.0	0.0758658054139735	0.0	AgeGroup_2	['Depression', 'Alcohol_Use']	{'Alcohol_Use', 'Depression'}
Sleep-Health_vs_Peers (syn)	MAP_NormalElevated_vs_H	0.0	0.0011713142787320382	0.0	AgeGroup_2	['Sleep', 'Health_vs_Peers']	{'Health_vs_Peers', 'Sleep'}
Alcohol_Use-WHR_Obesity (syn)	Health_vs_Peers	0.0	0.016387910433518883	0.0	AgeGroup_2	['Alcohol_Use', 'WHR_Obesity']	{'WHR_Obesity', 'Alcohol_Use'}
Sleep-functionality_state (syn)	Hearing	0.0	0.012771695021524252	0.0	AgeGroup_2	['Sleep', 'functionality_state']	{'Sleep', 'functionality_state'}
General_Health-Alcohol_Use (syn)	Anxiety	0.0	0.04972218725731484	0.0	AgeGroup_2	['General_Health', 'Alcohol_Use']	{'General_Health', 'Alcohol_Use'}
MMSE_Spell-Memory_Problems (syn)	Physical_Activity	0.0	0.05003039523219809	0.0	AgeGroup_2	['MMSE_Spell', 'Memory_Problems']	{'Memory_Problems', 'MMSE_Spell'}
Anxiety-Alcohol_Use (syn)	Hearing	0.0	0.009390728396376646	0.0	AgeGroup_2	['Anxiety', 'Alcohol_Use']	{'Alcohol_Use', 'Anxiety'}
Memory_Problems-functionality_state (syn)	General_Health	0.0	0.16477292570175242	0.0	AgeGroup_2	['Memory_Problems', 'functionality_state']	{'Memory_Problems', 'functionality_state'}
Memory_Problems-Memory_Complaints (syn)	grip_category	0.0	0.0014977891347310432	0.0	AgeGroup_2	['Memory_Problems', 'Memory_Complaints']	{'Memory_Problems', 'Memory_Complaints'}
Memory_Problems-Memory_Complaints (syn)	WHR_Obesity	0.0	0.0005659367861532004	0.0	AgeGroup_2	['Memory_Problems', 'Memory_Complaints']	{'Memory_Problems', 'Memory_Complaints'}
Memory_Problems-Memory_Complaints (syn)	MAP_NormalElevated_vs_H	0.0	0.0005886421378885013	0.0	AgeGroup_2	['Memory_Problems', 'Memory_Complaints']	{'Memory_Problems', 'Memory_Complaints'}
Memory_Problems-Memory_Complaints (syn)	functionality_state	0.0	0.012348394744045825	0.0	AgeGroup_2	['Memory_Problems', 'Memory_Complaints']	{'Memory_Problems', 'Memory_Complaints'}
Hearing-Physical_Activity (syn)	Memory_Problems	0.0	0.00818326849675771	0.0	AgeGroup_2	['Hearing', 'Physical_Activity']	{'Hearing', 'Physical_Activity'}
Hearing-Physical_Activity (syn)	Alcohol_Use	0.0	0.04373100701420004	0.0	AgeGroup_2	['Hearing', 'Physical_Activity']	{'Hearing', 'Physical_Activity'}
Memory_Problems-WHR_Obesity (syn)	Health_vs_Peers	0.0	0.0075733133092796895	0.0	AgeGroup_2	['Memory_Problems', 'WHR_Obesity']	{'Memory_Problems', 'WHR_Obesity'}
Hearing-Physical_Activity (syn)	Sleep	0.0	0.021739056190184028	0.0	AgeGroup_2	['Hearing', 'Physical_Activity']	{'Hearing', 'Physical_Activity'}
Memory_Problems-WHR_Obesity (syn)	Alcohol_Use	0.0	0.0047708443218767525	0.0	AgeGroup_2	['Memory_Problems', 'WHR_Obesity']	{'Memory_Problems', 'WHR_Obesity'}
Memory_Problems-WHR_Obesity (syn)	Memory_Complaints	0.0	0.9220415300200808	0.0	AgeGroup_2	['Memory_Problems', 'WHR_Obesity']	{'Memory_Problems', 'WHR_Obesity'}
Hearing-Memory_Problems (syn)	Memory_Complaints	0.0	0.9218496711964326	0.0	AgeGroup_2	['Hearing', 'Memory_Problems']	{'Hearing', 'Memory_Problems'}
Hearing-Memory_Problems (syn)	Alcohol_Use	0.0	0.0005979714577526659	0.0	AgeGroup_2	['Hearing', 'Memory_Problems']	{'Hearing', 'Memory_Problems'}
Hearing-Memory_Problems (syn)	Physical_Activity	0.0	0.0037954153016178595	0.0	AgeGroup_2	['Hearing', 'Memory_Problems']	{'Hearing', 'Memory_Problems'}
Hearing-Memory_Problems (syn)	General_Health	0.0	0.007061395185169413	0.0	AgeGroup_2	['Hearing', 'Memory_Problems']	{'Hearing', 'Memory_Problems'}
Memory_Problems-functionality_state (syn)	Pain	0.0	0.23435596370309972	0.0	AgeGroup_2	['Memory_Problems', 'functionality_state']	{'Memory_Problems', 'functionality_state'}
Memory_Problems-Memory_Complaints (syn)	BMI	0.0	0.006148594589458548	0.0	AgeGroup_2	['Memory_Problems', 'Memory_Complaints']	{'Memory_Problems', 'Memory_Complaints'}
Memory_Problems-Memory_Complaints (syn)	Physical_Activity	0.0	0.0012373480322773478	0.0	AgeGroup_2	['Memory_Problems', 'Memory_Complaints']	{'Memory_Problems', 'Memory_Complaints'}
Memory_Problems-Memory_Complaints (syn)	Health_vs_Peers	0.0	0.007263104382052711	0.0	AgeGroup_2	['Memory_Problems', 'Memory_Complaints']	{'Memory_Problems', 'Memory_Complaints'}
Hearing-Physical_Activity (syn)	grip_category	0.0	0.04530580512765221	0.0	AgeGroup_2	['Hearing', 'Physical_Activity']	{'Hearing', 'Physical_Activity'}
Memory_Complaints-grip_category (syn)	MAP_NormalElevated_vs_H	0.0	0.0014172928614395487	0.0	AgeGroup_2	['Memory_Complaints', 'grip_category']	{'grip_category', 'Memory_Complaints'}
Hearing-functionality_state (syn)	Sleep	0.0	0.030931477266575944	0.0	AgeGroup_2	['Hearing', 'functionality_state']	{'Hearing', 'functionality_state'}
Hearing-WHR_Obesity (syn)	MAP_NormalElevated_vs_H	0.0	0.0017772785548716176	0.0	AgeGroup_2	['Hearing', 'WHR_Obesity']	{'Hearing', 'WHR_Obesity'}
Memory_Problems-MAP_NormalElevated_vs_H (syn)	Health_vs_Peers	0.0	0.009926260654413765	0.0	AgeGroup_2	['Memory_Problems', 'MAP_NormalElevated_vs_H']	{'Memory_Problems', 'MAP_NormalElevated_vs_H'}
Memory_Problems-MAP_NormalElevated_vs_H (syn)	Memory_Complaints	0.0	0.9216251795280793	0.0	AgeGroup_2	['Memory_Problems', 'MAP_NormalElevated_vs_H']	{'Memory_Problems', 'MAP_NormalElevated_vs_H'}
Hearing-Physical_Activity (syn)	MAP_NormalElevated_vs_H	0.0	0.002599098208332889	0.0	AgeGroup_2	['Hearing', 'Physical_Activity']	{'Hearing', 'Physical_Activity'}
Hearing-Physical_Activity (syn)	Memory_Complaints	0.0	0.008183268496757677	0.0	AgeGroup_2	['Hearing', 'Physical_Activity']	{'Hearing', 'Physical_Activity'}
Memory_Problems-Memory_Complaints (syn)	General_Health	0.0	0.007016983463383318	0.0	AgeGroup_2	['Memory_Problems', 'Memory_Complaints']	{'Memory_Problems', 'Memory_Complaints'}
Memory_Problems-Memory_Complaints (syn)	Anxiety	0.0	0.016057666762874304	0.0	AgeGroup_2	['Memory_Problems', 'Memory_Complaints']	{'Memory_Problems', 'Memory_Complaints'}
Memory_Problems-Memory_Complaints (syn)	Depression	0.0	0.007302305425018646	0.0	AgeGroup_2	['Memory_Problems', 'Memory_Complaints']	{'Memory_Problems', 'Memory_Complaints'}
Memory_Problems-Memory_Complaints (syn)	Sleep	0.0	0.0069525250254895655	0.0	AgeGroup_2	['Memory_Problems', 'Memory_Complaints']	{'Memory_Problems', 'Memory_Complaints'}
Memory_Problems-Memory_Complaints (syn)	MMSE_Spell	0.0	0.005698137027527414	0.0	AgeGroup_2	['Memory_Problems', 'Memory_Complaints']	{'Memory_Problems', 'Memory_Complaints'}
Memory_Problems-Memory_Complaints (syn)	Pain	0.0	0.012130237943857246	0.0	AgeGroup_2	['Memory_Problems', 'Memory_Complaints']	{'Memory_Problems', 'Memory_Complaints'}
Memory_Problems-Memory_Complaints (syn)	Hearing	0.0	0.007875562517229333	0.0	AgeGroup_2	['Memory_Problems', 'Memory_Complaints']	{'Memory_Problems', 'Memory_Complaints'}
Memory_Problems-functionality_state (syn)	Hearing	0.0	0.007892043477084651	0.0	AgeGroup_2	['Memory_Problems', 'functionality_state']	{'Memory_Problems', 'functionality_state'}
Hearing-Memory_Complaints (syn)	Memory_Problems	0.0	0.9218496711964326	0.0	AgeGroup_2	['Hearing', 'Memory_Complaints']	{'Hearing', 'Memory_Complaints'}
Memory_Complaints-grip_category (syn)	Alcohol_Use	0.0	0.0001778943192622325	0.0	AgeGroup_2	['Memory_Complaints', 'grip_category']	{'grip_category', 'Memory_Complaints'}
Hearing-Memory_Complaints (syn)	Alcohol_Use	0.0	0.0005979714577526659	0.0	AgeGroup_2	['Hearing', 'Memory_Complaints']	{'Hearing', 'Memory_Complaints'}
Pain-Alcohol_Use (syn)	Memory_Complaints	0.0	0.013407699625275316	0.0	AgeGroup_2	['Pain', 'Alcohol_Use']	{'Alcohol_Use', 'Pain'}
Hearing-Health_vs_Peers (syn)	Physical_Activity	0.0	0.06149357445147094	0.0	AgeGroup_2	['Hearing', 'Health_vs_Peers']	{'Hearing', 'Health_vs_Peers'}
Pain-Alcohol_Use (syn)	MAP_NormalElevated_vs_H	0.0	0.0014868809597301308	0.0	AgeGroup_2	['Pain', 'Alcohol_Use']	{'Alcohol_Use', 'Pain'}
Pain-BMI (syn)	Depression	0.0	0.07134059635691901	0.0	AgeGroup_2	['Pain', 'BMI']	{'Pain', 'BMI'}
Hearing-Health_vs_Peers (syn)	Sleep	0.0	0.020214338542444928	0.0	AgeGroup_2	['Hearing', 'Health_vs_Peers']	{'Hearing', 'Health_vs_Peers'}
Pain-BMI (syn)	MMSE_Spell	0.0	0.006432887579864604	0.0	AgeGroup_2	['Pain', 'BMI']	{'Pain', 'BMI'}
Pain-BMI (syn)	Hearing	0.0	0.005936924008261438	0.0	AgeGroup_2	['Pain', 'BMI']	{'Pain', 'BMI'}
Pain-BMI (syn)	General_Health	0.0	0.15188502830834535	0.0	AgeGroup_2	['Pain', 'BMI']	{'Pain', 'BMI'}
Pain-BMI (syn)	Health_vs_Peers	0.0	0.05012138416047057	0.0	AgeGroup_2	['Pain', 'BMI']	{'Pain', 'BMI'}
Anxiety-Depression (syn)	WHR_Obesity	0.0	0.0005683404078705357	0.0	AgeGroup_2	['Anxiety', 'Depression']	{'Depression', 'Anxiety'}
Anxiety-Memory_Complaints (syn)	Alcohol_Use	0.0	0.0028205214451778333	0.0	AgeGroup_2	['Anxiety', 'Memory_Complaints']	{'Memory_Complaints', 'Anxiety'}
Pain-BMI (syn)	MAP_NormalElevated_vs_H	0.0	0.0012379847911004702	0.0	AgeGroup_2	['Pain', 'BMI']	{'Pain', 'BMI'}
Hearing-General_Health (syn)	grip_category	0.0	0.02684419158078005	0.0	AgeGroup_2	['Hearing', 'General_Health']	{'Hearing', 'General_Health'}
Hearing-General_Health (syn)	Alcohol_Use	0.0	0.010586807440144098	0.0	AgeGroup_2	['Hearing', 'General_Health']	{'Hearing', 'General_Health'}
Pain-General_Health (syn)	MMSE_Spell	0.0	0.006432887579864604	0.0	AgeGroup_2	['Pain', 'General_Health']	{'General_Health', 'Pain'}
Pain-Alcohol_Use (syn)	Memory_Problems	0.0	0.013407699625275276	0.0	AgeGroup_2	['Pain', 'Alcohol_Use']	{'Alcohol_Use', 'Pain'}
Hearing-Health_vs_Peers (syn)	Alcohol_Use	0.0	0.017748851267401975	0.0	AgeGroup_2	['Hearing', 'Health_vs_Peers']	{'Hearing', 'Health_vs_Peers'}
Hearing-Health_vs_Peers (syn)	grip_category	0.0	0.018268344354068298	0.0	AgeGroup_2	['Hearing', 'Health_vs_Peers']	{'Hearing', 'Health_vs_Peers'}
Memory_Problems-grip_category (syn)	Hearing	0.0	0.01077088443501421	0.0	AgeGroup_2	['Memory_Problems', 'grip_category']	{'Memory_Problems', 'grip_category'}
Memory_Problems-functionality_state (syn)	Memory_Complaints	0.0	0.9217453501132408	0.0	AgeGroup_2	['Memory_Problems', 'functionality_state']	{'Memory_Problems', 'functionality_state'}
Memory_Problems-functionality_state (syn)	grip_category	0.0	0.03400342186725772	0.0	AgeGroup_2	['Memory_Problems', 'functionality_state']	{'Memory_Problems', 'functionality_state'}
Anxiety-General_Health (syn)	MMSE_Spell	0.0	0.0035596370033850753	0.0	AgeGroup_2	['Anxiety', 'General_Health']	{'General_Health', 'Anxiety'}
Hearing-Memory_Complaints (syn)	Physical_Activity	0.0	0.0037954153016178595	0.0	AgeGroup_2	['Hearing', 'Memory_Complaints']	{'Hearing', 'Memory_Complaints'}
Hearing-Memory_Complaints (syn)	General_Health	0.0	0.007061395185169413	0.0	AgeGroup_2	['Hearing', 'Memory_Complaints']	{'Hearing', 'Memory_Complaints'}
Hearing-MAP_NormalElevated_vs_H (syn)	WHR_Obesity	0.0	0.0014431501791720017	0.0	AgeGroup_2	['Hearing', 'MAP_NormalElevated_vs_H']	{'Hearing', 'MAP_NormalElevated_vs_H'}
Hearing-MAP_NormalElevated_vs_H (syn)	grip_category	0.0	0.0012786130921799328	0.0	AgeGroup_2	['Hearing', 'MAP_NormalElevated_vs_H']	{'Hearing', 'MAP_NormalElevated_vs_H'}
Pain-Alcohol_Use (syn)	Hearing	0.0	0.007523667730489356	0.0	AgeGroup_2	['Pain', 'Alcohol_Use']	{'Alcohol_Use', 'Pain'}
Hearing-MAP_NormalElevated_vs_H (syn)	Alcohol_Use	0.0	0.0017038804668505925	0.0	AgeGroup_2	['Hearing', 'MAP_NormalElevated_vs_H']	{'Hearing', 'MAP_NormalElevated_vs_H'}
Memory_Problems-grip_category (syn)	Alcohol_Use	0.0	0.0001778943192622325	0.0	AgeGroup_2	['Memory_Problems', 'grip_category']	{'Memory_Problems', 'grip_category'}
Memory_Problems-grip_category (syn)	Memory_Complaints	0.0	0.9218129221562105	0.0	AgeGroup_2	['Memory_Problems', 'grip_category']	{'Memory_Problems', 'grip_category'}
Hearing-MAP_NormalElevated_vs_H (syn)	Physical_Activity	0.0	0.0041458454605902756	0.0	AgeGroup_2	['Hearing', 'MAP_NormalElevated_vs_H']	{'Hearing', 'MAP_NormalElevated_vs_H'}
Memory_Problems-grip_category (syn)	MAP_NormalElevated_vs_H	0.0	0.0014172928614395487	0.0	AgeGroup_2	['Memory_Problems', 'grip_category']	{'Memory_Problems', 'grip_category'}
Hearing-MAP_NormalElevated_vs_H (syn)	MMSE_Spell	0.0	0.0040698918638753774	0.0	AgeGroup_2	['Hearing', 'MAP_NormalElevated_vs_H']	{'Hearing', 'MAP_NormalElevated_vs_H'}
Memory_Complaints-grip_category (syn)	Memory_Problems	0.0	0.9218129221562106	0.0	AgeGroup_2	['Memory_Complaints', 'grip_category']	{'grip_category', 'Memory_Complaints'}
Hearing-functionality_state (syn)	Alcohol_Use	0.0	0.02145270933637042	0.0	AgeGroup_2	['Hearing', 'functionality_state']	{'Hearing', 'functionality_state'}
Hearing-General_Health (syn)	Pain	0.0	0.15349317365030818	0.0	AgeGroup_2	['Hearing', 'General_Health']	{'Hearing', 'General_Health'}
MMSE_Spell-General_Health (syn)	Anxiety	0.0	0.04972062394075706	0.0	AgeGroup_2	['MMSE_Spell', 'General_Health']	{'General_Health', 'MMSE_Spell'}
Anxiety-Health_vs_Peers (syn)	Physical_Activity	0.0	0.06131904093399018	0.0	AgeGroup_2	['Anxiety', 'Health_vs_Peers']	{'Health_vs_Peers', 'Anxiety'}
Anxiety-Hearing (syn)	Alcohol_Use	0.0	0.002576254095448576	0.0	AgeGroup_2	['Anxiety', 'Hearing']	{'Hearing', 'Anxiety'}
MMSE_Spell-WHR_Obesity (syn)	Health_vs_Peers	0.0	0.005040369348878158	0.0	AgeGroup_2	['MMSE_Spell', 'WHR_Obesity']	{'WHR_Obesity', 'MMSE_Spell'}
MMSE_Spell-Health_vs_Peers (syn)	WHR_Obesity	0.0	0.0009938813718679846	0.0	AgeGroup_2	['MMSE_Spell', 'Health_vs_Peers']	{'MMSE_Spell', 'Health_vs_Peers'}
Anxiety-Hearing (syn)	grip_category	0.0	0.005425538154208583	0.0	AgeGroup_2	['Anxiety', 'Hearing']	{'Hearing', 'Anxiety'}
MMSE_Spell-Health_vs_Peers (syn)	BMI	0.0	0.004470602822835068	0.0	AgeGroup_2	['MMSE_Spell', 'Health_vs_Peers']	{'MMSE_Spell', 'Health_vs_Peers'}
MMSE_Spell-functionality_state (syn)	Anxiety	0.0	0.015588060366874022	0.0	AgeGroup_2	['MMSE_Spell', 'functionality_state']	{'MMSE_Spell', 'functionality_state'}
MMSE_Spell-functionality_state (syn)	Pain	0.0	0.2343485894351839	0.0	AgeGroup_2	['MMSE_Spell', 'functionality_state']	{'MMSE_Spell', 'functionality_state'}
MMSE_Spell-functionality_state (syn)	General_Health	0.0	0.16484601800853987	0.0	AgeGroup_2	['MMSE_Spell', 'functionality_state']	{'MMSE_Spell', 'functionality_state'}
MMSE_Spell-functionality_state (syn)	Health_vs_Peers	0.0	0.07150616482680787	0.0	AgeGroup_2	['MMSE_Spell', 'functionality_state']	{'MMSE_Spell', 'functionality_state'}
MMSE_Spell-Health_vs_Peers (syn)	Anxiety	0.0	0.023234094764134676	0.0	AgeGroup_2	['MMSE_Spell', 'Health_vs_Peers']	{'MMSE_Spell', 'Health_vs_Peers'}
MMSE_Spell-General_Health (syn)	MAP_NormalElevated_vs_H	0.0	0.005616925104839469	0.0	AgeGroup_2	['MMSE_Spell', 'General_Health']	{'General_Health', 'MMSE_Spell'}
Anxiety-MAP_NormalElevated_vs_H (syn)	Pain	0.0	0.03525667255732852	0.0	AgeGroup_2	['Anxiety', 'MAP_NormalElevated_vs_H']	{'Anxiety', 'MAP_NormalElevated_vs_H'}
Anxiety-MAP_NormalElevated_vs_H (syn)	General_Health	0.0	0.05010972347157437	0.0	AgeGroup_2	['Anxiety', 'MAP_NormalElevated_vs_H']	{'Anxiety', 'MAP_NormalElevated_vs_H'}
MMSE_Spell-General_Health (syn)	BMI	0.0	0.015794540484280774	0.0	AgeGroup_2	['MMSE_Spell', 'General_Health']	{'General_Health', 'MMSE_Spell'}
MMSE_Spell-Hearing (syn)	Alcohol_Use	0.0	0.027004981807084997	0.0	AgeGroup_2	['MMSE_Spell', 'Hearing']	{'Hearing', 'MMSE_Spell'}
MMSE_Spell-WHR_Obesity (syn)	Depression	0.0	0.007917004500800625	0.0	AgeGroup_2	['MMSE_Spell', 'WHR_Obesity']	{'WHR_Obesity', 'MMSE_Spell'}
Anxiety-Health_vs_Peers (syn)	Alcohol_Use	0.0	0.016400045005328656	0.0	AgeGroup_2	['Anxiety', 'Health_vs_Peers']	{'Health_vs_Peers', 'Anxiety'}
Anxiety-Health_vs_Peers (syn)	grip_category	0.0	0.01618916584363533	0.0	AgeGroup_2	['Anxiety', 'Health_vs_Peers']	{'Health_vs_Peers', 'Anxiety'}
MMSE_Spell-Memory_Complaints (syn)	Physical_Activity	0.0	0.05003039523219809	0.0	AgeGroup_2	['MMSE_Spell', 'Memory_Complaints']	{'MMSE_Spell', 'Memory_Complaints'}
MMSE_Spell-Pain (syn)	General_Health	0.0	0.15190190633605744	0.0	AgeGroup_2	['MMSE_Spell', 'Pain']	{'Pain', 'MMSE_Spell'}
MMSE_Spell-Pain (syn)	BMI	0.0	0.05395393621273908	0.0	AgeGroup_2	['MMSE_Spell', 'Pain']	{'Pain', 'MMSE_Spell'}
MMSE_Spell-Pain (syn)	Alcohol_Use	0.0	0.030623590856932302	0.0	AgeGroup_2	['MMSE_Spell', 'Pain']	{'Pain', 'MMSE_Spell'}
Anxiety-Hearing (syn)	Sleep	0.0	0.026879200576387464	0.0	AgeGroup_2	['Anxiety', 'Hearing']	{'Hearing', 'Anxiety'}
MMSE_Spell-MAP_NormalElevated_vs_H (syn)	BMI	0.0	0.0008240859071893979	0.0	AgeGroup_2	['MMSE_Spell', 'MAP_NormalElevated_vs_H']	{'MMSE_Spell', 'MAP_NormalElevated_vs_H'}
MMSE_Spell-Pain (syn)	MAP_NormalElevated_vs_H	0.0	0.0011748175328926932	0.0	AgeGroup_2	['MMSE_Spell', 'Pain']	{'Pain', 'MMSE_Spell'}
MMSE_Spell-Hearing (syn)	MAP_NormalElevated_vs_H	0.0	0.0018380817450278355	0.0	AgeGroup_2	['MMSE_Spell', 'Hearing']	{'Hearing', 'MMSE_Spell'}
MMSE_Spell-MAP_NormalElevated_vs_H (syn)	Health_vs_Peers	0.0	0.007277419358820464	0.0	AgeGroup_2	['MMSE_Spell', 'MAP_NormalElevated_vs_H']	{'MMSE_Spell', 'MAP_NormalElevated_vs_H'}
MMSE_Spell-MAP_NormalElevated_vs_H (syn)	Hearing	0.0	0.004019026702312688	0.0	AgeGroup_2	['MMSE_Spell', 'MAP_NormalElevated_vs_H']	{'MMSE_Spell', 'MAP_NormalElevated_vs_H'}
MMSE_Spell-MAP_NormalElevated_vs_H (syn)	Pain	0.0	0.006165388151145323	0.0	AgeGroup_2	['MMSE_Spell', 'MAP_NormalElevated_vs_H']	{'MMSE_Spell', 'MAP_NormalElevated_vs_H'}
MMSE_Spell-Physical_Activity (syn)	General_Health	0.0	0.0983912337732997	0.0	AgeGroup_2	['MMSE_Spell', 'Physical_Activity']	{'Physical_Activity', 'MMSE_Spell'}
MMSE_Spell-Physical_Activity (syn)	Memory_Problems	0.0	0.0058047874918914786	0.0	AgeGroup_2	['MMSE_Spell', 'Physical_Activity']	{'Physical_Activity', 'MMSE_Spell'}
MMSE_Spell-Physical_Activity (syn)	Memory_Complaints	0.0	0.0058047874918915054	0.0	AgeGroup_2	['MMSE_Spell', 'Physical_Activity']	{'Physical_Activity', 'MMSE_Spell'}
MMSE_Spell-grip_category (syn)	Anxiety	0.0	0.002488031674808459	0.0	AgeGroup_2	['MMSE_Spell', 'grip_category']	{'MMSE_Spell', 'grip_category'}
MMSE_Spell-BMI (syn)	MAP_NormalElevated_vs_H	0.0	0.0003742642438442276	0.0	AgeGroup_2	['MMSE_Spell', 'BMI']	{'MMSE_Spell', 'BMI'}
Memory_Complaints-grip_category (syn)	Hearing	0.0	0.01077088443501421	0.0	AgeGroup_2	['Memory_Complaints', 'grip_category']	{'grip_category', 'Memory_Complaints'}
Anxiety-Health_vs_Peers (syn)	MMSE_Spell	0.0	0.004436112211276041	0.0	AgeGroup_2	['Anxiety', 'Health_vs_Peers']	{'Health_vs_Peers', 'Anxiety'}
Memory_Complaints-WHR_Obesity (syn)	Health_vs_Peers	0.0	0.0075733133092796895	0.0	AgeGroup_2	['Memory_Complaints', 'WHR_Obesity']	{'WHR_Obesity', 'Memory_Complaints'}
MAP_NormalElevated_vs_H-functionality_state (syn)	Health_vs_Peers	0.0	0.07457407968375053	0.0	AgeGroup_2	['MAP_NormalElevated_vs_H', 'functionality_state']	{'functionality_state', 'MAP_NormalElevated_vs_H'}
Memory_Complaints-WHR_Obesity (syn)	Alcohol_Use	0.0	0.0047708443218767525	0.0	AgeGroup_2	['Memory_Complaints', 'WHR_Obesity']	{'WHR_Obesity', 'Memory_Complaints'}
Memory_Complaints-WHR_Obesity (syn)	Memory_Problems	0.0	0.9220415300200807	0.0	AgeGroup_2	['Memory_Complaints', 'WHR_Obesity']	{'WHR_Obesity', 'Memory_Complaints'}
Anxiety-General_Health (syn)	grip_category	0.0	0.023689614539883067	0.0	AgeGroup_2	['Anxiety', 'General_Health']	{'General_Health', 'Anxiety'}
MAP_NormalElevated_vs_H-functionality_state (syn)	Sleep	0.0	0.023795871205250126	0.0	AgeGroup_2	['MAP_NormalElevated_vs_H', 'functionality_state']	{'functionality_state', 'MAP_NormalElevated_vs_H'}
Memory_Complaints-functionality_state (syn)	Pain	0.0	0.23435596370309972	0.0	AgeGroup_2	['Memory_Complaints', 'functionality_state']	{'functionality_state', 'Memory_Complaints'}
Memory_Complaints-functionality_state (syn)	Hearing	0.0	0.007892043477084651	0.0	AgeGroup_2	['Memory_Complaints', 'functionality_state']	{'functionality_state', 'Memory_Complaints'}
Memory_Complaints-functionality_state (syn)	General_Health	0.0	0.16477292570175242	0.0	AgeGroup_2	['Memory_Complaints', 'functionality_state']	{'functionality_state', 'Memory_Complaints'}
Memory_Complaints-functionality_state (syn)	Memory_Problems	0.0	0.9217453501132407	0.0	AgeGroup_2	['Memory_Complaints', 'functionality_state']	{'functionality_state', 'Memory_Complaints'}
Memory_Complaints-functionality_state (syn)	grip_category	0.0	0.03400342186725772	0.0	AgeGroup_2	['Memory_Complaints', 'functionality_state']	{'functionality_state', 'Memory_Complaints'}
Hearing-grip_category (syn)	Sleep	0.0	0.015457120574406446	0.0	AgeGroup_2	['Hearing', 'grip_category']	{'Hearing', 'grip_category'}
Anxiety-General_Health (syn)	Alcohol_Use	0.0	0.008904842103832196	0.0	AgeGroup_2	['Anxiety', 'General_Health']	{'General_Health', 'Anxiety'}
Hearing-functionality_state (syn)	grip_category	0.0	0.03742684117813899	0.0	AgeGroup_2	['Hearing', 'functionality_state']	{'Hearing', 'functionality_state'}
Anxiety-General_Health (syn)	Physical_Activity	0.0	0.0983785485180432	0.0	AgeGroup_2	['Anxiety', 'General_Health']	{'General_Health', 'Anxiety'}
MAP_NormalElevated_vs_H-functionality_state (syn)	Physical_Activity	0.0	0.18551454665777284	0.0	AgeGroup_2	['MAP_NormalElevated_vs_H', 'functionality_state']	{'functionality_state', 'MAP_NormalElevated_vs_H'}
MAP_NormalElevated_vs_H-functionality_state (syn)	BMI	0.0	0.06392076945363041	0.0	AgeGroup_2	['MAP_NormalElevated_vs_H', 'functionality_state']	{'functionality_state', 'MAP_NormalElevated_vs_H'}
Anxiety-General_Health (syn)	WHR_Obesity	0.0	0.0003385745677296178	0.0	AgeGroup_2	['Anxiety', 'General_Health']	{'General_Health', 'Anxiety'}
Anxiety-MAP_NormalElevated_vs_H (syn)	Alcohol_Use	0.0	0.0017734423730043918	0.0	AgeGroup_2	['Anxiety', 'MAP_NormalElevated_vs_H']	{'Anxiety', 'MAP_NormalElevated_vs_H'}
Anxiety-MAP_NormalElevated_vs_H (syn)	Health_vs_Peers	0.0	0.025039065582854743	0.0	AgeGroup_2	['Anxiety', 'MAP_NormalElevated_vs_H']	{'Anxiety', 'MAP_NormalElevated_vs_H'}
MMSE_Spell-grip_category (syn)	Alcohol_Use	0.0	0.02826591786955472	0.0	AgeGroup_2	['MMSE_Spell', 'grip_category']	{'MMSE_Spell', 'grip_category'}
Anxiety-MAP_NormalElevated_vs_H (syn)	BMI	0.0	0.0017322261811754257	0.0	AgeGroup_2	['Anxiety', 'MAP_NormalElevated_vs_H']	{'Anxiety', 'MAP_NormalElevated_vs_H'}
Anxiety-General_Health (syn)	functionality_state	0.0	0.16508575275047874	0.0	AgeGroup_2	['Anxiety', 'General_Health']	{'General_Health', 'Anxiety'}
Anxiety-General_Health (syn)	MAP_NormalElevated_vs_H	0.0	0.005583001829054742	0.0	AgeGroup_2	['Anxiety', 'General_Health']	{'General_Health', 'Anxiety'}
MMSE_Spell-BMI (syn)	Health_vs_Peers	0.0	0.004389452328625163	0.0	AgeGroup_2	['MMSE_Spell', 'BMI']	{'MMSE_Spell', 'BMI'}
Anxiety-MAP_NormalElevated_vs_H (syn)	Memory_Problems	0.0	0.015968916568249603	0.0	AgeGroup_2	['Anxiety', 'MAP_NormalElevated_vs_H']	{'Anxiety', 'MAP_NormalElevated_vs_H'}
MMSE_Spell-Alcohol_Use (syn)	Sleep	0.0	0.010719924590543675	0.0	AgeGroup_2	['MMSE_Spell', 'Alcohol_Use']	{'Alcohol_Use', 'MMSE_Spell'}
Anxiety-MAP_NormalElevated_vs_H (syn)	Memory_Complaints	0.0	0.015968916568249666	0.0	AgeGroup_2	['Anxiety', 'MAP_NormalElevated_vs_H']	{'Anxiety', 'MAP_NormalElevated_vs_H'}
Anxiety-MAP_NormalElevated_vs_H (syn)	functionality_state	0.0	0.01633849387466305	0.0	AgeGroup_2	['Anxiety', 'MAP_NormalElevated_vs_H']	{'Anxiety', 'MAP_NormalElevated_vs_H'}
Memory_Complaints-MAP_NormalElevated_vs_H (syn)	Health_vs_Peers	0.0	0.009926260654413765	0.0	AgeGroup_2	['Memory_Complaints', 'MAP_NormalElevated_vs_H']	{'Memory_Complaints', 'MAP_NormalElevated_vs_H'}
Memory_Complaints-MAP_NormalElevated_vs_H (syn)	Memory_Problems	0.0	0.9216251795280793	0.0	AgeGroup_2	['Memory_Complaints', 'MAP_NormalElevated_vs_H']	{'Memory_Complaints', 'MAP_NormalElevated_vs_H'}
MMSE_Spell-Alcohol_Use (syn)	BMI	0.0	0.00419867984589245	0.0	AgeGroup_2	['MMSE_Spell', 'Alcohol_Use']	{'Alcohol_Use', 'MMSE_Spell'}
MMSE_Spell-Alcohol_Use (syn)	Hearing	0.0	0.0048077888196930655	0.0	AgeGroup_2	['MMSE_Spell', 'Alcohol_Use']	{'Alcohol_Use', 'MMSE_Spell'}
Pain-General_Health (syn)	Hearing	0.0	0.00619915672754452	0.0	AgeGroup_2	['Pain', 'General_Health']	{'General_Health', 'Pain'}
Hearing-General_Health (syn)	Sleep	0.0	0.02627377899654644	0.0	AgeGroup_2	['Hearing', 'General_Health']	{'Hearing', 'General_Health'}
General_Health-MAP_NormalElevated_vs_H (syn)	WHR_Obesity	0.0	0.0014431501791720017	0.0	AgeGroup_2	['General_Health', 'MAP_NormalElevated_vs_H']	{'General_Health', 'MAP_NormalElevated_vs_H'}
Anxiety-Pain (syn)	MAP_NormalElevated_vs_H	0.0	0.00445582682049329	0.0	AgeGroup_2	['Anxiety', 'Pain']	{'Pain', 'Anxiety'}
General_Health-grip_category (syn)	Hearing	0.0	0.0067906118687324135	0.0	AgeGroup_2	['General_Health', 'grip_category']	{'General_Health', 'grip_category'}
Physical_Activity-Alcohol_Use (syn)	WHR_Obesity	0.0	0.004186576233870459	0.0	AgeGroup_2	['Physical_Activity', 'Alcohol_Use']	{'Alcohol_Use', 'Physical_Activity'}
General_Health-grip_category (syn)	Pain	0.0	0.1534931736503081	0.0	AgeGroup_2	['General_Health', 'grip_category']	{'General_Health', 'grip_category'}
General_Health-grip_category (syn)	Depression	0.0	0.05998195386925999	0.0	AgeGroup_2	['General_Health', 'grip_category']	{'General_Health', 'grip_category'}
Physical_Activity-BMI (syn)	MMSE_Spell	0.0	0.04978171861705862	0.0	AgeGroup_2	['Physical_Activity', 'BMI']	{'Physical_Activity', 'BMI'}
General_Health-grip_category (syn)	Anxiety	0.0	0.04989724758781145	0.0	AgeGroup_2	['General_Health', 'grip_category']	{'General_Health', 'grip_category'}
General_Health-functionality_state (syn)	MAP_NormalElevated_vs_H	0.0	0.005400856087436588	0.0	AgeGroup_2	['General_Health', 'functionality_state']	{'General_Health', 'functionality_state'}
Physical_Activity-BMI (syn)	Health_vs_Peers	0.0	0.06226888848035666	0.0	AgeGroup_2	['Physical_Activity', 'BMI']	{'Physical_Activity', 'BMI'}
General_Health-functionality_state (syn)	MMSE_Spell	0.0	0.03361096441799557	0.0	AgeGroup_2	['General_Health', 'functionality_state']	{'General_Health', 'functionality_state'}
General_Health-functionality_state (syn)	Anxiety	0.0	0.04958747648895671	0.0	AgeGroup_2	['General_Health', 'functionality_state']	{'General_Health', 'functionality_state'}
Anxiety-Alcohol_Use (syn)	Memory_Complaints	0.0	0.017260837770363184	0.0	AgeGroup_2	['Anxiety', 'Alcohol_Use']	{'Alcohol_Use', 'Anxiety'}
General_Health-WHR_Obesity (syn)	MAP_NormalElevated_vs_H	0.0	0.005400856087436587	0.0	AgeGroup_2	['General_Health', 'WHR_Obesity']	{'General_Health', 'WHR_Obesity'}
Physical_Activity-MAP_NormalElevated_vs_H (syn)	Sleep	0.0	0.016838918029330397	0.0	AgeGroup_2	['Physical_Activity', 'MAP_NormalElevated_vs_H']	{'Physical_Activity', 'MAP_NormalElevated_vs_H'}
Physical_Activity-MAP_NormalElevated_vs_H (syn)	Pain	0.0	0.07371748086384244	0.0	AgeGroup_2	['Physical_Activity', 'MAP_NormalElevated_vs_H']	{'Physical_Activity', 'MAP_NormalElevated_vs_H'}
Physical_Activity-MAP_NormalElevated_vs_H (syn)	Health_vs_Peers	0.0	0.06511116372708549	0.0	AgeGroup_2	['Physical_Activity', 'MAP_NormalElevated_vs_H']	{'Physical_Activity', 'MAP_NormalElevated_vs_H'}
General_Health-grip_category (syn)	Memory_Problems	0.0	0.006879977140818334	0.0	AgeGroup_2	['General_Health', 'grip_category']	{'General_Health', 'grip_category'}
Physical_Activity-Alcohol_Use (syn)	General_Health	0.0	0.09832700323194792	0.0	AgeGroup_2	['Physical_Activity', 'Alcohol_Use']	{'Alcohol_Use', 'Physical_Activity'}
Physical_Activity-Alcohol_Use (syn)	Hearing	0.0	0.005007953387889662	0.0	AgeGroup_2	['Physical_Activity', 'Alcohol_Use']	{'Alcohol_Use', 'Physical_Activity'}
Pain-grip_category (syn)	Hearing	0.0	0.008891903025762541	0.0	AgeGroup_2	['Pain', 'grip_category']	{'Pain', 'grip_category'}
Pain-functionality_state (syn)	Memory_Complaints	0.0	0.012052113031840037	0.0	AgeGroup_2	['Pain', 'functionality_state']	{'Pain', 'functionality_state'}
Pain-functionality_state (syn)	grip_category	0.0	0.0334468383286454	0.0	AgeGroup_2	['Pain', 'functionality_state']	{'Pain', 'functionality_state'}
Pain-functionality_state (syn)	WHR_Obesity	0.0	0.0037452884861523487	0.0	AgeGroup_2	['Pain', 'functionality_state']	{'Pain', 'functionality_state'}
Pain-functionality_state (syn)	MAP_NormalElevated_vs_H	0.0	0.0018179900621265491	0.0	AgeGroup_2	['Pain', 'functionality_state']	{'Pain', 'functionality_state'}
Health_vs_Peers-MAP_NormalElevated_vs_H (syn)	Sleep	0.0	0.019037706768571153	0.0	AgeGroup_2	['Health_vs_Peers', 'MAP_NormalElevated_vs_H']	{'Health_vs_Peers', 'MAP_NormalElevated_vs_H'}
Health_vs_Peers-BMI (syn)	WHR_Obesity	0.0	0.05065106756194134	0.0	AgeGroup_2	['Health_vs_Peers', 'BMI']	{'Health_vs_Peers', 'BMI'}
Health_vs_Peers-BMI (syn)	MMSE_Spell	0.0	0.004416638593425123	0.0	AgeGroup_2	['Health_vs_Peers', 'BMI']	{'Health_vs_Peers', 'BMI'}
General_Health-grip_category (syn)	Memory_Complaints	0.0	0.00687997714081826	0.0	AgeGroup_2	['General_Health', 'grip_category']	{'General_Health', 'grip_category'}
Health_vs_Peers-Alcohol_Use (syn)	Memory_Complaints	0.0	0.008008218863408544	0.0	AgeGroup_2	['Health_vs_Peers', 'Alcohol_Use']	{'Alcohol_Use', 'Health_vs_Peers'}
Health_vs_Peers-Alcohol_Use (syn)	Memory_Problems	0.0	0.008008218863408544	0.0	AgeGroup_2	['Health_vs_Peers', 'Alcohol_Use']	{'Alcohol_Use', 'Health_vs_Peers'}
Health_vs_Peers-Alcohol_Use (syn)	Hearing	0.0	0.007589213468667841	0.0	AgeGroup_2	['Health_vs_Peers', 'Alcohol_Use']	{'Alcohol_Use', 'Health_vs_Peers'}
Health_vs_Peers-Alcohol_Use (syn)	Pain	0.0	0.05454473190972609	0.0	AgeGroup_2	['Health_vs_Peers', 'Alcohol_Use']	{'Alcohol_Use', 'Health_vs_Peers'}
Health_vs_Peers-Alcohol_Use (syn)	Anxiety	0.0	0.023302949581230283	0.0	AgeGroup_2	['Health_vs_Peers', 'Alcohol_Use']	{'Alcohol_Use', 'Health_vs_Peers'}
General_Health-grip_category (syn)	WHR_Obesity	0.0	0.0032367494548250384	0.0	AgeGroup_2	['General_Health', 'grip_category']	{'General_Health', 'grip_category'}
Anxiety-Alcohol_Use (syn)	Memory_Problems	0.0	0.017260837770363236	0.0	AgeGroup_2	['Anxiety', 'Alcohol_Use']	{'Alcohol_Use', 'Anxiety'}
Physical_Activity-MAP_NormalElevated_vs_H (syn)	functionality_state	0.0	0.1852204651210901	0.0	AgeGroup_2	['Physical_Activity', 'MAP_NormalElevated_vs_H']	{'Physical_Activity', 'MAP_NormalElevated_vs_H'}
Health_vs_Peers-MAP_NormalElevated_vs_H (syn)	Physical_Activity	0.0	0.0616878195997921	0.0	AgeGroup_2	['Health_vs_Peers', 'MAP_NormalElevated_vs_H']	{'Health_vs_Peers', 'MAP_NormalElevated_vs_H'}
General_Health-WHR_Obesity (syn)	Depression	0.0	0.059722700888032644	0.0	AgeGroup_2	['General_Health', 'WHR_Obesity']	{'General_Health', 'WHR_Obesity'}
Physical_Activity-WHR_Obesity (syn)	Memory_Problems	0.0	0.0011978264203030297	0.0	AgeGroup_2	['Physical_Activity', 'WHR_Obesity']	{'WHR_Obesity', 'Physical_Activity'}
Physical_Activity-WHR_Obesity (syn)	Memory_Complaints	0.0	0.0011978264203031286	0.0	AgeGroup_2	['Physical_Activity', 'WHR_Obesity']	{'WHR_Obesity', 'Physical_Activity'}
Physical_Activity-WHR_Obesity (syn)	MAP_NormalElevated_vs_H	0.0	0.0012412843326394113	0.0	AgeGroup_2	['Physical_Activity', 'WHR_Obesity']	{'WHR_Obesity', 'Physical_Activity'}
Physical_Activity-WHR_Obesity (syn)	functionality_state	0.0	0.1851068305138521	0.0	AgeGroup_2	['Physical_Activity', 'WHR_Obesity']	{'WHR_Obesity', 'Physical_Activity'}
General_Health-Memory_Complaints (syn)	MAP_NormalElevated_vs_H	0.0	0.00542706108639507	0.0	AgeGroup_2	['General_Health', 'Memory_Complaints']	{'General_Health', 'Memory_Complaints'}
General_Health-Memory_Complaints (syn)	grip_category	0.0	0.02404902829810119	0.0	AgeGroup_2	['General_Health', 'Memory_Complaints']	{'General_Health', 'Memory_Complaints'}
Physical_Activity-functionality_state (syn)	Sleep	0.0	0.02402226496417009	0.0	AgeGroup_2	['Physical_Activity', 'functionality_state']	{'Physical_Activity', 'functionality_state'}
General_Health-Memory_Complaints (syn)	Memory_Problems	0.0	0.9216251795280797	0.0	AgeGroup_2	['General_Health', 'Memory_Complaints']	{'General_Health', 'Memory_Complaints'}
Physical_Activity-functionality_state (syn)	Pain	0.0	0.23467051657200125	0.0	AgeGroup_2	['Physical_Activity', 'functionality_state']	{'Physical_Activity', 'functionality_state'}
General_Health-Memory_Complaints (syn)	Health_vs_Peers	0.0	0.15982017059068368	0.0	AgeGroup_2	['General_Health', 'Memory_Complaints']	{'General_Health', 'Memory_Complaints'}
Physical_Activity-functionality_state (syn)	BMI	0.0	0.06365407525971374	0.0	AgeGroup_2	['Physical_Activity', 'functionality_state']	{'Physical_Activity', 'functionality_state'}
General_Health-Memory_Complaints (syn)	Hearing	0.0	0.007875562517229333	0.0	AgeGroup_2	['General_Health', 'Memory_Complaints']	{'General_Health', 'Memory_Complaints'}
Physical_Activity-functionality_state (syn)	WHR_Obesity	0.0	0.001543891142127754	0.0	AgeGroup_2	['Physical_Activity', 'functionality_state']	{'Physical_Activity', 'functionality_state'}
Physical_Activity-functionality_state (syn)	MAP_NormalElevated_vs_H	0.0	0.0024024937054249428	0.0	AgeGroup_2	['Physical_Activity', 'functionality_state']	{'Physical_Activity', 'functionality_state'}
General_Health-MAP_NormalElevated_vs_H (syn)	functionality_state	0.0	0.16504688050507185	0.0	AgeGroup_2	['General_Health', 'MAP_NormalElevated_vs_H']	{'General_Health', 'MAP_NormalElevated_vs_H'}
General_Health-Memory_Problems (syn)	Hearing	0.0	0.007875562517229333	0.0	AgeGroup_2	['General_Health', 'Memory_Problems']	{'General_Health', 'Memory_Problems'}
Physical_Activity-WHR_Obesity (syn)	Depression	0.0	0.04703299482923286	0.0	AgeGroup_2	['Physical_Activity', 'WHR_Obesity']	{'WHR_Obesity', 'Physical_Activity'}
Physical_Activity-Memory_Problems (syn)	MAP_NormalElevated_vs_H	0.0	0.0011364123943658764	0.0	AgeGroup_2	['Physical_Activity', 'Memory_Problems']	{'Memory_Problems', 'Physical_Activity'}
General_Health-Physical_Activity (syn)	Anxiety	0.0	0.04969466924227469	0.0	AgeGroup_2	['General_Health', 'Physical_Activity']	{'General_Health', 'Physical_Activity'}
General_Health-WHR_Obesity (syn)	Anxiety	0.0	0.04958754334668086	0.0	AgeGroup_2	['General_Health', 'WHR_Obesity']	{'General_Health', 'WHR_Obesity'}
General_Health-Physical_Activity (syn)	MAP_NormalElevated_vs_H	0.0	0.005797967569548708	0.0	AgeGroup_2	['General_Health', 'Physical_Activity']	{'General_Health', 'Physical_Activity'}
Anxiety-Pain (syn)	functionality_state	0.0	0.23436695733400442	0.0	AgeGroup_2	['Anxiety', 'Pain']	{'Pain', 'Anxiety'}
Physical_Activity-Memory_Complaints (syn)	Hearing	0.0	0.007875562517229331	0.0	AgeGroup_2	['Physical_Activity', 'Memory_Complaints']	{'Physical_Activity', 'Memory_Complaints'}
General_Health-Physical_Activity (syn)	Alcohol_Use	0.0	0.04246543180208213	0.0	AgeGroup_2	['General_Health', 'Physical_Activity']	{'General_Health', 'Physical_Activity'}
General_Health-Physical_Activity (syn)	MMSE_Spell	0.0	0.04940154153261485	0.0	AgeGroup_2	['General_Health', 'Physical_Activity']	{'General_Health', 'Physical_Activity'}
Physical_Activity-Memory_Complaints (syn)	WHR_Obesity	0.0	0.0015561061773045305	0.0	AgeGroup_2	['Physical_Activity', 'Memory_Complaints']	{'Physical_Activity', 'Memory_Complaints'}
Physical_Activity-Memory_Problems (syn)	WHR_Obesity	0.0	0.0015561061773045305	0.0	AgeGroup_2	['Physical_Activity', 'Memory_Problems']	{'Memory_Problems', 'Physical_Activity'}
Physical_Activity-Memory_Complaints (syn)	MAP_NormalElevated_vs_H	0.0	0.0011364123943658764	0.0	AgeGroup_2	['Physical_Activity', 'Memory_Complaints']	{'Physical_Activity', 'Memory_Complaints'}
General_Health-Memory_Problems (syn)	MAP_NormalElevated_vs_H	0.0	0.00542706108639507	0.0	AgeGroup_2	['General_Health', 'Memory_Problems']	{'General_Health', 'Memory_Problems'}
General_Health-Memory_Problems (syn)	grip_category	0.0	0.02404902829810119	0.0	AgeGroup_2	['General_Health', 'Memory_Problems']	{'General_Health', 'Memory_Problems'}
General_Health-Memory_Problems (syn)	Memory_Complaints	0.0	0.9216251795280798	0.0	AgeGroup_2	['General_Health', 'Memory_Problems']	{'General_Health', 'Memory_Problems'}
Physical_Activity-Memory_Problems (syn)	Hearing	0.0	0.007875562517229331	0.0	AgeGroup_2	['Physical_Activity', 'Memory_Problems']	{'Memory_Problems', 'Physical_Activity'}
General_Health-Memory_Problems (syn)	Health_vs_Peers	0.0	0.15982017059068368	0.0	AgeGroup_2	['General_Health', 'Memory_Problems']	{'General_Health', 'Memory_Problems'}
Pain-functionality_state (syn)	Memory_Problems	0.0	0.01205211303184004	0.0	AgeGroup_2	['Pain', 'functionality_state']	{'Pain', 'functionality_state'}
Pain-functionality_state (syn)	Physical_Activity	0.0	0.18487494924914552	0.0	AgeGroup_2	['Pain', 'functionality_state']	{'Pain', 'functionality_state'}
Anxiety-Memory_Complaints (syn)	Memory_Problems	0.0	0.9217735410038971	0.0	AgeGroup_2	['Anxiety', 'Memory_Complaints']	{'Memory_Complaints', 'Anxiety'}
Health_vs_Peers-WHR_Obesity (syn)	Memory_Problems	0.0	0.006918266534790113	0.0	AgeGroup_2	['Health_vs_Peers', 'WHR_Obesity']	{'WHR_Obesity', 'Health_vs_Peers'}
Pain-Hearing (syn)	WHR_Obesity	0.0	0.003745288486152347	0.0	AgeGroup_2	['Pain', 'Hearing']	{'Hearing', 'Pain'}
Pain-MAP_NormalElevated_vs_H (syn)	Depression	0.0	0.07134059635691899	0.0	AgeGroup_2	['Pain', 'MAP_NormalElevated_vs_H']	{'Pain', 'MAP_NormalElevated_vs_H'}
Pain-MAP_NormalElevated_vs_H (syn)	MMSE_Spell	0.0	0.006432887579864609	0.0	AgeGroup_2	['Pain', 'MAP_NormalElevated_vs_H']	{'Pain', 'MAP_NormalElevated_vs_H'}
Health_vs_Peers-grip_category (syn)	Hearing	0.0	0.00605075825096236	0.0	AgeGroup_2	['Health_vs_Peers', 'grip_category']	{'grip_category', 'Health_vs_Peers'}
Pain-MAP_NormalElevated_vs_H (syn)	Health_vs_Peers	0.0	0.05299883874207876	0.0	AgeGroup_2	['Pain', 'MAP_NormalElevated_vs_H']	{'Pain', 'MAP_NormalElevated_vs_H'}
Pain-MAP_NormalElevated_vs_H (syn)	Physical_Activity	0.0	0.07344827843878432	0.0	AgeGroup_2	['Pain', 'MAP_NormalElevated_vs_H']	{'Pain', 'MAP_NormalElevated_vs_H'}
Pain-MAP_NormalElevated_vs_H (syn)	Alcohol_Use	0.0	0.00035012158251462335	0.0	AgeGroup_2	['Pain', 'MAP_NormalElevated_vs_H']	{'Pain', 'MAP_NormalElevated_vs_H'}
Pain-MAP_NormalElevated_vs_H (syn)	Memory_Problems	0.0	0.011573770606149565	0.0	AgeGroup_2	['Pain', 'MAP_NormalElevated_vs_H']	{'Pain', 'MAP_NormalElevated_vs_H'}
Pain-MAP_NormalElevated_vs_H (syn)	Memory_Complaints	0.0	0.011573770606149534	0.0	AgeGroup_2	['Pain', 'MAP_NormalElevated_vs_H']	{'Pain', 'MAP_NormalElevated_vs_H'}
Health_vs_Peers-grip_category (syn)	Anxiety	0.0	0.02326157305615588	0.0	AgeGroup_2	['Health_vs_Peers', 'grip_category']	{'grip_category', 'Health_vs_Peers'}
Health_vs_Peers-functionality_state (syn)	BMI	0.0	0.06354770061369437	0.0	AgeGroup_2	['Health_vs_Peers', 'functionality_state']	{'Health_vs_Peers', 'functionality_state'}
Pain-Memory_Complaints (syn)	Physical_Activity	0.0	0.0731668266812448	0.0	AgeGroup_2	['Pain', 'Memory_Complaints']	{'Pain', 'Memory_Complaints'}
Anxiety-Memory_Problems (syn)	Alcohol_Use	0.0	0.0028205214451778333	0.0	AgeGroup_2	['Anxiety', 'Memory_Problems']	{'Memory_Problems', 'Anxiety'}
Anxiety-BMI (syn)	MAP_NormalElevated_vs_H	0.0	0.004878153642173584	0.0	AgeGroup_2	['Anxiety', 'BMI']	{'BMI', 'Anxiety'}
Pain-Memory_Complaints (syn)	Memory_Problems	0.0	0.9216251795280798	0.0	AgeGroup_2	['Pain', 'Memory_Complaints']	{'Pain', 'Memory_Complaints'}
Pain-Hearing (syn)	grip_category	0.0	0.011853657376981123	0.0	AgeGroup_2	['Pain', 'Hearing']	{'Hearing', 'Pain'}
Health_vs_Peers-grip_category (syn)	Memory_Problems	0.0	0.006972517733278198	0.0	AgeGroup_2	['Health_vs_Peers', 'grip_category']	{'grip_category', 'Health_vs_Peers'}
Health_vs_Peers-grip_category (syn)	Memory_Complaints	0.0	0.006972517733278115	0.0	AgeGroup_2	['Health_vs_Peers', 'grip_category']	{'grip_category', 'Health_vs_Peers'}
Pain-Health_vs_Peers (syn)	Alcohol_Use	0.0	0.02118614310726682	0.0	AgeGroup_2	['Pain', 'Health_vs_Peers']	{'Pain', 'Health_vs_Peers'}
Pain-General_Health (syn)	MAP_NormalElevated_vs_H	0.0	0.00540085608743659	0.0	AgeGroup_2	['Pain', 'General_Health']	{'General_Health', 'Pain'}
Hearing-BMI (syn)	grip_category	0.0	0.018199654373362645	0.0	AgeGroup_2	['Hearing', 'BMI']	{'Hearing', 'BMI'}
Hearing-BMI (syn)	Alcohol_Use	0.0	0.006431623825899106	0.0	AgeGroup_2	['Hearing', 'BMI']	{'Hearing', 'BMI'}
Hearing-BMI (syn)	Pain	0.0	0.05303692681923463	0.0	AgeGroup_2	['Hearing', 'BMI']	{'Hearing', 'BMI'}
Hearing-BMI (syn)	Sleep	0.0	0.007066133007047636	0.0	AgeGroup_2	['Hearing', 'BMI']	{'Hearing', 'BMI'}
Pain-Health_vs_Peers (syn)	BMI	0.0	0.053953936212739084	0.0	AgeGroup_2	['Pain', 'Health_vs_Peers']	{'Pain', 'Health_vs_Peers'}
Hearing-Alcohol_Use (syn)	Memory_Complaints	0.0	0.00972345077760227	0.0	AgeGroup_2	['Hearing', 'Alcohol_Use']	{'Hearing', 'Alcohol_Use'}
Pain-Hearing (syn)	BMI	0.0	0.0542239776125323	0.0	AgeGroup_2	['Pain', 'Hearing']	{'Hearing', 'Pain'}
Pain-Health_vs_Peers (syn)	WHR_Obesity	0.0	0.00417413068817662	0.0	AgeGroup_2	['Pain', 'Health_vs_Peers']	{'Pain', 'Health_vs_Peers'}
Hearing-Alcohol_Use (syn)	Memory_Problems	0.0	0.009723450777602314	0.0	AgeGroup_2	['Hearing', 'Alcohol_Use']	{'Hearing', 'Alcohol_Use'}
Hearing-Alcohol_Use (syn)	BMI	0.0	0.004412828061369178	0.0	AgeGroup_2	['Hearing', 'Alcohol_Use']	{'Hearing', 'Alcohol_Use'}
Pain-Hearing (syn)	Sleep	0.0	0.05171133959083436	0.0	AgeGroup_2	['Pain', 'Hearing']	{'Hearing', 'Pain'}
Hearing-Alcohol_Use (syn)	Sleep	0.0	0.019074224520478276	0.0	AgeGroup_2	['Hearing', 'Alcohol_Use']	{'Hearing', 'Alcohol_Use'}
Pain-Hearing (syn)	General_Health	0.0	0.1519826523802043	0.0	AgeGroup_2	['Pain', 'Hearing']	{'Hearing', 'Pain'}
Health_vs_Peers-WHR_Obesity (syn)	Memory_Complaints	0.0	0.006918266534790114	0.0	AgeGroup_2	['Health_vs_Peers', 'WHR_Obesity']	{'WHR_Obesity', 'Health_vs_Peers'}
[truncated: 37 more rows]
