# Supplementary material for: Interpreting higher-order dependence in multimorbidity using cohort data: A partial information decomposition approach
Source: PLoS Comput Biol. 2026 Jun 10;22(6):e1014386. doi: 10.1371/journal.pcbi.1014386 (PMC13268148; doi:10.1371/journal.pcbi.1014386)
Supplement: S1 File — PID_BUST_Results_and_DemoScripts.zip is a self-contained archive enabling readers to reproduce the main-text analyses and figures from pre-computed PID results. It contains a Jupyter notebook that regenerates Figs 1–4, plotting utility modules, pre-computed permutation-screening results and analysis-ready dataframes, BUST-network artefacts (edge lists, node attributes, clique catalogues, and quadrant assignments), hub-variable summaries, and a Python requirements file. Installation and execution are documented in the accompanying README. Raw LASA participant data are not included (governed access); the package provides the full downstream pipeline conditional on data access. (ZIP) [file pcbi.1014386.s002.zip › PID_BUST_Results_and_DemoScripts/pid_dataframes_for_plotting_21/total_data_AgeGroup_3.csv]

Sources	Target	Synergy	TMI	Percentage	Dataset	Source_list	Cleaned_Source_set
Alcohol_Use-Memory_Problems (syn)	MAP_NormalElevated_vs_H	0.00014056276640705533	0.00014056276640705533	100.0	AgeGroup_3	['Alcohol_Use', 'Memory_Problems']	{'Memory_Problems', 'Alcohol_Use'}
Depression-Pain (syn)	MMSE_Spell	0.005149241684431529	0.005149241684431529	100.0	AgeGroup_3	['Depression', 'Pain']	{'Pain', 'Depression'}
Depression-Health_vs_Peers (syn)	WHR_Obesity	0.0007846642086637877	0.0007846642086637877	100.0	AgeGroup_3	['Depression', 'Health_vs_Peers']	{'Health_vs_Peers', 'Depression'}
Depression-BMI (syn)	MMSE_Spell	0.000774620045271896	0.000774620045271896	100.0	AgeGroup_3	['Depression', 'BMI']	{'BMI', 'Depression'}
MMSE_Spell-WHR_Obesity (syn)	Pain	0.0026359965839563844	0.0026359965839563844	100.0	AgeGroup_3	['MMSE_Spell', 'WHR_Obesity']	{'WHR_Obesity', 'MMSE_Spell'}
BMI-Alcohol_Use (syn)	Depression	0.0034445101538794244	0.0034445101538794244	100.0	AgeGroup_3	['BMI', 'Alcohol_Use']	{'Alcohol_Use', 'BMI'}
Depression-Sleep (syn)	WHR_Obesity	0.012111292423494353	0.012111292423494353	100.0	AgeGroup_3	['Depression', 'Sleep']	{'Sleep', 'Depression'}
Pain-Memory_Complaints (syn)	Alcohol_Use	0.007349108607908002	0.007349108607908002	100.0	AgeGroup_3	['Pain', 'Memory_Complaints']	{'Pain', 'Memory_Complaints'}
MMSE_Spell-WHR_Obesity (syn)	Anxiety	0.002310581229849726	0.002310581229849726	100.0	AgeGroup_3	['MMSE_Spell', 'WHR_Obesity']	{'WHR_Obesity', 'MMSE_Spell'}
Pain-Memory_Problems (syn)	Alcohol_Use	0.007349108607908002	0.007349108607908002	100.0	AgeGroup_3	['Pain', 'Memory_Problems']	{'Memory_Problems', 'Pain'}
Alcohol_Use-Memory_Complaints (syn)	MAP_NormalElevated_vs_H	0.00014056276640705533	0.00014056276640705533	100.0	AgeGroup_3	['Alcohol_Use', 'Memory_Complaints']	{'Alcohol_Use', 'Memory_Complaints'}
Depression-Sleep (syn)	MMSE_Spell	0.000696348924714158	0.000696348924714158	100.0	AgeGroup_3	['Depression', 'Sleep']	{'Sleep', 'Depression'}
Physical_Activity-Alcohol_Use (syn)	MAP_NormalElevated_vs_H	0.004247590237867672	0.004247590237867672	100.0	AgeGroup_3	['Physical_Activity', 'Alcohol_Use']	{'Alcohol_Use', 'Physical_Activity'}
BMI-MAP_NormalElevated_vs_H (syn)	MMSE_Spell	0.001044132707956667	0.001044132707956667	100.0	AgeGroup_3	['BMI', 'MAP_NormalElevated_vs_H']	{'BMI', 'MAP_NormalElevated_vs_H'}
Anxiety-Sleep (syn)	MMSE_Spell	0.0028219060027712354	0.0028219060027712354	100.0	AgeGroup_3	['Anxiety', 'Sleep']	{'Sleep', 'Anxiety'}
Memory_Problems-grip_category (syn)	Health_vs_Peers	0.0186445040098756	0.018654286536636124	99.94755882653935	AgeGroup_3	['Memory_Problems', 'grip_category']	{'Memory_Problems', 'grip_category'}
Memory_Complaints-grip_category (syn)	Health_vs_Peers	0.0186445040098756	0.018654286536636124	99.94755882653935	AgeGroup_3	['Memory_Complaints', 'grip_category']	{'grip_category', 'Memory_Complaints'}
WHR_Obesity-MAP_NormalElevated_vs_H (syn)	Physical_Activity	0.005829638916459957	0.005874882544345465	99.2298802989848	AgeGroup_3	['WHR_Obesity', 'MAP_NormalElevated_vs_H']	{'WHR_Obesity', 'MAP_NormalElevated_vs_H'}
Health_vs_Peers-MAP_NormalElevated_vs_H (syn)	MMSE_Spell	0.003773863007353867	0.0038119283927377035	99.00141394428194	AgeGroup_3	['Health_vs_Peers', 'MAP_NormalElevated_vs_H']	{'Health_vs_Peers', 'MAP_NormalElevated_vs_H'}
Sleep-MAP_NormalElevated_vs_H (syn)	MMSE_Spell	0.0023737218145946986	0.002399489452251504	98.92611998637348	AgeGroup_3	['Sleep', 'MAP_NormalElevated_vs_H']	{'Sleep', 'MAP_NormalElevated_vs_H'}
Health_vs_Peers-Alcohol_Use (syn)	Memory_Complaints	0.007723260886652856	0.007879366533441718	98.01880460660998	AgeGroup_3	['Health_vs_Peers', 'Alcohol_Use']	{'Alcohol_Use', 'Health_vs_Peers'}
Health_vs_Peers-Alcohol_Use (syn)	Memory_Problems	0.007723260886652856	0.007879366533441718	98.01880460660998	AgeGroup_3	['Health_vs_Peers', 'Alcohol_Use']	{'Alcohol_Use', 'Health_vs_Peers'}
General_Health-Physical_Activity (syn)	WHR_Obesity	0.0027608726520385804	0.0028467640057458395	96.982842499979	AgeGroup_3	['General_Health', 'Physical_Activity']	{'General_Health', 'Physical_Activity'}
Sleep-Physical_Activity (syn)	WHR_Obesity	0.005843384526396039	0.006111073471188498	95.61960846888005	AgeGroup_3	['Sleep', 'Physical_Activity']	{'Physical_Activity', 'Sleep'}
MMSE_Spell-Health_vs_Peers (syn)	MAP_NormalElevated_vs_H	0.0036201991046790243	0.003786418419480641	95.61011762602783	AgeGroup_3	['MMSE_Spell', 'Health_vs_Peers']	{'MMSE_Spell', 'Health_vs_Peers'}
Pain-General_Health (syn)	Alcohol_Use	0.01730431673741279	0.018193761524408558	95.11126500255322	AgeGroup_3	['Pain', 'General_Health']	{'General_Health', 'Pain'}
Alcohol_Use-Memory_Complaints (syn)	Health_vs_Peers	0.00824702668820582	0.00868138358305655	94.99668583129463	AgeGroup_3	['Alcohol_Use', 'Memory_Complaints']	{'Alcohol_Use', 'Memory_Complaints'}
Alcohol_Use-Memory_Problems (syn)	Health_vs_Peers	0.00824702668820582	0.00868138358305655	94.99668583129463	AgeGroup_3	['Alcohol_Use', 'Memory_Problems']	{'Memory_Problems', 'Alcohol_Use'}
Sleep-WHR_Obesity (syn)	MMSE_Spell	0.01511823406759227	0.0160008760705998	94.48378951806703	AgeGroup_3	['Sleep', 'WHR_Obesity']	{'WHR_Obesity', 'Sleep'}
General_Health-Health_vs_Peers (syn)	Alcohol_Use	0.01341919269833846	0.014308637485334227	93.78386105660017	AgeGroup_3	['General_Health', 'Health_vs_Peers']	{'General_Health', 'Health_vs_Peers'}
Sleep-General_Health (syn)	WHR_Obesity	0.0112146205102258	0.012008833015928807	93.38643059946338	AgeGroup_3	['Sleep', 'General_Health']	{'General_Health', 'Sleep'}
Depression-General_Health (syn)	WHR_Obesity	0.003602958632931759	0.0039012710859908433	92.35345490011446	AgeGroup_3	['Depression', 'General_Health']	{'General_Health', 'Depression'}
Anxiety-Health_vs_Peers (syn)	Alcohol_Use	0.0015419453905322778	0.0016710538659797049	92.27382922382736	AgeGroup_3	['Anxiety', 'Health_vs_Peers']	{'Health_vs_Peers', 'Anxiety'}
Sleep-Pain (syn)	WHR_Obesity	0.025537032181336315	0.027927702339972146	91.43978931910152	AgeGroup_3	['Sleep', 'Pain']	{'Pain', 'Sleep'}
Hearing-Memory_Problems (syn)	Alcohol_Use	0.004205030046180207	0.004657508142239269	90.28497466369394	AgeGroup_3	['Hearing', 'Memory_Problems']	{'Hearing', 'Memory_Problems'}
Hearing-Memory_Complaints (syn)	Alcohol_Use	0.004205030046180207	0.004657508142239269	90.28497466369394	AgeGroup_3	['Hearing', 'Memory_Complaints']	{'Hearing', 'Memory_Complaints'}
Sleep-MMSE_Spell (syn)	WHR_Obesity	0.017430214064519195	0.019317665643202277	90.22940134929159	AgeGroup_3	['Sleep', 'MMSE_Spell']	{'MMSE_Spell', 'Sleep'}
WHR_Obesity-MAP_NormalElevated_vs_H (syn)	Anxiety	0.0028789726480114557	0.003226181610650951	89.23777379756874	AgeGroup_3	['WHR_Obesity', 'MAP_NormalElevated_vs_H']	{'WHR_Obesity', 'MAP_NormalElevated_vs_H'}
BMI-Alcohol_Use (syn)	Anxiety	0.0030720194028960174	0.0035050822390395473	87.64471682518364	AgeGroup_3	['BMI', 'Alcohol_Use']	{'Alcohol_Use', 'BMI'}
MMSE_Spell-Memory_Problems (syn)	Sleep	0.005434012280991056	0.006226007416586552	87.27924522727741	AgeGroup_3	['MMSE_Spell', 'Memory_Problems']	{'Memory_Problems', 'MMSE_Spell'}
MMSE_Spell-Memory_Complaints (syn)	Sleep	0.005434012280991056	0.006226007416586552	87.27924522727741	AgeGroup_3	['MMSE_Spell', 'Memory_Complaints']	{'MMSE_Spell', 'Memory_Complaints'}
Pain-Health_vs_Peers (syn)	Alcohol_Use	0.009228108475849216	0.010631269570135578	86.80156603094706	AgeGroup_3	['Pain', 'Health_vs_Peers']	{'Pain', 'Health_vs_Peers'}
Anxiety-Physical_Activity (syn)	MAP_NormalElevated_vs_H	0.0032360391632182384	0.003730064862919466	86.75557348580365	AgeGroup_3	['Anxiety', 'Physical_Activity']	{'Physical_Activity', 'Anxiety'}
Health_vs_Peers-grip_category (syn)	Memory_Problems	0.017102666066364534	0.019769644023632266	86.50973202107394	AgeGroup_3	['Health_vs_Peers', 'grip_category']	{'grip_category', 'Health_vs_Peers'}
Health_vs_Peers-grip_category (syn)	Memory_Complaints	0.017102666066364534	0.019769644023632266	86.50973202107394	AgeGroup_3	['Health_vs_Peers', 'grip_category']	{'grip_category', 'Health_vs_Peers'}
Alcohol_Use-Memory_Problems (syn)	Pain	0.02091583319104536	0.024312342952736866	86.02968965889337	AgeGroup_3	['Alcohol_Use', 'Memory_Problems']	{'Memory_Problems', 'Alcohol_Use'}
Alcohol_Use-Memory_Complaints (syn)	Pain	0.02091583319104536	0.024312342952736866	86.02968965889337	AgeGroup_3	['Alcohol_Use', 'Memory_Complaints']	{'Alcohol_Use', 'Memory_Complaints'}
Anxiety-Depression (syn)	BMI	0.005600603667274344	0.006564510761767665	85.31639097756975	AgeGroup_3	['Anxiety', 'Depression']	{'Depression', 'Anxiety'}
General_Health-Health_vs_Peers (syn)	MMSE_Spell	0.014066234324536322	0.01677263099310891	83.8642090815417	AgeGroup_3	['General_Health', 'Health_vs_Peers']	{'General_Health', 'Health_vs_Peers'}
Health_vs_Peers-Memory_Complaints (syn)	Alcohol_Use	0.004270498196560963	0.0051131632591631246	83.51969182497643	AgeGroup_3	['Health_vs_Peers', 'Memory_Complaints']	{'Health_vs_Peers', 'Memory_Complaints'}
Health_vs_Peers-Memory_Problems (syn)	Alcohol_Use	0.004270498196560963	0.0051131632591631246	83.51969182497643	AgeGroup_3	['Health_vs_Peers', 'Memory_Problems']	{'Memory_Problems', 'Health_vs_Peers'}
Pain-General_Health (syn)	MMSE_Spell	0.013259125067261988	0.015965521735834577	83.04849216109181	AgeGroup_3	['Pain', 'General_Health']	{'General_Health', 'Pain'}
Pain-grip_category (syn)	Memory_Complaints	0.010060422991723703	0.012276486001630742	81.94871879776778	AgeGroup_3	['Pain', 'grip_category']	{'Pain', 'grip_category'}
Pain-grip_category (syn)	Memory_Problems	0.010060422991723703	0.012276486001630742	81.94871879776778	AgeGroup_3	['Pain', 'grip_category']	{'Pain', 'grip_category'}
Health_vs_Peers-Memory_Complaints (syn)	grip_category	0.01713964259010727	0.02104632876931039	81.43768339825698	AgeGroup_3	['Health_vs_Peers', 'Memory_Complaints']	{'Health_vs_Peers', 'Memory_Complaints'}
Health_vs_Peers-Memory_Problems (syn)	grip_category	0.01713964259010727	0.02104632876931039	81.43768339825698	AgeGroup_3	['Health_vs_Peers', 'Memory_Problems']	{'Memory_Problems', 'Health_vs_Peers'}
BMI-WHR_Obesity (syn)	MMSE_Spell	0.003845410751931397	0.004728052754938928	81.33180722051964	AgeGroup_3	['BMI', 'WHR_Obesity']	{'WHR_Obesity', 'BMI'}
Sleep-MAP_NormalElevated_vs_H (syn)	WHR_Obesity	0.0089229258761713	0.010973573131073937	81.3128574402461	AgeGroup_3	['Sleep', 'MAP_NormalElevated_vs_H']	{'Sleep', 'MAP_NormalElevated_vs_H'}
Anxiety-Health_vs_Peers (syn)	MAP_NormalElevated_vs_H	0.0026160887781317864	0.003231246317732016	80.96222079312098	AgeGroup_3	['Anxiety', 'Health_vs_Peers']	{'Health_vs_Peers', 'Anxiety'}
MMSE_Spell-WHR_Obesity (syn)	Sleep	0.009993606705282796	0.012438021098958746	80.34724033487461	AgeGroup_3	['MMSE_Spell', 'WHR_Obesity']	{'WHR_Obesity', 'MMSE_Spell'}
General_Health-MAP_NormalElevated_vs_H (syn)	Alcohol_Use	0.005597135350939343	0.00696622410107183	80.34675987638931	AgeGroup_3	['General_Health', 'MAP_NormalElevated_vs_H']	{'General_Health', 'MAP_NormalElevated_vs_H'}
Sleep-General_Health (syn)	MMSE_Spell	0.010542586088707008	0.013248982757279596	79.57279650707093	AgeGroup_3	['Sleep', 'General_Health']	{'General_Health', 'Sleep'}
General_Health-Alcohol_Use (syn)	MAP_NormalElevated_vs_H	0.0057618357890315205	0.007400540848710576	77.85695541475765	AgeGroup_3	['General_Health', 'Alcohol_Use']	{'General_Health', 'Alcohol_Use'}
Anxiety-WHR_Obesity (syn)	MMSE_Spell	0.0029872031711795973	0.0038698451741871285	77.19180062047488	AgeGroup_3	['Anxiety', 'WHR_Obesity']	{'WHR_Obesity', 'Anxiety'}
Sleep-functionality_state (syn)	WHR_Obesity	0.025318286178812155	0.03294468469942493	76.85089843720405	AgeGroup_3	['Sleep', 'functionality_state']	{'Sleep', 'functionality_state'}
General_Health-Memory_Problems (syn)	grip_category	0.014238465401019834	0.018603739658701532	76.53550126068374	AgeGroup_3	['General_Health', 'Memory_Problems']	{'General_Health', 'Memory_Problems'}
General_Health-Memory_Complaints (syn)	grip_category	0.014238465401019834	0.018603739658701532	76.53550126068374	AgeGroup_3	['General_Health', 'Memory_Complaints']	{'General_Health', 'Memory_Complaints'}
Depression-General_Health (syn)	BMI	0.014919020968952076	0.019629855065552395	76.00168681394311	AgeGroup_3	['Depression', 'General_Health']	{'General_Health', 'Depression'}
Pain-BMI (syn)	Memory_Complaints	0.015343560033767762	0.020248111778735867	75.77773276558676	AgeGroup_3	['Pain', 'BMI']	{'Pain', 'BMI'}
Pain-BMI (syn)	Memory_Problems	0.015343560033767762	0.020248111778735867	75.77773276558676	AgeGroup_3	['Pain', 'BMI']	{'Pain', 'BMI'}
Sleep-MAP_NormalElevated_vs_H (syn)	Health_vs_Peers	0.007227788553902584	0.009551037342031742	75.67542974724728	AgeGroup_3	['Sleep', 'MAP_NormalElevated_vs_H']	{'Sleep', 'MAP_NormalElevated_vs_H'}
Sleep-Pain (syn)	MMSE_Spell	0.016201969118389947	0.021413003486831318	75.66415952976386	AgeGroup_3	['Sleep', 'Pain']	{'Pain', 'Sleep'}
MMSE_Spell-Memory_Complaints (syn)	MAP_NormalElevated_vs_H	0.003068004303867354	0.004060110160437889	75.56455816796027	AgeGroup_3	['MMSE_Spell', 'Memory_Complaints']	{'MMSE_Spell', 'Memory_Complaints'}
MMSE_Spell-Memory_Problems (syn)	MAP_NormalElevated_vs_H	0.003068004303867354	0.004060110160437889	75.56455816796027	AgeGroup_3	['MMSE_Spell', 'Memory_Problems']	{'Memory_Problems', 'MMSE_Spell'}
MMSE_Spell-BMI (syn)	functionality_state	0.006380342057068509	0.008533405881247479	74.7689978170332	AgeGroup_3	['MMSE_Spell', 'BMI']	{'MMSE_Spell', 'BMI'}
Anxiety-Memory_Complaints (syn)	MAP_NormalElevated_vs_H	0.0014197829608798914	0.001901084984958548	74.68277179154349	AgeGroup_3	['Anxiety', 'Memory_Complaints']	{'Memory_Complaints', 'Anxiety'}
Anxiety-Memory_Problems (syn)	MAP_NormalElevated_vs_H	0.0014197829608798914	0.001901084984958548	74.68277179154349	AgeGroup_3	['Anxiety', 'Memory_Problems']	{'Memory_Problems', 'Anxiety'}
BMI-grip_category (syn)	Health_vs_Peers	0.012280578277703756	0.016622073192969815	73.88114668450466	AgeGroup_3	['BMI', 'grip_category']	{'grip_category', 'BMI'}
BMI-MAP_NormalElevated_vs_H (syn)	Depression	0.005523715137427764	0.007500602305023911	73.64362104264579	AgeGroup_3	['BMI', 'MAP_NormalElevated_vs_H']	{'BMI', 'MAP_NormalElevated_vs_H'}
Depression-Pain (syn)	WHR_Obesity	0.0066780551935894505	0.009068725352225282	73.63830013829661	AgeGroup_3	['Depression', 'Pain']	{'Pain', 'Depression'}
Depression-MMSE_Spell (syn)	MAP_NormalElevated_vs_H	0.004173619937644816	0.005721248016286131	72.94946707019466	AgeGroup_3	['Depression', 'MMSE_Spell']	{'MMSE_Spell', 'Depression'}
BMI-grip_category (syn)	Sleep	0.03319923903913274	0.045526086212679076	72.92355175017593	AgeGroup_3	['BMI', 'grip_category']	{'grip_category', 'BMI'}
Sleep-WHR_Obesity (syn)	grip_category	0.028726623347211197	0.039487485575724554	72.74867702609878	AgeGroup_3	['Sleep', 'WHR_Obesity']	{'WHR_Obesity', 'Sleep'}
Health_vs_Peers-MAP_NormalElevated_vs_H (syn)	Sleep	0.014249056990212616	0.01959228809518377	72.7278862018947	AgeGroup_3	['Health_vs_Peers', 'MAP_NormalElevated_vs_H']	{'Health_vs_Peers', 'MAP_NormalElevated_vs_H'}
Pain-General_Health (syn)	Memory_Problems	0.012793987766082033	0.017630259540770556	72.56834612386457	AgeGroup_3	['Pain', 'General_Health']	{'General_Health', 'Pain'}
Pain-General_Health (syn)	Memory_Complaints	0.012793987766082033	0.017630259540770556	72.56834612386457	AgeGroup_3	['Pain', 'General_Health']	{'General_Health', 'Pain'}
Memory_Complaints-WHR_Obesity (syn)	Health_vs_Peers	0.005506916219794047	0.007622465043193113	72.24587044465021	AgeGroup_3	['Memory_Complaints', 'WHR_Obesity']	{'WHR_Obesity', 'Memory_Complaints'}
Memory_Problems-WHR_Obesity (syn)	Health_vs_Peers	0.005506916219794047	0.007622465043193113	72.24587044465021	AgeGroup_3	['Memory_Problems', 'WHR_Obesity']	{'Memory_Problems', 'WHR_Obesity'}
MMSE_Spell-grip_category (syn)	Health_vs_Peers	0.004993870093684521	0.0069328831100418774	72.03164995600734	AgeGroup_3	['MMSE_Spell', 'grip_category']	{'MMSE_Spell', 'grip_category'}
Sleep-Physical_Activity (syn)	BMI	0.025658093595374777	0.03569859121619598	71.87424691351416	AgeGroup_3	['Sleep', 'Physical_Activity']	{'Physical_Activity', 'Sleep'}
Alcohol_Use-MAP_NormalElevated_vs_H (syn)	General_Health	0.005283351730847763	0.007359426836347641	71.79026095828138	AgeGroup_3	['Alcohol_Use', 'MAP_NormalElevated_vs_H']	{'Alcohol_Use', 'MAP_NormalElevated_vs_H'}
Health_vs_Peers-WHR_Obesity (syn)	MMSE_Spell	0.002206006311896864	0.0031091350238112753	70.95241264860451	AgeGroup_3	['Health_vs_Peers', 'WHR_Obesity']	{'WHR_Obesity', 'Health_vs_Peers'}
MMSE_Spell-Physical_Activity (syn)	MAP_NormalElevated_vs_H	0.0007199826920850678	0.001015274334607937	70.91508841923986	AgeGroup_3	['MMSE_Spell', 'Physical_Activity']	{'Physical_Activity', 'MMSE_Spell'}
Physical_Activity-Alcohol_Use (syn)	Hearing	0.008607040861049152	0.012166441664002893	70.74410989463735	AgeGroup_3	['Physical_Activity', 'Alcohol_Use']	{'Alcohol_Use', 'Physical_Activity'}
Physical_Activity-WHR_Obesity (syn)	MAP_NormalElevated_vs_H	0.010479739105826428	0.014853726593049585	70.55292852051113	AgeGroup_3	['Physical_Activity', 'WHR_Obesity']	{'WHR_Obesity', 'Physical_Activity'}
Alcohol_Use-WHR_Obesity (syn)	Hearing	0.0055790593767271485	0.00791016767703405	70.53022899786417	AgeGroup_3	['Alcohol_Use', 'WHR_Obesity']	{'WHR_Obesity', 'Alcohol_Use'}
MMSE_Spell-BMI (syn)	General_Health	0.00926047881431943	0.013214083658189253	70.08037071553102	AgeGroup_3	['MMSE_Spell', 'BMI']	{'MMSE_Spell', 'BMI'}
Pain-Physical_Activity (syn)	WHR_Obesity	0.00664856920497587	0.009562166202426932	69.52994817522023	AgeGroup_3	['Pain', 'Physical_Activity']	{'Physical_Activity', 'Pain'}
Memory_Complaints-WHR_Obesity (syn)	Sleep	0.0006514478222138523	0.0009417514520607424	69.17407143767636	AgeGroup_3	['Memory_Complaints', 'WHR_Obesity']	{'WHR_Obesity', 'Memory_Complaints'}
Memory_Problems-WHR_Obesity (syn)	Sleep	0.0006514478222138523	0.0009417514520607424	69.17407143767636	AgeGroup_3	['Memory_Problems', 'WHR_Obesity']	{'Memory_Problems', 'WHR_Obesity'}
MMSE_Spell-Health_vs_Peers (syn)	Sleep	0.011367187379407504	0.016450973804102716	69.09735262342122	AgeGroup_3	['MMSE_Spell', 'Health_vs_Peers']	{'MMSE_Spell', 'Health_vs_Peers'}
Physical_Activity-BMI (syn)	Sleep	0.020049049513257134	0.029303697089966562	68.4181571072881	AgeGroup_3	['Physical_Activity', 'BMI']	{'Physical_Activity', 'BMI'}
General_Health-Physical_Activity (syn)	MAP_NormalElevated_vs_H	0.0035410129360965784	0.005179717995775634	68.36304484113775	AgeGroup_3	['General_Health', 'Physical_Activity']	{'General_Health', 'Physical_Activity'}
Health_vs_Peers-grip_category (syn)	MMSE_Spell	0.01763425284506132	0.025883670151982327	68.1288733070599	AgeGroup_3	['Health_vs_Peers', 'grip_category']	{'grip_category', 'Health_vs_Peers'}
General_Health-BMI (syn)	MMSE_Spell	0.005632622412044259	0.008339019080616846	67.54538342689112	AgeGroup_3	['General_Health', 'BMI']	{'General_Health', 'BMI'}
General_Health-functionality_state (syn)	MMSE_Spell	0.00679086079551196	0.010064590217866686	67.47279967203042	AgeGroup_3	['General_Health', 'functionality_state']	{'General_Health', 'functionality_state'}
Physical_Activity-WHR_Obesity (syn)	Hearing	0.007303666696224663	0.010863067499178404	67.23392537860097	AgeGroup_3	['Physical_Activity', 'WHR_Obesity']	{'WHR_Obesity', 'Physical_Activity'}
Sleep-functionality_state (syn)	MAP_NormalElevated_vs_H	0.01921886434706247	0.028601960458503318	67.19422039250017	AgeGroup_3	['Sleep', 'functionality_state']	{'Sleep', 'functionality_state'}
Physical_Activity-MAP_NormalElevated_vs_H (syn)	Sleep	0.018160975916578156	0.027244537592978617	66.65914535931985	AgeGroup_3	['Physical_Activity', 'MAP_NormalElevated_vs_H']	{'Physical_Activity', 'MAP_NormalElevated_vs_H'}
Pain-MAP_NormalElevated_vs_H (syn)	WHR_Obesity	0.0047678535195540776	0.0071585236781899104	66.60386601891729	AgeGroup_3	['Pain', 'MAP_NormalElevated_vs_H']	{'Pain', 'MAP_NormalElevated_vs_H'}
Sleep-grip_category (syn)	WHR_Obesity	0.018337400722541204	0.02770586551018094	66.18598764150806	AgeGroup_3	['Sleep', 'grip_category']	{'grip_category', 'Sleep'}
Sleep-Pain (syn)	Memory_Complaints	0.007376467899153227	0.011151597868054135	66.1471834478942	AgeGroup_3	['Sleep', 'Pain']	{'Pain', 'Sleep'}
Sleep-Pain (syn)	Memory_Problems	0.007376467899153227	0.011151597868054135	66.1471834478942	AgeGroup_3	['Sleep', 'Pain']	{'Pain', 'Sleep'}
Depression-Sleep (syn)	BMI	0.01661730879956761	0.02528917107347048	65.70918734857206	AgeGroup_3	['Depression', 'Sleep']	{'Sleep', 'Depression'}
Health_vs_Peers-Physical_Activity (syn)	WHR_Obesity	0.002358855936075026	0.0035927190699044415	65.65656513014714	AgeGroup_3	['Health_vs_Peers', 'Physical_Activity']	{'Physical_Activity', 'Health_vs_Peers'}
MMSE_Spell-grip_category (syn)	General_Health	0.008749181962867735	0.01333341757974553	65.61845011258333	AgeGroup_3	['MMSE_Spell', 'grip_category']	{'MMSE_Spell', 'grip_category'}
Anxiety-Hearing (syn)	MAP_NormalElevated_vs_H	0.004752941568061392	0.007249419228498236	65.56306675405217	AgeGroup_3	['Anxiety', 'Hearing']	{'Hearing', 'Anxiety'}
Depression-Sleep (syn)	grip_category	0.02171864827333251	0.033280476531865805	65.25942695723442	AgeGroup_3	['Depression', 'Sleep']	{'Sleep', 'Depression'}
MMSE_Spell-Pain (syn)	WHR_Obesity	0.004851463469467359	0.007436882319475289	65.2351786818331	AgeGroup_3	['MMSE_Spell', 'Pain']	{'Pain', 'MMSE_Spell'}
MMSE_Spell-WHR_Obesity (syn)	grip_category	0.019248824506016567	0.029513528464411094	65.22034303430637	AgeGroup_3	['MMSE_Spell', 'WHR_Obesity']	{'WHR_Obesity', 'MMSE_Spell'}
Health_vs_Peers-WHR_Obesity (syn)	Memory_Problems	0.004736673246039484	0.007274600557002828	65.1124856811522	AgeGroup_3	['Health_vs_Peers', 'WHR_Obesity']	{'WHR_Obesity', 'Health_vs_Peers'}
Health_vs_Peers-WHR_Obesity (syn)	Memory_Complaints	0.004736673246039484	0.007274600557002828	65.1124856811522	AgeGroup_3	['Health_vs_Peers', 'WHR_Obesity']	{'WHR_Obesity', 'Health_vs_Peers'}
BMI-Alcohol_Use (syn)	Hearing	0.01566848469639814	0.024066711261473854	65.10438641228205	AgeGroup_3	['BMI', 'Alcohol_Use']	{'Alcohol_Use', 'BMI'}
Memory_Problems-grip_category (syn)	General_Health	0.013383027187596154	0.020592058477667288	64.99120620753118	AgeGroup_3	['Memory_Problems', 'grip_category']	{'Memory_Problems', 'grip_category'}
Memory_Complaints-grip_category (syn)	General_Health	0.013383027187596154	0.020592058477667288	64.99120620753118	AgeGroup_3	['Memory_Complaints', 'grip_category']	{'grip_category', 'Memory_Complaints'}
Depression-functionality_state (syn)	WHR_Obesity	0.014220040011585012	0.021926613692108098	64.852877928447	AgeGroup_3	['Depression', 'functionality_state']	{'functionality_state', 'Depression'}
Alcohol_Use-functionality_state (syn)	MAP_NormalElevated_vs_H	0.017040186794737976	0.02639660580845575	64.55446173037676	AgeGroup_3	['Alcohol_Use', 'functionality_state']	{'Alcohol_Use', 'functionality_state'}
WHR_Obesity-MAP_NormalElevated_vs_H (syn)	Hearing	0.006409168140095168	0.01000141967002663	64.0825837886083	AgeGroup_3	['WHR_Obesity', 'MAP_NormalElevated_vs_H']	{'WHR_Obesity', 'MAP_NormalElevated_vs_H'}
Alcohol_Use-grip_category (syn)	General_Health	0.007696863873049669	0.01205881795358935	63.827681143147785	AgeGroup_3	['Alcohol_Use', 'grip_category']	{'Alcohol_Use', 'grip_category'}
Anxiety-MAP_NormalElevated_vs_H (syn)	WHR_Obesity	0.00322639291559239	0.005055748298223729	63.81632797514744	AgeGroup_3	['Anxiety', 'MAP_NormalElevated_vs_H']	{'Anxiety', 'MAP_NormalElevated_vs_H'}
Health_vs_Peers-grip_category (syn)	Physical_Activity	0.045897410412693206	0.07195496789399053	63.78629823073887	AgeGroup_3	['Health_vs_Peers', 'grip_category']	{'grip_category', 'Health_vs_Peers'}
Sleep-Memory_Complaints (syn)	Physical_Activity	0.021540852867563826	0.033841663408163136	63.65187375029514	AgeGroup_3	['Sleep', 'Memory_Complaints']	{'Sleep', 'Memory_Complaints'}
Sleep-Memory_Problems (syn)	Physical_Activity	0.021540852867563826	0.033841663408163136	63.65187375029514	AgeGroup_3	['Sleep', 'Memory_Problems']	{'Memory_Problems', 'Sleep'}
Physical_Activity-functionality_state (syn)	BMI	0.017919121639459728	0.028152503518031478	63.650188793982956	AgeGroup_3	['Physical_Activity', 'functionality_state']	{'Physical_Activity', 'functionality_state'}
MMSE_Spell-Pain (syn)	Memory_Complaints	0.015841430596334104	0.02495949676963988	63.46854963679889	AgeGroup_3	['MMSE_Spell', 'Pain']	{'Pain', 'MMSE_Spell'}
MMSE_Spell-Pain (syn)	Memory_Problems	0.015841430596334104	0.02495949676963988	63.46854963679889	AgeGroup_3	['MMSE_Spell', 'Pain']	{'Pain', 'MMSE_Spell'}
Hearing-Memory_Problems (syn)	MMSE_Spell	0.01587512566166228	0.025053630485301234	63.36457173732203	AgeGroup_3	['Hearing', 'Memory_Problems']	{'Hearing', 'Memory_Problems'}
Hearing-Memory_Complaints (syn)	MMSE_Spell	0.01587512566166228	0.025053630485301234	63.36457173732203	AgeGroup_3	['Hearing', 'Memory_Complaints']	{'Hearing', 'Memory_Complaints'}
MMSE_Spell-MAP_NormalElevated_vs_H (syn)	Sleep	0.012335447051368537	0.01950147913532469	63.25390482316949	AgeGroup_3	['MMSE_Spell', 'MAP_NormalElevated_vs_H']	{'MMSE_Spell', 'MAP_NormalElevated_vs_H'}
Sleep-MAP_NormalElevated_vs_H (syn)	grip_category	0.02520763846780021	0.039929001424135364	63.13115171611399	AgeGroup_3	['Sleep', 'MAP_NormalElevated_vs_H']	{'Sleep', 'MAP_NormalElevated_vs_H'}
Anxiety-Sleep (syn)	Memory_Problems	0.011472396290589375	0.018181544303173154	63.09913008097525	AgeGroup_3	['Anxiety', 'Sleep']	{'Sleep', 'Anxiety'}
Anxiety-Sleep (syn)	Memory_Complaints	0.011472396290589375	0.018181544303173154	63.09913008097525	AgeGroup_3	['Anxiety', 'Sleep']	{'Sleep', 'Anxiety'}
BMI-MAP_NormalElevated_vs_H (syn)	Anxiety	0.0011102371378513558	0.001764534479947335	62.919549063416	AgeGroup_3	['BMI', 'MAP_NormalElevated_vs_H']	{'BMI', 'MAP_NormalElevated_vs_H'}
BMI-grip_category (syn)	Anxiety	0.012555643315314568	0.0199835575206786	62.82987051891151	AgeGroup_3	['BMI', 'grip_category']	{'grip_category', 'BMI'}
Sleep-Alcohol_Use (syn)	MAP_NormalElevated_vs_H	0.013595740693876509	0.02173044368093035	62.565407745482496	AgeGroup_3	['Sleep', 'Alcohol_Use']	{'Alcohol_Use', 'Sleep'}
General_Health-grip_category (syn)	Memory_Complaints	0.009950583282757827	0.01592761460389214	62.47378235989123	AgeGroup_3	['General_Health', 'grip_category']	{'General_Health', 'grip_category'}
General_Health-grip_category (syn)	Memory_Problems	0.009950583282757827	0.01592761460389214	62.47378235989123	AgeGroup_3	['General_Health', 'grip_category']	{'General_Health', 'grip_category'}
Sleep-BMI (syn)	Alcohol_Use	0.06589244334888915	0.10550538213979557	62.454106143685706	AgeGroup_3	['Sleep', 'BMI']	{'Sleep', 'BMI'}
Physical_Activity-WHR_Obesity (syn)	Alcohol_Use	0.023283721140064443	0.037310405971302134	62.40543498233032	AgeGroup_3	['Physical_Activity', 'WHR_Obesity']	{'WHR_Obesity', 'Physical_Activity'}
Hearing-grip_category (syn)	Pain	0.029864931749089704	0.04803285213549033	62.176053307946745	AgeGroup_3	['Hearing', 'grip_category']	{'Hearing', 'grip_category'}
MMSE_Spell-General_Health (syn)	BMI	0.006203800407421058	0.01002739096889048	61.86854014836026	AgeGroup_3	['MMSE_Spell', 'General_Health']	{'General_Health', 'MMSE_Spell'}
Health_vs_Peers-Physical_Activity (syn)	Sleep	0.014547873208712432	0.023577757751395118	61.701682416563216	AgeGroup_3	['Health_vs_Peers', 'Physical_Activity']	{'Physical_Activity', 'Health_vs_Peers'}
BMI-MAP_NormalElevated_vs_H (syn)	General_Health	0.006296109342497738	0.01021704601054254	61.62357824366307	AgeGroup_3	['BMI', 'MAP_NormalElevated_vs_H']	{'BMI', 'MAP_NormalElevated_vs_H'}
Health_vs_Peers-Memory_Problems (syn)	BMI	0.008809108745468105	0.014418621123499589	61.09536182423815	AgeGroup_3	['Health_vs_Peers', 'Memory_Problems']	{'Memory_Problems', 'Health_vs_Peers'}
Health_vs_Peers-Memory_Complaints (syn)	BMI	0.008809108745468105	0.014418621123499589	61.09536182423815	AgeGroup_3	['Health_vs_Peers', 'Memory_Complaints']	{'Health_vs_Peers', 'Memory_Complaints'}
Physical_Activity-BMI (syn)	Memory_Problems	0.0185022815549823	0.03028845838972654	61.08690418280924	AgeGroup_3	['Physical_Activity', 'BMI']	{'Physical_Activity', 'BMI'}
Physical_Activity-BMI (syn)	Memory_Complaints	0.0185022815549823	0.03028845838972654	61.08690418280924	AgeGroup_3	['Physical_Activity', 'BMI']	{'Physical_Activity', 'BMI'}
Health_vs_Peers-BMI (syn)	Pain	0.040392336115909394	0.0661240739628347	61.085673787450034	AgeGroup_3	['Health_vs_Peers', 'BMI']	{'Health_vs_Peers', 'BMI'}
Hearing-General_Health (syn)	grip_category	0.030212522519746977	0.04964267072068404	60.85998613922009	AgeGroup_3	['Hearing', 'General_Health']	{'Hearing', 'General_Health'}
Pain-grip_category (syn)	MMSE_Spell	0.012781552977727612	0.021030970284648624	60.77490864535812	AgeGroup_3	['Pain', 'grip_category']	{'Pain', 'grip_category'}
Anxiety-Depression (syn)	MAP_NormalElevated_vs_H	0.0023755372236030853	0.003923165302244401	60.55154551464008	AgeGroup_3	['Anxiety', 'Depression']	{'Depression', 'Anxiety'}
General_Health-Health_vs_Peers (syn)	BMI	0.006035171168747243	0.009990324821081475	60.41015959773291	AgeGroup_3	['General_Health', 'Health_vs_Peers']	{'General_Health', 'Health_vs_Peers'}
Hearing-WHR_Obesity (syn)	MAP_NormalElevated_vs_H	0.006650465761069795	0.011024453248292952	60.32467652851234	AgeGroup_3	['Hearing', 'WHR_Obesity']	{'Hearing', 'WHR_Obesity'}
WHR_Obesity-MAP_NormalElevated_vs_H (syn)	Sleep	0.00807585406573693	0.013419085170708087	60.18185265986199	AgeGroup_3	['WHR_Obesity', 'MAP_NormalElevated_vs_H']	{'WHR_Obesity', 'MAP_NormalElevated_vs_H'}
Sleep-Memory_Complaints (syn)	Hearing	0.03449134641949666	0.057412756115288434	60.076102861593796	AgeGroup_3	['Sleep', 'Memory_Complaints']	{'Sleep', 'Memory_Complaints'}
Sleep-Memory_Problems (syn)	Hearing	0.03449134641949666	0.057412756115288434	60.076102861593796	AgeGroup_3	['Sleep', 'Memory_Problems']	{'Memory_Problems', 'Sleep'}
Pain-Alcohol_Use (syn)	BMI	0.05049561554171502	0.0841121379226854	60.03368454161732	AgeGroup_3	['Pain', 'Alcohol_Use']	{'Alcohol_Use', 'Pain'}
Sleep-Memory_Complaints (syn)	MMSE_Spell	0.013734550365373348	0.022946999263467886	59.85336125076295	AgeGroup_3	['Sleep', 'Memory_Complaints']	{'Sleep', 'Memory_Complaints'}
Sleep-Memory_Problems (syn)	MMSE_Spell	0.013734550365373348	0.022946999263467886	59.85336125076295	AgeGroup_3	['Sleep', 'Memory_Problems']	{'Memory_Problems', 'Sleep'}
Pain-functionality_state (syn)	MMSE_Spell	0.012120350913058657	0.020315455648306325	59.66073871480759	AgeGroup_3	['Pain', 'functionality_state']	{'Pain', 'functionality_state'}
Anxiety-MMSE_Spell (syn)	WHR_Obesity	0.0027813136151348078	0.00466876519381789	59.57278851413781	AgeGroup_3	['Anxiety', 'MMSE_Spell']	{'MMSE_Spell', 'Anxiety'}
BMI-grip_category (syn)	Pain	0.038856314119138806	0.06552950068104543	59.2959105674646	AgeGroup_3	['BMI', 'grip_category']	{'grip_category', 'BMI'}
BMI-Memory_Problems (syn)	Physical_Activity	0.017851395339765576	0.030152205880364893	59.20427649835861	AgeGroup_3	['BMI', 'Memory_Problems']	{'Memory_Problems', 'BMI'}
BMI-Memory_Complaints (syn)	Physical_Activity	0.017851395339765576	0.030152205880364893	59.20427649835861	AgeGroup_3	['BMI', 'Memory_Complaints']	{'Memory_Complaints', 'BMI'}
Pain-Memory_Complaints (syn)	Hearing	0.03318471734833954	0.0561061270441313	59.146334093311225	AgeGroup_3	['Pain', 'Memory_Complaints']	{'Pain', 'Memory_Complaints'}
Pain-Memory_Problems (syn)	Hearing	0.03318471734833954	0.0561061270441313	59.146334093311225	AgeGroup_3	['Pain', 'Memory_Problems']	{'Memory_Problems', 'Pain'}
Hearing-Memory_Problems (syn)	WHR_Obesity	0.004041732978395182	0.006837675970767966	59.109747166642045	AgeGroup_3	['Hearing', 'Memory_Problems']	{'Hearing', 'Memory_Problems'}
Hearing-Memory_Complaints (syn)	WHR_Obesity	0.004041732978395182	0.006837675970767966	59.109747166642045	AgeGroup_3	['Hearing', 'Memory_Complaints']	{'Hearing', 'Memory_Complaints'}
Sleep-grip_category (syn)	functionality_state	0.03726321942498238	0.06305233471884242	59.09887332664737	AgeGroup_3	['Sleep', 'grip_category']	{'grip_category', 'Sleep'}
Hearing-grip_category (syn)	General_Health	0.0336473028472105	0.057076494498014316	58.95124278941323	AgeGroup_3	['Hearing', 'grip_category']	{'Hearing', 'grip_category'}
MMSE_Spell-BMI (syn)	Health_vs_Peers	0.0062285138627078025	0.010570008777973863	58.92628845954213	AgeGroup_3	['MMSE_Spell', 'BMI']	{'MMSE_Spell', 'BMI'}
MMSE_Spell-MAP_NormalElevated_vs_H (syn)	Depression	0.00282818698797279	0.004805074155568937	58.85834216928797	AgeGroup_3	['MMSE_Spell', 'MAP_NormalElevated_vs_H']	{'MMSE_Spell', 'MAP_NormalElevated_vs_H'}
Anxiety-Sleep (syn)	Health_vs_Peers	0.015613083845775304	0.026543032940652356	58.82177775495605	AgeGroup_3	['Anxiety', 'Sleep']	{'Sleep', 'Anxiety'}
Alcohol_Use-grip_category (syn)	functionality_state	0.036663419510821485	0.062452534804681506	58.70605512728228	AgeGroup_3	['Alcohol_Use', 'grip_category']	{'Alcohol_Use', 'grip_category'}
Depression-Physical_Activity (syn)	MAP_NormalElevated_vs_H	0.002544352349217745	0.004344642077459323	58.562991009506625	AgeGroup_3	['Depression', 'Physical_Activity']	{'Physical_Activity', 'Depression'}
Sleep-Physical_Activity (syn)	Pain	0.08962098092639287	0.15340305287034295	58.42190181321945	AgeGroup_3	['Sleep', 'Physical_Activity']	{'Physical_Activity', 'Sleep'}
Health_vs_Peers-functionality_state (syn)	BMI	0.00531085385524121	0.009111020060516527	58.29044190404432	AgeGroup_3	['Health_vs_Peers', 'functionality_state']	{'Health_vs_Peers', 'functionality_state'}
Memory_Problems-grip_category (syn)	MMSE_Spell	0.013715009574817652	0.023660969229800356	57.964698916661305	AgeGroup_3	['Memory_Problems', 'grip_category']	{'Memory_Problems', 'grip_category'}
Memory_Complaints-grip_category (syn)	MMSE_Spell	0.013715009574817652	0.023660969229800356	57.964698916661305	AgeGroup_3	['Memory_Complaints', 'grip_category']	{'grip_category', 'Memory_Complaints'}
Depression-BMI (syn)	Hearing	0.013335661088986876	0.023010799502976166	57.95392327529546	AgeGroup_3	['Depression', 'BMI']	{'BMI', 'Depression'}
Pain-WHR_Obesity (syn)	MMSE_Spell	0.0013735333483151225	0.0023752036176853415	57.828025272782455	AgeGroup_3	['Pain', 'WHR_Obesity']	{'WHR_Obesity', 'Pain'}
grip_category-functionality_state (syn)	Hearing	0.03016132187158536	0.05220497411133547	57.77480476718849	AgeGroup_3	['grip_category', 'functionality_state']	{'grip_category', 'functionality_state'}
Sleep-BMI (syn)	Physical_Activity	0.02252501435247978	0.03905851720251206	57.6699167448965	AgeGroup_3	['Sleep', 'BMI']	{'Sleep', 'BMI'}
Physical_Activity-MAP_NormalElevated_vs_H (syn)	BMI	0.01333303789524322	0.02337353551606442	57.043308172525045	AgeGroup_3	['Physical_Activity', 'MAP_NormalElevated_vs_H']	{'Physical_Activity', 'MAP_NormalElevated_vs_H'}
Sleep-Memory_Problems (syn)	BMI	0.011443052428016708	0.02011491470191958	56.8883964838523	AgeGroup_3	['Sleep', 'Memory_Problems']	{'Memory_Problems', 'Sleep'}
Sleep-Memory_Complaints (syn)	BMI	0.011443052428016708	0.02011491470191958	56.8883964838523	AgeGroup_3	['Sleep', 'Memory_Complaints']	{'Sleep', 'Memory_Complaints'}
Health_vs_Peers-Memory_Problems (syn)	Hearing	0.03030873454744377	0.053343096017335404	56.81847663584067	AgeGroup_3	['Health_vs_Peers', 'Memory_Problems']	{'Memory_Problems', 'Health_vs_Peers'}
Health_vs_Peers-Memory_Complaints (syn)	Hearing	0.03030873454744377	0.053343096017335404	56.81847663584067	AgeGroup_3	['Health_vs_Peers', 'Memory_Complaints']	{'Health_vs_Peers', 'Memory_Complaints'}
MMSE_Spell-Pain (syn)	Physical_Activity	0.0513720677722884	0.09060152887241948	56.701104729289895	AgeGroup_3	['MMSE_Spell', 'Pain']	{'Pain', 'MMSE_Spell'}
MMSE_Spell-General_Health (syn)	grip_category	0.013240199093667302	0.023384031064924603	56.62068724124829	AgeGroup_3	['MMSE_Spell', 'General_Health']	{'General_Health', 'MMSE_Spell'}
Health_vs_Peers-Physical_Activity (syn)	Anxiety	0.01208727349229942	0.021348316098819535	56.61932976984443	AgeGroup_3	['Health_vs_Peers', 'Physical_Activity']	{'Physical_Activity', 'Health_vs_Peers'}
grip_category-functionality_state (syn)	MMSE_Spell	0.011984291524353943	0.021195035434209194	56.54291808831358	AgeGroup_3	['grip_category', 'functionality_state']	{'grip_category', 'functionality_state'}
Pain-Physical_Activity (syn)	Memory_Problems	0.015333752056191958	0.027119928890936194	56.54053193818175	AgeGroup_3	['Pain', 'Physical_Activity']	{'Physical_Activity', 'Pain'}
Pain-Physical_Activity (syn)	Memory_Complaints	0.015333752056191958	0.027119928890936194	56.54053193818175	AgeGroup_3	['Pain', 'Physical_Activity']	{'Physical_Activity', 'Pain'}
MMSE_Spell-BMI (syn)	Hearing	0.013303299433972099	0.02353877709975319	56.51652750521007	AgeGroup_3	['MMSE_Spell', 'BMI']	{'MMSE_Spell', 'BMI'}
Sleep-General_Health (syn)	grip_category	0.01401498990115629	0.02485388232994942	56.38953993223003	AgeGroup_3	['Sleep', 'General_Health']	{'General_Health', 'Sleep'}
MMSE_Spell-Health_vs_Peers (syn)	grip_category	0.013070337950140126	0.02321416992139743	56.303275087569126	AgeGroup_3	['MMSE_Spell', 'Health_vs_Peers']	{'MMSE_Spell', 'Health_vs_Peers'}
Sleep-Physical_Activity (syn)	Memory_Problems	0.015178781229372797	0.026964958064117035	56.290765197115554	AgeGroup_3	['Sleep', 'Physical_Activity']	{'Physical_Activity', 'Sleep'}
Sleep-Physical_Activity (syn)	Memory_Complaints	0.015178781229372797	0.026964958064117035	56.290765197115554	AgeGroup_3	['Sleep', 'Physical_Activity']	{'Physical_Activity', 'Sleep'}
Pain-Hearing (syn)	grip_category	0.026289465988073978	0.04674200976997749	56.243764693575	AgeGroup_3	['Pain', 'Hearing']	{'Hearing', 'Pain'}
Pain-BMI (syn)	MAP_NormalElevated_vs_H	0.019382952595037407	0.03447589820093486	56.22174796452965	AgeGroup_3	['Pain', 'BMI']	{'Pain', 'BMI'}
Health_vs_Peers-grip_category (syn)	Sleep	0.016142779289882603	0.028723045489269544	56.20148913496404	AgeGroup_3	['Health_vs_Peers', 'grip_category']	{'grip_category', 'Health_vs_Peers'}
Sleep-Hearing (syn)	MAP_NormalElevated_vs_H	0.010305760057657643	0.018440463044711485	55.886666363365634	AgeGroup_3	['Sleep', 'Hearing']	{'Hearing', 'Sleep'}
Alcohol_Use-grip_category (syn)	Hearing	0.02791682796949461	0.04996048020924472	55.87782153528793	AgeGroup_3	['Alcohol_Use', 'grip_category']	{'Alcohol_Use', 'grip_category'}
Sleep-Health_vs_Peers (syn)	MAP_NormalElevated_vs_H	0.010230182379995555	0.018364885367049402	55.70512516430256	AgeGroup_3	['Sleep', 'Health_vs_Peers']	{'Health_vs_Peers', 'Sleep'}
Sleep-WHR_Obesity (syn)	functionality_state	0.026323567865510312	0.04739971046421672	55.53529253176064	AgeGroup_3	['Sleep', 'WHR_Obesity']	{'WHR_Obesity', 'Sleep'}
Depression-WHR_Obesity (syn)	grip_category	0.014407165238849192	0.025968993497382492	55.47833511645857	AgeGroup_3	['Depression', 'WHR_Obesity']	{'WHR_Obesity', 'Depression'}
Health_vs_Peers-Alcohol_Use (syn)	Hearing	0.02643144278753582	0.047710959133740585	55.399101731417176	AgeGroup_3	['Health_vs_Peers', 'Alcohol_Use']	{'Alcohol_Use', 'Health_vs_Peers'}
Pain-grip_category (syn)	Hearing	0.027286192221805717	0.04932984446155583	55.31376090810631	AgeGroup_3	['Pain', 'grip_category']	{'Pain', 'grip_category'}
Sleep-Hearing (syn)	MMSE_Spell	0.009007372063265788	0.016299339756994498	55.26218974238189	AgeGroup_3	['Sleep', 'Hearing']	{'Hearing', 'Sleep'}
Depression-Alcohol_Use (syn)	Hearing	0.003562079275526319	0.006446634216595174	55.25486875549225	AgeGroup_3	['Depression', 'Alcohol_Use']	{'Alcohol_Use', 'Depression'}
Physical_Activity-MAP_NormalElevated_vs_H (syn)	WHR_Obesity	0.004626850543092174	0.008397936526041419	55.09508828442119	AgeGroup_3	['Physical_Activity', 'MAP_NormalElevated_vs_H']	{'Physical_Activity', 'MAP_NormalElevated_vs_H'}
Alcohol_Use-WHR_Obesity (syn)	Health_vs_Peers	0.0019410013925391313	0.003525467963149372	55.05656023052315	AgeGroup_3	['Alcohol_Use', 'WHR_Obesity']	{'WHR_Obesity', 'Alcohol_Use'}
MMSE_Spell-Health_vs_Peers (syn)	BMI	0.004428649927384357	0.008052178103521691	54.9994035209858	AgeGroup_3	['MMSE_Spell', 'Health_vs_Peers']	{'MMSE_Spell', 'Health_vs_Peers'}
Anxiety-WHR_Obesity (syn)	grip_category	0.010291775406073452	0.018747703256339503	54.896193231527214	AgeGroup_3	['Anxiety', 'WHR_Obesity']	{'WHR_Obesity', 'Anxiety'}
MMSE_Spell-grip_category (syn)	Physical_Activity	0.04488724379909294	0.08188205106705618	54.81939352292623	AgeGroup_3	['MMSE_Spell', 'grip_category']	{'MMSE_Spell', 'grip_category'}
Hearing-MAP_NormalElevated_vs_H (syn)	BMI	0.011239720783003762	0.020506229608742075	54.81125003209816	AgeGroup_3	['Hearing', 'MAP_NormalElevated_vs_H']	{'Hearing', 'MAP_NormalElevated_vs_H'}
MMSE_Spell-General_Health (syn)	WHR_Obesity	0.0022871342449460623	0.004174585823629144	54.78709365610215	AgeGroup_3	['MMSE_Spell', 'General_Health']	{'General_Health', 'MMSE_Spell'}
Hearing-WHR_Obesity (syn)	Alcohol_Use	0.01689640815268216	0.030923092983919855	54.640097487881846	AgeGroup_3	['Hearing', 'WHR_Obesity']	{'Hearing', 'WHR_Obesity'}
Alcohol_Use-Memory_Complaints (syn)	Hearing	0.027546744466104105	0.05046815416189587	54.582429105168785	AgeGroup_3	['Alcohol_Use', 'Memory_Complaints']	{'Alcohol_Use', 'Memory_Complaints'}
Alcohol_Use-Memory_Problems (syn)	Hearing	0.027546744466104105	0.05046815416189587	54.582429105168785	AgeGroup_3	['Alcohol_Use', 'Memory_Problems']	{'Memory_Problems', 'Alcohol_Use'}
Hearing-BMI (syn)	Depression	0.004275609747418813	0.00783404671117691	54.577281768294284	AgeGroup_3	['Hearing', 'BMI']	{'Hearing', 'BMI'}
Sleep-BMI (syn)	Health_vs_Peers	0.005213792454868804	0.009555287370134863	54.564475697136636	AgeGroup_3	['Sleep', 'BMI']	{'Sleep', 'BMI'}
Physical_Activity-BMI (syn)	Pain	0.04991938391972771	0.09175086742998355	54.40753348497979	AgeGroup_3	['Physical_Activity', 'BMI']	{'Physical_Activity', 'BMI'}
Hearing-MAP_NormalElevated_vs_H (syn)	Pain	0.019043529095009323	0.03515271811981316	54.17370295549294	AgeGroup_3	['Hearing', 'MAP_NormalElevated_vs_H']	{'Hearing', 'MAP_NormalElevated_vs_H'}
MMSE_Spell-General_Health (syn)	Memory_Complaints	0.010868607902159707	0.020090256551597303	54.09890050057914	AgeGroup_3	['MMSE_Spell', 'General_Health']	{'General_Health', 'MMSE_Spell'}
MMSE_Spell-General_Health (syn)	Memory_Problems	0.010868607902159707	0.020090256551597303	54.09890050057914	AgeGroup_3	['MMSE_Spell', 'General_Health']	{'General_Health', 'MMSE_Spell'}
Alcohol_Use-Memory_Problems (syn)	Physical_Activity	0.014441507093613616	0.026742317634212934	54.00245143725984	AgeGroup_3	['Alcohol_Use', 'Memory_Problems']	{'Memory_Problems', 'Alcohol_Use'}
Alcohol_Use-Memory_Complaints (syn)	Physical_Activity	0.014441507093613616	0.026742317634212934	54.00245143725984	AgeGroup_3	['Alcohol_Use', 'Memory_Complaints']	{'Alcohol_Use', 'Memory_Complaints'}
MMSE_Spell-Memory_Problems (syn)	WHR_Obesity	0.002214167942528983	0.004101619521212066	53.98277268474372	AgeGroup_3	['MMSE_Spell', 'Memory_Problems']	{'Memory_Problems', 'MMSE_Spell'}
MMSE_Spell-Memory_Complaints (syn)	WHR_Obesity	0.002214167942528983	0.004101619521212066	53.98277268474372	AgeGroup_3	['MMSE_Spell', 'Memory_Complaints']	{'MMSE_Spell', 'Memory_Complaints'}
Hearing-MAP_NormalElevated_vs_H (syn)	WHR_Obesity	0.00282869971978553	0.005242135339416922	53.96082963588963	AgeGroup_3	['Hearing', 'MAP_NormalElevated_vs_H']	{'Hearing', 'MAP_NormalElevated_vs_H'}
Anxiety-BMI (syn)	functionality_state	0.023198326365980272	0.042991997955349165	53.95963776811141	AgeGroup_3	['Anxiety', 'BMI']	{'BMI', 'Anxiety'}
Hearing-functionality_state (syn)	grip_category	0.03077468967901589	0.05709189411488022	53.90378118667968	AgeGroup_3	['Hearing', 'functionality_state']	{'Hearing', 'functionality_state'}
grip_category-functionality_state (syn)	WHR_Obesity	0.01015194861325897	0.018852116425425194	53.85044513923853	AgeGroup_3	['grip_category', 'functionality_state']	{'grip_category', 'functionality_state'}
BMI-MAP_NormalElevated_vs_H (syn)	functionality_state	0.008637196462862476	0.01605503391288168	53.797435182821154	AgeGroup_3	['BMI', 'MAP_NormalElevated_vs_H']	{'BMI', 'MAP_NormalElevated_vs_H'}
Sleep-WHR_Obesity (syn)	MAP_NormalElevated_vs_H	0.009757205653803853	0.018144273537949257	53.77567546805544	AgeGroup_3	['Sleep', 'WHR_Obesity']	{'WHR_Obesity', 'Sleep'}
General_Health-MAP_NormalElevated_vs_H (syn)	BMI	0.010038673650776596	0.018711497038452495	53.64976212297137	AgeGroup_3	['General_Health', 'MAP_NormalElevated_vs_H']	{'General_Health', 'MAP_NormalElevated_vs_H'}
Health_vs_Peers-Memory_Complaints (syn)	Anxiety	0.010299714663556558	0.01922045670665368	53.587252481836366	AgeGroup_3	['Health_vs_Peers', 'Memory_Complaints']	{'Health_vs_Peers', 'Memory_Complaints'}
Health_vs_Peers-Memory_Problems (syn)	Anxiety	0.010299714663556558	0.01922045670665368	53.587252481836366	AgeGroup_3	['Health_vs_Peers', 'Memory_Problems']	{'Memory_Problems', 'Health_vs_Peers'}
Anxiety-BMI (syn)	Physical_Activity	0.012385329963491681	0.023161141885567314	53.474608569318875	AgeGroup_3	['Anxiety', 'BMI']	{'BMI', 'Anxiety'}
Health_vs_Peers-WHR_Obesity (syn)	Alcohol_Use	0.016064401609714295	0.030091086440951986	53.38591426812593	AgeGroup_3	['Health_vs_Peers', 'WHR_Obesity']	{'WHR_Obesity', 'Health_vs_Peers'}
Physical_Activity-Memory_Complaints (syn)	BMI	0.01163796960417586	0.02183912703126145	53.28953665371687	AgeGroup_3	['Physical_Activity', 'Memory_Complaints']	{'Physical_Activity', 'Memory_Complaints'}
Physical_Activity-Memory_Problems (syn)	BMI	0.01163796960417586	0.02183912703126145	53.28953665371687	AgeGroup_3	['Physical_Activity', 'Memory_Problems']	{'Memory_Problems', 'Physical_Activity'}
Health_vs_Peers-Physical_Activity (syn)	MAP_NormalElevated_vs_H	0.0032018892062147964	0.0060193503440737865	53.193268761422786	AgeGroup_3	['Health_vs_Peers', 'Physical_Activity']	{'Physical_Activity', 'Health_vs_Peers'}
BMI-Alcohol_Use (syn)	functionality_state	0.016014755751947583	0.030111303229431702	53.18519636936296	AgeGroup_3	['BMI', 'Alcohol_Use']	{'Alcohol_Use', 'BMI'}
Hearing-grip_category (syn)	MMSE_Spell	0.011065497236381203	0.020812080441114416	53.16862611448124	AgeGroup_3	['Hearing', 'grip_category']	{'Hearing', 'grip_category'}
Memory_Complaints-grip_category (syn)	Hearing	0.02743172133982759	0.05168116343630766	53.078761227259704	AgeGroup_3	['Memory_Complaints', 'grip_category']	{'grip_category', 'Memory_Complaints'}
Memory_Problems-grip_category (syn)	Hearing	0.02743172133982759	0.05168116343630766	53.078761227259704	AgeGroup_3	['Memory_Problems', 'grip_category']	{'Memory_Problems', 'grip_category'}
Hearing-Alcohol_Use (syn)	Health_vs_Peers	0.025221187679579083	0.04775414214952771	52.814659722305414	AgeGroup_3	['Hearing', 'Alcohol_Use']	{'Hearing', 'Alcohol_Use'}
General_Health-WHR_Obesity (syn)	MMSE_Spell	0.0031805273799375283	0.006025767155904847	52.78211549911658	AgeGroup_3	['General_Health', 'WHR_Obesity']	{'General_Health', 'WHR_Obesity'}
WHR_Obesity-functionality_state (syn)	MAP_NormalElevated_vs_H	0.01122922007019888	0.021340139985395502	52.62017998890257	AgeGroup_3	['WHR_Obesity', 'functionality_state']	{'WHR_Obesity', 'functionality_state'}
MMSE_Spell-Hearing (syn)	Depression	0.0032014716725505235	0.006088760291797548	52.580024818243785	AgeGroup_3	['MMSE_Spell', 'Hearing']	{'Hearing', 'MMSE_Spell'}
BMI-grip_category (syn)	functionality_state	0.029539751112599696	0.056381848995590685	52.39230645825368	AgeGroup_3	['BMI', 'grip_category']	{'grip_category', 'BMI'}
grip_category-MAP_NormalElevated_vs_H (syn)	Sleep	0.01347678823916349	0.02580363541270982	52.2282539789931	AgeGroup_3	['grip_category', 'MAP_NormalElevated_vs_H']	{'grip_category', 'MAP_NormalElevated_vs_H'}
Hearing-Physical_Activity (syn)	WHR_Obesity	0.003442168663342398	0.006597628069190118	52.17282070531958	AgeGroup_3	['Hearing', 'Physical_Activity']	{'Hearing', 'Physical_Activity'}
BMI-Alcohol_Use (syn)	MAP_NormalElevated_vs_H	0.01008868040081111	0.01939036688347942	52.02934251546657	AgeGroup_3	['BMI', 'Alcohol_Use']	{'Alcohol_Use', 'BMI'}
General_Health-WHR_Obesity (syn)	grip_category	0.009161780673501213	0.01761770852376726	52.00324810199615	AgeGroup_3	['General_Health', 'WHR_Obesity']	{'General_Health', 'WHR_Obesity'}
BMI-MAP_NormalElevated_vs_H (syn)	Pain	0.026014406482537195	0.05017434495094364	51.84802414056815	AgeGroup_3	['BMI', 'MAP_NormalElevated_vs_H']	{'BMI', 'MAP_NormalElevated_vs_H'}
Depression-Physical_Activity (syn)	Memory_Complaints	0.012690240184736615	0.024476417019480855	51.84680492506896	AgeGroup_3	['Depression', 'Physical_Activity']	{'Physical_Activity', 'Depression'}
Depression-Physical_Activity (syn)	Memory_Problems	0.012690240184736615	0.024476417019480855	51.84680492506896	AgeGroup_3	['Depression', 'Physical_Activity']	{'Physical_Activity', 'Depression'}
Pain-Physical_Activity (syn)	BMI	0.03170948963759489	0.061199203140233256	51.81356620761064	AgeGroup_3	['Pain', 'Physical_Activity']	{'Physical_Activity', 'Pain'}
Physical_Activity-MAP_NormalElevated_vs_H (syn)	Alcohol_Use	0.011800511977256579	0.022788392252274754	51.78299480990653	AgeGroup_3	['Physical_Activity', 'MAP_NormalElevated_vs_H']	{'Physical_Activity', 'MAP_NormalElevated_vs_H'}
General_Health-grip_category (syn)	Hearing	0.02863528833515528	0.055392699678226374	51.69505819629002	AgeGroup_3	['General_Health', 'grip_category']	{'General_Health', 'grip_category'}
Depression-MMSE_Spell (syn)	Memory_Complaints	0.010844889675229409	0.021031107929844126	51.56594560498643	AgeGroup_3	['Depression', 'MMSE_Spell']	{'MMSE_Spell', 'Depression'}
Depression-MMSE_Spell (syn)	Memory_Problems	0.010844889675229409	0.021031107929844126	51.56594560498643	AgeGroup_3	['Depression', 'MMSE_Spell']	{'MMSE_Spell', 'Depression'}
MAP_NormalElevated_vs_H-functionality_state (syn)	BMI	0.009228259824524309	0.017901083212200204	51.551404544250886	AgeGroup_3	['MAP_NormalElevated_vs_H', 'functionality_state']	{'functionality_state', 'MAP_NormalElevated_vs_H'}
Depression-Pain (syn)	Memory_Problems	0.010900978499039706	0.021156990765960944	51.52423905472451	AgeGroup_3	['Depression', 'Pain']	{'Pain', 'Depression'}
Depression-Pain (syn)	Memory_Complaints	0.010900978499039706	0.021156990765960944	51.52423905472451	AgeGroup_3	['Depression', 'Pain']	{'Pain', 'Depression'}
Depression-grip_category (syn)	Physical_Activity	0.027663393668259602	0.053733464607023815	51.48261678373808	AgeGroup_3	['Depression', 'grip_category']	{'grip_category', 'Depression'}
Alcohol_Use-MAP_NormalElevated_vs_H (syn)	functionality_state	0.01416304553487377	0.02751528037610084	51.47338257608843	AgeGroup_3	['Alcohol_Use', 'MAP_NormalElevated_vs_H']	{'Alcohol_Use', 'MAP_NormalElevated_vs_H'}
Alcohol_Use-functionality_state (syn)	BMI	0.03377748200503438	0.06566403534998955	51.43985109200231	AgeGroup_3	['Alcohol_Use', 'functionality_state']	{'Alcohol_Use', 'functionality_state'}
WHR_Obesity-MAP_NormalElevated_vs_H (syn)	MMSE_Spell	0.000934405538301855	0.0018170475413093862	51.424385826939414	AgeGroup_3	['WHR_Obesity', 'MAP_NormalElevated_vs_H']	{'WHR_Obesity', 'MAP_NormalElevated_vs_H'}
WHR_Obesity-functionality_state (syn)	BMI	0.029565358983556833	0.057696015478287135	51.24332891702586	AgeGroup_3	['WHR_Obesity', 'functionality_state']	{'WHR_Obesity', 'functionality_state'}
Hearing-MAP_NormalElevated_vs_H (syn)	grip_category	0.021661827389786344	0.042305976825743254	51.202759078251766	AgeGroup_3	['Hearing', 'MAP_NormalElevated_vs_H']	{'Hearing', 'MAP_NormalElevated_vs_H'}
MMSE_Spell-WHR_Obesity (syn)	Alcohol_Use	0.015675956313702066	0.030617423656004727	51.19946240358364	AgeGroup_3	['MMSE_Spell', 'WHR_Obesity']	{'WHR_Obesity', 'MMSE_Spell'}
Physical_Activity-functionality_state (syn)	Memory_Complaints	0.01226780591778873	0.024053982752532965	51.001142072810744	AgeGroup_3	['Physical_Activity', 'functionality_state']	{'Physical_Activity', 'functionality_state'}
Physical_Activity-functionality_state (syn)	Memory_Problems	0.01226780591778873	0.024053982752532965	51.001142072810744	AgeGroup_3	['Physical_Activity', 'functionality_state']	{'Physical_Activity', 'functionality_state'}
Alcohol_Use-Memory_Complaints (syn)	Anxiety	0.0065485428288772655	0.012861098809277806	50.917444348948194	AgeGroup_3	['Alcohol_Use', 'Memory_Complaints']	{'Alcohol_Use', 'Memory_Complaints'}
Alcohol_Use-Memory_Problems (syn)	Anxiety	0.0065485428288772655	0.012861098809277806	50.917444348948194	AgeGroup_3	['Alcohol_Use', 'Memory_Problems']	{'Memory_Problems', 'Alcohol_Use'}
Hearing-functionality_state (syn)	WHR_Obesity	0.00792630509603505	0.015615047371034613	50.7606855598663	AgeGroup_3	['Hearing', 'functionality_state']	{'Hearing', 'functionality_state'}
Pain-functionality_state (syn)	grip_category	0.029314536801796433	0.057922419656358484	50.61000036896491	AgeGroup_3	['Pain', 'functionality_state']	{'Pain', 'functionality_state'}
Depression-Alcohol_Use (syn)	Sleep	0.044328700384366024	0.08806495339062506	50.33636955184607	AgeGroup_3	['Depression', 'Alcohol_Use']	{'Alcohol_Use', 'Depression'}
MMSE_Spell-Health_vs_Peers (syn)	WHR_Obesity	0.0019130011815992175	0.0038004527602823	50.33613893564405	AgeGroup_3	['MMSE_Spell', 'Health_vs_Peers']	{'MMSE_Spell', 'Health_vs_Peers'}
BMI-WHR_Obesity (syn)	functionality_state	0.005706097240099298	0.01137188395437487	50.177237676648204	AgeGroup_3	['BMI', 'WHR_Obesity']	{'WHR_Obesity', 'BMI'}
BMI-Alcohol_Use (syn)	Sleep	0.039109163263696546	0.07796164444652752	50.164620745680665	AgeGroup_3	['BMI', 'Alcohol_Use']	{'Alcohol_Use', 'BMI'}
MMSE_Spell-MAP_NormalElevated_vs_H (syn)	Health_vs_Peers	0.0027203448669255803	0.0054249072198806715	50.14546344601665	AgeGroup_3	['MMSE_Spell', 'MAP_NormalElevated_vs_H']	{'MMSE_Spell', 'MAP_NormalElevated_vs_H'}
Memory_Problems-grip_category (syn)	Depression	0.011685211913422226	0.023329138216399044	50.08848507403584	AgeGroup_3	['Memory_Problems', 'grip_category']	{'Memory_Problems', 'grip_category'}
Memory_Complaints-grip_category (syn)	Depression	0.011685211913422226	0.023329138216399044	50.08848507403584	AgeGroup_3	['Memory_Complaints', 'grip_category']	{'grip_category', 'Memory_Complaints'}
Depression-Health_vs_Peers (syn)	Physical_Activity	0.024702349901435234	0.04941014403679515	49.994490773068144	AgeGroup_3	['Depression', 'Health_vs_Peers']	{'Health_vs_Peers', 'Depression'}
Anxiety-BMI (syn)	Memory_Complaints	0.00697990365239699	0.013990034218648976	49.89196983587537	AgeGroup_3	['Anxiety', 'BMI']	{'BMI', 'Anxiety'}
Anxiety-BMI (syn)	Memory_Problems	0.00697990365239699	0.013990034218648976	49.89196983587537	AgeGroup_3	['Anxiety', 'BMI']	{'BMI', 'Anxiety'}
General_Health-Physical_Activity (syn)	Memory_Problems	0.011649461975566234	0.02343563881031047	49.708318471101684	AgeGroup_3	['General_Health', 'Physical_Activity']	{'General_Health', 'Physical_Activity'}
General_Health-Physical_Activity (syn)	Memory_Complaints	0.011649461975566234	0.02343563881031047	49.708318471101684	AgeGroup_3	['General_Health', 'Physical_Activity']	{'General_Health', 'Physical_Activity'}
Pain-Physical_Activity (syn)	Alcohol_Use	0.010856429178542123	0.021844309453560286	49.69911821484791	AgeGroup_3	['Pain', 'Physical_Activity']	{'Physical_Activity', 'Pain'}
Depression-BMI (syn)	functionality_state	0.043349078165653365	0.08746584085506112	49.56115180723723	AgeGroup_3	['Depression', 'BMI']	{'BMI', 'Depression'}
MMSE_Spell-Hearing (syn)	BMI	0.009419135588293447	0.01902215169010056	49.51666741883527	AgeGroup_3	['MMSE_Spell', 'Hearing']	{'Hearing', 'MMSE_Spell'}
Physical_Activity-BMI (syn)	Hearing	0.007296572687131853	0.014764026187998571	49.42129331268129	AgeGroup_3	['Physical_Activity', 'BMI']	{'Physical_Activity', 'BMI'}
Depression-grip_category (syn)	functionality_state	0.04194322626687619	0.08499307699386796	49.348991412444434	AgeGroup_3	['Depression', 'grip_category']	{'grip_category', 'Depression'}
Hearing-Physical_Activity (syn)	grip_category	0.02703722061431761	0.05490211232697454	49.246230187456135	AgeGroup_3	['Hearing', 'Physical_Activity']	{'Hearing', 'Physical_Activity'}
MMSE_Spell-Memory_Problems (syn)	Hearing	0.02220618570065508	0.045127595396446854	49.20755361674665	AgeGroup_3	['MMSE_Spell', 'Memory_Problems']	{'Memory_Problems', 'MMSE_Spell'}
MMSE_Spell-Memory_Complaints (syn)	Hearing	0.02220618570065508	0.045127595396446854	49.20755361674665	AgeGroup_3	['MMSE_Spell', 'Memory_Complaints']	{'MMSE_Spell', 'Memory_Complaints'}
MMSE_Spell-grip_category (syn)	Hearing	0.021227041077740184	0.0432706933174903	49.05639233000243	AgeGroup_3	['MMSE_Spell', 'grip_category']	{'MMSE_Spell', 'grip_category'}
Anxiety-General_Health (syn)	grip_category	0.005301915180975596	0.010818347405255804	49.008549849303265	AgeGroup_3	['Anxiety', 'General_Health']	{'General_Health', 'Anxiety'}
MAP_NormalElevated_vs_H-functionality_state (syn)	WHR_Obesity	0.0072799213473960615	0.014906319868008833	48.83781786421912	AgeGroup_3	['MAP_NormalElevated_vs_H', 'functionality_state']	{'functionality_state', 'MAP_NormalElevated_vs_H'}
Health_vs_Peers-BMI (syn)	functionality_state	0.04590437089053832	0.09417753465882972	48.74237901515773	AgeGroup_3	['Health_vs_Peers', 'BMI']	{'Health_vs_Peers', 'BMI'}
Memory_Problems-grip_category (syn)	Pain	0.01630185994260447	0.03348171257113215	48.688847405792174	AgeGroup_3	['Memory_Problems', 'grip_category']	{'Memory_Problems', 'grip_category'}
Memory_Complaints-grip_category (syn)	Pain	0.01630185994260447	0.03348171257113215	48.688847405792174	AgeGroup_3	['Memory_Complaints', 'grip_category']	{'grip_category', 'Memory_Complaints'}
Anxiety-grip_category (syn)	Hearing	0.022201682892606833	0.04561203271623783	48.675056932297295	AgeGroup_3	['Anxiety', 'grip_category']	{'grip_category', 'Anxiety'}
BMI-functionality_state (syn)	MAP_NormalElevated_vs_H	0.00913642895881728	0.01879257759553459	48.61722088080263	AgeGroup_3	['BMI', 'functionality_state']	{'functionality_state', 'BMI'}
Pain-grip_category (syn)	BMI	0.0489598999093342	0.10099541517032024	48.47734902299027	AgeGroup_3	['Pain', 'grip_category']	{'Pain', 'grip_category'}
Hearing-Alcohol_Use (syn)	Physical_Activity	0.010853284677141273	0.022391941615690303	48.46960064211782	AgeGroup_3	['Hearing', 'Alcohol_Use']	{'Hearing', 'Alcohol_Use'}
Pain-grip_category (syn)	WHR_Obesity	0.008832608552958315	0.018247054760384213	48.40566693609426	AgeGroup_3	['Pain', 'grip_category']	{'Pain', 'grip_category'}
Health_vs_Peers-grip_category (syn)	Hearing	0.023895348782717974	0.049438241196057386	48.33373559539895	AgeGroup_3	['Health_vs_Peers', 'grip_category']	{'grip_category', 'Health_vs_Peers'}
Pain-Physical_Activity (syn)	Health_vs_Peers	0.02680801357325114	0.05564571306689314	48.17624232979913	AgeGroup_3	['Pain', 'Physical_Activity']	{'Physical_Activity', 'Pain'}
General_Health-grip_category (syn)	Physical_Activity	0.04510120259945185	0.09409851505329608	47.92977080871803	AgeGroup_3	['General_Health', 'grip_category']	{'General_Health', 'grip_category'}
Anxiety-Alcohol_Use (syn)	functionality_state	0.017970045882469327	0.03753561979450329	47.874648083207774	AgeGroup_3	['Anxiety', 'Alcohol_Use']	{'Alcohol_Use', 'Anxiety'}
Hearing-WHR_Obesity (syn)	functionality_state	0.011379648116121702	0.023815175965478715	47.783178812607005	AgeGroup_3	['Hearing', 'WHR_Obesity']	{'Hearing', 'WHR_Obesity'}
Depression-General_Health (syn)	MMSE_Spell	0.00247224312692431	0.005178639795496896	47.73923703042751	AgeGroup_3	['Depression', 'General_Health']	{'General_Health', 'Depression'}
grip_category-WHR_Obesity (syn)	MMSE_Spell	0.00789056384525211	0.016542030828616706	47.7000915244452	AgeGroup_3	['grip_category', 'WHR_Obesity']	{'WHR_Obesity', 'grip_category'}
Sleep-MAP_NormalElevated_vs_H (syn)	BMI	0.007908638198390702	0.016581461586066597	47.695663963883206	AgeGroup_3	['Sleep', 'MAP_NormalElevated_vs_H']	{'Sleep', 'MAP_NormalElevated_vs_H'}
Sleep-Health_vs_Peers (syn)	BMI	0.007894801432313098	0.01656666370621597	47.654745531841115	AgeGroup_3	['Sleep', 'Health_vs_Peers']	{'Health_vs_Peers', 'Sleep'}
Anxiety-functionality_state (syn)	Memory_Complaints	0.00626733526951657	0.013154588676664237	47.643719036495575	AgeGroup_3	['Anxiety', 'functionality_state']	{'functionality_state', 'Anxiety'}
Anxiety-functionality_state (syn)	Memory_Problems	0.00626733526951657	0.013154588676664237	47.643719036495575	AgeGroup_3	['Anxiety', 'functionality_state']	{'functionality_state', 'Anxiety'}
Hearing-Alcohol_Use (syn)	functionality_state	0.012132357139680552	0.025484591980907613	47.60663678182407	AgeGroup_3	['Hearing', 'Alcohol_Use']	{'Hearing', 'Alcohol_Use'}
Depression-MAP_NormalElevated_vs_H (syn)	MMSE_Spell	0.00040443994080976964	0.0008507828224368537	47.537389113164394	AgeGroup_3	['Depression', 'MAP_NormalElevated_vs_H']	{'Depression', 'MAP_NormalElevated_vs_H'}
Sleep-Physical_Activity (syn)	General_Health	0.04556184440756332	0.09617311800127967	47.37482298011496	AgeGroup_3	['Sleep', 'Physical_Activity']	{'Physical_Activity', 'Sleep'}
Depression-Hearing (syn)	MAP_NormalElevated_vs_H	0.002245963316437283	0.0047424409768741255	47.35880377614441	AgeGroup_3	['Depression', 'Hearing']	{'Hearing', 'Depression'}
Depression-BMI (syn)	Memory_Problems	0.009145660484108378	0.01933187873872309	47.30869983054977	AgeGroup_3	['Depression', 'BMI']	{'BMI', 'Depression'}
Depression-BMI (syn)	Memory_Complaints	0.009145660484108378	0.01933187873872309	47.30869983054977	AgeGroup_3	['Depression', 'BMI']	{'BMI', 'Depression'}
Depression-Health_vs_Peers (syn)	Pain	0.044054795992551285	0.09329043212921814	47.22327358450891	AgeGroup_3	['Depression', 'Health_vs_Peers']	{'Health_vs_Peers', 'Depression'}
Sleep-BMI (syn)	functionality_state	0.0217559168691974	0.04617647332424464	47.11472163850722	AgeGroup_3	['Sleep', 'BMI']	{'Sleep', 'BMI'}
General_Health-Alcohol_Use (syn)	Sleep	0.034494662979758	0.07334714416258895	47.02931978277644	AgeGroup_3	['General_Health', 'Alcohol_Use']	{'General_Health', 'Alcohol_Use'}
Sleep-Pain (syn)	Hearing	0.016067864850551877	0.034171398937497766	47.02138440378544	AgeGroup_3	['Sleep', 'Pain']	{'Pain', 'Sleep'}
MMSE_Spell-WHR_Obesity (syn)	functionality_state	0.004365446942619705	0.009286357458150263	47.00924945322159	AgeGroup_3	['MMSE_Spell', 'WHR_Obesity']	{'WHR_Obesity', 'MMSE_Spell'}
Anxiety-Alcohol_Use (syn)	Physical_Activity	0.009543036148075645	0.020336343476277725	46.92601774359075	AgeGroup_3	['Anxiety', 'Alcohol_Use']	{'Alcohol_Use', 'Anxiety'}
MMSE_Spell-Physical_Activity (syn)	Sleep	0.007977234447318984	0.01700711899000167	46.90526627119342	AgeGroup_3	['MMSE_Spell', 'Physical_Activity']	{'Physical_Activity', 'MMSE_Spell'}
MMSE_Spell-MAP_NormalElevated_vs_H (syn)	grip_category	0.013051044619502591	0.02797887646766712	46.64606398539487	AgeGroup_3	['MMSE_Spell', 'MAP_NormalElevated_vs_H']	{'MMSE_Spell', 'MAP_NormalElevated_vs_H'}
grip_category-functionality_state (syn)	Sleep	0.022869798622299906	0.04904380754354688	46.6313685004848	AgeGroup_3	['grip_category', 'functionality_state']	{'grip_category', 'functionality_state'}
Hearing-grip_category (syn)	functionality_state	0.022410312341888308	0.048199427635748346	46.494976063298985	AgeGroup_3	['Hearing', 'grip_category']	{'Hearing', 'grip_category'}
MMSE_Spell-Hearing (syn)	Sleep	0.015961212457211157	0.03436464293184416	46.44661226036085	AgeGroup_3	['MMSE_Spell', 'Hearing']	{'Hearing', 'MMSE_Spell'}
BMI-MAP_NormalElevated_vs_H (syn)	Hearing	0.0066557005906914025	0.014329876794213558	46.446321111281236	AgeGroup_3	['BMI', 'MAP_NormalElevated_vs_H']	{'BMI', 'MAP_NormalElevated_vs_H'}
Anxiety-Sleep (syn)	Physical_Activity	0.010044989881970078	0.021653540267955428	46.38959614763515	AgeGroup_3	['Anxiety', 'Sleep']	{'Sleep', 'Anxiety'}
Health_vs_Peers-Memory_Complaints (syn)	Physical_Activity	0.01991847229190845	0.043331483056933726	45.967668048050285	AgeGroup_3	['Health_vs_Peers', 'Memory_Complaints']	{'Health_vs_Peers', 'Memory_Complaints'}
Health_vs_Peers-Memory_Problems (syn)	Physical_Activity	0.01991847229190845	0.043331483056933726	45.967668048050285	AgeGroup_3	['Health_vs_Peers', 'Memory_Problems']	{'Memory_Problems', 'Health_vs_Peers'}
Memory_Problems-functionality_state (syn)	MMSE_Spell	0.007756355203288908	0.016934860026927866	45.80111787729951	AgeGroup_3	['Memory_Problems', 'functionality_state']	{'Memory_Problems', 'functionality_state'}
Memory_Complaints-functionality_state (syn)	MMSE_Spell	0.007756355203288908	0.016934860026927866	45.80111787729951	AgeGroup_3	['Memory_Complaints', 'functionality_state']	{'functionality_state', 'Memory_Complaints'}
Hearing-Physical_Activity (syn)	Sleep	0.015524402914758366	0.03392783338939137	45.757130249326714	AgeGroup_3	['Hearing', 'Physical_Activity']	{'Hearing', 'Physical_Activity'}
BMI-grip_category (syn)	Physical_Activity	0.022478392410358806	0.049132788879887396	45.75028799059355	AgeGroup_3	['BMI', 'grip_category']	{'grip_category', 'BMI'}
MMSE_Spell-General_Health (syn)	Physical_Activity	0.04145234130589899	0.09094452124733393	45.57981144698607	AgeGroup_3	['MMSE_Spell', 'General_Health']	{'General_Health', 'MMSE_Spell'}
Health_vs_Peers-WHR_Obesity (syn)	MAP_NormalElevated_vs_H	0.0036569507747240488	0.008030938261947205	45.5357849287883	AgeGroup_3	['Health_vs_Peers', 'WHR_Obesity']	{'WHR_Obesity', 'Health_vs_Peers'}
Sleep-grip_category (syn)	MAP_NormalElevated_vs_H	0.0135190147249223	0.029730136375580106	45.47242755343234	AgeGroup_3	['Sleep', 'grip_category']	{'grip_category', 'Sleep'}
Anxiety-MMSE_Spell (syn)	Memory_Problems	0.00736888186231725	0.01629750758358229	45.21477793169111	AgeGroup_3	['Anxiety', 'MMSE_Spell']	{'MMSE_Spell', 'Anxiety'}
Anxiety-MMSE_Spell (syn)	Memory_Complaints	0.00736888186231725	0.01629750758358229	45.21477793169111	AgeGroup_3	['Anxiety', 'MMSE_Spell']	{'MMSE_Spell', 'Anxiety'}
Hearing-WHR_Obesity (syn)	grip_category	0.01600747702981746	0.03543762523075453	45.170851391941966	AgeGroup_3	['Hearing', 'WHR_Obesity']	{'Hearing', 'WHR_Obesity'}
Health_vs_Peers-MAP_NormalElevated_vs_H (syn)	Pain	0.020706047620323992	0.04591857013207187	45.09297123313914	AgeGroup_3	['Health_vs_Peers', 'MAP_NormalElevated_vs_H']	{'Health_vs_Peers', 'MAP_NormalElevated_vs_H'}
Sleep-BMI (syn)	Memory_Problems	0.004661472800286778	0.010343246476559438	45.06779192443032	AgeGroup_3	['Sleep', 'BMI']	{'Sleep', 'BMI'}
Sleep-BMI (syn)	Memory_Complaints	0.004661472800286778	0.010343246476559438	45.06779192443032	AgeGroup_3	['Sleep', 'BMI']	{'Sleep', 'BMI'}
Sleep-MAP_NormalElevated_vs_H (syn)	functionality_state	0.017154930183747277	0.03814084607788557	44.97784382841436	AgeGroup_3	['Sleep', 'MAP_NormalElevated_vs_H']	{'Sleep', 'MAP_NormalElevated_vs_H'}
Hearing-Alcohol_Use (syn)	MMSE_Spell	0.01204266682675458	0.026827089642245564	44.88994888133735	AgeGroup_3	['Hearing', 'Alcohol_Use']	{'Hearing', 'Alcohol_Use'}
MMSE_Spell-Health_vs_Peers (syn)	Hearing	0.017328862802603907	0.03860837914880866	44.88368376153037	AgeGroup_3	['MMSE_Spell', 'Health_vs_Peers']	{'MMSE_Spell', 'Health_vs_Peers'}
MMSE_Spell-WHR_Obesity (syn)	General_Health	0.002818604367133853	0.006302185480441069	44.72423694734843	AgeGroup_3	['MMSE_Spell', 'WHR_Obesity']	{'WHR_Obesity', 'MMSE_Spell'}
MMSE_Spell-Physical_Activity (syn)	grip_category	0.022540475328796834	0.05040536704145375	44.718403320541995	AgeGroup_3	['MMSE_Spell', 'Physical_Activity']	{'Physical_Activity', 'MMSE_Spell'}
Anxiety-Memory_Problems (syn)	Physical_Activity	0.009947190789237321	0.022248001329836637	44.71049170559521	AgeGroup_3	['Anxiety', 'Memory_Problems']	{'Memory_Problems', 'Anxiety'}
Anxiety-Memory_Complaints (syn)	Physical_Activity	0.009947190789237321	0.022248001329836637	44.71049170559521	AgeGroup_3	['Anxiety', 'Memory_Complaints']	{'Memory_Complaints', 'Anxiety'}
Sleep-MMSE_Spell (syn)	Alcohol_Use	0.03201319664883766	0.07162613543974408	44.694853983528056	AgeGroup_3	['Sleep', 'MMSE_Spell']	{'MMSE_Spell', 'Sleep'}
Anxiety-Health_vs_Peers (syn)	Pain	0.03755577642851703	0.08410160891181456	44.65524133776852	AgeGroup_3	['Anxiety', 'Health_vs_Peers']	{'Health_vs_Peers', 'Anxiety'}
Hearing-grip_category (syn)	Health_vs_Peers	0.01816467048075068	0.04069762495069932	44.633244575709696	AgeGroup_3	['Hearing', 'grip_category']	{'Hearing', 'grip_category'}
Sleep-Physical_Activity (syn)	MAP_NormalElevated_vs_H	0.008727297856450654	0.019588334382198702	44.553547464361046	AgeGroup_3	['Sleep', 'Physical_Activity']	{'Physical_Activity', 'Sleep'}
Anxiety-Alcohol_Use (syn)	Health_vs_Peers	0.008757681576980184	0.019687630671857234	44.48316673015904	AgeGroup_3	['Anxiety', 'Alcohol_Use']	{'Alcohol_Use', 'Anxiety'}
Pain-BMI (syn)	Physical_Activity	0.031023004756670997	0.06982479472167696	44.42978297369769	AgeGroup_3	['Pain', 'BMI']	{'Pain', 'BMI'}
Pain-Hearing (syn)	Memory_Complaints	0.01772400360749893	0.03994701843200818	44.36877720340023	AgeGroup_3	['Pain', 'Hearing']	{'Hearing', 'Pain'}
Pain-Hearing (syn)	Memory_Problems	0.01772400360749893	0.03994701843200818	44.36877720340023	AgeGroup_3	['Pain', 'Hearing']	{'Hearing', 'Pain'}
Health_vs_Peers-functionality_state (syn)	WHR_Obesity	0.0060728681337790915	0.013699266654391865	44.32987755466591	AgeGroup_3	['Health_vs_Peers', 'functionality_state']	{'Health_vs_Peers', 'functionality_state'}
MMSE_Spell-Health_vs_Peers (syn)	Physical_Activity	0.029214143578290778	0.06620895084625401	44.12416026064195	AgeGroup_3	['MMSE_Spell', 'Health_vs_Peers']	{'MMSE_Spell', 'Health_vs_Peers'}
Health_vs_Peers-Memory_Problems (syn)	Sleep	0.003029535531391073	0.006869008620048559	44.10440718546742	AgeGroup_3	['Health_vs_Peers', 'Memory_Problems']	{'Memory_Problems', 'Health_vs_Peers'}
Health_vs_Peers-Memory_Complaints (syn)	Sleep	0.003029535531391073	0.006869008620048559	44.10440718546742	AgeGroup_3	['Health_vs_Peers', 'Memory_Complaints']	{'Health_vs_Peers', 'Memory_Complaints'}
BMI-WHR_Obesity (syn)	Hearing	0.006296212171922831	0.014285310032019997	44.07473241959819	AgeGroup_3	['BMI', 'WHR_Obesity']	{'WHR_Obesity', 'BMI'}
WHR_Obesity-MAP_NormalElevated_vs_H (syn)	Alcohol_Use	0.01103075020423214	0.02505743503546983	44.02186492199884	AgeGroup_3	['WHR_Obesity', 'MAP_NormalElevated_vs_H']	{'WHR_Obesity', 'MAP_NormalElevated_vs_H'}
Sleep-General_Health (syn)	BMI	0.006811409885721068	0.015483272159623938	43.992056817830324	AgeGroup_3	['Sleep', 'General_Health']	{'General_Health', 'Sleep'}
Memory_Problems-grip_category (syn)	Anxiety	0.0059734645448239945	0.01358365913161738	43.97537134099702	AgeGroup_3	['Memory_Problems', 'grip_category']	{'Memory_Problems', 'grip_category'}
Memory_Complaints-grip_category (syn)	Anxiety	0.0059734645448239945	0.01358365913161738	43.97537134099702	AgeGroup_3	['Memory_Complaints', 'grip_category']	{'grip_category', 'Memory_Complaints'}
MMSE_Spell-functionality_state (syn)	Hearing	0.009737579328441798	0.022219620074982245	43.824238648462035	AgeGroup_3	['MMSE_Spell', 'functionality_state']	{'MMSE_Spell', 'functionality_state'}
Sleep-functionality_state (syn)	grip_category	0.021650323599162302	0.04946248860786476	43.77119754488011	AgeGroup_3	['Sleep', 'functionality_state']	{'Sleep', 'functionality_state'}
Sleep-MMSE_Spell (syn)	Hearing	0.01405639387959114	0.03215992796653702	43.70779031040451	AgeGroup_3	['Sleep', 'MMSE_Spell']	{'MMSE_Spell', 'Sleep'}
BMI-Memory_Problems (syn)	Health_vs_Peers	0.003849263538445209	0.008810853779207373	43.68774735008132	AgeGroup_3	['BMI', 'Memory_Problems']	{'Memory_Problems', 'BMI'}
BMI-Memory_Complaints (syn)	Health_vs_Peers	0.003849263538445209	0.008810853779207373	43.68774735008132	AgeGroup_3	['BMI', 'Memory_Complaints']	{'Memory_Complaints', 'BMI'}
Health_vs_Peers-Physical_Activity (syn)	Pain	0.032315915844914216	0.07414739935517002	43.58334361818847	AgeGroup_3	['Health_vs_Peers', 'Physical_Activity']	{'Physical_Activity', 'Health_vs_Peers'}
Anxiety-BMI (syn)	Pain	0.03593988714295337	0.08248571962625093	43.57104151579174	AgeGroup_3	['Anxiety', 'BMI']	{'BMI', 'Anxiety'}
Depression-Sleep (syn)	MAP_NormalElevated_vs_H	0.00628360693793004	0.01444974548609319	43.485935056624676	AgeGroup_3	['Depression', 'Sleep']	{'Sleep', 'Depression'}
BMI-Alcohol_Use (syn)	grip_category	0.0564886569037297	0.1299833516762017	43.45837845791759	AgeGroup_3	['BMI', 'Alcohol_Use']	{'Alcohol_Use', 'BMI'}
MMSE_Spell-grip_category (syn)	WHR_Obesity	0.006702759030352078	0.015443260423225816	43.40248656476385	AgeGroup_3	['MMSE_Spell', 'grip_category']	{'MMSE_Spell', 'grip_category'}
MMSE_Spell-BMI (syn)	Depression	0.0006904937220684024	0.0015916407667391041	43.38251045699595	AgeGroup_3	['MMSE_Spell', 'BMI']	{'MMSE_Spell', 'BMI'}
Anxiety-Sleep (syn)	MAP_NormalElevated_vs_H	0.006233674065041277	0.014377695526751718	43.35655914706674	AgeGroup_3	['Anxiety', 'Sleep']	{'Sleep', 'Anxiety'}
Depression-MMSE_Spell (syn)	grip_category	0.008839499122565403	0.020401327381098698	43.32805879462025	AgeGroup_3	['Depression', 'MMSE_Spell']	{'MMSE_Spell', 'Depression'}
Pain-BMI (syn)	grip_category	0.04079270259573196	0.09502947875860379	42.92636677441384	AgeGroup_3	['Pain', 'BMI']	{'Pain', 'BMI'}
Pain-Health_vs_Peers (syn)	Physical_Activity	0.02918723622548413	0.06814244394582158	42.83268185785969	AgeGroup_3	['Pain', 'Health_vs_Peers']	{'Pain', 'Health_vs_Peers'}
Sleep-Pain (syn)	Depression	0.03807717447878314	0.08909201161022479	42.73915673311967	AgeGroup_3	['Sleep', 'Pain']	{'Pain', 'Sleep'}
Anxiety-functionality_state (syn)	General_Health	0.05347010391311643	0.12512068128330034	42.73482478252218	AgeGroup_3	['Anxiety', 'functionality_state']	{'functionality_state', 'Anxiety'}
Anxiety-WHR_Obesity (syn)	MAP_NormalElevated_vs_H	0.003246092650619083	0.007620080137842239	42.59919307801757	AgeGroup_3	['Anxiety', 'WHR_Obesity']	{'WHR_Obesity', 'Anxiety'}
Anxiety-MMSE_Spell (syn)	Hearing	0.012961061533101496	0.03043557378788757	42.58523799626739	AgeGroup_3	['Anxiety', 'MMSE_Spell']	{'MMSE_Spell', 'Anxiety'}
Anxiety-WHR_Obesity (syn)	functionality_state	0.013943526583266776	0.03282262828865794	42.48144438842836	AgeGroup_3	['Anxiety', 'WHR_Obesity']	{'WHR_Obesity', 'Anxiety'}
Sleep-MMSE_Spell (syn)	Memory_Problems	0.007096066232747318	0.016717247142230343	42.447576280795424	AgeGroup_3	['Sleep', 'MMSE_Spell']	{'MMSE_Spell', 'Sleep'}
Sleep-MMSE_Spell (syn)	Memory_Complaints	0.007096066232747318	0.016717247142230343	42.447576280795424	AgeGroup_3	['Sleep', 'MMSE_Spell']	{'MMSE_Spell', 'Sleep'}
Sleep-Alcohol_Use (syn)	BMI	0.02495824251736791	0.05883355777381293	42.42178012303878	AgeGroup_3	['Sleep', 'Alcohol_Use']	{'Alcohol_Use', 'Sleep'}
Pain-MAP_NormalElevated_vs_H (syn)	BMI	0.021704099700711542	0.05119381320334991	42.39594267865812	AgeGroup_3	['Pain', 'MAP_NormalElevated_vs_H']	{'Pain', 'MAP_NormalElevated_vs_H'}
Pain-Alcohol_Use (syn)	Memory_Problems	0.005184129256354348	0.012252798756322304	42.30975599496725	AgeGroup_3	['Pain', 'Alcohol_Use']	{'Alcohol_Use', 'Pain'}
Pain-Alcohol_Use (syn)	Memory_Complaints	0.005184129256354348	0.012252798756322304	42.30975599496725	AgeGroup_3	['Pain', 'Alcohol_Use']	{'Alcohol_Use', 'Pain'}
Pain-WHR_Obesity (syn)	BMI	0.021691567940919684	0.05128591838686989	42.29536805267216	AgeGroup_3	['Pain', 'WHR_Obesity']	{'WHR_Obesity', 'Pain'}
MMSE_Spell-MAP_NormalElevated_vs_H (syn)	functionality_state	0.005347760783207707	0.01267405553185721	42.19455066900804	AgeGroup_3	['MMSE_Spell', 'MAP_NormalElevated_vs_H']	{'MMSE_Spell', 'MAP_NormalElevated_vs_H'}
Hearing-Memory_Complaints (syn)	Pain	0.011317693518076946	0.026823378276039506	42.19339339588963	AgeGroup_3	['Hearing', 'Memory_Complaints']	{'Hearing', 'Memory_Complaints'}
Hearing-Memory_Problems (syn)	Pain	0.011317693518076946	0.026823378276039506	42.19339339588963	AgeGroup_3	['Hearing', 'Memory_Problems']	{'Hearing', 'Memory_Problems'}
MMSE_Spell-functionality_state (syn)	Alcohol_Use	0.01222013226737292	0.028977256895508348	42.17145988469018	AgeGroup_3	['MMSE_Spell', 'functionality_state']	{'MMSE_Spell', 'functionality_state'}
General_Health-Physical_Activity (syn)	Sleep	0.025428040122817512	0.060759169234115604	41.850539504315584	AgeGroup_3	['General_Health', 'Physical_Activity']	{'General_Health', 'Physical_Activity'}
Sleep-General_Health (syn)	Pain	0.06324757400422626	0.15120938945041057	41.82780859978833	AgeGroup_3	['Sleep', 'General_Health']	{'General_Health', 'Sleep'}
Pain-Physical_Activity (syn)	functionality_state	0.1344842173908165	0.3226872269732096	41.67633737854203	AgeGroup_3	['Pain', 'Physical_Activity']	{'Physical_Activity', 'Pain'}
Health_vs_Peers-functionality_state (syn)	MAP_NormalElevated_vs_H	0.006682946190685435	0.01603936520440321	41.6659020199303	AgeGroup_3	['Health_vs_Peers', 'functionality_state']	{'Health_vs_Peers', 'functionality_state'}
MAP_NormalElevated_vs_H-functionality_state (syn)	Sleep	0.017479902632127054	0.04199296583059001	41.62578728695967	AgeGroup_3	['MAP_NormalElevated_vs_H', 'functionality_state']	{'functionality_state', 'MAP_NormalElevated_vs_H'}
Pain-Health_vs_Peers (syn)	General_Health	0.07320606929034829	0.17617999934469494	41.55186148407296	AgeGroup_3	['Pain', 'Health_vs_Peers']	{'Pain', 'Health_vs_Peers'}
Depression-Sleep (syn)	Pain	0.045628770318539784	0.11011129488792998	41.43877371070809	AgeGroup_3	['Depression', 'Sleep']	{'Sleep', 'Depression'}
Hearing-Alcohol_Use (syn)	Sleep	0.027720026208794424	0.06717467677913637	41.26558926354808	AgeGroup_3	['Hearing', 'Alcohol_Use']	{'Hearing', 'Alcohol_Use'}
Physical_Activity-BMI (syn)	grip_category	0.038230330352904116	0.09270745622672726	41.23760041415357	AgeGroup_3	['Physical_Activity', 'BMI']	{'Physical_Activity', 'BMI'}
Pain-functionality_state (syn)	BMI	0.020646249211651976	0.05013596271429035	41.180518122906484	AgeGroup_3	['Pain', 'functionality_state']	{'Pain', 'functionality_state'}
Memory_Problems-MAP_NormalElevated_vs_H (syn)	Pain	0.011251374560838138	0.027360563585641977	41.122597952414	AgeGroup_3	['Memory_Problems', 'MAP_NormalElevated_vs_H']	{'Memory_Problems', 'MAP_NormalElevated_vs_H'}
Memory_Complaints-MAP_NormalElevated_vs_H (syn)	Pain	0.011251374560838138	0.027360563585641977	41.122597952414	AgeGroup_3	['Memory_Complaints', 'MAP_NormalElevated_vs_H']	{'Memory_Complaints', 'MAP_NormalElevated_vs_H'}
Anxiety-grip_category (syn)	functionality_state	0.018006967439910936	0.04379608273377096	41.11547498293916	AgeGroup_3	['Anxiety', 'grip_category']	{'grip_category', 'Anxiety'}
Anxiety-Physical_Activity (syn)	General_Health	0.04371981324138859	0.10643946889709349	41.07481340747505	AgeGroup_3	['Anxiety', 'Physical_Activity']	{'Physical_Activity', 'Anxiety'}
Depression-MAP_NormalElevated_vs_H (syn)	grip_category	0.010702329093734213	0.026093456173714703	41.01537574204227	AgeGroup_3	['Depression', 'MAP_NormalElevated_vs_H']	{'Depression', 'MAP_NormalElevated_vs_H'}
Depression-BMI (syn)	MAP_NormalElevated_vs_H	0.005923199138232326	0.014452840842497205	40.98294032835207	AgeGroup_3	['Depression', 'BMI']	{'BMI', 'Depression'}
Alcohol_Use-MAP_NormalElevated_vs_H (syn)	Pain	0.011151023587905975	0.027260212612709805	40.90585699506584	AgeGroup_3	['Alcohol_Use', 'MAP_NormalElevated_vs_H']	{'Alcohol_Use', 'MAP_NormalElevated_vs_H'}
BMI-WHR_Obesity (syn)	Sleep	0.0070112363536785505	0.017141589718357213	40.90190273408598	AgeGroup_3	['BMI', 'WHR_Obesity']	{'WHR_Obesity', 'BMI'}
grip_category-WHR_Obesity (syn)	Sleep	0.01119963826073737	0.027390071119654597	40.88940920164578	AgeGroup_3	['grip_category', 'WHR_Obesity']	{'WHR_Obesity', 'grip_category'}
Anxiety-Depression (syn)	MMSE_Spell	0.000474812239576976	0.001166036666026712	40.720180883754374	AgeGroup_3	['Anxiety', 'Depression']	{'Depression', 'Anxiety'}
Alcohol_Use-WHR_Obesity (syn)	MAP_NormalElevated_vs_H	0.0030025322862074	0.0073765197734305555	40.70391429061444	AgeGroup_3	['Alcohol_Use', 'WHR_Obesity']	{'WHR_Obesity', 'Alcohol_Use'}
General_Health-WHR_Obesity (syn)	MAP_NormalElevated_vs_H	0.0029971130191791405	0.007371100506402297	40.6603195354065	AgeGroup_3	['General_Health', 'WHR_Obesity']	{'General_Health', 'WHR_Obesity'}
Sleep-Alcohol_Use (syn)	Hearing	0.012404567423147852	0.03050810151009374	40.65991264334736	AgeGroup_3	['Sleep', 'Alcohol_Use']	{'Alcohol_Use', 'Sleep'}
Depression-Hearing (syn)	BMI	0.005970512156066076	0.014782512540410148	40.38902141800869	AgeGroup_3	['Depression', 'Hearing']	{'Hearing', 'Depression'}
WHR_Obesity-MAP_NormalElevated_vs_H (syn)	grip_category	0.010043453249020395	0.024909797773362795	40.31928858033656	AgeGroup_3	['WHR_Obesity', 'MAP_NormalElevated_vs_H']	{'WHR_Obesity', 'MAP_NormalElevated_vs_H'}
Alcohol_Use-functionality_state (syn)	grip_category	0.049809638918866105	0.1235994580918646	40.299237300737495	AgeGroup_3	['Alcohol_Use', 'functionality_state']	{'Alcohol_Use', 'functionality_state'}
BMI-MAP_NormalElevated_vs_H (syn)	Sleep	0.005182633551064636	0.012880940079402518	40.23490148325441	AgeGroup_3	['BMI', 'MAP_NormalElevated_vs_H']	{'BMI', 'MAP_NormalElevated_vs_H'}
Sleep-General_Health (syn)	Hearing	0.014583189320951304	0.03624785910591413	40.23186384150323	AgeGroup_3	['Sleep', 'General_Health']	{'General_Health', 'Sleep'}
Depression-Physical_Activity (syn)	Health_vs_Peers	0.016105351562416624	0.040032243818738975	40.23094892042438	AgeGroup_3	['Depression', 'Physical_Activity']	{'Physical_Activity', 'Depression'}
Anxiety-Pain (syn)	grip_category	0.013757919128936247	0.03421046291083976	40.21553044982908	AgeGroup_3	['Anxiety', 'Pain']	{'Pain', 'Anxiety'}
Sleep-MMSE_Spell (syn)	MAP_NormalElevated_vs_H	0.005458150736793523	0.013592853723847366	40.154560975063816	AgeGroup_3	['Sleep', 'MMSE_Spell']	{'MMSE_Spell', 'Sleep'}
Hearing-Physical_Activity (syn)	BMI	0.006722524744913718	0.016763022365734927	40.103297593011284	AgeGroup_3	['Hearing', 'Physical_Activity']	{'Hearing', 'Physical_Activity'}
Sleep-grip_category (syn)	General_Health	0.020426357916212817	0.0509546017567562	40.08736642418059	AgeGroup_3	['Sleep', 'grip_category']	{'grip_category', 'Sleep'}
Anxiety-BMI (syn)	Hearing	0.011677316801210945	0.02915182905599702	40.056892412411855	AgeGroup_3	['Anxiety', 'BMI']	{'BMI', 'Anxiety'}
General_Health-WHR_Obesity (syn)	Alcohol_Use	0.00948912293170464	0.02369975288771694	40.03891085557539	AgeGroup_3	['General_Health', 'WHR_Obesity']	{'General_Health', 'WHR_Obesity'}
MMSE_Spell-Hearing (syn)	Memory_Complaints	0.014723500215413507	0.03694651503992276	39.85084980140603	AgeGroup_3	['MMSE_Spell', 'Hearing']	{'Hearing', 'MMSE_Spell'}
MMSE_Spell-Hearing (syn)	Memory_Problems	0.014723500215413507	0.03694651503992276	39.85084980140603	AgeGroup_3	['MMSE_Spell', 'Hearing']	{'Hearing', 'MMSE_Spell'}
Pain-Health_vs_Peers (syn)	Hearing	0.014329487459322238	0.036036053996776826	39.764307880668376	AgeGroup_3	['Pain', 'Health_vs_Peers']	{'Pain', 'Health_vs_Peers'}
Depression-Sleep (syn)	Memory_Problems	0.006698576679857427	0.01688479493447214	39.67224183565035	AgeGroup_3	['Depression', 'Sleep']	{'Sleep', 'Depression'}
Depression-Sleep (syn)	Memory_Complaints	0.006698576679857427	0.01688479493447214	39.67224183565035	AgeGroup_3	['Depression', 'Sleep']	{'Sleep', 'Depression'}
MMSE_Spell-Hearing (syn)	MAP_NormalElevated_vs_H	0.0019332464114978354	0.004879942709293078	39.61617024347998	AgeGroup_3	['MMSE_Spell', 'Hearing']	{'Hearing', 'MMSE_Spell'}
Anxiety-Memory_Complaints (syn)	Hearing	0.015324186665752486	0.03871657326217825	39.58043125867882	AgeGroup_3	['Anxiety', 'Memory_Complaints']	{'Memory_Complaints', 'Anxiety'}
Anxiety-Memory_Problems (syn)	Hearing	0.015324186665752486	0.03871657326217825	39.58043125867882	AgeGroup_3	['Anxiety', 'Memory_Problems']	{'Memory_Problems', 'Anxiety'}
MMSE_Spell-Hearing (syn)	Health_vs_Peers	0.014666352095863647	0.03719930656581227	39.426412613138986	AgeGroup_3	['MMSE_Spell', 'Hearing']	{'Hearing', 'MMSE_Spell'}
MMSE_Spell-BMI (syn)	Alcohol_Use	0.020633827903441752	0.05237286469458368	39.39793636221635	AgeGroup_3	['MMSE_Spell', 'BMI']	{'MMSE_Spell', 'BMI'}
Health_vs_Peers-BMI (syn)	Memory_Complaints	0.004038473148810734	0.010255621544490116	39.37814135682906	AgeGroup_3	['Health_vs_Peers', 'BMI']	{'Health_vs_Peers', 'BMI'}
Health_vs_Peers-BMI (syn)	Memory_Problems	0.004038473148810734	0.010255621544490116	39.37814135682906	AgeGroup_3	['Health_vs_Peers', 'BMI']	{'Health_vs_Peers', 'BMI'}
MMSE_Spell-Memory_Complaints (syn)	functionality_state	0.003518405055981291	0.008941044743747953	39.35116260816773	AgeGroup_3	['MMSE_Spell', 'Memory_Complaints']	{'MMSE_Spell', 'Memory_Complaints'}
MMSE_Spell-Memory_Problems (syn)	functionality_state	0.003518405055981291	0.008941044743747953	39.35116260816773	AgeGroup_3	['MMSE_Spell', 'Memory_Problems']	{'Memory_Problems', 'MMSE_Spell'}
MMSE_Spell-functionality_state (syn)	Memory_Complaints	0.006016913607443024	0.015300722412418467	39.32437596906889	AgeGroup_3	['MMSE_Spell', 'functionality_state']	{'MMSE_Spell', 'functionality_state'}
MMSE_Spell-functionality_state (syn)	Memory_Problems	0.006016913607443024	0.015300722412418467	39.32437596906889	AgeGroup_3	['MMSE_Spell', 'functionality_state']	{'MMSE_Spell', 'functionality_state'}
Depression-Health_vs_Peers (syn)	functionality_state	0.03084731167830547	0.07912047544659687	38.987773397704316	AgeGroup_3	['Depression', 'Health_vs_Peers']	{'Health_vs_Peers', 'Depression'}
Alcohol_Use-grip_category (syn)	Physical_Activity	0.016759245788532908	0.043028676558893655	38.94901523544283	AgeGroup_3	['Alcohol_Use', 'grip_category']	{'Alcohol_Use', 'grip_category'}
Health_vs_Peers-Memory_Problems (syn)	WHR_Obesity	0.002864105418622963	0.007372742654949053	38.84721809326132	AgeGroup_3	['Health_vs_Peers', 'Memory_Problems']	{'Memory_Problems', 'Health_vs_Peers'}
Health_vs_Peers-Memory_Complaints (syn)	WHR_Obesity	0.002864105418622963	0.007372742654949053	38.84721809326132	AgeGroup_3	['Health_vs_Peers', 'Memory_Complaints']	{'Health_vs_Peers', 'Memory_Complaints'}
Sleep-functionality_state (syn)	Depression	0.027991960682788423	0.0720854420698947	38.83164183920404	AgeGroup_3	['Sleep', 'functionality_state']	{'Sleep', 'functionality_state'}
Health_vs_Peers-grip_category (syn)	functionality_state	0.030569215657539218	0.07884237942583064	38.772568611144706	AgeGroup_3	['Health_vs_Peers', 'grip_category']	{'grip_category', 'Health_vs_Peers'}
Anxiety-Health_vs_Peers (syn)	Memory_Complaints	0.00452359028619586	0.011701955547317452	38.65670372703513	AgeGroup_3	['Anxiety', 'Health_vs_Peers']	{'Health_vs_Peers', 'Anxiety'}
Anxiety-Health_vs_Peers (syn)	Memory_Problems	0.00452359028619586	0.011701955547317452	38.65670372703513	AgeGroup_3	['Anxiety', 'Health_vs_Peers']	{'Health_vs_Peers', 'Anxiety'}
Physical_Activity-Memory_Problems (syn)	Anxiety	0.005795069280771943	0.015027333840223568	38.5635225941432	AgeGroup_3	['Physical_Activity', 'Memory_Problems']	{'Memory_Problems', 'Physical_Activity'}
Physical_Activity-Memory_Complaints (syn)	Anxiety	0.005795069280771943	0.015027333840223568	38.5635225941432	AgeGroup_3	['Physical_Activity', 'Memory_Complaints']	{'Physical_Activity', 'Memory_Complaints'}
Hearing-WHR_Obesity (syn)	BMI	0.01760109730602544	0.04573175380075575	38.48769365528808	AgeGroup_3	['Hearing', 'WHR_Obesity']	{'Hearing', 'WHR_Obesity'}
Depression-functionality_state (syn)	General_Health	0.045139784021450566	0.1174842147990284	38.421999158497904	AgeGroup_3	['Depression', 'functionality_state']	{'functionality_state', 'Depression'}
Hearing-MAP_NormalElevated_vs_H (syn)	Sleep	0.01146834127058365	0.029871771745216644	38.39190178741263	AgeGroup_3	['Hearing', 'MAP_NormalElevated_vs_H']	{'Hearing', 'MAP_NormalElevated_vs_H'}
WHR_Obesity-functionality_state (syn)	Hearing	0.00739242356242059	0.019256485526811612	38.38926657789038	AgeGroup_3	['WHR_Obesity', 'functionality_state']	{'WHR_Obesity', 'functionality_state'}
Hearing-MAP_NormalElevated_vs_H (syn)	Depression	0.0018164318036379794	0.004738641437342948	38.332332750977024	AgeGroup_3	['Hearing', 'MAP_NormalElevated_vs_H']	{'Hearing', 'MAP_NormalElevated_vs_H'}
BMI-Memory_Problems (syn)	Pain	0.014546920828096334	0.03795629005772665	38.32545490081442	AgeGroup_3	['BMI', 'Memory_Problems']	{'Memory_Problems', 'BMI'}
BMI-Memory_Complaints (syn)	Pain	0.014546920828096334	0.03795629005772665	38.32545490081442	AgeGroup_3	['BMI', 'Memory_Complaints']	{'Memory_Complaints', 'BMI'}
MMSE_Spell-General_Health (syn)	Hearing	0.013452998757716494	0.03511766854267932	38.30834823606457	AgeGroup_3	['MMSE_Spell', 'General_Health']	{'General_Health', 'MMSE_Spell'}
Health_vs_Peers-Physical_Activity (syn)	Depression	0.01545411102953792	0.04055696585175425	38.1047021269454	AgeGroup_3	['Health_vs_Peers', 'Physical_Activity']	{'Physical_Activity', 'Health_vs_Peers'}
Pain-BMI (syn)	Hearing	0.008391110689798257	0.022058621600556196	38.04005001648281	AgeGroup_3	['Pain', 'BMI']	{'Pain', 'BMI'}
Sleep-Pain (syn)	Physical_Activity	0.02552481450622651	0.06712690047055876	38.024717851260625	AgeGroup_3	['Sleep', 'Pain']	{'Pain', 'Sleep'}
WHR_Obesity-MAP_NormalElevated_vs_H (syn)	functionality_state	0.007477045221367554	0.019670527411693454	38.011412022042215	AgeGroup_3	['WHR_Obesity', 'MAP_NormalElevated_vs_H']	{'WHR_Obesity', 'MAP_NormalElevated_vs_H'}
Anxiety-Pain (syn)	Sleep	0.05469884896512862	0.14427797558866107	37.912126741420295	AgeGroup_3	['Anxiety', 'Pain']	{'Pain', 'Anxiety'}
Sleep-MAP_NormalElevated_vs_H (syn)	Physical_Activity	0.00928279271218443	0.024695817534165103	37.588521616432715	AgeGroup_3	['Sleep', 'MAP_NormalElevated_vs_H']	{'Sleep', 'MAP_NormalElevated_vs_H'}
Depression-grip_category (syn)	WHR_Obesity	0.005020947384682961	0.013360800110364269	37.57969091078686	AgeGroup_3	['Depression', 'grip_category']	{'grip_category', 'Depression'}
Depression-Physical_Activity (syn)	grip_category	0.016939150339098222	0.045170620149686064	37.50037144268861	AgeGroup_3	['Depression', 'Physical_Activity']	{'Physical_Activity', 'Depression'}
General_Health-grip_category (syn)	Sleep	0.022164542510082805	0.059158170042024096	37.46657899380223	AgeGroup_3	['General_Health', 'grip_category']	{'General_Health', 'grip_category'}
Physical_Activity-Alcohol_Use (syn)	WHR_Obesity	0.008538219323262803	0.022793231492509173	37.45945074119405	AgeGroup_3	['Physical_Activity', 'Alcohol_Use']	{'Alcohol_Use', 'Physical_Activity'}
Sleep-MAP_NormalElevated_vs_H (syn)	Hearing	0.010861175912191014	0.029042129335631293	37.39800131964024	AgeGroup_3	['Sleep', 'MAP_NormalElevated_vs_H']	{'Sleep', 'MAP_NormalElevated_vs_H'}
Sleep-Health_vs_Peers (syn)	MMSE_Spell	0.004214347947873585	0.011274849913706983	37.378306408763336	AgeGroup_3	['Sleep', 'Health_vs_Peers']	{'Health_vs_Peers', 'Sleep'}
Sleep-Health_vs_Peers (syn)	Hearing	0.01267915420333942	0.033958670549544184	37.337015843541636	AgeGroup_3	['Sleep', 'Health_vs_Peers']	{'Health_vs_Peers', 'Sleep'}
Anxiety-Sleep (syn)	Pain	0.0379893657204722	0.10177143766442229	37.328121319988675	AgeGroup_3	['Anxiety', 'Sleep']	{'Sleep', 'Anxiety'}
Anxiety-Health_vs_Peers (syn)	Hearing	0.012693958833592664	0.03401830987714863	37.31507790785241	AgeGroup_3	['Anxiety', 'Health_vs_Peers']	{'Health_vs_Peers', 'Anxiety'}
Pain-functionality_state (syn)	Health_vs_Peers	0.028978898900513344	0.0776836000735675	37.30375378209803	AgeGroup_3	['Pain', 'functionality_state']	{'Pain', 'functionality_state'}
Health_vs_Peers-Physical_Activity (syn)	Memory_Complaints	0.007952868798377496	0.021331908582188593	37.28156234936178	AgeGroup_3	['Health_vs_Peers', 'Physical_Activity']	{'Physical_Activity', 'Health_vs_Peers'}
Health_vs_Peers-Physical_Activity (syn)	Memory_Problems	0.007952868798377496	0.021331908582188593	37.28156234936178	AgeGroup_3	['Health_vs_Peers', 'Physical_Activity']	{'Physical_Activity', 'Health_vs_Peers'}
Hearing-Memory_Complaints (syn)	Depression	0.005863650729103572	0.015747123594022527	37.2363288704317	AgeGroup_3	['Hearing', 'Memory_Complaints']	{'Hearing', 'Memory_Complaints'}
Hearing-Memory_Problems (syn)	Depression	0.005863650729103572	0.015747123594022527	37.2363288704317	AgeGroup_3	['Hearing', 'Memory_Problems']	{'Hearing', 'Memory_Problems'}
Hearing-Health_vs_Peers (syn)	grip_category	0.011527126165287546	0.03095727436622461	37.23559777557166	AgeGroup_3	['Hearing', 'Health_vs_Peers']	{'Hearing', 'Health_vs_Peers'}
Alcohol_Use-WHR_Obesity (syn)	Physical_Activity	0.006770263258920415	0.018208766584154663	37.181339151285094	AgeGroup_3	['Alcohol_Use', 'WHR_Obesity']	{'WHR_Obesity', 'Alcohol_Use'}
Anxiety-grip_category (syn)	Pain	0.027544537312079134	0.07409036979537668	37.17694673160876	AgeGroup_3	['Anxiety', 'grip_category']	{'grip_category', 'Anxiety'}
Pain-General_Health (syn)	BMI	0.017446045617697085	0.04693575912033546	37.170051032877375	AgeGroup_3	['Pain', 'General_Health']	{'General_Health', 'Pain'}
Health_vs_Peers-BMI (syn)	Sleep	0.0045347124907164195	0.012233019019054296	37.069446909655724	AgeGroup_3	['Health_vs_Peers', 'BMI']	{'Health_vs_Peers', 'BMI'}
Sleep-functionality_state (syn)	Memory_Complaints	0.00354677043060589	0.00958855400676062	36.989627717642946	AgeGroup_3	['Sleep', 'functionality_state']	{'Sleep', 'functionality_state'}
Sleep-functionality_state (syn)	Memory_Problems	0.00354677043060589	0.00958855400676062	36.989627717642946	AgeGroup_3	['Sleep', 'functionality_state']	{'Sleep', 'functionality_state'}
Depression-Alcohol_Use (syn)	Physical_Activity	0.014500401945204243	0.03920819608056416	36.98308872820654	AgeGroup_3	['Depression', 'Alcohol_Use']	{'Alcohol_Use', 'Depression'}
MMSE_Spell-WHR_Obesity (syn)	MAP_NormalElevated_vs_H	0.0025595493924195673	0.006933536879642724	36.915494023469556	AgeGroup_3	['MMSE_Spell', 'WHR_Obesity']	{'WHR_Obesity', 'MMSE_Spell'}
Anxiety-MMSE_Spell (syn)	grip_category	0.005926480357495636	0.016070312328752934	36.878439175646896	AgeGroup_3	['Anxiety', 'MMSE_Spell']	{'MMSE_Spell', 'Anxiety'}
MMSE_Spell-Pain (syn)	Hearing	0.007950226788346094	0.02161773769910403	36.776405093839216	AgeGroup_3	['MMSE_Spell', 'Pain']	{'Pain', 'MMSE_Spell'}
MMSE_Spell-Pain (syn)	grip_category	0.011945427033254592	0.03248706590904503	36.76979345164179	AgeGroup_3	['MMSE_Spell', 'Pain']	{'Pain', 'MMSE_Spell'}
MMSE_Spell-General_Health (syn)	MAP_NormalElevated_vs_H	0.0013845366146825497	0.0037775718390232176	36.65149661430542	AgeGroup_3	['MMSE_Spell', 'General_Health']	{'General_Health', 'MMSE_Spell'}
MMSE_Spell-Memory_Complaints (syn)	General_Health	0.003293676154694312	0.00901248615154263	36.54570003561722	AgeGroup_3	['MMSE_Spell', 'Memory_Complaints']	{'MMSE_Spell', 'Memory_Complaints'}
MMSE_Spell-Memory_Problems (syn)	General_Health	0.003293676154694312	0.00901248615154263	36.54570003561722	AgeGroup_3	['MMSE_Spell', 'Memory_Problems']	{'Memory_Problems', 'MMSE_Spell'}
Pain-WHR_Obesity (syn)	grip_category	0.011752311554830917	0.03220485533673443	36.49235940341473	AgeGroup_3	['Pain', 'WHR_Obesity']	{'WHR_Obesity', 'Pain'}
Hearing-BMI (syn)	MAP_NormalElevated_vs_H	0.0048203015674459	0.013216864354470666	36.470840875471424	AgeGroup_3	['Hearing', 'BMI']	{'Hearing', 'BMI'}
BMI-functionality_state (syn)	grip_category	0.02980197699468475	0.08171636989822102	36.47002067248406	AgeGroup_3	['BMI', 'functionality_state']	{'functionality_state', 'BMI'}
Depression-Health_vs_Peers (syn)	General_Health	0.058771645410549016	0.16119476996136525	36.46002002709843	AgeGroup_3	['Depression', 'Health_vs_Peers']	{'Health_vs_Peers', 'Depression'}
Anxiety-Alcohol_Use (syn)	Sleep	0.04831168228336218	0.1329523465343352	36.33759278621352	AgeGroup_3	['Anxiety', 'Alcohol_Use']	{'Alcohol_Use', 'Anxiety'}
Health_vs_Peers-MAP_NormalElevated_vs_H (syn)	WHR_Obesity	0.001042470121198542	0.002871825503829882	36.29991166971316	AgeGroup_3	['Health_vs_Peers', 'MAP_NormalElevated_vs_H']	{'Health_vs_Peers', 'MAP_NormalElevated_vs_H'}
Sleep-Health_vs_Peers (syn)	Physical_Activity	0.014488859724579544	0.040064936287524375	36.1634413208618	AgeGroup_3	['Sleep', 'Health_vs_Peers']	{'Health_vs_Peers', 'Sleep'}
Sleep-General_Health (syn)	Anxiety	0.04656096118575536	0.12907031164800115	36.07410611414327	AgeGroup_3	['Sleep', 'General_Health']	{'General_Health', 'Sleep'}
Physical_Activity-Memory_Complaints (syn)	Sleep	0.00569348075085045	0.01583662395323225	35.95135407435379	AgeGroup_3	['Physical_Activity', 'Memory_Complaints']	{'Physical_Activity', 'Memory_Complaints'}
Physical_Activity-Memory_Problems (syn)	Sleep	0.00569348075085045	0.01583662395323225	35.95135407435379	AgeGroup_3	['Physical_Activity', 'Memory_Problems']	{'Memory_Problems', 'Physical_Activity'}
Sleep-BMI (syn)	grip_category	0.03041139838765943	0.08464293082350151	35.92904698807472	AgeGroup_3	['Sleep', 'BMI']	{'Sleep', 'BMI'}
BMI-Memory_Problems (syn)	Sleep	0.004527293247755601	0.012658593135308465	35.764584573997205	AgeGroup_3	['BMI', 'Memory_Problems']	{'Memory_Problems', 'BMI'}
BMI-Memory_Complaints (syn)	Sleep	0.004527293247755601	0.012658593135308465	35.764584573997205	AgeGroup_3	['BMI', 'Memory_Complaints']	{'Memory_Complaints', 'BMI'}
Anxiety-functionality_state (syn)	WHR_Obesity	0.0056047637038828795	0.01567880723648036	35.74738575037841	AgeGroup_3	['Anxiety', 'functionality_state']	{'functionality_state', 'Anxiety'}
Depression-Memory_Complaints (syn)	Physical_Activity	0.013655646391785316	0.038363440527145236	35.59546850893846	AgeGroup_3	['Depression', 'Memory_Complaints']	{'Memory_Complaints', 'Depression'}
Depression-Memory_Problems (syn)	Physical_Activity	0.013655646391785316	0.038363440527145236	35.59546850893846	AgeGroup_3	['Depression', 'Memory_Problems']	{'Memory_Problems', 'Depression'}
Pain-General_Health (syn)	Physical_Activity	0.027063700501296643	0.0760610129551409	35.58156728369923	AgeGroup_3	['Pain', 'General_Health']	{'General_Health', 'Pain'}
Pain-Alcohol_Use (syn)	MAP_NormalElevated_vs_H	0.00849442043265801	0.023935201070720162	35.48923782825121	AgeGroup_3	['Pain', 'Alcohol_Use']	{'Alcohol_Use', 'Pain'}
Sleep-functionality_state (syn)	Pain	0.06218175875781636	0.1760082928256577	35.32888011101247	AgeGroup_3	['Sleep', 'functionality_state']	{'Sleep', 'functionality_state'}
Pain-Hearing (syn)	Health_vs_Peers	0.01573943092395638	0.04462267103768234	35.27227429004633	AgeGroup_3	['Pain', 'Hearing']	{'Hearing', 'Pain'}
Alcohol_Use-grip_category (syn)	MAP_NormalElevated_vs_H	0.00873202929239359	0.024780362987965446	35.237697271158986	AgeGroup_3	['Alcohol_Use', 'grip_category']	{'Alcohol_Use', 'grip_category'}
Pain-Memory_Problems (syn)	BMI	0.01601821824819279	0.04550793175083116	35.19873927889555	AgeGroup_3	['Pain', 'Memory_Problems']	{'Memory_Problems', 'Pain'}
Pain-Memory_Complaints (syn)	BMI	0.01601821824819279	0.04550793175083116	35.19873927889555	AgeGroup_3	['Pain', 'Memory_Complaints']	{'Pain', 'Memory_Complaints'}
General_Health-BMI (syn)	MAP_NormalElevated_vs_H	0.005134127084380772	0.014651479116594509	35.04169813521267	AgeGroup_3	['General_Health', 'BMI']	{'General_Health', 'BMI'}
Pain-Memory_Problems (syn)	MMSE_Spell	0.0057977767665329735	0.016566848839661908	34.99625561049842	AgeGroup_3	['Pain', 'Memory_Problems']	{'Memory_Problems', 'Pain'}
Pain-Memory_Complaints (syn)	MMSE_Spell	0.0057977767665329735	0.016566848839661908	34.99625561049842	AgeGroup_3	['Pain', 'Memory_Complaints']	{'Pain', 'Memory_Complaints'}
Sleep-Health_vs_Peers (syn)	Pain	0.03419896990958092	0.09798104185353103	34.903660200617125	AgeGroup_3	['Sleep', 'Health_vs_Peers']	{'Health_vs_Peers', 'Sleep'}
Depression-Sleep (syn)	functionality_state	0.023055055296136634	0.0661049060231284	34.87646633681056	AgeGroup_3	['Depression', 'Sleep']	{'Sleep', 'Depression'}
MMSE_Spell-MAP_NormalElevated_vs_H (syn)	Hearing	0.004863180575499052	0.01400016308715869	34.73659946118547	AgeGroup_3	['MMSE_Spell', 'MAP_NormalElevated_vs_H']	{'MMSE_Spell', 'MAP_NormalElevated_vs_H'}
Pain-WHR_Obesity (syn)	MAP_NormalElevated_vs_H	0.008383281731402754	0.024154929004394924	34.706298370313725	AgeGroup_3	['Pain', 'WHR_Obesity']	{'WHR_Obesity', 'Pain'}
MMSE_Spell-Physical_Activity (syn)	Memory_Complaints	0.006228064344603255	0.018014241179347492	34.573004117117335	AgeGroup_3	['MMSE_Spell', 'Physical_Activity']	{'Physical_Activity', 'MMSE_Spell'}
MMSE_Spell-Physical_Activity (syn)	Memory_Problems	0.006228064344603255	0.018014241179347492	34.573004117117335	AgeGroup_3	['MMSE_Spell', 'Physical_Activity']	{'Physical_Activity', 'MMSE_Spell'}
Anxiety-General_Health (syn)	Hearing	0.011871722682674809	0.03435826683776984	34.55274021454509	AgeGroup_3	['Anxiety', 'General_Health']	{'General_Health', 'Anxiety'}
Pain-functionality_state (syn)	Hearing	0.0072027235688354565	0.020870234479593384	34.511943676905865	AgeGroup_3	['Pain', 'functionality_state']	{'Pain', 'functionality_state'}
Anxiety-Physical_Activity (syn)	Health_vs_Peers	0.012887853302089535	0.03739255398909132	34.466362757273444	AgeGroup_3	['Anxiety', 'Physical_Activity']	{'Physical_Activity', 'Anxiety'}
Pain-BMI (syn)	Health_vs_Peers	0.015165495073734648	0.044305187387309986	34.22961501360987	AgeGroup_3	['Pain', 'BMI']	{'Pain', 'BMI'}
WHR_Obesity-functionality_state (syn)	Sleep	0.014115013157412449	0.041296144895652295	34.179977799570565	AgeGroup_3	['WHR_Obesity', 'functionality_state']	{'WHR_Obesity', 'functionality_state'}
Hearing-Physical_Activity (syn)	Anxiety	0.008343947915135253	0.02455458925602806	33.98121560142508	AgeGroup_3	['Hearing', 'Physical_Activity']	{'Hearing', 'Physical_Activity'}
Health_vs_Peers-grip_category (syn)	Pain	0.013465852959117237	0.03971931839393728	33.90252779658135	AgeGroup_3	['Health_vs_Peers', 'grip_category']	{'grip_category', 'Health_vs_Peers'}
Depression-MMSE_Spell (syn)	Physical_Activity	0.02081980586867174	0.061456077125531	33.87753797910811	AgeGroup_3	['Depression', 'MMSE_Spell']	{'MMSE_Spell', 'Depression'}
Hearing-Alcohol_Use (syn)	WHR_Obesity	0.006507031332712765	0.019220726582175888	33.85424221552053	AgeGroup_3	['Hearing', 'Alcohol_Use']	{'Hearing', 'Alcohol_Use'}
Hearing-Physical_Activity (syn)	Health_vs_Peers	0.012668230842011925	0.037446274450663335	33.83041711853799	AgeGroup_3	['Hearing', 'Physical_Activity']	{'Hearing', 'Physical_Activity'}
Sleep-Hearing (syn)	Health_vs_Peers	0.011627207092299315	0.03444656941423697	33.75432529282211	AgeGroup_3	['Sleep', 'Hearing']	{'Hearing', 'Sleep'}
Sleep-Physical_Activity (syn)	Depression	0.02239476009755505	0.06648824148466136	33.68228666826969	AgeGroup_3	['Sleep', 'Physical_Activity']	{'Physical_Activity', 'Sleep'}
Alcohol_Use-functionality_state (syn)	Hearing	0.005807684425884722	0.0172465570637865	33.67445690409375	AgeGroup_3	['Alcohol_Use', 'functionality_state']	{'Alcohol_Use', 'functionality_state'}
Hearing-grip_category (syn)	Anxiety	0.009048669222801727	0.026900802043941494	33.63717263158567	AgeGroup_3	['Hearing', 'grip_category']	{'Hearing', 'grip_category'}
General_Health-BMI (syn)	Pain	0.04456059813946696	0.13249229172099453	33.6325967047983	AgeGroup_3	['General_Health', 'BMI']	{'General_Health', 'BMI'}
General_Health-grip_category (syn)	MMSE_Spell	0.004502100920032479	0.01340981810036128	33.57316919840386	AgeGroup_3	['General_Health', 'grip_category']	{'General_Health', 'grip_category'}
Anxiety-Alcohol_Use (syn)	Hearing	0.008807937646978325	0.0262824499017644	33.512620322305	AgeGroup_3	['Anxiety', 'Alcohol_Use']	{'Alcohol_Use', 'Anxiety'}
Physical_Activity-grip_category (syn)	MMSE_Spell	0.018000305903860894	0.053857696761868495	33.4219749192936	AgeGroup_3	['Physical_Activity', 'grip_category']	{'Physical_Activity', 'grip_category'}
Hearing-Memory_Problems (syn)	Physical_Activity	0.006141472619860538	0.01844228316045985	33.301042861264705	AgeGroup_3	['Hearing', 'Memory_Problems']	{'Hearing', 'Memory_Problems'}
Hearing-Memory_Complaints (syn)	Physical_Activity	0.006141472619860538	0.01844228316045985	33.301042861264705	AgeGroup_3	['Hearing', 'Memory_Complaints']	{'Hearing', 'Memory_Complaints'}
Sleep-Memory_Problems (syn)	functionality_state	0.010433610059779184	0.031419525953917476	33.20740763269948	AgeGroup_3	['Sleep', 'Memory_Problems']	{'Memory_Problems', 'Sleep'}
Sleep-Memory_Complaints (syn)	functionality_state	0.010433610059779184	0.031419525953917476	33.20740763269948	AgeGroup_3	['Sleep', 'Memory_Complaints']	{'Sleep', 'Memory_Complaints'}
Anxiety-MAP_NormalElevated_vs_H (syn)	functionality_state	0.009312702450610834	0.028191804156001997	33.033368134505054	AgeGroup_3	['Anxiety', 'MAP_NormalElevated_vs_H']	{'Anxiety', 'MAP_NormalElevated_vs_H'}
Pain-BMI (syn)	Alcohol_Use	0.018715650121455256	0.05666163664656182	33.0305498201505	AgeGroup_3	['Pain', 'BMI']	{'Pain', 'BMI'}
WHR_Obesity-functionality_state (syn)	MMSE_Spell	0.0013352441831279125	0.004043116243381097	33.02512474910444	AgeGroup_3	['WHR_Obesity', 'functionality_state']	{'WHR_Obesity', 'functionality_state'}
MMSE_Spell-MAP_NormalElevated_vs_H (syn)	WHR_Obesity	0.0017639261496479282	0.0053461453742477336	32.994354365010764	AgeGroup_3	['MMSE_Spell', 'MAP_NormalElevated_vs_H']	{'MMSE_Spell', 'MAP_NormalElevated_vs_H'}
Sleep-grip_category (syn)	BMI	0.026186884701105584	0.07937652946512562	32.99071511133639	AgeGroup_3	['Sleep', 'grip_category']	{'grip_category', 'Sleep'}
Physical_Activity-WHR_Obesity (syn)	BMI	0.013851609500580018	0.042050885729681686	32.940113532026835	AgeGroup_3	['Physical_Activity', 'WHR_Obesity']	{'WHR_Obesity', 'Physical_Activity'}
Hearing-grip_category (syn)	Depression	0.005101372166648053	0.015510157073609424	32.890525495244994	AgeGroup_3	['Hearing', 'grip_category']	{'Hearing', 'grip_category'}
Alcohol_Use-Memory_Complaints (syn)	functionality_state	0.006529781024138389	0.019882015865365456	32.84265070682944	AgeGroup_3	['Alcohol_Use', 'Memory_Complaints']	{'Alcohol_Use', 'Memory_Complaints'}
Alcohol_Use-Memory_Problems (syn)	functionality_state	0.006529781024138389	0.019882015865365456	32.84265070682944	AgeGroup_3	['Alcohol_Use', 'Memory_Problems']	{'Memory_Problems', 'Alcohol_Use'}
grip_category-WHR_Obesity (syn)	BMI	0.025092177851330673	0.07671526578297264	32.70819385846411	AgeGroup_3	['grip_category', 'WHR_Obesity']	{'WHR_Obesity', 'grip_category'}
Depression-BMI (syn)	Pain	0.023910466390607718	0.0731461025272746	32.6886403574162	AgeGroup_3	['Depression', 'BMI']	{'BMI', 'Depression'}
Sleep-MMSE_Spell (syn)	Health_vs_Peers	0.004542011349546529	0.013902539317779475	32.67037226600689	AgeGroup_3	['Sleep', 'MMSE_Spell']	{'MMSE_Spell', 'Sleep'}
Memory_Problems-functionality_state (syn)	Hearing	0.011093649560578832	0.0340150592563706	32.61393571878352	AgeGroup_3	['Memory_Problems', 'functionality_state']	{'Memory_Problems', 'functionality_state'}
Memory_Complaints-functionality_state (syn)	Hearing	0.011093649560578832	0.0340150592563706	32.61393571878352	AgeGroup_3	['Memory_Complaints', 'functionality_state']	{'functionality_state', 'Memory_Complaints'}
Anxiety-Health_vs_Peers (syn)	Physical_Activity	0.011467184033686165	0.0351713220824607	32.603790118554116	AgeGroup_3	['Anxiety', 'Health_vs_Peers']	{'Health_vs_Peers', 'Anxiety'}
Physical_Activity-grip_category (syn)	Anxiety	0.005098760405131999	0.015695277845253843	32.48595186018853	AgeGroup_3	['Physical_Activity', 'grip_category']	{'Physical_Activity', 'grip_category'}
Depression-General_Health (syn)	Hearing	0.010815520256227775	0.033325078868849105	32.45459762838753	AgeGroup_3	['Depression', 'General_Health']	{'General_Health', 'Depression'}
Hearing-MAP_NormalElevated_vs_H (syn)	functionality_state	0.00507954143658219	0.01567898172622028	32.397138572382985	AgeGroup_3	['Hearing', 'MAP_NormalElevated_vs_H']	{'Hearing', 'MAP_NormalElevated_vs_H'}
Sleep-Hearing (syn)	General_Health	0.01476701193496515	0.04568760793696322	32.321700788843465	AgeGroup_3	['Sleep', 'Hearing']	{'Hearing', 'Sleep'}
Sleep-Health_vs_Peers (syn)	functionality_state	0.02300118970142542	0.07127435346971683	32.27134106687927	AgeGroup_3	['Sleep', 'Health_vs_Peers']	{'Health_vs_Peers', 'Sleep'}
Alcohol_Use-functionality_state (syn)	Sleep	0.018499938666859207	0.05735241984969017	32.25659652259494	AgeGroup_3	['Alcohol_Use', 'functionality_state']	{'Alcohol_Use', 'functionality_state'}
Pain-Alcohol_Use (syn)	Sleep	0.03238491449664007	0.10064511863121509	32.177332529464465	AgeGroup_3	['Pain', 'Alcohol_Use']	{'Alcohol_Use', 'Pain'}
grip_category-functionality_state (syn)	Alcohol_Use	0.03434663507798471	0.10681697157387973	32.15466097934534	AgeGroup_3	['grip_category', 'functionality_state']	{'grip_category', 'functionality_state'}
grip_category-MAP_NormalElevated_vs_H (syn)	Pain	0.008135933928175	0.02531578655670268	32.13778845050701	AgeGroup_3	['grip_category', 'MAP_NormalElevated_vs_H']	{'grip_category', 'MAP_NormalElevated_vs_H'}
Alcohol_Use-grip_category (syn)	BMI	0.024551327497109324	0.07642990375765223	32.12267226576381	AgeGroup_3	['Alcohol_Use', 'grip_category']	{'Alcohol_Use', 'grip_category'}
Anxiety-Pain (syn)	Hearing	0.008271315023615273	0.025758590791769474	32.11089880840131	AgeGroup_3	['Anxiety', 'Pain']	{'Pain', 'Anxiety'}
Depression-Physical_Activity (syn)	General_Health	0.03405173851403729	0.10674327061555655	31.9005950610948	AgeGroup_3	['Depression', 'Physical_Activity']	{'Physical_Activity', 'Depression'}
grip_category-WHR_Obesity (syn)	Depression	0.004875413509468066	0.015284198416429438	31.898391898834156	AgeGroup_3	['grip_category', 'WHR_Obesity']	{'WHR_Obesity', 'grip_category'}
Anxiety-Health_vs_Peers (syn)	General_Health	0.047848959283612276	0.15006804463378168	31.884842239652293	AgeGroup_3	['Anxiety', 'Health_vs_Peers']	{'Health_vs_Peers', 'Anxiety'}
General_Health-Memory_Problems (syn)	MMSE_Spell	0.0045607951151006385	0.014317288928730612	31.85515873712974	AgeGroup_3	['General_Health', 'Memory_Problems']	{'General_Health', 'Memory_Problems'}
General_Health-Memory_Complaints (syn)	MMSE_Spell	0.0045607951151006385	0.014317288928730612	31.85515873712974	AgeGroup_3	['General_Health', 'Memory_Complaints']	{'General_Health', 'Memory_Complaints'}
Depression-Pain (syn)	Sleep	0.031726759982471944	0.09998696411704698	31.730896384984636	AgeGroup_3	['Depression', 'Pain']	{'Pain', 'Depression'}
Hearing-Alcohol_Use (syn)	BMI	0.014812939772594827	0.04669949311755	31.719701400844585	AgeGroup_3	['Hearing', 'Alcohol_Use']	{'Hearing', 'Alcohol_Use'}
Hearing-grip_category (syn)	Physical_Activity	0.012887083405481588	0.04068418894322297	31.675900983220345	AgeGroup_3	['Hearing', 'grip_category']	{'Hearing', 'grip_category'}
Pain-grip_category (syn)	Physical_Activity	0.017946821420573873	0.05674861138557982	31.625128760655937	AgeGroup_3	['Pain', 'grip_category']	{'Pain', 'grip_category'}
Sleep-General_Health (syn)	MAP_NormalElevated_vs_H	0.003763972259687452	0.01191026305045088	31.6027634632718	AgeGroup_3	['Sleep', 'General_Health']	{'General_Health', 'Sleep'}
Alcohol_Use-MAP_NormalElevated_vs_H (syn)	Anxiety	0.00024891894489193406	0.000788414344012791	31.57209743610343	AgeGroup_3	['Alcohol_Use', 'MAP_NormalElevated_vs_H']	{'Alcohol_Use', 'MAP_NormalElevated_vs_H'}
MMSE_Spell-Hearing (syn)	grip_category	0.009023364597890165	0.028668315550292117	31.475042829289006	AgeGroup_3	['MMSE_Spell', 'Hearing']	{'Hearing', 'MMSE_Spell'}
Health_vs_Peers-functionality_state (syn)	General_Health	0.04665809378367963	0.14877006624842537	31.362554954951143	AgeGroup_3	['Health_vs_Peers', 'functionality_state']	{'Health_vs_Peers', 'functionality_state'}
Depression-functionality_state (syn)	Memory_Problems	0.00467185900973091	0.014896843391646243	31.361402458931437	AgeGroup_3	['Depression', 'functionality_state']	{'functionality_state', 'Depression'}
Depression-functionality_state (syn)	Memory_Complaints	0.00467185900973091	0.014896843391646243	31.361402458931437	AgeGroup_3	['Depression', 'functionality_state']	{'functionality_state', 'Depression'}
Sleep-grip_category (syn)	Alcohol_Use	0.03343425120859852	0.10694523417838833	31.262965073159815	AgeGroup_3	['Sleep', 'grip_category']	{'grip_category', 'Sleep'}
WHR_Obesity-functionality_state (syn)	Alcohol_Use	0.006377799309499117	0.02040448414073681	31.25685151121303	AgeGroup_3	['WHR_Obesity', 'functionality_state']	{'WHR_Obesity', 'functionality_state'}
Depression-BMI (syn)	Sleep	0.019094419098813372	0.061155756400482916	31.222603108319326	AgeGroup_3	['Depression', 'BMI']	{'BMI', 'Depression'}
Alcohol_Use-WHR_Obesity (syn)	BMI	0.014738833846108801	0.04730251268777065	31.158670033863345	AgeGroup_3	['Alcohol_Use', 'WHR_Obesity']	{'WHR_Obesity', 'Alcohol_Use'}
Sleep-MMSE_Spell (syn)	General_Health	0.013785816728642064	0.04431406056918548	31.109351189153404	AgeGroup_3	['Sleep', 'MMSE_Spell']	{'MMSE_Spell', 'Sleep'}
Anxiety-Physical_Activity (syn)	Memory_Complaints	0.005297701280427903	0.01708387811517214	31.009945427572628	AgeGroup_3	['Anxiety', 'Physical_Activity']	{'Physical_Activity', 'Anxiety'}
Anxiety-Physical_Activity (syn)	Memory_Problems	0.005297701280427903	0.01708387811517214	31.009945427572628	AgeGroup_3	['Anxiety', 'Physical_Activity']	{'Physical_Activity', 'Anxiety'}
Physical_Activity-MAP_NormalElevated_vs_H (syn)	Pain	0.018765616534591648	0.060597100044847474	30.967845855170218	AgeGroup_3	['Physical_Activity', 'MAP_NormalElevated_vs_H']	{'Physical_Activity', 'MAP_NormalElevated_vs_H'}
Depression-MAP_NormalElevated_vs_H (syn)	BMI	0.004608684358131154	0.015016853239806019	30.69008056837537	AgeGroup_3	['Depression', 'MAP_NormalElevated_vs_H']	{'Depression', 'MAP_NormalElevated_vs_H'}
Memory_Problems-grip_category (syn)	Physical_Activity	0.01169958801227379	0.03834216827546811	30.513631697139466	AgeGroup_3	['Memory_Problems', 'grip_category']	{'Memory_Problems', 'grip_category'}
Memory_Complaints-grip_category (syn)	Physical_Activity	0.01169958801227379	0.03834216827546811	30.513631697139466	AgeGroup_3	['Memory_Complaints', 'grip_category']	{'grip_category', 'Memory_Complaints'}
Pain-Health_vs_Peers (syn)	MAP_NormalElevated_vs_H	0.006614687792646251	0.021707633398543712	30.471713204305388	AgeGroup_3	['Pain', 'Health_vs_Peers']	{'Pain', 'Health_vs_Peers'}
Physical_Activity-Memory_Complaints (syn)	Depression	0.010929502655342614	0.03603235747755895	30.33246620665755	AgeGroup_3	['Physical_Activity', 'Memory_Complaints']	{'Physical_Activity', 'Memory_Complaints'}
Physical_Activity-Memory_Problems (syn)	Depression	0.010929502655342614	0.03603235747755895	30.33246620665755	AgeGroup_3	['Physical_Activity', 'Memory_Problems']	{'Memory_Problems', 'Physical_Activity'}
Health_vs_Peers-Memory_Complaints (syn)	Pain	0.010785883784510855	0.03560757002255423	30.290985253076684	AgeGroup_3	['Health_vs_Peers', 'Memory_Complaints']	{'Health_vs_Peers', 'Memory_Complaints'}
Health_vs_Peers-Memory_Problems (syn)	Pain	0.010785883784510855	0.03560757002255423	30.290985253076684	AgeGroup_3	['Health_vs_Peers', 'Memory_Problems']	{'Memory_Problems', 'Health_vs_Peers'}
Sleep-grip_category (syn)	Depression	0.019232373859932858	0.06356530497453591	30.256086819118217	AgeGroup_3	['Sleep', 'grip_category']	{'grip_category', 'Sleep'}
Pain-Memory_Complaints (syn)	grip_category	0.008843043254386243	0.02929558703628974	30.18558134176309	AgeGroup_3	['Pain', 'Memory_Complaints']	{'Pain', 'Memory_Complaints'}
Pain-Memory_Problems (syn)	grip_category	0.008843043254386243	0.02929558703628974	30.18558134176309	AgeGroup_3	['Pain', 'Memory_Problems']	{'Memory_Problems', 'Pain'}
Sleep-Pain (syn)	Anxiety	0.03563043815025818	0.11813978861250393	30.159558069910965	AgeGroup_3	['Sleep', 'Pain']	{'Pain', 'Sleep'}
MMSE_Spell-BMI (syn)	Memory_Problems	0.0038659112576145687	0.012848734098463372	30.08787657981736	AgeGroup_3	['MMSE_Spell', 'BMI']	{'MMSE_Spell', 'BMI'}
MMSE_Spell-BMI (syn)	Memory_Complaints	0.0038659112576145687	0.012848734098463372	30.08787657981736	AgeGroup_3	['MMSE_Spell', 'BMI']	{'MMSE_Spell', 'BMI'}
Health_vs_Peers-grip_category (syn)	Depression	0.0070895426083050555	0.023571144422170526	30.077210004435678	AgeGroup_3	['Health_vs_Peers', 'grip_category']	{'grip_category', 'Health_vs_Peers'}
Pain-Physical_Activity (syn)	grip_category	0.012854195919094383	0.042796319960550916	30.035750576085075	AgeGroup_3	['Pain', 'Physical_Activity']	{'Physical_Activity', 'Pain'}
Sleep-WHR_Obesity (syn)	BMI	0.012331933934317245	0.041166197544678866	29.95645619426725	AgeGroup_3	['Sleep', 'WHR_Obesity']	{'WHR_Obesity', 'Sleep'}
Anxiety-Hearing (syn)	grip_category	0.008255659551713602	0.027685807752650664	29.81910307790531	AgeGroup_3	['Anxiety', 'Hearing']	{'Hearing', 'Anxiety'}
Hearing-Alcohol_Use (syn)	grip_category	0.031034243835581312	0.10452893860805332	29.689619208656453	AgeGroup_3	['Hearing', 'Alcohol_Use']	{'Hearing', 'Alcohol_Use'}
Pain-Health_vs_Peers (syn)	BMI	0.012431086123838244	0.04192079962647661	29.653742854625655	AgeGroup_3	['Pain', 'Health_vs_Peers']	{'Pain', 'Health_vs_Peers'}
Hearing-WHR_Obesity (syn)	Physical_Activity	0.0023490763778240336	0.007927994610023827	29.630146000023245	AgeGroup_3	['Hearing', 'WHR_Obesity']	{'Hearing', 'WHR_Obesity'}
Depression-Memory_Problems (syn)	Hearing	0.0096313632544189	0.032552772950210675	29.58692111774941	AgeGroup_3	['Depression', 'Memory_Problems']	{'Memory_Problems', 'Depression'}
Depression-Memory_Complaints (syn)	Hearing	0.0096313632544189	0.032552772950210675	29.58692111774941	AgeGroup_3	['Depression', 'Memory_Complaints']	{'Memory_Complaints', 'Depression'}
MMSE_Spell-functionality_state (syn)	grip_category	0.011039413238968747	0.037356617674833066	29.55142602860948	AgeGroup_3	['MMSE_Spell', 'functionality_state']	{'MMSE_Spell', 'functionality_state'}
Health_vs_Peers-Memory_Complaints (syn)	Depression	0.006586290980643242	0.02235099957305836	29.46754555255901	AgeGroup_3	['Health_vs_Peers', 'Memory_Complaints']	{'Health_vs_Peers', 'Memory_Complaints'}
Health_vs_Peers-Memory_Problems (syn)	Depression	0.006586290980643242	0.02235099957305836	29.46754555255901	AgeGroup_3	['Health_vs_Peers', 'Memory_Problems']	{'Memory_Problems', 'Health_vs_Peers'}
MMSE_Spell-MAP_NormalElevated_vs_H (syn)	General_Health	0.0015855180626088222	0.005392577035770431	29.401862079885916	AgeGroup_3	['MMSE_Spell', 'MAP_NormalElevated_vs_H']	{'MMSE_Spell', 'MAP_NormalElevated_vs_H'}
Pain-Alcohol_Use (syn)	Physical_Activity	0.01612588815298016	0.054927678117986115	29.358401275111838	AgeGroup_3	['Pain', 'Alcohol_Use']	{'Alcohol_Use', 'Pain'}
Anxiety-Depression (syn)	Health_vs_Peers	0.006521364118963089	0.022279854796403258	29.27022720101328	AgeGroup_3	['Anxiety', 'Depression']	{'Depression', 'Anxiety'}
Anxiety-Physical_Activity (syn)	Pain	0.019018963829785414	0.06556479631308294	29.007889750723326	AgeGroup_3	['Anxiety', 'Physical_Activity']	{'Physical_Activity', 'Anxiety'}
Hearing-MAP_NormalElevated_vs_H (syn)	Health_vs_Peers	0.009162215971553502	0.03169517044150212	28.907293584250183	AgeGroup_3	['Hearing', 'MAP_NormalElevated_vs_H']	{'Hearing', 'MAP_NormalElevated_vs_H'}
Health_vs_Peers-MAP_NormalElevated_vs_H (syn)	Anxiety	0.003624784766151375	0.012545526809248496	28.893045475612887	AgeGroup_3	['Health_vs_Peers', 'MAP_NormalElevated_vs_H']	{'Health_vs_Peers', 'MAP_NormalElevated_vs_H'}
Physical_Activity-grip_category (syn)	BMI	0.02074968168356462	0.07218214562719141	28.746279988313482	AgeGroup_3	['Physical_Activity', 'grip_category']	{'Physical_Activity', 'grip_category'}
Memory_Complaints-WHR_Obesity (syn)	MMSE_Spell	0.0037074560281391963	0.012908966794880631	28.720005923397984	AgeGroup_3	['Memory_Complaints', 'WHR_Obesity']	{'WHR_Obesity', 'Memory_Complaints'}
Memory_Problems-WHR_Obesity (syn)	MMSE_Spell	0.0037074560281391963	0.012908966794880631	28.720005923397984	AgeGroup_3	['Memory_Problems', 'WHR_Obesity']	{'Memory_Problems', 'WHR_Obesity'}
Depression-MAP_NormalElevated_vs_H (syn)	Pain	0.020282096757826603	0.07064420832515347	28.71020461362434	AgeGroup_3	['Depression', 'MAP_NormalElevated_vs_H']	{'Depression', 'MAP_NormalElevated_vs_H'}
BMI-functionality_state (syn)	Alcohol_Use	0.012850363552519416	0.04476661184691885	28.705240406537193	AgeGroup_3	['BMI', 'functionality_state']	{'functionality_state', 'BMI'}
Memory_Problems-MAP_NormalElevated_vs_H (syn)	functionality_state	0.0032773985761682623	0.011446274005126753	28.632885904184413	AgeGroup_3	['Memory_Problems', 'MAP_NormalElevated_vs_H']	{'Memory_Problems', 'MAP_NormalElevated_vs_H'}
Memory_Complaints-MAP_NormalElevated_vs_H (syn)	functionality_state	0.0032773985761682623	0.011446274005126753	28.632885904184413	AgeGroup_3	['Memory_Complaints', 'MAP_NormalElevated_vs_H']	{'Memory_Complaints', 'MAP_NormalElevated_vs_H'}
Depression-grip_category (syn)	Hearing	0.008839326515078906	0.03088297875482901	28.622001087562666	AgeGroup_3	['Depression', 'grip_category']	{'grip_category', 'Depression'}
Physical_Activity-Alcohol_Use (syn)	grip_category	0.029387021305899326	0.10288171607837132	28.563891064485574	AgeGroup_3	['Physical_Activity', 'Alcohol_Use']	{'Alcohol_Use', 'Physical_Activity'}
grip_category-MAP_NormalElevated_vs_H (syn)	WHR_Obesity	0.0032838994185496115	0.011531937135690356	28.476563650232055	AgeGroup_3	['grip_category', 'MAP_NormalElevated_vs_H']	{'grip_category', 'MAP_NormalElevated_vs_H'}
Pain-General_Health (syn)	Sleep	0.027295025659567533	0.09592927324341508	28.453280981612316	AgeGroup_3	['Pain', 'General_Health']	{'General_Health', 'Pain'}
grip_category-functionality_state (syn)	Memory_Complaints	0.002964125793553131	0.010452755634111782	28.35736237705519	AgeGroup_3	['grip_category', 'functionality_state']	{'grip_category', 'functionality_state'}
grip_category-functionality_state (syn)	Memory_Problems	0.002964125793553131	0.010452755634111782	28.35736237705519	AgeGroup_3	['grip_category', 'functionality_state']	{'grip_category', 'functionality_state'}
Hearing-functionality_state (syn)	Sleep	0.00997805832290888	0.03522850071696481	28.323823381174428	AgeGroup_3	['Hearing', 'functionality_state']	{'Hearing', 'functionality_state'}
Memory_Problems-WHR_Obesity (syn)	Pain	0.0013273341479315102	0.0046996395337049225	28.243318203707364	AgeGroup_3	['Memory_Problems', 'WHR_Obesity']	{'Memory_Problems', 'WHR_Obesity'}
Memory_Complaints-WHR_Obesity (syn)	Pain	0.0013273341479315102	0.0046996395337049225	28.243318203707364	AgeGroup_3	['Memory_Complaints', 'WHR_Obesity']	{'WHR_Obesity', 'Memory_Complaints'}
Depression-Alcohol_Use (syn)	functionality_state	0.0169078329215905	0.05995768364858228	28.199609946056164	AgeGroup_3	['Depression', 'Alcohol_Use']	{'Alcohol_Use', 'Depression'}
WHR_Obesity-functionality_state (syn)	grip_category	0.010332524625488055	0.03664972906135236	28.192635771443786	AgeGroup_3	['WHR_Obesity', 'functionality_state']	{'WHR_Obesity', 'functionality_state'}
Anxiety-Pain (syn)	WHR_Obesity	0.0020190231660319785	0.007198945763366977	28.04609497554643	AgeGroup_3	['Anxiety', 'Pain']	{'Pain', 'Anxiety'}
Memory_Problems-grip_category (syn)	functionality_state	0.010050841739880799	0.035861520502661094	28.02681425383226	AgeGroup_3	['Memory_Problems', 'grip_category']	{'Memory_Problems', 'grip_category'}
Memory_Complaints-grip_category (syn)	functionality_state	0.010050841739880799	0.035861520502661094	28.02681425383226	AgeGroup_3	['Memory_Complaints', 'grip_category']	{'grip_category', 'Memory_Complaints'}
Hearing-Physical_Activity (syn)	General_Health	0.020194476373005494	0.07211958683893446	28.001375573748167	AgeGroup_3	['Hearing', 'Physical_Activity']	{'Hearing', 'Physical_Activity'}
Pain-functionality_state (syn)	General_Health	0.03388342803005858	0.12129742120899759	27.934170151628233	AgeGroup_3	['Pain', 'functionality_state']	{'Pain', 'functionality_state'}
Anxiety-MAP_NormalElevated_vs_H (syn)	Pain	0.018154977449548828	0.06507719988167598	27.897600822651235	AgeGroup_3	['Anxiety', 'MAP_NormalElevated_vs_H']	{'Anxiety', 'MAP_NormalElevated_vs_H'}
General_Health-functionality_state (syn)	Pain	0.044146425122660524	0.15854978409139092	27.8438885146723	AgeGroup_3	['General_Health', 'functionality_state']	{'General_Health', 'functionality_state'}
Depression-BMI (syn)	Health_vs_Peers	0.005751512948573031	0.020684451838839532	27.80597229931577	AgeGroup_3	['Depression', 'BMI']	{'BMI', 'Depression'}
Hearing-BMI (syn)	Pain	0.010118713903641432	0.036510166743864446	27.714784143903938	AgeGroup_3	['Hearing', 'BMI']	{'Hearing', 'BMI'}
Anxiety-Hearing (syn)	Health_vs_Peers	0.00862805686696044	0.031161011336909062	27.68862914516778	AgeGroup_3	['Anxiety', 'Hearing']	{'Hearing', 'Anxiety'}
Alcohol_Use-Memory_Complaints (syn)	MMSE_Spell	0.005616885741320484	0.020401308556811472	27.531987596183626	AgeGroup_3	['Alcohol_Use', 'Memory_Complaints']	{'Alcohol_Use', 'Memory_Complaints'}
Alcohol_Use-Memory_Problems (syn)	MMSE_Spell	0.005616885741320484	0.020401308556811472	27.531987596183626	AgeGroup_3	['Alcohol_Use', 'Memory_Problems']	{'Memory_Problems', 'Alcohol_Use'}
Sleep-General_Health (syn)	Physical_Activity	0.019681129370886057	0.07152597298562131	27.516059620527646	AgeGroup_3	['Sleep', 'General_Health']	{'General_Health', 'Sleep'}
Physical_Activity-Alcohol_Use (syn)	MMSE_Spell	0.013558737840227958	0.04941612869823554	27.437879488750983	AgeGroup_3	['Physical_Activity', 'Alcohol_Use']	{'Alcohol_Use', 'Physical_Activity'}
Depression-MAP_NormalElevated_vs_H (syn)	Hearing	0.0013573402866301721	0.004949591816561637	27.423277250629607	AgeGroup_3	['Depression', 'MAP_NormalElevated_vs_H']	{'Depression', 'MAP_NormalElevated_vs_H'}
Sleep-WHR_Obesity (syn)	Physical_Activity	0.004919342428393209	0.017971341741122783	27.373261825724242	AgeGroup_3	['Sleep', 'WHR_Obesity']	{'WHR_Obesity', 'Sleep'}
Anxiety-Physical_Activity (syn)	WHR_Obesity	0.0005543731453500992	0.0020260681814646283	27.362018239156562	AgeGroup_3	['Anxiety', 'Physical_Activity']	{'Physical_Activity', 'Anxiety'}
Hearing-Memory_Problems (syn)	MAP_NormalElevated_vs_H	0.001448988589407973	0.005298706356352587	27.346082080407975	AgeGroup_3	['Hearing', 'Memory_Problems']	{'Hearing', 'Memory_Problems'}
Hearing-Memory_Complaints (syn)	MAP_NormalElevated_vs_H	0.001448988589407973	0.005298706356352587	27.346082080407975	AgeGroup_3	['Hearing', 'Memory_Complaints']	{'Hearing', 'Memory_Complaints'}
Pain-Memory_Complaints (syn)	Physical_Activity	0.014515953800200935	0.05362435271455504	27.06970446332479	AgeGroup_3	['Pain', 'Memory_Complaints']	{'Pain', 'Memory_Complaints'}
Pain-Memory_Problems (syn)	Physical_Activity	0.014515953800200935	0.05362435271455504	27.06970446332479	AgeGroup_3	['Pain', 'Memory_Problems']	{'Memory_Problems', 'Pain'}
Depression-WHR_Obesity (syn)	functionality_state	0.015838126359762957	0.05888797708675472	26.895347986618678	AgeGroup_3	['Depression', 'WHR_Obesity']	{'WHR_Obesity', 'Depression'}
Physical_Activity-grip_category (syn)	Hearing	0.008107633387565195	0.030151285627315293	26.889843065995684	AgeGroup_3	['Physical_Activity', 'grip_category']	{'Physical_Activity', 'grip_category'}
Pain-grip_category (syn)	MAP_NormalElevated_vs_H	0.005914571496015794	0.022020119268774983	26.85985222797039	AgeGroup_3	['Pain', 'grip_category']	{'Pain', 'grip_category'}
Pain-grip_category (syn)	Anxiety	0.01665085305866511	0.062092024430957835	26.816411948654924	AgeGroup_3	['Pain', 'grip_category']	{'Pain', 'grip_category'}
Pain-Physical_Activity (syn)	Sleep	0.02499887579545275	0.09325907993002776	26.805835757986667	AgeGroup_3	['Pain', 'Physical_Activity']	{'Physical_Activity', 'Pain'}
Anxiety-Pain (syn)	General_Health	0.03215186432236743	0.12012441505722854	26.765470039583494	AgeGroup_3	['Anxiety', 'Pain']	{'Pain', 'Anxiety'}
Physical_Activity-grip_category (syn)	Depression	0.009294854797408231	0.034759127658679945	26.740759689598104	AgeGroup_3	['Physical_Activity', 'grip_category']	{'Physical_Activity', 'grip_category'}
Depression-grip_category (syn)	Memory_Complaints	0.004508594221404999	0.016866379969744653	26.731250152626888	AgeGroup_3	['Depression', 'grip_category']	{'grip_category', 'Depression'}
Depression-grip_category (syn)	Memory_Problems	0.004508594221404999	0.016866379969744653	26.731250152626888	AgeGroup_3	['Depression', 'grip_category']	{'grip_category', 'Depression'}
Pain-General_Health (syn)	Hearing	0.008305893308762092	0.031142189498817578	26.670871388402073	AgeGroup_3	['Pain', 'General_Health']	{'General_Health', 'Pain'}
BMI-Alcohol_Use (syn)	Pain	0.011895922039705981	0.04465639856954391	26.638785080665045	AgeGroup_3	['BMI', 'Alcohol_Use']	{'Alcohol_Use', 'BMI'}
Hearing-BMI (syn)	Physical_Activity	0.004465709687965374	0.01679978184160187	26.581950468587547	AgeGroup_3	['Hearing', 'BMI']	{'Hearing', 'BMI'}
General_Health-Alcohol_Use (syn)	Hearing	0.007838503119783959	0.029503172904746786	26.568339429427322	AgeGroup_3	['General_Health', 'Alcohol_Use']	{'General_Health', 'Alcohol_Use'}
Alcohol_Use-functionality_state (syn)	MMSE_Spell	0.005335071048188678	0.020119493863679668	26.516924751371175	AgeGroup_3	['Alcohol_Use', 'functionality_state']	{'Alcohol_Use', 'functionality_state'}
Hearing-Physical_Activity (syn)	Memory_Complaints	0.00802502719519913	0.03032044451698246	26.467379759898694	AgeGroup_3	['Hearing', 'Physical_Activity']	{'Hearing', 'Physical_Activity'}
Hearing-Physical_Activity (syn)	Memory_Problems	0.00802502719519913	0.03032044451698246	26.467379759898694	AgeGroup_3	['Hearing', 'Physical_Activity']	{'Hearing', 'Physical_Activity'}
Pain-grip_category (syn)	functionality_state	0.039462125604320136	0.15005139805401793	26.299072261968476	AgeGroup_3	['Pain', 'grip_category']	{'Pain', 'grip_category'}
Anxiety-functionality_state (syn)	Pain	0.04046207602635514	0.15428861009419642	26.224927427664426	AgeGroup_3	['Anxiety', 'functionality_state']	{'functionality_state', 'Anxiety'}
MMSE_Spell-functionality_state (syn)	WHR_Obesity	0.0028418663187794813	0.010843319584259544	26.2084530175133	AgeGroup_3	['MMSE_Spell', 'functionality_state']	{'MMSE_Spell', 'functionality_state'}
Sleep-MAP_NormalElevated_vs_H (syn)	Alcohol_Use	0.014068348484751287	0.05368128727565773	26.207174229092505	AgeGroup_3	['Sleep', 'MAP_NormalElevated_vs_H']	{'Sleep', 'MAP_NormalElevated_vs_H'}
Anxiety-Depression (syn)	Pain	0.017864862447116905	0.06821418922035667	26.189364194312848	AgeGroup_3	['Anxiety', 'Depression']	{'Depression', 'Anxiety'}
Anxiety-Hearing (syn)	Memory_Problems	0.007857960830822866	0.030080975655332125	26.12269269740249	AgeGroup_3	['Anxiety', 'Hearing']	{'Hearing', 'Anxiety'}
Anxiety-Hearing (syn)	Memory_Complaints	0.007857960830822866	0.030080975655332125	26.12269269740249	AgeGroup_3	['Anxiety', 'Hearing']	{'Hearing', 'Anxiety'}
Depression-Hearing (syn)	functionality_state	0.015241492612250614	0.0583656309925376	26.113814505319628	AgeGroup_3	['Depression', 'Hearing']	{'Hearing', 'Depression'}
Hearing-functionality_state (syn)	BMI	0.00327619596313587	0.012551762409705056	26.101481658087366	AgeGroup_3	['Hearing', 'functionality_state']	{'Hearing', 'functionality_state'}
Depression-Pain (syn)	General_Health	0.030522718757676294	0.11793671193661534	25.880591595669227	AgeGroup_3	['Depression', 'Pain']	{'Pain', 'Depression'}
Anxiety-functionality_state (syn)	BMI	0.0010885857288298144	0.0042275638894083015	25.749716794514843	AgeGroup_3	['Anxiety', 'functionality_state']	{'functionality_state', 'Anxiety'}
Depression-Memory_Complaints (syn)	grip_category	0.005593719449445665	0.021793147498064425	25.6673316690142	AgeGroup_3	['Depression', 'Memory_Complaints']	{'Memory_Complaints', 'Depression'}
Depression-Memory_Problems (syn)	grip_category	0.005593719449445665	0.021793147498064425	25.6673316690142	AgeGroup_3	['Depression', 'Memory_Problems']	{'Memory_Problems', 'Depression'}
Hearing-Memory_Problems (syn)	Sleep	0.006352208392867814	0.0247624120945532	25.652623696804806	AgeGroup_3	['Hearing', 'Memory_Problems']	{'Hearing', 'Memory_Problems'}
Hearing-Memory_Complaints (syn)	Sleep	0.006352208392867814	0.0247624120945532	25.652623696804806	AgeGroup_3	['Hearing', 'Memory_Complaints']	{'Hearing', 'Memory_Complaints'}
Sleep-functionality_state (syn)	General_Health	0.024631102681814673	0.09619915824209233	25.604280881365586	AgeGroup_3	['Sleep', 'functionality_state']	{'Sleep', 'functionality_state'}
BMI-grip_category (syn)	Alcohol_Use	0.024836174734796084	0.0973065112306911	25.52365141929227	AgeGroup_3	['BMI', 'grip_category']	{'grip_category', 'BMI'}
Memory_Complaints-MAP_NormalElevated_vs_H (syn)	MMSE_Spell	0.003227992305080265	0.012692964841426823	25.431349928149682	AgeGroup_3	['Memory_Complaints', 'MAP_NormalElevated_vs_H']	{'Memory_Complaints', 'MAP_NormalElevated_vs_H'}
Memory_Problems-MAP_NormalElevated_vs_H (syn)	MMSE_Spell	0.003227992305080265	0.012692964841426823	25.431349928149682	AgeGroup_3	['Memory_Problems', 'MAP_NormalElevated_vs_H']	{'Memory_Problems', 'MAP_NormalElevated_vs_H'}
BMI-Alcohol_Use (syn)	Physical_Activity	0.003680265387438137	0.014473572715640223	25.427484006497043	AgeGroup_3	['BMI', 'Alcohol_Use']	{'Alcohol_Use', 'BMI'}
Health_vs_Peers-functionality_state (syn)	Hearing	0.007244573221545768	0.028524089567750516	25.39808748089376	AgeGroup_3	['Health_vs_Peers', 'functionality_state']	{'Health_vs_Peers', 'functionality_state'}
Depression-grip_category (syn)	Sleep	0.015778641378364083	0.06225983095817858	25.34321268710635	AgeGroup_3	['Depression', 'grip_category']	{'grip_category', 'Depression'}
Anxiety-Hearing (syn)	Physical_Activity	0.0037243475600595606	0.014724095337592148	25.294236927079066	AgeGroup_3	['Anxiety', 'Hearing']	{'Hearing', 'Anxiety'}
Hearing-BMI (syn)	functionality_state	0.0038997791599471123	0.015446925495412133	25.2463130032276	AgeGroup_3	['Hearing', 'BMI']	{'Hearing', 'BMI'}
grip_category-functionality_state (syn)	Anxiety	0.007172961272497001	0.02844842403888776	25.2139143549459	AgeGroup_3	['grip_category', 'functionality_state']	{'grip_category', 'functionality_state'}
MAP_NormalElevated_vs_H-functionality_state (syn)	Alcohol_Use	0.005845462213169332	0.023204107613987536	25.19149760211275	AgeGroup_3	['MAP_NormalElevated_vs_H', 'functionality_state']	{'functionality_state', 'MAP_NormalElevated_vs_H'}
MMSE_Spell-Hearing (syn)	WHR_Obesity	0.0013432320193051785	0.00533987723440103	25.154735967555403	AgeGroup_3	['MMSE_Spell', 'Hearing']	{'Hearing', 'MMSE_Spell'}
Physical_Activity-functionality_state (syn)	Hearing	0.004102557235208798	0.016331196143036908	25.120984398671837	AgeGroup_3	['Physical_Activity', 'functionality_state']	{'Physical_Activity', 'functionality_state'}
MMSE_Spell-Pain (syn)	Sleep	0.022756207607754795	0.09101641174232979	25.0023124095227	AgeGroup_3	['MMSE_Spell', 'Pain']	{'Pain', 'MMSE_Spell'}
Hearing-Physical_Activity (syn)	Pain	0.0141462385321257	0.056596601495969345	24.994855094140515	AgeGroup_3	['Hearing', 'Physical_Activity']	{'Hearing', 'Physical_Activity'}
Depression-Hearing (syn)	grip_category	0.006457233073903062	0.02588738127484013	24.943554565632436	AgeGroup_3	['Depression', 'Hearing']	{'Hearing', 'Depression'}
Depression-Pain (syn)	Health_vs_Peers	0.009505754691307279	0.03812355315999508	24.934073304799238	AgeGroup_3	['Depression', 'Pain']	{'Pain', 'Depression'}
General_Health-grip_category (syn)	functionality_state	0.023991310630620682	0.09676921923194197	24.792295340439757	AgeGroup_3	['General_Health', 'grip_category']	{'General_Health', 'grip_category'}
Pain-MAP_NormalElevated_vs_H (syn)	grip_category	0.0067048977680872765	0.027157441549990793	24.68898904097816	AgeGroup_3	['Pain', 'MAP_NormalElevated_vs_H']	{'Pain', 'MAP_NormalElevated_vs_H'}
Pain-General_Health (syn)	functionality_state	0.036024222577257056	0.14641115416582717	24.604834776765404	AgeGroup_3	['Pain', 'General_Health']	{'General_Health', 'Pain'}
Physical_Activity-Memory_Problems (syn)	Health_vs_Peers	0.00802913733216859	0.03283009217083532	24.456639629240183	AgeGroup_3	['Physical_Activity', 'Memory_Problems']	{'Memory_Problems', 'Physical_Activity'}
Physical_Activity-Memory_Complaints (syn)	Health_vs_Peers	0.00802913733216859	0.03283009217083532	24.456639629240183	AgeGroup_3	['Physical_Activity', 'Memory_Complaints']	{'Physical_Activity', 'Memory_Complaints'}
General_Health-Health_vs_Peers (syn)	functionality_state	0.02333592706250051	0.0961138356638218	24.27946705209309	AgeGroup_3	['General_Health', 'Health_vs_Peers']	{'General_Health', 'Health_vs_Peers'}
MMSE_Spell-Alcohol_Use (syn)	functionality_state	0.004280608169604276	0.01763284301083135	24.276335738796185	AgeGroup_3	['MMSE_Spell', 'Alcohol_Use']	{'Alcohol_Use', 'MMSE_Spell'}
Physical_Activity-grip_category (syn)	Pain	0.013397787763171503	0.05522927127342735	24.258490931090066	AgeGroup_3	['Physical_Activity', 'grip_category']	{'Physical_Activity', 'grip_category'}
Alcohol_Use-grip_category (syn)	MMSE_Spell	0.0047190786548437615	0.019503501470334743	24.196058651425155	AgeGroup_3	['Alcohol_Use', 'grip_category']	{'Alcohol_Use', 'grip_category'}
Hearing-Physical_Activity (syn)	Alcohol_Use	0.003486860297261108	0.014474740572279272	24.08927662537062	AgeGroup_3	['Hearing', 'Physical_Activity']	{'Hearing', 'Physical_Activity'}
Pain-Health_vs_Peers (syn)	functionality_state	0.03480853419497802	0.14519546578354808	23.973568325383706	AgeGroup_3	['Pain', 'Health_vs_Peers']	{'Pain', 'Health_vs_Peers'}
Anxiety-Pain (syn)	Memory_Complaints	0.00208373810709941	0.00879288611968319	23.69799948204592	AgeGroup_3	['Anxiety', 'Pain']	{'Pain', 'Anxiety'}
Anxiety-Pain (syn)	Memory_Problems	0.00208373810709941	0.00879288611968319	23.69799948204592	AgeGroup_3	['Anxiety', 'Pain']	{'Pain', 'Anxiety'}
Pain-MAP_NormalElevated_vs_H (syn)	Hearing	0.004242116398304614	0.01790962730906255	23.686234923258493	AgeGroup_3	['Pain', 'MAP_NormalElevated_vs_H']	{'Pain', 'MAP_NormalElevated_vs_H'}
Sleep-WHR_Obesity (syn)	General_Health	0.010068544979018238	0.042541866721713686	23.667379348633936	AgeGroup_3	['Sleep', 'WHR_Obesity']	{'WHR_Obesity', 'Sleep'}
Physical_Activity-functionality_state (syn)	Health_vs_Peers	0.015080778556431973	0.06378547972948612	23.64296485718925	AgeGroup_3	['Physical_Activity', 'functionality_state']	{'Physical_Activity', 'functionality_state'}
Physical_Activity-MAP_NormalElevated_vs_H (syn)	Hearing	0.0011580858981269002	0.004899074605777518	23.63887042587921	AgeGroup_3	['Physical_Activity', 'MAP_NormalElevated_vs_H']	{'Physical_Activity', 'MAP_NormalElevated_vs_H'}
Depression-Pain (syn)	MAP_NormalElevated_vs_H	0.004623639404805298	0.01971658501070276	23.45050830199777	AgeGroup_3	['Depression', 'Pain']	{'Pain', 'Depression'}
Sleep-Physical_Activity (syn)	Health_vs_Peers	0.0072895744820111715	0.03121646673833353	23.351696215701573	AgeGroup_3	['Sleep', 'Physical_Activity']	{'Physical_Activity', 'Sleep'}
Anxiety-BMI (syn)	grip_category	0.01588679414350526	0.06804562680429967	23.347266958383585	AgeGroup_3	['Anxiety', 'BMI']	{'BMI', 'Anxiety'}
grip_category-WHR_Obesity (syn)	MAP_NormalElevated_vs_H	0.004925819061712857	0.021199834877815876	23.235176547848386	AgeGroup_3	['grip_category', 'WHR_Obesity']	{'WHR_Obesity', 'grip_category'}
Health_vs_Peers-BMI (syn)	Physical_Activity	0.006981131941381261	0.030145675223236294	23.157988300756994	AgeGroup_3	['Health_vs_Peers', 'BMI']	{'Health_vs_Peers', 'BMI'}
Anxiety-Physical_Activity (syn)	grip_category	0.008395859401788972	0.036260751114445884	23.154124345880287	AgeGroup_3	['Anxiety', 'Physical_Activity']	{'Physical_Activity', 'Anxiety'}
Hearing-functionality_state (syn)	MAP_NormalElevated_vs_H	0.0028167483448290685	0.012173167358546844	23.13899301525182	AgeGroup_3	['Hearing', 'functionality_state']	{'Hearing', 'functionality_state'}
grip_category-functionality_state (syn)	Pain	0.0342482201145547	0.1480747541823961	23.129006901722285	AgeGroup_3	['grip_category', 'functionality_state']	{'grip_category', 'functionality_state'}
Pain-functionality_state (syn)	Depression	0.01503915439154016	0.06544673448546866	22.97922808490827	AgeGroup_3	['Pain', 'functionality_state']	{'Pain', 'functionality_state'}
Anxiety-MAP_NormalElevated_vs_H (syn)	Hearing	0.005285062822312299	0.023006255958798957	22.97228558952452	AgeGroup_3	['Anxiety', 'MAP_NormalElevated_vs_H']	{'Anxiety', 'MAP_NormalElevated_vs_H'}
Anxiety-Sleep (syn)	Alcohol_Use	0.011871639544844945	0.051733560073459056	22.947656275709257	AgeGroup_3	['Anxiety', 'Sleep']	{'Sleep', 'Anxiety'}
Sleep-Hearing (syn)	functionality_state	0.0062434298795619545	0.027229345773700238	22.929048429772557	AgeGroup_3	['Sleep', 'Hearing']	{'Hearing', 'Sleep'}
Sleep-Hearing (syn)	Alcohol_Use	0.011622204855932803	0.05123514364683923	22.684048543015635	AgeGroup_3	['Sleep', 'Hearing']	{'Hearing', 'Sleep'}
Pain-WHR_Obesity (syn)	Sleep	0.02115231316320833	0.0932820372251491	22.675655241270405	AgeGroup_3	['Pain', 'WHR_Obesity']	{'WHR_Obesity', 'Pain'}
General_Health-functionality_state (syn)	Sleep	0.010299602644011016	0.045630731755309115	22.571635930016974	AgeGroup_3	['General_Health', 'functionality_state']	{'General_Health', 'functionality_state'}
General_Health-Physical_Activity (syn)	grip_category	0.008202705121975918	0.03636744039710771	22.555079577798047	AgeGroup_3	['General_Health', 'Physical_Activity']	{'General_Health', 'Physical_Activity'}
Sleep-Memory_Problems (syn)	Depression	0.012800202890830394	0.05689368427793668	22.498460160004615	AgeGroup_3	['Sleep', 'Memory_Problems']	{'Memory_Problems', 'Sleep'}
Sleep-Memory_Complaints (syn)	Depression	0.012800202890830394	0.05689368427793668	22.498460160004615	AgeGroup_3	['Sleep', 'Memory_Complaints']	{'Sleep', 'Memory_Complaints'}
Hearing-BMI (syn)	WHR_Obesity	0.007865165768306617	0.03501735333952357	22.460765929529348	AgeGroup_3	['Hearing', 'BMI']	{'Hearing', 'BMI'}
Alcohol_Use-WHR_Obesity (syn)	General_Health	0.0013244348162976187	0.005903522865977017	22.434652094439347	AgeGroup_3	['Alcohol_Use', 'WHR_Obesity']	{'WHR_Obesity', 'Alcohol_Use'}
Physical_Activity-BMI (syn)	Alcohol_Use	0.0091759529543557	0.04091498974549762	22.426873406134586	AgeGroup_3	['Physical_Activity', 'BMI']	{'Physical_Activity', 'BMI'}
General_Health-Memory_Complaints (syn)	Physical_Activity	0.01414755947666538	0.06314487193050963	22.40492227497847	AgeGroup_3	['General_Health', 'Memory_Complaints']	{'General_Health', 'Memory_Complaints'}
General_Health-Memory_Problems (syn)	Physical_Activity	0.01414755947666538	0.06314487193050963	22.40492227497847	AgeGroup_3	['General_Health', 'Memory_Problems']	{'General_Health', 'Memory_Problems'}
Hearing-Memory_Problems (syn)	Anxiety	0.004675259462428242	0.020885900803321054	22.38476332169897	AgeGroup_3	['Hearing', 'Memory_Problems']	{'Hearing', 'Memory_Problems'}
Hearing-Memory_Complaints (syn)	Anxiety	0.004675259462428242	0.020885900803321054	22.38476332169897	AgeGroup_3	['Hearing', 'Memory_Complaints']	{'Hearing', 'Memory_Complaints'}
Pain-Alcohol_Use (syn)	grip_category	0.02159430788700097	0.0966182142446658	22.350141798644525	AgeGroup_3	['Pain', 'Alcohol_Use']	{'Alcohol_Use', 'Pain'}
Sleep-Hearing (syn)	Memory_Problems	0.006691629346771832	0.03011535764964304	22.219989629945996	AgeGroup_3	['Sleep', 'Hearing']	{'Hearing', 'Sleep'}
Sleep-Hearing (syn)	Memory_Complaints	0.006691629346771832	0.03011535764964304	22.219989629945996	AgeGroup_3	['Sleep', 'Hearing']	{'Hearing', 'Sleep'}
MMSE_Spell-WHR_Obesity (syn)	Hearing	0.0024850808201650676	0.011185417355501166	22.217148821388104	AgeGroup_3	['MMSE_Spell', 'WHR_Obesity']	{'WHR_Obesity', 'MMSE_Spell'}
Pain-functionality_state (syn)	Anxiety	0.01271321649952772	0.05763079560317251	22.05976226159868	AgeGroup_3	['Pain', 'functionality_state']	{'Pain', 'functionality_state'}
MMSE_Spell-Alcohol_Use (syn)	WHR_Obesity	0.003579187076076345	0.016228777599237843	22.054569755422833	AgeGroup_3	['MMSE_Spell', 'Alcohol_Use']	{'Alcohol_Use', 'MMSE_Spell'}
grip_category-MAP_NormalElevated_vs_H (syn)	Hearing	0.006261128835157387	0.028451894211223516	22.006017556073783	AgeGroup_3	['grip_category', 'MAP_NormalElevated_vs_H']	{'grip_category', 'MAP_NormalElevated_vs_H'}
Sleep-BMI (syn)	WHR_Obesity	0.008353020855169119	0.037979244260527525	21.99364684002034	AgeGroup_3	['Sleep', 'BMI']	{'Sleep', 'BMI'}
Pain-Hearing (syn)	BMI	0.008313167096222004	0.037802880598860375	21.99082970537599	AgeGroup_3	['Pain', 'Hearing']	{'Hearing', 'Pain'}
Pain-Hearing (syn)	MAP_NormalElevated_vs_H	0.004232568269919934	0.01933507843744566	21.89061856466456	AgeGroup_3	['Pain', 'Hearing']	{'Hearing', 'Pain'}
General_Health-functionality_state (syn)	Hearing	0.006061040663740941	0.027725710448703773	21.86072264930656	AgeGroup_3	['General_Health', 'functionality_state']	{'General_Health', 'functionality_state'}
Anxiety-Depression (syn)	Hearing	0.00488715265062015	0.02236166490540622	21.855048232292482	AgeGroup_3	['Anxiety', 'Depression']	{'Depression', 'Anxiety'}
Sleep-BMI (syn)	Depression	0.012794607301198455	0.058603242488768574	21.832592801755922	AgeGroup_3	['Sleep', 'BMI']	{'Sleep', 'BMI'}
Sleep-WHR_Obesity (syn)	Depression	0.012284469304811373	0.05637795069191766	21.789492441718842	AgeGroup_3	['Sleep', 'WHR_Obesity']	{'WHR_Obesity', 'Sleep'}
WHR_Obesity-functionality_state (syn)	Anxiety	0.006262904011254011	0.02883081749961543	21.72294979612545	AgeGroup_3	['WHR_Obesity', 'functionality_state']	{'WHR_Obesity', 'functionality_state'}
Depression-functionality_state (syn)	grip_category	0.007496243605424476	0.03461494613843064	21.65608918022236	AgeGroup_3	['Depression', 'functionality_state']	{'functionality_state', 'Depression'}
Anxiety-Alcohol_Use (syn)	MAP_NormalElevated_vs_H	0.0002580251746430249	0.0011948566499839445	21.594655279065655	AgeGroup_3	['Anxiety', 'Alcohol_Use']	{'Alcohol_Use', 'Anxiety'}
Alcohol_Use-MAP_NormalElevated_vs_H (syn)	BMI	0.008772863084479561	0.04065941642943472	21.576460891181384	AgeGroup_3	['Alcohol_Use', 'MAP_NormalElevated_vs_H']	{'Alcohol_Use', 'MAP_NormalElevated_vs_H'}
Hearing-Health_vs_Peers (syn)	Alcohol_Use	0.0012324069074047032	0.005748385070314839	21.439184959423816	AgeGroup_3	['Hearing', 'Health_vs_Peers']	{'Hearing', 'Health_vs_Peers'}
Alcohol_Use-Memory_Complaints (syn)	Depression	0.0025707613246693344	0.012029530473448758	21.37042115104531	AgeGroup_3	['Alcohol_Use', 'Memory_Complaints']	{'Alcohol_Use', 'Memory_Complaints'}
Alcohol_Use-Memory_Problems (syn)	Depression	0.0025707613246693344	0.012029530473448758	21.37042115104531	AgeGroup_3	['Alcohol_Use', 'Memory_Problems']	{'Memory_Problems', 'Alcohol_Use'}
BMI-functionality_state (syn)	WHR_Obesity	0.0075688478430908914	0.03543834643720455	21.357790653417226	AgeGroup_3	['BMI', 'functionality_state']	{'functionality_state', 'BMI'}
Sleep-Pain (syn)	General_Health	0.023469626290893233	0.11088361946983222	21.165999453398566	AgeGroup_3	['Sleep', 'Pain']	{'Pain', 'Sleep'}
Sleep-MMSE_Spell (syn)	Pain	0.018405241277596754	0.08703700049984045	21.146456302375093	AgeGroup_3	['Sleep', 'MMSE_Spell']	{'MMSE_Spell', 'Sleep'}
Memory_Complaints-WHR_Obesity (syn)	Hearing	0.006142254953389388	0.029063664649181156	21.133793785232243	AgeGroup_3	['Memory_Complaints', 'WHR_Obesity']	{'WHR_Obesity', 'Memory_Complaints'}
Memory_Problems-WHR_Obesity (syn)	Hearing	0.006142254953389388	0.029063664649181156	21.133793785232243	AgeGroup_3	['Memory_Problems', 'WHR_Obesity']	{'Memory_Problems', 'WHR_Obesity'}
Depression-Hearing (syn)	Memory_Problems	0.005947194604876895	0.02817020942938615	21.111644980079543	AgeGroup_3	['Depression', 'Hearing']	{'Hearing', 'Depression'}
Depression-Hearing (syn)	Memory_Complaints	0.005947194604876895	0.02817020942938615	21.111644980079543	AgeGroup_3	['Depression', 'Hearing']	{'Hearing', 'Depression'}
MMSE_Spell-Physical_Activity (syn)	Alcohol_Use	0.003925995228129463	0.0186581956935402	21.041666046458676	AgeGroup_3	['MMSE_Spell', 'Physical_Activity']	{'Physical_Activity', 'MMSE_Spell'}
MMSE_Spell-grip_category (syn)	Memory_Problems	0.0027224356273107294	0.012944733761696713	21.031221479165364	AgeGroup_3	['MMSE_Spell', 'grip_category']	{'MMSE_Spell', 'grip_category'}
MMSE_Spell-grip_category (syn)	Memory_Complaints	0.0027224356273107294	0.012944733761696713	21.031221479165364	AgeGroup_3	['MMSE_Spell', 'grip_category']	{'MMSE_Spell', 'grip_category'}
Sleep-Health_vs_Peers (syn)	General_Health	0.027144091065227374	0.12925606352997304	21.00024580969307	AgeGroup_3	['Sleep', 'Health_vs_Peers']	{'Health_vs_Peers', 'Sleep'}
Depression-BMI (syn)	General_Health	0.01918662156779397	0.09138732273212541	20.994839321460166	AgeGroup_3	['Depression', 'BMI']	{'BMI', 'Depression'}
General_Health-Alcohol_Use (syn)	functionality_state	0.019304828198409785	0.09208273679973109	20.964655123571614	AgeGroup_3	['General_Health', 'Alcohol_Use']	{'General_Health', 'Alcohol_Use'}
Anxiety-Sleep (syn)	General_Health	0.0162648752843884	0.07765112969543654	20.946089706849772	AgeGroup_3	['Anxiety', 'Sleep']	{'Sleep', 'Anxiety'}
Depression-General_Health (syn)	grip_category	0.0030485560458199962	0.014610384304353297	20.865680069152262	AgeGroup_3	['Depression', 'General_Health']	{'General_Health', 'Depression'}
Hearing-Health_vs_Peers (syn)	Anxiety	0.004242530684014612	0.020453172024907415	20.742653896657952	AgeGroup_3	['Hearing', 'Health_vs_Peers']	{'Hearing', 'Health_vs_Peers'}
Anxiety-grip_category (syn)	Physical_Activity	0.006943207633022036	0.03348226566386132	20.736970737664578	AgeGroup_3	['Anxiety', 'grip_category']	{'grip_category', 'Anxiety'}
Alcohol_Use-grip_category (syn)	Sleep	0.01010313533588345	0.04895561651871442	20.637336539355587	AgeGroup_3	['Alcohol_Use', 'grip_category']	{'Alcohol_Use', 'grip_category'}
MMSE_Spell-BMI (syn)	Physical_Activity	0.00950237657457097	0.046577696590759096	20.40113030504866	AgeGroup_3	['MMSE_Spell', 'BMI']	{'MMSE_Spell', 'BMI'}
Alcohol_Use-grip_category (syn)	Memory_Complaints	0.001151683626647242	0.005671630079073828	20.306042717710373	AgeGroup_3	['Alcohol_Use', 'grip_category']	{'Alcohol_Use', 'grip_category'}
Alcohol_Use-grip_category (syn)	Memory_Problems	0.001151683626647242	0.005671630079073828	20.306042717710373	AgeGroup_3	['Alcohol_Use', 'grip_category']	{'Alcohol_Use', 'grip_category'}
Sleep-General_Health (syn)	functionality_state	0.018490628410506665	0.09126853701182794	20.259586727143848	AgeGroup_3	['Sleep', 'General_Health']	{'General_Health', 'Sleep'}
Health_vs_Peers-Physical_Activity (syn)	General_Health	0.026053005887504005	0.1288609516285476	20.21792137823408	AgeGroup_3	['Health_vs_Peers', 'Physical_Activity']	{'Physical_Activity', 'Health_vs_Peers'}
Hearing-grip_category (syn)	MAP_NormalElevated_vs_H	0.004048127635949382	0.02009646133152124	20.143484811427502	AgeGroup_3	['Hearing', 'grip_category']	{'Hearing', 'grip_category'}
Sleep-Memory_Problems (syn)	Pain	0.01607365027495013	0.07985572221890022	20.128363789496635	AgeGroup_3	['Sleep', 'Memory_Problems']	{'Memory_Problems', 'Sleep'}
Sleep-Memory_Complaints (syn)	Pain	0.01607365027495013	0.07985572221890022	20.128363789496635	AgeGroup_3	['Sleep', 'Memory_Complaints']	{'Sleep', 'Memory_Complaints'}
Physical_Activity-MAP_NormalElevated_vs_H (syn)	Anxiety	0.002315419420087055	0.011547683979538686	20.050942026035187	AgeGroup_3	['Physical_Activity', 'MAP_NormalElevated_vs_H']	{'Physical_Activity', 'MAP_NormalElevated_vs_H'}
Hearing-grip_category (syn)	Memory_Problems	0.00556944544429857	0.027792460268807825	20.039411374275844	AgeGroup_3	['Hearing', 'grip_category']	{'Hearing', 'grip_category'}
Hearing-grip_category (syn)	Memory_Complaints	0.00556944544429857	0.027792460268807825	20.039411374275844	AgeGroup_3	['Hearing', 'grip_category']	{'Hearing', 'grip_category'}
General_Health-BMI (syn)	Sleep	0.008806251387517172	0.04413738049881527	19.95191216151477	AgeGroup_3	['General_Health', 'BMI']	{'General_Health', 'BMI'}
Anxiety-MMSE_Spell (syn)	Physical_Activity	0.009410881553227172	0.04720363021762952	19.93677501039404	AgeGroup_3	['Anxiety', 'MMSE_Spell']	{'MMSE_Spell', 'Anxiety'}
Alcohol_Use-MAP_NormalElevated_vs_H (syn)	Sleep	0.009673306211194423	0.04852578739402539	19.934362182828636	AgeGroup_3	['Alcohol_Use', 'MAP_NormalElevated_vs_H']	{'Alcohol_Use', 'MAP_NormalElevated_vs_H'}
Anxiety-MMSE_Spell (syn)	functionality_state	0.0046828692207447785	0.023561970926135937	19.874692297282913	AgeGroup_3	['Anxiety', 'MMSE_Spell']	{'MMSE_Spell', 'Anxiety'}
Physical_Activity-MAP_NormalElevated_vs_H (syn)	Health_vs_Peers	0.005921944894347156	0.02991284756327459	19.797329163733	AgeGroup_3	['Physical_Activity', 'MAP_NormalElevated_vs_H']	{'Physical_Activity', 'MAP_NormalElevated_vs_H'}
Pain-Physical_Activity (syn)	General_Health	0.021814879584305363	0.11019169081293612	19.797209229994294	AgeGroup_3	['Pain', 'Physical_Activity']	{'Physical_Activity', 'Pain'}
Hearing-MAP_NormalElevated_vs_H (syn)	Anxiety	0.003975156998935313	0.02018579833982812	19.692840144409967	AgeGroup_3	['Hearing', 'MAP_NormalElevated_vs_H']	{'Hearing', 'MAP_NormalElevated_vs_H'}
MMSE_Spell-BMI (syn)	WHR_Obesity	0.006554095878404628	0.03354325790901797	19.539234668802354	AgeGroup_3	['MMSE_Spell', 'BMI']	{'MMSE_Spell', 'BMI'}
Physical_Activity-grip_category (syn)	Alcohol_Use	0.01760770581000996	0.09026093941564538	19.507558777920195	AgeGroup_3	['Physical_Activity', 'grip_category']	{'Physical_Activity', 'grip_category'}
Depression-General_Health (syn)	functionality_state	0.017611312118402542	0.09038922071972381	19.483863206444905	AgeGroup_3	['Depression', 'General_Health']	{'General_Health', 'Depression'}
Memory_Problems-functionality_state (syn)	grip_category	0.006365543011484294	0.032682747447348615	19.47676835229071	AgeGroup_3	['Memory_Problems', 'functionality_state']	{'Memory_Problems', 'functionality_state'}
Memory_Complaints-functionality_state (syn)	grip_category	0.006365543011484294	0.032682747447348615	19.47676835229071	AgeGroup_3	['Memory_Complaints', 'functionality_state']	{'functionality_state', 'Memory_Complaints'}
Sleep-WHR_Obesity (syn)	Pain	0.015599805405676334	0.08033304032332607	19.41891573241834	AgeGroup_3	['Sleep', 'WHR_Obesity']	{'WHR_Obesity', 'Sleep'}
MMSE_Spell-General_Health (syn)	Sleep	0.008503672623925948	0.04383480173522403	19.39936371856043	AgeGroup_3	['MMSE_Spell', 'General_Health']	{'General_Health', 'MMSE_Spell'}
Pain-Alcohol_Use (syn)	functionality_state	0.026567486655992217	0.13695441824456223	19.398780263189558	AgeGroup_3	['Pain', 'Alcohol_Use']	{'Alcohol_Use', 'Pain'}
Hearing-General_Health (syn)	Sleep	0.008524178599850139	0.04402312126561976	19.36295827008334	AgeGroup_3	['Hearing', 'General_Health']	{'Hearing', 'General_Health'}
Depression-Hearing (syn)	Health_vs_Peers	0.005393452990527563	0.027926407460476192	19.313092807088893	AgeGroup_3	['Depression', 'Hearing']	{'Hearing', 'Depression'}
Sleep-BMI (syn)	MAP_NormalElevated_vs_H	0.00313737682027788	0.016340731452729164	19.199733067970392	AgeGroup_3	['Sleep', 'BMI']	{'Sleep', 'BMI'}
WHR_Obesity-functionality_state (syn)	Depression	0.010397411523594954	0.054246424232152306	19.166998877379132	AgeGroup_3	['WHR_Obesity', 'functionality_state']	{'WHR_Obesity', 'functionality_state'}
Sleep-functionality_state (syn)	Hearing	0.004360061846792761	0.022829235719043828	19.09858875895551	AgeGroup_3	['Sleep', 'functionality_state']	{'Sleep', 'functionality_state'}
BMI-WHR_Obesity (syn)	MAP_NormalElevated_vs_H	0.0022139991584909087	0.011596480083345115	19.091992937328097	AgeGroup_3	['BMI', 'WHR_Obesity']	{'WHR_Obesity', 'BMI'}
Pain-Health_vs_Peers (syn)	Memory_Complaints	0.0007680211990709475	0.004023420976053746	19.088760625397903	AgeGroup_3	['Pain', 'Health_vs_Peers']	{'Pain', 'Health_vs_Peers'}
Pain-Health_vs_Peers (syn)	Memory_Problems	0.0007680211990709475	0.004023420976053746	19.088760625397903	AgeGroup_3	['Pain', 'Health_vs_Peers']	{'Pain', 'Health_vs_Peers'}
Anxiety-Memory_Problems (syn)	Health_vs_Peers	0.002743438123635541	0.014447041821467835	18.989618480642044	AgeGroup_3	['Anxiety', 'Memory_Problems']	{'Memory_Problems', 'Anxiety'}
Anxiety-Memory_Complaints (syn)	Health_vs_Peers	0.002743438123635541	0.014447041821467835	18.989618480642044	AgeGroup_3	['Anxiety', 'Memory_Complaints']	{'Memory_Complaints', 'Anxiety'}
Alcohol_Use-grip_category (syn)	Depression	0.0024348453790948897	0.01284363028605626	18.95761030849891	AgeGroup_3	['Alcohol_Use', 'grip_category']	{'Alcohol_Use', 'grip_category'}
Anxiety-functionality_state (syn)	MAP_NormalElevated_vs_H	0.002181716427664563	0.011538135441382338	18.90874343387999	AgeGroup_3	['Anxiety', 'functionality_state']	{'functionality_state', 'Anxiety'}
MMSE_Spell-grip_category (syn)	MAP_NormalElevated_vs_H	0.003785020112842264	0.02003216831303253	18.894710016887213	AgeGroup_3	['MMSE_Spell', 'grip_category']	{'MMSE_Spell', 'grip_category'}
Pain-General_Health (syn)	Anxiety	0.014231068053919292	0.07534884337447166	18.886909760768546	AgeGroup_3	['Pain', 'General_Health']	{'General_Health', 'Pain'}
Memory_Problems-functionality_state (syn)	Anxiety	0.004712438995402314	0.024966244843448906	18.875241450813732	AgeGroup_3	['Memory_Problems', 'functionality_state']	{'Memory_Problems', 'functionality_state'}
Memory_Complaints-functionality_state (syn)	Anxiety	0.004712438995402314	0.024966244843448906	18.875241450813732	AgeGroup_3	['Memory_Complaints', 'functionality_state']	{'functionality_state', 'Memory_Complaints'}
Physical_Activity-Memory_Problems (syn)	Pain	0.009732808503485913	0.05156429201374175	18.875093836044808	AgeGroup_3	['Physical_Activity', 'Memory_Problems']	{'Memory_Problems', 'Physical_Activity'}
Physical_Activity-Memory_Complaints (syn)	Pain	0.009732808503485913	0.05156429201374175	18.875093836044808	AgeGroup_3	['Physical_Activity', 'Memory_Complaints']	{'Physical_Activity', 'Memory_Complaints'}
Anxiety-Memory_Complaints (syn)	functionality_state	0.0043517881443940745	0.023230889849785233	18.732765608779754	AgeGroup_3	['Anxiety', 'Memory_Complaints']	{'Memory_Complaints', 'Anxiety'}
Anxiety-Memory_Problems (syn)	functionality_state	0.0043517881443940745	0.023230889849785233	18.732765608779754	AgeGroup_3	['Anxiety', 'Memory_Problems']	{'Memory_Problems', 'Anxiety'}
Depression-Hearing (syn)	Sleep	0.010237663875854194	0.05517393878132885	18.555252900158496	AgeGroup_3	['Depression', 'Hearing']	{'Hearing', 'Depression'}
General_Health-functionality_state (syn)	Alcohol_Use	0.0031034236401092717	0.01691816338852187	18.34373843566725	AgeGroup_3	['General_Health', 'functionality_state']	{'General_Health', 'functionality_state'}
Anxiety-General_Health (syn)	Sleep	0.019623685457148966	0.1073226711764976	18.284753111369	AgeGroup_3	['Anxiety', 'General_Health']	{'General_Health', 'Anxiety'}
Pain-Alcohol_Use (syn)	Health_vs_Peers	0.00760060288145795	0.041605577673627714	18.268230623019807	AgeGroup_3	['Pain', 'Alcohol_Use']	{'Alcohol_Use', 'Pain'}
Depression-Health_vs_Peers (syn)	Hearing	0.004754969026668454	0.026034485372873215	18.26411760619214	AgeGroup_3	['Depression', 'Health_vs_Peers']	{'Health_vs_Peers', 'Depression'}
General_Health-Health_vs_Peers (syn)	Hearing	0.00489386600262226	0.02681359697233937	18.251434179721286	AgeGroup_3	['General_Health', 'Health_vs_Peers']	{'General_Health', 'Health_vs_Peers'}
Depression-MAP_NormalElevated_vs_H (syn)	Sleep	0.009189273958008223	0.05034876898777697	18.25123859580177	AgeGroup_3	['Depression', 'MAP_NormalElevated_vs_H']	{'Depression', 'MAP_NormalElevated_vs_H'}
General_Health-WHR_Obesity (syn)	Sleep	0.008450630576588326	0.046688636794999086	18.099972834275363	AgeGroup_3	['General_Health', 'WHR_Obesity']	{'General_Health', 'WHR_Obesity'}
Health_vs_Peers-MAP_NormalElevated_vs_H (syn)	functionality_state	0.010655309719237694	0.058928473487529096	18.081767757810074	AgeGroup_3	['Health_vs_Peers', 'MAP_NormalElevated_vs_H']	{'Health_vs_Peers', 'MAP_NormalElevated_vs_H'}
Pain-BMI (syn)	General_Health	0.019287215513820708	0.10670120869275976	18.075910994932755	AgeGroup_3	['Pain', 'BMI']	{'Pain', 'BMI'}
Health_vs_Peers-grip_category (syn)	General_Health	0.022473376049377727	0.12458534851412341	18.038538493818212	AgeGroup_3	['Health_vs_Peers', 'grip_category']	{'grip_category', 'Health_vs_Peers'}
Anxiety-functionality_state (syn)	MMSE_Spell	0.0008373030065166465	0.004645825791221586	18.022694869419194	AgeGroup_3	['Anxiety', 'functionality_state']	{'functionality_state', 'Anxiety'}
MAP_NormalElevated_vs_H-functionality_state (syn)	grip_category	0.005754725651408516	0.032071930087272826	17.94318469686418	AgeGroup_3	['MAP_NormalElevated_vs_H', 'functionality_state']	{'functionality_state', 'MAP_NormalElevated_vs_H'}
Sleep-Pain (syn)	functionality_state	0.024087344015634303	0.13447427560420444	17.912231843159446	AgeGroup_3	['Sleep', 'Pain']	{'Pain', 'Sleep'}
Depression-functionality_state (syn)	Pain	0.024567946008256816	0.13839448007609817	17.752114097865597	AgeGroup_3	['Depression', 'functionality_state']	{'functionality_state', 'Depression'}
WHR_Obesity-MAP_NormalElevated_vs_H (syn)	BMI	0.006070769835332193	0.0342014263300625	17.7500487165241	AgeGroup_3	['WHR_Obesity', 'MAP_NormalElevated_vs_H']	{'WHR_Obesity', 'MAP_NormalElevated_vs_H'}
Depression-functionality_state (syn)	Hearing	0.0034252168439695596	0.01932764620296161	17.721851942036828	AgeGroup_3	['Depression', 'functionality_state']	{'functionality_state', 'Depression'}
Depression-Sleep (syn)	Health_vs_Peers	0.003188937065597834	0.018028235964237874	17.688569596735046	AgeGroup_3	['Depression', 'Sleep']	{'Sleep', 'Depression'}
Depression-BMI (syn)	Physical_Activity	0.005295424078195925	0.03000321821355584	17.649520263140918	AgeGroup_3	['Depression', 'BMI']	{'BMI', 'Depression'}
Sleep-General_Health (syn)	Depression	0.015327245438682028	0.08708418803016767	17.600491875026	AgeGroup_3	['Sleep', 'General_Health']	{'General_Health', 'Sleep'}
Hearing-Health_vs_Peers (syn)	MAP_NormalElevated_vs_H	0.0006050434230583489	0.0034397873520018427	17.589558921606987	AgeGroup_3	['Hearing', 'Health_vs_Peers']	{'Hearing', 'Health_vs_Peers'}
Anxiety-Hearing (syn)	General_Health	0.013178303892590258	0.07518408257607971	17.528050407817332	AgeGroup_3	['Anxiety', 'Hearing']	{'Hearing', 'Anxiety'}
Alcohol_Use-MAP_NormalElevated_vs_H (syn)	grip_category	0.01562972274566515	0.08953235968915484	17.457065579338682	AgeGroup_3	['Alcohol_Use', 'MAP_NormalElevated_vs_H']	{'Alcohol_Use', 'MAP_NormalElevated_vs_H'}
Hearing-Health_vs_Peers (syn)	Pain	0.005711490193038527	0.03279826562395603	17.41400066248266	AgeGroup_3	['Hearing', 'Health_vs_Peers']	{'Hearing', 'Health_vs_Peers'}
Physical_Activity-WHR_Obesity (syn)	Pain	0.008780545545144477	0.05061202905540031	17.348732522723452	AgeGroup_3	['Physical_Activity', 'WHR_Obesity']	{'WHR_Obesity', 'Physical_Activity'}
BMI-MAP_NormalElevated_vs_H (syn)	Physical_Activity	0.0027505075586551084	0.015919485510314267	17.27761589325892	AgeGroup_3	['BMI', 'MAP_NormalElevated_vs_H']	{'BMI', 'MAP_NormalElevated_vs_H'}
Hearing-functionality_state (syn)	General_Health	0.015135606575769837	0.08797492970454887	17.204454299197046	AgeGroup_3	['Hearing', 'functionality_state']	{'Hearing', 'functionality_state'}
Physical_Activity-WHR_Obesity (syn)	Sleep	0.0025020869296087404	0.014577790547400972	17.16369103721846	AgeGroup_3	['Physical_Activity', 'WHR_Obesity']	{'WHR_Obesity', 'Physical_Activity'}
BMI-Memory_Complaints (syn)	Hearing	0.004738706221522747	0.027660115917314522	17.13191020488977	AgeGroup_3	['BMI', 'Memory_Complaints']	{'Memory_Complaints', 'BMI'}
BMI-Memory_Problems (syn)	Hearing	0.004738706221522747	0.027660115917314522	17.13191020488977	AgeGroup_3	['BMI', 'Memory_Problems']	{'Memory_Problems', 'BMI'}
Depression-Alcohol_Use (syn)	Health_vs_Peers	0.003065308350637842	0.017904607249277886	17.120221113822364	AgeGroup_3	['Depression', 'Alcohol_Use']	{'Alcohol_Use', 'Depression'}
Depression-WHR_Obesity (syn)	Sleep	0.008972649947546044	0.052853373116619556	16.976494438203844	AgeGroup_3	['Depression', 'WHR_Obesity']	{'WHR_Obesity', 'Depression'}
Anxiety-Health_vs_Peers (syn)	functionality_state	0.009820515193919811	0.05809367896221122	16.904619176051597	AgeGroup_3	['Anxiety', 'Health_vs_Peers']	{'Health_vs_Peers', 'Anxiety'}
General_Health-Physical_Activity (syn)	functionality_state	0.038224486128436305	0.22642749571082937	16.881556724565293	AgeGroup_3	['General_Health', 'Physical_Activity']	{'General_Health', 'Physical_Activity'}
Alcohol_Use-grip_category (syn)	Anxiety	0.0014160136291197617	0.008398406920420693	16.860502742213292	AgeGroup_3	['Alcohol_Use', 'grip_category']	{'Alcohol_Use', 'grip_category'}
BMI-Memory_Complaints (syn)	General_Health	0.0008855951670141983	0.005259929520338913	16.836635616310254	AgeGroup_3	['BMI', 'Memory_Complaints']	{'Memory_Complaints', 'BMI'}
BMI-Memory_Problems (syn)	General_Health	0.0008855951670141983	0.005259929520338913	16.836635616310254	AgeGroup_3	['BMI', 'Memory_Problems']	{'Memory_Problems', 'BMI'}
Hearing-functionality_state (syn)	Depression	0.008823629807227161	0.05247891909799454	16.8136652943455	AgeGroup_3	['Hearing', 'functionality_state']	{'Hearing', 'functionality_state'}
Sleep-Memory_Complaints (syn)	General_Health	0.006175927766931849	0.036825555489840546	16.770766074759326	AgeGroup_3	['Sleep', 'Memory_Complaints']	{'Sleep', 'Memory_Complaints'}
Sleep-Memory_Problems (syn)	General_Health	0.006175927766931849	0.036825555489840546	16.770766074759326	AgeGroup_3	['Sleep', 'Memory_Problems']	{'Memory_Problems', 'Sleep'}
Pain-Hearing (syn)	Sleep	0.01367093468590348	0.08193113882047849	16.68588388092375	AgeGroup_3	['Pain', 'Hearing']	{'Hearing', 'Pain'}
Physical_Activity-grip_category (syn)	General_Health	0.010225466241000281	0.06131364539261744	16.677309227859897	AgeGroup_3	['Physical_Activity', 'grip_category']	{'Physical_Activity', 'grip_category'}
Anxiety-BMI (syn)	Health_vs_Peers	0.0021817708961942945	0.01311171999107135	16.63985272473793	AgeGroup_3	['Anxiety', 'BMI']	{'BMI', 'Anxiety'}
General_Health-functionality_state (syn)	Health_vs_Peers	0.02021805687620778	0.12155688428877633	16.63258892698895	AgeGroup_3	['General_Health', 'functionality_state']	{'General_Health', 'functionality_state'}
WHR_Obesity-MAP_NormalElevated_vs_H (syn)	Pain	0.003210480470456737	0.019319669495260577	16.617678015891105	AgeGroup_3	['WHR_Obesity', 'MAP_NormalElevated_vs_H']	{'WHR_Obesity', 'MAP_NormalElevated_vs_H'}
Pain-Health_vs_Peers (syn)	Depression	0.010076424265365288	0.06090583327828764	16.544267967445144	AgeGroup_3	['Pain', 'Health_vs_Peers']	{'Pain', 'Health_vs_Peers'}
Pain-functionality_state (syn)	Alcohol_Use	0.004089134981532527	0.02475720891965176	16.51694661867419	AgeGroup_3	['Pain', 'functionality_state']	{'Pain', 'functionality_state'}
Hearing-functionality_state (syn)	Health_vs_Peers	0.009681661922365279	0.058877400124542345	16.443766032273547	AgeGroup_3	['Hearing', 'functionality_state']	{'Hearing', 'functionality_state'}
General_Health-Physical_Activity (syn)	MMSE_Spell	0.007197415083401053	0.043775767834191744	16.441550747122246	AgeGroup_3	['General_Health', 'Physical_Activity']	{'General_Health', 'Physical_Activity'}
Pain-functionality_state (syn)	Sleep	0.013384052448068454	0.08164425658264346	16.39313407737457	AgeGroup_3	['Pain', 'functionality_state']	{'Pain', 'functionality_state'}
grip_category-functionality_state (syn)	MAP_NormalElevated_vs_H	0.0032512436403649334	0.019895391635839203	16.34169208565968	AgeGroup_3	['grip_category', 'functionality_state']	{'grip_category', 'functionality_state'}
Sleep-Hearing (syn)	Pain	0.012426184989150844	0.07620825693310093	16.3055625324945	AgeGroup_3	['Sleep', 'Hearing']	{'Hearing', 'Sleep'}
MMSE_Spell-BMI (syn)	grip_category	0.010163621572269493	0.06239474930130774	16.28922575389925	AgeGroup_3	['MMSE_Spell', 'BMI']	{'MMSE_Spell', 'BMI'}
MMSE_Spell-Pain (syn)	functionality_state	0.021441643585433854	0.1318285751740039	16.264792027929058	AgeGroup_3	['MMSE_Spell', 'Pain']	{'Pain', 'MMSE_Spell'}
Health_vs_Peers-Physical_Activity (syn)	grip_category	0.008198565527339757	0.050612323934042094	16.19875336691537	AgeGroup_3	['Health_vs_Peers', 'Physical_Activity']	{'Physical_Activity', 'Health_vs_Peers'}
Hearing-Alcohol_Use (syn)	Memory_Complaints	0.00511813539958042	0.03167957918397264	16.155945032785635	AgeGroup_3	['Hearing', 'Alcohol_Use']	{'Hearing', 'Alcohol_Use'}
Hearing-Alcohol_Use (syn)	Memory_Problems	0.00511813539958042	0.03167957918397264	16.155945032785635	AgeGroup_3	['Hearing', 'Alcohol_Use']	{'Hearing', 'Alcohol_Use'}
Anxiety-Depression (syn)	Memory_Complaints	0.001962067697978278	0.012148285952592992	16.15098381479475	AgeGroup_3	['Anxiety', 'Depression']	{'Depression', 'Anxiety'}
Anxiety-Depression (syn)	Memory_Problems	0.001962067697978278	0.012148285952592992	16.15098381479475	AgeGroup_3	['Anxiety', 'Depression']	{'Depression', 'Anxiety'}
Alcohol_Use-MAP_NormalElevated_vs_H (syn)	Depression	0.0003805108372422586	0.0023573980048384054	16.141136815305902	AgeGroup_3	['Alcohol_Use', 'MAP_NormalElevated_vs_H']	{'Alcohol_Use', 'MAP_NormalElevated_vs_H'}
Anxiety-grip_category (syn)	BMI	0.010253320090206892	0.06373494286625668	16.087439054778425	AgeGroup_3	['Anxiety', 'grip_category']	{'grip_category', 'Anxiety'}
grip_category-WHR_Obesity (syn)	Pain	0.0035094591604800398	0.02182182734807347	16.082334006688356	AgeGroup_3	['grip_category', 'WHR_Obesity']	{'WHR_Obesity', 'grip_category'}
Sleep-Health_vs_Peers (syn)	Alcohol_Use	0.0075899020890025275	0.047202840879908954	16.079333250963362	AgeGroup_3	['Sleep', 'Health_vs_Peers']	{'Health_vs_Peers', 'Sleep'}
Health_vs_Peers-WHR_Obesity (syn)	functionality_state	0.009245802070046605	0.05751896583833803	16.074353798419676	AgeGroup_3	['Health_vs_Peers', 'WHR_Obesity']	{'WHR_Obesity', 'Health_vs_Peers'}
Health_vs_Peers-Alcohol_Use (syn)	Pain	0.006746603246604632	0.04203915909843133	16.048378205681992	AgeGroup_3	['Health_vs_Peers', 'Alcohol_Use']	{'Alcohol_Use', 'Health_vs_Peers'}
MMSE_Spell-MAP_NormalElevated_vs_H (syn)	Memory_Complaints	0.001964148226423579	0.012301498417184838	15.966739658964801	AgeGroup_3	['MMSE_Spell', 'MAP_NormalElevated_vs_H']	{'MMSE_Spell', 'MAP_NormalElevated_vs_H'}
MMSE_Spell-MAP_NormalElevated_vs_H (syn)	Memory_Problems	0.001964148226423579	0.012301498417184838	15.966739658964801	AgeGroup_3	['MMSE_Spell', 'MAP_NormalElevated_vs_H']	{'MMSE_Spell', 'MAP_NormalElevated_vs_H'}
General_Health-functionality_state (syn)	WHR_Obesity	0.0014432947603727235	0.009069693280985499	15.913380041181474	AgeGroup_3	['General_Health', 'functionality_state']	{'General_Health', 'functionality_state'}
Physical_Activity-functionality_state (syn)	grip_category	0.005411393319481195	0.034238896197938976	15.804812422098284	AgeGroup_3	['Physical_Activity', 'functionality_state']	{'Physical_Activity', 'functionality_state'}
General_Health-Physical_Activity (syn)	Pain	0.016479502560196393	0.10441119614172402	15.78327149688785	AgeGroup_3	['General_Health', 'Physical_Activity']	{'General_Health', 'Physical_Activity'}
Pain-Memory_Complaints (syn)	Health_vs_Peers	0.0054453240262418235	0.03452223667620518	15.773381305838367	AgeGroup_3	['Pain', 'Memory_Complaints']	{'Pain', 'Memory_Complaints'}
Pain-Memory_Problems (syn)	Health_vs_Peers	0.0054453240262418235	0.03452223667620518	15.773381305838367	AgeGroup_3	['Pain', 'Memory_Problems']	{'Memory_Problems', 'Pain'}
General_Health-functionality_state (syn)	Depression	0.013102484486016423	0.08350543068682767	15.69057770045516	AgeGroup_3	['General_Health', 'functionality_state']	{'General_Health', 'functionality_state'}
Physical_Activity-WHR_Obesity (syn)	Health_vs_Peers	0.004530624638243832	0.0289173474392391	15.667497331017463	AgeGroup_3	['Physical_Activity', 'WHR_Obesity']	{'WHR_Obesity', 'Physical_Activity'}
Depression-Hearing (syn)	MMSE_Spell	0.0014500196169384522	0.00925584162523971	15.665994251504916	AgeGroup_3	['Depression', 'Hearing']	{'Hearing', 'Depression'}
Sleep-Pain (syn)	Alcohol_Use	0.0073362739416632855	0.04694921273256972	15.625978615343103	AgeGroup_3	['Sleep', 'Pain']	{'Pain', 'Sleep'}
Physical_Activity-functionality_state (syn)	General_Health	0.013434769780387563	0.08605066488753385	15.612627511880916	AgeGroup_3	['Physical_Activity', 'functionality_state']	{'Physical_Activity', 'functionality_state'}
Anxiety-Depression (syn)	General_Health	0.013296586343577815	0.08567911029484825	15.51905277473139	AgeGroup_3	['Anxiety', 'Depression']	{'Depression', 'Anxiety'}
Physical_Activity-Alcohol_Use (syn)	Memory_Complaints	0.0022048951092270325	0.014267876088722795	15.453562222689628	AgeGroup_3	['Physical_Activity', 'Alcohol_Use']	{'Alcohol_Use', 'Physical_Activity'}
Physical_Activity-Alcohol_Use (syn)	Memory_Problems	0.0022048951092270325	0.014267876088722795	15.453562222689628	AgeGroup_3	['Physical_Activity', 'Alcohol_Use']	{'Alcohol_Use', 'Physical_Activity'}
Health_vs_Peers-grip_category (syn)	BMI	0.009328576025180358	0.06062120956168846	15.388304015424751	AgeGroup_3	['Health_vs_Peers', 'grip_category']	{'grip_category', 'Health_vs_Peers'}
Memory_Problems-MAP_NormalElevated_vs_H (syn)	Hearing	0.004213512389268788	0.027584847894490852	15.274734902962056	AgeGroup_3	['Memory_Problems', 'MAP_NormalElevated_vs_H']	{'Memory_Problems', 'MAP_NormalElevated_vs_H'}
Memory_Complaints-MAP_NormalElevated_vs_H (syn)	Hearing	0.004213512389268788	0.027584847894490852	15.274734902962056	AgeGroup_3	['Memory_Complaints', 'MAP_NormalElevated_vs_H']	{'Memory_Complaints', 'MAP_NormalElevated_vs_H'}
Anxiety-Physical_Activity (syn)	Alcohol_Use	0.0021746805083378436	0.01471187971144784	14.781799137778751	AgeGroup_3	['Anxiety', 'Physical_Activity']	{'Physical_Activity', 'Anxiety'}
Sleep-Physical_Activity (syn)	Anxiety	0.01435037396851034	0.09714022231984962	14.772844477604192	AgeGroup_3	['Sleep', 'Physical_Activity']	{'Physical_Activity', 'Sleep'}
BMI-functionality_state (syn)	Pain	0.01964177050791779	0.13346830457575912	14.716430668952382	AgeGroup_3	['BMI', 'functionality_state']	{'functionality_state', 'BMI'}
Sleep-MAP_NormalElevated_vs_H (syn)	General_Health	0.005261622883064221	0.03578986672360762	14.70143189886081	AgeGroup_3	['Sleep', 'MAP_NormalElevated_vs_H']	{'Sleep', 'MAP_NormalElevated_vs_H'}
Pain-Memory_Problems (syn)	Depression	0.008656062909003746	0.058925052110484315	14.689953761557394	AgeGroup_3	['Pain', 'Memory_Problems']	{'Memory_Problems', 'Pain'}
Pain-Memory_Complaints (syn)	Depression	0.008656062909003746	0.058925052110484315	14.689953761557394	AgeGroup_3	['Pain', 'Memory_Complaints']	{'Pain', 'Memory_Complaints'}
BMI-grip_category (syn)	WHR_Obesity	0.004653923516330281	0.03170408365603857	14.679255728761188	AgeGroup_3	['BMI', 'grip_category']	{'grip_category', 'BMI'}
Anxiety-grip_category (syn)	WHR_Obesity	0.001867778990789396	0.012757633692457514	14.640481423241148	AgeGroup_3	['Anxiety', 'grip_category']	{'grip_category', 'Anxiety'}
Sleep-BMI (syn)	General_Health	0.005266811640883527	0.03600918617872115	14.626300118928642	AgeGroup_3	['Sleep', 'BMI']	{'Sleep', 'BMI'}
General_Health-MAP_NormalElevated_vs_H (syn)	Sleep	0.006041125290675364	0.041372254401973466	14.60187601086394	AgeGroup_3	['General_Health', 'MAP_NormalElevated_vs_H']	{'General_Health', 'MAP_NormalElevated_vs_H'}
Anxiety-functionality_state (syn)	Depression	0.02745656084059294	0.18807330064941782	14.598861585235825	AgeGroup_3	['Anxiety', 'functionality_state']	{'functionality_state', 'Anxiety'}
Sleep-Health_vs_Peers (syn)	Anxiety	0.01417695045798422	0.09722844461558458	14.581072971018012	AgeGroup_3	['Sleep', 'Health_vs_Peers']	{'Health_vs_Peers', 'Sleep'}
MMSE_Spell-grip_category (syn)	Pain	0.0037257937556641595	0.025710550710428035	14.491302802600028	AgeGroup_3	['MMSE_Spell', 'grip_category']	{'MMSE_Spell', 'grip_category'}
Pain-functionality_state (syn)	Memory_Problems	0.0009365754676727244	0.0064852368315351525	14.441654052146975	AgeGroup_3	['Pain', 'functionality_state']	{'Pain', 'functionality_state'}
Pain-functionality_state (syn)	Memory_Complaints	0.0009365754676727244	0.0064852368315351525	14.441654052146975	AgeGroup_3	['Pain', 'functionality_state']	{'Pain', 'functionality_state'}
Hearing-functionality_state (syn)	Anxiety	0.0034608908626659767	0.024073446459451888	14.376382993167717	AgeGroup_3	['Hearing', 'functionality_state']	{'Hearing', 'functionality_state'}
Physical_Activity-functionality_state (syn)	Alcohol_Use	0.0024052817607537512	0.016882052011439302	14.247567529847254	AgeGroup_3	['Physical_Activity', 'functionality_state']	{'Physical_Activity', 'functionality_state'}
Sleep-Memory_Complaints (syn)	Anxiety	0.013676276334050575	0.09618562679629632	14.218627865278089	AgeGroup_3	['Sleep', 'Memory_Complaints']	{'Sleep', 'Memory_Complaints'}
Sleep-Memory_Problems (syn)	Anxiety	0.013676276334050575	0.09618562679629632	14.218627865278089	AgeGroup_3	['Sleep', 'Memory_Problems']	{'Memory_Problems', 'Sleep'}
Anxiety-grip_category (syn)	MMSE_Spell	0.001516972154845972	0.010673041453775043	14.213119675548722	AgeGroup_3	['Anxiety', 'grip_category']	{'grip_category', 'Anxiety'}
Pain-Alcohol_Use (syn)	General_Health	0.014481574113146628	0.10189556729208561	14.212172813793671	AgeGroup_3	['Pain', 'Alcohol_Use']	{'Alcohol_Use', 'Pain'}
MMSE_Spell-Memory_Complaints (syn)	Physical_Activity	0.006160413362706219	0.043379896134164056	14.201079098146007	AgeGroup_3	['MMSE_Spell', 'Memory_Complaints']	{'MMSE_Spell', 'Memory_Complaints'}
MMSE_Spell-Memory_Problems (syn)	Physical_Activity	0.006160413362706219	0.043379896134164056	14.201079098146007	AgeGroup_3	['MMSE_Spell', 'Memory_Problems']	{'Memory_Problems', 'MMSE_Spell'}
General_Health-BMI (syn)	Depression	0.012008458770960464	0.08475831930313248	14.16788212613444	AgeGroup_3	['General_Health', 'BMI']	{'General_Health', 'BMI'}
MMSE_Spell-grip_category (syn)	functionality_state	0.004241021710620218	0.030030137004480248	14.122551988315916	AgeGroup_3	['MMSE_Spell', 'grip_category']	{'MMSE_Spell', 'grip_category'}
Depression-Hearing (syn)	General_Health	0.0119168379414896	0.08450577275400734	14.101803407181427	AgeGroup_3	['Depression', 'Hearing']	{'Hearing', 'Depression'}
Anxiety-General_Health (syn)	Depression	0.025949167785001868	0.18656590759382677	13.908847612981834	AgeGroup_3	['Anxiety', 'General_Health']	{'General_Health', 'Anxiety'}
Sleep-MAP_NormalElevated_vs_H (syn)	Depression	0.007104992686328014	0.05119847407343431	13.877352430733142	AgeGroup_3	['Sleep', 'MAP_NormalElevated_vs_H']	{'Sleep', 'MAP_NormalElevated_vs_H'}
Hearing-BMI (syn)	Sleep	0.0029256600001869378	0.021329090474819932	13.716759294733299	AgeGroup_3	['Hearing', 'BMI']	{'Hearing', 'BMI'}
MMSE_Spell-Physical_Activity (syn)	Pain	0.007363024852365882	0.05380051516003258	13.685788752141429	AgeGroup_3	['MMSE_Spell', 'Physical_Activity']	{'Physical_Activity', 'MMSE_Spell'}
WHR_Obesity-MAP_NormalElevated_vs_H (syn)	Health_vs_Peers	0.0002980820387966256	0.002180394050008361	13.671016887772305	AgeGroup_3	['WHR_Obesity', 'MAP_NormalElevated_vs_H']	{'WHR_Obesity', 'MAP_NormalElevated_vs_H'}
Depression-Alcohol_Use (syn)	BMI	0.005054553248673898	0.037021638509632686	13.65297013355784	AgeGroup_3	['Depression', 'Alcohol_Use']	{'Alcohol_Use', 'Depression'}
Alcohol_Use-Memory_Complaints (syn)	BMI	0.005130559362338004	0.037600603709091907	13.644885603518711	AgeGroup_3	['Alcohol_Use', 'Memory_Complaints']	{'Alcohol_Use', 'Memory_Complaints'}
Alcohol_Use-Memory_Problems (syn)	BMI	0.005130559362338004	0.037600603709091907	13.644885603518711	AgeGroup_3	['Alcohol_Use', 'Memory_Problems']	{'Memory_Problems', 'Alcohol_Use'}
Anxiety-functionality_state (syn)	Hearing	0.0027471027639895135	0.020221615018775584	13.584982017701622	AgeGroup_3	['Anxiety', 'functionality_state']	{'functionality_state', 'Anxiety'}
Physical_Activity-functionality_state (syn)	MAP_NormalElevated_vs_H	0.0017226835728317265	0.01270079952925492	13.563583685135026	AgeGroup_3	['Physical_Activity', 'functionality_state']	{'Physical_Activity', 'functionality_state'}
Pain-Physical_Activity (syn)	MMSE_Spell	0.006493178335571419	0.04791720728573207	13.550827987224626	AgeGroup_3	['Pain', 'Physical_Activity']	{'Physical_Activity', 'Pain'}
Sleep-Health_vs_Peers (syn)	Depression	0.006877176526690249	0.051147492786053156	13.445774469253182	AgeGroup_3	['Sleep', 'Health_vs_Peers']	{'Health_vs_Peers', 'Sleep'}
General_Health-Alcohol_Use (syn)	Physical_Activity	0.007621585748803764	0.05668770619922467	13.444865315273608	AgeGroup_3	['General_Health', 'Alcohol_Use']	{'General_Health', 'Alcohol_Use'}
Alcohol_Use-WHR_Obesity (syn)	MMSE_Spell	0.0022822450902567175	0.01708887407736434	13.355151895464804	AgeGroup_3	['Alcohol_Use', 'WHR_Obesity']	{'WHR_Obesity', 'Alcohol_Use'}
Pain-Memory_Complaints (syn)	General_Health	0.013464034801362799	0.1013413465246679	13.285825838208556	AgeGroup_3	['Pain', 'Memory_Complaints']	{'Pain', 'Memory_Complaints'}
Pain-Memory_Problems (syn)	General_Health	0.013464034801362799	0.1013413465246679	13.285825838208556	AgeGroup_3	['Pain', 'Memory_Problems']	{'Memory_Problems', 'Pain'}
General_Health-Memory_Complaints (syn)	Pain	0.013463677565160478	0.1013953711466881	13.278394677092953	AgeGroup_3	['General_Health', 'Memory_Complaints']	{'General_Health', 'Memory_Complaints'}
General_Health-Memory_Problems (syn)	Pain	0.013463677565160478	0.1013953711466881	13.278394677092953	AgeGroup_3	['General_Health', 'Memory_Problems']	{'General_Health', 'Memory_Problems'}
Anxiety-General_Health (syn)	Pain	0.013372649387616462	0.10130434296914409	13.200469985467048	AgeGroup_3	['Anxiety', 'General_Health']	{'General_Health', 'Anxiety'}
Depression-MAP_NormalElevated_vs_H (syn)	functionality_state	0.0064948702044702305	0.049544720931462005	13.109106444367601	AgeGroup_3	['Depression', 'MAP_NormalElevated_vs_H']	{'Depression', 'MAP_NormalElevated_vs_H'}
Health_vs_Peers-WHR_Obesity (syn)	Physical_Activity	0.003684611811396337	0.02837047773909462	12.98748595381927	AgeGroup_3	['Health_vs_Peers', 'WHR_Obesity']	{'WHR_Obesity', 'Health_vs_Peers'}
Physical_Activity-BMI (syn)	Anxiety	0.0015214343806680079	0.011724134997408481	12.976943552802043	AgeGroup_3	['Physical_Activity', 'BMI']	{'Physical_Activity', 'BMI'}
Physical_Activity-MAP_NormalElevated_vs_H (syn)	grip_category	0.0041617761320756775	0.03208351716478789	12.971695436943195	AgeGroup_3	['Physical_Activity', 'MAP_NormalElevated_vs_H']	{'Physical_Activity', 'MAP_NormalElevated_vs_H'}
BMI-WHR_Obesity (syn)	Physical_Activity	0.0016957306854995962	0.013078463876788378	12.965824591289918	AgeGroup_3	['BMI', 'WHR_Obesity']	{'WHR_Obesity', 'BMI'}
Depression-Alcohol_Use (syn)	grip_category	0.010948585193502506	0.0847490999750447	12.918821788935144	AgeGroup_3	['Depression', 'Alcohol_Use']	{'Alcohol_Use', 'Depression'}
grip_category-WHR_Obesity (syn)	functionality_state	0.0038258344355678814	0.02961494972942791	12.918591692783494	AgeGroup_3	['grip_category', 'WHR_Obesity']	{'WHR_Obesity', 'grip_category'}
Hearing-Memory_Complaints (syn)	grip_category	0.0033622522545464365	0.02606655960030918	12.898718918420505	AgeGroup_3	['Hearing', 'Memory_Complaints']	{'Hearing', 'Memory_Complaints'}
Hearing-Memory_Problems (syn)	grip_category	0.0033622522545464365	0.02606655960030918	12.898718918420505	AgeGroup_3	['Hearing', 'Memory_Problems']	{'Hearing', 'Memory_Problems'}
Pain-Hearing (syn)	Anxiety	0.00661470744848186	0.05153228655212666	12.836044916793782	AgeGroup_3	['Pain', 'Hearing']	{'Hearing', 'Pain'}
Physical_Activity-Alcohol_Use (syn)	BMI	0.004640647651570751	0.036527200996525934	12.704635244326873	AgeGroup_3	['Physical_Activity', 'Alcohol_Use']	{'Alcohol_Use', 'Physical_Activity'}
MMSE_Spell-Pain (syn)	General_Health	0.012733756149911613	0.10023376950721999	12.704057936277035	AgeGroup_3	['MMSE_Spell', 'Pain']	{'Pain', 'MMSE_Spell'}
Depression-functionality_state (syn)	Sleep	0.006170451865965913	0.04861464728051077	12.692577671831836	AgeGroup_3	['Depression', 'functionality_state']	{'functionality_state', 'Depression'}
Depression-Memory_Complaints (syn)	BMI	0.0010253623878405582	0.008088568566042138	12.676685367362644	AgeGroup_3	['Depression', 'Memory_Complaints']	{'Memory_Complaints', 'Depression'}
Depression-Memory_Problems (syn)	BMI	0.0010253623878405582	0.008088568566042138	12.676685367362644	AgeGroup_3	['Depression', 'Memory_Problems']	{'Memory_Problems', 'Depression'}
General_Health-MAP_NormalElevated_vs_H (syn)	Pain	0.012668024984505442	0.10077639071179992	12.570429338686509	AgeGroup_3	['General_Health', 'MAP_NormalElevated_vs_H']	{'General_Health', 'MAP_NormalElevated_vs_H'}
Anxiety-MAP_NormalElevated_vs_H (syn)	Sleep	0.012002285307225895	0.09609778923521477	12.489658089686511	AgeGroup_3	['Anxiety', 'MAP_NormalElevated_vs_H']	{'Anxiety', 'MAP_NormalElevated_vs_H'}
Pain-Memory_Complaints (syn)	Sleep	0.00983643411811901	0.07903323729130343	12.44594610475532	AgeGroup_3	['Pain', 'Memory_Complaints']	{'Pain', 'Memory_Complaints'}
Pain-Memory_Problems (syn)	Sleep	0.00983643411811901	0.07903323729130343	12.44594610475532	AgeGroup_3	['Pain', 'Memory_Problems']	{'Memory_Problems', 'Pain'}
General_Health-functionality_state (syn)	Anxiety	0.008694409401632831	0.06993060066616787	12.432911084430526	AgeGroup_3	['General_Health', 'functionality_state']	{'General_Health', 'functionality_state'}
Depression-Sleep (syn)	Anxiety	0.022496813771961346	0.18106962429183632	12.424399652866366	AgeGroup_3	['Depression', 'Sleep']	{'Sleep', 'Depression'}
Anxiety-Pain (syn)	BMI	0.004466834790221159	0.03601254512146036	12.403552082075176	AgeGroup_3	['Anxiety', 'Pain']	{'Pain', 'Anxiety'}
MMSE_Spell-Health_vs_Peers (syn)	General_Health	0.014434534168091102	0.1165465066328368	12.385213924570944	AgeGroup_3	['MMSE_Spell', 'Health_vs_Peers']	{'MMSE_Spell', 'Health_vs_Peers'}
Health_vs_Peers-WHR_Obesity (syn)	Pain	0.0035876007134871967	0.029072018337520572	12.340390927921959	AgeGroup_3	['Health_vs_Peers', 'WHR_Obesity']	{'WHR_Obesity', 'Health_vs_Peers'}
Anxiety-Pain (syn)	Depression	0.022452337033736468	0.18306907684256135	12.264407195894359	AgeGroup_3	['Anxiety', 'Pain']	{'Pain', 'Anxiety'}
Depression-functionality_state (syn)	MAP_NormalElevated_vs_H	0.0012912967758738443	0.010647715789591616	12.127453450026495	AgeGroup_3	['Depression', 'functionality_state']	{'functionality_state', 'Depression'}
Hearing-MAP_NormalElevated_vs_H (syn)	MMSE_Spell	0.0010568727365702325	0.008844770050582313	11.949126212734622	AgeGroup_3	['Hearing', 'MAP_NormalElevated_vs_H']	{'Hearing', 'MAP_NormalElevated_vs_H'}
Depression-General_Health (syn)	Physical_Activity	0.006612833894151741	0.05561014634799599	11.89141609657002	AgeGroup_3	['Depression', 'General_Health']	{'General_Health', 'Depression'}
Hearing-General_Health (syn)	Anxiety	0.008246927052789399	0.06936470237334177	11.889227187052496	AgeGroup_3	['Hearing', 'General_Health']	{'Hearing', 'General_Health'}
Anxiety-Hearing (syn)	Pain	0.0064776295984037635	0.054673678046758795	11.847802873009337	AgeGroup_3	['Anxiety', 'Hearing']	{'Hearing', 'Anxiety'}
Anxiety-Pain (syn)	functionality_state	0.01480994007387941	0.12519687166244953	11.82932119407052	AgeGroup_3	['Anxiety', 'Pain']	{'Pain', 'Anxiety'}
MMSE_Spell-Memory_Problems (syn)	Depression	0.001400613994415404	0.011863818570591003	11.805760397308838	AgeGroup_3	['MMSE_Spell', 'Memory_Problems']	{'Memory_Problems', 'MMSE_Spell'}
MMSE_Spell-Memory_Complaints (syn)	Depression	0.001400613994415404	0.011863818570591003	11.805760397308838	AgeGroup_3	['MMSE_Spell', 'Memory_Complaints']	{'MMSE_Spell', 'Memory_Complaints'}
Hearing-BMI (syn)	grip_category	0.00687847348189277	0.05835371851311531	11.78754954638717	AgeGroup_3	['Hearing', 'BMI']	{'Hearing', 'BMI'}
MMSE_Spell-functionality_state (syn)	Physical_Activity	0.024882441132255094	0.21256111727196836	11.706017286509852	AgeGroup_3	['MMSE_Spell', 'functionality_state']	{'MMSE_Spell', 'functionality_state'}
grip_category-functionality_state (syn)	Depression	0.005839514503934195	0.05007418808339434	11.661725786165471	AgeGroup_3	['grip_category', 'functionality_state']	{'grip_category', 'functionality_state'}
Anxiety-functionality_state (syn)	grip_category	0.0034542503191481	0.029771454755012406	11.602558046198709	AgeGroup_3	['Anxiety', 'functionality_state']	{'functionality_state', 'Anxiety'}
MMSE_Spell-Alcohol_Use (syn)	Hearing	0.0013065437972638318	0.011270093100698493	11.593016895156397	AgeGroup_3	['MMSE_Spell', 'Alcohol_Use']	{'Alcohol_Use', 'MMSE_Spell'}
Health_vs_Peers-MAP_NormalElevated_vs_H (syn)	Hearing	0.0027679113870265008	0.024081257151619948	11.49404854405744	AgeGroup_3	['Health_vs_Peers', 'MAP_NormalElevated_vs_H']	{'Health_vs_Peers', 'MAP_NormalElevated_vs_H'}
Health_vs_Peers-Memory_Complaints (syn)	functionality_state	0.006275174982450082	0.05463201551425206	11.486259335998787	AgeGroup_3	['Health_vs_Peers', 'Memory_Complaints']	{'Health_vs_Peers', 'Memory_Complaints'}
Health_vs_Peers-Memory_Problems (syn)	functionality_state	0.006275174982450082	0.05463201551425206	11.486259335998787	AgeGroup_3	['Health_vs_Peers', 'Memory_Problems']	{'Memory_Problems', 'Health_vs_Peers'}
Depression-Hearing (syn)	Pain	0.006715900193558697	0.05862086110819732	11.456502116478754	AgeGroup_3	['Depression', 'Hearing']	{'Hearing', 'Depression'}
Depression-Memory_Problems (syn)	MMSE_Spell	0.001222405401984743	0.01070527768629925	11.418717363578462	AgeGroup_3	['Depression', 'Memory_Problems']	{'Memory_Problems', 'Depression'}
Depression-Memory_Complaints (syn)	MMSE_Spell	0.001222405401984743	0.01070527768629925	11.418717363578462	AgeGroup_3	['Depression', 'Memory_Complaints']	{'Memory_Complaints', 'Depression'}
Memory_Problems-grip_category (syn)	BMI	0.006598008972427493	0.05789064250893559	11.397366977588947	AgeGroup_3	['Memory_Problems', 'grip_category']	{'Memory_Problems', 'grip_category'}
Memory_Complaints-grip_category (syn)	BMI	0.006598008972427493	0.05789064250893559	11.397366977588947	AgeGroup_3	['Memory_Complaints', 'grip_category']	{'grip_category', 'Memory_Complaints'}
Anxiety-Alcohol_Use (syn)	grip_category	0.009396456496268418	0.08289115126874037	11.33589816578163	AgeGroup_3	['Anxiety', 'Alcohol_Use']	{'Alcohol_Use', 'Anxiety'}
General_Health-WHR_Obesity (syn)	BMI	0.0035875312777908924	0.0317181877725212	11.310643923039391	AgeGroup_3	['General_Health', 'WHR_Obesity']	{'General_Health', 'WHR_Obesity'}
Anxiety-Physical_Activity (syn)	Sleep	0.010680174442659339	0.09492351480144393	11.251347429559022	AgeGroup_3	['Anxiety', 'Physical_Activity']	{'Physical_Activity', 'Anxiety'}
BMI-WHR_Obesity (syn)	grip_category	0.00650399658183423	0.05797924161305678	11.217802097586503	AgeGroup_3	['BMI', 'WHR_Obesity']	{'WHR_Obesity', 'BMI'}
General_Health-Alcohol_Use (syn)	grip_category	0.009299292240676051	0.08312720564292976	11.186821653335565	AgeGroup_3	['General_Health', 'Alcohol_Use']	{'General_Health', 'Alcohol_Use'}
MMSE_Spell-functionality_state (syn)	General_Health	0.0090080797685478	0.08081172186469412	11.146996451369198	AgeGroup_3	['MMSE_Spell', 'functionality_state']	{'MMSE_Spell', 'functionality_state'}
Health_vs_Peers-Alcohol_Use (syn)	General_Health	0.012797999988148612	0.1149099724528943	11.13741454719691	AgeGroup_3	['Health_vs_Peers', 'Alcohol_Use']	{'Alcohol_Use', 'Health_vs_Peers'}
MMSE_Spell-grip_category (syn)	Alcohol_Use	0.009053471038943502	0.08152380753483851	11.105309372448751	AgeGroup_3	['MMSE_Spell', 'grip_category']	{'MMSE_Spell', 'grip_category'}
MMSE_Spell-WHR_Obesity (syn)	Health_vs_Peers	0.00025180579552730193	0.002268626417227701	11.099482647963379	AgeGroup_3	['MMSE_Spell', 'WHR_Obesity']	{'WHR_Obesity', 'MMSE_Spell'}
MMSE_Spell-Memory_Complaints (syn)	BMI	0.0006995513908356565	0.006309063768867144	11.088038042786625	AgeGroup_3	['MMSE_Spell', 'Memory_Complaints']	{'MMSE_Spell', 'Memory_Complaints'}
MMSE_Spell-Memory_Problems (syn)	BMI	0.0006995513908356565	0.006309063768867144	11.088038042786625	AgeGroup_3	['MMSE_Spell', 'Memory_Problems']	{'Memory_Problems', 'MMSE_Spell'}
Sleep-Hearing (syn)	Depression	0.005487233347991779	0.04958071473509808	11.067273590768506	AgeGroup_3	['Sleep', 'Hearing']	{'Hearing', 'Sleep'}
Memory_Problems-WHR_Obesity (syn)	BMI	0.003478268315715309	0.031609725265143475	11.003791670251713	AgeGroup_3	['Memory_Problems', 'WHR_Obesity']	{'Memory_Problems', 'WHR_Obesity'}
Memory_Complaints-WHR_Obesity (syn)	BMI	0.003478268315715309	0.031609725265143475	11.003791670251713	AgeGroup_3	['Memory_Complaints', 'WHR_Obesity']	{'WHR_Obesity', 'Memory_Complaints'}
Anxiety-General_Health (syn)	functionality_state	0.008938744619793005	0.08171665322111428	10.938706209132139	AgeGroup_3	['Anxiety', 'General_Health']	{'General_Health', 'Anxiety'}
Hearing-Health_vs_Peers (syn)	Sleep	0.002238096198307221	0.020641526672940218	10.84268733495003	AgeGroup_3	['Hearing', 'Health_vs_Peers']	{'Hearing', 'Health_vs_Peers'}
General_Health-MAP_NormalElevated_vs_H (syn)	MMSE_Spell	0.0003878310724356205	0.0035783566012968504	10.838245475452744	AgeGroup_3	['General_Health', 'MAP_NormalElevated_vs_H']	{'General_Health', 'MAP_NormalElevated_vs_H'}
Anxiety-Physical_Activity (syn)	Hearing	0.0021798422569712277	0.020123613046395962	10.832260846725168	AgeGroup_3	['Anxiety', 'Physical_Activity']	{'Physical_Activity', 'Anxiety'}
Depression-Pain (syn)	functionality_state	0.013333736519554823	0.1237206681081249	10.777291073066214	AgeGroup_3	['Depression', 'Pain']	{'Pain', 'Depression'}
General_Health-Physical_Activity (syn)	Depression	0.008571990415945458	0.07979666460041969	10.742291621923725	AgeGroup_3	['General_Health', 'Physical_Activity']	{'General_Health', 'Physical_Activity'}
Depression-Pain (syn)	Anxiety	0.018761949519215896	0.1773347600390909	10.579961602045811	AgeGroup_3	['Depression', 'Pain']	{'Pain', 'Depression'}
BMI-functionality_state (syn)	Physical_Activity	0.021970537985241158	0.20863303209337428	10.530709238510315	AgeGroup_3	['BMI', 'functionality_state']	{'functionality_state', 'BMI'}
BMI-functionality_state (syn)	Anxiety	0.002408202792553213	0.022898275603198927	10.51696133929309	AgeGroup_3	['BMI', 'functionality_state']	{'functionality_state', 'BMI'}
Anxiety-Alcohol_Use (syn)	Memory_Complaints	0.0007870046412089987	0.007496152653792779	10.498780875424183	AgeGroup_3	['Anxiety', 'Alcohol_Use']	{'Alcohol_Use', 'Anxiety'}
Anxiety-Alcohol_Use (syn)	Memory_Problems	0.0007870046412089987	0.007496152653792779	10.498780875424183	AgeGroup_3	['Anxiety', 'Alcohol_Use']	{'Alcohol_Use', 'Anxiety'}
General_Health-Health_vs_Peers (syn)	Physical_Activity	0.005752968434594889	0.054842593111033004	10.489964292803528	AgeGroup_3	['General_Health', 'Health_vs_Peers']	{'General_Health', 'Health_vs_Peers'}
Anxiety-WHR_Obesity (syn)	Hearing	0.002038866548032697	0.019513378802818768	10.44855721110778	AgeGroup_3	['Anxiety', 'WHR_Obesity']	{'WHR_Obesity', 'Anxiety'}
grip_category-WHR_Obesity (syn)	Anxiety	0.001095282345493278	0.010540345538168457	10.39133244282236	AgeGroup_3	['grip_category', 'WHR_Obesity']	{'WHR_Obesity', 'grip_category'}
Pain-Physical_Activity (syn)	Hearing	0.0016529753703646089	0.015993928104891995	10.335018136407779	AgeGroup_3	['Pain', 'Physical_Activity']	{'Physical_Activity', 'Pain'}
Sleep-grip_category (syn)	Health_vs_Peers	0.0018623828192848007	0.018066623246580565	10.308416763145212	AgeGroup_3	['Sleep', 'grip_category']	{'grip_category', 'Sleep'}
MMSE_Spell-Alcohol_Use (syn)	Physical_Activity	0.004251549235064485	0.04124635650302772	10.307696474359854	AgeGroup_3	['MMSE_Spell', 'Alcohol_Use']	{'Alcohol_Use', 'MMSE_Spell'}
General_Health-WHR_Obesity (syn)	functionality_state	0.00831363453578801	0.08109154313710931	10.252159737213711	AgeGroup_3	['General_Health', 'WHR_Obesity']	{'General_Health', 'WHR_Obesity'}
General_Health-Memory_Complaints (syn)	BMI	0.000634596747555443	0.0062441091255869266	10.163127113762492	AgeGroup_3	['General_Health', 'Memory_Complaints']	{'General_Health', 'Memory_Complaints'}
General_Health-Memory_Problems (syn)	BMI	0.000634596747555443	0.0062441091255869266	10.163127113762492	AgeGroup_3	['General_Health', 'Memory_Problems']	{'General_Health', 'Memory_Problems'}
General_Health-BMI (syn)	Physical_Activity	0.005498886775091692	0.0546521796880802	10.061605605624207	AgeGroup_3	['General_Health', 'BMI']	{'General_Health', 'BMI'}
MMSE_Spell-Physical_Activity (syn)	General_Health	0.005672532923425046	0.056624777221169126	10.017757599767428	AgeGroup_3	['MMSE_Spell', 'Physical_Activity']	{'Physical_Activity', 'MMSE_Spell'}
MMSE_Spell-General_Health (syn)	functionality_state	0.008028953994386651	0.08080686259570793	9.935980356714296	AgeGroup_3	['MMSE_Spell', 'General_Health']	{'General_Health', 'MMSE_Spell'}
Pain-MAP_NormalElevated_vs_H (syn)	Depression	0.005538821046350383	0.05576687372977151	9.932098889368882	AgeGroup_3	['Pain', 'MAP_NormalElevated_vs_H']	{'Pain', 'MAP_NormalElevated_vs_H'}
Hearing-BMI (syn)	Alcohol_Use	0.004304612456209117	0.04350768941818353	9.893911889538437	AgeGroup_3	['Hearing', 'BMI']	{'Hearing', 'BMI'}
MMSE_Spell-functionality_state (syn)	Pain	0.013033501228269191	0.13175895763102033	9.891928004446115	AgeGroup_3	['MMSE_Spell', 'functionality_state']	{'MMSE_Spell', 'functionality_state'}
Sleep-MMSE_Spell (syn)	Physical_Activity	0.004422807607573065	0.044770031255054674	9.87894688385708	AgeGroup_3	['Sleep', 'MMSE_Spell']	{'MMSE_Spell', 'Sleep'}
Anxiety-BMI (syn)	Alcohol_Use	0.0034782659229889434	0.035217302714130864	9.87658240389119	AgeGroup_3	['Anxiety', 'BMI']	{'BMI', 'Anxiety'}
Physical_Activity-grip_category (syn)	Health_vs_Peers	0.004112921479462982	0.04176949494879804	9.846711061516762	AgeGroup_3	['Physical_Activity', 'grip_category']	{'Physical_Activity', 'grip_category'}
Sleep-grip_category (syn)	Anxiety	0.009005839475269662	0.09171479566457894	9.81939654339523	AgeGroup_3	['Sleep', 'grip_category']	{'grip_category', 'Sleep'}
Sleep-Pain (syn)	MAP_NormalElevated_vs_H	0.001639323365185071	0.01673226897108253	9.79737636311145	AgeGroup_3	['Sleep', 'Pain']	{'Pain', 'Sleep'}
Hearing-functionality_state (syn)	Pain	0.012466748925931841	0.1273664635126496	9.788093805944206	AgeGroup_3	['Hearing', 'functionality_state']	{'Hearing', 'functionality_state'}
Depression-WHR_Obesity (syn)	Pain	0.005336291009480863	0.054626462418029376	9.768692266112456	AgeGroup_3	['Depression', 'WHR_Obesity']	{'WHR_Obesity', 'Depression'}
Pain-General_Health (syn)	Depression	0.007517556217080462	0.07785680119504	9.655619164532771	AgeGroup_3	['Pain', 'General_Health']	{'General_Health', 'Pain'}
General_Health-grip_category (syn)	Alcohol_Use	0.007704191949902746	0.08017452844579773	9.609276286683983	AgeGroup_3	['General_Health', 'grip_category']	{'General_Health', 'grip_category'}
Anxiety-General_Health (syn)	MMSE_Spell	0.00041533730781587825	0.004415412533482207	9.406534602743523	AgeGroup_3	['Anxiety', 'General_Health']	{'General_Health', 'Anxiety'}
Sleep-functionality_state (syn)	Alcohol_Use	0.004098556819856153	0.043711495610762575	9.376382030833584	AgeGroup_3	['Sleep', 'functionality_state']	{'Sleep', 'functionality_state'}
BMI-Alcohol_Use (syn)	WHR_Obesity	0.002760409427185691	0.029560843107613366	9.338060545623444	AgeGroup_3	['BMI', 'Alcohol_Use']	{'Alcohol_Use', 'BMI'}
Anxiety-Physical_Activity (syn)	Depression	0.01644252841644849	0.1770592682252734	9.286454519584131	AgeGroup_3	['Anxiety', 'Physical_Activity']	{'Physical_Activity', 'Anxiety'}
MMSE_Spell-Memory_Problems (syn)	Anxiety	0.0007224471540251498	0.007878476633520107	9.169883819308353	AgeGroup_3	['MMSE_Spell', 'Memory_Problems']	{'Memory_Problems', 'MMSE_Spell'}
MMSE_Spell-Memory_Complaints (syn)	Anxiety	0.0007224471540251498	0.007878476633520107	9.169883819308353	AgeGroup_3	['MMSE_Spell', 'Memory_Complaints']	{'MMSE_Spell', 'Memory_Complaints'}
Physical_Activity-Alcohol_Use (syn)	Pain	0.004588469104699894	0.05101218990966262	8.994848315325424	AgeGroup_3	['Physical_Activity', 'Alcohol_Use']	{'Alcohol_Use', 'Physical_Activity'}
Pain-MAP_NormalElevated_vs_H (syn)	Anxiety	0.0043918973835522035	0.049309476487197	8.90680188967843	AgeGroup_3	['Pain', 'MAP_NormalElevated_vs_H']	{'Pain', 'MAP_NormalElevated_vs_H'}
Memory_Complaints-grip_category (syn)	Sleep	0.0013023507172986266	0.014632643922665698	8.90031032109863	AgeGroup_3	['Memory_Complaints', 'grip_category']	{'grip_category', 'Memory_Complaints'}
Memory_Problems-grip_category (syn)	Sleep	0.0013023507172986266	0.014632643922665698	8.90031032109863	AgeGroup_3	['Memory_Problems', 'grip_category']	{'Memory_Problems', 'grip_category'}
Anxiety-grip_category (syn)	Memory_Complaints	0.0008676838568663291	0.009753947674948497	8.89571982321415	AgeGroup_3	['Anxiety', 'grip_category']	{'grip_category', 'Anxiety'}
Anxiety-grip_category (syn)	Memory_Problems	0.0008676838568663291	0.009753947674948497	8.89571982321415	AgeGroup_3	['Anxiety', 'grip_category']	{'grip_category', 'Anxiety'}
Health_vs_Peers-Alcohol_Use (syn)	Physical_Activity	0.0022530577446352898	0.02541760102649031	8.864163625383629	AgeGroup_3	['Health_vs_Peers', 'Alcohol_Use']	{'Alcohol_Use', 'Health_vs_Peers'}
Health_vs_Peers-MAP_NormalElevated_vs_H (syn)	Depression	0.0015248240951130487	0.01731500303569415	8.806374979950554	AgeGroup_3	['Health_vs_Peers', 'MAP_NormalElevated_vs_H']	{'Health_vs_Peers', 'MAP_NormalElevated_vs_H'}
Alcohol_Use-MAP_NormalElevated_vs_H (syn)	Physical_Activity	0.0013688399073574448	0.015550526876599175	8.802530732365792	AgeGroup_3	['Alcohol_Use', 'MAP_NormalElevated_vs_H']	{'Alcohol_Use', 'MAP_NormalElevated_vs_H'}
Alcohol_Use-Memory_Problems (syn)	grip_category	0.006991248047576896	0.08058415854250792	8.675710181783474	AgeGroup_3	['Alcohol_Use', 'Memory_Problems']	{'Memory_Problems', 'Alcohol_Use'}
Alcohol_Use-Memory_Complaints (syn)	grip_category	0.006991248047576896	0.08058415854250792	8.675710181783474	AgeGroup_3	['Alcohol_Use', 'Memory_Complaints']	{'Alcohol_Use', 'Memory_Complaints'}
MMSE_Spell-Hearing (syn)	functionality_state	0.001004837226785797	0.011604277516423879	8.659196795006158	AgeGroup_3	['MMSE_Spell', 'Hearing']	{'Hearing', 'MMSE_Spell'}
Depression-Memory_Complaints (syn)	Sleep	0.003991632310752992	0.04615643353713984	8.648051863758319	AgeGroup_3	['Depression', 'Memory_Complaints']	{'Memory_Complaints', 'Depression'}
Depression-Memory_Problems (syn)	Sleep	0.003991632310752992	0.04615643353713984	8.648051863758319	AgeGroup_3	['Depression', 'Memory_Problems']	{'Memory_Problems', 'Depression'}
Health_vs_Peers-Physical_Activity (syn)	functionality_state	0.017801922180720468	0.20600493176311352	8.641502913721997	AgeGroup_3	['Health_vs_Peers', 'Physical_Activity']	{'Physical_Activity', 'Health_vs_Peers'}
Depression-General_Health (syn)	Anxiety	0.014966146950352423	0.17353895747022746	8.624084855943675	AgeGroup_3	['Depression', 'General_Health']	{'General_Health', 'Depression'}
Depression-Memory_Problems (syn)	Pain	0.004581223605800932	0.05410595862294746	8.467133237073707	AgeGroup_3	['Depression', 'Memory_Problems']	{'Memory_Problems', 'Depression'}
Depression-Memory_Complaints (syn)	Pain	0.004581223605800932	0.05410595862294746	8.467133237073707	AgeGroup_3	['Depression', 'Memory_Complaints']	{'Memory_Complaints', 'Depression'}
General_Health-Alcohol_Use (syn)	Pain	0.008612119229520472	0.10172899667019258	8.465746750104234	AgeGroup_3	['General_Health', 'Alcohol_Use']	{'General_Health', 'Alcohol_Use'}
Anxiety-Memory_Problems (syn)	Sleep	0.007682814802569338	0.09197289066144713	8.353347108388528	AgeGroup_3	['Anxiety', 'Memory_Problems']	{'Memory_Problems', 'Anxiety'}
Anxiety-Memory_Complaints (syn)	Sleep	0.007682814802569338	0.09197289066144713	8.353347108388528	AgeGroup_3	['Anxiety', 'Memory_Complaints']	{'Memory_Complaints', 'Anxiety'}
General_Health-MAP_NormalElevated_vs_H (syn)	functionality_state	0.006469928635051718	0.07924783723637299	8.164170607904191	AgeGroup_3	['General_Health', 'MAP_NormalElevated_vs_H']	{'General_Health', 'MAP_NormalElevated_vs_H'}
General_Health-BMI (syn)	Health_vs_Peers	0.0090471650909042	0.11090324302151815	8.157710130396108	AgeGroup_3	['General_Health', 'BMI']	{'General_Health', 'BMI'}
Depression-Physical_Activity (syn)	functionality_state	0.016494646661333892	0.204697656243727	8.058053503892708	AgeGroup_3	['Depression', 'Physical_Activity']	{'Physical_Activity', 'Depression'}
Pain-grip_category (syn)	Alcohol_Use	0.006868743688122847	0.08561845147308604	8.022503992941312	AgeGroup_3	['Pain', 'grip_category']	{'Pain', 'grip_category'}
BMI-Memory_Complaints (syn)	grip_category	0.004439077879672139	0.055914322910894695	7.939071151315331	AgeGroup_3	['BMI', 'Memory_Complaints']	{'Memory_Complaints', 'BMI'}
BMI-Memory_Problems (syn)	grip_category	0.004439077879672139	0.055914322910894695	7.939071151315331	AgeGroup_3	['BMI', 'Memory_Problems']	{'Memory_Problems', 'BMI'}
Sleep-Alcohol_Use (syn)	Anxiety	0.0072208374384935365	0.09125112080401544	7.913149312436488	AgeGroup_3	['Sleep', 'Alcohol_Use']	{'Alcohol_Use', 'Sleep'}
Anxiety-MAP_NormalElevated_vs_H (syn)	Health_vs_Peers	0.0010383398900267924	0.013283304732044988	7.816879240313401	AgeGroup_3	['Anxiety', 'MAP_NormalElevated_vs_H']	{'Anxiety', 'MAP_NormalElevated_vs_H'}
Hearing-Memory_Problems (syn)	Health_vs_Peers	0.001974520495735503	0.025387183961607974	7.77762708428588	AgeGroup_3	['Hearing', 'Memory_Problems']	{'Hearing', 'Memory_Problems'}
Hearing-Memory_Complaints (syn)	Health_vs_Peers	0.001974520495735503	0.025387183961607974	7.77762708428588	AgeGroup_3	['Hearing', 'Memory_Complaints']	{'Hearing', 'Memory_Complaints'}
Sleep-WHR_Obesity (syn)	Alcohol_Use	0.0033503772625557956	0.043091543543067636	7.77502263108138	AgeGroup_3	['Sleep', 'WHR_Obesity']	{'WHR_Obesity', 'Sleep'}
General_Health-Alcohol_Use (syn)	Health_vs_Peers	0.00885859732235046	0.11445465676823881	7.739831276842134	AgeGroup_3	['General_Health', 'Alcohol_Use']	{'General_Health', 'Alcohol_Use'}
Pain-WHR_Obesity (syn)	Health_vs_Peers	0.0023338018243412705	0.03057709980550749	7.632515311085554	AgeGroup_3	['Pain', 'WHR_Obesity']	{'WHR_Obesity', 'Pain'}
Health_vs_Peers-Alcohol_Use (syn)	Sleep	0.003200434650152591	0.04205291583298357	7.610494032954495	AgeGroup_3	['Health_vs_Peers', 'Alcohol_Use']	{'Alcohol_Use', 'Health_vs_Peers'}
MMSE_Spell-BMI (syn)	MAP_NormalElevated_vs_H	0.0007786263267110354	0.010271766956925136	7.580256931219534	AgeGroup_3	['MMSE_Spell', 'BMI']	{'MMSE_Spell', 'BMI'}
Memory_Problems-functionality_state (syn)	Depression	0.00357372476482008	0.04721075504960513	7.569725925935959	AgeGroup_3	['Memory_Problems', 'functionality_state']	{'Memory_Problems', 'functionality_state'}
Memory_Complaints-functionality_state (syn)	Depression	0.00357372476482008	0.04721075504960513	7.569725925935959	AgeGroup_3	['Memory_Complaints', 'functionality_state']	{'functionality_state', 'Memory_Complaints'}
Hearing-Health_vs_Peers (syn)	General_Health	0.008415605610812293	0.11149157327687424	7.548198813118614	AgeGroup_3	['Hearing', 'Health_vs_Peers']	{'Hearing', 'Health_vs_Peers'}
General_Health-grip_category (syn)	Depression	0.005727751358817216	0.07708402017801455	7.4305301482587325	AgeGroup_3	['General_Health', 'grip_category']	{'General_Health', 'grip_category'}
Hearing-grip_category (syn)	Alcohol_Use	0.006305456519554231	0.08541059470962602	7.382522672967161	AgeGroup_3	['Hearing', 'grip_category']	{'Hearing', 'grip_category'}
Anxiety-MAP_NormalElevated_vs_H (syn)	grip_category	0.0011673724036131345	0.015888735359948294	7.347170036929443	AgeGroup_3	['Anxiety', 'MAP_NormalElevated_vs_H']	{'Anxiety', 'MAP_NormalElevated_vs_H'}
Physical_Activity-Memory_Complaints (syn)	Alcohol_Use	0.0012314305533409338	0.016922931313019314	7.2766976983092615	AgeGroup_3	['Physical_Activity', 'Memory_Complaints']	{'Physical_Activity', 'Memory_Complaints'}
Physical_Activity-Memory_Problems (syn)	Alcohol_Use	0.0012314305533409338	0.016922931313019314	7.2766976983092615	AgeGroup_3	['Physical_Activity', 'Memory_Problems']	{'Memory_Problems', 'Physical_Activity'}
Hearing-Physical_Activity (syn)	MMSE_Spell	0.0028062709539106636	0.03877205974227086	7.237869157751127	AgeGroup_3	['Hearing', 'Physical_Activity']	{'Hearing', 'Physical_Activity'}
Sleep-Hearing (syn)	WHR_Obesity	0.00018818358995718876	0.0026016192095885816	7.233325663633456	AgeGroup_3	['Sleep', 'Hearing']	{'Hearing', 'Sleep'}
General_Health-grip_category (syn)	Pain	0.006805370841505858	0.09473706442303348	7.18343014210103	AgeGroup_3	['General_Health', 'grip_category']	{'General_Health', 'grip_category'}
Anxiety-Health_vs_Peers (syn)	Depression	0.012295865018238903	0.17291260482706378	7.1110287364743865	AgeGroup_3	['Anxiety', 'Health_vs_Peers']	{'Health_vs_Peers', 'Anxiety'}
Health_vs_Peers-functionality_state (syn)	Pain	0.008639407798956132	0.12246594186679746	7.054539137381524	AgeGroup_3	['Health_vs_Peers', 'functionality_state']	{'Health_vs_Peers', 'functionality_state'}
Sleep-MAP_NormalElevated_vs_H (syn)	Pain	0.00481513299886944	0.06859720494281954	7.019430314811198	AgeGroup_3	['Sleep', 'MAP_NormalElevated_vs_H']	{'Sleep', 'MAP_NormalElevated_vs_H'}
Anxiety-WHR_Obesity (syn)	Physical_Activity	0.000773007882572991	0.011265723816112823	6.861590921192254	AgeGroup_3	['Anxiety', 'WHR_Obesity']	{'WHR_Obesity', 'Anxiety'}
Memory_Complaints-grip_category (syn)	Alcohol_Use	0.005598433576550118	0.08168858159673295	6.853385708406059	AgeGroup_3	['Memory_Complaints', 'grip_category']	{'grip_category', 'Memory_Complaints'}
Memory_Problems-grip_category (syn)	Alcohol_Use	0.005598433576550118	0.08168858159673295	6.853385708406059	AgeGroup_3	['Memory_Problems', 'grip_category']	{'Memory_Problems', 'grip_category'}
Anxiety-Depression (syn)	functionality_state	0.0031653609911472657	0.04621521171813904	6.84917557113536	AgeGroup_3	['Anxiety', 'Depression']	{'Depression', 'Anxiety'}
Physical_Activity-Memory_Complaints (syn)	MMSE_Spell	0.002629237731111135	0.03848662858911873	6.831561577348701	AgeGroup_3	['Physical_Activity', 'Memory_Complaints']	{'Physical_Activity', 'Memory_Complaints'}
Physical_Activity-Memory_Problems (syn)	MMSE_Spell	0.002629237731111135	0.03848662858911873	6.831561577348701	AgeGroup_3	['Physical_Activity', 'Memory_Problems']	{'Memory_Problems', 'Physical_Activity'}
Memory_Problems-functionality_state (syn)	Physical_Activity	0.01364839948060592	0.20031089358873902	6.81360820476775	AgeGroup_3	['Memory_Problems', 'functionality_state']	{'Memory_Problems', 'functionality_state'}
Memory_Complaints-functionality_state (syn)	Physical_Activity	0.01364839948060592	0.20031089358873902	6.81360820476775	AgeGroup_3	['Memory_Complaints', 'functionality_state']	{'functionality_state', 'Memory_Complaints'}
MMSE_Spell-functionality_state (syn)	Anxiety	0.0015354590449723985	0.02264073734975732	6.7818420453910555	AgeGroup_3	['MMSE_Spell', 'functionality_state']	{'MMSE_Spell', 'functionality_state'}
Depression-functionality_state (syn)	Health_vs_Peers	0.0035411009033628022	0.05224580207641697	6.777771156012563	AgeGroup_3	['Depression', 'functionality_state']	{'functionality_state', 'Depression'}
Health_vs_Peers-Physical_Activity (syn)	BMI	0.0007204941176180478	0.010760991738439255	6.695424874683031	AgeGroup_3	['Health_vs_Peers', 'Physical_Activity']	{'Physical_Activity', 'Health_vs_Peers'}
Pain-WHR_Obesity (syn)	Depression	0.0036567018132838114	0.05465658081354472	6.690323029459658	AgeGroup_3	['Pain', 'WHR_Obesity']	{'WHR_Obesity', 'Pain'}
Anxiety-General_Health (syn)	Physical_Activity	0.0035270843545910824	0.052794811295086105	6.680740527468022	AgeGroup_3	['Anxiety', 'General_Health']	{'General_Health', 'Anxiety'}
WHR_Obesity-functionality_state (syn)	Health_vs_Peers	0.0034886845866641076	0.05232414903249042	6.667446391718338	AgeGroup_3	['WHR_Obesity', 'functionality_state']	{'WHR_Obesity', 'functionality_state'}
grip_category-functionality_state (syn)	BMI	0.003782972562779552	0.0568276413274255	6.6569234168687155	AgeGroup_3	['grip_category', 'functionality_state']	{'grip_category', 'functionality_state'}
BMI-WHR_Obesity (syn)	Alcohol_Use	0.002332569798184033	0.03505101697872035	6.654784937053745	AgeGroup_3	['BMI', 'WHR_Obesity']	{'WHR_Obesity', 'BMI'}
Anxiety-MMSE_Spell (syn)	Sleep	0.006018029097180851	0.09048561273191659	6.650813223766941	AgeGroup_3	['Anxiety', 'MMSE_Spell']	{'MMSE_Spell', 'Anxiety'}
General_Health-Physical_Activity (syn)	Anxiety	0.004350521870999191	0.06574309227853363	6.617458534757299	AgeGroup_3	['General_Health', 'Physical_Activity']	{'General_Health', 'Physical_Activity'}
Anxiety-Pain (syn)	MAP_NormalElevated_vs_H	0.0010693304552322454	0.0161622760611297	6.616212043327158	AgeGroup_3	['Anxiety', 'Pain']	{'Pain', 'Anxiety'}
Health_vs_Peers-BMI (syn)	General_Health	0.00719394744952169	0.1093059199142674	6.58148017524043	AgeGroup_3	['Health_vs_Peers', 'BMI']	{'Health_vs_Peers', 'BMI'}
Depression-BMI (syn)	grip_category	0.0036191543029381315	0.05602329326888784	6.460088459219524	AgeGroup_3	['Depression', 'BMI']	{'BMI', 'Depression'}
Health_vs_Peers-MAP_NormalElevated_vs_H (syn)	Physical_Activity	0.001826266965186512	0.02833815496523275	6.444551409317599	AgeGroup_3	['Health_vs_Peers', 'MAP_NormalElevated_vs_H']	{'Health_vs_Peers', 'MAP_NormalElevated_vs_H'}
Sleep-MMSE_Spell (syn)	Anxiety	0.005719648914102127	0.08937767350690891	6.399415748564989	AgeGroup_3	['Sleep', 'MMSE_Spell']	{'MMSE_Spell', 'Sleep'}
MMSE_Spell-Alcohol_Use (syn)	Sleep	0.0026389578612251987	0.04149143904405615	6.360246648526986	AgeGroup_3	['MMSE_Spell', 'Alcohol_Use']	{'Alcohol_Use', 'MMSE_Spell'}
MMSE_Spell-Alcohol_Use (syn)	grip_category	0.004957306470944845	0.07900996178685211	6.274280304448622	AgeGroup_3	['MMSE_Spell', 'Alcohol_Use']	{'Alcohol_Use', 'MMSE_Spell'}
Anxiety-Health_vs_Peers (syn)	Sleep	0.005642919345532156	0.09180102151223554	6.146902564455723	AgeGroup_3	['Anxiety', 'Health_vs_Peers']	{'Health_vs_Peers', 'Anxiety'}
Depression-Sleep (syn)	General_Health	0.004713614162471165	0.07691431532680261	6.128396440172945	AgeGroup_3	['Depression', 'Sleep']	{'Sleep', 'Depression'}
Physical_Activity-BMI (syn)	MAP_NormalElevated_vs_H	0.0007836485897209846	0.012879248418076143	6.0845832325209805	AgeGroup_3	['Physical_Activity', 'BMI']	{'Physical_Activity', 'BMI'}
Pain-WHR_Obesity (syn)	Physical_Activity	0.0026144963968770312	0.042987139454807005	6.082043211146182	AgeGroup_3	['Pain', 'WHR_Obesity']	{'WHR_Obesity', 'Pain'}
Pain-Hearing (syn)	functionality_state	0.007135606618216245	0.1175225382067863	6.071692057621166	AgeGroup_3	['Pain', 'Hearing']	{'Hearing', 'Pain'}
Depression-MMSE_Spell (syn)	WHR_Obesity	0.00012191631504615286	0.002009367893729234	6.067396390010266	AgeGroup_3	['Depression', 'MMSE_Spell']	{'MMSE_Spell', 'Depression'}
Depression-WHR_Obesity (syn)	Health_vs_Peers	0.0010725722927715194	0.017684612126040288	6.06500320802725	AgeGroup_3	['Depression', 'WHR_Obesity']	{'WHR_Obesity', 'Depression'}
Pain-BMI (syn)	Anxiety	0.0028491089908592644	0.04817228902535755	5.914414798432173	AgeGroup_3	['Pain', 'BMI']	{'Pain', 'BMI'}
Sleep-grip_category (syn)	Pain	0.003980918802408583	0.06776299074635868	5.874768451866925	AgeGroup_3	['Sleep', 'grip_category']	{'grip_category', 'Sleep'}
Physical_Activity-MAP_NormalElevated_vs_H (syn)	General_Health	0.003186361228514122	0.05446582167059545	5.8502031747266345	AgeGroup_3	['Physical_Activity', 'MAP_NormalElevated_vs_H']	{'Physical_Activity', 'MAP_NormalElevated_vs_H'}
Pain-grip_category (syn)	Sleep	0.004155842832816592	0.07241604696739161	5.73884243458903	AgeGroup_3	['Pain', 'grip_category']	{'Pain', 'grip_category'}
Depression-MMSE_Spell (syn)	Hearing	0.0008801999727349534	0.0157634855500594	5.583790272397189	AgeGroup_3	['Depression', 'MMSE_Spell']	{'MMSE_Spell', 'Depression'}
Sleep-MAP_NormalElevated_vs_H (syn)	Anxiety	0.004876976097241946	0.08748480952471532	5.574654758623155	AgeGroup_3	['Sleep', 'MAP_NormalElevated_vs_H']	{'Sleep', 'MAP_NormalElevated_vs_H'}
Physical_Activity-Memory_Problems (syn)	grip_category	0.0016324665610063433	0.029497358273663243	5.534280547637696	AgeGroup_3	['Physical_Activity', 'Memory_Problems']	{'Memory_Problems', 'Physical_Activity'}
Physical_Activity-Memory_Complaints (syn)	grip_category	0.0016324665610063433	0.029497358273663243	5.534280547637696	AgeGroup_3	['Physical_Activity', 'Memory_Complaints']	{'Physical_Activity', 'Memory_Complaints'}
Memory_Complaints-MAP_NormalElevated_vs_H (syn)	Anxiety	0.00036932904067582995	0.006681885021076372	5.527318107253744	AgeGroup_3	['Memory_Complaints', 'MAP_NormalElevated_vs_H']	{'Memory_Complaints', 'MAP_NormalElevated_vs_H'}
Memory_Problems-MAP_NormalElevated_vs_H (syn)	Anxiety	0.00036932904067582995	0.006681885021076372	5.527318107253744	AgeGroup_3	['Memory_Problems', 'MAP_NormalElevated_vs_H']	{'Memory_Problems', 'MAP_NormalElevated_vs_H'}
Depression-Hearing (syn)	Anxiety	0.009136691404169815	0.16770950192404488	5.447927099746438	AgeGroup_3	['Depression', 'Hearing']	{'Hearing', 'Depression'}
General_Health-grip_category (syn)	Anxiety	0.0035732035558827925	0.06571325434891695	5.4375690129577094	AgeGroup_3	['General_Health', 'grip_category']	{'General_Health', 'grip_category'}
grip_category-MAP_NormalElevated_vs_H (syn)	MMSE_Spell	0.0004963495635038057	0.009201044464740911	5.394491521107785	AgeGroup_3	['grip_category', 'MAP_NormalElevated_vs_H']	{'grip_category', 'MAP_NormalElevated_vs_H'}
Health_vs_Peers-Alcohol_Use (syn)	WHR_Obesity	0.0008591143588584738	0.015971815609302265	5.3789398768046786	AgeGroup_3	['Health_vs_Peers', 'Alcohol_Use']	{'Alcohol_Use', 'Health_vs_Peers'}
Physical_Activity-Memory_Problems (syn)	General_Health	0.002876496393493081	0.05411333826713642	5.315688304596811	AgeGroup_3	['Physical_Activity', 'Memory_Problems']	{'Memory_Problems', 'Physical_Activity'}
Physical_Activity-Memory_Complaints (syn)	General_Health	0.002876496393493081	0.05411333826713642	5.315688304596811	AgeGroup_3	['Physical_Activity', 'Memory_Complaints']	{'Physical_Activity', 'Memory_Complaints'}
General_Health-Health_vs_Peers (syn)	grip_category	0.0010000918930124047	0.018929351855007402	5.283286510139275	AgeGroup_3	['General_Health', 'Health_vs_Peers']	{'General_Health', 'Health_vs_Peers'}
Physical_Activity-MAP_NormalElevated_vs_H (syn)	functionality_state	0.010343463590747266	0.19854647317314028	5.2095932128330285	AgeGroup_3	['Physical_Activity', 'MAP_NormalElevated_vs_H']	{'Physical_Activity', 'MAP_NormalElevated_vs_H'}
General_Health-BMI (syn)	Hearing	0.0011860970873538955	0.02285076687231673	5.190622677923469	AgeGroup_3	['General_Health', 'BMI']	{'General_Health', 'BMI'}
MMSE_Spell-Physical_Activity (syn)	Anxiety	0.0005384433640621393	0.010481524038445973	5.137071308400784	AgeGroup_3	['MMSE_Spell', 'Physical_Activity']	{'Physical_Activity', 'MMSE_Spell'}
Health_vs_Peers-functionality_state (syn)	Anxiety	0.0010956533082800064	0.021349459156326592	5.131995617581375	AgeGroup_3	['Health_vs_Peers', 'functionality_state']	{'Health_vs_Peers', 'functionality_state'}
Hearing-Physical_Activity (syn)	functionality_state	0.010176140397681282	0.19837914998007436	5.1296421013515765	AgeGroup_3	['Hearing', 'Physical_Activity']	{'Hearing', 'Physical_Activity'}
Health_vs_Peers-functionality_state (syn)	Depression	0.002376941829000472	0.0465587737489935	5.105250069116901	AgeGroup_3	['Health_vs_Peers', 'functionality_state']	{'Health_vs_Peers', 'functionality_state'}
MMSE_Spell-Pain (syn)	Depression	0.002671295119507441	0.05319815188643788	5.02140586614711	AgeGroup_3	['MMSE_Spell', 'Pain']	{'Pain', 'MMSE_Spell'}
Anxiety-WHR_Obesity (syn)	Pain	0.0024488287499220083	0.0493256254672426	4.964617735153279	AgeGroup_3	['Anxiety', 'WHR_Obesity']	{'WHR_Obesity', 'Anxiety'}
Hearing-WHR_Obesity (syn)	MMSE_Spell	0.0003832351905828649	0.0077519057395849245	4.943754522528356	AgeGroup_3	['Hearing', 'WHR_Obesity']	{'Hearing', 'WHR_Obesity'}
MMSE_Spell-Memory_Complaints (syn)	Pain	0.000497137054343349	0.010064261354029677	4.939627826182176	AgeGroup_3	['MMSE_Spell', 'Memory_Complaints']	{'MMSE_Spell', 'Memory_Complaints'}
MMSE_Spell-Memory_Problems (syn)	Pain	0.000497137054343349	0.010064261354029677	4.939627826182176	AgeGroup_3	['MMSE_Spell', 'Memory_Problems']	{'Memory_Problems', 'MMSE_Spell'}
MAP_NormalElevated_vs_H-functionality_state (syn)	Depression	0.002271167031382529	0.04601353975538979	4.935866798025457	AgeGroup_3	['MAP_NormalElevated_vs_H', 'functionality_state']	{'functionality_state', 'MAP_NormalElevated_vs_H'}
Pain-Health_vs_Peers (syn)	Anxiety	0.0023203768688248015	0.04729916338378053	4.90574611224622	AgeGroup_3	['Pain', 'Health_vs_Peers']	{'Pain', 'Health_vs_Peers'}
Anxiety-functionality_state (syn)	Health_vs_Peers	0.0025305639125670926	0.052003357757809135	4.866154843986181	AgeGroup_3	['Anxiety', 'functionality_state']	{'functionality_state', 'Anxiety'}
MAP_NormalElevated_vs_H-functionality_state (syn)	Health_vs_Peers	0.0025332478841891023	0.052106399504939616	4.861682841757189	AgeGroup_3	['MAP_NormalElevated_vs_H', 'functionality_state']	{'functionality_state', 'MAP_NormalElevated_vs_H'}
Hearing-General_Health (syn)	functionality_state	0.0036975607240170446	0.07647546932533834	4.834963102072712	AgeGroup_3	['Hearing', 'General_Health']	{'Hearing', 'General_Health'}
General_Health-functionality_state (syn)	Physical_Activity	0.009431024229768596	0.1960935183379017	4.80945230097681	AgeGroup_3	['General_Health', 'functionality_state']	{'General_Health', 'functionality_state'}
Pain-MAP_NormalElevated_vs_H (syn)	Health_vs_Peers	0.0014233347920123048	0.029726043242177706	4.788174397838333	AgeGroup_3	['Pain', 'MAP_NormalElevated_vs_H']	{'Pain', 'MAP_NormalElevated_vs_H'}
Health_vs_Peers-WHR_Obesity (syn)	BMI	0.0013832341277873455	0.029513890622517656	4.686722416501759	AgeGroup_3	['Health_vs_Peers', 'WHR_Obesity']	{'WHR_Obesity', 'Health_vs_Peers'}
grip_category-functionality_state (syn)	Physical_Activity	0.009141692898678022	0.19580418700681115	4.668793368734256	AgeGroup_3	['grip_category', 'functionality_state']	{'grip_category', 'functionality_state'}
General_Health-WHR_Obesity (syn)	Depression	0.0034525495980026115	0.07396383163752111	4.667889050046411	AgeGroup_3	['General_Health', 'WHR_Obesity']	{'General_Health', 'WHR_Obesity'}
Anxiety-Sleep (syn)	grip_category	0.0005035390450212173	0.011264401273534577	4.470180285607096	AgeGroup_3	['Anxiety', 'Sleep']	{'Sleep', 'Anxiety'}
Depression-WHR_Obesity (syn)	Alcohol_Use	0.0006405778782564594	0.014667262709494153	4.367398954692561	AgeGroup_3	['Depression', 'WHR_Obesity']	{'WHR_Obesity', 'Depression'}
Anxiety-Alcohol_Use (syn)	BMI	0.0015250896428525877	0.034950153498710265	4.363613575857018	AgeGroup_3	['Anxiety', 'Alcohol_Use']	{'Alcohol_Use', 'Anxiety'}
MAP_NormalElevated_vs_H-functionality_state (syn)	Anxiety	0.0009141766279302554	0.021167982475976833	4.318676231746403	AgeGroup_3	['MAP_NormalElevated_vs_H', 'functionality_state']	{'functionality_state', 'MAP_NormalElevated_vs_H'}
Depression-Health_vs_Peers (syn)	Anxiety	0.007031423459704018	0.165604233979579	4.245920101638873	AgeGroup_3	['Depression', 'Health_vs_Peers']	{'Health_vs_Peers', 'Depression'}
Depression-General_Health (syn)	Pain	0.0038367287184050804	0.09176842229993269	4.180881203193459	AgeGroup_3	['Depression', 'General_Health']	{'General_Health', 'Depression'}
Physical_Activity-BMI (syn)	functionality_state	0.007929215466443672	0.19613222504883665	4.042790757342047	AgeGroup_3	['Physical_Activity', 'BMI']	{'Physical_Activity', 'BMI'}
Depression-WHR_Obesity (syn)	BMI	0.0012222852841783124	0.0304967600119986	4.007918492644524	AgeGroup_3	['Depression', 'WHR_Obesity']	{'WHR_Obesity', 'Depression'}
Physical_Activity-Memory_Complaints (syn)	functionality_state	0.007844398545835959	0.19604740812822902	4.001276334500256	AgeGroup_3	['Physical_Activity', 'Memory_Complaints']	{'Physical_Activity', 'Memory_Complaints'}
Physical_Activity-Memory_Problems (syn)	functionality_state	0.007844398545835959	0.19604740812822902	4.001276334500256	AgeGroup_3	['Physical_Activity', 'Memory_Problems']	{'Memory_Problems', 'Physical_Activity'}
Physical_Activity-WHR_Obesity (syn)	functionality_state	0.007778141332075527	0.19598115091446855	3.9688211319210573	AgeGroup_3	['Physical_Activity', 'WHR_Obesity']	{'WHR_Obesity', 'Physical_Activity'}
General_Health-Physical_Activity (syn)	Health_vs_Peers	0.004210406272148916	0.1064685278163089	3.9546017574443857	AgeGroup_3	['General_Health', 'Physical_Activity']	{'General_Health', 'Physical_Activity'}
Depression-MMSE_Spell (syn)	functionality_state	0.0017569224599102977	0.04480677318690208	3.9211090979072813	AgeGroup_3	['Depression', 'MMSE_Spell']	{'MMSE_Spell', 'Depression'}
BMI-functionality_state (syn)	Health_vs_Peers	0.0019461667321697337	0.05065086790522389	3.84231665252278	AgeGroup_3	['BMI', 'functionality_state']	{'functionality_state', 'BMI'}
Anxiety-functionality_state (syn)	Sleep	0.0033663441621425505	0.08769753150540008	3.838584854506725	AgeGroup_3	['Anxiety', 'functionality_state']	{'functionality_state', 'Anxiety'}
Pain-Hearing (syn)	General_Health	0.0035202422550679995	0.09210425602595648	3.8220190976581336	AgeGroup_3	['Pain', 'Hearing']	{'Hearing', 'Pain'}
Memory_Problems-WHR_Obesity (syn)	grip_category	0.0003309591353814049	0.008786886985647458	3.7665118024391924	AgeGroup_3	['Memory_Problems', 'WHR_Obesity']	{'Memory_Problems', 'WHR_Obesity'}
Memory_Complaints-WHR_Obesity (syn)	grip_category	0.0003309591353814049	0.008786886985647458	3.7665118024391924	AgeGroup_3	['Memory_Complaints', 'WHR_Obesity']	{'WHR_Obesity', 'Memory_Complaints'}
Depression-General_Health (syn)	Sleep	0.0017971760719850704	0.04853243475404856	3.7030412364282848	AgeGroup_3	['Depression', 'General_Health']	{'General_Health', 'Depression'}
Physical_Activity-grip_category (syn)	functionality_state	0.007157074248356937	0.19536008383074996	3.6635294723549885	AgeGroup_3	['Physical_Activity', 'grip_category']	{'Physical_Activity', 'grip_category'}
Anxiety-Pain (syn)	Health_vs_Peers	0.001078521560330627	0.029819427565462787	3.616841932873934	AgeGroup_3	['Anxiety', 'Pain']	{'Pain', 'Anxiety'}
General_Health-grip_category (syn)	Health_vs_Peers	0.004306033674465107	0.12122594733700574	3.552072612387527	AgeGroup_3	['General_Health', 'grip_category']	{'General_Health', 'grip_category'}
Hearing-Health_vs_Peers (syn)	Memory_Complaints	0.0008643619907840313	0.024466303651905708	3.5328670937863764	AgeGroup_3	['Hearing', 'Health_vs_Peers']	{'Hearing', 'Health_vs_Peers'}
Hearing-Health_vs_Peers (syn)	Memory_Problems	0.0008643619907840313	0.024466303651905708	3.5328670937863764	AgeGroup_3	['Hearing', 'Health_vs_Peers']	{'Hearing', 'Health_vs_Peers'}
BMI-functionality_state (syn)	General_Health	0.0025385493187844227	0.07410660487906208	3.425537201342844	AgeGroup_3	['BMI', 'functionality_state']	{'functionality_state', 'BMI'}
Health_vs_Peers-WHR_Obesity (syn)	Depression	0.0005566149496606348	0.016321323542075755	3.4103542413438626	AgeGroup_3	['Health_vs_Peers', 'WHR_Obesity']	{'WHR_Obesity', 'Health_vs_Peers'}
Hearing-Health_vs_Peers (syn)	functionality_state	0.001675879595119682	0.04994904336341109	3.355178562533402	AgeGroup_3	['Hearing', 'Health_vs_Peers']	{'Hearing', 'Health_vs_Peers'}
Physical_Activity-BMI (syn)	WHR_Obesity	0.0009083860161745786	0.027801764120490215	3.267368258495107	AgeGroup_3	['Physical_Activity', 'BMI']	{'Physical_Activity', 'BMI'}
Pain-Hearing (syn)	Physical_Activity	0.0013533061542173102	0.041429082658815786	3.2665607524122606	AgeGroup_3	['Pain', 'Hearing']	{'Hearing', 'Pain'}
Hearing-General_Health (syn)	Health_vs_Peers	0.0034289883442761605	0.10627281701431769	3.2265902425586286	AgeGroup_3	['Hearing', 'General_Health']	{'Hearing', 'General_Health'}
General_Health-WHR_Obesity (syn)	Physical_Activity	0.0016475975667036699	0.051700900920563626	3.186786956063179	AgeGroup_3	['General_Health', 'WHR_Obesity']	{'General_Health', 'WHR_Obesity'}
Health_vs_Peers-grip_category (syn)	Anxiety	0.00033518775099968955	0.010911341786165707	3.071920553571771	AgeGroup_3	['Health_vs_Peers', 'grip_category']	{'grip_category', 'Health_vs_Peers'}
MMSE_Spell-Memory_Problems (syn)	grip_category	0.0005367902250925142	0.01771332787452204	3.0304312599813965	AgeGroup_3	['MMSE_Spell', 'Memory_Problems']	{'Memory_Problems', 'MMSE_Spell'}
MMSE_Spell-Memory_Complaints (syn)	grip_category	0.0005367902250925142	0.01771332787452204	3.0304312599813965	AgeGroup_3	['MMSE_Spell', 'Memory_Complaints']	{'MMSE_Spell', 'Memory_Complaints'}
MMSE_Spell-Hearing (syn)	Physical_Activity	0.001197396761687082	0.03959414511926686	3.0241763222320923	AgeGroup_3	['MMSE_Spell', 'Hearing']	{'Hearing', 'MMSE_Spell'}
General_Health-Alcohol_Use (syn)	WHR_Obesity	0.0005677148029826172	0.018816151832188526	3.0171674210846633	AgeGroup_3	['General_Health', 'Alcohol_Use']	{'General_Health', 'Alcohol_Use'}
Depression-Physical_Activity (syn)	MMSE_Spell	0.001124665262196224	0.03737513660537431	3.0091268269358094	AgeGroup_3	['Depression', 'Physical_Activity']	{'Physical_Activity', 'Depression'}
Anxiety-grip_category (syn)	Sleep	0.002700808792993933	0.08996243980243131	3.002151563391616	AgeGroup_3	['Anxiety', 'grip_category']	{'grip_category', 'Anxiety'}
MAP_NormalElevated_vs_H-functionality_state (syn)	Pain	0.0034761402284965133	0.11762886779877187	2.9551761345209573	AgeGroup_3	['MAP_NormalElevated_vs_H', 'functionality_state']	{'functionality_state', 'MAP_NormalElevated_vs_H'}
Anxiety-grip_category (syn)	Alcohol_Use	0.0022050828201188254	0.07493687805998282	2.9425869841465486	AgeGroup_3	['Anxiety', 'grip_category']	{'grip_category', 'Anxiety'}
Anxiety-Memory_Problems (syn)	Depression	0.004819438530443414	0.16543617833926832	2.9131708546603075	AgeGroup_3	['Anxiety', 'Memory_Problems']	{'Memory_Problems', 'Anxiety'}
Anxiety-Memory_Complaints (syn)	Depression	0.004819438530443414	0.16543617833926832	2.9131708546603075	AgeGroup_3	['Anxiety', 'Memory_Complaints']	{'Memory_Complaints', 'Anxiety'}
Anxiety-BMI (syn)	Depression	0.004684433595786117	0.16588905178653085	2.823835295540862	AgeGroup_3	['Anxiety', 'BMI']	{'BMI', 'Anxiety'}
Depression-MMSE_Spell (syn)	General_Health	0.0019938598810074074	0.0749290005245426	2.660998901692715	AgeGroup_3	['Depression', 'MMSE_Spell']	{'MMSE_Spell', 'Depression'}
Hearing-MAP_NormalElevated_vs_H (syn)	Memory_Complaints	0.0006321734007136182	0.02441187829472557	2.589613929257568	AgeGroup_3	['Hearing', 'MAP_NormalElevated_vs_H']	{'Hearing', 'MAP_NormalElevated_vs_H'}
Hearing-MAP_NormalElevated_vs_H (syn)	Memory_Problems	0.0006321734007136182	0.02441187829472557	2.589613929257568	AgeGroup_3	['Hearing', 'MAP_NormalElevated_vs_H']	{'Hearing', 'MAP_NormalElevated_vs_H'}
Physical_Activity-MAP_NormalElevated_vs_H (syn)	MMSE_Spell	0.0009178706321479001	0.037436170521773775	2.451828323663727	AgeGroup_3	['Physical_Activity', 'MAP_NormalElevated_vs_H']	{'Physical_Activity', 'MAP_NormalElevated_vs_H'}
Health_vs_Peers-BMI (syn)	Depression	0.00041061250282948755	0.01757712058608302	2.336062387571016	AgeGroup_3	['Health_vs_Peers', 'BMI']	{'Health_vs_Peers', 'BMI'}
Anxiety-Hearing (syn)	WHR_Obesity	5.6620282887518054e-05	0.002470055902518913	2.2922672652784026	AgeGroup_3	['Anxiety', 'Hearing']	{'Hearing', 'Anxiety'}
Depression-functionality_state (syn)	Anxiety	0.003716198121971661	0.16298438851609917	2.280094526724923	AgeGroup_3	['Depression', 'functionality_state']	{'functionality_state', 'Depression'}
Depression-BMI (syn)	Anxiety	0.0036549155459095293	0.16304441968867708	2.241668591227076	AgeGroup_3	['Depression', 'BMI']	{'BMI', 'Depression'}
Memory_Complaints-functionality_state (syn)	Sleep	0.0005607341024067821	0.025561250964375153	2.1936880287599383	AgeGroup_3	['Memory_Complaints', 'functionality_state']	{'functionality_state', 'Memory_Complaints'}
Memory_Problems-functionality_state (syn)	Sleep	0.0005607341024067821	0.025561250964375153	2.1936880287599383	AgeGroup_3	['Memory_Problems', 'functionality_state']	{'Memory_Problems', 'functionality_state'}
Anxiety-Physical_Activity (syn)	functionality_state	0.004156597027537425	0.19235960660993048	2.160847124191843	AgeGroup_3	['Anxiety', 'Physical_Activity']	{'Physical_Activity', 'Anxiety'}
MAP_NormalElevated_vs_H-functionality_state (syn)	General_Health	0.0015689922659275642	0.07385217569927269	2.124503782145197	AgeGroup_3	['MAP_NormalElevated_vs_H', 'functionality_state']	{'functionality_state', 'MAP_NormalElevated_vs_H'}
General_Health-WHR_Obesity (syn)	Hearing	0.0004773499496758723	0.022501299997050018	2.121432760500301	AgeGroup_3	['General_Health', 'WHR_Obesity']	{'General_Health', 'WHR_Obesity'}
Anxiety-MAP_NormalElevated_vs_H (syn)	Depression	0.003314356959505921	0.16393109676833076	2.0217988074525035	AgeGroup_3	['Anxiety', 'MAP_NormalElevated_vs_H']	{'Anxiety', 'MAP_NormalElevated_vs_H'}
Hearing-WHR_Obesity (syn)	Memory_Problems	0.0005063182085007884	0.026738004370787275	1.893627517893477	AgeGroup_3	['Hearing', 'WHR_Obesity']	{'Hearing', 'WHR_Obesity'}
Hearing-WHR_Obesity (syn)	Memory_Complaints	0.0005063182085007884	0.026738004370787275	1.893627517893477	AgeGroup_3	['Hearing', 'WHR_Obesity']	{'Hearing', 'WHR_Obesity'}
Memory_Problems-MAP_NormalElevated_vs_H (syn)	grip_category	0.0002739037762308709	0.014995266732566022	1.826601561118079	AgeGroup_3	['Memory_Problems', 'MAP_NormalElevated_vs_H']	{'Memory_Problems', 'MAP_NormalElevated_vs_H'}
Memory_Complaints-MAP_NormalElevated_vs_H (syn)	grip_category	0.0002739037762308709	0.014995266732566022	1.826601561118079	AgeGroup_3	['Memory_Complaints', 'MAP_NormalElevated_vs_H']	{'Memory_Complaints', 'MAP_NormalElevated_vs_H'}
Depression-MMSE_Spell (syn)	Sleep	0.0007604518018120709	0.04243826077099544	1.791901430446471	AgeGroup_3	['Depression', 'MMSE_Spell']	{'MMSE_Spell', 'Depression'}
Anxiety-grip_category (syn)	General_Health	0.0010697537038903788	0.0630533268671966	1.6965856633441438	AgeGroup_3	['Anxiety', 'grip_category']	{'grip_category', 'Anxiety'}
MMSE_Spell-functionality_state (syn)	Depression	0.0007456313595400961	0.044506073114040264	1.6753474466945792	AgeGroup_3	['MMSE_Spell', 'functionality_state']	{'MMSE_Spell', 'functionality_state'}
Physical_Activity-MAP_NormalElevated_vs_H (syn)	Depression	0.0004271023403437479	0.025799453227766767	1.6554705116156385	AgeGroup_3	['Physical_Activity', 'MAP_NormalElevated_vs_H']	{'Physical_Activity', 'MAP_NormalElevated_vs_H'}
Depression-Sleep (syn)	Alcohol_Use	0.000730505717081633	0.04648729352333404	1.5714094362472613	AgeGroup_3	['Depression', 'Sleep']	{'Sleep', 'Depression'}
Pain-Alcohol_Use (syn)	Depression	0.0008726628795436644	0.05649182640255927	1.5447595433100207	AgeGroup_3	['Pain', 'Alcohol_Use']	{'Alcohol_Use', 'Pain'}
Anxiety-Physical_Activity (syn)	MMSE_Spell	0.0005781358323377536	0.03770486315943626	1.5333190042172733	AgeGroup_3	['Anxiety', 'Physical_Activity']	{'Physical_Activity', 'Anxiety'}
Anxiety-Physical_Activity (syn)	BMI	0.0001796122570464052	0.011719799826942419	1.5325539659260912	AgeGroup_3	['Anxiety', 'Physical_Activity']	{'Physical_Activity', 'Anxiety'}
Alcohol_Use-functionality_state (syn)	Pain	0.0018501151483625972	0.1218882248132872	1.5178784917055528	AgeGroup_3	['Alcohol_Use', 'functionality_state']	{'Alcohol_Use', 'functionality_state'}
MMSE_Spell-General_Health (syn)	Health_vs_Peers	0.0016846188957795286	0.11100563951507068	1.5175975771490566	AgeGroup_3	['MMSE_Spell', 'General_Health']	{'General_Health', 'MMSE_Spell'}
Depression-Memory_Complaints (syn)	Anxiety	0.0023190726411345393	0.16089188316100955	1.4413857278392164	AgeGroup_3	['Depression', 'Memory_Complaints']	{'Memory_Complaints', 'Depression'}
Depression-Memory_Problems (syn)	Anxiety	0.0023190726411345393	0.16089188316100955	1.4413857278392164	AgeGroup_3	['Depression', 'Memory_Problems']	{'Memory_Problems', 'Depression'}
Physical_Activity-Alcohol_Use (syn)	functionality_state	0.002643504502978873	0.19084651408537193	1.3851468629897774	AgeGroup_3	['Physical_Activity', 'Alcohol_Use']	{'Alcohol_Use', 'Physical_Activity'}
Alcohol_Use-functionality_state (syn)	General_Health	0.0009821134719466048	0.07270229172701126	1.350870032590345	AgeGroup_3	['Alcohol_Use', 'functionality_state']	{'Alcohol_Use', 'functionality_state'}
Depression-grip_category (syn)	General_Health	0.0009254390891249961	0.07312614025345643	1.2655379949186552	AgeGroup_3	['Depression', 'grip_category']	{'grip_category', 'Depression'}
Sleep-functionality_state (syn)	Anxiety	0.001061339368335364	0.08419933331682819	1.2605080426726412	AgeGroup_3	['Sleep', 'functionality_state']	{'Sleep', 'functionality_state'}
Anxiety-MMSE_Spell (syn)	Depression	0.001915077354718516	0.1625945729857434	1.1778236625932363	AgeGroup_3	['Anxiety', 'MMSE_Spell']	{'MMSE_Spell', 'Anxiety'}
MMSE_Spell-General_Health (syn)	Pain	0.0010926086986866213	0.09311741654097341	1.1733666367406712	AgeGroup_3	['MMSE_Spell', 'General_Health']	{'General_Health', 'MMSE_Spell'}
Alcohol_Use-functionality_state (syn)	Physical_Activity	0.0021959241273484145	0.18885841823548152	1.16273563437897	AgeGroup_3	['Alcohol_Use', 'functionality_state']	{'Alcohol_Use', 'functionality_state'}
Pain-WHR_Obesity (syn)	functionality_state	0.0012043413340726492	0.11159127292264265	1.0792432979123046	AgeGroup_3	['Pain', 'WHR_Obesity']	{'WHR_Obesity', 'Pain'}
Sleep-grip_category (syn)	Memory_Problems	3.105662247199453e-05	0.0029662992746462974	1.0469821011468148	AgeGroup_3	['Sleep', 'grip_category']	{'grip_category', 'Sleep'}
Sleep-grip_category (syn)	Memory_Complaints	3.105662247199453e-05	0.0029662992746462974	1.0469821011468148	AgeGroup_3	['Sleep', 'grip_category']	{'grip_category', 'Sleep'}
Depression-WHR_Obesity (syn)	General_Health	0.0007700708609144971	0.07516202902422814	1.024547728303434	AgeGroup_3	['Depression', 'WHR_Obesity']	{'WHR_Obesity', 'Depression'}
Anxiety-MMSE_Spell (syn)	General_Health	0.000648676524651607	0.06332016610614154	1.0244390761140008	AgeGroup_3	['Anxiety', 'MMSE_Spell']	{'MMSE_Spell', 'Anxiety'}
Depression-Alcohol_Use (syn)	MAP_NormalElevated_vs_H	1.882906588692297e-05	0.0019883475124970853	0.9469705757459022	AgeGroup_3	['Depression', 'Alcohol_Use']	{'Alcohol_Use', 'Depression'}
Anxiety-BMI (syn)	Sleep	0.0007595002668243586	0.08485500419481325	0.8950565426650264	AgeGroup_3	['Anxiety', 'BMI']	{'BMI', 'Anxiety'}
Physical_Activity-WHR_Obesity (syn)	grip_category	0.00022467053687961471	0.028089562249536515	0.7998363765292279	AgeGroup_3	['Physical_Activity', 'WHR_Obesity']	{'WHR_Obesity', 'Physical_Activity'}
Hearing-functionality_state (syn)	Memory_Complaints	0.00017597576626927208	0.022615641446959274	0.7781152998998064	AgeGroup_3	['Hearing', 'functionality_state']	{'Hearing', 'functionality_state'}
Hearing-functionality_state (syn)	Memory_Problems	0.00017597576626927208	0.022615641446959274	0.7781152998998064	AgeGroup_3	['Hearing', 'functionality_state']	{'Hearing', 'functionality_state'}
General_Health-Physical_Activity (syn)	Hearing	0.00017113265836446657	0.02274091011773716	0.7525321435178126	AgeGroup_3	['General_Health', 'Physical_Activity']	{'General_Health', 'Physical_Activity'}
MMSE_Spell-functionality_state (syn)	Sleep	0.00018220200657926688	0.024695265205042224	0.7378013763628879	AgeGroup_3	['MMSE_Spell', 'functionality_state']	{'MMSE_Spell', 'functionality_state'}
Hearing-General_Health (syn)	Pain	0.0005831872563758141	0.08945954034538127	0.6519005732918721	AgeGroup_3	['Hearing', 'General_Health']	{'Hearing', 'General_Health'}
MMSE_Spell-General_Health (syn)	Depression	0.00038160450669284297	0.07119281051802985	0.5360155104372515	AgeGroup_3	['MMSE_Spell', 'General_Health']	{'General_Health', 'MMSE_Spell'}
Hearing-BMI (syn)	Anxiety	6.599307225002479e-05	0.01676095815225532	0.39373090518184306	AgeGroup_3	['Hearing', 'BMI']	{'Hearing', 'BMI'}
Depression-MAP_NormalElevated_vs_H (syn)	Anxiety	0.0004833827963377068	0.15905619331621268	0.30390693141807723	AgeGroup_3	['Depression', 'MAP_NormalElevated_vs_H']	{'Depression', 'MAP_NormalElevated_vs_H'}
Depression-MMSE_Spell (syn)	Anxiety	0.00047260649600041596	0.16002795942031764	0.29532745259789417	AgeGroup_3	['Depression', 'MMSE_Spell']	{'MMSE_Spell', 'Depression'}
BMI-MAP_NormalElevated_vs_H (syn)	WHR_Obesity	7.053902445428273e-05	0.026870972704881972	0.2625101265555119	AgeGroup_3	['BMI', 'MAP_NormalElevated_vs_H']	{'BMI', 'MAP_NormalElevated_vs_H'}
Hearing-Memory_Complaints (syn)	Memory_Problems	0.0018122995447681723	0.9245603945537743	0.19601743222440893	AgeGroup_3	['Hearing', 'Memory_Complaints']	{'Hearing', 'Memory_Complaints'}
Hearing-Memory_Problems (syn)	Memory_Complaints	0.0018122995447680524	0.924560394553774	0.19601743222439602	AgeGroup_3	['Hearing', 'Memory_Problems']	{'Hearing', 'Memory_Problems'}
MAP_NormalElevated_vs_H-functionality_state (syn)	Physical_Activity	0.00029251760394675063	0.1904541905828481	0.15358948157116273	AgeGroup_3	['MAP_NormalElevated_vs_H', 'functionality_state']	{'functionality_state', 'MAP_NormalElevated_vs_H'}
grip_category-MAP_NormalElevated_vs_H (syn)	Depression	1.3913739624577025e-05	0.010422698646585953	0.1334945976696217	AgeGroup_3	['grip_category', 'MAP_NormalElevated_vs_H']	{'grip_category', 'MAP_NormalElevated_vs_H'}
BMI-Memory_Problems (syn)	functionality_state	7.687388530342952e-06	0.005845088249002866	0.13151877615627738	AgeGroup_3	['BMI', 'Memory_Problems']	{'Memory_Problems', 'BMI'}
BMI-Memory_Complaints (syn)	functionality_state	7.687388530342952e-06	0.005845088249002866	0.13151877615627738	AgeGroup_3	['BMI', 'Memory_Complaints']	{'Memory_Complaints', 'BMI'}
MMSE_Spell-Health_vs_Peers (syn)	functionality_state	4.6250385460328816e-05	0.048319414153751745	0.09571801784094627	AgeGroup_3	['MMSE_Spell', 'Health_vs_Peers']	{'MMSE_Spell', 'Health_vs_Peers'}
General_Health-Memory_Problems (syn)	Memory_Complaints	0.0008756742141822544	0.9244150516388616	0.0947273859972102	AgeGroup_3	['General_Health', 'Memory_Problems']	{'General_Health', 'Memory_Problems'}
General_Health-Memory_Complaints (syn)	Memory_Problems	0.0008756742141820861	0.9244150516388614	0.09472738599719202	AgeGroup_3	['General_Health', 'Memory_Complaints']	{'General_Health', 'Memory_Complaints'}
Physical_Activity-Memory_Problems (syn)	Memory_Complaints	0.0007186267447387738	0.9234667217537449	0.07781836939116096	AgeGroup_3	['Physical_Activity', 'Memory_Problems']	{'Memory_Problems', 'Physical_Activity'}
Physical_Activity-Memory_Complaints (syn)	Memory_Problems	0.0007186267447387658	0.9234667217537449	0.07781836939116009	AgeGroup_3	['Physical_Activity', 'Memory_Complaints']	{'Physical_Activity', 'Memory_Complaints'}
Health_vs_Peers-Memory_Complaints (syn)	Memory_Problems	0.0007070088644116642	0.9239344540110943	0.07652153909211991	AgeGroup_3	['Health_vs_Peers', 'Memory_Complaints']	{'Health_vs_Peers', 'Memory_Complaints'}
Health_vs_Peers-Memory_Problems (syn)	Memory_Complaints	0.0007070088644116246	0.9239344540110943	0.07652153909211563	AgeGroup_3	['Health_vs_Peers', 'Memory_Problems']	{'Memory_Problems', 'Health_vs_Peers'}
Anxiety-Memory_Complaints (syn)	Memory_Problems	0.0005455100942907591	0.9232936051032967	0.05908305779175502	AgeGroup_3	['Anxiety', 'Memory_Complaints']	{'Memory_Complaints', 'Anxiety'}
Anxiety-Memory_Problems (syn)	Memory_Complaints	0.0005455100942907342	0.9232936051032967	0.05908305779175232	AgeGroup_3	['Anxiety', 'Memory_Problems']	{'Memory_Problems', 'Anxiety'}
Memory_Problems-MAP_NormalElevated_vs_H (syn)	Memory_Complaints	0.0005117094380569278	0.9243776654502753	0.055357183236103835	AgeGroup_3	['Memory_Problems', 'MAP_NormalElevated_vs_H']	{'Memory_Problems', 'MAP_NormalElevated_vs_H'}
Memory_Complaints-MAP_NormalElevated_vs_H (syn)	Memory_Problems	0.0005117094380568445	0.9243776654502753	0.05535718323609483	AgeGroup_3	['Memory_Complaints', 'MAP_NormalElevated_vs_H']	{'Memory_Complaints', 'MAP_NormalElevated_vs_H'}
Depression-Memory_Problems (syn)	Memory_Complaints	0.00038584770333946315	0.9231339427123457	0.04179758597173538	AgeGroup_3	['Depression', 'Memory_Problems']	{'Memory_Problems', 'Depression'}
Depression-Memory_Complaints (syn)	Memory_Problems	0.0003858477033394137	0.9231339427123457	0.04179758597173002	AgeGroup_3	['Depression', 'Memory_Complaints']	{'Memory_Complaints', 'Depression'}
Memory_Complaints-functionality_state (syn)	Pain	3.0731184139244855e-05	0.11385726525198059	0.026990973365847885	AgeGroup_3	['Memory_Complaints', 'functionality_state']	{'functionality_state', 'Memory_Complaints'}
Memory_Problems-functionality_state (syn)	Pain	3.0731184139244855e-05	0.11385726525198059	0.026990973365847885	AgeGroup_3	['Memory_Problems', 'functionality_state']	{'Memory_Problems', 'functionality_state'}
Memory_Problems-grip_category (syn)	Memory_Complaints	0.00018669049734464996	0.9229347855063507	0.020227918621815274	AgeGroup_3	['Memory_Problems', 'grip_category']	{'Memory_Problems', 'grip_category'}
Memory_Complaints-grip_category (syn)	Memory_Problems	0.00018669049734432945	0.9229347855063504	0.02022791862178055	AgeGroup_3	['Memory_Complaints', 'grip_category']	{'grip_category', 'Memory_Complaints'}
Memory_Complaints-functionality_state (syn)	Memory_Problems	0.0001421541177288386	0.9229117137616951	0.015402786161358031	AgeGroup_3	['Memory_Complaints', 'functionality_state']	{'functionality_state', 'Memory_Complaints'}
Memory_Problems-functionality_state (syn)	Memory_Complaints	0.00014215411772848744	0.9229117137616947	0.015402786161319987	AgeGroup_3	['Memory_Problems', 'functionality_state']	{'Memory_Problems', 'functionality_state'}
Depression-grip_category (syn)	Pain	1.174582782971674e-06	0.0495504948143387	0.0023704763945803795	AgeGroup_3	['Depression', 'grip_category']	{'grip_category', 'Depression'}
General_Health-MAP_NormalElevated_vs_H (syn)	Anxiety	0.0	0.061117775320552396	0.0	AgeGroup_3	['General_Health', 'MAP_NormalElevated_vs_H']	{'General_Health', 'MAP_NormalElevated_vs_H'}
Anxiety-MMSE_Spell (syn)	Alcohol_Use	0.0	0.016029038683717727	0.0	AgeGroup_3	['Anxiety', 'MMSE_Spell']	{'MMSE_Spell', 'Anxiety'}
Anxiety-MMSE_Spell (syn)	Health_vs_Peers	0.0	0.011739511404157252	0.0	AgeGroup_3	['Anxiety', 'MMSE_Spell']	{'MMSE_Spell', 'Anxiety'}
Anxiety-MMSE_Spell (syn)	MAP_NormalElevated_vs_H	0.0	0.00033083134106866817	0.0	AgeGroup_3	['Anxiety', 'MMSE_Spell']	{'MMSE_Spell', 'Anxiety'}
General_Health-MAP_NormalElevated_vs_H (syn)	Depression	0.0	0.07066040941470077	0.0	AgeGroup_3	['General_Health', 'MAP_NormalElevated_vs_H']	{'General_Health', 'MAP_NormalElevated_vs_H'}
Sleep-General_Health (syn)	Health_vs_Peers	0.0	0.1019764752309999	0.0	AgeGroup_3	['Sleep', 'General_Health']	{'General_Health', 'Sleep'}
Hearing-Alcohol_Use (syn)	General_Health	0.0	0.02342919165080382	0.0	AgeGroup_3	['Hearing', 'Alcohol_Use']	{'Hearing', 'Alcohol_Use'}
Hearing-Alcohol_Use (syn)	Pain	0.0	0.01542216548545239	0.0	AgeGroup_3	['Hearing', 'Alcohol_Use']	{'Hearing', 'Alcohol_Use'}
General_Health-MAP_NormalElevated_vs_H (syn)	Hearing	0.0	0.02195090195655636	0.0	AgeGroup_3	['General_Health', 'MAP_NormalElevated_vs_H']	{'General_Health', 'MAP_NormalElevated_vs_H'}
Sleep-General_Health (syn)	Alcohol_Use	0.0	0.039612938790906424	0.0	AgeGroup_3	['Sleep', 'General_Health']	{'General_Health', 'Sleep'}
General_Health-MAP_NormalElevated_vs_H (syn)	Health_vs_Peers	0.0	0.10210471766769098	0.0	AgeGroup_3	['General_Health', 'MAP_NormalElevated_vs_H']	{'General_Health', 'MAP_NormalElevated_vs_H'}
MMSE_Spell-Pain (syn)	MAP_NormalElevated_vs_H	0.0	0.015403330128613101	0.0	AgeGroup_3	['MMSE_Spell', 'Pain']	{'Pain', 'MMSE_Spell'}
Anxiety-MAP_NormalElevated_vs_H (syn)	Alcohol_Use	0.0	0.00036100123533748177	0.0	AgeGroup_3	['Anxiety', 'MAP_NormalElevated_vs_H']	{'Anxiety', 'MAP_NormalElevated_vs_H'}
Sleep-General_Health (syn)	Memory_Problems	0.0	0.004992052656031374	0.0	AgeGroup_3	['Sleep', 'General_Health']	{'General_Health', 'Sleep'}
Sleep-Hearing (syn)	Anxiety	0.0	0.08250935046224578	0.0	AgeGroup_3	['Sleep', 'Hearing']	{'Hearing', 'Sleep'}
Anxiety-MAP_NormalElevated_vs_H (syn)	General_Health	0.0	0.061662934538406405	0.0	AgeGroup_3	['Anxiety', 'MAP_NormalElevated_vs_H']	{'Anxiety', 'MAP_NormalElevated_vs_H'}
General_Health-MAP_NormalElevated_vs_H (syn)	WHR_Obesity	0.0	0.001829355382631338	0.0	AgeGroup_3	['General_Health', 'MAP_NormalElevated_vs_H']	{'General_Health', 'MAP_NormalElevated_vs_H'}
Anxiety-MAP_NormalElevated_vs_H (syn)	MMSE_Spell	0.0	0.0011396799439581354	0.0	AgeGroup_3	['Anxiety', 'MAP_NormalElevated_vs_H']	{'Anxiety', 'MAP_NormalElevated_vs_H'}
General_Health-Memory_Complaints (syn)	Anxiety	0.0	0.061117775320552375	0.0	AgeGroup_3	['General_Health', 'Memory_Complaints']	{'General_Health', 'Memory_Complaints'}
Sleep-Hearing (syn)	Physical_Activity	0.0	0.011840223400787329	0.0	AgeGroup_3	['Sleep', 'Hearing']	{'Hearing', 'Sleep'}
Sleep-Hearing (syn)	BMI	0.0	0.008671862273902872	0.0	AgeGroup_3	['Sleep', 'Hearing']	{'Hearing', 'Sleep'}
General_Health-Memory_Complaints (syn)	Depression	0.0	0.07033924497795956	0.0	AgeGroup_3	['General_Health', 'Memory_Complaints']	{'General_Health', 'Memory_Complaints'}
General_Health-Memory_Complaints (syn)	Sleep	0.0	0.036152921545389245	0.0	AgeGroup_3	['General_Health', 'Memory_Complaints']	{'General_Health', 'Memory_Complaints'}
Sleep-Hearing (syn)	grip_category	0.0	0.01943014820093707	0.0	AgeGroup_3	['Sleep', 'Hearing']	{'Hearing', 'Sleep'}
Anxiety-Hearing (syn)	functionality_state	0.0	0.018879101705391154	0.0	AgeGroup_3	['Anxiety', 'Hearing']	{'Hearing', 'Anxiety'}
General_Health-Memory_Complaints (syn)	Hearing	0.0	0.02292140969579177	0.0	AgeGroup_3	['General_Health', 'Memory_Complaints']	{'General_Health', 'Memory_Complaints'}
Health_vs_Peers-functionality_state (syn)	grip_category	0.0	0.04023025424610445	0.0	AgeGroup_3	['Health_vs_Peers', 'functionality_state']	{'Health_vs_Peers', 'functionality_state'}
Anxiety-Hearing (syn)	Alcohol_Use	0.0	0.0004649736645243241	0.0	AgeGroup_3	['Anxiety', 'Hearing']	{'Hearing', 'Anxiety'}
Health_vs_Peers-functionality_state (syn)	Memory_Complaints	0.0	0.006508097141090299	0.0	AgeGroup_3	['Health_vs_Peers', 'functionality_state']	{'Health_vs_Peers', 'functionality_state'}
Anxiety-Hearing (syn)	BMI	0.0	0.00947018363355461	0.0	AgeGroup_3	['Anxiety', 'Hearing']	{'Hearing', 'Anxiety'}
General_Health-MAP_NormalElevated_vs_H (syn)	grip_category	0.0	0.01622361633119497	0.0	AgeGroup_3	['General_Health', 'MAP_NormalElevated_vs_H']	{'General_Health', 'MAP_NormalElevated_vs_H'}
Health_vs_Peers-grip_category (syn)	Alcohol_Use	0.0	0.07462345444170111	0.0	AgeGroup_3	['Health_vs_Peers', 'grip_category']	{'grip_category', 'Health_vs_Peers'}
Sleep-General_Health (syn)	Memory_Complaints	0.0	0.004992052656031374	0.0	AgeGroup_3	['Sleep', 'General_Health']	{'General_Health', 'Sleep'}
Anxiety-MAP_NormalElevated_vs_H (syn)	Physical_Activity	0.0	0.012748530946933588	0.0	AgeGroup_3	['Anxiety', 'MAP_NormalElevated_vs_H']	{'Anxiety', 'MAP_NormalElevated_vs_H'}
Anxiety-MMSE_Spell (syn)	Pain	0.0	0.0508635516597106	0.0	AgeGroup_3	['Anxiety', 'MMSE_Spell']	{'MMSE_Spell', 'Anxiety'}
Hearing-Alcohol_Use (syn)	Depression	0.0	0.007784450348182446	0.0	AgeGroup_3	['Hearing', 'Alcohol_Use']	{'Hearing', 'Alcohol_Use'}
Hearing-Alcohol_Use (syn)	Anxiety	0.0	0.017369776701984044	0.0	AgeGroup_3	['Hearing', 'Alcohol_Use']	{'Hearing', 'Alcohol_Use'}
General_Health-MAP_NormalElevated_vs_H (syn)	Physical_Activity	0.0	0.052542500488605696	0.0	AgeGroup_3	['General_Health', 'MAP_NormalElevated_vs_H']	{'General_Health', 'MAP_NormalElevated_vs_H'}
Health_vs_Peers-grip_category (syn)	MAP_NormalElevated_vs_H	0.0	0.01604833369557186	0.0	AgeGroup_3	['Health_vs_Peers', 'grip_category']	{'grip_category', 'Health_vs_Peers'}
Health_vs_Peers-grip_category (syn)	WHR_Obesity	0.0	0.008463656104954986	0.0	AgeGroup_3	['Health_vs_Peers', 'grip_category']	{'grip_category', 'Health_vs_Peers'}
Anxiety-MAP_NormalElevated_vs_H (syn)	Memory_Complaints	0.0	0.008007830223466558	0.0	AgeGroup_3	['Anxiety', 'MAP_NormalElevated_vs_H']	{'Anxiety', 'MAP_NormalElevated_vs_H'}
Anxiety-MAP_NormalElevated_vs_H (syn)	Memory_Problems	0.0	0.008007830223466558	0.0	AgeGroup_3	['Anxiety', 'MAP_NormalElevated_vs_H']	{'Anxiety', 'MAP_NormalElevated_vs_H'}
General_Health-MAP_NormalElevated_vs_H (syn)	Memory_Problems	0.0	0.006430494761799359	0.0	AgeGroup_3	['General_Health', 'MAP_NormalElevated_vs_H']	{'General_Health', 'MAP_NormalElevated_vs_H'}
Anxiety-MAP_NormalElevated_vs_H (syn)	BMI	0.0	0.01004233665837967	0.0	AgeGroup_3	['Anxiety', 'MAP_NormalElevated_vs_H']	{'Anxiety', 'MAP_NormalElevated_vs_H'}
General_Health-MAP_NormalElevated_vs_H (syn)	Memory_Complaints	0.0	0.006430494761799359	0.0	AgeGroup_3	['General_Health', 'MAP_NormalElevated_vs_H']	{'General_Health', 'MAP_NormalElevated_vs_H'}
Sleep-Health_vs_Peers (syn)	Memory_Problems	0.0	1.899917048573856e-05	0.0	AgeGroup_3	['Sleep', 'Health_vs_Peers']	{'Health_vs_Peers', 'Sleep'}
Sleep-Health_vs_Peers (syn)	Memory_Complaints	0.0	1.899917048573856e-05	0.0	AgeGroup_3	['Sleep', 'Health_vs_Peers']	{'Health_vs_Peers', 'Sleep'}
Sleep-Health_vs_Peers (syn)	grip_category	0.0	0.02504972682803916	0.0	AgeGroup_3	['Sleep', 'Health_vs_Peers']	{'Health_vs_Peers', 'Sleep'}
Sleep-Health_vs_Peers (syn)	WHR_Obesity	0.0	0.000531496248311259	0.0	AgeGroup_3	['Sleep', 'Health_vs_Peers']	{'Health_vs_Peers', 'Sleep'}
Anxiety-Memory_Complaints (syn)	MMSE_Spell	0.0	0.010026919853708186	0.0	AgeGroup_3	['Anxiety', 'Memory_Complaints']	{'Memory_Complaints', 'Anxiety'}
Sleep-Alcohol_Use (syn)	Depression	0.0	0.049918010108536415	0.0	AgeGroup_3	['Sleep', 'Alcohol_Use']	{'Alcohol_Use', 'Sleep'}
Anxiety-Memory_Complaints (syn)	Pain	0.0	0.04654583248329756	0.0	AgeGroup_3	['Anxiety', 'Memory_Complaints']	{'Memory_Complaints', 'Anxiety'}
Physical_Activity-WHR_Obesity (syn)	Depression	0.0	0.025383342245169766	0.0	AgeGroup_3	['Physical_Activity', 'WHR_Obesity']	{'WHR_Obesity', 'Physical_Activity'}
Physical_Activity-WHR_Obesity (syn)	MMSE_Spell	0.0	0.03588557482863769	0.0	AgeGroup_3	['Physical_Activity', 'WHR_Obesity']	{'WHR_Obesity', 'Physical_Activity'}
Hearing-General_Health (syn)	Memory_Complaints	0.0	0.022223014824509255	0.0	AgeGroup_3	['Hearing', 'General_Health']	{'Hearing', 'General_Health'}
Hearing-General_Health (syn)	Memory_Problems	0.0	0.022223014824509255	0.0	AgeGroup_3	['Hearing', 'General_Health']	{'Hearing', 'General_Health'}
Physical_Activity-WHR_Obesity (syn)	General_Health	0.0	0.05311310535240546	0.0	AgeGroup_3	['Physical_Activity', 'WHR_Obesity']	{'WHR_Obesity', 'Physical_Activity'}
Hearing-General_Health (syn)	Alcohol_Use	0.0	0.0008894447869957662	0.0	AgeGroup_3	['Hearing', 'General_Health']	{'Hearing', 'General_Health'}
Hearing-General_Health (syn)	BMI	0.0	0.007499900618152137	0.0	AgeGroup_3	['Hearing', 'General_Health']	{'Hearing', 'General_Health'}
Anxiety-Memory_Problems (syn)	WHR_Obesity	0.0	0.0006426184774087434	0.0	AgeGroup_3	['Anxiety', 'Memory_Problems']	{'Memory_Problems', 'Anxiety'}
Physical_Activity-WHR_Obesity (syn)	Memory_Problems	0.0	0.01571936118179677	0.0	AgeGroup_3	['Physical_Activity', 'WHR_Obesity']	{'WHR_Obesity', 'Physical_Activity'}
Physical_Activity-WHR_Obesity (syn)	Memory_Complaints	0.0	0.01571936118179677	0.0	AgeGroup_3	['Physical_Activity', 'WHR_Obesity']	{'WHR_Obesity', 'Physical_Activity'}
Anxiety-Memory_Problems (syn)	grip_category	0.0	0.016259059709869156	0.0	AgeGroup_3	['Anxiety', 'Memory_Problems']	{'Memory_Problems', 'Anxiety'}
Hearing-General_Health (syn)	Physical_Activity	0.0	0.05016678336665825	0.0	AgeGroup_3	['Hearing', 'General_Health']	{'Hearing', 'General_Health'}
Physical_Activity-functionality_state (syn)	Anxiety	0.0	0.020343953898388875	0.0	AgeGroup_3	['Physical_Activity', 'functionality_state']	{'Physical_Activity', 'functionality_state'}
Physical_Activity-functionality_state (syn)	Depression	0.0	0.04363703028478505	0.0	AgeGroup_3	['Physical_Activity', 'functionality_state']	{'Physical_Activity', 'functionality_state'}
Physical_Activity-functionality_state (syn)	Sleep	0.0	0.024513063198462942	0.0	AgeGroup_3	['Physical_Activity', 'functionality_state']	{'Physical_Activity', 'functionality_state'}
Physical_Activity-functionality_state (syn)	MMSE_Spell	0.0	0.036054557148712287	0.0	AgeGroup_3	['Physical_Activity', 'functionality_state']	{'Physical_Activity', 'functionality_state'}
Physical_Activity-functionality_state (syn)	Pain	0.0	0.11396722116451441	0.0	AgeGroup_3	['Physical_Activity', 'functionality_state']	{'Physical_Activity', 'functionality_state'}
Anxiety-Memory_Problems (syn)	Alcohol_Use	0.0	0.005460656147605677	0.0	AgeGroup_3	['Anxiety', 'Memory_Problems']	{'Memory_Problems', 'Anxiety'}
General_Health-Health_vs_Peers (syn)	Pain	0.0	0.08793169358152761	0.0	AgeGroup_3	['General_Health', 'Health_vs_Peers']	{'General_Health', 'Health_vs_Peers'}
Physical_Activity-WHR_Obesity (syn)	Anxiety	0.0	0.011724159244130247	0.0	AgeGroup_3	['Physical_Activity', 'WHR_Obesity']	{'WHR_Obesity', 'Physical_Activity'}
Anxiety-Memory_Complaints (syn)	General_Health	0.0	0.06242881633272156	0.0	AgeGroup_3	['Anxiety', 'Memory_Complaints']	{'Memory_Complaints', 'Anxiety'}
Hearing-General_Health (syn)	WHR_Obesity	0.0	0.002413435619631394	0.0	AgeGroup_3	['Hearing', 'General_Health']	{'Hearing', 'General_Health'}
General_Health-Health_vs_Peers (syn)	Anxiety	0.0	0.06111777532055238	0.0	AgeGroup_3	['General_Health', 'Health_vs_Peers']	{'General_Health', 'Health_vs_Peers'}
General_Health-Health_vs_Peers (syn)	Depression	0.0	0.07153700043166027	0.0	AgeGroup_3	['General_Health', 'Health_vs_Peers']	{'General_Health', 'Health_vs_Peers'}
Hearing-Health_vs_Peers (syn)	WHR_Obesity	0.0	0.0024134356196313933	0.0	AgeGroup_3	['Hearing', 'Health_vs_Peers']	{'Hearing', 'Health_vs_Peers'}
Physical_Activity-Memory_Complaints (syn)	WHR_Obesity	0.0	0.0014596488285068543	0.0	AgeGroup_3	['Physical_Activity', 'Memory_Complaints']	{'Physical_Activity', 'Memory_Complaints'}
Physical_Activity-Memory_Complaints (syn)	MAP_NormalElevated_vs_H	0.0	0.00031881254457682837	0.0	AgeGroup_3	['Physical_Activity', 'Memory_Complaints']	{'Physical_Activity', 'Memory_Complaints'}
General_Health-Health_vs_Peers (syn)	Sleep	0.0	0.03597523985740041	0.0	AgeGroup_3	['General_Health', 'Health_vs_Peers']	{'General_Health', 'Health_vs_Peers'}
Anxiety-Pain (syn)	Alcohol_Use	0.0	7.605236691859454e-05	0.0	AgeGroup_3	['Anxiety', 'Pain']	{'Pain', 'Anxiety'}
Anxiety-Pain (syn)	Physical_Activity	0.0	0.03918815751258211	0.0	AgeGroup_3	['Anxiety', 'Pain']	{'Pain', 'Anxiety'}
Hearing-Health_vs_Peers (syn)	BMI	0.0	0.010084733108686949	0.0	AgeGroup_3	['Hearing', 'Health_vs_Peers']	{'Hearing', 'Health_vs_Peers'}
Physical_Activity-Memory_Problems (syn)	Hearing	0.0	0.023492969034539693	0.0	AgeGroup_3	['Physical_Activity', 'Memory_Problems']	{'Memory_Problems', 'Physical_Activity'}
Hearing-Health_vs_Peers (syn)	Physical_Activity	0.0	0.02450848535798851	0.0	AgeGroup_3	['Hearing', 'Health_vs_Peers']	{'Hearing', 'Health_vs_Peers'}
Hearing-Health_vs_Peers (syn)	MMSE_Spell	0.0	0.015851672310489385	0.0	AgeGroup_3	['Hearing', 'Health_vs_Peers']	{'Hearing', 'Health_vs_Peers'}
Anxiety-Pain (syn)	MMSE_Spell	0.0	0.00013030022277078253	0.0	AgeGroup_3	['Anxiety', 'Pain']	{'Pain', 'Anxiety'}
Hearing-Health_vs_Peers (syn)	Depression	0.0	0.016995131038040432	0.0	AgeGroup_3	['Hearing', 'Health_vs_Peers']	{'Hearing', 'Health_vs_Peers'}
Hearing-General_Health (syn)	MAP_NormalElevated_vs_H	0.0	0.002496477660436843	0.0	AgeGroup_3	['Hearing', 'General_Health']	{'Hearing', 'General_Health'}
Physical_Activity-Memory_Problems (syn)	WHR_Obesity	0.0	0.0014596488285068543	0.0	AgeGroup_3	['Physical_Activity', 'Memory_Problems']	{'Memory_Problems', 'Physical_Activity'}
Physical_Activity-Memory_Problems (syn)	MAP_NormalElevated_vs_H	0.0	0.00031881254457682837	0.0	AgeGroup_3	['Physical_Activity', 'Memory_Problems']	{'Memory_Problems', 'Physical_Activity'}
Anxiety-Memory_Problems (syn)	BMI	0.0	0.006604374084918053	0.0	AgeGroup_3	['Anxiety', 'Memory_Problems']	{'Memory_Problems', 'Anxiety'}
Hearing-General_Health (syn)	MMSE_Spell	0.0	0.007788920971448206	0.0	AgeGroup_3	['Hearing', 'General_Health']	{'Hearing', 'General_Health'}
Anxiety-Memory_Problems (syn)	General_Health	0.0	0.06242881633272156	0.0	AgeGroup_3	['Anxiety', 'Memory_Problems']	{'Memory_Problems', 'Anxiety'}
Hearing-General_Health (syn)	Depression	0.0	0.07041149264918851	0.0	AgeGroup_3	['Hearing', 'General_Health']	{'Hearing', 'General_Health'}
Anxiety-Memory_Complaints (syn)	grip_category	0.0	0.016259059709869156	0.0	AgeGroup_3	['Anxiety', 'Memory_Complaints']	{'Memory_Complaints', 'Anxiety'}
Sleep-Alcohol_Use (syn)	General_Health	0.0	0.03052824384054339	0.0	AgeGroup_3	['Sleep', 'Alcohol_Use']	{'Alcohol_Use', 'Sleep'}
Sleep-Alcohol_Use (syn)	Health_vs_Peers	0.0	0.005816839548990781	0.0	AgeGroup_3	['Sleep', 'Alcohol_Use']	{'Alcohol_Use', 'Sleep'}
Sleep-Alcohol_Use (syn)	Physical_Activity	0.0	0.0181638883678125	0.0	AgeGroup_3	['Sleep', 'Alcohol_Use']	{'Alcohol_Use', 'Sleep'}
Sleep-Alcohol_Use (syn)	Memory_Problems	0.0	0.0009456805339738226	0.0	AgeGroup_3	['Sleep', 'Alcohol_Use']	{'Alcohol_Use', 'Sleep'}
Sleep-Alcohol_Use (syn)	Memory_Complaints	0.0	0.0009456805339738226	0.0	AgeGroup_3	['Sleep', 'Alcohol_Use']	{'Alcohol_Use', 'Sleep'}
Sleep-Alcohol_Use (syn)	grip_category	0.0	0.07403467243687445	0.0	AgeGroup_3	['Sleep', 'Alcohol_Use']	{'Alcohol_Use', 'Sleep'}
Sleep-Alcohol_Use (syn)	WHR_Obesity	0.0	0.01217335547989071	0.0	AgeGroup_3	['Sleep', 'Alcohol_Use']	{'Alcohol_Use', 'Sleep'}
Anxiety-Memory_Complaints (syn)	Alcohol_Use	0.0	0.005460656147605677	0.0	AgeGroup_3	['Anxiety', 'Memory_Complaints']	{'Memory_Complaints', 'Anxiety'}
Sleep-Alcohol_Use (syn)	functionality_state	0.0	0.021252937533262458	0.0	AgeGroup_3	['Sleep', 'Alcohol_Use']	{'Alcohol_Use', 'Sleep'}
Sleep-BMI (syn)	Anxiety	0.0	0.08315830080646257	0.0	AgeGroup_3	['Sleep', 'BMI']	{'Sleep', 'BMI'}
Sleep-BMI (syn)	MMSE_Spell	0.0	0.0053098970325594665	0.0	AgeGroup_3	['Sleep', 'BMI']	{'Sleep', 'BMI'}
Sleep-BMI (syn)	Pain	0.0	0.06378207194395011	0.0	AgeGroup_3	['Sleep', 'BMI']	{'Sleep', 'BMI'}
Sleep-BMI (syn)	Hearing	0.0	0.018215053749808145	0.0	AgeGroup_3	['Sleep', 'BMI']	{'Sleep', 'BMI'}
General_Health-Health_vs_Peers (syn)	MAP_NormalElevated_vs_H	0.0	0.0016387050596790563	0.0	AgeGroup_3	['General_Health', 'Health_vs_Peers']	{'General_Health', 'Health_vs_Peers'}
Anxiety-Memory_Complaints (syn)	BMI	0.0	0.006604374084918053	0.0	AgeGroup_3	['Anxiety', 'Memory_Complaints']	{'Memory_Complaints', 'Anxiety'}
Hearing-Alcohol_Use (syn)	MAP_NormalElevated_vs_H	0.0	0.0034394157771268767	0.0	AgeGroup_3	['Hearing', 'Alcohol_Use']	{'Hearing', 'Alcohol_Use'}
Sleep-Alcohol_Use (syn)	Pain	0.0	0.06990929651632694	0.0	AgeGroup_3	['Sleep', 'Alcohol_Use']	{'Alcohol_Use', 'Sleep'}
Sleep-Alcohol_Use (syn)	MMSE_Spell	0.0	0.015455614723342089	0.0	AgeGroup_3	['Sleep', 'Alcohol_Use']	{'Alcohol_Use', 'Sleep'}
Health_vs_Peers-functionality_state (syn)	Alcohol_Use	0.0	0.017155740103720486	0.0	AgeGroup_3	['Health_vs_Peers', 'functionality_state']	{'Health_vs_Peers', 'functionality_state'}
General_Health-Health_vs_Peers (syn)	Memory_Complaints	0.0	0.006309430360168041	0.0	AgeGroup_3	['General_Health', 'Health_vs_Peers']	{'General_Health', 'Health_vs_Peers'}
Physical_Activity-functionality_state (syn)	WHR_Obesity	0.0	0.008291084164124664	0.0	AgeGroup_3	['Physical_Activity', 'functionality_state']	{'Physical_Activity', 'functionality_state'}
General_Health-Health_vs_Peers (syn)	Memory_Problems	0.0	0.006309430360168041	0.0	AgeGroup_3	['General_Health', 'Health_vs_Peers']	{'General_Health', 'Health_vs_Peers'}
Anxiety-Memory_Problems (syn)	Pain	0.0	0.04654583248329756	0.0	AgeGroup_3	['Anxiety', 'Memory_Problems']	{'Memory_Problems', 'Anxiety'}
Anxiety-Memory_Problems (syn)	MMSE_Spell	0.0	0.010026919853708186	0.0	AgeGroup_3	['Anxiety', 'Memory_Problems']	{'Memory_Problems', 'Anxiety'}
Physical_Activity-grip_category (syn)	Sleep	0.0	0.012326847173546337	0.0	AgeGroup_3	['Physical_Activity', 'grip_category']	{'Physical_Activity', 'grip_category'}
Hearing-BMI (syn)	Memory_Complaints	0.0	0.02234918959107189	0.0	AgeGroup_3	['Hearing', 'BMI']	{'Hearing', 'BMI'}
Hearing-BMI (syn)	Memory_Problems	0.0	0.02234918959107189	0.0	AgeGroup_3	['Hearing', 'BMI']	{'Hearing', 'BMI'}
Hearing-BMI (syn)	Health_vs_Peers	0.0	0.02253295446994863	0.0	AgeGroup_3	['Hearing', 'BMI']	{'Hearing', 'BMI'}
General_Health-Health_vs_Peers (syn)	WHR_Obesity	0.0	0.00027759563881811684	0.0	AgeGroup_3	['General_Health', 'Health_vs_Peers']	{'General_Health', 'Health_vs_Peers'}
Anxiety-Memory_Complaints (syn)	WHR_Obesity	0.0	0.0006426184774087434	0.0	AgeGroup_3	['Anxiety', 'Memory_Complaints']	{'Memory_Complaints', 'Anxiety'}
Hearing-BMI (syn)	General_Health	0.0	0.023429191650803823	0.0	AgeGroup_3	['Hearing', 'BMI']	{'Hearing', 'BMI'}
Physical_Activity-grip_category (syn)	Memory_Problems	0.0	0.011786176834744238	0.0	AgeGroup_3	['Physical_Activity', 'grip_category']	{'Physical_Activity', 'grip_category'}
Physical_Activity-grip_category (syn)	Memory_Complaints	0.0	0.011786176834744238	0.0	AgeGroup_3	['Physical_Activity', 'grip_category']	{'Physical_Activity', 'grip_category'}
Physical_Activity-grip_category (syn)	WHR_Obesity	0.0	0.00824803771714074	0.0	AgeGroup_3	['Physical_Activity', 'grip_category']	{'Physical_Activity', 'grip_category'}
Physical_Activity-grip_category (syn)	MAP_NormalElevated_vs_H	0.0	0.018426624054084812	0.0	AgeGroup_3	['Physical_Activity', 'grip_category']	{'Physical_Activity', 'grip_category'}
Hearing-BMI (syn)	MMSE_Spell	0.0	0.013837928175448648	0.0	AgeGroup_3	['Hearing', 'BMI']	{'Hearing', 'BMI'}
Health_vs_Peers-functionality_state (syn)	Memory_Problems	0.0	0.006508097141090299	0.0	AgeGroup_3	['Health_vs_Peers', 'functionality_state']	{'Health_vs_Peers', 'functionality_state'}
Anxiety-General_Health (syn)	Alcohol_Use	0.0	0.001421926653286863	0.0	AgeGroup_3	['Anxiety', 'General_Health']	{'General_Health', 'Anxiety'}
General_Health-Memory_Complaints (syn)	Health_vs_Peers	0.0	0.10228205229787839	0.0	AgeGroup_3	['General_Health', 'Memory_Complaints']	{'General_Health', 'Memory_Complaints'}
Health_vs_Peers-MAP_NormalElevated_vs_H (syn)	General_Health	0.0	0.10285766581520776	0.0	AgeGroup_3	['Health_vs_Peers', 'MAP_NormalElevated_vs_H']	{'Health_vs_Peers', 'MAP_NormalElevated_vs_H'}
WHR_Obesity-MAP_NormalElevated_vs_H (syn)	General_Health	0.0	0.005936894282096705	0.0	AgeGroup_3	['WHR_Obesity', 'MAP_NormalElevated_vs_H']	{'WHR_Obesity', 'MAP_NormalElevated_vs_H'}
General_Health-WHR_Obesity (syn)	Memory_Complaints	0.0	0.008341852421663565	0.0	AgeGroup_3	['General_Health', 'WHR_Obesity']	{'General_Health', 'WHR_Obesity'}
Alcohol_Use-WHR_Obesity (syn)	grip_category	0.0	0.0737001638984049	0.0	AgeGroup_3	['Alcohol_Use', 'WHR_Obesity']	{'WHR_Obesity', 'Alcohol_Use'}
Health_vs_Peers-BMI (syn)	MAP_NormalElevated_vs_H	0.0	0.011002197611317908	0.0	AgeGroup_3	['Health_vs_Peers', 'BMI']	{'Health_vs_Peers', 'BMI'}
Alcohol_Use-WHR_Obesity (syn)	Memory_Complaints	0.0	7.645324949241537e-05	0.0	AgeGroup_3	['Alcohol_Use', 'WHR_Obesity']	{'WHR_Obesity', 'Alcohol_Use'}
Alcohol_Use-WHR_Obesity (syn)	Memory_Problems	0.0	7.645324949241537e-05	0.0	AgeGroup_3	['Alcohol_Use', 'WHR_Obesity']	{'WHR_Obesity', 'Alcohol_Use'}
Health_vs_Peers-BMI (syn)	WHR_Obesity	0.0	0.026957241863075375	0.0	AgeGroup_3	['Health_vs_Peers', 'BMI']	{'Health_vs_Peers', 'BMI'}
Health_vs_Peers-BMI (syn)	grip_category	0.0	0.06746041721056081	0.0	AgeGroup_3	['Health_vs_Peers', 'BMI']	{'Health_vs_Peers', 'BMI'}
Health_vs_Peers-BMI (syn)	Alcohol_Use	0.0	0.035540200102281885	0.0	AgeGroup_3	['Health_vs_Peers', 'BMI']	{'Health_vs_Peers', 'BMI'}
Alcohol_Use-WHR_Obesity (syn)	Sleep	0.0	0.04140169515882264	0.0	AgeGroup_3	['Alcohol_Use', 'WHR_Obesity']	{'WHR_Obesity', 'Alcohol_Use'}
Alcohol_Use-WHR_Obesity (syn)	Anxiety	0.0	0.0007785850053394713	0.0	AgeGroup_3	['Alcohol_Use', 'WHR_Obesity']	{'WHR_Obesity', 'Alcohol_Use'}
WHR_Obesity-functionality_state (syn)	Pain	0.0	0.1144706210971402	0.0	AgeGroup_3	['WHR_Obesity', 'functionality_state']	{'WHR_Obesity', 'functionality_state'}
Alcohol_Use-Memory_Problems (syn)	WHR_Obesity	0.0	0.0161096969751752	0.0	AgeGroup_3	['Alcohol_Use', 'Memory_Problems']	{'Memory_Problems', 'Alcohol_Use'}
WHR_Obesity-functionality_state (syn)	General_Health	0.0	0.07422156079439218	0.0	AgeGroup_3	['WHR_Obesity', 'functionality_state']	{'WHR_Obesity', 'functionality_state'}
General_Health-functionality_state (syn)	BMI	0.0	0.004241356070394475	0.0	AgeGroup_3	['General_Health', 'functionality_state']	{'General_Health', 'functionality_state'}
WHR_Obesity-functionality_state (syn)	Physical_Activity	0.0	0.1880532941023667	0.0	AgeGroup_3	['WHR_Obesity', 'functionality_state']	{'WHR_Obesity', 'functionality_state'}
Health_vs_Peers-BMI (syn)	Hearing	0.0	0.021279516346204758	0.0	AgeGroup_3	['Health_vs_Peers', 'BMI']	{'Health_vs_Peers', 'BMI'}
Alcohol_Use-Memory_Problems (syn)	Memory_Complaints	0.0	0.9270186648104995	0.0	AgeGroup_3	['Alcohol_Use', 'Memory_Problems']	{'Memory_Problems', 'Alcohol_Use'}
WHR_Obesity-functionality_state (syn)	Memory_Problems	0.0	0.008796462792840113	0.0	AgeGroup_3	['WHR_Obesity', 'functionality_state']	{'WHR_Obesity', 'functionality_state'}
Alcohol_Use-WHR_Obesity (syn)	functionality_state	0.0	0.01335223484122707	0.0	AgeGroup_3	['Alcohol_Use', 'WHR_Obesity']	{'WHR_Obesity', 'Alcohol_Use'}
Alcohol_Use-functionality_state (syn)	Anxiety	0.0	0.020741283920067057	0.0	AgeGroup_3	['Alcohol_Use', 'functionality_state']	{'Alcohol_Use', 'functionality_state'}
General_Health-WHR_Obesity (syn)	Pain	0.0	0.08854524291435893	0.0	AgeGroup_3	['General_Health', 'WHR_Obesity']	{'General_Health', 'WHR_Obesity'}
Alcohol_Use-functionality_state (syn)	Depression	0.0	0.04910725459354574	0.0	AgeGroup_3	['Alcohol_Use', 'functionality_state']	{'Alcohol_Use', 'functionality_state'}
Sleep-functionality_state (syn)	Physical_Activity	0.0	0.189389172444128	0.0	AgeGroup_3	['Sleep', 'functionality_state']	{'Sleep', 'functionality_state'}
Sleep-functionality_state (syn)	BMI	0.0	0.008671862273902868	0.0	AgeGroup_3	['Sleep', 'functionality_state']	{'Sleep', 'functionality_state'}
Health_vs_Peers-Memory_Complaints (syn)	MMSE_Spell	0.0	0.009178504823638963	0.0	AgeGroup_3	['Health_vs_Peers', 'Memory_Complaints']	{'Health_vs_Peers', 'Memory_Complaints'}
General_Health-WHR_Obesity (syn)	Health_vs_Peers	0.0	0.10197235360869819	0.0	AgeGroup_3	['General_Health', 'WHR_Obesity']	{'General_Health', 'WHR_Obesity'}
Alcohol_Use-grip_category (syn)	Health_vs_Peers	0.0	0.013757149956451201	0.0	AgeGroup_3	['Alcohol_Use', 'grip_category']	{'Alcohol_Use', 'grip_category'}
Alcohol_Use-grip_category (syn)	Pain	0.0	0.023126290266278483	0.0	AgeGroup_3	['Alcohol_Use', 'grip_category']	{'Alcohol_Use', 'grip_category'}
General_Health-WHR_Obesity (syn)	Memory_Problems	0.0	0.008341852421663565	0.0	AgeGroup_3	['General_Health', 'WHR_Obesity']	{'General_Health', 'WHR_Obesity'}
Health_vs_Peers-MAP_NormalElevated_vs_H (syn)	grip_category	0.0	0.02870723117565266	0.0	AgeGroup_3	['Health_vs_Peers', 'MAP_NormalElevated_vs_H']	{'Health_vs_Peers', 'MAP_NormalElevated_vs_H'}
Health_vs_Peers-MAP_NormalElevated_vs_H (syn)	Memory_Complaints	0.0	6.456844029521389e-05	0.0	AgeGroup_3	['Health_vs_Peers', 'MAP_NormalElevated_vs_H']	{'Health_vs_Peers', 'MAP_NormalElevated_vs_H'}
Sleep-grip_category (syn)	MMSE_Spell	0.0	0.00844233918022454	0.0	AgeGroup_3	['Sleep', 'grip_category']	{'grip_category', 'Sleep'}
Health_vs_Peers-MAP_NormalElevated_vs_H (syn)	Memory_Problems	0.0	6.456844029521389e-05	0.0	AgeGroup_3	['Health_vs_Peers', 'MAP_NormalElevated_vs_H']	{'Health_vs_Peers', 'MAP_NormalElevated_vs_H'}
Sleep-grip_category (syn)	Hearing	0.0	0.02204365223975011	0.0	AgeGroup_3	['Sleep', 'grip_category']	{'grip_category', 'Sleep'}
Alcohol_Use-functionality_state (syn)	WHR_Obesity	0.0	0.017868408958511134	0.0	AgeGroup_3	['Alcohol_Use', 'functionality_state']	{'Alcohol_Use', 'functionality_state'}
Health_vs_Peers-MAP_NormalElevated_vs_H (syn)	BMI	0.0	0.008672823387675896	0.0	AgeGroup_3	['Health_vs_Peers', 'MAP_NormalElevated_vs_H']	{'Health_vs_Peers', 'MAP_NormalElevated_vs_H'}
Sleep-grip_category (syn)	Physical_Activity	0.0	0.029548477105677484	0.0	AgeGroup_3	['Sleep', 'grip_category']	{'grip_category', 'Sleep'}
Alcohol_Use-functionality_state (syn)	Memory_Complaints	0.0	0.009726909529730852	0.0	AgeGroup_3	['Alcohol_Use', 'functionality_state']	{'Alcohol_Use', 'functionality_state'}
Alcohol_Use-functionality_state (syn)	Memory_Problems	0.0	0.009726909529730852	0.0	AgeGroup_3	['Alcohol_Use', 'functionality_state']	{'Alcohol_Use', 'functionality_state'}
Alcohol_Use-functionality_state (syn)	Health_vs_Peers	0.0	0.05261724532955717	0.0	AgeGroup_3	['Alcohol_Use', 'functionality_state']	{'Alcohol_Use', 'functionality_state'}
WHR_Obesity-MAP_NormalElevated_vs_H (syn)	Depression	0.0	0.0019768871675961467	0.0	AgeGroup_3	['WHR_Obesity', 'MAP_NormalElevated_vs_H']	{'WHR_Obesity', 'MAP_NormalElevated_vs_H'}
WHR_Obesity-functionality_state (syn)	Memory_Complaints	0.0	0.008796462792840113	0.0	AgeGroup_3	['WHR_Obesity', 'functionality_state']	{'WHR_Obesity', 'functionality_state'}
Health_vs_Peers-BMI (syn)	MMSE_Spell	0.0	0.0011592083598935103	0.0	AgeGroup_3	['Health_vs_Peers', 'BMI']	{'Health_vs_Peers', 'BMI'}
Alcohol_Use-Memory_Problems (syn)	General_Health	0.0	0.0049644904935118896	0.0	AgeGroup_3	['Alcohol_Use', 'Memory_Problems']	{'Memory_Problems', 'Alcohol_Use'}
grip_category-MAP_NormalElevated_vs_H (syn)	Anxiety	0.0	0.006982393291300934	0.0	AgeGroup_3	['grip_category', 'MAP_NormalElevated_vs_H']	{'grip_category', 'MAP_NormalElevated_vs_H'}
grip_category-WHR_Obesity (syn)	Alcohol_Use	0.0	0.07264918524131195	0.0	AgeGroup_3	['grip_category', 'WHR_Obesity']	{'WHR_Obesity', 'grip_category'}
grip_category-WHR_Obesity (syn)	Memory_Problems	0.0	0.003830978692223942	0.0	AgeGroup_3	['grip_category', 'WHR_Obesity']	{'WHR_Obesity', 'grip_category'}
grip_category-WHR_Obesity (syn)	Memory_Complaints	0.0	0.003830978692223942	0.0	AgeGroup_3	['grip_category', 'WHR_Obesity']	{'WHR_Obesity', 'grip_category'}
Alcohol_Use-Memory_Complaints (syn)	Sleep	0.0	0.040017850032614495	0.0	AgeGroup_3	['Alcohol_Use', 'Memory_Complaints']	{'Alcohol_Use', 'Memory_Complaints'}
General_Health-functionality_state (syn)	grip_category	0.0	0.02631720443586432	0.0	AgeGroup_3	['General_Health', 'functionality_state']	{'General_Health', 'functionality_state'}
Health_vs_Peers-Alcohol_Use (syn)	BMI	0.0	0.03188655334495517	0.0	AgeGroup_3	['Health_vs_Peers', 'Alcohol_Use']	{'Alcohol_Use', 'Health_vs_Peers'}
Health_vs_Peers-Alcohol_Use (syn)	MMSE_Spell	0.0	0.022997831800451868	0.0	AgeGroup_3	['Health_vs_Peers', 'Alcohol_Use']	{'Alcohol_Use', 'Health_vs_Peers'}
Alcohol_Use-MAP_NormalElevated_vs_H (syn)	WHR_Obesity	0.0	0.01217335547989071	0.0	AgeGroup_3	['Alcohol_Use', 'MAP_NormalElevated_vs_H']	{'Alcohol_Use', 'MAP_NormalElevated_vs_H'}
Health_vs_Peers-Alcohol_Use (syn)	Depression	0.0	0.020652177067124848	0.0	AgeGroup_3	['Health_vs_Peers', 'Alcohol_Use']	{'Alcohol_Use', 'Health_vs_Peers'}
Health_vs_Peers-Alcohol_Use (syn)	Anxiety	0.0	0.01007594899090126	0.0	AgeGroup_3	['Health_vs_Peers', 'Alcohol_Use']	{'Alcohol_Use', 'Health_vs_Peers'}
General_Health-functionality_state (syn)	MAP_NormalElevated_vs_H	0.0	0.00964095349335083	0.0	AgeGroup_3	['General_Health', 'functionality_state']	{'General_Health', 'functionality_state'}
grip_category-functionality_state (syn)	General_Health	0.0	0.0720490748038791	0.0	AgeGroup_3	['grip_category', 'functionality_state']	{'grip_category', 'functionality_state'}
grip_category-functionality_state (syn)	Health_vs_Peers	0.0	0.06273821507306358	0.0	AgeGroup_3	['grip_category', 'functionality_state']	{'grip_category', 'functionality_state'}
General_Health-grip_category (syn)	MAP_NormalElevated_vs_H	0.0	0.016822126976895446	0.0	AgeGroup_3	['General_Health', 'grip_category']	{'General_Health', 'grip_category'}
General_Health-grip_category (syn)	WHR_Obesity	0.0	0.010189862847947807	0.0	AgeGroup_3	['General_Health', 'grip_category']	{'General_Health', 'grip_category'}
Alcohol_Use-MAP_NormalElevated_vs_H (syn)	Health_vs_Peers	0.0	0.0014603184595207944	0.0	AgeGroup_3	['Alcohol_Use', 'MAP_NormalElevated_vs_H']	{'Alcohol_Use', 'MAP_NormalElevated_vs_H'}
Alcohol_Use-MAP_NormalElevated_vs_H (syn)	Hearing	0.0	0.0035922515299314636	0.0	AgeGroup_3	['Alcohol_Use', 'MAP_NormalElevated_vs_H']	{'Alcohol_Use', 'MAP_NormalElevated_vs_H'}
Alcohol_Use-MAP_NormalElevated_vs_H (syn)	MMSE_Spell	0.0	0.015277725085377645	0.0	AgeGroup_3	['Alcohol_Use', 'MAP_NormalElevated_vs_H']	{'Alcohol_Use', 'MAP_NormalElevated_vs_H'}
General_Health-grip_category (syn)	BMI	0.0	0.05139287826586448	0.0	AgeGroup_3	['General_Health', 'grip_category']	{'General_Health', 'grip_category'}
Alcohol_Use-Memory_Complaints (syn)	General_Health	0.0	0.0049644904935118896	0.0	AgeGroup_3	['Alcohol_Use', 'Memory_Complaints']	{'Alcohol_Use', 'Memory_Complaints'}
grip_category-WHR_Obesity (syn)	Physical_Activity	0.0	0.027379675932067155	0.0	AgeGroup_3	['grip_category', 'WHR_Obesity']	{'WHR_Obesity', 'grip_category'}
grip_category-WHR_Obesity (syn)	Health_vs_Peers	0.0	0.0015844665706102423	0.0	AgeGroup_3	['grip_category', 'WHR_Obesity']	{'WHR_Obesity', 'grip_category'}
grip_category-MAP_NormalElevated_vs_H (syn)	Memory_Problems	0.0	0.001332744367576839	0.0	AgeGroup_3	['grip_category', 'MAP_NormalElevated_vs_H']	{'grip_category', 'MAP_NormalElevated_vs_H'}
Alcohol_Use-Memory_Problems (syn)	Sleep	0.0	0.040017850032614495	0.0	AgeGroup_3	['Alcohol_Use', 'Memory_Problems']	{'Memory_Problems', 'Alcohol_Use'}
General_Health-functionality_state (syn)	Memory_Problems	0.0	0.005548661363862429	0.0	AgeGroup_3	['General_Health', 'functionality_state']	{'General_Health', 'functionality_state'}
Health_vs_Peers-BMI (syn)	Anxiety	0.0	0.009496577519588404	0.0	AgeGroup_3	['Health_vs_Peers', 'BMI']	{'Health_vs_Peers', 'BMI'}
grip_category-MAP_NormalElevated_vs_H (syn)	General_Health	0.0	0.004810253371228656	0.0	AgeGroup_3	['grip_category', 'MAP_NormalElevated_vs_H']	{'grip_category', 'MAP_NormalElevated_vs_H'}
grip_category-MAP_NormalElevated_vs_H (syn)	Health_vs_Peers	0.0	0.002313663303986864	0.0	AgeGroup_3	['grip_category', 'MAP_NormalElevated_vs_H']	{'grip_category', 'MAP_NormalElevated_vs_H'}
grip_category-MAP_NormalElevated_vs_H (syn)	Physical_Activity	0.0	0.03054764801071315	0.0	AgeGroup_3	['grip_category', 'MAP_NormalElevated_vs_H']	{'grip_category', 'MAP_NormalElevated_vs_H'}
grip_category-MAP_NormalElevated_vs_H (syn)	BMI	0.0	0.05129263353650809	0.0	AgeGroup_3	['grip_category', 'MAP_NormalElevated_vs_H']	{'grip_category', 'MAP_NormalElevated_vs_H'}
grip_category-MAP_NormalElevated_vs_H (syn)	Alcohol_Use	0.0	0.08111031623671099	0.0	AgeGroup_3	['grip_category', 'MAP_NormalElevated_vs_H']	{'grip_category', 'MAP_NormalElevated_vs_H'}
grip_category-MAP_NormalElevated_vs_H (syn)	Memory_Complaints	0.0	0.001332744367576839	0.0	AgeGroup_3	['grip_category', 'MAP_NormalElevated_vs_H']	{'grip_category', 'MAP_NormalElevated_vs_H'}
grip_category-WHR_Obesity (syn)	General_Health	0.0	0.006793381487463939	0.0	AgeGroup_3	['grip_category', 'WHR_Obesity']	{'WHR_Obesity', 'grip_category'}
Alcohol_Use-Memory_Complaints (syn)	WHR_Obesity	0.0	0.0161096969751752	0.0	AgeGroup_3	['Alcohol_Use', 'Memory_Complaints']	{'Alcohol_Use', 'Memory_Complaints'}
grip_category-MAP_NormalElevated_vs_H (syn)	functionality_state	0.0	0.025825600483268117	0.0	AgeGroup_3	['grip_category', 'MAP_NormalElevated_vs_H']	{'grip_category', 'MAP_NormalElevated_vs_H'}
Health_vs_Peers-Alcohol_Use (syn)	functionality_state	0.0	0.04827316376829141	0.0	AgeGroup_3	['Health_vs_Peers', 'Alcohol_Use']	{'Alcohol_Use', 'Health_vs_Peers'}
Health_vs_Peers-Alcohol_Use (syn)	MAP_NormalElevated_vs_H	0.0	0.00042788406325613775	0.0	AgeGroup_3	['Health_vs_Peers', 'Alcohol_Use']	{'Alcohol_Use', 'Health_vs_Peers'}
Alcohol_Use-Memory_Complaints (syn)	Memory_Problems	0.0	0.9270186648104994	0.0	AgeGroup_3	['Alcohol_Use', 'Memory_Complaints']	{'Alcohol_Use', 'Memory_Complaints'}
Health_vs_Peers-Alcohol_Use (syn)	grip_category	0.0	0.09011873960197742	0.0	AgeGroup_3	['Health_vs_Peers', 'Alcohol_Use']	{'Alcohol_Use', 'Health_vs_Peers'}
General_Health-functionality_state (syn)	Memory_Complaints	0.0	0.005548661363862429	0.0	AgeGroup_3	['General_Health', 'functionality_state']	{'General_Health', 'functionality_state'}
grip_category-WHR_Obesity (syn)	Hearing	0.0	0.022043652239750102	0.0	AgeGroup_3	['grip_category', 'WHR_Obesity']	{'WHR_Obesity', 'grip_category'}
Sleep-functionality_state (syn)	Health_vs_Peers	0.0	0.04870470117305415	0.0	AgeGroup_3	['Sleep', 'functionality_state']	{'Sleep', 'functionality_state'}
Alcohol_Use-grip_category (syn)	WHR_Obesity	0.0	0.012963303036384896	0.0	AgeGroup_3	['Alcohol_Use', 'grip_category']	{'Alcohol_Use', 'grip_category'}
Anxiety-Hearing (syn)	MMSE_Spell	0.0	0.00742107617320499	0.0	AgeGroup_3	['Anxiety', 'Hearing']	{'Hearing', 'Anxiety'}
General_Health-Memory_Complaints (syn)	functionality_state	0.0	0.07277790860132125	0.0	AgeGroup_3	['General_Health', 'Memory_Complaints']	{'General_Health', 'Memory_Complaints'}
Health_vs_Peers-WHR_Obesity (syn)	General_Health	0.0	0.10405685186831261	0.0	AgeGroup_3	['Health_vs_Peers', 'WHR_Obesity']	{'WHR_Obesity', 'Health_vs_Peers'}
Sleep-Memory_Complaints (syn)	Health_vs_Peers	0.0	0.0029986901832594714	0.0	AgeGroup_3	['Sleep', 'Memory_Complaints']	{'Sleep', 'Memory_Complaints'}
Anxiety-General_Health (syn)	BMI	0.0	0.004827000944720704	0.0	AgeGroup_3	['Anxiety', 'General_Health']	{'General_Health', 'Anxiety'}
Health_vs_Peers-WHR_Obesity (syn)	Hearing	0.0	0.02127951634620474	0.0	AgeGroup_3	['Health_vs_Peers', 'WHR_Obesity']	{'WHR_Obesity', 'Health_vs_Peers'}
Sleep-Memory_Complaints (syn)	Alcohol_Use	0.0	0.042949205405368195	0.0	AgeGroup_3	['Sleep', 'Memory_Complaints']	{'Sleep', 'Memory_Complaints'}
Sleep-Memory_Complaints (syn)	Memory_Problems	0.0	0.9231399541724754	0.0	AgeGroup_3	['Sleep', 'Memory_Complaints']	{'Sleep', 'Memory_Complaints'}
Sleep-Memory_Complaints (syn)	grip_category	0.0	0.010760862228513348	0.0	AgeGroup_3	['Sleep', 'Memory_Complaints']	{'Sleep', 'Memory_Complaints'}
Sleep-Memory_Complaints (syn)	WHR_Obesity	0.0	0.0018985618356790592	0.0	AgeGroup_3	['Sleep', 'Memory_Complaints']	{'Sleep', 'Memory_Complaints'}
Sleep-Memory_Complaints (syn)	MAP_NormalElevated_vs_H	0.0	0.008924238067660678	0.0	AgeGroup_3	['Sleep', 'Memory_Complaints']	{'Sleep', 'Memory_Complaints'}
Anxiety-General_Health (syn)	Health_vs_Peers	0.0	0.10260158334003712	0.0	AgeGroup_3	['Anxiety', 'General_Health']	{'General_Health', 'Anxiety'}
General_Health-Memory_Problems (syn)	Anxiety	0.0	0.061117775320552375	0.0	AgeGroup_3	['General_Health', 'Memory_Problems']	{'General_Health', 'Memory_Problems'}
Health_vs_Peers-WHR_Obesity (syn)	Sleep	0.0	0.006139181213412509	0.0	AgeGroup_3	['Health_vs_Peers', 'WHR_Obesity']	{'WHR_Obesity', 'Health_vs_Peers'}
Health_vs_Peers-WHR_Obesity (syn)	Anxiety	0.0	0.011469039506945552	0.0	AgeGroup_3	['Health_vs_Peers', 'WHR_Obesity']	{'WHR_Obesity', 'Health_vs_Peers'}
General_Health-Memory_Problems (syn)	Depression	0.0	0.07033924497795956	0.0	AgeGroup_3	['General_Health', 'Memory_Problems']	{'General_Health', 'Memory_Problems'}
General_Health-Memory_Problems (syn)	Sleep	0.0	0.036152921545389245	0.0	AgeGroup_3	['General_Health', 'Memory_Problems']	{'General_Health', 'Memory_Problems'}
Sleep-Memory_Problems (syn)	Health_vs_Peers	0.0	0.0029986901832594714	0.0	AgeGroup_3	['Sleep', 'Memory_Problems']	{'Memory_Problems', 'Sleep'}
General_Health-Memory_Problems (syn)	Hearing	0.0	0.02292140969579177	0.0	AgeGroup_3	['General_Health', 'Memory_Problems']	{'General_Health', 'Memory_Problems'}
Health_vs_Peers-Physical_Activity (syn)	Alcohol_Use	0.0	0.01098788027501817	0.0	AgeGroup_3	['Health_vs_Peers', 'Physical_Activity']	{'Physical_Activity', 'Health_vs_Peers'}
Sleep-Memory_Problems (syn)	Alcohol_Use	0.0	0.042949205405368195	0.0	AgeGroup_3	['Sleep', 'Memory_Problems']	{'Memory_Problems', 'Sleep'}
Physical_Activity-Memory_Complaints (syn)	Hearing	0.0	0.023492969034539693	0.0	AgeGroup_3	['Physical_Activity', 'Memory_Complaints']	{'Physical_Activity', 'Memory_Complaints'}
Anxiety-General_Health (syn)	Memory_Problems	0.0	0.006857609784056633	0.0	AgeGroup_3	['Anxiety', 'General_Health']	{'General_Health', 'Anxiety'}
Sleep-functionality_state (syn)	MMSE_Spell	0.0	0.002937420587208986	0.0	AgeGroup_3	['Sleep', 'functionality_state']	{'Sleep', 'functionality_state'}
Anxiety-General_Health (syn)	Memory_Complaints	0.0	0.006857609784056633	0.0	AgeGroup_3	['Anxiety', 'General_Health']	{'General_Health', 'Anxiety'}
Anxiety-Hearing (syn)	Sleep	0.0	0.08627912957828769	0.0	AgeGroup_3	['Anxiety', 'Hearing']	{'Hearing', 'Anxiety'}
Anxiety-Hearing (syn)	Depression	0.0	0.16061673980882488	0.0	AgeGroup_3	['Anxiety', 'Hearing']	{'Hearing', 'Anxiety'}
Health_vs_Peers-functionality_state (syn)	Physical_Activity	0.0	0.18669326499177233	0.0	AgeGroup_3	['Health_vs_Peers', 'functionality_state']	{'Health_vs_Peers', 'functionality_state'}
Anxiety-Health_vs_Peers (syn)	WHR_Obesity	0.0	0.002389109043223563	0.0	AgeGroup_3	['Anxiety', 'Health_vs_Peers']	{'Health_vs_Peers', 'Anxiety'}
General_Health-Memory_Complaints (syn)	Alcohol_Use	0.0	0.005101304917337806	0.0	AgeGroup_3	['General_Health', 'Memory_Complaints']	{'General_Health', 'Memory_Complaints'}
Sleep-MMSE_Spell (syn)	Depression	0.0	0.04417255893639256	0.0	AgeGroup_3	['Sleep', 'MMSE_Spell']	{'MMSE_Spell', 'Sleep'}
Health_vs_Peers-functionality_state (syn)	MMSE_Spell	0.0	0.011107997420912943	0.0	AgeGroup_3	['Health_vs_Peers', 'functionality_state']	{'Health_vs_Peers', 'functionality_state'}
Anxiety-Health_vs_Peers (syn)	grip_category	0.0	0.005305487098824263	0.0	AgeGroup_3	['Anxiety', 'Health_vs_Peers']	{'Health_vs_Peers', 'Anxiety'}
Anxiety-Health_vs_Peers (syn)	BMI	0.0	0.005198538627635268	0.0	AgeGroup_3	['Anxiety', 'Health_vs_Peers']	{'Health_vs_Peers', 'Anxiety'}
Anxiety-Health_vs_Peers (syn)	MMSE_Spell	0.0	0.00046520276084031556	0.0	AgeGroup_3	['Anxiety', 'Health_vs_Peers']	{'Health_vs_Peers', 'Anxiety'}
Health_vs_Peers-functionality_state (syn)	Sleep	0.0	0.024513063198462953	0.0	AgeGroup_3	['Health_vs_Peers', 'functionality_state']	{'Health_vs_Peers', 'functionality_state'}
Sleep-MMSE_Spell (syn)	BMI	0.0	0.015847298212473073	0.0	AgeGroup_3	['Sleep', 'MMSE_Spell']	{'MMSE_Spell', 'Sleep'}
Health_vs_Peers-WHR_Obesity (syn)	grip_category	0.0	0.01653295746341458	0.0	AgeGroup_3	['Health_vs_Peers', 'WHR_Obesity']	{'WHR_Obesity', 'Health_vs_Peers'}
General_Health-Memory_Complaints (syn)	WHR_Obesity	0.0	0.0028061882775124673	0.0	AgeGroup_3	['General_Health', 'Memory_Complaints']	{'General_Health', 'Memory_Complaints'}
Sleep-MMSE_Spell (syn)	grip_category	0.0	0.010760862228513348	0.0	AgeGroup_3	['Sleep', 'MMSE_Spell']	{'MMSE_Spell', 'Sleep'}
Anxiety-General_Health (syn)	MAP_NormalElevated_vs_H	0.0	0.0016387050596790578	0.0	AgeGroup_3	['Anxiety', 'General_Health']	{'General_Health', 'Anxiety'}
Anxiety-General_Health (syn)	WHR_Obesity	0.0	0.002522241477095842	0.0	AgeGroup_3	['Anxiety', 'General_Health']	{'General_Health', 'Anxiety'}
Sleep-MMSE_Spell (syn)	functionality_state	0.0	0.020985915894138295	0.0	AgeGroup_3	['Sleep', 'MMSE_Spell']	{'MMSE_Spell', 'Sleep'}
General_Health-Memory_Complaints (syn)	MAP_NormalElevated_vs_H	0.0	0.003127060370201728	0.0	AgeGroup_3	['General_Health', 'Memory_Complaints']	{'General_Health', 'Memory_Complaints'}
Sleep-Memory_Problems (syn)	Memory_Complaints	0.0	0.9231399541724754	0.0	AgeGroup_3	['Sleep', 'Memory_Problems']	{'Memory_Problems', 'Sleep'}
Sleep-Memory_Problems (syn)	grip_category	0.0	0.010760862228513348	0.0	AgeGroup_3	['Sleep', 'Memory_Problems']	{'Memory_Problems', 'Sleep'}
Sleep-Memory_Problems (syn)	WHR_Obesity	0.0	0.0018985618356790592	0.0	AgeGroup_3	['Sleep', 'Memory_Problems']	{'Memory_Problems', 'Sleep'}
Sleep-Memory_Problems (syn)	MAP_NormalElevated_vs_H	0.0	0.008924238067660678	0.0	AgeGroup_3	['Sleep', 'Memory_Problems']	{'Memory_Problems', 'Sleep'}
Sleep-Physical_Activity (syn)	Alcohol_Use	0.0	0.03961293879090643	0.0	AgeGroup_3	['Sleep', 'Physical_Activity']	{'Physical_Activity', 'Sleep'}
Sleep-Physical_Activity (syn)	grip_category	0.0	0.029604557005121917	0.0	AgeGroup_3	['Sleep', 'Physical_Activity']	{'Physical_Activity', 'Sleep'}
Health_vs_Peers-Memory_Problems (syn)	MMSE_Spell	0.0	0.009178504823638963	0.0	AgeGroup_3	['Health_vs_Peers', 'Memory_Problems']	{'Memory_Problems', 'Health_vs_Peers'}
Anxiety-Alcohol_Use (syn)	WHR_Obesity	0.0	0.014920555884885464	0.0	AgeGroup_3	['Anxiety', 'Alcohol_Use']	{'Alcohol_Use', 'Anxiety'}
Sleep-Physical_Activity (syn)	functionality_state	0.0	0.18820300958239308	0.0	AgeGroup_3	['Sleep', 'Physical_Activity']	{'Physical_Activity', 'Sleep'}
Sleep-WHR_Obesity (syn)	Anxiety	0.0	0.08535683240503468	0.0	AgeGroup_3	['Sleep', 'WHR_Obesity']	{'WHR_Obesity', 'Sleep'}
General_Health-Physical_Activity (syn)	BMI	0.0	0.010040497620821199	0.0	AgeGroup_3	['General_Health', 'Physical_Activity']	{'General_Health', 'Physical_Activity'}
Health_vs_Peers-Memory_Complaints (syn)	MAP_NormalElevated_vs_H	0.0	0.0016815280061134056	0.0	AgeGroup_3	['Health_vs_Peers', 'Memory_Complaints']	{'Health_vs_Peers', 'Memory_Complaints'}
Sleep-WHR_Obesity (syn)	Hearing	0.0	0.018103534086945886	0.0	AgeGroup_3	['Sleep', 'WHR_Obesity']	{'WHR_Obesity', 'Sleep'}
General_Health-Physical_Activity (syn)	Alcohol_Use	0.0	0.01098788027501817	0.0	AgeGroup_3	['General_Health', 'Physical_Activity']	{'General_Health', 'Physical_Activity'}
Sleep-WHR_Obesity (syn)	Health_vs_Peers	0.0	0.0023232487881291513	0.0	AgeGroup_3	['Sleep', 'WHR_Obesity']	{'WHR_Obesity', 'Sleep'}
General_Health-WHR_Obesity (syn)	Anxiety	0.0	0.0637987049465575	0.0	AgeGroup_3	['General_Health', 'WHR_Obesity']	{'General_Health', 'WHR_Obesity'}
Health_vs_Peers-Memory_Complaints (syn)	General_Health	0.0	0.10250731818067577	0.0	AgeGroup_3	['Health_vs_Peers', 'Memory_Complaints']	{'Health_vs_Peers', 'Memory_Complaints'}
Sleep-WHR_Obesity (syn)	Memory_Problems	0.0	0.0011053609790129225	0.0	AgeGroup_3	['Sleep', 'WHR_Obesity']	{'WHR_Obesity', 'Sleep'}
Sleep-WHR_Obesity (syn)	Memory_Complaints	0.0	0.0011053609790129225	0.0	AgeGroup_3	['Sleep', 'WHR_Obesity']	{'WHR_Obesity', 'Sleep'}
Anxiety-Alcohol_Use (syn)	General_Health	0.0	0.06177495878215108	0.0	AgeGroup_3	['Anxiety', 'Alcohol_Use']	{'Alcohol_Use', 'Anxiety'}
Anxiety-Alcohol_Use (syn)	Pain	0.0	0.05309975538999436	0.0	AgeGroup_3	['Anxiety', 'Alcohol_Use']	{'Alcohol_Use', 'Anxiety'}
Anxiety-Alcohol_Use (syn)	MMSE_Spell	0.0	0.01625482193683913	0.0	AgeGroup_3	['Anxiety', 'Alcohol_Use']	{'Alcohol_Use', 'Anxiety'}
Anxiety-Alcohol_Use (syn)	Depression	0.0	0.16485032614811834	0.0	AgeGroup_3	['Anxiety', 'Alcohol_Use']	{'Alcohol_Use', 'Anxiety'}
Anxiety-BMI (syn)	MMSE_Spell	0.0	0.00017423037411887584	0.0	AgeGroup_3	['Anxiety', 'BMI']	{'BMI', 'Anxiety'}
Anxiety-BMI (syn)	General_Health	0.0	0.06138625441104818	0.0	AgeGroup_3	['Anxiety', 'BMI']	{'BMI', 'Anxiety'}
Health_vs_Peers-Memory_Problems (syn)	General_Health	0.0	0.10250731818067577	0.0	AgeGroup_3	['Health_vs_Peers', 'Memory_Problems']	{'Memory_Problems', 'Health_vs_Peers'}
Sleep-Pain (syn)	BMI	0.0	0.02948971350263837	0.0	AgeGroup_3	['Sleep', 'Pain']	{'Pain', 'Sleep'}
Anxiety-Depression (syn)	grip_category	0.0	0.011561828258533295	0.0	AgeGroup_3	['Anxiety', 'Depression']	{'Depression', 'Anxiety'}
Health_vs_Peers-Physical_Activity (syn)	Hearing	0.0	0.021279516346204754	0.0	AgeGroup_3	['Health_vs_Peers', 'Physical_Activity']	{'Physical_Activity', 'Health_vs_Peers'}
General_Health-Memory_Problems (syn)	Health_vs_Peers	0.0	0.10228205229787839	0.0	AgeGroup_3	['General_Health', 'Memory_Problems']	{'General_Health', 'Memory_Problems'}
Anxiety-Depression (syn)	Alcohol_Use	0.0	0.0012948014511100624	0.0	AgeGroup_3	['Anxiety', 'Depression']	{'Depression', 'Anxiety'}
Anxiety-Depression (syn)	Physical_Activity	0.0	0.025102449497296148	0.0	AgeGroup_3	['Anxiety', 'Depression']	{'Depression', 'Anxiety'}
Health_vs_Peers-Physical_Activity (syn)	MMSE_Spell	0.0	0.04495074531632702	0.0	AgeGroup_3	['Health_vs_Peers', 'Physical_Activity']	{'Physical_Activity', 'Health_vs_Peers'}
Sleep-Pain (syn)	Health_vs_Peers	0.0	0.02918081761347087	0.0	AgeGroup_3	['Sleep', 'Pain']	{'Pain', 'Sleep'}
General_Health-Memory_Problems (syn)	Alcohol_Use	0.0	0.005101304917337806	0.0	AgeGroup_3	['General_Health', 'Memory_Problems']	{'General_Health', 'Memory_Problems'}
Health_vs_Peers-Memory_Problems (syn)	MAP_NormalElevated_vs_H	0.0	0.0016815280061134056	0.0	AgeGroup_3	['Health_vs_Peers', 'Memory_Problems']	{'Memory_Problems', 'Health_vs_Peers'}
Sleep-Physical_Activity (syn)	Hearing	0.0	0.019062792872867107	0.0	AgeGroup_3	['Sleep', 'Physical_Activity']	{'Physical_Activity', 'Sleep'}
Anxiety-Depression (syn)	Sleep	0.0	0.08409550392798887	0.0	AgeGroup_3	['Anxiety', 'Depression']	{'Depression', 'Anxiety'}
Sleep-Pain (syn)	grip_category	0.0	0.02081578776791671	0.0	AgeGroup_3	['Sleep', 'Pain']	{'Pain', 'Sleep'}
Anxiety-BMI (syn)	MAP_NormalElevated_vs_H	0.0	0.008396562787024761	0.0	AgeGroup_3	['Anxiety', 'BMI']	{'BMI', 'Anxiety'}
General_Health-Memory_Problems (syn)	WHR_Obesity	0.0	0.0028061882775124673	0.0	AgeGroup_3	['General_Health', 'Memory_Problems']	{'General_Health', 'Memory_Problems'}
General_Health-Memory_Problems (syn)	MAP_NormalElevated_vs_H	0.0	0.003127060370201728	0.0	AgeGroup_3	['General_Health', 'Memory_Problems']	{'General_Health', 'Memory_Problems'}
Anxiety-BMI (syn)	WHR_Obesity	0.0	0.029368649148429092	0.0	AgeGroup_3	['Anxiety', 'BMI']	{'BMI', 'Anxiety'}
Sleep-Physical_Activity (syn)	MMSE_Spell	0.0	0.03623631524713984	0.0	AgeGroup_3	['Sleep', 'Physical_Activity']	{'Physical_Activity', 'Sleep'}
General_Health-Memory_Problems (syn)	functionality_state	0.0	0.07277790860132125	0.0	AgeGroup_3	['General_Health', 'Memory_Problems']	{'General_Health', 'Memory_Problems'}
General_Health-BMI (syn)	functionality_state	0.0	0.07277790860132129	0.0	AgeGroup_3	['General_Health', 'BMI']	{'General_Health', 'BMI'}
Physical_Activity-BMI (syn)	Depression	0.0	0.02635114988239686	0.0	AgeGroup_3	['Physical_Activity', 'BMI']	{'Physical_Activity', 'BMI'}
Hearing-MAP_NormalElevated_vs_H (syn)	General_Health	0.0	0.024438143212259362	0.0	AgeGroup_3	['Hearing', 'MAP_NormalElevated_vs_H']	{'Hearing', 'MAP_NormalElevated_vs_H'}
Memory_Problems-Memory_Complaints (syn)	functionality_state	0.0	0.005422639687766662	0.0	AgeGroup_3	['Memory_Problems', 'Memory_Complaints']	{'Memory_Problems', 'Memory_Complaints'}
Memory_Problems-Memory_Complaints (syn)	Depression	0.0	0.009458769148779425	0.0	AgeGroup_3	['Memory_Problems', 'Memory_Complaints']	{'Memory_Problems', 'Memory_Complaints'}
Memory_Problems-Memory_Complaints (syn)	MMSE_Spell	0.0	0.009178504823638956	0.0	AgeGroup_3	['Memory_Problems', 'Memory_Complaints']	{'Memory_Problems', 'Memory_Complaints'}
Memory_Problems-Memory_Complaints (syn)	Pain	0.0	0.0033654219497195174	0.0	AgeGroup_3	['Memory_Problems', 'Memory_Complaints']	{'Memory_Problems', 'Memory_Complaints'}
Memory_Problems-Memory_Complaints (syn)	Hearing	0.0	0.02292140969579177	0.0	AgeGroup_3	['Memory_Problems', 'Memory_Complaints']	{'Memory_Problems', 'Memory_Complaints'}
Memory_Problems-Memory_Complaints (syn)	General_Health	0.0	0.004374334353324713	0.0	AgeGroup_3	['Memory_Problems', 'Memory_Complaints']	{'Memory_Problems', 'Memory_Complaints'}
Memory_Problems-Memory_Complaints (syn)	Physical_Activity	0.0	0.012300810540599314	0.0	AgeGroup_3	['Memory_Problems', 'Memory_Complaints']	{'Memory_Problems', 'Memory_Complaints'}
Memory_Problems-Memory_Complaints (syn)	BMI	0.0	0.005609512378031486	0.0	AgeGroup_3	['Memory_Problems', 'Memory_Complaints']	{'Memory_Problems', 'Memory_Complaints'}
Memory_Problems-Memory_Complaints (syn)	grip_category	0.0	0.0006916945932153053	0.0	AgeGroup_3	['Memory_Problems', 'Memory_Complaints']	{'Memory_Problems', 'Memory_Complaints'}
Memory_Problems-WHR_Obesity (syn)	Anxiety	0.0	0.007793015548327748	0.0	AgeGroup_3	['Memory_Problems', 'WHR_Obesity']	{'Memory_Problems', 'WHR_Obesity'}
Depression-Alcohol_Use (syn)	Memory_Problems	0.0	0.013275501694162624	0.0	AgeGroup_3	['Depression', 'Alcohol_Use']	{'Alcohol_Use', 'Depression'}
Memory_Problems-WHR_Obesity (syn)	Depression	0.0	0.009500640298201355	0.0	AgeGroup_3	['Memory_Problems', 'WHR_Obesity']	{'Memory_Problems', 'WHR_Obesity'}
MMSE_Spell-Health_vs_Peers (syn)	Memory_Complaints	0.0	0.010106422217280985	0.0	AgeGroup_3	['MMSE_Spell', 'Health_vs_Peers']	{'MMSE_Spell', 'Health_vs_Peers'}
MMSE_Spell-Health_vs_Peers (syn)	Memory_Problems	0.0	0.010106422217280985	0.0	AgeGroup_3	['MMSE_Spell', 'Health_vs_Peers']	{'MMSE_Spell', 'Health_vs_Peers'}
Depression-Alcohol_Use (syn)	General_Health	0.0	0.07220070116433146	0.0	AgeGroup_3	['Depression', 'Alcohol_Use']	{'Alcohol_Use', 'Depression'}
MMSE_Spell-Health_vs_Peers (syn)	Alcohol_Use	0.0	0.01707724625476362	0.0	AgeGroup_3	['MMSE_Spell', 'Health_vs_Peers']	{'MMSE_Spell', 'Health_vs_Peers'}
Memory_Problems-WHR_Obesity (syn)	General_Health	0.0	0.0074843844845352454	0.0	AgeGroup_3	['Memory_Problems', 'WHR_Obesity']	{'Memory_Problems', 'WHR_Obesity'}
Depression-Alcohol_Use (syn)	Pain	0.0	0.05704230121528881	0.0	AgeGroup_3	['Depression', 'Alcohol_Use']	{'Alcohol_Use', 'Depression'}
Memory_Problems-WHR_Obesity (syn)	Physical_Activity	0.0	0.013421170566779352	0.0	AgeGroup_3	['Memory_Problems', 'WHR_Obesity']	{'Memory_Problems', 'WHR_Obesity'}
Memory_Problems-Memory_Complaints (syn)	Anxiety	0.0	0.006312555980400543	0.0	AgeGroup_3	['Memory_Problems', 'Memory_Complaints']	{'Memory_Problems', 'Memory_Complaints'}
Memory_Problems-MAP_NormalElevated_vs_H (syn)	WHR_Obesity	0.0	0.002809423267143244	0.0	AgeGroup_3	['Memory_Problems', 'MAP_NormalElevated_vs_H']	{'Memory_Problems', 'MAP_NormalElevated_vs_H'}
Memory_Problems-WHR_Obesity (syn)	Alcohol_Use	0.0	0.018865066091616457	0.0	AgeGroup_3	['Memory_Problems', 'WHR_Obesity']	{'Memory_Problems', 'WHR_Obesity'}
Depression-Alcohol_Use (syn)	WHR_Obesity	0.0	0.012246851151949888	0.0	AgeGroup_3	['Depression', 'Alcohol_Use']	{'Alcohol_Use', 'Depression'}
Depression-Memory_Problems (syn)	Health_vs_Peers	0.0	0.016787766001799036	0.0	AgeGroup_3	['Depression', 'Memory_Problems']	{'Memory_Problems', 'Depression'}
MMSE_Spell-Hearing (syn)	General_Health	0.0	0.024379433660233187	0.0	AgeGroup_3	['MMSE_Spell', 'Hearing']	{'Hearing', 'MMSE_Spell'}
Depression-BMI (syn)	Alcohol_Use	0.0	0.037836191287202836	0.0	AgeGroup_3	['Depression', 'BMI']	{'BMI', 'Depression'}
MMSE_Spell-Hearing (syn)	Pain	0.0	0.01973760763384117	0.0	AgeGroup_3	['MMSE_Spell', 'Hearing']	{'Hearing', 'MMSE_Spell'}
Depression-Memory_Problems (syn)	Alcohol_Use	0.0	0.0010123814895340835	0.0	AgeGroup_3	['Depression', 'Memory_Problems']	{'Memory_Problems', 'Depression'}
MMSE_Spell-Hearing (syn)	Anxiety	0.0	0.017464753644532514	0.0	AgeGroup_3	['MMSE_Spell', 'Hearing']	{'Hearing', 'MMSE_Spell'}
Memory_Complaints-grip_category (syn)	WHR_Obesity	0.0	0.012521554975624934	0.0	AgeGroup_3	['Memory_Complaints', 'grip_category']	{'grip_category', 'Memory_Complaints'}
Memory_Complaints-grip_category (syn)	MAP_NormalElevated_vs_H	0.0	0.017611017301653455	0.0	AgeGroup_3	['Memory_Complaints', 'grip_category']	{'grip_category', 'Memory_Complaints'}
Memory_Problems-MAP_NormalElevated_vs_H (syn)	Depression	0.0	0.009908531235188315	0.0	AgeGroup_3	['Memory_Problems', 'MAP_NormalElevated_vs_H']	{'Memory_Problems', 'MAP_NormalElevated_vs_H'}
Memory_Problems-MAP_NormalElevated_vs_H (syn)	Alcohol_Use	0.0	0.0006551627669456443	0.0	AgeGroup_3	['Memory_Problems', 'MAP_NormalElevated_vs_H']	{'Memory_Problems', 'MAP_NormalElevated_vs_H'}
Memory_Problems-MAP_NormalElevated_vs_H (syn)	Sleep	0.0	0.0068264038613220866	0.0	AgeGroup_3	['Memory_Problems', 'MAP_NormalElevated_vs_H']	{'Memory_Problems', 'MAP_NormalElevated_vs_H'}
Depression-Memory_Problems (syn)	MAP_NormalElevated_vs_H	0.0	0.0015476280786413154	0.0	AgeGroup_3	['Depression', 'Memory_Problems']	{'Memory_Problems', 'Depression'}
Depression-Alcohol_Use (syn)	Memory_Complaints	0.0	0.013275501694162624	0.0	AgeGroup_3	['Depression', 'Alcohol_Use']	{'Alcohol_Use', 'Depression'}
Depression-Memory_Problems (syn)	functionality_state	0.0	0.043164999268512395	0.0	AgeGroup_3	['Depression', 'Memory_Problems']	{'Memory_Problems', 'Depression'}
Memory_Problems-MAP_NormalElevated_vs_H (syn)	General_Health	0.0	0.005856630535891006	0.0	AgeGroup_3	['Memory_Problems', 'MAP_NormalElevated_vs_H']	{'Memory_Problems', 'MAP_NormalElevated_vs_H'}
Memory_Problems-MAP_NormalElevated_vs_H (syn)	Health_vs_Peers	0.0	0.002751393070923264	0.0	AgeGroup_3	['Memory_Problems', 'MAP_NormalElevated_vs_H']	{'Memory_Problems', 'MAP_NormalElevated_vs_H'}
Memory_Problems-MAP_NormalElevated_vs_H (syn)	Physical_Activity	0.0	0.012660899074076274	0.0	AgeGroup_3	['Memory_Problems', 'MAP_NormalElevated_vs_H']	{'Memory_Problems', 'MAP_NormalElevated_vs_H'}
Memory_Problems-MAP_NormalElevated_vs_H (syn)	BMI	0.0	0.010132781612238559	0.0	AgeGroup_3	['Memory_Problems', 'MAP_NormalElevated_vs_H']	{'Memory_Problems', 'MAP_NormalElevated_vs_H'}
Depression-Pain (syn)	Hearing	0.0	0.01404875316083571	0.0	AgeGroup_3	['Depression', 'Pain']	{'Pain', 'Depression'}
Depression-Pain (syn)	Physical_Activity	0.0	0.03885815395619811	0.0	AgeGroup_3	['Depression', 'Pain']	{'Pain', 'Depression'}
Memory_Complaints-functionality_state (syn)	MAP_NormalElevated_vs_H	0.0	0.010243879945373123	0.0	AgeGroup_3	['Memory_Complaints', 'functionality_state']	{'functionality_state', 'Memory_Complaints'}
Pain-Alcohol_Use (syn)	Hearing	0.0	0.013667510910757939	0.0	AgeGroup_3	['Pain', 'Alcohol_Use']	{'Alcohol_Use', 'Pain'}
BMI-grip_category (syn)	Depression	0.0	0.011704402254147012	0.0	AgeGroup_3	['BMI', 'grip_category']	{'grip_category', 'BMI'}
Depression-Physical_Activity (syn)	Sleep	0.0	0.0422830432242345	0.0	AgeGroup_3	['Depression', 'Physical_Activity']	{'Physical_Activity', 'Depression'}
MMSE_Spell-General_Health (syn)	Alcohol_Use	0.0	0.01473514959416246	0.0	AgeGroup_3	['MMSE_Spell', 'General_Health']	{'General_Health', 'MMSE_Spell'}
Memory_Problems-grip_category (syn)	WHR_Obesity	0.0	0.012521554975624934	0.0	AgeGroup_3	['Memory_Problems', 'grip_category']	{'Memory_Problems', 'grip_category'}
Memory_Problems-grip_category (syn)	MAP_NormalElevated_vs_H	0.0	0.017611017301653455	0.0	AgeGroup_3	['Memory_Problems', 'grip_category']	{'Memory_Problems', 'grip_category'}
Pain-Alcohol_Use (syn)	Anxiety	0.0	0.04568700750379078	0.0	AgeGroup_3	['Pain', 'Alcohol_Use']	{'Alcohol_Use', 'Pain'}
BMI-functionality_state (syn)	Memory_Complaints	0.0	0.005548661363862431	0.0	AgeGroup_3	['BMI', 'functionality_state']	{'functionality_state', 'BMI'}
Pain-Alcohol_Use (syn)	MMSE_Spell	0.0	0.0201528713098663	0.0	AgeGroup_3	['Pain', 'Alcohol_Use']	{'Alcohol_Use', 'Pain'}
Depression-Physical_Activity (syn)	Pain	0.0	0.05009895136365512	0.0	AgeGroup_3	['Depression', 'Physical_Activity']	{'Physical_Activity', 'Depression'}
BMI-grip_category (syn)	Hearing	0.0	0.02204365223975011	0.0	AgeGroup_3	['BMI', 'grip_category']	{'grip_category', 'BMI'}
BMI-functionality_state (syn)	Memory_Problems	0.0	0.005548661363862431	0.0	AgeGroup_3	['BMI', 'functionality_state']	{'functionality_state', 'BMI'}
Depression-Physical_Activity (syn)	Hearing	0.0	0.003803699688961221	0.0	AgeGroup_3	['Depression', 'Physical_Activity']	{'Physical_Activity', 'Depression'}
Pain-Alcohol_Use (syn)	WHR_Obesity	0.0	0.016382219044693815	0.0	AgeGroup_3	['Pain', 'Alcohol_Use']	{'Alcohol_Use', 'Pain'}
BMI-functionality_state (syn)	Hearing	0.0	0.01143887263790177	0.0	AgeGroup_3	['BMI', 'functionality_state']	{'functionality_state', 'BMI'}
MMSE_Spell-General_Health (syn)	Anxiety	0.0	0.061900130062803364	0.0	AgeGroup_3	['MMSE_Spell', 'General_Health']	{'General_Health', 'MMSE_Spell'}
Depression-Physical_Activity (syn)	BMI	0.0	0.01013338146831676	0.0	AgeGroup_3	['Depression', 'Physical_Activity']	{'Physical_Activity', 'Depression'}
Pain-BMI (syn)	Depression	0.0	0.0524912099478707	0.0	AgeGroup_3	['Pain', 'BMI']	{'Pain', 'BMI'}
Pain-BMI (syn)	Sleep	0.0	0.06826020413457501	0.0	AgeGroup_3	['Pain', 'BMI']	{'Pain', 'BMI'}
BMI-grip_category (syn)	MMSE_Spell	0.0	0.008249417306921008	0.0	AgeGroup_3	['BMI', 'grip_category']	{'grip_category', 'BMI'}
BMI-grip_category (syn)	General_Health	0.0	0.004361954080539674	0.0	AgeGroup_3	['BMI', 'grip_category']	{'grip_category', 'BMI'}
MMSE_Spell-Health_vs_Peers (syn)	Pain	0.0	0.03119850790078166	0.0	AgeGroup_3	['MMSE_Spell', 'Health_vs_Peers']	{'MMSE_Spell', 'Health_vs_Peers'}
MMSE_Spell-Health_vs_Peers (syn)	Anxiety	0.0	0.010203137913003372	0.0	AgeGroup_3	['MMSE_Spell', 'Health_vs_Peers']	{'MMSE_Spell', 'Health_vs_Peers'}
Memory_Problems-WHR_Obesity (syn)	MAP_NormalElevated_vs_H	0.0	0.004461201478733507	0.0	AgeGroup_3	['Memory_Problems', 'WHR_Obesity']	{'Memory_Problems', 'WHR_Obesity'}
Memory_Problems-WHR_Obesity (syn)	functionality_state	0.0	0.005846560973861411	0.0	AgeGroup_3	['Memory_Problems', 'WHR_Obesity']	{'Memory_Problems', 'WHR_Obesity'}
Depression-Pain (syn)	BMI	0.0	0.0296468648024542	0.0	AgeGroup_3	['Depression', 'Pain']	{'Pain', 'Depression'}
MMSE_Spell-Health_vs_Peers (syn)	Depression	0.0	0.016000500089674498	0.0	AgeGroup_3	['MMSE_Spell', 'Health_vs_Peers']	{'MMSE_Spell', 'Health_vs_Peers'}
Depression-Alcohol_Use (syn)	MMSE_Spell	0.0	0.015091681414417038	0.0	AgeGroup_3	['Depression', 'Alcohol_Use']	{'Alcohol_Use', 'Depression'}
Depression-Alcohol_Use (syn)	Anxiety	0.0	0.159544799392207	0.0	AgeGroup_3	['Depression', 'Alcohol_Use']	{'Alcohol_Use', 'Depression'}
Memory_Problems-functionality_state (syn)	General_Health	0.0	0.07229733858875276	0.0	AgeGroup_3	['Memory_Problems', 'functionality_state']	{'Memory_Problems', 'functionality_state'}
Memory_Problems-functionality_state (syn)	Health_vs_Peers	0.0	0.049151129570188544	0.0	AgeGroup_3	['Memory_Problems', 'functionality_state']	{'Memory_Problems', 'functionality_state'}
Memory_Problems-functionality_state (syn)	BMI	0.0	0.005964982650498528	0.0	AgeGroup_3	['Memory_Problems', 'functionality_state']	{'Memory_Problems', 'functionality_state'}
BMI-grip_category (syn)	Memory_Problems	0.0	0.0077402297842165246	0.0	AgeGroup_3	['BMI', 'grip_category']	{'grip_category', 'BMI'}
Memory_Problems-functionality_state (syn)	Alcohol_Use	0.0	0.017313430166934964	0.0	AgeGroup_3	['Memory_Problems', 'functionality_state']	{'Memory_Problems', 'functionality_state'}
Depression-Pain (syn)	Alcohol_Use	0.0	0.0010505559965751456	0.0	AgeGroup_3	['Depression', 'Pain']	{'Pain', 'Depression'}
Memory_Problems-functionality_state (syn)	WHR_Obesity	0.0	0.01141884716507846	0.0	AgeGroup_3	['Memory_Problems', 'functionality_state']	{'Memory_Problems', 'functionality_state'}
Memory_Problems-functionality_state (syn)	MAP_NormalElevated_vs_H	0.0	0.010243879945373123	0.0	AgeGroup_3	['Memory_Problems', 'functionality_state']	{'Memory_Problems', 'functionality_state'}
BMI-grip_category (syn)	MAP_NormalElevated_vs_H	0.0	0.01604833369557185	0.0	AgeGroup_3	['BMI', 'grip_category']	{'grip_category', 'BMI'}
Depression-Pain (syn)	grip_category	0.0	0.020452543781903514	0.0	AgeGroup_3	['Depression', 'Pain']	{'Pain', 'Depression'}
Depression-Physical_Activity (syn)	Anxiety	0.0	0.15857420359498028	0.0	AgeGroup_3	['Depression', 'Physical_Activity']	{'Physical_Activity', 'Depression'}
BMI-grip_category (syn)	Memory_Complaints	0.0	0.0077402297842165246	0.0	AgeGroup_3	['BMI', 'grip_category']	{'grip_category', 'BMI'}
Depression-BMI (syn)	WHR_Obesity	0.0	0.02690658264415733	0.0	AgeGroup_3	['Depression', 'BMI']	{'BMI', 'Depression'}
Memory_Complaints-functionality_state (syn)	WHR_Obesity	0.0	0.01141884716507846	0.0	AgeGroup_3	['Memory_Complaints', 'functionality_state']	{'functionality_state', 'Memory_Complaints'}
Depression-Physical_Activity (syn)	WHR_Obesity	0.0	0.00030381533964953227	0.0	AgeGroup_3	['Depression', 'Physical_Activity']	{'Physical_Activity', 'Depression'}
Depression-Health_vs_Peers (syn)	MAP_NormalElevated_vs_H	0.0	0.0015476280786413154	0.0	AgeGroup_3	['Depression', 'Health_vs_Peers']	{'Health_vs_Peers', 'Depression'}
MMSE_Spell-WHR_Obesity (syn)	Memory_Problems	0.0	0.012558461607690238	0.0	AgeGroup_3	['MMSE_Spell', 'WHR_Obesity']	{'WHR_Obesity', 'MMSE_Spell'}
MMSE_Spell-WHR_Obesity (syn)	Memory_Complaints	0.0	0.012558461607690238	0.0	AgeGroup_3	['MMSE_Spell', 'WHR_Obesity']	{'WHR_Obesity', 'MMSE_Spell'}
Depression-MMSE_Spell (syn)	Pain	0.0	0.05435837329377342	0.0	AgeGroup_3	['Depression', 'MMSE_Spell']	{'MMSE_Spell', 'Depression'}
MMSE_Spell-Memory_Problems (syn)	Memory_Complaints	0.0	0.9227480950090063	0.0	AgeGroup_3	['MMSE_Spell', 'Memory_Problems']	{'Memory_Problems', 'MMSE_Spell'}
MMSE_Spell-Memory_Problems (syn)	Alcohol_Use	0.0	0.01955811588161595	0.0	AgeGroup_3	['MMSE_Spell', 'Memory_Problems']	{'Memory_Problems', 'MMSE_Spell'}
MMSE_Spell-Memory_Problems (syn)	Health_vs_Peers	0.0	0.0003278944354698286	0.0	AgeGroup_3	['MMSE_Spell', 'Memory_Problems']	{'Memory_Problems', 'MMSE_Spell'}
MMSE_Spell-functionality_state (syn)	Health_vs_Peers	0.0	0.05575116129413502	0.0	AgeGroup_3	['MMSE_Spell', 'functionality_state']	{'MMSE_Spell', 'functionality_state'}
MMSE_Spell-functionality_state (syn)	BMI	0.0	0.008356118550479958	0.0	AgeGroup_3	['MMSE_Spell', 'functionality_state']	{'MMSE_Spell', 'functionality_state'}
Depression-Health_vs_Peers (syn)	grip_category	0.0	0.011561828258533302	0.0	AgeGroup_3	['Depression', 'Health_vs_Peers']	{'Health_vs_Peers', 'Depression'}
MMSE_Spell-WHR_Obesity (syn)	BMI	0.0	0.0350898391381094	0.0	AgeGroup_3	['MMSE_Spell', 'WHR_Obesity']	{'WHR_Obesity', 'MMSE_Spell'}
Depression-Health_vs_Peers (syn)	Memory_Complaints	0.0	0.011047719341256217	0.0	AgeGroup_3	['Depression', 'Health_vs_Peers']	{'Health_vs_Peers', 'Depression'}
Depression-Health_vs_Peers (syn)	Memory_Problems	0.0	0.011047719341256217	0.0	AgeGroup_3	['Depression', 'Health_vs_Peers']	{'Health_vs_Peers', 'Depression'}
Depression-Health_vs_Peers (syn)	Alcohol_Use	0.0	0.0032192859776993513	0.0	AgeGroup_3	['Depression', 'Health_vs_Peers']	{'Health_vs_Peers', 'Depression'}
MMSE_Spell-functionality_state (syn)	MAP_NormalElevated_vs_H	0.0	0.00964518990313685	0.0	AgeGroup_3	['MMSE_Spell', 'functionality_state']	{'MMSE_Spell', 'functionality_state'}
MMSE_Spell-grip_category (syn)	Anxiety	0.0	0.00818091465487427	0.0	AgeGroup_3	['MMSE_Spell', 'grip_category']	{'MMSE_Spell', 'grip_category'}
MMSE_Spell-grip_category (syn)	Depression	0.0	0.010453246746195804	0.0	AgeGroup_3	['MMSE_Spell', 'grip_category']	{'MMSE_Spell', 'grip_category'}
MMSE_Spell-grip_category (syn)	Sleep	0.0	0.012326847173546332	0.0	AgeGroup_3	['MMSE_Spell', 'grip_category']	{'MMSE_Spell', 'grip_category'}
Depression-MMSE_Spell (syn)	Health_vs_Peers	0.0	0.021547268473301146	0.0	AgeGroup_3	['Depression', 'MMSE_Spell']	{'MMSE_Spell', 'Depression'}
MMSE_Spell-Pain (syn)	Anxiety	0.0	0.0458200795476229	0.0	AgeGroup_3	['MMSE_Spell', 'Pain']	{'Pain', 'MMSE_Spell'}
MMSE_Spell-WHR_Obesity (syn)	Physical_Activity	0.0	0.03814746430616315	0.0	AgeGroup_3	['MMSE_Spell', 'WHR_Obesity']	{'WHR_Obesity', 'MMSE_Spell'}
Depression-MMSE_Spell (syn)	BMI	0.0	0.0007792942762581466	0.0	AgeGroup_3	['Depression', 'MMSE_Spell']	{'MMSE_Spell', 'Depression'}
Depression-Hearing (syn)	WHR_Obesity	0.0	0.0031655817902807503	0.0	AgeGroup_3	['Depression', 'Hearing']	{'Hearing', 'Depression'}
Depression-MAP_NormalElevated_vs_H (syn)	General_Health	0.0	0.07307956603799319	0.0	AgeGroup_3	['Depression', 'MAP_NormalElevated_vs_H']	{'Depression', 'MAP_NormalElevated_vs_H'}
Depression-MAP_NormalElevated_vs_H (syn)	Health_vs_Peers	0.0	0.016392310093565253	0.0	AgeGroup_3	['Depression', 'MAP_NormalElevated_vs_H']	{'Depression', 'MAP_NormalElevated_vs_H'}
MMSE_Spell-Physical_Activity (syn)	Hearing	0.0	0.008965190471519429	0.0	AgeGroup_3	['MMSE_Spell', 'Physical_Activity']	{'Physical_Activity', 'MMSE_Spell'}
Depression-MAP_NormalElevated_vs_H (syn)	Physical_Activity	0.0	0.02787429272998631	0.0	AgeGroup_3	['Depression', 'MAP_NormalElevated_vs_H']	{'Depression', 'MAP_NormalElevated_vs_H'}
MMSE_Spell-Physical_Activity (syn)	Health_vs_Peers	0.0	0.03064453715000997	0.0	AgeGroup_3	['MMSE_Spell', 'Physical_Activity']	{'Physical_Activity', 'MMSE_Spell'}
MMSE_Spell-Physical_Activity (syn)	BMI	0.0	0.017130723461279487	0.0	AgeGroup_3	['MMSE_Spell', 'Physical_Activity']	{'Physical_Activity', 'MMSE_Spell'}
Depression-MAP_NormalElevated_vs_H (syn)	Alcohol_Use	0.0	0.00014010875937572867	0.0	AgeGroup_3	['Depression', 'MAP_NormalElevated_vs_H']	{'Depression', 'MAP_NormalElevated_vs_H'}
Depression-MAP_NormalElevated_vs_H (syn)	Memory_Problems	0.0	0.011458564640805162	0.0	AgeGroup_3	['Depression', 'MAP_NormalElevated_vs_H']	{'Depression', 'MAP_NormalElevated_vs_H'}
MMSE_Spell-Physical_Activity (syn)	WHR_Obesity	0.0	0.0018874515786830824	0.0	AgeGroup_3	['MMSE_Spell', 'Physical_Activity']	{'Physical_Activity', 'MMSE_Spell'}
Depression-MAP_NormalElevated_vs_H (syn)	WHR_Obesity	0.0	0.0021063140184735007	0.0	AgeGroup_3	['Depression', 'MAP_NormalElevated_vs_H']	{'Depression', 'MAP_NormalElevated_vs_H'}
MMSE_Spell-Pain (syn)	Alcohol_Use	0.0	0.026583866261918696	0.0	AgeGroup_3	['MMSE_Spell', 'Pain']	{'Pain', 'MMSE_Spell'}
MMSE_Spell-Physical_Activity (syn)	functionality_state	0.0	0.18820300958239303	0.0	AgeGroup_3	['MMSE_Spell', 'Physical_Activity']	{'Physical_Activity', 'MMSE_Spell'}
MMSE_Spell-Pain (syn)	BMI	0.0	0.03662207767829107	0.0	AgeGroup_3	['MMSE_Spell', 'Pain']	{'Pain', 'MMSE_Spell'}
MMSE_Spell-WHR_Obesity (syn)	Depression	0.0	0.0003775358448747006	0.0	AgeGroup_3	['MMSE_Spell', 'WHR_Obesity']	{'WHR_Obesity', 'MMSE_Spell'}
Depression-Hearing (syn)	Alcohol_Use	0.0	0.00045964449818388503	0.0	AgeGroup_3	['Depression', 'Hearing']	{'Hearing', 'Depression'}
Depression-Hearing (syn)	Physical_Activity	0.0	0.02639753931730792	0.0	AgeGroup_3	['Depression', 'Hearing']	{'Hearing', 'Depression'}
Depression-MAP_NormalElevated_vs_H (syn)	Memory_Complaints	0.0	0.011458564640805162	0.0	AgeGroup_3	['Depression', 'MAP_NormalElevated_vs_H']	{'Depression', 'MAP_NormalElevated_vs_H'}
MMSE_Spell-Pain (syn)	Health_vs_Peers	0.0	0.03569664832745705	0.0	AgeGroup_3	['MMSE_Spell', 'Pain']	{'Pain', 'MMSE_Spell'}
Depression-Health_vs_Peers (syn)	BMI	0.0	0.005951586152029965	0.0	AgeGroup_3	['Depression', 'Health_vs_Peers']	{'Health_vs_Peers', 'Depression'}
Depression-Health_vs_Peers (syn)	Sleep	0.0	0.04460474031239243	0.0	AgeGroup_3	['Depression', 'Health_vs_Peers']	{'Health_vs_Peers', 'Depression'}
Depression-Memory_Problems (syn)	General_Health	0.0	0.07266040268232277	0.0	AgeGroup_3	['Depression', 'Memory_Problems']	{'Memory_Problems', 'Depression'}
Memory_Complaints-WHR_Obesity (syn)	MAP_NormalElevated_vs_H	0.0	0.004461201478733507	0.0	AgeGroup_3	['Memory_Complaints', 'WHR_Obesity']	{'WHR_Obesity', 'Memory_Complaints'}
Depression-Memory_Complaints (syn)	Health_vs_Peers	0.0	0.016787766001799036	0.0	AgeGroup_3	['Depression', 'Memory_Complaints']	{'Memory_Complaints', 'Depression'}
Depression-Memory_Complaints (syn)	Alcohol_Use	0.0	0.0010123814895340835	0.0	AgeGroup_3	['Depression', 'Memory_Complaints']	{'Memory_Complaints', 'Depression'}
Memory_Complaints-WHR_Obesity (syn)	General_Health	0.0	0.0074843844845352454	0.0	AgeGroup_3	['Memory_Complaints', 'WHR_Obesity']	{'WHR_Obesity', 'Memory_Complaints'}
Depression-General_Health (syn)	Health_vs_Peers	0.0	0.10133882741256857	0.0	AgeGroup_3	['Depression', 'General_Health']	{'General_Health', 'Depression'}
Memory_Complaints-WHR_Obesity (syn)	Physical_Activity	0.0	0.013421170566779352	0.0	AgeGroup_3	['Memory_Complaints', 'WHR_Obesity']	{'WHR_Obesity', 'Memory_Complaints'}
MMSE_Spell-MAP_NormalElevated_vs_H (syn)	Pain	0.0	0.01610918902480383	0.0	AgeGroup_3	['MMSE_Spell', 'MAP_NormalElevated_vs_H']	{'MMSE_Spell', 'MAP_NormalElevated_vs_H'}
Memory_Complaints-WHR_Obesity (syn)	Alcohol_Use	0.0	0.018865066091616457	0.0	AgeGroup_3	['Memory_Complaints', 'WHR_Obesity']	{'WHR_Obesity', 'Memory_Complaints'}
Memory_Complaints-WHR_Obesity (syn)	Memory_Problems	0.0	0.9265552063374781	0.0	AgeGroup_3	['Memory_Complaints', 'WHR_Obesity']	{'WHR_Obesity', 'Memory_Complaints'}
Memory_Complaints-WHR_Obesity (syn)	functionality_state	0.0	0.005846560973861411	0.0	AgeGroup_3	['Memory_Complaints', 'WHR_Obesity']	{'WHR_Obesity', 'Memory_Complaints'}
Depression-General_Health (syn)	Memory_Problems	0.0	0.010407679642054832	0.0	AgeGroup_3	['Depression', 'General_Health']	{'General_Health', 'Depression'}
Depression-Memory_Complaints (syn)	MAP_NormalElevated_vs_H	0.0	0.0015476280786413154	0.0	AgeGroup_3	['Depression', 'Memory_Complaints']	{'Memory_Complaints', 'Depression'}
MMSE_Spell-MAP_NormalElevated_vs_H (syn)	Anxiety	0.0	0.0001767015385425565	0.0	AgeGroup_3	['MMSE_Spell', 'MAP_NormalElevated_vs_H']	{'MMSE_Spell', 'MAP_NormalElevated_vs_H'}
Depression-Memory_Complaints (syn)	functionality_state	0.0	0.043164999268512395	0.0	AgeGroup_3	['Depression', 'Memory_Complaints']	{'Memory_Complaints', 'Depression'}
Memory_Complaints-functionality_state (syn)	General_Health	0.0	0.07229733858875276	0.0	AgeGroup_3	['Memory_Complaints', 'functionality_state']	{'functionality_state', 'Memory_Complaints'}
Memory_Complaints-functionality_state (syn)	Health_vs_Peers	0.0	0.049151129570188544	0.0	AgeGroup_3	['Memory_Complaints', 'functionality_state']	{'functionality_state', 'Memory_Complaints'}
MMSE_Spell-Hearing (syn)	Alcohol_Use	0.0	0.02159261147432034	0.0	AgeGroup_3	['MMSE_Spell', 'Hearing']	{'Hearing', 'MMSE_Spell'}
Memory_Complaints-functionality_state (syn)	BMI	0.0	0.005964982650498528	0.0	AgeGroup_3	['Memory_Complaints', 'functionality_state']	{'functionality_state', 'Memory_Complaints'}
Memory_Complaints-functionality_state (syn)	Alcohol_Use	0.0	0.017313430166934964	0.0	AgeGroup_3	['Memory_Complaints', 'functionality_state']	{'functionality_state', 'Memory_Complaints'}
Depression-General_Health (syn)	Alcohol_Use	0.0	0.0017373663555240039	0.0	AgeGroup_3	['Depression', 'General_Health']	{'General_Health', 'Depression'}
Memory_Complaints-WHR_Obesity (syn)	Depression	0.0	0.009500640298201355	0.0	AgeGroup_3	['Memory_Complaints', 'WHR_Obesity']	{'WHR_Obesity', 'Memory_Complaints'}
Depression-MMSE_Spell (syn)	Alcohol_Use	0.0	0.019667731948093365	0.0	AgeGroup_3	['Depression', 'MMSE_Spell']	{'MMSE_Spell', 'Depression'}
Depression-General_Health (syn)	MAP_NormalElevated_vs_H	0.0	0.0018078332824844443	0.0	AgeGroup_3	['Depression', 'General_Health']	{'General_Health', 'Depression'}
MMSE_Spell-grip_category (syn)	BMI	0.0	0.05955877530595006	0.0	AgeGroup_3	['MMSE_Spell', 'grip_category']	{'MMSE_Spell', 'grip_category'}
MMSE_Spell-Memory_Complaints (syn)	Memory_Problems	0.0	0.9227480950090065	0.0	AgeGroup_3	['MMSE_Spell', 'Memory_Complaints']	{'MMSE_Spell', 'Memory_Complaints'}
MMSE_Spell-Memory_Complaints (syn)	Alcohol_Use	0.0	0.01955811588161595	0.0	AgeGroup_3	['MMSE_Spell', 'Memory_Complaints']	{'MMSE_Spell', 'Memory_Complaints'}
MMSE_Spell-Memory_Complaints (syn)	Health_vs_Peers	0.0	0.0003278944354698286	0.0	AgeGroup_3	['MMSE_Spell', 'Memory_Complaints']	{'MMSE_Spell', 'Memory_Complaints'}
Depression-Memory_Complaints (syn)	General_Health	0.0	0.07266040268232277	0.0	AgeGroup_3	['Depression', 'Memory_Complaints']	{'Memory_Complaints', 'Depression'}
MMSE_Spell-MAP_NormalElevated_vs_H (syn)	Alcohol_Use	0.0	0.02438434512402076	0.0	AgeGroup_3	['MMSE_Spell', 'MAP_NormalElevated_vs_H']	{'MMSE_Spell', 'MAP_NormalElevated_vs_H'}
Memory_Complaints-MAP_NormalElevated_vs_H (syn)	Depression	0.0	0.009908531235188315	0.0	AgeGroup_3	['Memory_Complaints', 'MAP_NormalElevated_vs_H']	{'Memory_Complaints', 'MAP_NormalElevated_vs_H'}
Memory_Complaints-MAP_NormalElevated_vs_H (syn)	Sleep	0.0	0.0068264038613220866	0.0	AgeGroup_3	['Memory_Complaints', 'MAP_NormalElevated_vs_H']	{'Memory_Complaints', 'MAP_NormalElevated_vs_H'}
MMSE_Spell-MAP_NormalElevated_vs_H (syn)	BMI	0.0	0.01566750384514174	0.0	AgeGroup_3	['MMSE_Spell', 'MAP_NormalElevated_vs_H']	{'MMSE_Spell', 'MAP_NormalElevated_vs_H'}
Memory_Complaints-WHR_Obesity (syn)	Anxiety	0.0	0.007793015548327748	0.0	AgeGroup_3	['Memory_Complaints', 'WHR_Obesity']	{'WHR_Obesity', 'Memory_Complaints'}
MMSE_Spell-MAP_NormalElevated_vs_H (syn)	Physical_Activity	0.0	0.04066346943505497	0.0	AgeGroup_3	['MMSE_Spell', 'MAP_NormalElevated_vs_H']	{'MMSE_Spell', 'MAP_NormalElevated_vs_H'}
Memory_Complaints-MAP_NormalElevated_vs_H (syn)	General_Health	0.0	0.005856630535891006	0.0	AgeGroup_3	['Memory_Complaints', 'MAP_NormalElevated_vs_H']	{'Memory_Complaints', 'MAP_NormalElevated_vs_H'}
Memory_Complaints-MAP_NormalElevated_vs_H (syn)	Health_vs_Peers	0.0	0.002751393070923264	0.0	AgeGroup_3	['Memory_Complaints', 'MAP_NormalElevated_vs_H']	{'Memory_Complaints', 'MAP_NormalElevated_vs_H'}
Memory_Complaints-MAP_NormalElevated_vs_H (syn)	Physical_Activity	0.0	0.012660899074076274	0.0	AgeGroup_3	['Memory_Complaints', 'MAP_NormalElevated_vs_H']	{'Memory_Complaints', 'MAP_NormalElevated_vs_H'}
Memory_Complaints-MAP_NormalElevated_vs_H (syn)	BMI	0.0	0.010132781612238559	0.0	AgeGroup_3	['Memory_Complaints', 'MAP_NormalElevated_vs_H']	{'Memory_Complaints', 'MAP_NormalElevated_vs_H'}
Memory_Complaints-MAP_NormalElevated_vs_H (syn)	Alcohol_Use	0.0	0.0006551627669456443	0.0	AgeGroup_3	['Memory_Complaints', 'MAP_NormalElevated_vs_H']	{'Memory_Complaints', 'MAP_NormalElevated_vs_H'}
Memory_Complaints-MAP_NormalElevated_vs_H (syn)	WHR_Obesity	0.0	0.002809423267143244	0.0	AgeGroup_3	['Memory_Complaints', 'MAP_NormalElevated_vs_H']	{'Memory_Complaints', 'MAP_NormalElevated_vs_H'}
Depression-General_Health (syn)	Memory_Complaints	0.0	0.010407679642054832	0.0	AgeGroup_3	['Depression', 'General_Health']	{'General_Health', 'Depression'}
Depression-Physical_Activity (syn)	Alcohol_Use	0.0	0.01646878498020519	0.0	AgeGroup_3	['Depression', 'Physical_Activity']	{'Physical_Activity', 'Depression'}
BMI-functionality_state (syn)	MMSE_Spell	0.0	0.009825387073073538	0.0	AgeGroup_3	['BMI', 'functionality_state']	{'functionality_state', 'BMI'}
General_Health-BMI (syn)	WHR_Obesity	0.0	0.029906329775120134	0.0	AgeGroup_3	['General_Health', 'BMI']	{'General_Health', 'BMI'}
Anxiety-functionality_state (syn)	Alcohol_Use	0.0	0.01425520750022233	0.0	AgeGroup_3	['Anxiety', 'functionality_state']	{'functionality_state', 'Anxiety'}
Hearing-WHR_Obesity (syn)	Sleep	0.0	0.021568302352974647	0.0	AgeGroup_3	['Hearing', 'WHR_Obesity']	{'Hearing', 'WHR_Obesity'}
Hearing-WHR_Obesity (syn)	Depression	0.0	0.0027237835065422713	0.0	AgeGroup_3	['Hearing', 'WHR_Obesity']	{'Hearing', 'WHR_Obesity'}
Hearing-WHR_Obesity (syn)	Anxiety	0.0	0.019087337859884968	0.0	AgeGroup_3	['Hearing', 'WHR_Obesity']	{'Hearing', 'WHR_Obesity'}
Anxiety-grip_category (syn)	Depression	0.0	0.16063691186399315	0.0	AgeGroup_3	['Anxiety', 'grip_category']	{'grip_category', 'Anxiety'}
Hearing-Physical_Activity (syn)	MAP_NormalElevated_vs_H	0.0	0.0024964776604368432	0.0	AgeGroup_3	['Hearing', 'Physical_Activity']	{'Hearing', 'Physical_Activity'}
Pain-functionality_state (syn)	Physical_Activity	0.0	0.18666249410813313	0.0	AgeGroup_3	['Pain', 'functionality_state']	{'Pain', 'functionality_state'}
Depression-grip_category (syn)	Anxiety	0.0	0.1601685491276763	0.0	AgeGroup_3	['Depression', 'grip_category']	{'grip_category', 'Depression'}
Depression-grip_category (syn)	MMSE_Spell	0.0	0.009064648010503266	0.0	AgeGroup_3	['Depression', 'grip_category']	{'grip_category', 'Depression'}
Pain-functionality_state (syn)	WHR_Obesity	0.0	0.007626398520612773	0.0	AgeGroup_3	['Pain', 'functionality_state']	{'Pain', 'functionality_state'}
Hearing-WHR_Obesity (syn)	Pain	0.0	0.016022416699410253	0.0	AgeGroup_3	['Hearing', 'WHR_Obesity']	{'Hearing', 'WHR_Obesity'}
Pain-functionality_state (syn)	MAP_NormalElevated_vs_H	0.0	0.015281454538637183	0.0	AgeGroup_3	['Pain', 'functionality_state']	{'Pain', 'functionality_state'}
Anxiety-functionality_state (syn)	Physical_Activity	0.0	0.18687417856752592	0.0	AgeGroup_3	['Anxiety', 'functionality_state']	{'functionality_state', 'Anxiety'}
Pain-grip_category (syn)	Depression	0.0	0.05133113050479566	0.0	AgeGroup_3	['Pain', 'grip_category']	{'Pain', 'grip_category'}
Depression-grip_category (syn)	Health_vs_Peers	0.0	0.02538026823422963	0.0	AgeGroup_3	['Depression', 'grip_category']	{'grip_category', 'Depression'}
Depression-grip_category (syn)	BMI	0.0	0.05137845468375074	0.0	AgeGroup_3	['Depression', 'grip_category']	{'grip_category', 'Depression'}
Depression-grip_category (syn)	Alcohol_Use	0.0	0.07888403604571137	0.0	AgeGroup_3	['Depression', 'grip_category']	{'grip_category', 'Depression'}
Pain-grip_category (syn)	General_Health	0.0	0.08741399317893898	0.0	AgeGroup_3	['Pain', 'grip_category']	{'Pain', 'grip_category'}
Pain-grip_category (syn)	Health_vs_Peers	0.0	0.04462917789264449	0.0	AgeGroup_3	['Pain', 'grip_category']	{'Pain', 'grip_category'}
Anxiety-grip_category (syn)	Health_vs_Peers	0.0	0.01320606547830142	0.0	AgeGroup_3	['Anxiety', 'grip_category']	{'grip_category', 'Anxiety'}
Pain-WHR_Obesity (syn)	Memory_Complaints	0.0	0.005900035727377137	0.0	AgeGroup_3	['Pain', 'WHR_Obesity']	{'WHR_Obesity', 'Pain'}
Hearing-Physical_Activity (syn)	Depression	0.0	0.025102854822216338	0.0	AgeGroup_3	['Hearing', 'Physical_Activity']	{'Hearing', 'Physical_Activity'}
Pain-Physical_Activity (syn)	MAP_NormalElevated_vs_H	0.0	0.01747084053697632	0.0	AgeGroup_3	['Pain', 'Physical_Activity']	{'Physical_Activity', 'Pain'}
Hearing-functionality_state (syn)	MMSE_Spell	0.0	0.007291967693728709	0.0	AgeGroup_3	['Hearing', 'functionality_state']	{'Hearing', 'functionality_state'}
Depression-functionality_state (syn)	MMSE_Spell	0.0	0.0031153529845436446	0.0	AgeGroup_3	['Depression', 'functionality_state']	{'functionality_state', 'Depression'}
BMI-Alcohol_Use (syn)	Memory_Complaints	0.0	0.009475343332445088	0.0	AgeGroup_3	['BMI', 'Alcohol_Use']	{'Alcohol_Use', 'BMI'}
BMI-Alcohol_Use (syn)	Memory_Problems	0.0	0.009475343332445088	0.0	AgeGroup_3	['BMI', 'Alcohol_Use']	{'Alcohol_Use', 'BMI'}
BMI-Alcohol_Use (syn)	Health_vs_Peers	0.0	0.0043414949152660596	0.0	AgeGroup_3	['BMI', 'Alcohol_Use']	{'Alcohol_Use', 'BMI'}
BMI-Alcohol_Use (syn)	General_Health	0.0	0.0034808324572041405	0.0	AgeGroup_3	['BMI', 'Alcohol_Use']	{'Alcohol_Use', 'BMI'}
BMI-Alcohol_Use (syn)	MMSE_Spell	0.0	0.021939018435783306	0.0	AgeGroup_3	['BMI', 'Alcohol_Use']	{'Alcohol_Use', 'BMI'}
Anxiety-grip_category (syn)	MAP_NormalElevated_vs_H	0.0	0.01604833369557186	0.0	AgeGroup_3	['Anxiety', 'grip_category']	{'grip_category', 'Anxiety'}
Pain-WHR_Obesity (syn)	Anxiety	0.0	0.04765448958286504	0.0	AgeGroup_3	['Pain', 'WHR_Obesity']	{'WHR_Obesity', 'Pain'}
Pain-WHR_Obesity (syn)	Memory_Problems	0.0	0.005900035727377137	0.0	AgeGroup_3	['Pain', 'WHR_Obesity']	{'WHR_Obesity', 'Pain'}
Depression-functionality_state (syn)	Physical_Activity	0.0	0.18666249410813315	0.0	AgeGroup_3	['Depression', 'functionality_state']	{'functionality_state', 'Depression'}
Depression-functionality_state (syn)	BMI	0.0	0.0019021920684511597	0.0	AgeGroup_3	['Depression', 'functionality_state']	{'functionality_state', 'Depression'}
Pain-WHR_Obesity (syn)	Hearing	0.0	0.013877361733056962	0.0	AgeGroup_3	['Pain', 'WHR_Obesity']	{'WHR_Obesity', 'Pain'}
Pain-WHR_Obesity (syn)	General_Health	0.0	0.08945348708266558	0.0	AgeGroup_3	['Pain', 'WHR_Obesity']	{'WHR_Obesity', 'Pain'}
Depression-functionality_state (syn)	Alcohol_Use	0.0	0.020027781529664675	0.0	AgeGroup_3	['Depression', 'functionality_state']	{'functionality_state', 'Depression'}
Hearing-WHR_Obesity (syn)	Health_vs_Peers	0.0	0.022857029801330274	0.0	AgeGroup_3	['Hearing', 'WHR_Obesity']	{'Hearing', 'WHR_Obesity'}
Hearing-WHR_Obesity (syn)	General_Health	0.0	0.0260195459166119	0.0	AgeGroup_3	['Hearing', 'WHR_Obesity']	{'Hearing', 'WHR_Obesity'}
Pain-WHR_Obesity (syn)	Alcohol_Use	0.0	0.014026684831237693	0.0	AgeGroup_3	['Pain', 'WHR_Obesity']	{'WHR_Obesity', 'Pain'}
Depression-grip_category (syn)	MAP_NormalElevated_vs_H	0.0	0.016048333695571855	0.0	AgeGroup_3	['Depression', 'grip_category']	{'grip_category', 'Depression'}
General_Health-Alcohol_Use (syn)	Anxiety	0.0	0.06180090892362127	0.0	AgeGroup_3	['General_Health', 'Alcohol_Use']	{'General_Health', 'Alcohol_Use'}
Hearing-functionality_state (syn)	Alcohol_Use	0.0	0.02118276742634393	0.0	AgeGroup_3	['Hearing', 'functionality_state']	{'Hearing', 'functionality_state'}
Anxiety-Sleep (syn)	Hearing	0.0	0.018103534086945882	0.0	AgeGroup_3	['Anxiety', 'Sleep']	{'Sleep', 'Anxiety'}
Anxiety-Sleep (syn)	functionality_state	0.0	0.02098591589413829	0.0	AgeGroup_3	['Anxiety', 'Sleep']	{'Sleep', 'Anxiety'}
Physical_Activity-BMI (syn)	General_Health	0.0	0.05061127359371636	0.0	AgeGroup_3	['Physical_Activity', 'BMI']	{'Physical_Activity', 'BMI'}
Physical_Activity-BMI (syn)	Health_vs_Peers	0.0	0.02489227488250801	0.0	AgeGroup_3	['Physical_Activity', 'BMI']	{'Physical_Activity', 'BMI'}
Anxiety-Sleep (syn)	WHR_Obesity	0.0	0.0016657985652876349	0.0	AgeGroup_3	['Anxiety', 'Sleep']	{'Sleep', 'Anxiety'}
Hearing-Memory_Complaints (syn)	functionality_state	0.0	0.011098836970913354	0.0	AgeGroup_3	['Hearing', 'Memory_Complaints']	{'Hearing', 'Memory_Complaints'}
Anxiety-Sleep (syn)	BMI	0.0	0.010247798425082303	0.0	AgeGroup_3	['Anxiety', 'Sleep']	{'Sleep', 'Anxiety'}
General_Health-BMI (syn)	Anxiety	0.0	0.06217738051330271	0.0	AgeGroup_3	['General_Health', 'BMI']	{'General_Health', 'BMI'}
Hearing-Memory_Complaints (syn)	BMI	0.0	0.007499900618152132	0.0	AgeGroup_3	['Hearing', 'Memory_Complaints']	{'Hearing', 'Memory_Complaints'}
Anxiety-Sleep (syn)	Depression	0.0	0.1606167398088249	0.0	AgeGroup_3	['Anxiety', 'Sleep']	{'Sleep', 'Anxiety'}
Physical_Activity-BMI (syn)	MMSE_Spell	0.0	0.04338263337707817	0.0	AgeGroup_3	['Physical_Activity', 'BMI']	{'Physical_Activity', 'BMI'}
Hearing-Memory_Complaints (syn)	General_Health	0.0	0.023429191650803823	0.0	AgeGroup_3	['Hearing', 'Memory_Complaints']	{'Hearing', 'Memory_Complaints'}
General_Health-BMI (syn)	Alcohol_Use	0.0	0.031739036791141914	0.0	AgeGroup_3	['General_Health', 'BMI']	{'General_Health', 'BMI'}
General_Health-BMI (syn)	Memory_Problems	0.0	0.005140660557432768	0.0	AgeGroup_3	['General_Health', 'BMI']	{'General_Health', 'BMI'}
Physical_Activity-MAP_NormalElevated_vs_H (syn)	Memory_Problems	0.0	0.012953152811070113	0.0	AgeGroup_3	['Physical_Activity', 'MAP_NormalElevated_vs_H']	{'Physical_Activity', 'MAP_NormalElevated_vs_H'}
Physical_Activity-MAP_NormalElevated_vs_H (syn)	Memory_Complaints	0.0	0.012953152811070113	0.0	AgeGroup_3	['Physical_Activity', 'MAP_NormalElevated_vs_H']	{'Physical_Activity', 'MAP_NormalElevated_vs_H'}
General_Health-BMI (syn)	Memory_Complaints	0.0	0.005140660557432768	0.0	AgeGroup_3	['General_Health', 'BMI']	{'General_Health', 'BMI'}
General_Health-BMI (syn)	grip_category	0.0	0.05168249083976844	0.0	AgeGroup_3	['General_Health', 'BMI']	{'General_Health', 'BMI'}
Hearing-MAP_NormalElevated_vs_H (syn)	Physical_Activity	0.0	0.008015390406450652	0.0	AgeGroup_3	['Hearing', 'MAP_NormalElevated_vs_H']	{'Hearing', 'MAP_NormalElevated_vs_H'}
Anxiety-WHR_Obesity (syn)	Depression	0.0	0.16061673980882488	0.0	AgeGroup_3	['Anxiety', 'WHR_Obesity']	{'WHR_Obesity', 'Anxiety'}
Anxiety-WHR_Obesity (syn)	Sleep	0.0	0.08587993031662595	0.0	AgeGroup_3	['Anxiety', 'WHR_Obesity']	{'WHR_Obesity', 'Anxiety'}
Hearing-Memory_Problems (syn)	functionality_state	0.0	0.011098836970913354	0.0	AgeGroup_3	['Hearing', 'Memory_Problems']	{'Hearing', 'Memory_Problems'}
General_Health-Alcohol_Use (syn)	MMSE_Spell	0.0	0.015810167255339822	0.0	AgeGroup_3	['General_Health', 'Alcohol_Use']	{'General_Health', 'Alcohol_Use'}
Anxiety-WHR_Obesity (syn)	Memory_Complaints	0.0	0.009735370998949347	0.0	AgeGroup_3	['Anxiety', 'WHR_Obesity']	{'WHR_Obesity', 'Anxiety'}
Anxiety-WHR_Obesity (syn)	Memory_Problems	0.0	0.009735370998949347	0.0	AgeGroup_3	['Anxiety', 'WHR_Obesity']	{'WHR_Obesity', 'Anxiety'}
Anxiety-WHR_Obesity (syn)	Alcohol_Use	0.0	0.014300245425217312	0.0	AgeGroup_3	['Anxiety', 'WHR_Obesity']	{'WHR_Obesity', 'Anxiety'}
Anxiety-WHR_Obesity (syn)	BMI	0.0	0.02873196635952739	0.0	AgeGroup_3	['Anxiety', 'WHR_Obesity']	{'WHR_Obesity', 'Anxiety'}
Physical_Activity-Alcohol_Use (syn)	Anxiety	0.0	0.009940406651633624	0.0	AgeGroup_3	['Physical_Activity', 'Alcohol_Use']	{'Alcohol_Use', 'Physical_Activity'}
Physical_Activity-Alcohol_Use (syn)	Depression	0.0	0.030236227643925678	0.0	AgeGroup_3	['Physical_Activity', 'Alcohol_Use']	{'Alcohol_Use', 'Physical_Activity'}
Physical_Activity-Alcohol_Use (syn)	Sleep	0.0	0.03885248118283098	0.0	AgeGroup_3	['Physical_Activity', 'Alcohol_Use']	{'Alcohol_Use', 'Physical_Activity'}
General_Health-Alcohol_Use (syn)	Depression	0.0	0.0759019340038709	0.0	AgeGroup_3	['General_Health', 'Alcohol_Use']	{'General_Health', 'Alcohol_Use'}
Anxiety-WHR_Obesity (syn)	Health_vs_Peers	0.0	0.011659905658333587	0.0	AgeGroup_3	['Anxiety', 'WHR_Obesity']	{'WHR_Obesity', 'Anxiety'}
MMSE_Spell-Physical_Activity (syn)	Depression	0.0	0.025351235240778376	0.0	AgeGroup_3	['MMSE_Spell', 'Physical_Activity']	{'Physical_Activity', 'MMSE_Spell'}
Physical_Activity-Alcohol_Use (syn)	General_Health	0.0	0.05061127359371635	0.0	AgeGroup_3	['Physical_Activity', 'Alcohol_Use']	{'Alcohol_Use', 'Physical_Activity'}
Physical_Activity-Alcohol_Use (syn)	Health_vs_Peers	0.0	0.02875470541033961	0.0	AgeGroup_3	['Physical_Activity', 'Alcohol_Use']	{'Alcohol_Use', 'Physical_Activity'}
Hearing-Memory_Problems (syn)	BMI	0.0	0.007499900618152132	0.0	AgeGroup_3	['Hearing', 'Memory_Problems']	{'Hearing', 'Memory_Problems'}
Hearing-Memory_Problems (syn)	General_Health	0.0	0.023429191650803823	0.0	AgeGroup_3	['Hearing', 'Memory_Problems']	{'Hearing', 'Memory_Problems'}
Anxiety-WHR_Obesity (syn)	General_Health	0.0	0.06516412503465958	0.0	AgeGroup_3	['Anxiety', 'WHR_Obesity']	{'WHR_Obesity', 'Anxiety'}
General_Health-Alcohol_Use (syn)	BMI	0.0	0.03250234221416197	0.0	AgeGroup_3	['General_Health', 'Alcohol_Use']	{'General_Health', 'Alcohol_Use'}
General_Health-Alcohol_Use (syn)	Memory_Problems	0.0	0.009560805747024335	0.0	AgeGroup_3	['General_Health', 'Alcohol_Use']	{'General_Health', 'Alcohol_Use'}
General_Health-Alcohol_Use (syn)	Memory_Complaints	0.0	0.009560805747024335	0.0	AgeGroup_3	['General_Health', 'Alcohol_Use']	{'General_Health', 'Alcohol_Use'}
Hearing-functionality_state (syn)	Physical_Activity	0.0	0.18822601881730855	0.0	AgeGroup_3	['Hearing', 'functionality_state']	{'Hearing', 'functionality_state'}
Pain-Physical_Activity (syn)	Depression	0.0	0.05036596440844686	0.0	AgeGroup_3	['Pain', 'Physical_Activity']	{'Physical_Activity', 'Pain'}
BMI-functionality_state (syn)	Sleep	0.0	0.02451306319846295	0.0	AgeGroup_3	['BMI', 'functionality_state']	{'functionality_state', 'BMI'}
MMSE_Spell-Alcohol_Use (syn)	Depression	0.0	9.391727613964013e-06	0.0	AgeGroup_3	['MMSE_Spell', 'Alcohol_Use']	{'Alcohol_Use', 'MMSE_Spell'}
MMSE_Spell-Alcohol_Use (syn)	BMI	0.0	0.03929674007983289	0.0	AgeGroup_3	['MMSE_Spell', 'Alcohol_Use']	{'Alcohol_Use', 'MMSE_Spell'}
Pain-Health_vs_Peers (syn)	Sleep	0.0	0.068260204134575	0.0	AgeGroup_3	['Pain', 'Health_vs_Peers']	{'Pain', 'Health_vs_Peers'}
BMI-Memory_Problems (syn)	WHR_Obesity	0.0	0.030882017685258497	0.0	AgeGroup_3	['BMI', 'Memory_Problems']	{'Memory_Problems', 'BMI'}
MMSE_Spell-Alcohol_Use (syn)	Health_vs_Peers	0.0	0.0019768033419487693	0.0	AgeGroup_3	['MMSE_Spell', 'Alcohol_Use']	{'Alcohol_Use', 'MMSE_Spell'}
BMI-Memory_Problems (syn)	Memory_Complaints	0.0	0.9227480950090062	0.0	AgeGroup_3	['BMI', 'Memory_Problems']	{'Memory_Problems', 'BMI'}
BMI-Memory_Problems (syn)	Alcohol_Use	0.0	0.0350125187491741	0.0	AgeGroup_3	['BMI', 'Memory_Problems']	{'Memory_Problems', 'BMI'}
MMSE_Spell-Alcohol_Use (syn)	General_Health	0.0	0.003483581113307218	0.0	AgeGroup_3	['MMSE_Spell', 'Alcohol_Use']	{'Alcohol_Use', 'MMSE_Spell'}
MMSE_Spell-Alcohol_Use (syn)	Pain	0.0	0.00010881681757751563	0.0	AgeGroup_3	['MMSE_Spell', 'Alcohol_Use']	{'Alcohol_Use', 'MMSE_Spell'}
Pain-Health_vs_Peers (syn)	grip_category	0.0	0.034134043985243764	0.0	AgeGroup_3	['Pain', 'Health_vs_Peers']	{'Pain', 'Health_vs_Peers'}
BMI-Memory_Problems (syn)	MAP_NormalElevated_vs_H	0.0	0.009618250179989836	0.0	AgeGroup_3	['BMI', 'Memory_Problems']	{'Memory_Problems', 'BMI'}
Pain-Health_vs_Peers (syn)	WHR_Obesity	0.0	0.0038139346230806003	0.0	AgeGroup_3	['Pain', 'Health_vs_Peers']	{'Pain', 'Health_vs_Peers'}
BMI-Memory_Problems (syn)	MMSE_Spell	0.0	0.011553450103922816	0.0	AgeGroup_3	['BMI', 'Memory_Problems']	{'Memory_Problems', 'BMI'}
MAP_NormalElevated_vs_H-functionality_state (syn)	Memory_Complaints	0.0	0.00683343323393895	0.0	AgeGroup_3	['MAP_NormalElevated_vs_H', 'functionality_state']	{'functionality_state', 'MAP_NormalElevated_vs_H'}
Pain-Hearing (syn)	Depression	0.0	0.050362325833108845	0.0	AgeGroup_3	['Pain', 'Hearing']	{'Hearing', 'Pain'}
MAP_NormalElevated_vs_H-functionality_state (syn)	Memory_Problems	0.0	0.00683343323393895	0.0	AgeGroup_3	['MAP_NormalElevated_vs_H', 'functionality_state']	{'functionality_state', 'MAP_NormalElevated_vs_H'}
Pain-Hearing (syn)	MMSE_Spell	0.0	0.012970590845860065	0.0	AgeGroup_3	['Pain', 'Hearing']	{'Hearing', 'Pain'}
Depression-WHR_Obesity (syn)	Anxiety	0.0	0.161331986079988	0.0	AgeGroup_3	['Depression', 'WHR_Obesity']	{'WHR_Obesity', 'Depression'}
BMI-Memory_Problems (syn)	Depression	0.0	0.010818854624201412	0.0	AgeGroup_3	['BMI', 'Memory_Problems']	{'Memory_Problems', 'BMI'}
MMSE_Spell-Alcohol_Use (syn)	Memory_Problems	0.0	0.013301028658401914	0.0	AgeGroup_3	['MMSE_Spell', 'Alcohol_Use']	{'Alcohol_Use', 'MMSE_Spell'}
Pain-General_Health (syn)	MAP_NormalElevated_vs_H	0.0	0.015348410488573501	0.0	AgeGroup_3	['Pain', 'General_Health']	{'General_Health', 'Pain'}
BMI-Memory_Problems (syn)	Anxiety	0.0	0.0078374037107866	0.0	AgeGroup_3	['BMI', 'Memory_Problems']	{'Memory_Problems', 'BMI'}
Depression-Sleep (syn)	Physical_Activity	0.0	0.02723759118171827	0.0	AgeGroup_3	['Depression', 'Sleep']	{'Sleep', 'Depression'}
BMI-functionality_state (syn)	Depression	0.0	0.04489293910605622	0.0	AgeGroup_3	['BMI', 'functionality_state']	{'functionality_state', 'BMI'}
Depression-Sleep (syn)	Hearing	0.0	0.01810353408694589	0.0	AgeGroup_3	['Depression', 'Sleep']	{'Sleep', 'Depression'}
MMSE_Spell-BMI (syn)	Pain	0.0	0.02944845595554447	0.0	AgeGroup_3	['MMSE_Spell', 'BMI']	{'MMSE_Spell', 'BMI'}
MMSE_Spell-BMI (syn)	Sleep	0.0	0.007698306528337873	0.0	AgeGroup_3	['MMSE_Spell', 'BMI']	{'MMSE_Spell', 'BMI'}
Pain-BMI (syn)	WHR_Obesity	0.0	0.029022541762092152	0.0	AgeGroup_3	['Pain', 'BMI']	{'Pain', 'BMI'}
BMI-WHR_Obesity (syn)	Memory_Complaints	0.0	0.008320053764304438	0.0	AgeGroup_3	['BMI', 'WHR_Obesity']	{'WHR_Obesity', 'BMI'}
Pain-BMI (syn)	functionality_state	0.0	0.1103869315885701	0.0	AgeGroup_3	['Pain', 'BMI']	{'Pain', 'BMI'}
MMSE_Spell-BMI (syn)	Anxiety	0.0	0.00023364714611426706	0.0	AgeGroup_3	['MMSE_Spell', 'BMI']	{'MMSE_Spell', 'BMI'}
BMI-WHR_Obesity (syn)	Memory_Problems	0.0	0.008320053764304438	0.0	AgeGroup_3	['BMI', 'WHR_Obesity']	{'WHR_Obesity', 'BMI'}
Pain-General_Health (syn)	WHR_Obesity	0.0	0.003320224977642277	0.0	AgeGroup_3	['Pain', 'General_Health']	{'General_Health', 'Pain'}
MMSE_Spell-Alcohol_Use (syn)	MAP_NormalElevated_vs_H	0.0	0.00021584156319412072	0.0	AgeGroup_3	['MMSE_Spell', 'Alcohol_Use']	{'Alcohol_Use', 'MMSE_Spell'}
MMSE_Spell-Alcohol_Use (syn)	Memory_Complaints	0.0	0.013301028658401914	0.0	AgeGroup_3	['MMSE_Spell', 'Alcohol_Use']	{'Alcohol_Use', 'MMSE_Spell'}
Pain-General_Health (syn)	Health_vs_Peers	0.0	0.10133882741256854	0.0	AgeGroup_3	['Pain', 'General_Health']	{'General_Health', 'Pain'}
BMI-WHR_Obesity (syn)	Health_vs_Peers	0.0	0.0043414949152660596	0.0	AgeGroup_3	['BMI', 'WHR_Obesity']	{'WHR_Obesity', 'BMI'}
BMI-WHR_Obesity (syn)	General_Health	0.0	0.006414218936359929	0.0	AgeGroup_3	['BMI', 'WHR_Obesity']	{'WHR_Obesity', 'BMI'}
BMI-WHR_Obesity (syn)	Pain	0.0	0.023902715982158044	0.0	AgeGroup_3	['BMI', 'WHR_Obesity']	{'WHR_Obesity', 'BMI'}
BMI-WHR_Obesity (syn)	Anxiety	0.0	0.0006505504454471542	0.0	AgeGroup_3	['BMI', 'WHR_Obesity']	{'WHR_Obesity', 'BMI'}
Pain-General_Health (syn)	grip_category	0.0	0.02045254378190351	0.0	AgeGroup_3	['Pain', 'General_Health']	{'General_Health', 'Pain'}
Pain-Hearing (syn)	Alcohol_Use	0.0	0.003692394651869002	0.0	AgeGroup_3	['Pain', 'Hearing']	{'Hearing', 'Pain'}
BMI-Memory_Complaints (syn)	MAP_NormalElevated_vs_H	0.0	0.009618250179989836	0.0	AgeGroup_3	['BMI', 'Memory_Complaints']	{'Memory_Complaints', 'BMI'}
Pain-Physical_Activity (syn)	Anxiety	0.0	0.04491757910364479	0.0	AgeGroup_3	['Pain', 'Physical_Activity']	{'Physical_Activity', 'Pain'}
Depression-WHR_Obesity (syn)	MAP_NormalElevated_vs_H	0.0	0.004389492679222373	0.0	AgeGroup_3	['Depression', 'WHR_Obesity']	{'WHR_Obesity', 'Depression'}
BMI-Memory_Complaints (syn)	Depression	0.0	0.010818854624201412	0.0	AgeGroup_3	['BMI', 'Memory_Complaints']	{'Memory_Complaints', 'BMI'}
BMI-Memory_Complaints (syn)	Anxiety	0.0	0.0078374037107866	0.0	AgeGroup_3	['BMI', 'Memory_Complaints']	{'Memory_Complaints', 'BMI'}
Pain-Memory_Complaints (syn)	Memory_Problems	0.0	0.9227480950090056	0.0	AgeGroup_3	['Pain', 'Memory_Complaints']	{'Pain', 'Memory_Complaints'}
Pain-Memory_Complaints (syn)	WHR_Obesity	0.0	0.005980833594330787	0.0	AgeGroup_3	['Pain', 'Memory_Complaints']	{'Pain', 'Memory_Complaints'}
Pain-Memory_Complaints (syn)	MAP_NormalElevated_vs_H	0.0	0.01643368047484046	0.0	AgeGroup_3	['Pain', 'Memory_Complaints']	{'Pain', 'Memory_Complaints'}
Pain-Memory_Complaints (syn)	functionality_state	0.0	0.11038693158857016	0.0	AgeGroup_3	['Pain', 'Memory_Complaints']	{'Pain', 'Memory_Complaints'}
Pain-Memory_Problems (syn)	Anxiety	0.0	0.044917579103644814	0.0	AgeGroup_3	['Pain', 'Memory_Problems']	{'Memory_Problems', 'Pain'}
Depression-WHR_Obesity (syn)	Memory_Complaints	0.0	0.01358825977347862	0.0	AgeGroup_3	['Depression', 'WHR_Obesity']	{'WHR_Obesity', 'Depression'}
BMI-MAP_NormalElevated_vs_H (syn)	grip_category	0.0	0.05186614263602517	0.0	AgeGroup_3	['BMI', 'MAP_NormalElevated_vs_H']	{'BMI', 'MAP_NormalElevated_vs_H'}
Depression-WHR_Obesity (syn)	Memory_Problems	0.0	0.01358825977347862	0.0	AgeGroup_3	['Depression', 'WHR_Obesity']	{'WHR_Obesity', 'Depression'}
BMI-MAP_NormalElevated_vs_H (syn)	Memory_Complaints	0.0	0.00609823116371415	0.0	AgeGroup_3	['BMI', 'MAP_NormalElevated_vs_H']	{'BMI', 'MAP_NormalElevated_vs_H'}
BMI-MAP_NormalElevated_vs_H (syn)	Memory_Problems	0.0	0.00609823116371415	0.0	AgeGroup_3	['BMI', 'MAP_NormalElevated_vs_H']	{'BMI', 'MAP_NormalElevated_vs_H'}
BMI-MAP_NormalElevated_vs_H (syn)	Alcohol_Use	0.0	0.04135103686265346	0.0	AgeGroup_3	['BMI', 'MAP_NormalElevated_vs_H']	{'BMI', 'MAP_NormalElevated_vs_H'}
Pain-Memory_Problems (syn)	Memory_Complaints	0.0	0.9227480950090055	0.0	AgeGroup_3	['Pain', 'Memory_Problems']	{'Memory_Problems', 'Pain'}
BMI-MAP_NormalElevated_vs_H (syn)	Health_vs_Peers	0.0	0.004561069237832395	0.0	AgeGroup_3	['BMI', 'MAP_NormalElevated_vs_H']	{'BMI', 'MAP_NormalElevated_vs_H'}
Pain-Memory_Problems (syn)	WHR_Obesity	0.0	0.005980833594330787	0.0	AgeGroup_3	['Pain', 'Memory_Problems']	{'Memory_Problems', 'Pain'}
Pain-Memory_Problems (syn)	MAP_NormalElevated_vs_H	0.0	0.01643368047484046	0.0	AgeGroup_3	['Pain', 'Memory_Problems']	{'Memory_Problems', 'Pain'}
Pain-Memory_Problems (syn)	functionality_state	0.0	0.11038693158857016	0.0	AgeGroup_3	['Pain', 'Memory_Problems']	{'Memory_Problems', 'Pain'}
BMI-Memory_Complaints (syn)	MMSE_Spell	0.0	0.011553450103922816	0.0	AgeGroup_3	['BMI', 'Memory_Complaints']	{'Memory_Complaints', 'BMI'}
Hearing-grip_category (syn)	Sleep	0.0	0.01857587260348182	0.0	AgeGroup_3	['Hearing', 'grip_category']	{'Hearing', 'grip_category'}
Pain-Hearing (syn)	WHR_Obesity	0.0	0.002759152039788178	0.0	AgeGroup_3	['Pain', 'Hearing']	{'Hearing', 'Pain'}
Hearing-grip_category (syn)	WHR_Obesity	0.0	0.008248037717140739	0.0	AgeGroup_3	['Hearing', 'grip_category']	{'Hearing', 'grip_category'}
MAP_NormalElevated_vs_H-functionality_state (syn)	Hearing	0.0	0.011676823985774513	0.0	AgeGroup_3	['MAP_NormalElevated_vs_H', 'functionality_state']	{'functionality_state', 'MAP_NormalElevated_vs_H'}
MAP_NormalElevated_vs_H-functionality_state (syn)	MMSE_Spell	0.0	0.0035157025957516753	0.0	AgeGroup_3	['MAP_NormalElevated_vs_H', 'functionality_state']	{'functionality_state', 'MAP_NormalElevated_vs_H'}
[truncated: 17 more rows]
