# Supplementary material for: Interpreting higher-order dependence in multimorbidity using cohort data: A partial information decomposition approach
Source: PLoS Comput Biol. 2026 Jun 10;22(6):e1014386. doi: 10.1371/journal.pcbi.1014386 (PMC13268148; doi:10.1371/journal.pcbi.1014386)
Supplement: S1 File — PID_BUST_Results_and_DemoScripts.zip is a self-contained archive enabling readers to reproduce the main-text analyses and figures from pre-computed PID results. It contains a Jupyter notebook that regenerates Figs 1–4, plotting utility modules, pre-computed permutation-screening results and analysis-ready dataframes, BUST-network artefacts (edge lists, node attributes, clique catalogues, and quadrant assignments), hub-variable summaries, and a Python requirements file. Installation and execution are documented in the accompanying README. Raw LASA participant data are not included (governed access); the package provides the full downstream pipeline conditional on data access. (ZIP) [file pcbi.1014386.s002.zip › PID_BUST_Results_and_DemoScripts/pid_dataframes_for_plotting_21/total_data_full_population.csv]

Sources	Target	Synergy	TMI	Percentage	Dataset	Source_list	Cleaned_Source_set
BMI-WHR_Obesity (syn)	MMSE_Spell	0.0007495029048194383	0.0007787573319557001	96.24344761380354	full_population	['BMI', 'WHR_Obesity']	{'WHR_Obesity', 'BMI'}
Sleep-Health_vs_Peers (syn)	WHR_Obesity	0.0005107957169661979	0.0005337317196838899	95.70270945648944	full_population	['Sleep', 'Health_vs_Peers']	{'Health_vs_Peers', 'Sleep'}
Health_vs_Peers-WHR_Obesity (syn)	MMSE_Spell	0.00014999039120470927	0.0001626148674183759	92.23657933982977	full_population	['Health_vs_Peers', 'WHR_Obesity']	{'WHR_Obesity', 'Health_vs_Peers'}
Alcohol_Use-MAP_NormalElevated_vs_H (syn)	WHR_Obesity	0.0009357299171290151	0.0010904882037888362	85.80834839642257	full_population	['Alcohol_Use', 'MAP_NormalElevated_vs_H']	{'Alcohol_Use', 'MAP_NormalElevated_vs_H'}
Hearing-WHR_Obesity (syn)	Health_vs_Peers	0.0003773418821036965	0.00044647183061543346	84.51639190395379	full_population	['Hearing', 'WHR_Obesity']	{'Hearing', 'WHR_Obesity'}
Sleep-MAP_NormalElevated_vs_H (syn)	WHR_Obesity	0.000524098862636866	0.0006410294134432914	81.75894142230811	full_population	['Sleep', 'MAP_NormalElevated_vs_H']	{'Sleep', 'MAP_NormalElevated_vs_H'}
Hearing-WHR_Obesity (syn)	MAP_NormalElevated_vs_H	0.00044082895585619323	0.000541068950191434	81.47371156674669	full_population	['Hearing', 'WHR_Obesity']	{'Hearing', 'WHR_Obesity'}
MMSE_Spell-MAP_NormalElevated_vs_H (syn)	WHR_Obesity	0.0007210566023300231	0.0009020500819096494	79.93531809270931	full_population	['MMSE_Spell', 'MAP_NormalElevated_vs_H']	{'MMSE_Spell', 'MAP_NormalElevated_vs_H'}
BMI-functionality_state (syn)	MAP_NormalElevated_vs_H	0.002146349597470791	0.002822325514742213	76.0489740201649	full_population	['BMI', 'functionality_state']	{'functionality_state', 'BMI'}
Physical_Activity-Memory_Complaints (syn)	MAP_NormalElevated_vs_H	0.0012108223536316405	0.0016081205746431536	75.29425173235691	full_population	['Physical_Activity', 'Memory_Complaints']	{'Physical_Activity', 'Memory_Complaints'}
Physical_Activity-Memory_Problems (syn)	MAP_NormalElevated_vs_H	0.0012108223536316405	0.0016081205746431536	75.29425173235691	full_population	['Physical_Activity', 'Memory_Problems']	{'Memory_Problems', 'Physical_Activity'}
Alcohol_Use-grip_category (syn)	Memory_Complaints	0.002663706500943702	0.0036166614981795863	73.65097624658694	full_population	['Alcohol_Use', 'grip_category']	{'Alcohol_Use', 'grip_category'}
Alcohol_Use-grip_category (syn)	Memory_Problems	0.0026637065009437414	0.0036166614981796848	73.65097624658601	full_population	['Alcohol_Use', 'grip_category']	{'Alcohol_Use', 'grip_category'}
Depression-MAP_NormalElevated_vs_H (syn)	WHR_Obesity	0.0004146540616134645	0.000568781659909459	72.90215048063801	full_population	['Depression', 'MAP_NormalElevated_vs_H']	{'Depression', 'MAP_NormalElevated_vs_H'}
Health_vs_Peers-MAP_NormalElevated_vs_H (syn)	WHR_Obesity	0.0003586679423822971	0.0004971046054400723	72.1514020303189	full_population	['Health_vs_Peers', 'MAP_NormalElevated_vs_H']	{'Health_vs_Peers', 'MAP_NormalElevated_vs_H'}
Sleep-Hearing (syn)	MAP_NormalElevated_vs_H	0.0018900455227236798	0.0026572977080641974	71.12660041770594	full_population	['Sleep', 'Hearing']	{'Hearing', 'Sleep'}
Memory_Problems-functionality_state (syn)	MAP_NormalElevated_vs_H	0.0013136178465746886	0.0018489063934139416	71.04836952557338	full_population	['Memory_Problems', 'functionality_state']	{'Memory_Problems', 'functionality_state'}
Memory_Complaints-functionality_state (syn)	MAP_NormalElevated_vs_H	0.0013136178465746886	0.0018489063934139416	71.04836952557338	full_population	['Memory_Complaints', 'functionality_state']	{'functionality_state', 'Memory_Complaints'}
Sleep-Alcohol_Use (syn)	BMI	0.008113575984183522	0.011459652227923004	70.80124093481379	full_population	['Sleep', 'Alcohol_Use']	{'Alcohol_Use', 'Sleep'}
Sleep-Memory_Problems (syn)	BMI	0.0027203096251397856	0.003871286756440719	70.26887431198334	full_population	['Sleep', 'Memory_Problems']	{'Memory_Problems', 'Sleep'}
Sleep-Memory_Complaints (syn)	BMI	0.0027203096251397856	0.003871286756440719	70.26887431198334	full_population	['Sleep', 'Memory_Complaints']	{'Sleep', 'Memory_Complaints'}
MMSE_Spell-Pain (syn)	MAP_NormalElevated_vs_H	0.0015834869097748805	0.0022836013330863898	69.34165288976806	full_population	['MMSE_Spell', 'Pain']	{'Pain', 'MMSE_Spell'}
Memory_Complaints-MAP_NormalElevated_vs_H (syn)	WHR_Obesity	0.00026032871592857423	0.00037725926673499966	69.00525418012818	full_population	['Memory_Complaints', 'MAP_NormalElevated_vs_H']	{'Memory_Complaints', 'MAP_NormalElevated_vs_H'}
Memory_Problems-MAP_NormalElevated_vs_H (syn)	WHR_Obesity	0.00026032871592857423	0.00037725926673499966	69.00525418012818	full_population	['Memory_Problems', 'MAP_NormalElevated_vs_H']	{'Memory_Problems', 'MAP_NormalElevated_vs_H'}
BMI-grip_category (syn)	Memory_Complaints	0.0023946146447099263	0.003496156100685162	68.4927839532291	full_population	['BMI', 'grip_category']	{'grip_category', 'BMI'}
BMI-grip_category (syn)	Memory_Problems	0.002394614644709714	0.00349615610068495	68.49278395322717	full_population	['BMI', 'grip_category']	{'grip_category', 'BMI'}
Pain-Alcohol_Use (syn)	WHR_Obesity	0.0025787127825401637	0.0037938220808264034	67.9713683879041	full_population	['Pain', 'Alcohol_Use']	{'Alcohol_Use', 'Pain'}
Sleep-MAP_NormalElevated_vs_H (syn)	BMI	0.001213106870589118	0.001800684816639949	67.36919528497816	full_population	['Sleep', 'MAP_NormalElevated_vs_H']	{'Sleep', 'MAP_NormalElevated_vs_H'}
Hearing-MAP_NormalElevated_vs_H (syn)	Sleep	0.002338803673003668	0.0035054548192373558	66.71897923683684	full_population	['Hearing', 'MAP_NormalElevated_vs_H']	{'Hearing', 'MAP_NormalElevated_vs_H'}
Depression-Memory_Complaints (syn)	WHR_Obesity	0.00028806845878113824	0.0004344282164915952	66.30979477059623	full_population	['Depression', 'Memory_Complaints']	{'Memory_Complaints', 'Depression'}
Depression-Memory_Problems (syn)	WHR_Obesity	0.00028806845878113824	0.0004344282164915952	66.30979477059623	full_population	['Depression', 'Memory_Problems']	{'Memory_Problems', 'Depression'}
Hearing-BMI (syn)	Sleep	0.0022492439846202505	0.0034085018101746617	65.9892266422177	full_population	['Hearing', 'BMI']	{'Hearing', 'BMI'}
MMSE_Spell-Alcohol_Use (syn)	WHR_Obesity	0.00023602335002178708	0.00035976825569089814	65.60427338663563	full_population	['MMSE_Spell', 'Alcohol_Use']	{'Alcohol_Use', 'MMSE_Spell'}
Pain-Hearing (syn)	WHR_Obesity	0.002077740504933464	0.0031675448461354573	65.59466734838492	full_population	['Pain', 'Hearing']	{'Hearing', 'Pain'}
Anxiety-General_Health (syn)	WHR_Obesity	0.0018306852241099084	0.0027950078772743287	65.49839229416338	full_population	['Anxiety', 'General_Health']	{'General_Health', 'Anxiety'}
Sleep-BMI (syn)	Hearing	0.0034513484977110064	0.005330400697823673	64.7483874733872	full_population	['Sleep', 'BMI']	{'Sleep', 'BMI'}
MMSE_Spell-General_Health (syn)	MAP_NormalElevated_vs_H	0.001275960492097197	0.001976074915408706	64.57045136030654	full_population	['MMSE_Spell', 'General_Health']	{'General_Health', 'MMSE_Spell'}
MMSE_Spell-Health_vs_Peers (syn)	WHR_Obesity	0.0002135494302521593	0.0003309985604262682	64.51672477884648	full_population	['MMSE_Spell', 'Health_vs_Peers']	{'MMSE_Spell', 'Health_vs_Peers'}
MMSE_Spell-BMI (syn)	MAP_NormalElevated_vs_H	0.001378811110466277	0.002139751997700663	64.43789336090917	full_population	['MMSE_Spell', 'BMI']	{'MMSE_Spell', 'BMI'}
Sleep-BMI (syn)	MAP_NormalElevated_vs_H	0.001662595302539243	0.002593623147042524	64.10319496242465	full_population	['Sleep', 'BMI']	{'Sleep', 'BMI'}
Anxiety-Sleep (syn)	BMI	0.0011625659535551155	0.0018275582992160425	63.61307073234352	full_population	['Anxiety', 'Sleep']	{'Sleep', 'Anxiety'}
Sleep-Hearing (syn)	BMI	0.003519351538327299	0.005571470161767079	63.16737658361758	full_population	['Sleep', 'Hearing']	{'Hearing', 'Sleep'}
BMI-MAP_NormalElevated_vs_H (syn)	MMSE_Spell	0.0011308746948945135	0.0018048771970408722	62.65660050160766	full_population	['BMI', 'MAP_NormalElevated_vs_H']	{'BMI', 'MAP_NormalElevated_vs_H'}
BMI-grip_category (syn)	MAP_NormalElevated_vs_H	0.0047255953844503665	0.00755492772854557	62.54984235779195	full_population	['BMI', 'grip_category']	{'grip_category', 'BMI'}
Physical_Activity-BMI (syn)	MAP_NormalElevated_vs_H	0.0011843730365945775	0.0018961024349309257	62.46355759981521	full_population	['Physical_Activity', 'BMI']	{'Physical_Activity', 'BMI'}
MMSE_Spell-Hearing (syn)	MAP_NormalElevated_vs_H	0.0012031901749580299	0.001927715359507739	62.41534410273497	full_population	['MMSE_Spell', 'Hearing']	{'Hearing', 'MMSE_Spell'}
BMI-MAP_NormalElevated_vs_H (syn)	Depression	0.0005946761886667693	0.0009529690326985554	62.4024672641045	full_population	['BMI', 'MAP_NormalElevated_vs_H']	{'BMI', 'MAP_NormalElevated_vs_H'}
MMSE_Spell-functionality_state (syn)	MAP_NormalElevated_vs_H	0.00127976349098086	0.0020703843423951606	61.81284628052892	full_population	['MMSE_Spell', 'functionality_state']	{'MMSE_Spell', 'functionality_state'}
Depression-Memory_Problems (syn)	BMI	0.0018454994526787294	0.002996476583979663	61.58898295903569	full_population	['Depression', 'Memory_Problems']	{'Memory_Problems', 'Depression'}
Depression-Memory_Complaints (syn)	BMI	0.0018454994526787294	0.002996476583979663	61.58898295903569	full_population	['Depression', 'Memory_Complaints']	{'Memory_Complaints', 'Depression'}
Hearing-Memory_Complaints (syn)	MAP_NormalElevated_vs_H	0.00034788016318407553	0.0005664904623116237	61.40971231263349	full_population	['Hearing', 'Memory_Complaints']	{'Hearing', 'Memory_Complaints'}
Hearing-Memory_Problems (syn)	MAP_NormalElevated_vs_H	0.00034788016318407553	0.0005664904623116237	61.40971231263349	full_population	['Hearing', 'Memory_Problems']	{'Hearing', 'Memory_Problems'}
BMI-MAP_NormalElevated_vs_H (syn)	Alcohol_Use	0.0058029181607526445	0.009450479590422644	61.40342514080945	full_population	['BMI', 'MAP_NormalElevated_vs_H']	{'BMI', 'MAP_NormalElevated_vs_H'}
General_Health-Memory_Complaints (syn)	MAP_NormalElevated_vs_H	0.00033307802268780487	0.0005516883218153528	60.374310913777926	full_population	['General_Health', 'Memory_Complaints']	{'General_Health', 'Memory_Complaints'}
General_Health-Memory_Problems (syn)	MAP_NormalElevated_vs_H	0.00033307802268780487	0.0005516883218153528	60.374310913777926	full_population	['General_Health', 'Memory_Problems']	{'General_Health', 'Memory_Problems'}
Health_vs_Peers-MAP_NormalElevated_vs_H (syn)	MMSE_Spell	0.0011252498790387604	0.0018656123280142746	60.315311071966214	full_population	['Health_vs_Peers', 'MAP_NormalElevated_vs_H']	{'Health_vs_Peers', 'MAP_NormalElevated_vs_H'}
Anxiety-Physical_Activity (syn)	WHR_Obesity	0.0015023867126121337	0.002499244949338462	60.113624037124026	full_population	['Anxiety', 'Physical_Activity']	{'Physical_Activity', 'Anxiety'}
BMI-MAP_NormalElevated_vs_H (syn)	Sleep	0.0014645175359311617	0.002438039579293137	60.06947337400366	full_population	['BMI', 'MAP_NormalElevated_vs_H']	{'BMI', 'MAP_NormalElevated_vs_H'}
Physical_Activity-grip_category (syn)	WHR_Obesity	0.00269420906869332	0.00459013627668879	58.695622663230715	full_population	['Physical_Activity', 'grip_category']	{'Physical_Activity', 'grip_category'}
MMSE_Spell-Hearing (syn)	Sleep	0.004460051719514171	0.007624123803608267	58.499203769531704	full_population	['MMSE_Spell', 'Hearing']	{'Hearing', 'MMSE_Spell'}
Depression-Physical_Activity (syn)	MAP_NormalElevated_vs_H	0.000641123862362271	0.0010974492365403107	58.419454952048866	full_population	['Depression', 'Physical_Activity']	{'Physical_Activity', 'Depression'}
Health_vs_Peers-WHR_Obesity (syn)	Hearing	0.0013715312174945719	0.0023508297697165726	58.34243019901566	full_population	['Health_vs_Peers', 'WHR_Obesity']	{'WHR_Obesity', 'Health_vs_Peers'}
Physical_Activity-Alcohol_Use (syn)	WHR_Obesity	0.0014366020338633277	0.0024721185298295376	58.11218258868789	full_population	['Physical_Activity', 'Alcohol_Use']	{'Alcohol_Use', 'Physical_Activity'}
BMI-Alcohol_Use (syn)	MAP_NormalElevated_vs_H	0.0040300846644126705	0.006986815363910738	57.68128187885742	full_population	['BMI', 'Alcohol_Use']	{'Alcohol_Use', 'BMI'}
Health_vs_Peers-Alcohol_Use (syn)	WHR_Obesity	0.00022136614663643202	0.000383997512378301	57.64780747286451	full_population	['Health_vs_Peers', 'Alcohol_Use']	{'Alcohol_Use', 'Health_vs_Peers'}
Alcohol_Use-grip_category (syn)	MAP_NormalElevated_vs_H	0.00400945053027182	0.006966181229769888	57.555931980889085	full_population	['Alcohol_Use', 'grip_category']	{'Alcohol_Use', 'grip_category'}
Hearing-Alcohol_Use (syn)	WHR_Obesity	0.0014528096688253432	0.0025356046669311096	57.2963793517428	full_population	['Hearing', 'Alcohol_Use']	{'Hearing', 'Alcohol_Use'}
WHR_Obesity-MAP_NormalElevated_vs_H (syn)	grip_category	0.002974205639475111	0.005269430138706189	56.44264296490648	full_population	['WHR_Obesity', 'MAP_NormalElevated_vs_H']	{'WHR_Obesity', 'MAP_NormalElevated_vs_H'}
MMSE_Spell-WHR_Obesity (syn)	MAP_NormalElevated_vs_H	0.0008749976245897919	0.001575112047901301	55.551452720817515	full_population	['MMSE_Spell', 'WHR_Obesity']	{'WHR_Obesity', 'MMSE_Spell'}
General_Health-Alcohol_Use (syn)	WHR_Obesity	0.0012317861291984411	0.00222134573579347	55.45224722789243	full_population	['General_Health', 'Alcohol_Use']	{'General_Health', 'Alcohol_Use'}
Sleep-Physical_Activity (syn)	MAP_NormalElevated_vs_H	0.0009549727523809605	0.0017222249377214787	55.44994335318354	full_population	['Sleep', 'Physical_Activity']	{'Physical_Activity', 'Sleep'}
BMI-Alcohol_Use (syn)	Memory_Complaints	0.0016284267483650822	0.0029484232057527633	55.230427748221715	full_population	['BMI', 'Alcohol_Use']	{'Alcohol_Use', 'BMI'}
BMI-Alcohol_Use (syn)	Memory_Problems	0.001628426748365038	0.002948423205752709	55.230427748221224	full_population	['BMI', 'Alcohol_Use']	{'Alcohol_Use', 'BMI'}
Pain-grip_category (syn)	WHR_Obesity	0.002361050318936385	0.004277765316575505	55.19354485828796	full_population	['Pain', 'grip_category']	{'Pain', 'grip_category'}
Hearing-functionality_state (syn)	MAP_NormalElevated_vs_H	0.0006579512694315636	0.0011932398162708166	55.1399023448473	full_population	['Hearing', 'functionality_state']	{'Hearing', 'functionality_state'}
Anxiety-Sleep (syn)	WHR_Obesity	0.0005430954404715796	0.000996608129680331	54.49438192379398	full_population	['Anxiety', 'Sleep']	{'Sleep', 'Anxiety'}
Anxiety-Physical_Activity (syn)	MAP_NormalElevated_vs_H	0.000389048721545302	0.0007142977760685981	54.46590127811618	full_population	['Anxiety', 'Physical_Activity']	{'Physical_Activity', 'Anxiety'}
Memory_Complaints-MAP_NormalElevated_vs_H (syn)	BMI	0.001384814444321829	0.0025489317523097084	54.329208424940475	full_population	['Memory_Complaints', 'MAP_NormalElevated_vs_H']	{'Memory_Complaints', 'MAP_NormalElevated_vs_H'}
Memory_Problems-MAP_NormalElevated_vs_H (syn)	BMI	0.001384814444321829	0.0025489317523097084	54.329208424940475	full_population	['Memory_Problems', 'MAP_NormalElevated_vs_H']	{'Memory_Problems', 'MAP_NormalElevated_vs_H'}
Pain-Physical_Activity (syn)	WHR_Obesity	0.0012922467907562397	0.002382051131958233	54.249330479061186	full_population	['Pain', 'Physical_Activity']	{'Physical_Activity', 'Pain'}
Sleep-Pain (syn)	WHR_Obesity	0.0012868098596233407	0.0023766142008253338	54.14466761902148	full_population	['Sleep', 'Pain']	{'Pain', 'Sleep'}
WHR_Obesity-MAP_NormalElevated_vs_H (syn)	Sleep	0.0011433729082514024	0.002133341515545108	53.59539951385841	full_population	['WHR_Obesity', 'MAP_NormalElevated_vs_H']	{'WHR_Obesity', 'MAP_NormalElevated_vs_H'}
WHR_Obesity-MAP_NormalElevated_vs_H (syn)	MMSE_Spell	0.0007817643077117963	0.0014588938700220858	53.586098603592134	full_population	['WHR_Obesity', 'MAP_NormalElevated_vs_H']	{'WHR_Obesity', 'MAP_NormalElevated_vs_H'}
WHR_Obesity-MAP_NormalElevated_vs_H (syn)	Hearing	0.0011069788400043298	0.0020862773922263305	53.060002669301745	full_population	['WHR_Obesity', 'MAP_NormalElevated_vs_H']	{'WHR_Obesity', 'MAP_NormalElevated_vs_H'}
grip_category-MAP_NormalElevated_vs_H (syn)	Health_vs_Peers	0.0028145598500183516	0.005319316523388365	52.912058112035375	full_population	['grip_category', 'MAP_NormalElevated_vs_H']	{'grip_category', 'MAP_NormalElevated_vs_H'}
Alcohol_Use-grip_category (syn)	Hearing	0.006332435981059549	0.01200540878102824	52.74652530838011	full_population	['Alcohol_Use', 'grip_category']	{'Alcohol_Use', 'grip_category'}
Health_vs_Peers-MAP_NormalElevated_vs_H (syn)	grip_category	0.0028172832840504215	0.005360277209825874	52.55853706383107	full_population	['Health_vs_Peers', 'MAP_NormalElevated_vs_H']	{'Health_vs_Peers', 'MAP_NormalElevated_vs_H'}
WHR_Obesity-MAP_NormalElevated_vs_H (syn)	General_Health	0.001060082941016247	0.002018394193256246	52.52110536971129	full_population	['WHR_Obesity', 'MAP_NormalElevated_vs_H']	{'WHR_Obesity', 'MAP_NormalElevated_vs_H'}
Depression-WHR_Obesity (syn)	MAP_NormalElevated_vs_H	0.000492180258689771	0.000948505632867811	51.89007230264535	full_population	['Depression', 'WHR_Obesity']	{'WHR_Obesity', 'Depression'}
Memory_Complaints-WHR_Obesity (syn)	MAP_NormalElevated_vs_H	0.00023565262237807983	0.00045426292150562786	51.8758215169803	full_population	['Memory_Complaints', 'WHR_Obesity']	{'WHR_Obesity', 'Memory_Complaints'}
Memory_Problems-WHR_Obesity (syn)	MAP_NormalElevated_vs_H	0.00023565262237807983	0.00045426292150562786	51.8758215169803	full_population	['Memory_Problems', 'WHR_Obesity']	{'Memory_Problems', 'WHR_Obesity'}
Pain-BMI (syn)	grip_category	0.01434018003478979	0.0276598747946199	51.84470335194391	full_population	['Pain', 'BMI']	{'Pain', 'BMI'}
Alcohol_Use-MAP_NormalElevated_vs_H (syn)	BMI	0.0035566807559071693	0.006888529674187851	51.63192907819617	full_population	['Alcohol_Use', 'MAP_NormalElevated_vs_H']	{'Alcohol_Use', 'MAP_NormalElevated_vs_H'}
Sleep-Health_vs_Peers (syn)	MAP_NormalElevated_vs_H	0.002245741029526368	0.004360543134935146	51.50140613297176	full_population	['Sleep', 'Health_vs_Peers']	{'Health_vs_Peers', 'Sleep'}
Sleep-functionality_state (syn)	WHR_Obesity	0.0021026204707080554	0.004088769876492743	51.42428002114996	full_population	['Sleep', 'functionality_state']	{'Sleep', 'functionality_state'}
Depression-MAP_NormalElevated_vs_H (syn)	BMI	0.0006153083570632152	0.0012028863031140462	51.15266135047823	full_population	['Depression', 'MAP_NormalElevated_vs_H']	{'Depression', 'MAP_NormalElevated_vs_H'}
Memory_Complaints-grip_category (syn)	Pain	0.014189624361136166	0.027748738123489776	51.13610679515696	full_population	['Memory_Complaints', 'grip_category']	{'grip_category', 'Memory_Complaints'}
Memory_Problems-grip_category (syn)	Pain	0.014189624361136166	0.027748738123489776	51.13610679515696	full_population	['Memory_Problems', 'grip_category']	{'Memory_Problems', 'grip_category'}
Sleep-Pain (syn)	grip_category	0.013818757076384653	0.02738325042537799	50.46426871069271	full_population	['Sleep', 'Pain']	{'Pain', 'Sleep'}
Pain-Alcohol_Use (syn)	grip_category	0.017351409845437014	0.0344599032782298	50.352462412159014	full_population	['Pain', 'Alcohol_Use']	{'Alcohol_Use', 'Pain'}
Hearing-BMI (syn)	Physical_Activity	0.01270658126297129	0.02530921331530759	50.20535843872342	full_population	['Hearing', 'BMI']	{'Hearing', 'BMI'}
grip_category-functionality_state (syn)	WHR_Obesity	0.0020495131825223807	0.004085727023644977	50.162753670556285	full_population	['grip_category', 'functionality_state']	{'grip_category', 'functionality_state'}
Depression-Hearing (syn)	MAP_NormalElevated_vs_H	0.0004567472772573969	0.0009130726514354366	50.02310347805806	full_population	['Depression', 'Hearing']	{'Hearing', 'Depression'}
Physical_Activity-Memory_Complaints (syn)	Hearing	0.012254205873978324	0.024556739910915462	49.90159898436411	full_population	['Physical_Activity', 'Memory_Complaints']	{'Physical_Activity', 'Memory_Complaints'}
Physical_Activity-Memory_Problems (syn)	Hearing	0.012254205873978324	0.024556739910915462	49.90159898436411	full_population	['Physical_Activity', 'Memory_Problems']	{'Memory_Problems', 'Physical_Activity'}
Anxiety-Sleep (syn)	MMSE_Spell	0.0031943746248885418	0.006410217430013095	49.83254717589223	full_population	['Anxiety', 'Sleep']	{'Sleep', 'Anxiety'}
Pain-WHR_Obesity (syn)	BMI	0.03333518849009921	0.06692669322232428	49.80850970682625	full_population	['Pain', 'WHR_Obesity']	{'WHR_Obesity', 'Pain'}
Alcohol_Use-Memory_Complaints (syn)	General_Health	0.023069734008813098	0.046358909714122154	49.763323061468476	full_population	['Alcohol_Use', 'Memory_Complaints']	{'Alcohol_Use', 'Memory_Complaints'}
Alcohol_Use-Memory_Problems (syn)	General_Health	0.023069734008813098	0.046358909714122154	49.763323061468476	full_population	['Alcohol_Use', 'Memory_Problems']	{'Memory_Problems', 'Alcohol_Use'}
Physical_Activity-Alcohol_Use (syn)	BMI	0.0033960085028973486	0.006866451585505038	49.45798365587059	full_population	['Physical_Activity', 'Alcohol_Use']	{'Alcohol_Use', 'Physical_Activity'}
Physical_Activity-grip_category (syn)	BMI	0.01186538945199549	0.024004515345179972	49.42982302026782	full_population	['Physical_Activity', 'grip_category']	{'Physical_Activity', 'grip_category'}
Sleep-BMI (syn)	Physical_Activity	0.014610244585851466	0.029561783967984395	49.422743233880794	full_population	['Sleep', 'BMI']	{'Sleep', 'BMI'}
Sleep-BMI (syn)	Alcohol_Use	0.007758841676436452	0.01570208136411684	49.41282302973754	full_population	['Sleep', 'BMI']	{'Sleep', 'BMI'}
Hearing-Alcohol_Use (syn)	Anxiety	0.008180510392232433	0.01660204394407217	49.27411600517608	full_population	['Hearing', 'Alcohol_Use']	{'Hearing', 'Alcohol_Use'}
Sleep-BMI (syn)	grip_category	0.01154522261125399	0.023498715631124233	49.13129207777744	full_population	['Sleep', 'BMI']	{'Sleep', 'BMI'}
Health_vs_Peers-BMI (syn)	MAP_NormalElevated_vs_H	0.002042340734870942	0.004157142840279722	49.128471484841235	full_population	['Health_vs_Peers', 'BMI']	{'Health_vs_Peers', 'BMI'}
Health_vs_Peers-Memory_Problems (syn)	grip_category	0.0021533261206865576	0.004386512527211075	49.08970639725114	full_population	['Health_vs_Peers', 'Memory_Problems']	{'Memory_Problems', 'Health_vs_Peers'}
Health_vs_Peers-Memory_Complaints (syn)	grip_category	0.0021533261206865576	0.004386512527211075	49.08970639725114	full_population	['Health_vs_Peers', 'Memory_Complaints']	{'Health_vs_Peers', 'Memory_Complaints'}
MMSE_Spell-grip_category (syn)	Alcohol_Use	0.017503415193312603	0.03566714105188348	49.07434315481335	full_population	['MMSE_Spell', 'grip_category']	{'MMSE_Spell', 'grip_category'}
Anxiety-Memory_Complaints (syn)	BMI	0.0011027248767507833	0.002253702008051717	48.929489027880315	full_population	['Anxiety', 'Memory_Complaints']	{'Memory_Complaints', 'Anxiety'}
Anxiety-Memory_Problems (syn)	BMI	0.0011027248767507833	0.002253702008051717	48.929489027880315	full_population	['Anxiety', 'Memory_Problems']	{'Memory_Problems', 'Anxiety'}
Pain-Memory_Problems (syn)	MAP_NormalElevated_vs_H	0.0002247819652571559	0.0004596953740676582	48.898026375195236	full_population	['Pain', 'Memory_Problems']	{'Memory_Problems', 'Pain'}
Pain-Memory_Complaints (syn)	MAP_NormalElevated_vs_H	0.0002247819652571559	0.0004596953740676582	48.898026375195236	full_population	['Pain', 'Memory_Complaints']	{'Pain', 'Memory_Complaints'}
Health_vs_Peers-grip_category (syn)	BMI	0.011611761989040549	0.023750887882225034	48.889801706026724	full_population	['Health_vs_Peers', 'grip_category']	{'grip_category', 'Health_vs_Peers'}
MMSE_Spell-BMI (syn)	grip_category	0.013151076201445658	0.026963019324357233	48.774493847451055	full_population	['MMSE_Spell', 'BMI']	{'MMSE_Spell', 'BMI'}
Sleep-MMSE_Spell (syn)	grip_category	0.013403487662243963	0.02752780384909128	48.69072642235652	full_population	['Sleep', 'MMSE_Spell']	{'MMSE_Spell', 'Sleep'}
MMSE_Spell-BMI (syn)	Anxiety	0.001765275328323399	0.003628765396323879	48.64671962843647	full_population	['MMSE_Spell', 'BMI']	{'MMSE_Spell', 'BMI'}
Sleep-BMI (syn)	functionality_state	0.029394878462124494	0.0605641720549389	48.53509503186116	full_population	['Sleep', 'BMI']	{'Sleep', 'BMI'}
Alcohol_Use-grip_category (syn)	functionality_state	0.054167368985995716	0.11197257122631829	48.375569474521534	full_population	['Alcohol_Use', 'grip_category']	{'Alcohol_Use', 'grip_category'}
Memory_Complaints-grip_category (syn)	Depression	0.008512230530174435	0.017672042252625753	48.167780545622385	full_population	['Memory_Complaints', 'grip_category']	{'grip_category', 'Memory_Complaints'}
Memory_Problems-grip_category (syn)	Depression	0.008512230530174435	0.017672042252625753	48.167780545622385	full_population	['Memory_Problems', 'grip_category']	{'Memory_Problems', 'grip_category'}
Anxiety-Hearing (syn)	WHR_Obesity	0.0009646479121124473	0.002003415424729465	48.15016896671395	full_population	['Anxiety', 'Hearing']	{'Hearing', 'Anxiety'}
General_Health-WHR_Obesity (syn)	MAP_NormalElevated_vs_H	7.483616531544078e-05	0.00015578581687297646	48.037855318023055	full_population	['General_Health', 'WHR_Obesity']	{'General_Health', 'WHR_Obesity'}
MMSE_Spell-Pain (syn)	grip_category	0.012678073201320342	0.02649001632423191	47.85981649140395	full_population	['MMSE_Spell', 'Pain']	{'Pain', 'MMSE_Spell'}
Depression-BMI (syn)	Pain	0.03325269297116023	0.06962308256662084	47.76101796317542	full_population	['Depression', 'BMI']	{'BMI', 'Depression'}
Health_vs_Peers-Physical_Activity (syn)	Sleep	0.013186142552050622	0.027705796680746693	47.59344300398311	full_population	['Health_vs_Peers', 'Physical_Activity']	{'Physical_Activity', 'Health_vs_Peers'}
Sleep-General_Health (syn)	MMSE_Spell	0.004428783830081196	0.009351890149923384	47.35709850181975	full_population	['Sleep', 'General_Health']	{'General_Health', 'Sleep'}
Depression-Memory_Complaints (syn)	MMSE_Spell	0.005038822220858736	0.010641753792800034	47.34954706683674	full_population	['Depression', 'Memory_Complaints']	{'Memory_Complaints', 'Depression'}
Depression-Memory_Problems (syn)	MMSE_Spell	0.005038822220858736	0.010641753792800034	47.34954706683674	full_population	['Depression', 'Memory_Problems']	{'Memory_Problems', 'Depression'}
Pain-grip_category (syn)	Hearing	0.006242282754749971	0.013189746751582694	47.32678247973892	full_population	['Pain', 'grip_category']	{'Pain', 'grip_category'}
MMSE_Spell-Pain (syn)	Alcohol_Use	0.017636539518437647	0.03735528618295694	47.2129685529867	full_population	['MMSE_Spell', 'Pain']	{'Pain', 'MMSE_Spell'}
BMI-grip_category (syn)	General_Health	0.01804062634626258	0.03824743236797957	47.16820248923702	full_population	['BMI', 'grip_category']	{'grip_category', 'BMI'}
Sleep-Alcohol_Use (syn)	Health_vs_Peers	0.012174049597537198	0.025842253545672645	47.10908658186962	full_population	['Sleep', 'Alcohol_Use']	{'Alcohol_Use', 'Sleep'}
MMSE_Spell-Health_vs_Peers (syn)	functionality_state	0.042232379145229135	0.08980403642610069	47.02726160864936	full_population	['MMSE_Spell', 'Health_vs_Peers']	{'MMSE_Spell', 'Health_vs_Peers'}
BMI-WHR_Obesity (syn)	Anxiety	0.0007402946310757961	0.0015747206196815517	47.01117276444264	full_population	['BMI', 'WHR_Obesity']	{'WHR_Obesity', 'BMI'}
Hearing-MAP_NormalElevated_vs_H (syn)	BMI	0.0018055864420849597	0.0038577050655247387	46.80467820676585	full_population	['Hearing', 'MAP_NormalElevated_vs_H']	{'Hearing', 'MAP_NormalElevated_vs_H'}
Health_vs_Peers-WHR_Obesity (syn)	grip_category	0.001955592706264028	0.004193725565636857	46.63139434511501	full_population	['Health_vs_Peers', 'WHR_Obesity']	{'WHR_Obesity', 'Health_vs_Peers'}
Depression-MMSE_Spell (syn)	Hearing	0.004782363137196875	0.010264132325107655	46.59296066846756	full_population	['Depression', 'MMSE_Spell']	{'MMSE_Spell', 'Depression'}
Physical_Activity-WHR_Obesity (syn)	MAP_NormalElevated_vs_H	0.00027953771570456484	0.0006002705982164468	46.56861697626719	full_population	['Physical_Activity', 'WHR_Obesity']	{'WHR_Obesity', 'Physical_Activity'}
General_Health-functionality_state (syn)	MAP_NormalElevated_vs_H	0.000466448200923078	0.0010017367477623315	46.563950255895556	full_population	['General_Health', 'functionality_state']	{'General_Health', 'functionality_state'}
BMI-Alcohol_Use (syn)	General_Health	0.018999650094336476	0.04099526145313574	46.34596638944764	full_population	['BMI', 'Alcohol_Use']	{'Alcohol_Use', 'BMI'}
Depression-Sleep (syn)	MMSE_Spell	0.004864596398591567	0.010500546013745797	46.327080441565045	full_population	['Depression', 'Sleep']	{'Sleep', 'Depression'}
MMSE_Spell-Memory_Complaints (syn)	MAP_NormalElevated_vs_H	0.0006223199253312384	0.0013474075866446841	46.1864644001998	full_population	['MMSE_Spell', 'Memory_Complaints']	{'MMSE_Spell', 'Memory_Complaints'}
MMSE_Spell-Memory_Problems (syn)	MAP_NormalElevated_vs_H	0.0006223199253312384	0.0013474075866446841	46.1864644001998	full_population	['MMSE_Spell', 'Memory_Problems']	{'Memory_Problems', 'MMSE_Spell'}
Anxiety-BMI (syn)	Pain	0.03234897556535146	0.0700408029220567	46.18590052622652	full_population	['Anxiety', 'BMI']	{'BMI', 'Anxiety'}
Anxiety-Hearing (syn)	grip_category	0.0048295446909381486	0.010487851067152035	46.04894425002172	full_population	['Anxiety', 'Hearing']	{'Hearing', 'Anxiety'}
Anxiety-BMI (syn)	functionality_state	0.026473211495833832	0.05755759209128024	45.99429985509145	full_population	['Anxiety', 'BMI']	{'BMI', 'Anxiety'}
BMI-Alcohol_Use (syn)	grip_category	0.014556599597446504	0.03166509303023928	45.970493702782925	full_population	['BMI', 'Alcohol_Use']	{'Alcohol_Use', 'BMI'}
WHR_Obesity-functionality_state (syn)	BMI	0.027910466076015765	0.06076991348689328	45.92809907823126	full_population	['WHR_Obesity', 'functionality_state']	{'WHR_Obesity', 'functionality_state'}
MMSE_Spell-Health_vs_Peers (syn)	Memory_Complaints	0.005269079729902172	0.011479944840331761	45.898127588476285	full_population	['MMSE_Spell', 'Health_vs_Peers']	{'MMSE_Spell', 'Health_vs_Peers'}
MMSE_Spell-Health_vs_Peers (syn)	Memory_Problems	0.005269079729902155	0.011479944840331756	45.89812758847616	full_population	['MMSE_Spell', 'Health_vs_Peers']	{'MMSE_Spell', 'Health_vs_Peers'}
MMSE_Spell-grip_category (syn)	Physical_Activity	0.04738721612417607	0.1032489878867145	45.896058735384074	full_population	['MMSE_Spell', 'grip_category']	{'MMSE_Spell', 'grip_category'}
Depression-MMSE_Spell (syn)	functionality_state	0.03653291478081014	0.07962000246234471	45.88409149834921	full_population	['Depression', 'MMSE_Spell']	{'MMSE_Spell', 'Depression'}
Sleep-Alcohol_Use (syn)	MAP_NormalElevated_vs_H	0.0025254666901961347	0.0055133665723101685	45.80625389357946	full_population	['Sleep', 'Alcohol_Use']	{'Alcohol_Use', 'Sleep'}
Hearing-MAP_NormalElevated_vs_H (syn)	Alcohol_Use	0.004566862331078841	0.010024041925775044	45.559090483609864	full_population	['Hearing', 'MAP_NormalElevated_vs_H']	{'Hearing', 'MAP_NormalElevated_vs_H'}
Memory_Complaints-MAP_NormalElevated_vs_H (syn)	grip_category	0.0019093996137874124	0.004204624113018491	45.4118980071362	full_population	['Memory_Complaints', 'MAP_NormalElevated_vs_H']	{'Memory_Complaints', 'MAP_NormalElevated_vs_H'}
Memory_Problems-MAP_NormalElevated_vs_H (syn)	grip_category	0.0019093996137874124	0.004204624113018491	45.4118980071362	full_population	['Memory_Problems', 'MAP_NormalElevated_vs_H']	{'Memory_Problems', 'MAP_NormalElevated_vs_H'}
Depression-Alcohol_Use (syn)	Hearing	0.0043306372751082374	0.009570588999716974	45.249433187824756	full_population	['Depression', 'Alcohol_Use']	{'Alcohol_Use', 'Depression'}
MMSE_Spell-Alcohol_Use (syn)	grip_category	0.01411488773343753	0.03122338116623031	45.206147464591396	full_population	['MMSE_Spell', 'Alcohol_Use']	{'Alcohol_Use', 'MMSE_Spell'}
Sleep-Hearing (syn)	Physical_Activity	0.012316088748569983	0.027267628130702916	45.1674369678757	full_population	['Sleep', 'Hearing']	{'Hearing', 'Sleep'}
MMSE_Spell-grip_category (syn)	Depression	0.007255787005532225	0.0161021590766526	45.060957173456245	full_population	['MMSE_Spell', 'grip_category']	{'MMSE_Spell', 'grip_category'}
Alcohol_Use-grip_category (syn)	Physical_Activity	0.04562473683698921	0.10146141135065358	44.96757558330112	full_population	['Alcohol_Use', 'grip_category']	{'Alcohol_Use', 'grip_category'}
General_Health-Alcohol_Use (syn)	Hearing	0.0045963913438646425	0.010224926433384345	44.95280600608962	full_population	['General_Health', 'Alcohol_Use']	{'General_Health', 'Alcohol_Use'}
WHR_Obesity-MAP_NormalElevated_vs_H (syn)	Depression	0.00028942440273325764	0.0006439078854609036	44.948106595416235	full_population	['WHR_Obesity', 'MAP_NormalElevated_vs_H']	{'WHR_Obesity', 'MAP_NormalElevated_vs_H'}
Depression-BMI (syn)	grip_category	0.009733854406797967	0.021672644900566456	44.91308952578997	full_population	['Depression', 'BMI']	{'BMI', 'Depression'}
BMI-Memory_Complaints (syn)	General_Health	0.018971328784290645	0.0422605044895997	44.8913921246716	full_population	['BMI', 'Memory_Complaints']	{'Memory_Complaints', 'BMI'}
BMI-Memory_Problems (syn)	General_Health	0.018971328784290645	0.0422605044895997	44.8913921246716	full_population	['BMI', 'Memory_Problems']	{'Memory_Problems', 'BMI'}
Health_vs_Peers-grip_category (syn)	MAP_NormalElevated_vs_H	0.0023530904399278294	0.005250936511372524	44.81277644152592	full_population	['Health_vs_Peers', 'grip_category']	{'grip_category', 'Health_vs_Peers'}
WHR_Obesity-MAP_NormalElevated_vs_H (syn)	Physical_Activity	0.0009318338540190905	0.002079499492882699	44.81048719696195	full_population	['WHR_Obesity', 'MAP_NormalElevated_vs_H']	{'WHR_Obesity', 'MAP_NormalElevated_vs_H'}
Health_vs_Peers-grip_category (syn)	functionality_state	0.044015996910575624	0.09825621401025378	44.79716357276113	full_population	['Health_vs_Peers', 'grip_category']	{'grip_category', 'Health_vs_Peers'}
Health_vs_Peers-grip_category (syn)	Alcohol_Use	0.013852593796341031	0.03099001395914091	44.70018572629596	full_population	['Health_vs_Peers', 'grip_category']	{'grip_category', 'Health_vs_Peers'}
Anxiety-Sleep (syn)	Alcohol_Use	0.006785664721421593	0.01522509546447662	44.568946955071574	full_population	['Anxiety', 'Sleep']	{'Sleep', 'Anxiety'}
Health_vs_Peers-Physical_Activity (syn)	BMI	0.007962454222519002	0.017869694110722666	44.558424857094515	full_population	['Health_vs_Peers', 'Physical_Activity']	{'Physical_Activity', 'Health_vs_Peers'}
Alcohol_Use-Memory_Problems (syn)	Anxiety	0.007375487725652764	0.01655978667539127	44.53854309979206	full_population	['Alcohol_Use', 'Memory_Problems']	{'Memory_Problems', 'Alcohol_Use'}
Alcohol_Use-Memory_Complaints (syn)	Anxiety	0.007375487725652764	0.01655978667539127	44.53854309979206	full_population	['Alcohol_Use', 'Memory_Complaints']	{'Alcohol_Use', 'Memory_Complaints'}
Memory_Complaints-grip_category (syn)	General_Health	0.018673474488059998	0.04196265019336904	44.50022675405471	full_population	['Memory_Complaints', 'grip_category']	{'grip_category', 'Memory_Complaints'}
Memory_Problems-grip_category (syn)	General_Health	0.018673474488059998	0.04196265019336904	44.50022675405471	full_population	['Memory_Problems', 'grip_category']	{'Memory_Problems', 'grip_category'}
Pain-grip_category (syn)	Alcohol_Use	0.016256023227998132	0.036532748777194035	44.49712592704256	full_population	['Pain', 'grip_category']	{'Pain', 'grip_category'}
Memory_Problems-WHR_Obesity (syn)	Alcohol_Use	0.0007969303549816658	0.00179141567017848	44.486065866682246	full_population	['Memory_Problems', 'WHR_Obesity']	{'Memory_Problems', 'WHR_Obesity'}
Memory_Complaints-WHR_Obesity (syn)	Alcohol_Use	0.0007969303549816658	0.00179141567017848	44.486065866682246	full_population	['Memory_Complaints', 'WHR_Obesity']	{'WHR_Obesity', 'Memory_Complaints'}
Alcohol_Use-grip_category (syn)	General_Health	0.01758065776295179	0.03957626912175104	44.42222107613853	full_population	['Alcohol_Use', 'grip_category']	{'Alcohol_Use', 'grip_category'}
Anxiety-BMI (syn)	Physical_Activity	0.0119920622977327	0.027079777388489733	44.28419822546226	full_population	['Anxiety', 'BMI']	{'BMI', 'Anxiety'}
Sleep-BMI (syn)	Health_vs_Peers	0.01058523835238828	0.023933539886351392	44.227633700039235	full_population	['Sleep', 'BMI']	{'Sleep', 'BMI'}
Alcohol_Use-Memory_Problems (syn)	Sleep	0.006441096430563161	0.014604764861654271	44.10270546343861	full_population	['Alcohol_Use', 'Memory_Problems']	{'Memory_Problems', 'Alcohol_Use'}
Alcohol_Use-Memory_Complaints (syn)	Sleep	0.006441096430563161	0.014604764861654271	44.10270546343861	full_population	['Alcohol_Use', 'Memory_Complaints']	{'Alcohol_Use', 'Memory_Complaints'}
Alcohol_Use-grip_category (syn)	MMSE_Spell	0.014263486378539044	0.03235680513721283	44.0818749504256	full_population	['Alcohol_Use', 'grip_category']	{'Alcohol_Use', 'grip_category'}
Physical_Activity-Memory_Complaints (syn)	Anxiety	0.011900917846126588	0.027065577915944487	43.970677009322934	full_population	['Physical_Activity', 'Memory_Complaints']	{'Physical_Activity', 'Memory_Complaints'}
Physical_Activity-Memory_Problems (syn)	Anxiety	0.011900917846126588	0.027065577915944487	43.970677009322934	full_population	['Physical_Activity', 'Memory_Problems']	{'Memory_Problems', 'Physical_Activity'}
Pain-Hearing (syn)	Memory_Complaints	0.01057226645480013	0.024109669281103238	43.850731967885174	full_population	['Pain', 'Hearing']	{'Hearing', 'Pain'}
Pain-Hearing (syn)	Memory_Problems	0.010572266454800154	0.024109669281103335	43.8507319678851	full_population	['Pain', 'Hearing']	{'Hearing', 'Pain'}
Anxiety-Physical_Activity (syn)	Health_vs_Peers	0.01582325328705976	0.03610614273860621	43.824269464655025	full_population	['Anxiety', 'Physical_Activity']	{'Physical_Activity', 'Anxiety'}
BMI-Alcohol_Use (syn)	Health_vs_Peers	0.010607025633925909	0.024225861333965922	43.78389477138757	full_population	['BMI', 'Alcohol_Use']	{'Alcohol_Use', 'BMI'}
Hearing-General_Health (syn)	WHR_Obesity	0.0007976337119729871	0.0018364012245900049	43.43461011092861	full_population	['Hearing', 'General_Health']	{'Hearing', 'General_Health'}
MMSE_Spell-General_Health (syn)	grip_category	0.01440388484129445	0.03336975061859289	43.16449651040821	full_population	['MMSE_Spell', 'General_Health']	{'General_Health', 'MMSE_Spell'}
Depression-grip_category (syn)	Alcohol_Use	0.012982667588230034	0.0301153873355382	43.10974799553585	full_population	['Depression', 'grip_category']	{'grip_category', 'Depression'}
Sleep-Health_vs_Peers (syn)	Memory_Complaints	0.004838943320690721	0.011238219647528427	43.05791728990568	full_population	['Sleep', 'Health_vs_Peers']	{'Health_vs_Peers', 'Sleep'}
Sleep-Health_vs_Peers (syn)	Memory_Problems	0.004838943320690326	0.01123821964752821	43.057917289903	full_population	['Sleep', 'Health_vs_Peers']	{'Health_vs_Peers', 'Sleep'}
MMSE_Spell-grip_category (syn)	Pain	0.00988967629999574	0.022977114033611398	43.04142063067153	full_population	['MMSE_Spell', 'grip_category']	{'MMSE_Spell', 'grip_category'}
Sleep-MMSE_Spell (syn)	functionality_state	0.031756131494178726	0.07450524997777447	42.622676259259364	full_population	['Sleep', 'MMSE_Spell']	{'MMSE_Spell', 'Sleep'}
MMSE_Spell-BMI (syn)	functionality_state	0.03283687525137803	0.07708347318584959	42.5991122276078	full_population	['MMSE_Spell', 'BMI']	{'MMSE_Spell', 'BMI'}
Hearing-Health_vs_Peers (syn)	Physical_Activity	0.015051020322459883	0.03533569675416179	42.594378220905455	full_population	['Hearing', 'Health_vs_Peers']	{'Hearing', 'Health_vs_Peers'}
Hearing-BMI (syn)	functionality_state	0.02298111734226941	0.05398528160858196	42.56922749591833	full_population	['Hearing', 'BMI']	{'Hearing', 'BMI'}
Sleep-Health_vs_Peers (syn)	Physical_Activity	0.01500199580081125	0.03531947749716963	42.475135148908855	full_population	['Sleep', 'Health_vs_Peers']	{'Health_vs_Peers', 'Sleep'}
Depression-BMI (syn)	functionality_state	0.0310780268122432	0.07322797666360248	42.440100393611374	full_population	['Depression', 'BMI']	{'BMI', 'Depression'}
Depression-Hearing (syn)	MMSE_Spell	0.004318876785048782	0.010181980087061886	42.41686536528121	full_population	['Depression', 'Hearing']	{'Hearing', 'Depression'}
Anxiety-WHR_Obesity (syn)	MAP_NormalElevated_vs_H	0.00011672265093646894	0.0002755873452617557	42.35414032730878	full_population	['Anxiety', 'WHR_Obesity']	{'WHR_Obesity', 'Anxiety'}
Alcohol_Use-grip_category (syn)	Pain	0.01429763377496537	0.03386534629478851	42.219068573840666	full_population	['Alcohol_Use', 'grip_category']	{'Alcohol_Use', 'grip_category'}
Depression-MMSE_Spell (syn)	grip_category	0.010089607180747329	0.023901550303658904	42.21319141462882	full_population	['Depression', 'MMSE_Spell']	{'MMSE_Spell', 'Depression'}
Pain-grip_category (syn)	MMSE_Spell	0.010092027344809539	0.023916655945163158	42.19664892930202	full_population	['Pain', 'grip_category']	{'Pain', 'grip_category'}
Anxiety-Hearing (syn)	Physical_Activity	0.011090895782016857	0.026284790705637894	42.19510783335985	full_population	['Anxiety', 'Hearing']	{'Hearing', 'Anxiety'}
Depression-BMI (syn)	MAP_NormalElevated_vs_H	0.0005382277658578821	0.0012762710584953538	42.17190088854792	full_population	['Depression', 'BMI']	{'BMI', 'Depression'}
General_Health-Alcohol_Use (syn)	grip_category	0.014348367397537825	0.03412762441852447	42.043264487373854	full_population	['General_Health', 'Alcohol_Use']	{'General_Health', 'Alcohol_Use'}
Alcohol_Use-functionality_state (syn)	MAP_NormalElevated_vs_H	0.002214782130909616	0.005276955380854477	41.97083300998055	full_population	['Alcohol_Use', 'functionality_state']	{'Alcohol_Use', 'functionality_state'}
Hearing-Memory_Problems (syn)	MMSE_Spell	0.004049161930334773	0.009666691198290379	41.887775737068075	full_population	['Hearing', 'Memory_Problems']	{'Hearing', 'Memory_Problems'}
Hearing-Memory_Complaints (syn)	MMSE_Spell	0.004049161930334773	0.009666691198290379	41.887775737068075	full_population	['Hearing', 'Memory_Complaints']	{'Hearing', 'Memory_Complaints'}
Hearing-General_Health (syn)	MMSE_Spell	0.0039020140762818937	0.00934158976202347	41.77034290399714	full_population	['Hearing', 'General_Health']	{'Hearing', 'General_Health'}
General_Health-grip_category (syn)	Alcohol_Use	0.015788423553565415	0.03779849744022193	41.769976646650306	full_population	['General_Health', 'grip_category']	{'General_Health', 'grip_category'}
Depression-Health_vs_Peers (syn)	Alcohol_Use	0.010045898172805903	0.024139911400847487	41.615306725828404	full_population	['Depression', 'Health_vs_Peers']	{'Health_vs_Peers', 'Depression'}
BMI-grip_category (syn)	functionality_state	0.03858134823457269	0.09278323264566943	41.582241892682575	full_population	['BMI', 'grip_category']	{'grip_category', 'BMI'}
Health_vs_Peers-Alcohol_Use (syn)	MAP_NormalElevated_vs_H	0.0023088007345999965	0.005555825488097686	41.55639408664237	full_population	['Health_vs_Peers', 'Alcohol_Use']	{'Alcohol_Use', 'Health_vs_Peers'}
Anxiety-MAP_NormalElevated_vs_H (syn)	grip_category	0.0026749196749530683	0.0064523315977143975	41.456636790034196	full_population	['Anxiety', 'MAP_NormalElevated_vs_H']	{'Anxiety', 'MAP_NormalElevated_vs_H'}
Hearing-BMI (syn)	Alcohol_Use	0.0039497924043404645	0.009533433162115017	41.430955010379414	full_population	['Hearing', 'BMI']	{'Hearing', 'BMI'}
General_Health-grip_category (syn)	Hearing	0.004043534289214968	0.009761415009020585	41.423648984069544	full_population	['General_Health', 'grip_category']	{'General_Health', 'grip_category'}
Physical_Activity-grip_category (syn)	Sleep	0.010152171027273458	0.024671825155969527	41.14884473724096	full_population	['Physical_Activity', 'grip_category']	{'Physical_Activity', 'grip_category'}
BMI-WHR_Obesity (syn)	Sleep	0.0010177568327276705	0.0024766091484963726	41.09476997392111	full_population	['BMI', 'WHR_Obesity']	{'WHR_Obesity', 'BMI'}
Sleep-Hearing (syn)	Alcohol_Use	0.005536592384438666	0.013479832072119051	41.07315547268761	full_population	['Sleep', 'Hearing']	{'Hearing', 'Sleep'}
MMSE_Spell-Hearing (syn)	Pain	0.007592440362612979	0.018518887278949132	40.99836155514316	full_population	['MMSE_Spell', 'Hearing']	{'Hearing', 'MMSE_Spell'}
MMSE_Spell-Physical_Activity (syn)	WHR_Obesity	0.0007107579963012507	0.001735002479957033	40.96582019403526	full_population	['MMSE_Spell', 'Physical_Activity']	{'Physical_Activity', 'MMSE_Spell'}
MMSE_Spell-Memory_Problems (syn)	Pain	0.009480794870983125	0.02314898531426851	40.95555266147833	full_population	['MMSE_Spell', 'Memory_Problems']	{'Memory_Problems', 'MMSE_Spell'}
MMSE_Spell-Memory_Complaints (syn)	Pain	0.009480794870983125	0.02314898531426851	40.95555266147833	full_population	['MMSE_Spell', 'Memory_Complaints']	{'MMSE_Spell', 'Memory_Complaints'}
Alcohol_Use-Memory_Complaints (syn)	BMI	0.00233067761849175	0.005700157239273064	40.88795309774611	full_population	['Alcohol_Use', 'Memory_Complaints']	{'Alcohol_Use', 'Memory_Complaints'}
Alcohol_Use-Memory_Problems (syn)	BMI	0.00233067761849175	0.005700157239273064	40.88795309774611	full_population	['Alcohol_Use', 'Memory_Problems']	{'Memory_Problems', 'Alcohol_Use'}
General_Health-BMI (syn)	grip_category	0.012745858266700171	0.031185705029694803	40.870835706820344	full_population	['General_Health', 'BMI']	{'General_Health', 'BMI'}
Sleep-MMSE_Spell (syn)	Memory_Complaints	0.00442259970654612	0.010821876033383821	40.867218335370694	full_population	['Sleep', 'MMSE_Spell']	{'MMSE_Spell', 'Sleep'}
Sleep-MMSE_Spell (syn)	Memory_Problems	0.004422599706545785	0.010821876033383665	40.867218335368186	full_population	['Sleep', 'MMSE_Spell']	{'MMSE_Spell', 'Sleep'}
Sleep-General_Health (syn)	Anxiety	0.04334461115494263	0.1061311268483775	40.840620882944364	full_population	['Sleep', 'General_Health']	{'General_Health', 'Sleep'}
Alcohol_Use-Memory_Complaints (syn)	Pain	0.01339662364711821	0.032964336166941346	40.63974951375834	full_population	['Alcohol_Use', 'Memory_Complaints']	{'Alcohol_Use', 'Memory_Complaints'}
Alcohol_Use-Memory_Problems (syn)	Pain	0.01339662364711821	0.032964336166941346	40.63974951375834	full_population	['Alcohol_Use', 'Memory_Problems']	{'Memory_Problems', 'Alcohol_Use'}
MMSE_Spell-grip_category (syn)	functionality_state	0.03700746995867368	0.09120935436977043	40.57420449293202	full_population	['MMSE_Spell', 'grip_category']	{'MMSE_Spell', 'grip_category'}
Anxiety-MMSE_Spell (syn)	WHR_Obesity	0.00037403623972937953	0.000926133489231725	40.38686043408944	full_population	['Anxiety', 'MMSE_Spell']	{'MMSE_Spell', 'Anxiety'}
Health_vs_Peers-grip_category (syn)	Sleep	0.009312790928273102	0.023061064435105867	40.38317899192995	full_population	['Health_vs_Peers', 'grip_category']	{'grip_category', 'Health_vs_Peers'}
Depression-Health_vs_Peers (syn)	functionality_state	0.03211812980642016	0.07968978708729171	40.30394731916921	full_population	['Depression', 'Health_vs_Peers']	{'Health_vs_Peers', 'Depression'}
Sleep-Hearing (syn)	MMSE_Spell	0.003732997553052589	0.009265899332423586	40.28748229532283	full_population	['Sleep', 'Hearing']	{'Hearing', 'Sleep'}
General_Health-grip_category (syn)	BMI	0.012898424170776948	0.03210264392222291	40.178697436967404	full_population	['General_Health', 'grip_category']	{'General_Health', 'grip_category'}
Depression-MMSE_Spell (syn)	MAP_NormalElevated_vs_H	0.0005395237744681984	0.0013453796616850005	40.10197194392548	full_population	['Depression', 'MMSE_Spell']	{'MMSE_Spell', 'Depression'}
Alcohol_Use-grip_category (syn)	Anxiety	0.005613542785555772	0.014028293165875812	40.01586450453474	full_population	['Alcohol_Use', 'grip_category']	{'Alcohol_Use', 'grip_category'}
MMSE_Spell-General_Health (syn)	Hearing	0.003762966478861568	0.009444262439365466	39.843942319696815	full_population	['MMSE_Spell', 'General_Health']	{'General_Health', 'MMSE_Spell'}
MMSE_Spell-Health_vs_Peers (syn)	Alcohol_Use	0.011985417088246655	0.03014914294681752	39.75375721090543	full_population	['MMSE_Spell', 'Health_vs_Peers']	{'MMSE_Spell', 'Health_vs_Peers'}
Anxiety-Hearing (syn)	functionality_state	0.017510950444838337	0.04412041152516298	39.689000713085825	full_population	['Anxiety', 'Hearing']	{'Hearing', 'Anxiety'}
Sleep-MAP_NormalElevated_vs_H (syn)	Alcohol_Use	0.0052059457616431635	0.013149185449323553	39.59139356355323	full_population	['Sleep', 'MAP_NormalElevated_vs_H']	{'Sleep', 'MAP_NormalElevated_vs_H'}
Sleep-Health_vs_Peers (syn)	Pain	0.0437593287787819	0.11053038335186452	39.59031666386031	full_population	['Sleep', 'Health_vs_Peers']	{'Health_vs_Peers', 'Sleep'}
Depression-grip_category (syn)	functionality_state	0.0354434414721571	0.08964532588325384	39.53741159724881	full_population	['Depression', 'grip_category']	{'grip_category', 'Depression'}
Depression-Hearing (syn)	Memory_Problems	0.007510476695342567	0.019043324267480666	39.43889517319113	full_population	['Depression', 'Hearing']	{'Hearing', 'Depression'}
Depression-Hearing (syn)	Memory_Complaints	0.007510476695342406	0.019043324267480607	39.4388951731904	full_population	['Depression', 'Hearing']	{'Hearing', 'Depression'}
Health_vs_Peers-Alcohol_Use (syn)	functionality_state	0.0380716323973526	0.09664578935188395	39.392955091644104	full_population	['Health_vs_Peers', 'Alcohol_Use']	{'Alcohol_Use', 'Health_vs_Peers'}
Depression-BMI (syn)	Hearing	0.001995092174671226	0.005074625707766652	39.31506064807424	full_population	['Depression', 'BMI']	{'BMI', 'Depression'}
Depression-Pain (syn)	MAP_NormalElevated_vs_H	0.0002951710114128806	0.0007514963855909203	39.27776860573724	full_population	['Depression', 'Pain']	{'Pain', 'Depression'}
Anxiety-Pain (syn)	Memory_Complaints	0.008719602332360637	0.022257005158663738	39.17688956892951	full_population	['Anxiety', 'Pain']	{'Pain', 'Anxiety'}
Anxiety-Pain (syn)	Memory_Problems	0.008719602332360557	0.02225700515866373	39.17688956892916	full_population	['Anxiety', 'Pain']	{'Pain', 'Anxiety'}
Alcohol_Use-grip_category (syn)	Sleep	0.00746317897786733	0.019071555679257605	39.132512855174944	full_population	['Alcohol_Use', 'grip_category']	{'Alcohol_Use', 'grip_category'}
Anxiety-Alcohol_Use (syn)	Hearing	0.00495303848368163	0.012659916570004627	39.123784554923176	full_population	['Anxiety', 'Alcohol_Use']	{'Alcohol_Use', 'Anxiety'}
Anxiety-Hearing (syn)	BMI	0.0013173786514169012	0.0033694972748566808	39.09718702689662	full_population	['Anxiety', 'Hearing']	{'Hearing', 'Anxiety'}
MMSE_Spell-General_Health (syn)	Physical_Activity	0.050754500796280286	0.12993867139311188	39.06035074248943	full_population	['MMSE_Spell', 'General_Health']	{'General_Health', 'MMSE_Spell'}
Sleep-Alcohol_Use (syn)	grip_category	0.011046430022854934	0.028303314670649338	39.028750347428854	full_population	['Sleep', 'Alcohol_Use']	{'Alcohol_Use', 'Sleep'}
BMI-Memory_Complaints (syn)	MAP_NormalElevated_vs_H	0.00045456570595129176	0.0011652699019773405	39.00947799131699	full_population	['BMI', 'Memory_Complaints']	{'Memory_Complaints', 'BMI'}
BMI-Memory_Problems (syn)	MAP_NormalElevated_vs_H	0.00045456570595129176	0.0011652699019773405	39.00947799131699	full_population	['BMI', 'Memory_Problems']	{'Memory_Problems', 'BMI'}
Depression-MMSE_Spell (syn)	Alcohol_Use	0.011650119432292232	0.029900596109340982	38.962833348505455	full_population	['Depression', 'MMSE_Spell']	{'MMSE_Spell', 'Depression'}
BMI-Alcohol_Use (syn)	Sleep	0.0051585409147877	0.01324875807196165	38.936033753267196	full_population	['BMI', 'Alcohol_Use']	{'Alcohol_Use', 'BMI'}
Sleep-Hearing (syn)	functionality_state	0.019321936524370583	0.049629745921508706	38.93216893539803	full_population	['Sleep', 'Hearing']	{'Hearing', 'Sleep'}
Anxiety-Physical_Activity (syn)	General_Health	0.050599228199715754	0.12996955183650333	38.93160165956995	full_population	['Anxiety', 'Physical_Activity']	{'Physical_Activity', 'Anxiety'}
Sleep-Pain (syn)	MMSE_Spell	0.006862623229964908	0.017669029749461496	38.839841956653345	full_population	['Sleep', 'Pain']	{'Pain', 'Sleep'}
Anxiety-MMSE_Spell (syn)	Memory_Problems	0.005809164069868913	0.014960224138730901	38.830728844693056	full_population	['Anxiety', 'MMSE_Spell']	{'MMSE_Spell', 'Anxiety'}
Anxiety-MMSE_Spell (syn)	Memory_Complaints	0.0058091640698689105	0.01496022413873091	38.83072884469301	full_population	['Anxiety', 'MMSE_Spell']	{'MMSE_Spell', 'Anxiety'}
Anxiety-Hearing (syn)	MAP_NormalElevated_vs_H	0.00010048781188780368	0.0002593525062130904	38.745649060834765	full_population	['Anxiety', 'Hearing']	{'Hearing', 'Anxiety'}
Alcohol_Use-Memory_Complaints (syn)	Depression	0.00880342365297576	0.022734231048041988	38.723208338880525	full_population	['Alcohol_Use', 'Memory_Complaints']	{'Alcohol_Use', 'Memory_Complaints'}
Alcohol_Use-Memory_Problems (syn)	Depression	0.00880342365297576	0.022734231048041988	38.723208338880525	full_population	['Alcohol_Use', 'Memory_Problems']	{'Memory_Problems', 'Alcohol_Use'}
grip_category-functionality_state (syn)	BMI	0.019757842992276876	0.05103789193924213	38.712106322489824	full_population	['grip_category', 'functionality_state']	{'grip_category', 'functionality_state'}
Health_vs_Peers-Alcohol_Use (syn)	Depression	0.010179859605506304	0.026304643880450472	38.69985714983179	full_population	['Health_vs_Peers', 'Alcohol_Use']	{'Alcohol_Use', 'Health_vs_Peers'}
MMSE_Spell-Health_vs_Peers (syn)	MAP_NormalElevated_vs_H	0.001332859767968605	0.0034476618733773837	38.65981691130617	full_population	['MMSE_Spell', 'Health_vs_Peers']	{'MMSE_Spell', 'Health_vs_Peers'}
Anxiety-MMSE_Spell (syn)	Hearing	0.004919211408248039	0.012729904808325901	38.642955169866354	full_population	['Anxiety', 'MMSE_Spell']	{'MMSE_Spell', 'Anxiety'}
General_Health-Memory_Problems (syn)	MMSE_Spell	0.0036149002991095486	0.009356164883039742	38.63656043153332	full_population	['General_Health', 'Memory_Problems']	{'General_Health', 'Memory_Problems'}
General_Health-Memory_Complaints (syn)	MMSE_Spell	0.0036149002991095486	0.009356164883039742	38.63656043153332	full_population	['General_Health', 'Memory_Complaints']	{'General_Health', 'Memory_Complaints'}
MMSE_Spell-BMI (syn)	Sleep	0.0019901713192902524	0.005154243403384348	38.61228823581514	full_population	['MMSE_Spell', 'BMI']	{'MMSE_Spell', 'BMI'}
MMSE_Spell-grip_category (syn)	MAP_NormalElevated_vs_H	0.001498735891945854	0.0039024347824846914	38.40514897706002	full_population	['MMSE_Spell', 'grip_category']	{'MMSE_Spell', 'grip_category'}
Sleep-Pain (syn)	MAP_NormalElevated_vs_H	0.0007095663053189568	0.001847743267588693	38.40178003976394	full_population	['Sleep', 'Pain']	{'Pain', 'Sleep'}
MMSE_Spell-General_Health (syn)	Alcohol_Use	0.01364465433986198	0.03556138485945664	38.36929971593481	full_population	['MMSE_Spell', 'General_Health']	{'General_Health', 'MMSE_Spell'}
Sleep-Hearing (syn)	grip_category	0.007388276163773833	0.019328181636828715	38.225407348697026	full_population	['Sleep', 'Hearing']	{'Hearing', 'Sleep'}
MMSE_Spell-grip_category (syn)	Hearing	0.0035088459805592094	0.009181818780527902	38.215151751856624	full_population	['MMSE_Spell', 'grip_category']	{'MMSE_Spell', 'grip_category'}
MMSE_Spell-Alcohol_Use (syn)	Physical_Activity	0.03417751933003542	0.08945212847512457	38.20760882122522	full_population	['MMSE_Spell', 'Alcohol_Use']	{'Alcohol_Use', 'MMSE_Spell'}
MMSE_Spell-Pain (syn)	Hearing	0.004293720423208367	0.011250983356177038	38.16306794953189	full_population	['MMSE_Spell', 'Pain']	{'Pain', 'MMSE_Spell'}
Hearing-Memory_Complaints (syn)	Anxiety	0.005661844497814159	0.014837052248941145	38.16017092086617	full_population	['Hearing', 'Memory_Complaints']	{'Hearing', 'Memory_Complaints'}
Hearing-Memory_Problems (syn)	Anxiety	0.005661844497814159	0.014837052248941145	38.16017092086617	full_population	['Hearing', 'Memory_Problems']	{'Hearing', 'Memory_Problems'}
Depression-Alcohol_Use (syn)	Health_vs_Peers	0.009716475813376249	0.02546570057358396	38.1551482760122	full_population	['Depression', 'Alcohol_Use']	{'Alcohol_Use', 'Depression'}
Anxiety-Sleep (syn)	Physical_Activity	0.009394820368359785	0.024708856768639112	38.022076279481475	full_population	['Anxiety', 'Sleep']	{'Sleep', 'Anxiety'}
Sleep-Physical_Activity (syn)	Health_vs_Peers	0.012585822737116595	0.03312111884570262	37.999388836315156	full_population	['Sleep', 'Physical_Activity']	{'Physical_Activity', 'Sleep'}
Health_vs_Peers-Physical_Activity (syn)	Pain	0.051132194859704445	0.1347584399858502	37.94359363693538	full_population	['Health_vs_Peers', 'Physical_Activity']	{'Physical_Activity', 'Health_vs_Peers'}
Pain-functionality_state (syn)	MAP_NormalElevated_vs_H	0.00032670372462619804	0.0008619922714654513	37.90100392324601	full_population	['Pain', 'functionality_state']	{'Pain', 'functionality_state'}
Pain-Health_vs_Peers (syn)	General_Health	0.10603972803565546	0.2817848334065318	37.63145331625128	full_population	['Pain', 'Health_vs_Peers']	{'Pain', 'Health_vs_Peers'}
Anxiety-Pain (syn)	Sleep	0.035180156392691335	0.09381926588451664	37.497795427215394	full_population	['Anxiety', 'Pain']	{'Pain', 'Anxiety'}
Depression-grip_category (syn)	Hearing	0.0033986036370717413	0.009071576437040435	37.46431130971677	full_population	['Depression', 'grip_category']	{'grip_category', 'Depression'}
Sleep-Physical_Activity (syn)	Depression	0.02058519285528053	0.054958162668123145	37.45611544474059	full_population	['Sleep', 'Physical_Activity']	{'Physical_Activity', 'Sleep'}
Anxiety-grip_category (syn)	Hearing	0.004649077375536721	0.012415174372661595	37.446734423433156	full_population	['Anxiety', 'grip_category']	{'grip_category', 'Anxiety'}
Anxiety-Hearing (syn)	Alcohol_Use	0.005083515250395464	0.013616343016471414	37.33392471272234	full_population	['Anxiety', 'Hearing']	{'Hearing', 'Anxiety'}
MMSE_Spell-Alcohol_Use (syn)	Hearing	0.0032564256004222747	0.008738194788333053	37.266571406374986	full_population	['MMSE_Spell', 'Alcohol_Use']	{'Alcohol_Use', 'MMSE_Spell'}
Depression-functionality_state (syn)	Sleep	0.0192979188247735	0.051794221414802014	37.25882598026359	full_population	['Depression', 'functionality_state']	{'functionality_state', 'Depression'}
Hearing-Physical_Activity (syn)	BMI	0.0021080926163518474	0.005669559131165564	37.18265508095088	full_population	['Hearing', 'Physical_Activity']	{'Hearing', 'Physical_Activity'}
BMI-grip_category (syn)	Anxiety	0.0023575399502176455	0.006350776879922629	37.12207175268244	full_population	['BMI', 'grip_category']	{'grip_category', 'BMI'}
Anxiety-MMSE_Spell (syn)	functionality_state	0.024972136620326994	0.06773237719329932	36.86883238876998	full_population	['Anxiety', 'MMSE_Spell']	{'MMSE_Spell', 'Anxiety'}
General_Health-WHR_Obesity (syn)	BMI	0.01839669663224048	0.05002630655076342	36.77404529869243	full_population	['General_Health', 'WHR_Obesity']	{'General_Health', 'WHR_Obesity'}
Depression-MMSE_Spell (syn)	Memory_Problems	0.005355825625068916	0.014591655041720771	36.70471656405956	full_population	['Depression', 'MMSE_Spell']	{'MMSE_Spell', 'Depression'}
Depression-MMSE_Spell (syn)	Memory_Complaints	0.005355825625068901	0.014591655041720853	36.704716564059254	full_population	['Depression', 'MMSE_Spell']	{'MMSE_Spell', 'Depression'}
Sleep-BMI (syn)	Pain	0.03156549342741328	0.08611769594561322	36.65389915604356	full_population	['Sleep', 'BMI']	{'Sleep', 'BMI'}
Sleep-Health_vs_Peers (syn)	Alcohol_Use	0.007864132411512579	0.021569569840241914	36.45938453923464	full_population	['Sleep', 'Health_vs_Peers']	{'Health_vs_Peers', 'Sleep'}
Sleep-grip_category (syn)	Hearing	0.003238222390827678	0.00891119519079637	36.338811141429915	full_population	['Sleep', 'grip_category']	{'grip_category', 'Sleep'}
Health_vs_Peers-functionality_state (syn)	General_Health	0.09816850081437369	0.2704679783654115	36.29579420368377	full_population	['Health_vs_Peers', 'functionality_state']	{'Health_vs_Peers', 'functionality_state'}
Health_vs_Peers-Physical_Activity (syn)	Anxiety	0.011153210962873996	0.030880442206799363	36.117393942040906	full_population	['Health_vs_Peers', 'Physical_Activity']	{'Physical_Activity', 'Health_vs_Peers'}
Depression-Hearing (syn)	BMI	0.0011568701378136407	0.0032089887612534187	36.05092519432108	full_population	['Depression', 'Hearing']	{'Hearing', 'Depression'}
MMSE_Spell-Pain (syn)	Physical_Activity	0.047264140785552716	0.13113441968707792	36.04251339834171	full_population	['MMSE_Spell', 'Pain']	{'Pain', 'MMSE_Spell'}
BMI-MAP_NormalElevated_vs_H (syn)	grip_category	0.006746599239311974	0.01872258751289571	36.034545089801625	full_population	['BMI', 'MAP_NormalElevated_vs_H']	{'BMI', 'MAP_NormalElevated_vs_H'}
Pain-grip_category (syn)	Physical_Activity	0.047186255913504845	0.13104121836310548	36.00871275689397	full_population	['Pain', 'grip_category']	{'Pain', 'grip_category'}
Anxiety-Sleep (syn)	functionality_state	0.01700996191934512	0.04731176500613282	35.9529218940367	full_population	['Anxiety', 'Sleep']	{'Sleep', 'Anxiety'}
Sleep-Physical_Activity (syn)	Pain	0.04683669176942905	0.13054425207492654	35.878019158244435	full_population	['Sleep', 'Physical_Activity']	{'Physical_Activity', 'Sleep'}
Memory_Problems-grip_category (syn)	Hearing	0.006200275072307312	0.017304351232147686	35.830728289822055	full_population	['Memory_Problems', 'grip_category']	{'Memory_Problems', 'grip_category'}
Memory_Complaints-grip_category (syn)	Hearing	0.006200275072307312	0.017304351232147686	35.830728289822055	full_population	['Memory_Complaints', 'grip_category']	{'grip_category', 'Memory_Complaints'}
Memory_Complaints-grip_category (syn)	Sleep	0.006315502506113648	0.01767434153724826	35.73260419803405	full_population	['Memory_Complaints', 'grip_category']	{'grip_category', 'Memory_Complaints'}
Memory_Problems-grip_category (syn)	Sleep	0.006315502506113648	0.01767434153724826	35.73260419803405	full_population	['Memory_Problems', 'grip_category']	{'Memory_Problems', 'grip_category'}
Alcohol_Use-grip_category (syn)	Depression	0.0077403823933389505	0.02167118978840518	35.71738547313317	full_population	['Alcohol_Use', 'grip_category']	{'Alcohol_Use', 'grip_category'}
BMI-Memory_Problems (syn)	Alcohol_Use	0.0020202462656490243	0.005667807695319024	35.64422743766557	full_population	['BMI', 'Memory_Problems']	{'Memory_Problems', 'BMI'}
BMI-Memory_Complaints (syn)	Alcohol_Use	0.0020202462656490243	0.005667807695319024	35.64422743766557	full_population	['BMI', 'Memory_Complaints']	{'Memory_Complaints', 'BMI'}
Anxiety-functionality_state (syn)	Memory_Complaints	0.007211526509184116	0.02026399922627902	35.58787398605884	full_population	['Anxiety', 'functionality_state']	{'functionality_state', 'Anxiety'}
Anxiety-functionality_state (syn)	Memory_Problems	0.007211526509183933	0.020263999226278855	35.58787398605823	full_population	['Anxiety', 'functionality_state']	{'functionality_state', 'Anxiety'}
Anxiety-Health_vs_Peers (syn)	Physical_Activity	0.011184241927315944	0.031468918359017856	35.54059850331953	full_population	['Anxiety', 'Health_vs_Peers']	{'Health_vs_Peers', 'Anxiety'}
MMSE_Spell-Hearing (syn)	General_Health	0.0031263689637282123	0.008833065963171719	35.39392750787991	full_population	['MMSE_Spell', 'Hearing']	{'Hearing', 'MMSE_Spell'}
Anxiety-WHR_Obesity (syn)	grip_category	0.002091637263375414	0.005936536913026584	35.23328994696756	full_population	['Anxiety', 'WHR_Obesity']	{'WHR_Obesity', 'Anxiety'}
Depression-BMI (syn)	Health_vs_Peers	0.008544218942293172	0.02438592718670709	35.037498787213124	full_population	['Depression', 'BMI']	{'BMI', 'Depression'}
Depression-Alcohol_Use (syn)	functionality_state	0.03112432394554506	0.08892952618586764	34.99886402238723	full_population	['Depression', 'Alcohol_Use']	{'Alcohol_Use', 'Depression'}
MMSE_Spell-Memory_Complaints (syn)	Depression	0.004907001004053845	0.014040175162675795	34.94971356980323	full_population	['MMSE_Spell', 'Memory_Complaints']	{'MMSE_Spell', 'Memory_Complaints'}
MMSE_Spell-Memory_Problems (syn)	Depression	0.004907001004053845	0.014040175162675795	34.94971356980323	full_population	['MMSE_Spell', 'Memory_Problems']	{'Memory_Problems', 'MMSE_Spell'}
Sleep-Memory_Complaints (syn)	General_Health	0.019847328862011977	0.05687747603402081	34.89488325772482	full_population	['Sleep', 'Memory_Complaints']	{'Sleep', 'Memory_Complaints'}
Sleep-Memory_Problems (syn)	General_Health	0.019847328862011977	0.05687747603402081	34.89488325772482	full_population	['Sleep', 'Memory_Problems']	{'Memory_Problems', 'Sleep'}
Health_vs_Peers-Alcohol_Use (syn)	Sleep	0.00697068858006149	0.020005924948628014	34.843120715293566	full_population	['Health_vs_Peers', 'Alcohol_Use']	{'Alcohol_Use', 'Health_vs_Peers'}
Memory_Problems-MAP_NormalElevated_vs_H (syn)	Physical_Activity	0.0013051391854051256	0.003745897917166115	34.84182469106106	full_population	['Memory_Problems', 'MAP_NormalElevated_vs_H']	{'Memory_Problems', 'MAP_NormalElevated_vs_H'}
Memory_Complaints-MAP_NormalElevated_vs_H (syn)	Physical_Activity	0.0013051391854051256	0.003745897917166115	34.84182469106106	full_population	['Memory_Complaints', 'MAP_NormalElevated_vs_H']	{'Memory_Complaints', 'MAP_NormalElevated_vs_H'}
BMI-Alcohol_Use (syn)	functionality_state	0.030883010207362685	0.08868821244768527	34.8220009796451	full_population	['BMI', 'Alcohol_Use']	{'Alcohol_Use', 'BMI'}
Sleep-Alcohol_Use (syn)	General_Health	0.019700703063909808	0.056730850235918624	34.72661344221576	full_population	['Sleep', 'Alcohol_Use']	{'Alcohol_Use', 'Sleep'}
General_Health-Physical_Activity (syn)	BMI	0.010128294757098736	0.029202359896562467	34.68313791410734	full_population	['General_Health', 'Physical_Activity']	{'General_Health', 'Physical_Activity'}
Health_vs_Peers-BMI (syn)	functionality_state	0.025154686887890264	0.07272634416876181	34.58813608108597	full_population	['Health_vs_Peers', 'BMI']	{'Health_vs_Peers', 'BMI'}
General_Health-grip_category (syn)	WHR_Obesity	0.0010021675770396717	0.002898094785035141	34.58022084766009	full_population	['General_Health', 'grip_category']	{'General_Health', 'grip_category'}
grip_category-functionality_state (syn)	MAP_NormalElevated_vs_H	0.00128950028299358	0.00373758248970705	34.50091834881886	full_population	['grip_category', 'functionality_state']	{'grip_category', 'functionality_state'}
Anxiety-Alcohol_Use (syn)	Health_vs_Peers	0.01044646448833643	0.030303096015811132	34.473258055499734	full_population	['Anxiety', 'Alcohol_Use']	{'Alcohol_Use', 'Anxiety'}
Physical_Activity-Alcohol_Use (syn)	Memory_Problems	0.0012449018940320084	0.00361200493671925	34.46567531999945	full_population	['Physical_Activity', 'Alcohol_Use']	{'Alcohol_Use', 'Physical_Activity'}
Physical_Activity-Alcohol_Use (syn)	Memory_Complaints	0.0012449018940319787	0.003612004936719289	34.465675319998255	full_population	['Physical_Activity', 'Alcohol_Use']	{'Alcohol_Use', 'Physical_Activity'}
Anxiety-Pain (syn)	Hearing	0.004051667198043136	0.011761393124534059	34.448871448667326	full_population	['Anxiety', 'Pain']	{'Pain', 'Anxiety'}
General_Health-grip_category (syn)	Physical_Activity	0.041401060231364056	0.12056610183976185	34.33888928945223	full_population	['General_Health', 'grip_category']	{'General_Health', 'grip_category'}
Anxiety-Physical_Activity (syn)	Hearing	0.006432567393813158	0.018765714516316166	34.27829720110179	full_population	['Anxiety', 'Physical_Activity']	{'Physical_Activity', 'Anxiety'}
Anxiety-Hearing (syn)	Memory_Problems	0.006107964404601	0.01787269965612564	34.174828213529416	full_population	['Anxiety', 'Hearing']	{'Hearing', 'Anxiety'}
Anxiety-Hearing (syn)	Memory_Complaints	0.006107964404600921	0.01787269965612561	34.17482821352903	full_population	['Anxiety', 'Hearing']	{'Hearing', 'Anxiety'}
Pain-Physical_Activity (syn)	functionality_state	0.12112444231041834	0.3552618719772586	34.09441087395157	full_population	['Pain', 'Physical_Activity']	{'Physical_Activity', 'Pain'}
Depression-Sleep (syn)	Health_vs_Peers	0.00841621049409649	0.024686120781839276	34.092883885944545	full_population	['Depression', 'Sleep']	{'Sleep', 'Depression'}
MMSE_Spell-Alcohol_Use (syn)	functionality_state	0.029846893817928752	0.08765209605825133	34.05154600991318	full_population	['MMSE_Spell', 'Alcohol_Use']	{'Alcohol_Use', 'MMSE_Spell'}
Alcohol_Use-grip_category (syn)	BMI	0.00624489357357218	0.01838401946675666	33.969141432126186	full_population	['Alcohol_Use', 'grip_category']	{'Alcohol_Use', 'grip_category'}
Hearing-Health_vs_Peers (syn)	Memory_Complaints	0.005626233375172843	0.01656516991326533	33.96423583115423	full_population	['Hearing', 'Health_vs_Peers']	{'Hearing', 'Health_vs_Peers'}
Hearing-Health_vs_Peers (syn)	Memory_Problems	0.005626233375172749	0.0165651699132652	33.96423583115393	full_population	['Hearing', 'Health_vs_Peers']	{'Hearing', 'Health_vs_Peers'}
Depression-General_Health (syn)	MMSE_Spell	0.0026920402623280583	0.007928040028675898	33.95593680898291	full_population	['Depression', 'General_Health']	{'General_Health', 'Depression'}
Sleep-functionality_state (syn)	Depression	0.021458457386178808	0.06338756390699066	33.852787618822305	full_population	['Sleep', 'functionality_state']	{'Sleep', 'functionality_state'}
Depression-WHR_Obesity (syn)	Hearing	0.0015555476632020187	0.004599160846724387	33.82242359081462	full_population	['Depression', 'WHR_Obesity']	{'WHR_Obesity', 'Depression'}
Sleep-General_Health (syn)	MAP_NormalElevated_vs_H	0.0003915589257052752	0.0011588111110457933	33.78971102131604	full_population	['Sleep', 'General_Health']	{'General_Health', 'Sleep'}
Anxiety-Memory_Complaints (syn)	Hearing	0.005665557903181014	0.01676963406302139	33.784624529607946	full_population	['Anxiety', 'Memory_Complaints']	{'Memory_Complaints', 'Anxiety'}
Anxiety-Memory_Problems (syn)	Hearing	0.005665557903181014	0.01676963406302139	33.784624529607946	full_population	['Anxiety', 'Memory_Problems']	{'Memory_Problems', 'Anxiety'}
Pain-Memory_Problems (syn)	Hearing	0.0056599155902031335	0.01676399175004351	33.76233819840936	full_population	['Pain', 'Memory_Problems']	{'Memory_Problems', 'Pain'}
Pain-Memory_Complaints (syn)	Hearing	0.0056599155902031335	0.01676399175004351	33.76233819840936	full_population	['Pain', 'Memory_Complaints']	{'Pain', 'Memory_Complaints'}
Depression-Physical_Activity (syn)	General_Health	0.04043428078451913	0.1198046044213067	33.7501893018463	full_population	['Depression', 'Physical_Activity']	{'Physical_Activity', 'Depression'}
Anxiety-functionality_state (syn)	MAP_NormalElevated_vs_H	0.0002717519173827787	0.0008070404642220321	33.672650806269196	full_population	['Anxiety', 'functionality_state']	{'functionality_state', 'Anxiety'}
BMI-Alcohol_Use (syn)	Pain	0.01676110268963356	0.04982316429321745	33.64118463249691	full_population	['BMI', 'Alcohol_Use']	{'Alcohol_Use', 'BMI'}
Depression-Sleep (syn)	Memory_Complaints	0.004734540032741122	0.01409890778996492	33.58089933825223	full_population	['Depression', 'Sleep']	{'Sleep', 'Depression'}
Depression-Sleep (syn)	Memory_Problems	0.0047345400327410605	0.014098907789965006	33.58089933825159	full_population	['Depression', 'Sleep']	{'Sleep', 'Depression'}
Depression-Alcohol_Use (syn)	BMI	0.0016796203874417936	0.005005371579314231	33.55635762154371	full_population	['Depression', 'Alcohol_Use']	{'Alcohol_Use', 'Depression'}
Anxiety-MAP_NormalElevated_vs_H (syn)	BMI	0.0003873896156090932	0.0011562957746197732	33.502640424028115	full_population	['Anxiety', 'MAP_NormalElevated_vs_H']	{'Anxiety', 'MAP_NormalElevated_vs_H'}
MMSE_Spell-Hearing (syn)	Depression	0.002714353762890047	0.008117352923186319	33.43890291053868	full_population	['MMSE_Spell', 'Hearing']	{'Hearing', 'MMSE_Spell'}
Hearing-Health_vs_Peers (syn)	functionality_state	0.023834606327070934	0.0714062636079425	33.378873396786744	full_population	['Hearing', 'Health_vs_Peers']	{'Hearing', 'Health_vs_Peers'}
Sleep-grip_category (syn)	functionality_state	0.027186344696597246	0.081506980336626	33.35462138864293	full_population	['Sleep', 'grip_category']	{'grip_category', 'Sleep'}
Anxiety-Depression (syn)	BMI	0.00033123054155279096	0.0009962228872137165	33.248638011037094	full_population	['Anxiety', 'Depression']	{'Depression', 'Anxiety'}
Depression-MMSE_Spell (syn)	Physical_Activity	0.02741040472119095	0.08268501386628009	33.15039018499728	full_population	['Depression', 'MMSE_Spell']	{'MMSE_Spell', 'Depression'}
Depression-Alcohol_Use (syn)	Physical_Activity	0.02300821243232487	0.06965897940331424	33.029786869415695	full_population	['Depression', 'Alcohol_Use']	{'Alcohol_Use', 'Depression'}
Depression-Sleep (syn)	functionality_state	0.020540587199656252	0.06240708898705445	32.91386849323661	full_population	['Depression', 'Sleep']	{'Sleep', 'Depression'}
BMI-Memory_Complaints (syn)	Health_vs_Peers	0.00492276032931375	0.014975390713912165	32.8723331721856	full_population	['BMI', 'Memory_Complaints']	{'Memory_Complaints', 'BMI'}
BMI-Memory_Problems (syn)	Health_vs_Peers	0.00492276032931375	0.014975390713912165	32.8723331721856	full_population	['BMI', 'Memory_Problems']	{'Memory_Problems', 'BMI'}
Sleep-BMI (syn)	General_Health	0.018104954231740807	0.05513510140374963	32.837437078712846	full_population	['Sleep', 'BMI']	{'Sleep', 'BMI'}
Sleep-Pain (syn)	Depression	0.01794086785186533	0.05489655600135805	32.68122658081047	full_population	['Sleep', 'Pain']	{'Pain', 'Sleep'}
MMSE_Spell-Alcohol_Use (syn)	MAP_NormalElevated_vs_H	0.0014335834767286123	0.00439031417622668	32.65332318337014	full_population	['MMSE_Spell', 'Alcohol_Use']	{'Alcohol_Use', 'MMSE_Spell'}
Health_vs_Peers-grip_category (syn)	Depression	0.007802161834134244	0.023926946109078404	32.60826433329883	full_population	['Health_vs_Peers', 'grip_category']	{'grip_category', 'Health_vs_Peers'}
Sleep-Health_vs_Peers (syn)	functionality_state	0.022981030706639073	0.07055268798751063	32.57286343322202	full_population	['Sleep', 'Health_vs_Peers']	{'Health_vs_Peers', 'Sleep'}
Memory_Problems-grip_category (syn)	MMSE_Spell	0.006666271936005693	0.020517083489325592	32.49132333781236	full_population	['Memory_Problems', 'grip_category']	{'Memory_Problems', 'grip_category'}
Memory_Complaints-grip_category (syn)	MMSE_Spell	0.006666271936005693	0.020517083489325592	32.49132333781236	full_population	['Memory_Complaints', 'grip_category']	{'grip_category', 'Memory_Complaints'}
Depression-General_Health (syn)	MAP_NormalElevated_vs_H	0.0002183028345551189	0.0006746282087331587	32.35898406398628	full_population	['Depression', 'General_Health']	{'General_Health', 'Depression'}
Alcohol_Use-Memory_Problems (syn)	Hearing	0.00530018221337079	0.01640425837321116	32.30979476662114	full_population	['Alcohol_Use', 'Memory_Problems']	{'Memory_Problems', 'Alcohol_Use'}
Alcohol_Use-Memory_Complaints (syn)	Hearing	0.00530018221337079	0.01640425837321116	32.30979476662114	full_population	['Alcohol_Use', 'Memory_Complaints']	{'Alcohol_Use', 'Memory_Complaints'}
Pain-Alcohol_Use (syn)	MMSE_Spell	0.008634626090240214	0.026727944848913998	32.30561174474682	full_population	['Pain', 'Alcohol_Use']	{'Alcohol_Use', 'Pain'}
Alcohol_Use-Memory_Problems (syn)	Health_vs_Peers	0.00647806622392773	0.020096901923967743	32.23415354484032	full_population	['Alcohol_Use', 'Memory_Problems']	{'Memory_Problems', 'Alcohol_Use'}
Alcohol_Use-Memory_Complaints (syn)	Health_vs_Peers	0.00647806622392773	0.020096901923967743	32.23415354484032	full_population	['Alcohol_Use', 'Memory_Complaints']	{'Alcohol_Use', 'Memory_Complaints'}
BMI-grip_category (syn)	Pain	0.01567806748806316	0.048740129091647044	32.16665154616922	full_population	['BMI', 'grip_category']	{'grip_category', 'BMI'}
Hearing-grip_category (syn)	Pain	0.006170572634196066	0.019246463060226593	32.06081353694407	full_population	['Hearing', 'grip_category']	{'Hearing', 'grip_category'}
Hearing-Alcohol_Use (syn)	BMI	0.0016988370869625376	0.005302744930454761	32.03693764725067	full_population	['Hearing', 'Alcohol_Use']	{'Hearing', 'Alcohol_Use'}
Depression-Physical_Activity (syn)	Health_vs_Peers	0.009482040242519816	0.029711135423199857	31.91409586829789	full_population	['Depression', 'Physical_Activity']	{'Physical_Activity', 'Depression'}
Sleep-MMSE_Spell (syn)	Alcohol_Use	0.008505150712155149	0.02666887657072601	31.891672262982063	full_population	['Sleep', 'MMSE_Spell']	{'MMSE_Spell', 'Sleep'}
MMSE_Spell-grip_category (syn)	Anxiety	0.0018084367861697153	0.005734604884007863	31.535508073327197	full_population	['MMSE_Spell', 'grip_category']	{'MMSE_Spell', 'grip_category'}
Depression-grip_category (syn)	MMSE_Spell	0.006384223870299094	0.020246347080634126	31.53271967961905	full_population	['Depression', 'grip_category']	{'grip_category', 'Depression'}
Memory_Problems-WHR_Obesity (syn)	grip_category	0.0009556415762091929	0.0030317763066452378	31.520847171823252	full_population	['Memory_Problems', 'WHR_Obesity']	{'Memory_Problems', 'WHR_Obesity'}
Memory_Complaints-WHR_Obesity (syn)	grip_category	0.0009556415762091929	0.0030317763066452378	31.520847171823252	full_population	['Memory_Complaints', 'WHR_Obesity']	{'WHR_Obesity', 'Memory_Complaints'}
Memory_Complaints-WHR_Obesity (syn)	Physical_Activity	0.001133625410908194	0.0036040812482503112	31.453936047045	full_population	['Memory_Complaints', 'WHR_Obesity']	{'WHR_Obesity', 'Memory_Complaints'}
Memory_Problems-WHR_Obesity (syn)	Physical_Activity	0.001133625410908194	0.0036040812482503112	31.453936047045	full_population	['Memory_Problems', 'WHR_Obesity']	{'Memory_Problems', 'WHR_Obesity'}
Anxiety-grip_category (syn)	Alcohol_Use	0.007810846806285856	0.02497592201499404	31.273507346782615	full_population	['Anxiety', 'grip_category']	{'grip_category', 'Anxiety'}
Pain-functionality_state (syn)	Memory_Complaints	0.006205267484429908	0.019860154547322803	31.244809649612687	full_population	['Pain', 'functionality_state']	{'Pain', 'functionality_state'}
Pain-functionality_state (syn)	Memory_Problems	0.006205267484429799	0.019860154547322678	31.244809649612332	full_population	['Pain', 'functionality_state']	{'Pain', 'functionality_state'}
Physical_Activity-MAP_NormalElevated_vs_H (syn)	Memory_Problems	0.0011025237446821235	0.003534338881306371	31.194624559448187	full_population	['Physical_Activity', 'MAP_NormalElevated_vs_H']	{'Physical_Activity', 'MAP_NormalElevated_vs_H'}
Physical_Activity-MAP_NormalElevated_vs_H (syn)	Memory_Complaints	0.0011025237446820248	0.003534338881306381	31.194624559445305	full_population	['Physical_Activity', 'MAP_NormalElevated_vs_H']	{'Physical_Activity', 'MAP_NormalElevated_vs_H'}
Sleep-Physical_Activity (syn)	BMI	0.0015708466975648577	0.0050412897801725386	31.159619186007102	full_population	['Sleep', 'Physical_Activity']	{'Physical_Activity', 'Sleep'}
Health_vs_Peers-Memory_Complaints (syn)	Depression	0.007298519574541537	0.023423303849485697	31.159223401790904	full_population	['Health_vs_Peers', 'Memory_Complaints']	{'Health_vs_Peers', 'Memory_Complaints'}
Health_vs_Peers-Memory_Problems (syn)	Depression	0.007298519574541537	0.023423303849485697	31.159223401790904	full_population	['Health_vs_Peers', 'Memory_Problems']	{'Memory_Problems', 'Health_vs_Peers'}
Anxiety-BMI (syn)	grip_category	0.005382000567767374	0.017305178437901955	31.100520500728667	full_population	['Anxiety', 'BMI']	{'BMI', 'Anxiety'}
Depression-Alcohol_Use (syn)	grip_category	0.007699258482143191	0.02480775191493597	31.035696053972988	full_population	['Depression', 'Alcohol_Use']	{'Alcohol_Use', 'Depression'}
MMSE_Spell-Alcohol_Use (syn)	Pain	0.008855152286451104	0.028618430473563335	30.942131136895057	full_population	['MMSE_Spell', 'Alcohol_Use']	{'Alcohol_Use', 'MMSE_Spell'}
Health_vs_Peers-Memory_Complaints (syn)	Sleep	0.005696387484147965	0.01841015281140857	30.94155460033974	full_population	['Health_vs_Peers', 'Memory_Complaints']	{'Health_vs_Peers', 'Memory_Complaints'}
Health_vs_Peers-Memory_Problems (syn)	Sleep	0.005696387484147965	0.01841015281140857	30.94155460033974	full_population	['Health_vs_Peers', 'Memory_Problems']	{'Memory_Problems', 'Health_vs_Peers'}
Hearing-BMI (syn)	grip_category	0.005373263028540178	0.017452567263387068	30.787808735809875	full_population	['Hearing', 'BMI']	{'Hearing', 'BMI'}
Pain-grip_category (syn)	BMI	0.014844143035557627	0.04849937817197654	30.606872902413272	full_population	['Pain', 'grip_category']	{'Pain', 'grip_category'}
Hearing-Health_vs_Peers (syn)	Anxiety	0.008627018770286602	0.028399806925881184	30.37703317068915	full_population	['Hearing', 'Health_vs_Peers']	{'Hearing', 'Health_vs_Peers'}
Anxiety-MMSE_Spell (syn)	MAP_NormalElevated_vs_H	0.0003050436599318523	0.0010051580832433618	30.347829363075146	full_population	['Anxiety', 'MMSE_Spell']	{'MMSE_Spell', 'Anxiety'}
Depression-grip_category (syn)	Physical_Activity	0.02432015107431138	0.08015682558797574	30.340711344187298	full_population	['Depression', 'grip_category']	{'grip_category', 'Depression'}
Alcohol_Use-functionality_state (syn)	WHR_Obesity	0.000857960608057819	0.002838314855750512	30.227816562336795	full_population	['Alcohol_Use', 'functionality_state']	{'Alcohol_Use', 'functionality_state'}
Depression-Hearing (syn)	functionality_state	0.017994827063746433	0.05976105923887419	30.111292023486946	full_population	['Depression', 'Hearing']	{'Hearing', 'Depression'}
Hearing-Memory_Problems (syn)	functionality_state	0.009010942447666792	0.029933062749796	30.10364332907498	full_population	['Hearing', 'Memory_Problems']	{'Hearing', 'Memory_Problems'}
Hearing-Memory_Complaints (syn)	functionality_state	0.009010942447666792	0.029933062749796	30.10364332907498	full_population	['Hearing', 'Memory_Complaints']	{'Hearing', 'Memory_Complaints'}
Pain-Hearing (syn)	grip_category	0.005680380573306297	0.018907183964833513	30.043504013456168	full_population	['Pain', 'Hearing']	{'Hearing', 'Pain'}
Anxiety-grip_category (syn)	functionality_state	0.02321138722345672	0.0774802292017992	29.957819514191264	full_population	['Anxiety', 'grip_category']	{'grip_category', 'Anxiety'}
Hearing-functionality_state (syn)	Memory_Complaints	0.005958422749340567	0.019960371862634045	29.851261240752613	full_population	['Hearing', 'functionality_state']	{'Hearing', 'functionality_state'}
Hearing-functionality_state (syn)	Memory_Problems	0.005958422749340488	0.019960371862634035	29.85126124075223	full_population	['Hearing', 'functionality_state']	{'Hearing', 'functionality_state'}
Depression-Health_vs_Peers (syn)	Physical_Activity	0.013664321601902235	0.04579505010127436	29.837988105011355	full_population	['Depression', 'Health_vs_Peers']	{'Health_vs_Peers', 'Depression'}
Health_vs_Peers-Memory_Complaints (syn)	Anxiety	0.008372844002496561	0.02810007524642192	29.796518084280592	full_population	['Health_vs_Peers', 'Memory_Complaints']	{'Health_vs_Peers', 'Memory_Complaints'}
Health_vs_Peers-Memory_Problems (syn)	Anxiety	0.008372844002496561	0.02810007524642192	29.796518084280592	full_population	['Health_vs_Peers', 'Memory_Problems']	{'Memory_Problems', 'Health_vs_Peers'}
Memory_Problems-grip_category (syn)	Anxiety	0.003913891036751714	0.013139703400423553	29.786753303925806	full_population	['Memory_Problems', 'grip_category']	{'Memory_Problems', 'grip_category'}
Memory_Complaints-grip_category (syn)	Anxiety	0.003913891036751714	0.013139703400423553	29.786753303925806	full_population	['Memory_Complaints', 'grip_category']	{'grip_category', 'Memory_Complaints'}
MMSE_Spell-grip_category (syn)	Sleep	0.004810501263639654	0.016150902698893417	29.784720726286384	full_population	['MMSE_Spell', 'grip_category']	{'MMSE_Spell', 'grip_category'}
Pain-Hearing (syn)	MMSE_Spell	0.004469582602547327	0.015034582168108174	29.72867853972254	full_population	['Pain', 'Hearing']	{'Hearing', 'Pain'}
Anxiety-Sleep (syn)	Memory_Complaints	0.003892700044885566	0.013107362657834456	29.698575880624194	full_population	['Anxiety', 'Sleep']	{'Sleep', 'Anxiety'}
Anxiety-Sleep (syn)	Memory_Problems	0.003892700044885507	0.013107362657834604	29.698575880623405	full_population	['Anxiety', 'Sleep']	{'Sleep', 'Anxiety'}
Depression-functionality_state (syn)	Memory_Complaints	0.00551133461701307	0.01856380733410797	29.688600607736817	full_population	['Depression', 'functionality_state']	{'functionality_state', 'Depression'}
Depression-functionality_state (syn)	Memory_Problems	0.005511334617013035	0.018563807334107948	29.68860060773666	full_population	['Depression', 'functionality_state']	{'functionality_state', 'Depression'}
Pain-General_Health (syn)	Physical_Activity	0.03540430489887749	0.11925926734847817	29.686837497856956	full_population	['Pain', 'General_Health']	{'General_Health', 'Pain'}
Depression-Sleep (syn)	Pain	0.022947371722102844	0.07749957424030278	29.609674565372412	full_population	['Depression', 'Sleep']	{'Sleep', 'Depression'}
Sleep-General_Health (syn)	grip_category	0.00805778684250377	0.027240962374602558	29.579670246952254	full_population	['Sleep', 'General_Health']	{'General_Health', 'Sleep'}
Depression-Sleep (syn)	Alcohol_Use	0.005886622136185031	0.019980635364226607	29.461636373808503	full_population	['Depression', 'Sleep']	{'Sleep', 'Depression'}
Depression-Hearing (syn)	grip_category	0.003674910536565141	0.012473914162302657	29.460764991241213	full_population	['Depression', 'Hearing']	{'Hearing', 'Depression'}
Physical_Activity-BMI (syn)	Health_vs_Peers	0.00842743288364617	0.028656528064326205	29.408422627922153	full_population	['Physical_Activity', 'BMI']	{'Physical_Activity', 'BMI'}
Hearing-Physical_Activity (syn)	Anxiety	0.0063143163315602414	0.021500861363682646	29.36773659787336	full_population	['Hearing', 'Physical_Activity']	{'Hearing', 'Physical_Activity'}
Physical_Activity-MAP_NormalElevated_vs_H (syn)	BMI	0.0014342764553504296	0.004911095735729806	29.20481563647	full_population	['Physical_Activity', 'MAP_NormalElevated_vs_H']	{'Physical_Activity', 'MAP_NormalElevated_vs_H'}
BMI-Memory_Complaints (syn)	Pain	0.013656544498952686	0.046763207231311436	29.203609648502933	full_population	['BMI', 'Memory_Complaints']	{'Memory_Complaints', 'BMI'}
BMI-Memory_Problems (syn)	Pain	0.013656544498952686	0.046763207231311436	29.203609648502933	full_population	['BMI', 'Memory_Problems']	{'Memory_Problems', 'BMI'}
Sleep-Alcohol_Use (syn)	functionality_state	0.023797110565824484	0.08161091585397151	29.159224984566105	full_population	['Sleep', 'Alcohol_Use']	{'Alcohol_Use', 'Sleep'}
Anxiety-Alcohol_Use (syn)	Pain	0.015460803490573424	0.05317633408254255	29.07459447387726	full_population	['Anxiety', 'Alcohol_Use']	{'Alcohol_Use', 'Anxiety'}
Sleep-functionality_state (syn)	Memory_Complaints	0.0053363843509347236	0.018395156055536557	29.00972590188265	full_population	['Sleep', 'functionality_state']	{'Sleep', 'functionality_state'}
Sleep-functionality_state (syn)	Memory_Problems	0.0053363843509342005	0.018395156055536297	29.009725901880216	full_population	['Sleep', 'functionality_state']	{'Sleep', 'functionality_state'}
Anxiety-BMI (syn)	Health_vs_Peers	0.008084459129177267	0.02794109065665197	28.933942588431456	full_population	['Anxiety', 'BMI']	{'BMI', 'Anxiety'}
BMI-Memory_Complaints (syn)	functionality_state	0.012584432084478027	0.04358816744761483	28.871211664501057	full_population	['BMI', 'Memory_Complaints']	{'Memory_Complaints', 'BMI'}
BMI-Memory_Problems (syn)	functionality_state	0.012584432084478027	0.04358816744761483	28.871211664501057	full_population	['BMI', 'Memory_Problems']	{'Memory_Problems', 'BMI'}
BMI-WHR_Obesity (syn)	Alcohol_Use	0.0016390055766345552	0.005679551252688742	28.858011904701762	full_population	['BMI', 'WHR_Obesity']	{'WHR_Obesity', 'BMI'}
BMI-MAP_NormalElevated_vs_H (syn)	Physical_Activity	0.0014153579361785673	0.004908455501677195	28.835097632950863	full_population	['BMI', 'MAP_NormalElevated_vs_H']	{'BMI', 'MAP_NormalElevated_vs_H'}
Depression-Memory_Problems (syn)	MAP_NormalElevated_vs_H	0.00018488060373498755	0.0006412059779130273	28.833262649348633	full_population	['Depression', 'Memory_Problems']	{'Memory_Problems', 'Depression'}
Depression-Memory_Complaints (syn)	MAP_NormalElevated_vs_H	0.00018488060373498755	0.0006412059779130273	28.833262649348633	full_population	['Depression', 'Memory_Complaints']	{'Memory_Complaints', 'Depression'}
Depression-Health_vs_Peers (syn)	Memory_Problems	0.003780618864850787	0.01312230062487298	28.81064054945306	full_population	['Depression', 'Health_vs_Peers']	{'Health_vs_Peers', 'Depression'}
Depression-Health_vs_Peers (syn)	Memory_Complaints	0.003780618864850794	0.013122300624873046	28.81064054945297	full_population	['Depression', 'Health_vs_Peers']	{'Health_vs_Peers', 'Depression'}
Sleep-grip_category (syn)	Alcohol_Use	0.006928740327689669	0.02405460327257454	28.80421784211822	full_population	['Sleep', 'grip_category']	{'grip_category', 'Sleep'}
MMSE_Spell-Alcohol_Use (syn)	Sleep	0.003326835750789887	0.011596297030685394	28.688776615385265	full_population	['MMSE_Spell', 'Alcohol_Use']	{'Alcohol_Use', 'MMSE_Spell'}
Pain-functionality_state (syn)	BMI	0.013504729944268538	0.0470962346764936	28.674755077626067	full_population	['Pain', 'functionality_state']	{'Pain', 'functionality_state'}
Hearing-Health_vs_Peers (syn)	Alcohol_Use	0.005550095397232553	0.019368608775993897	28.655106112275487	full_population	['Hearing', 'Health_vs_Peers']	{'Hearing', 'Health_vs_Peers'}
Depression-Pain (syn)	Memory_Problems	0.005434867016994768	0.018972269843297945	28.646372109843586	full_population	['Depression', 'Pain']	{'Pain', 'Depression'}
Depression-Pain (syn)	Memory_Complaints	0.0054348670169947185	0.018972269843297824	28.64637210984351	full_population	['Depression', 'Pain']	{'Pain', 'Depression'}
Depression-Pain (syn)	Hearing	0.002775987859857495	0.00972345185669022	28.549407152640722	full_population	['Depression', 'Pain']	{'Pain', 'Depression'}
Sleep-Hearing (syn)	Memory_Complaints	0.004352583137323895	0.01524647458574398	28.548128374501218	full_population	['Sleep', 'Hearing']	{'Hearing', 'Sleep'}
Sleep-Hearing (syn)	Memory_Problems	0.00435258313732355	0.015246474585743843	28.548128374499214	full_population	['Sleep', 'Hearing']	{'Hearing', 'Sleep'}
Anxiety-MMSE_Spell (syn)	Alcohol_Use	0.00725082275665975	0.025414548615230605	28.530204751755566	full_population	['Anxiety', 'MMSE_Spell']	{'MMSE_Spell', 'Anxiety'}
Hearing-General_Health (syn)	Memory_Complaints	0.009275046743364292	0.03252438815738046	28.517205914785492	full_population	['Hearing', 'General_Health']	{'Hearing', 'General_Health'}
Hearing-General_Health (syn)	Memory_Problems	0.009275046743364273	0.03252438815738049	28.517205914785404	full_population	['Hearing', 'General_Health']	{'Hearing', 'General_Health'}
Sleep-grip_category (syn)	General_Health	0.014662402631100751	0.05169254980310956	28.364634143504247	full_population	['Sleep', 'grip_category']	{'grip_category', 'Sleep'}
Sleep-Memory_Complaints (syn)	functionality_state	0.012000786570660352	0.04231991857830295	28.35730070807142	full_population	['Sleep', 'Memory_Complaints']	{'Sleep', 'Memory_Complaints'}
Sleep-Memory_Problems (syn)	functionality_state	0.012000786570660352	0.04231991857830295	28.35730070807142	full_population	['Sleep', 'Memory_Problems']	{'Memory_Problems', 'Sleep'}
General_Health-grip_category (syn)	MMSE_Spell	0.0055430263607744975	0.019567368816019694	28.327908636527837	full_population	['General_Health', 'grip_category']	{'General_Health', 'grip_category'}
Health_vs_Peers-functionality_state (syn)	Anxiety	0.010420428295086862	0.036824632170731196	28.297440275232905	full_population	['Health_vs_Peers', 'functionality_state']	{'Health_vs_Peers', 'functionality_state'}
Depression-General_Health (syn)	Sleep	0.015246745340037931	0.05393574171369908	28.268352034482962	full_population	['Depression', 'General_Health']	{'General_Health', 'Depression'}
Anxiety-Depression (syn)	Memory_Problems	0.0036492787575424708	0.012931417306739655	28.22025359618178	full_population	['Anxiety', 'Depression']	{'Depression', 'Anxiety'}
Anxiety-Depression (syn)	Memory_Complaints	0.003649278757542399	0.012931417306739659	28.220253596181223	full_population	['Anxiety', 'Depression']	{'Depression', 'Anxiety'}
Hearing-Memory_Problems (syn)	Pain	0.0053031543567563155	0.01884369189412841	28.14286280284995	full_population	['Hearing', 'Memory_Problems']	{'Hearing', 'Memory_Problems'}
Hearing-Memory_Complaints (syn)	Pain	0.0053031543567563155	0.01884369189412841	28.14286280284995	full_population	['Hearing', 'Memory_Complaints']	{'Hearing', 'Memory_Complaints'}
MMSE_Spell-Hearing (syn)	functionality_state	0.016634985020355052	0.05924615119158509	28.077747981573136	full_population	['MMSE_Spell', 'Hearing']	{'Hearing', 'MMSE_Spell'}
Pain-General_Health (syn)	Hearing	0.002705726090380985	0.009653190087213707	28.029346422639073	full_population	['Pain', 'General_Health']	{'General_Health', 'Pain'}
Anxiety-MAP_NormalElevated_vs_H (syn)	MMSE_Spell	0.0007172791557038687	0.0025604130433793415	28.014197067094038	full_population	['Anxiety', 'MAP_NormalElevated_vs_H']	{'Anxiety', 'MAP_NormalElevated_vs_H'}
Anxiety-Depression (syn)	General_Health	0.02441973658456533	0.08723510215090224	27.993016552354394	full_population	['Anxiety', 'Depression']	{'Depression', 'Anxiety'}
Physical_Activity-Memory_Complaints (syn)	Sleep	0.005682054531396579	0.02032553470029434	27.95525242105585	full_population	['Physical_Activity', 'Memory_Complaints']	{'Physical_Activity', 'Memory_Complaints'}
Physical_Activity-Memory_Problems (syn)	Sleep	0.005682054531396579	0.02032553470029434	27.95525242105585	full_population	['Physical_Activity', 'Memory_Problems']	{'Memory_Problems', 'Physical_Activity'}
Alcohol_Use-MAP_NormalElevated_vs_H (syn)	Sleep	0.0031376282710316294	0.01126542115942229	27.85185060220627	full_population	['Alcohol_Use', 'MAP_NormalElevated_vs_H']	{'Alcohol_Use', 'MAP_NormalElevated_vs_H'}
MMSE_Spell-Hearing (syn)	Memory_Problems	0.004180539585238287	0.01501902839606424	27.834953600153018	full_population	['MMSE_Spell', 'Hearing']	{'Hearing', 'MMSE_Spell'}
MMSE_Spell-Hearing (syn)	Memory_Complaints	0.004180539585238179	0.01501902839606404	27.834953600152666	full_population	['MMSE_Spell', 'Hearing']	{'Hearing', 'MMSE_Spell'}
Anxiety-Memory_Complaints (syn)	MMSE_Spell	0.0021549662761603766	0.007757897848101675	27.777708837551756	full_population	['Anxiety', 'Memory_Complaints']	{'Memory_Complaints', 'Anxiety'}
Anxiety-Memory_Problems (syn)	MMSE_Spell	0.0021549662761603766	0.007757897848101675	27.777708837551756	full_population	['Anxiety', 'Memory_Problems']	{'Memory_Problems', 'Anxiety'}
Anxiety-Health_vs_Peers (syn)	Pain	0.025658333512046674	0.09238954412701773	27.77190184721708	full_population	['Anxiety', 'Health_vs_Peers']	{'Health_vs_Peers', 'Anxiety'}
Sleep-Physical_Activity (syn)	General_Health	0.030429461458088537	0.10979978509487609	27.713589267770395	full_population	['Sleep', 'Physical_Activity']	{'Physical_Activity', 'Sleep'}
Anxiety-Alcohol_Use (syn)	functionality_state	0.022084480404820393	0.0799642683480571	27.617935936953998	full_population	['Anxiety', 'Alcohol_Use']	{'Alcohol_Use', 'Anxiety'}
Health_vs_Peers-BMI (syn)	Pain	0.025432689681655248	0.0921606709092769	27.596033569125407	full_population	['Health_vs_Peers', 'BMI']	{'Health_vs_Peers', 'BMI'}
Pain-Physical_Activity (syn)	Depression	0.013928963425805093	0.05057963932973241	27.538676847814493	full_population	['Pain', 'Physical_Activity']	{'Physical_Activity', 'Pain'}
Hearing-grip_category (syn)	Anxiety	0.002947624492740867	0.010774987441315794	27.356175668831366	full_population	['Hearing', 'grip_category']	{'Hearing', 'grip_category'}
WHR_Obesity-MAP_NormalElevated_vs_H (syn)	Anxiety	0.00019171399870962074	0.0007010486918672357	27.34674508827519	full_population	['WHR_Obesity', 'MAP_NormalElevated_vs_H']	{'WHR_Obesity', 'MAP_NormalElevated_vs_H'}
Anxiety-Health_vs_Peers (syn)	Alcohol_Use	0.005173264335197633	0.01892519245763436	27.33533276757117	full_population	['Anxiety', 'Health_vs_Peers']	{'Health_vs_Peers', 'Anxiety'}
Pain-Alcohol_Use (syn)	Physical_Activity	0.031503207149871565	0.11535816959947223	27.30903867428882	full_population	['Pain', 'Alcohol_Use']	{'Alcohol_Use', 'Pain'}
Hearing-MAP_NormalElevated_vs_H (syn)	grip_category	0.0021351070550777343	0.007830891992278233	27.265183291802366	full_population	['Hearing', 'MAP_NormalElevated_vs_H']	{'Hearing', 'MAP_NormalElevated_vs_H'}
General_Health-Alcohol_Use (syn)	Physical_Activity	0.029656762969374396	0.1088019038428879	27.25757723155226	full_population	['General_Health', 'Alcohol_Use']	{'General_Health', 'Alcohol_Use'}
Health_vs_Peers-Physical_Activity (syn)	General_Health	0.06451319831578492	0.23698222811445585	27.22280013530248	full_population	['Health_vs_Peers', 'Physical_Activity']	{'Physical_Activity', 'Health_vs_Peers'}
Health_vs_Peers-WHR_Obesity (syn)	BMI	0.011829050753847256	0.0434586606723702	27.21908722182006	full_population	['Health_vs_Peers', 'WHR_Obesity']	{'WHR_Obesity', 'Health_vs_Peers'}
BMI-grip_category (syn)	Alcohol_Use	0.006402686666882654	0.023528891434537083	27.212020101739327	full_population	['BMI', 'grip_category']	{'grip_category', 'BMI'}
Hearing-Alcohol_Use (syn)	grip_category	0.006406788671577653	0.023552996350175333	27.201586483199026	full_population	['Hearing', 'Alcohol_Use']	{'Hearing', 'Alcohol_Use'}
Sleep-Health_vs_Peers (syn)	Depression	0.011703341705149408	0.043084950355509084	27.163409980935384	full_population	['Sleep', 'Health_vs_Peers']	{'Health_vs_Peers', 'Sleep'}
General_Health-functionality_state (syn)	Pain	0.07292282576852675	0.2694695173267486	27.061623330145824	full_population	['General_Health', 'functionality_state']	{'General_Health', 'functionality_state'}
Pain-Physical_Activity (syn)	Hearing	0.00456062758695123	0.016863161623888373	27.04491416657384	full_population	['Pain', 'Physical_Activity']	{'Physical_Activity', 'Pain'}
Anxiety-Depression (syn)	Pain	0.01397099111726761	0.051662818473972846	27.042642135960975	full_population	['Anxiety', 'Depression']	{'Depression', 'Anxiety'}
grip_category-MAP_NormalElevated_vs_H (syn)	BMI	0.00448505798055163	0.016625579655482926	26.976851775947008	full_population	['grip_category', 'MAP_NormalElevated_vs_H']	{'grip_category', 'MAP_NormalElevated_vs_H'}
Depression-Health_vs_Peers (syn)	Pain	0.02462923691244149	0.09135721814006315	26.959267602349158	full_population	['Depression', 'Health_vs_Peers']	{'Health_vs_Peers', 'Depression'}
MMSE_Spell-Memory_Complaints (syn)	Hearing	0.004108948996236759	0.015279498031032726	26.89191089845665	full_population	['MMSE_Spell', 'Memory_Complaints']	{'MMSE_Spell', 'Memory_Complaints'}
MMSE_Spell-Memory_Problems (syn)	Hearing	0.004108948996236759	0.015279498031032726	26.89191089845665	full_population	['MMSE_Spell', 'Memory_Problems']	{'Memory_Problems', 'MMSE_Spell'}
General_Health-Memory_Problems (syn)	Hearing	0.004080772526530179	0.01518484868637055	26.87397557140595	full_population	['General_Health', 'Memory_Problems']	{'General_Health', 'Memory_Problems'}
General_Health-Memory_Complaints (syn)	Hearing	0.004080772526530179	0.01518484868637055	26.87397557140595	full_population	['General_Health', 'Memory_Complaints']	{'General_Health', 'Memory_Complaints'}
Anxiety-Health_vs_Peers (syn)	functionality_state	0.01745418658897893	0.06507389442146666	26.82210238706894	full_population	['Anxiety', 'Health_vs_Peers']	{'Health_vs_Peers', 'Anxiety'}
Memory_Problems-MAP_NormalElevated_vs_H (syn)	Health_vs_Peers	0.002076017700513121	0.007743247453679167	26.810685218728363	full_population	['Memory_Problems', 'MAP_NormalElevated_vs_H']	{'Memory_Problems', 'MAP_NormalElevated_vs_H'}
Memory_Complaints-MAP_NormalElevated_vs_H (syn)	Health_vs_Peers	0.002076017700513121	0.007743247453679167	26.810685218728363	full_population	['Memory_Complaints', 'MAP_NormalElevated_vs_H']	{'Memory_Complaints', 'MAP_NormalElevated_vs_H'}
BMI-functionality_state (syn)	grip_category	0.0198935164262318	0.0742474274563181	26.793543032768007	full_population	['BMI', 'functionality_state']	{'functionality_state', 'BMI'}
MMSE_Spell-Health_vs_Peers (syn)	Physical_Activity	0.020280498099223866	0.0757135477024177	26.785824617456495	full_population	['MMSE_Spell', 'Health_vs_Peers']	{'MMSE_Spell', 'Health_vs_Peers'}
Depression-Physical_Activity (syn)	WHR_Obesity	0.0003619570793725879	0.0013588153160989157	26.63769498946677	full_population	['Depression', 'Physical_Activity']	{'Physical_Activity', 'Depression'}
grip_category-WHR_Obesity (syn)	BMI	0.011514182344285652	0.043243352169886826	26.626479600958714	full_population	['grip_category', 'WHR_Obesity']	{'WHR_Obesity', 'grip_category'}
MMSE_Spell-WHR_Obesity (syn)	Anxiety	0.0006888568928969842	0.002587479659438355	26.622697897710594	full_population	['MMSE_Spell', 'WHR_Obesity']	{'WHR_Obesity', 'MMSE_Spell'}
Depression-Sleep (syn)	General_Health	0.022670913388589897	0.08522896092962912	26.60001147650804	full_population	['Depression', 'Sleep']	{'Sleep', 'Depression'}
Sleep-Memory_Problems (syn)	MMSE_Spell	0.0020688700335581376	0.007781773746374117	26.58609850385484	full_population	['Sleep', 'Memory_Problems']	{'Memory_Problems', 'Sleep'}
Sleep-Memory_Complaints (syn)	MMSE_Spell	0.0020688700335581376	0.007781773746374117	26.58609850385484	full_population	['Sleep', 'Memory_Complaints']	{'Sleep', 'Memory_Complaints'}
grip_category-WHR_Obesity (syn)	MAP_NormalElevated_vs_H	0.0008648666657231678	0.0032685655562620037	26.460129094435132	full_population	['grip_category', 'WHR_Obesity']	{'WHR_Obesity', 'grip_category'}
Anxiety-BMI (syn)	Alcohol_Use	0.003033835839762396	0.011470790430382936	26.448359057511922	full_population	['Anxiety', 'BMI']	{'BMI', 'Anxiety'}
Physical_Activity-grip_category (syn)	Alcohol_Use	0.01682144172268522	0.06382213854223115	26.356750348555714	full_population	['Physical_Activity', 'grip_category']	{'Physical_Activity', 'grip_category'}
Anxiety-Health_vs_Peers (syn)	Memory_Complaints	0.003307308162297993	0.01255338081377617	26.34595581350109	full_population	['Anxiety', 'Health_vs_Peers']	{'Health_vs_Peers', 'Anxiety'}
Anxiety-Health_vs_Peers (syn)	Memory_Problems	0.003307308162297958	0.012553380813776162	26.345955813500826	full_population	['Anxiety', 'Health_vs_Peers']	{'Health_vs_Peers', 'Anxiety'}
BMI-Alcohol_Use (syn)	Hearing	0.0018994652696826548	0.00721898966988752	26.312065213306372	full_population	['BMI', 'Alcohol_Use']	{'Alcohol_Use', 'BMI'}
Anxiety-Memory_Problems (syn)	functionality_state	0.00949747974546132	0.03610694082578596	26.303750825322336	full_population	['Anxiety', 'Memory_Problems']	{'Memory_Problems', 'Anxiety'}
Anxiety-Memory_Complaints (syn)	functionality_state	0.00949747974546132	0.03610694082578596	26.303750825322336	full_population	['Anxiety', 'Memory_Complaints']	{'Memory_Complaints', 'Anxiety'}
Sleep-BMI (syn)	Memory_Complaints	0.0023067851170912937	0.008785802130563507	26.25582824209746	full_population	['Sleep', 'BMI']	{'Sleep', 'BMI'}
Sleep-BMI (syn)	Memory_Problems	0.0023067851170911853	0.008785802130563547	26.255828242096108	full_population	['Sleep', 'BMI']	{'Sleep', 'BMI'}
Sleep-WHR_Obesity (syn)	Hearing	0.0005708121634315633	0.002187242196835578	26.097345975557413	full_population	['Sleep', 'WHR_Obesity']	{'WHR_Obesity', 'Sleep'}
Hearing-grip_category (syn)	Alcohol_Use	0.00608978889284331	0.02333680736934482	26.09521001078684	full_population	['Hearing', 'grip_category']	{'Hearing', 'grip_category'}
Anxiety-MAP_NormalElevated_vs_H (syn)	Alcohol_Use	0.002977012317170142	0.01141396690779068	26.082188087808124	full_population	['Anxiety', 'MAP_NormalElevated_vs_H']	{'Anxiety', 'MAP_NormalElevated_vs_H'}
BMI-grip_category (syn)	Hearing	0.001986280412115764	0.007659253212084457	25.933081948275216	full_population	['BMI', 'grip_category']	{'grip_category', 'BMI'}
Anxiety-Alcohol_Use (syn)	WHR_Obesity	0.0001716237572161826	0.0006636187222024128	25.861801584891847	full_population	['Anxiety', 'Alcohol_Use']	{'Alcohol_Use', 'Anxiety'}
Sleep-grip_category (syn)	MAP_NormalElevated_vs_H	0.0008433931313347133	0.003267452495373274	25.81194776447282	full_population	['Sleep', 'grip_category']	{'grip_category', 'Sleep'}
Anxiety-functionality_state (syn)	Sleep	0.020107811748526477	0.07830134428663821	25.680033889223775	full_population	['Anxiety', 'functionality_state']	{'functionality_state', 'Anxiety'}
Anxiety-Pain (syn)	WHR_Obesity	0.0003759438325129918	0.0014657481737149855	25.648596345179143	full_population	['Anxiety', 'Pain']	{'Pain', 'Anxiety'}
General_Health-functionality_state (syn)	Sleep	0.012699307470996065	0.049588785591730716	25.60923265100843	full_population	['General_Health', 'functionality_state']	{'General_Health', 'functionality_state'}
Hearing-Physical_Activity (syn)	WHR_Obesity	0.00038852337068273575	0.001517237918292524	25.60728057205253	full_population	['Hearing', 'Physical_Activity']	{'Hearing', 'Physical_Activity'}
MMSE_Spell-BMI (syn)	Hearing	0.0018845707093969218	0.007366339897307702	25.583542650342633	full_population	['MMSE_Spell', 'BMI']	{'MMSE_Spell', 'BMI'}
Hearing-grip_category (syn)	functionality_state	0.018642201169826348	0.07288625876344454	25.577113554875147	full_population	['Hearing', 'grip_category']	{'Hearing', 'grip_category'}
Health_vs_Peers-functionality_state (syn)	WHR_Obesity	0.0008158025044935745	0.003206667116454144	25.440822974966903	full_population	['Health_vs_Peers', 'functionality_state']	{'Health_vs_Peers', 'functionality_state'}
Depression-Alcohol_Use (syn)	MAP_NormalElevated_vs_H	0.0010364450557736593	0.0040768580367224715	25.422642791037525	full_population	['Depression', 'Alcohol_Use']	{'Alcohol_Use', 'Depression'}
Depression-Health_vs_Peers (syn)	MAP_NormalElevated_vs_H	0.0007443627491644238	0.0029309522120988802	25.396618412668666	full_population	['Depression', 'Health_vs_Peers']	{'Health_vs_Peers', 'Depression'}
MMSE_Spell-functionality_state (syn)	WHR_Obesity	0.0006980966226463445	0.0027496130631699083	25.38890406061497	full_population	['MMSE_Spell', 'functionality_state']	{'MMSE_Spell', 'functionality_state'}
MMSE_Spell-BMI (syn)	Pain	0.011280915493855135	0.044567191709634295	25.312152417753726	full_population	['MMSE_Spell', 'BMI']	{'MMSE_Spell', 'BMI'}
Anxiety-grip_category (syn)	Pain	0.012748217553263013	0.05044004490996824	25.274001194918917	full_population	['Anxiety', 'grip_category']	{'grip_category', 'Anxiety'}
Anxiety-Sleep (syn)	Health_vs_Peers	0.006817413345721272	0.026995896174703743	25.253517429473106	full_population	['Anxiety', 'Sleep']	{'Sleep', 'Anxiety'}
Hearing-Health_vs_Peers (syn)	grip_category	0.0019084091128816773	0.007566715489095564	25.22110307480037	full_population	['Hearing', 'Health_vs_Peers']	{'Hearing', 'Health_vs_Peers'}
Physical_Activity-BMI (syn)	Pain	0.0281620283012079	0.11168836514814523	25.214827223814527	full_population	['Physical_Activity', 'BMI']	{'Physical_Activity', 'BMI'}
MMSE_Spell-General_Health (syn)	WHR_Obesity	0.00033758016061234604	0.001345589278357201	25.087905057068372	full_population	['MMSE_Spell', 'General_Health']	{'General_Health', 'MMSE_Spell'}
Anxiety-General_Health (syn)	Sleep	0.019497792413132774	0.07779600345317103	25.062717296100416	full_population	['Anxiety', 'General_Health']	{'General_Health', 'Anxiety'}
Pain-Memory_Problems (syn)	MMSE_Spell	0.003734377003461993	0.014938182754414548	24.998870778699008	full_population	['Pain', 'Memory_Problems']	{'Memory_Problems', 'Pain'}
Pain-Memory_Complaints (syn)	MMSE_Spell	0.003734377003461993	0.014938182754414548	24.998870778699008	full_population	['Pain', 'Memory_Complaints']	{'Pain', 'Memory_Complaints'}
Depression-Pain (syn)	Sleep	0.018271061742546744	0.07316216263502728	24.973375696523288	full_population	['Depression', 'Pain']	{'Pain', 'Depression'}
Pain-WHR_Obesity (syn)	Hearing	0.0023118048785846323	0.009259268875417356	24.967466758874405	full_population	['Pain', 'WHR_Obesity']	{'WHR_Obesity', 'Pain'}
Depression-Pain (syn)	Alcohol_Use	0.0065359879302782295	0.026199142398259122	24.9473354162636	full_population	['Depression', 'Pain']	{'Pain', 'Depression'}
Sleep-Memory_Complaints (syn)	Health_vs_Peers	0.004432160923570247	0.017780462457533362	24.927140866869834	full_population	['Sleep', 'Memory_Complaints']	{'Sleep', 'Memory_Complaints'}
Sleep-Memory_Problems (syn)	Health_vs_Peers	0.004432160923570247	0.017780462457533362	24.927140866869834	full_population	['Sleep', 'Memory_Problems']	{'Memory_Problems', 'Sleep'}
Depression-Alcohol_Use (syn)	Pain	0.01208114160610826	0.04848663118583237	24.916438429812644	full_population	['Depression', 'Alcohol_Use']	{'Alcohol_Use', 'Depression'}
Memory_Complaints-functionality_state (syn)	Hearing	0.007071737020084579	0.02838767672610494	24.911291925420233	full_population	['Memory_Complaints', 'functionality_state']	{'functionality_state', 'Memory_Complaints'}
Memory_Problems-functionality_state (syn)	Hearing	0.007071737020084579	0.02838767672610494	24.911291925420233	full_population	['Memory_Problems', 'functionality_state']	{'Memory_Problems', 'functionality_state'}
Alcohol_Use-WHR_Obesity (syn)	MAP_NormalElevated_vs_H	0.0009806864344846398	0.003937417133982708	24.906846318634084	full_population	['Alcohol_Use', 'WHR_Obesity']	{'WHR_Obesity', 'Alcohol_Use'}
Anxiety-General_Health (syn)	Hearing	0.002555293683283461	0.010262171769606457	24.900125827668287	full_population	['Anxiety', 'General_Health']	{'General_Health', 'Anxiety'}
Sleep-Alcohol_Use (syn)	Depression	0.010381605870426391	0.04176368811787543	24.857971932758787	full_population	['Sleep', 'Alcohol_Use']	{'Alcohol_Use', 'Sleep'}
Physical_Activity-Alcohol_Use (syn)	Sleep	0.004863961719387552	0.019589864578482923	24.828970613354933	full_population	['Physical_Activity', 'Alcohol_Use']	{'Alcohol_Use', 'Physical_Activity'}
Memory_Problems-grip_category (syn)	Health_vs_Peers	0.0019832371810774396	0.008004177358516136	24.777526686953678	full_population	['Memory_Problems', 'grip_category']	{'Memory_Problems', 'grip_category'}
Memory_Complaints-grip_category (syn)	Health_vs_Peers	0.0019832371810774396	0.008004177358516136	24.777526686953678	full_population	['Memory_Complaints', 'grip_category']	{'grip_category', 'Memory_Complaints'}
BMI-MAP_NormalElevated_vs_H (syn)	Memory_Complaints	0.0003925104257487194	0.001587227378136621	24.72931296141831	full_population	['BMI', 'MAP_NormalElevated_vs_H']	{'BMI', 'MAP_NormalElevated_vs_H'}
BMI-MAP_NormalElevated_vs_H (syn)	Memory_Problems	0.0003925104257486601	0.001587227378136532	24.72931296141596	full_population	['BMI', 'MAP_NormalElevated_vs_H']	{'BMI', 'MAP_NormalElevated_vs_H'}
Sleep-grip_category (syn)	MMSE_Spell	0.004593528768783965	0.018589498031904718	24.710343231970004	full_population	['Sleep', 'grip_category']	{'grip_category', 'Sleep'}
Health_vs_Peers-Physical_Activity (syn)	Memory_Problems	0.0019371732018575614	0.00785782979744466	24.652776298202888	full_population	['Health_vs_Peers', 'Physical_Activity']	{'Physical_Activity', 'Health_vs_Peers'}
Health_vs_Peers-Physical_Activity (syn)	Memory_Complaints	0.0019371732018574528	0.007857829797444591	24.652776298201722	full_population	['Health_vs_Peers', 'Physical_Activity']	{'Physical_Activity', 'Health_vs_Peers'}
General_Health-Physical_Activity (syn)	functionality_state	0.07654742511393925	0.31065380958893035	24.64074888224609	full_population	['General_Health', 'Physical_Activity']	{'General_Health', 'Physical_Activity'}
Sleep-Alcohol_Use (syn)	Pain	0.01782121539190266	0.07237341791010259	24.6239792267915	full_population	['Sleep', 'Alcohol_Use']	{'Alcohol_Use', 'Sleep'}
Anxiety-Sleep (syn)	Pain	0.017661080811040463	0.07221328332924042	24.45683120447341	full_population	['Anxiety', 'Sleep']	{'Sleep', 'Anxiety'}
Depression-Hearing (syn)	Physical_Activity	0.010347324034856897	0.042471984792418815	24.362704228279622	full_population	['Depression', 'Hearing']	{'Hearing', 'Depression'}
Depression-functionality_state (syn)	MAP_NormalElevated_vs_H	0.00017893242548487653	0.0007353388037806744	24.333331052966674	full_population	['Depression', 'functionality_state']	{'functionality_state', 'Depression'}
Health_vs_Peers-Alcohol_Use (syn)	Memory_Complaints	0.0018825446051410717	0.00775079971838557	24.288391824594726	full_population	['Health_vs_Peers', 'Alcohol_Use']	{'Alcohol_Use', 'Health_vs_Peers'}
Health_vs_Peers-Alcohol_Use (syn)	Memory_Problems	0.0018825446051409533	0.007750799718385482	24.28839182459347	full_population	['Health_vs_Peers', 'Alcohol_Use']	{'Alcohol_Use', 'Health_vs_Peers'}
Anxiety-Physical_Activity (syn)	Pain	0.026788556461427686	0.11031489330836503	24.283716965165524	full_population	['Anxiety', 'Physical_Activity']	{'Physical_Activity', 'Anxiety'}
Sleep-MMSE_Spell (syn)	MAP_NormalElevated_vs_H	0.0002454856871023767	0.0010127378724428947	24.239805164017792	full_population	['Sleep', 'MMSE_Spell']	{'MMSE_Spell', 'Sleep'}
BMI-Memory_Problems (syn)	Sleep	0.002067295368683	0.008547959310279189	24.18466552826255	full_population	['BMI', 'Memory_Problems']	{'Memory_Problems', 'BMI'}
BMI-Memory_Complaints (syn)	Sleep	0.002067295368683	0.008547959310279189	24.18466552826255	full_population	['BMI', 'Memory_Complaints']	{'Memory_Complaints', 'BMI'}
Pain-Alcohol_Use (syn)	Hearing	0.0022145565961238364	0.009162832636418919	24.168908065850523	full_population	['Pain', 'Alcohol_Use']	{'Alcohol_Use', 'Pain'}
BMI-MAP_NormalElevated_vs_H (syn)	Health_vs_Peers	0.003181667314167068	0.013234297698765484	24.041074083318065	full_population	['BMI', 'MAP_NormalElevated_vs_H']	{'BMI', 'MAP_NormalElevated_vs_H'}
MMSE_Spell-Pain (syn)	Memory_Complaints	0.004283946350527846	0.01782134917683095	24.038283005516146	full_population	['MMSE_Spell', 'Pain']	{'Pain', 'MMSE_Spell'}
MMSE_Spell-Pain (syn)	Memory_Problems	0.004283946350527841	0.017821349176831015	24.038283005516035	full_population	['MMSE_Spell', 'Pain']	{'Pain', 'MMSE_Spell'}
Depression-Hearing (syn)	Alcohol_Use	0.004457960032985182	0.018603485279949147	23.96303684982069	full_population	['Depression', 'Hearing']	{'Hearing', 'Depression'}
Anxiety-Sleep (syn)	General_Health	0.01974855775024795	0.08266316936515686	23.89039508394668	full_population	['Anxiety', 'Sleep']	{'Sleep', 'Anxiety'}
BMI-WHR_Obesity (syn)	Memory_Problems	0.0004211125119531664	0.0017650309907543446	23.85864691096387	full_population	['BMI', 'WHR_Obesity']	{'WHR_Obesity', 'BMI'}
BMI-WHR_Obesity (syn)	Memory_Complaints	0.0004211125119530727	0.0017650309907542904	23.858646910959294	full_population	['BMI', 'WHR_Obesity']	{'WHR_Obesity', 'BMI'}
Anxiety-functionality_state (syn)	WHR_Obesity	0.0006167018272622637	0.0025970560749549575	23.74618835571194	full_population	['Anxiety', 'functionality_state']	{'functionality_state', 'Anxiety'}
Anxiety-Hearing (syn)	MMSE_Spell	0.0016918297343372559	0.007131405420078832	23.723651015181716	full_population	['Anxiety', 'Hearing']	{'Hearing', 'Anxiety'}
Physical_Activity-Alcohol_Use (syn)	Health_vs_Peers	0.006282483058930315	0.02651157823961035	23.69712961691507	full_population	['Physical_Activity', 'Alcohol_Use']	{'Alcohol_Use', 'Physical_Activity'}
Sleep-Pain (syn)	Anxiety	0.01813664055755931	0.07654126914425387	23.695244095545377	full_population	['Sleep', 'Pain']	{'Pain', 'Sleep'}
Depression-Sleep (syn)	grip_category	0.0036901767252161383	0.015630082198271014	23.609451814810946	full_population	['Depression', 'Sleep']	{'Sleep', 'Depression'}
Anxiety-Depression (syn)	grip_category	0.002692357775178482	0.011441086220772856	23.5323615540117	full_population	['Anxiety', 'Depression']	{'Depression', 'Anxiety'}
General_Health-MAP_NormalElevated_vs_H (syn)	MMSE_Spell	0.0014849911678025975	0.006316754259201559	23.508769011227947	full_population	['General_Health', 'MAP_NormalElevated_vs_H']	{'General_Health', 'MAP_NormalElevated_vs_H'}
Anxiety-grip_category (syn)	WHR_Obesity	0.0005821635101753858	0.002478090718170854	23.4924212381174	full_population	['Anxiety', 'grip_category']	{'grip_category', 'Anxiety'}
Sleep-Memory_Complaints (syn)	MAP_NormalElevated_vs_H	0.00024069109958310515	0.001026309707211226	23.452092277011683	full_population	['Sleep', 'Memory_Complaints']	{'Sleep', 'Memory_Complaints'}
Sleep-Memory_Problems (syn)	MAP_NormalElevated_vs_H	0.00024069109958310515	0.001026309707211226	23.452092277011683	full_population	['Sleep', 'Memory_Problems']	{'Memory_Problems', 'Sleep'}
Sleep-Pain (syn)	Alcohol_Use	0.005993640323715962	0.02573587254023129	23.289050388116728	full_population	['Sleep', 'Pain']	{'Pain', 'Sleep'}
Health_vs_Peers-grip_category (syn)	Physical_Activity	0.016955995370293325	0.07286851753307651	23.26930194867304	full_population	['Health_vs_Peers', 'grip_category']	{'grip_category', 'Health_vs_Peers'}
Hearing-MAP_NormalElevated_vs_H (syn)	WHR_Obesity	0.0003212631289538734	0.0013836197697738631	23.21903285657592	full_population	['Hearing', 'MAP_NormalElevated_vs_H']	{'Hearing', 'MAP_NormalElevated_vs_H'}
MMSE_Spell-grip_category (syn)	General_Health	0.005583255195756034	0.024065552166866285	23.200195686526243	full_population	['MMSE_Spell', 'grip_category']	{'MMSE_Spell', 'grip_category'}
Depression-Sleep (syn)	Anxiety	0.03431305100399247	0.14830002436744122	23.137589592686396	full_population	['Depression', 'Sleep']	{'Sleep', 'Depression'}
Hearing-Alcohol_Use (syn)	functionality_state	0.01714856524880889	0.07495376748913146	22.878856958451742	full_population	['Hearing', 'Alcohol_Use']	{'Hearing', 'Alcohol_Use'}
MMSE_Spell-Health_vs_Peers (syn)	Sleep	0.003780061924722498	0.016533967744154696	22.862400503102922	full_population	['MMSE_Spell', 'Health_vs_Peers']	{'MMSE_Spell', 'Health_vs_Peers'}
Health_vs_Peers-Physical_Activity (syn)	Depression	0.009535832019686653	0.041758740784717946	22.835535364553884	full_population	['Health_vs_Peers', 'Physical_Activity']	{'Physical_Activity', 'Health_vs_Peers'}
Physical_Activity-grip_category (syn)	MAP_NormalElevated_vs_H	0.000760459422669804	0.003334153166774905	22.80817300920189	full_population	['Physical_Activity', 'grip_category']	{'Physical_Activity', 'grip_category'}
Sleep-Physical_Activity (syn)	Memory_Complaints	0.0018934459827090174	0.008311227589202644	22.781784789154948	full_population	['Sleep', 'Physical_Activity']	{'Physical_Activity', 'Sleep'}
Sleep-Physical_Activity (syn)	Memory_Problems	0.0018934459827085236	0.008311227589202427	22.7817847891496	full_population	['Sleep', 'Physical_Activity']	{'Physical_Activity', 'Sleep'}
Sleep-Hearing (syn)	WHR_Obesity	0.00030563830758884107	0.0013444058202058586	22.734080959426446	full_population	['Sleep', 'Hearing']	{'Hearing', 'Sleep'}
MMSE_Spell-Health_vs_Peers (syn)	Depression	0.004742006253401896	0.020866790528346058	22.725134691701708	full_population	['MMSE_Spell', 'Health_vs_Peers']	{'MMSE_Spell', 'Health_vs_Peers'}
Physical_Activity-Alcohol_Use (syn)	grip_category	0.016285573714866622	0.07210811492093239	22.584938925007254	full_population	['Physical_Activity', 'Alcohol_Use']	{'Alcohol_Use', 'Physical_Activity'}
Anxiety-BMI (syn)	General_Health	0.0182507473318009	0.08101267163173675	22.528262510294947	full_population	['Anxiety', 'BMI']	{'BMI', 'Anxiety'}
Alcohol_Use-Memory_Problems (syn)	MMSE_Spell	0.005258733952091928	0.02337954456448705	22.492884485353983	full_population	['Alcohol_Use', 'Memory_Problems']	{'Memory_Problems', 'Alcohol_Use'}
Alcohol_Use-Memory_Complaints (syn)	MMSE_Spell	0.005258733952091928	0.02337954456448705	22.492884485353983	full_population	['Alcohol_Use', 'Memory_Complaints']	{'Alcohol_Use', 'Memory_Complaints'}
Depression-BMI (syn)	General_Health	0.018018998602600197	0.08050601399931112	22.382177066615647	full_population	['Depression', 'BMI']	{'BMI', 'Depression'}
Anxiety-grip_category (syn)	MAP_NormalElevated_vs_H	0.0006840406951542941	0.0030877395856931293	22.15344513908358	full_population	['Anxiety', 'grip_category']	{'grip_category', 'Anxiety'}
General_Health-grip_category (syn)	MAP_NormalElevated_vs_H	0.0007658503525125816	0.003462232886496268	22.120128183740164	full_population	['General_Health', 'grip_category']	{'General_Health', 'grip_category'}
Sleep-Health_vs_Peers (syn)	MMSE_Spell	0.000982763745185754	0.004448626155451232	22.09139880143672	full_population	['Sleep', 'Health_vs_Peers']	{'Health_vs_Peers', 'Sleep'}
Sleep-Pain (syn)	Memory_Complaints	0.0038761351069355075	0.01755234796061399	22.083285470600472	full_population	['Sleep', 'Pain']	{'Pain', 'Sleep'}
Sleep-Pain (syn)	Memory_Problems	0.0038761351069352408	0.01755234796061399	22.083285470598952	full_population	['Sleep', 'Pain']	{'Pain', 'Sleep'}
Depression-Memory_Problems (syn)	General_Health	0.017714295921207487	0.08023644774189392	22.077617366849488	full_population	['Depression', 'Memory_Problems']	{'Memory_Problems', 'Depression'}
Depression-Memory_Complaints (syn)	General_Health	0.017714295921207487	0.08023644774189392	22.077617366849488	full_population	['Depression', 'Memory_Complaints']	{'Memory_Complaints', 'Depression'}
Anxiety-Depression (syn)	WHR_Obesity	0.00012750763302791355	0.0005786082682977311	22.03695315364949	full_population	['Anxiety', 'Depression']	{'Depression', 'Anxiety'}
Anxiety-Depression (syn)	Health_vs_Peers	0.00560285934769656	0.02545949087517127	22.006957543524987	full_population	['Anxiety', 'Depression']	{'Depression', 'Anxiety'}
Anxiety-MMSE_Spell (syn)	grip_category	0.003892480926419973	0.017704424049331542	21.985922363664464	full_population	['Anxiety', 'MMSE_Spell']	{'MMSE_Spell', 'Anxiety'}
Sleep-MMSE_Spell (syn)	Hearing	0.001767622506346159	0.008061108704625931	21.92778401973161	full_population	['Sleep', 'MMSE_Spell']	{'MMSE_Spell', 'Sleep'}
Anxiety-functionality_state (syn)	General_Health	0.04013327615625783	0.18310435112972806	21.918253667180036	full_population	['Anxiety', 'functionality_state']	{'functionality_state', 'Anxiety'}
grip_category-MAP_NormalElevated_vs_H (syn)	WHR_Obesity	0.0005313585638008038	0.002427285771796273	21.89105914000314	full_population	['grip_category', 'MAP_NormalElevated_vs_H']	{'grip_category', 'MAP_NormalElevated_vs_H'}
Depression-Pain (syn)	MMSE_Spell	0.002959524677681717	0.013524524243242565	21.882652760672325	full_population	['Depression', 'Pain']	{'Pain', 'Depression'}
MMSE_Spell-General_Health (syn)	functionality_state	0.03991063956115398	0.18277383096915265	21.836079787532515	full_population	['MMSE_Spell', 'General_Health']	{'General_Health', 'MMSE_Spell'}
Pain-General_Health (syn)	Alcohol_Use	0.006120112008729942	0.02809535414305888	21.783359546090473	full_population	['Pain', 'General_Health']	{'General_Health', 'Pain'}
Health_vs_Peers-Alcohol_Use (syn)	Physical_Activity	0.012973620565017746	0.05978144165326708	21.701752594500594	full_population	['Health_vs_Peers', 'Alcohol_Use']	{'Alcohol_Use', 'Health_vs_Peers'}
General_Health-Alcohol_Use (syn)	functionality_state	0.039448527273046256	0.1823247379467273	21.63640969256325	full_population	['General_Health', 'Alcohol_Use']	{'General_Health', 'Alcohol_Use'}
Sleep-grip_category (syn)	Pain	0.015056903491488138	0.06960910600968807	21.630652014684035	full_population	['Sleep', 'grip_category']	{'grip_category', 'Sleep'}
Sleep-functionality_state (syn)	Anxiety	0.016040694646760955	0.07444783473786319	21.54622052238528	full_population	['Sleep', 'functionality_state']	{'Sleep', 'functionality_state'}
Sleep-General_Health (syn)	Depression	0.017163274802742257	0.07972504538572818	21.528084079102584	full_population	['Sleep', 'General_Health']	{'General_Health', 'Sleep'}
Physical_Activity-Memory_Complaints (syn)	Health_vs_Peers	0.005549137497631688	0.02577823267831172	21.52644662215499	full_population	['Physical_Activity', 'Memory_Complaints']	{'Physical_Activity', 'Memory_Complaints'}
Physical_Activity-Memory_Problems (syn)	Health_vs_Peers	0.005549137497631688	0.02577823267831172	21.52644662215499	full_population	['Physical_Activity', 'Memory_Problems']	{'Memory_Problems', 'Physical_Activity'}
Depression-WHR_Obesity (syn)	grip_category	0.002432552094933919	0.011312310913618388	21.50358236711367	full_population	['Depression', 'WHR_Obesity']	{'WHR_Obesity', 'Depression'}
Hearing-grip_category (syn)	Depression	0.002400551135040654	0.011246923206161025	21.344069760569187	full_population	['Hearing', 'grip_category']	{'Hearing', 'grip_category'}
Sleep-MMSE_Spell (syn)	Pain	0.014774116067188483	0.0693263185853884	21.31097737288816	full_population	['Sleep', 'MMSE_Spell']	{'MMSE_Spell', 'Sleep'}
Depression-Health_vs_Peers (syn)	Sleep	0.008450897450612805	0.039671406534305516	21.30223803208228	full_population	['Depression', 'Health_vs_Peers']	{'Health_vs_Peers', 'Depression'}
Anxiety-grip_category (syn)	Physical_Activity	0.01508301667064857	0.07091969118431295	21.267741608532063	full_population	['Anxiety', 'grip_category']	{'grip_category', 'Anxiety'}
Depression-Health_vs_Peers (syn)	General_Health	0.04636398110844599	0.2186229023304166	21.207284604781982	full_population	['Depression', 'Health_vs_Peers']	{'Health_vs_Peers', 'Depression'}
MMSE_Spell-WHR_Obesity (syn)	Sleep	0.0008502702971199825	0.004014342381214079	21.180811609368273	full_population	['MMSE_Spell', 'WHR_Obesity']	{'WHR_Obesity', 'MMSE_Spell'}
Anxiety-Depression (syn)	MMSE_Spell	0.0014065220893680816	0.006642521855715923	21.17451955627007	full_population	['Anxiety', 'Depression']	{'Depression', 'Anxiety'}
Pain-Health_vs_Peers (syn)	Alcohol_Use	0.005269510575776908	0.024938012816531407	21.13043494902589	full_population	['Pain', 'Health_vs_Peers']	{'Pain', 'Health_vs_Peers'}
Physical_Activity-grip_category (syn)	Memory_Problems	0.0007310033373463332	0.0034618999103023964	21.115669322816448	full_population	['Physical_Activity', 'grip_category']	{'Physical_Activity', 'grip_category'}
Physical_Activity-grip_category (syn)	Memory_Complaints	0.0007310033373463579	0.0034618999103025643	21.115669322816135	full_population	['Physical_Activity', 'grip_category']	{'Physical_Activity', 'grip_category'}
Health_vs_Peers-functionality_state (syn)	Memory_Complaints	0.0035024512016068278	0.01659770068944703	21.102026522467163	full_population	['Health_vs_Peers', 'functionality_state']	{'Health_vs_Peers', 'functionality_state'}
Health_vs_Peers-functionality_state (syn)	Memory_Problems	0.003502451201606803	0.01659770068944702	21.10202652246703	full_population	['Health_vs_Peers', 'functionality_state']	{'Health_vs_Peers', 'functionality_state'}
Pain-functionality_state (syn)	General_Health	0.0454681741720124	0.21574257323959392	21.075197856992975	full_population	['Pain', 'functionality_state']	{'Pain', 'functionality_state'}
Sleep-General_Health (syn)	Alcohol_Use	0.005862840017245574	0.027862213630223613	21.042262093941602	full_population	['Sleep', 'General_Health']	{'General_Health', 'Sleep'}
Depression-Memory_Problems (syn)	Pain	0.009657229961122542	0.046027619556583146	20.98138042800718	full_population	['Depression', 'Memory_Problems']	{'Memory_Problems', 'Depression'}
Depression-Memory_Complaints (syn)	Pain	0.009657229961122542	0.046027619556583146	20.98138042800718	full_population	['Depression', 'Memory_Complaints']	{'Memory_Complaints', 'Depression'}
MMSE_Spell-Memory_Complaints (syn)	Sleep	0.0017310045644655634	0.008266818597751056	20.9391865080537	full_population	['MMSE_Spell', 'Memory_Complaints']	{'MMSE_Spell', 'Memory_Complaints'}
MMSE_Spell-Memory_Problems (syn)	Sleep	0.0017310045644655634	0.008266818597751056	20.9391865080537	full_population	['MMSE_Spell', 'Memory_Problems']	{'Memory_Problems', 'MMSE_Spell'}
Hearing-Memory_Problems (syn)	BMI	0.0005429299553165942	0.0025950485787563744	20.921764615935732	full_population	['Hearing', 'Memory_Problems']	{'Hearing', 'Memory_Problems'}
Hearing-Memory_Complaints (syn)	BMI	0.0005429299553165942	0.0025950485787563744	20.921764615935732	full_population	['Hearing', 'Memory_Complaints']	{'Hearing', 'Memory_Complaints'}
Health_vs_Peers-Alcohol_Use (syn)	Anxiety	0.005239566834978587	0.025067806783121763	20.901576593076364	full_population	['Health_vs_Peers', 'Alcohol_Use']	{'Alcohol_Use', 'Health_vs_Peers'}
BMI-Memory_Problems (syn)	Physical_Activity	0.0009265134959329253	0.0044345772350476995	20.892938533360766	full_population	['BMI', 'Memory_Problems']	{'Memory_Problems', 'BMI'}
BMI-Memory_Complaints (syn)	Physical_Activity	0.0009265134959329253	0.0044345772350476995	20.892938533360766	full_population	['BMI', 'Memory_Complaints']	{'Memory_Complaints', 'BMI'}
MMSE_Spell-BMI (syn)	Memory_Problems	0.0014594509646080206	0.0070105701242857	20.81786414991067	full_population	['MMSE_Spell', 'BMI']	{'MMSE_Spell', 'BMI'}
MMSE_Spell-BMI (syn)	Memory_Complaints	0.0014594509646079193	0.007010570124285655	20.817864149909358	full_population	['MMSE_Spell', 'BMI']	{'MMSE_Spell', 'BMI'}
Sleep-MMSE_Spell (syn)	Physical_Activity	0.014530427009400798	0.07000572717071907	20.756054678164052	full_population	['Sleep', 'MMSE_Spell']	{'MMSE_Spell', 'Sleep'}
Physical_Activity-Memory_Problems (syn)	General_Health	0.020735020123137222	0.1001053437599248	20.71320005939391	full_population	['Physical_Activity', 'Memory_Problems']	{'Memory_Problems', 'Physical_Activity'}
Physical_Activity-Memory_Complaints (syn)	General_Health	0.020735020123137222	0.1001053437599248	20.71320005939391	full_population	['Physical_Activity', 'Memory_Complaints']	{'Physical_Activity', 'Memory_Complaints'}
Anxiety-Memory_Problems (syn)	General_Health	0.0163608308902092	0.07913436286444858	20.67474899397891	full_population	['Anxiety', 'Memory_Problems']	{'Memory_Problems', 'Anxiety'}
Anxiety-Memory_Complaints (syn)	General_Health	0.0163608308902092	0.07913436286444858	20.67474899397891	full_population	['Anxiety', 'Memory_Complaints']	{'Memory_Complaints', 'Anxiety'}
MMSE_Spell-BMI (syn)	General_Health	0.004946188297960522	0.02393738984510177	20.663022702003765	full_population	['MMSE_Spell', 'BMI']	{'MMSE_Spell', 'BMI'}
Anxiety-Alcohol_Use (syn)	General_Health	0.016339184063762825	0.07913081517839549	20.648320160644314	full_population	['Anxiety', 'Alcohol_Use']	{'Alcohol_Use', 'Anxiety'}
Sleep-General_Health (syn)	Hearing	0.0018223457414715967	0.008828823794978038	20.6408665954821	full_population	['Sleep', 'General_Health']	{'General_Health', 'Sleep'}
Physical_Activity-functionality_state (syn)	grip_category	0.014510589409542776	0.07033313061560854	20.63122924080752	full_population	['Physical_Activity', 'functionality_state']	{'Physical_Activity', 'functionality_state'}
MMSE_Spell-WHR_Obesity (syn)	General_Health	0.0011933379250784724	0.005813149769307211	20.528250130061416	full_population	['MMSE_Spell', 'WHR_Obesity']	{'WHR_Obesity', 'MMSE_Spell'}
General_Health-grip_category (syn)	functionality_state	0.03672569782165268	0.17958888922965133	20.44987191534398	full_population	['General_Health', 'grip_category']	{'General_Health', 'grip_category'}
Anxiety-Pain (syn)	grip_category	0.003388297363410086	0.016606556277210836	20.403371456729076	full_population	['Anxiety', 'Pain']	{'Pain', 'Anxiety'}
Pain-Health_vs_Peers (syn)	MAP_NormalElevated_vs_H	0.0008138835148432146	0.004005081933466049	20.321270035513837	full_population	['Pain', 'Health_vs_Peers']	{'Pain', 'Health_vs_Peers'}
Anxiety-grip_category (syn)	General_Health	0.01588660223848225	0.0786485265384181	20.199491252670818	full_population	['Anxiety', 'grip_category']	{'grip_category', 'Anxiety'}
Alcohol_Use-grip_category (syn)	Health_vs_Peers	0.0034873890376331262	0.01726788358247032	20.1958104534211	full_population	['Alcohol_Use', 'grip_category']	{'Alcohol_Use', 'grip_category'}
Pain-General_Health (syn)	grip_category	0.004655171888940477	0.02305339633335326	20.19299812325464	full_population	['Pain', 'General_Health']	{'General_Health', 'Pain'}
Anxiety-MMSE_Spell (syn)	Physical_Activity	0.013922120461356253	0.0691967296064454	20.11962204072064	full_population	['Anxiety', 'MMSE_Spell']	{'MMSE_Spell', 'Anxiety'}
Pain-grip_category (syn)	Sleep	0.013719694911301091	0.06861079580378164	19.99640836485517	full_population	['Pain', 'grip_category']	{'Pain', 'grip_category'}
Depression-MAP_NormalElevated_vs_H (syn)	Alcohol_Use	0.0035196324058858644	0.017613645633927442	19.98241862608125	full_population	['Depression', 'MAP_NormalElevated_vs_H']	{'Depression', 'MAP_NormalElevated_vs_H'}
Pain-WHR_Obesity (syn)	grip_category	0.0033136591006643463	0.016584201901234157	19.980817409234216	full_population	['Pain', 'WHR_Obesity']	{'WHR_Obesity', 'Pain'}
Anxiety-MMSE_Spell (syn)	Pain	0.00944044139023494	0.0473057499509413	19.95622392632017	full_population	['Anxiety', 'MMSE_Spell']	{'MMSE_Spell', 'Anxiety'}
Anxiety-Health_vs_Peers (syn)	General_Health	0.042891447917222984	0.21507115023396062	19.942910925321424	full_population	['Anxiety', 'Health_vs_Peers']	{'Health_vs_Peers', 'Anxiety'}
Depression-Pain (syn)	grip_category	0.003293707470158101	0.016517850420935978	19.94029117725516	full_population	['Depression', 'Pain']	{'Pain', 'Depression'}
Alcohol_Use-functionality_state (syn)	grip_category	0.01355839303627204	0.06799859925839767	19.939224019526563	full_population	['Alcohol_Use', 'functionality_state']	{'Alcohol_Use', 'functionality_state'}
Depression-General_Health (syn)	Alcohol_Use	0.005473702202581617	0.027457034302961654	19.935518680512395	full_population	['Depression', 'General_Health']	{'General_Health', 'Depression'}
BMI-WHR_Obesity (syn)	Physical_Activity	0.0008669507041650162	0.004376267806543077	19.810275387370368	full_population	['BMI', 'WHR_Obesity']	{'WHR_Obesity', 'BMI'}
Sleep-Memory_Complaints (syn)	Depression	0.007738198892511254	0.03909085464431004	19.79542008718299	full_population	['Sleep', 'Memory_Complaints']	{'Sleep', 'Memory_Complaints'}
Sleep-Memory_Problems (syn)	Depression	0.007738198892511254	0.03909085464431004	19.79542008718299	full_population	['Sleep', 'Memory_Problems']	{'Memory_Problems', 'Sleep'}
grip_category-functionality_state (syn)	Sleep	0.007410964092268161	0.03753639840314463	19.743407485911874	full_population	['grip_category', 'functionality_state']	{'grip_category', 'functionality_state'}
Physical_Activity-Memory_Complaints (syn)	Depression	0.007851720316370296	0.03993538758539797	19.661059504130645	full_population	['Physical_Activity', 'Memory_Complaints']	{'Physical_Activity', 'Memory_Complaints'}
Physical_Activity-Memory_Problems (syn)	Depression	0.007851720316370296	0.03993538758539797	19.661059504130645	full_population	['Physical_Activity', 'Memory_Problems']	{'Memory_Problems', 'Physical_Activity'}
Depression-General_Health (syn)	WHR_Obesity	0.0002344603976636901	0.0011987830508281103	19.558200918984184	full_population	['Depression', 'General_Health']	{'General_Health', 'Depression'}
Anxiety-Memory_Problems (syn)	Pain	0.009141680399037799	0.046833507755743034	19.51952957851376	full_population	['Anxiety', 'Memory_Problems']	{'Memory_Problems', 'Anxiety'}
Anxiety-Memory_Complaints (syn)	Pain	0.009141680399037799	0.046833507755743034	19.51952957851376	full_population	['Anxiety', 'Memory_Complaints']	{'Memory_Complaints', 'Anxiety'}
Anxiety-BMI (syn)	Hearing	0.0018534775966517682	0.009560355682974767	19.387119664935383	full_population	['Anxiety', 'BMI']	{'BMI', 'Anxiety'}
Alcohol_Use-WHR_Obesity (syn)	Hearing	0.001255535936834742	0.006485979999763665	19.35769053991056	full_population	['Alcohol_Use', 'WHR_Obesity']	{'WHR_Obesity', 'Alcohol_Use'}
Sleep-Alcohol_Use (syn)	Physical_Activity	0.011156545526540718	0.05810058821200907	19.20212147565611	full_population	['Sleep', 'Alcohol_Use']	{'Alcohol_Use', 'Sleep'}
Pain-MAP_NormalElevated_vs_H (syn)	Alcohol_Use	0.004652399435656559	0.024278560785232918	19.162583304716783	full_population	['Pain', 'MAP_NormalElevated_vs_H']	{'Pain', 'MAP_NormalElevated_vs_H'}
Sleep-Health_vs_Peers (syn)	Anxiety	0.013835138423540755	0.07223976701023532	19.151693030212176	full_population	['Sleep', 'Health_vs_Peers']	{'Health_vs_Peers', 'Sleep'}
Depression-Memory_Complaints (syn)	Health_vs_Peers	0.0037216366824475463	0.019470861442655273	19.113877901131122	full_population	['Depression', 'Memory_Complaints']	{'Memory_Complaints', 'Depression'}
Depression-Memory_Problems (syn)	Health_vs_Peers	0.0037216366824475463	0.019470861442655273	19.113877901131122	full_population	['Depression', 'Memory_Problems']	{'Memory_Problems', 'Depression'}
Depression-grip_category (syn)	WHR_Obesity	0.0004478163000504742	0.0023437435080459436	19.106881726312853	full_population	['Depression', 'grip_category']	{'grip_category', 'Depression'}
grip_category-MAP_NormalElevated_vs_H (syn)	Alcohol_Use	0.004047067109719585	0.021182716469035526	19.10551517618388	full_population	['grip_category', 'MAP_NormalElevated_vs_H']	{'grip_category', 'MAP_NormalElevated_vs_H'}
Hearing-grip_category (syn)	Sleep	0.002672723059489259	0.01399603859275903	19.09628243574589	full_population	['Hearing', 'grip_category']	{'Hearing', 'grip_category'}
Alcohol_Use-Memory_Complaints (syn)	functionality_state	0.013607983295773375	0.07141318553609595	19.05528116918295	full_population	['Alcohol_Use', 'Memory_Complaints']	{'Alcohol_Use', 'Memory_Complaints'}
Alcohol_Use-Memory_Problems (syn)	functionality_state	0.013607983295773375	0.07141318553609595	19.05528116918295	full_population	['Alcohol_Use', 'Memory_Problems']	{'Memory_Problems', 'Alcohol_Use'}
Sleep-MMSE_Spell (syn)	Depression	0.0073698724379304284	0.0387225281897292	19.032518749344522	full_population	['Sleep', 'MMSE_Spell']	{'MMSE_Spell', 'Sleep'}
Physical_Activity-grip_category (syn)	Anxiety	0.0035631614889907862	0.01876992931007887	18.983350603656664	full_population	['Physical_Activity', 'grip_category']	{'Physical_Activity', 'grip_category'}
grip_category-functionality_state (syn)	Alcohol_Use	0.013593052916037502	0.07161560553221873	18.980573877745407	full_population	['grip_category', 'functionality_state']	{'grip_category', 'functionality_state'}
Pain-General_Health (syn)	functionality_state	0.045999433475950036	0.2428998878481366	18.937610010223363	full_population	['Pain', 'General_Health']	{'General_Health', 'Pain'}
Sleep-Alcohol_Use (syn)	Hearing	0.0013478863373852935	0.00712210732209409	18.925386496267777	full_population	['Sleep', 'Alcohol_Use']	{'Alcohol_Use', 'Sleep'}
Hearing-MAP_NormalElevated_vs_H (syn)	MMSE_Spell	0.001266953936483173	0.006706529622224747	18.891349294642918	full_population	['Hearing', 'MAP_NormalElevated_vs_H']	{'Hearing', 'MAP_NormalElevated_vs_H'}
General_Health-grip_category (syn)	Sleep	0.008568750862395225	0.04545822898312987	18.849724360302726	full_population	['General_Health', 'grip_category']	{'General_Health', 'grip_category'}
Health_vs_Peers-Memory_Complaints (syn)	functionality_state	0.011024130991482287	0.05859578827235381	18.813862423425412	full_population	['Health_vs_Peers', 'Memory_Complaints']	{'Health_vs_Peers', 'Memory_Complaints'}
Health_vs_Peers-Memory_Problems (syn)	functionality_state	0.011024130991482287	0.05859578827235381	18.813862423425412	full_population	['Health_vs_Peers', 'Memory_Problems']	{'Memory_Problems', 'Health_vs_Peers'}
Sleep-grip_category (syn)	Physical_Activity	0.012912286955419667	0.06900971060568523	18.71082611721011	full_population	['Sleep', 'grip_category']	{'grip_category', 'Sleep'}
Memory_Problems-grip_category (syn)	functionality_state	0.012480227627845368	0.06676641570892514	18.692373246834407	full_population	['Memory_Problems', 'grip_category']	{'Memory_Problems', 'grip_category'}
Memory_Complaints-grip_category (syn)	functionality_state	0.012480227627845368	0.06676641570892514	18.692373246834407	full_population	['Memory_Complaints', 'grip_category']	{'grip_category', 'Memory_Complaints'}
Sleep-MAP_NormalElevated_vs_H (syn)	Health_vs_Peers	0.0030639698804869396	0.016412271414450057	18.66877413317264	full_population	['Sleep', 'MAP_NormalElevated_vs_H']	{'Sleep', 'MAP_NormalElevated_vs_H'}
Anxiety-Pain (syn)	Alcohol_Use	0.004503017905801197	0.0241658646099263	18.633795970004527	full_population	['Anxiety', 'Pain']	{'Pain', 'Anxiety'}
MMSE_Spell-Memory_Complaints (syn)	Anxiety	0.0020846527937835816	0.011212312067979874	18.592532754568385	full_population	['MMSE_Spell', 'Memory_Complaints']	{'MMSE_Spell', 'Memory_Complaints'}
MMSE_Spell-Memory_Problems (syn)	Anxiety	0.0020846527937835816	0.011212312067979874	18.592532754568385	full_population	['MMSE_Spell', 'Memory_Problems']	{'Memory_Problems', 'MMSE_Spell'}
Anxiety-functionality_state (syn)	Health_vs_Peers	0.010808255764062325	0.058166075277318145	18.581717457352674	full_population	['Anxiety', 'functionality_state']	{'functionality_state', 'Anxiety'}
Depression-MMSE_Spell (syn)	Pain	0.008332452382722308	0.04493199929974669	18.544584066102935	full_population	['Depression', 'MMSE_Spell']	{'MMSE_Spell', 'Depression'}
Physical_Activity-functionality_state (syn)	WHR_Obesity	0.00045736944090778094	0.0024664334861462835	18.543757351527237	full_population	['Physical_Activity', 'functionality_state']	{'Physical_Activity', 'functionality_state'}
Depression-grip_category (syn)	Sleep	0.007102825722849349	0.03832333480654207	18.533944811182888	full_population	['Depression', 'grip_category']	{'grip_category', 'Depression'}
Pain-functionality_state (syn)	Depression	0.009539845752410805	0.05157980957400107	18.495310144028505	full_population	['Pain', 'functionality_state']	{'Pain', 'functionality_state'}
Hearing-WHR_Obesity (syn)	Pain	0.001578975895624871	0.008541809280354327	18.485262826652253	full_population	['Hearing', 'WHR_Obesity']	{'Hearing', 'WHR_Obesity'}
Pain-Alcohol_Use (syn)	MAP_NormalElevated_vs_H	0.0009411137498511798	0.005101954486485181	18.446141617769083	full_population	['Pain', 'Alcohol_Use']	{'Alcohol_Use', 'Pain'}
Health_vs_Peers-MAP_NormalElevated_vs_H (syn)	Alcohol_Use	0.0030911397936686405	0.016789607766703643	18.411030422037868	full_population	['Health_vs_Peers', 'MAP_NormalElevated_vs_H']	{'Health_vs_Peers', 'MAP_NormalElevated_vs_H'}
MMSE_Spell-Physical_Activity (syn)	MAP_NormalElevated_vs_H	0.0001604058116145465	0.0008721920473835108	18.39111146401162	full_population	['MMSE_Spell', 'Physical_Activity']	{'Physical_Activity', 'MMSE_Spell'}
General_Health-functionality_state (syn)	BMI	0.0069949024576612525	0.03808429410558301	18.36689538808027	full_population	['General_Health', 'functionality_state']	{'General_Health', 'functionality_state'}
Memory_Problems-grip_category (syn)	BMI	0.0027197496941292008	0.014858875587313688	18.303872847897637	full_population	['Memory_Problems', 'grip_category']	{'Memory_Problems', 'grip_category'}
Memory_Complaints-grip_category (syn)	BMI	0.0027197496941292008	0.014858875587313688	18.303872847897637	full_population	['Memory_Complaints', 'grip_category']	{'grip_category', 'Memory_Complaints'}
Anxiety-Health_vs_Peers (syn)	grip_category	0.0008272534339864244	0.004531517849088728	18.255548395396527	full_population	['Anxiety', 'Health_vs_Peers']	{'Health_vs_Peers', 'Anxiety'}
Depression-functionality_state (syn)	General_Health	0.031681476004051926	0.17467792016550437	18.13708107700977	full_population	['Depression', 'functionality_state']	{'functionality_state', 'Depression'}
Hearing-BMI (syn)	General_Health	0.004205102018968443	0.023243499003011318	18.09151891642325	full_population	['Hearing', 'BMI']	{'Hearing', 'BMI'}
Depression-Memory_Complaints (syn)	functionality_state	0.009214775309231338	0.05098100748435906	18.07491802130122	full_population	['Depression', 'Memory_Complaints']	{'Memory_Complaints', 'Depression'}
Depression-Memory_Problems (syn)	functionality_state	0.009214775309231338	0.05098100748435906	18.07491802130122	full_population	['Depression', 'Memory_Problems']	{'Memory_Problems', 'Depression'}
Depression-MAP_NormalElevated_vs_H (syn)	grip_category	0.001944114594754053	0.01076790847134216	18.054709509540714	full_population	['Depression', 'MAP_NormalElevated_vs_H']	{'Depression', 'MAP_NormalElevated_vs_H'}
Hearing-Memory_Problems (syn)	Depression	0.002028701160482005	0.011238416997150055	18.0514850178318	full_population	['Hearing', 'Memory_Problems']	{'Hearing', 'Memory_Problems'}
Hearing-Memory_Complaints (syn)	Depression	0.002028701160482005	0.011238416997150055	18.0514850178318	full_population	['Hearing', 'Memory_Complaints']	{'Hearing', 'Memory_Complaints'}
General_Health-Physical_Activity (syn)	Pain	0.03706436079947999	0.20704711820957206	17.90141351398266	full_population	['General_Health', 'Physical_Activity']	{'General_Health', 'Physical_Activity'}
Hearing-General_Health (syn)	grip_category	0.00401734822454393	0.02246587993794534	17.881998103971636	full_population	['Hearing', 'General_Health']	{'Hearing', 'General_Health'}
Depression-Physical_Activity (syn)	Pain	0.018176300422005187	0.10173407774868624	17.866481737718324	full_population	['Depression', 'Physical_Activity']	{'Physical_Activity', 'Depression'}
Depression-Alcohol_Use (syn)	General_Health	0.013573071545499603	0.07606008694221053	17.8451959380644	full_population	['Depression', 'Alcohol_Use']	{'Alcohol_Use', 'Depression'}
Depression-General_Health (syn)	Anxiety	0.024720922578006933	0.13860916199271756	17.834984515169175	full_population	['Depression', 'General_Health']	{'General_Health', 'Depression'}
MMSE_Spell-Hearing (syn)	grip_category	0.0030148770553586187	0.01695981791844271	17.77658858047134	full_population	['MMSE_Spell', 'Hearing']	{'Hearing', 'MMSE_Spell'}
Anxiety-General_Health (syn)	Depression	0.024561721919093237	0.13849815802458523	17.734331105496153	full_population	['Anxiety', 'General_Health']	{'General_Health', 'Anxiety'}
Hearing-grip_category (syn)	General_Health	0.00397912984690558	0.02246142681801583	17.715392166066696	full_population	['Hearing', 'grip_category']	{'Hearing', 'grip_category'}
MMSE_Spell-Memory_Complaints (syn)	functionality_state	0.009156630556372955	0.051778137896930615	17.68435661900417	full_population	['MMSE_Spell', 'Memory_Complaints']	{'MMSE_Spell', 'Memory_Complaints'}
MMSE_Spell-Memory_Problems (syn)	functionality_state	0.009156630556372955	0.051778137896930615	17.68435661900417	full_population	['MMSE_Spell', 'Memory_Problems']	{'Memory_Problems', 'MMSE_Spell'}
Hearing-grip_category (syn)	MMSE_Spell	0.0029707988397062054	0.01683346214572973	17.648174891104205	full_population	['Hearing', 'grip_category']	{'Hearing', 'grip_category'}
grip_category-WHR_Obesity (syn)	Anxiety	0.0008459727616010745	0.004801771523293773	17.617930330445624	full_population	['grip_category', 'WHR_Obesity']	{'WHR_Obesity', 'grip_category'}
Physical_Activity-Alcohol_Use (syn)	Anxiety	0.0032495508144382377	0.018445359632819278	17.617172444046084	full_population	['Physical_Activity', 'Alcohol_Use']	{'Alcohol_Use', 'Physical_Activity'}
Hearing-Alcohol_Use (syn)	General_Health	0.004702777835509387	0.026698389194308635	17.61446281003309	full_population	['Hearing', 'Alcohol_Use']	{'Hearing', 'Alcohol_Use'}
grip_category-functionality_state (syn)	Hearing	0.004533948344860291	0.02574559564309343	17.61057855375965	full_population	['grip_category', 'functionality_state']	{'grip_category', 'functionality_state'}
MMSE_Spell-MAP_NormalElevated_vs_H (syn)	grip_category	0.0029574359838745825	0.016838944088775277	17.5630726504163	full_population	['MMSE_Spell', 'MAP_NormalElevated_vs_H']	{'MMSE_Spell', 'MAP_NormalElevated_vs_H'}
Alcohol_Use-MAP_NormalElevated_vs_H (syn)	grip_category	0.0036437240167022126	0.020762553870058088	17.5494981951949	full_population	['Alcohol_Use', 'MAP_NormalElevated_vs_H']	{'Alcohol_Use', 'MAP_NormalElevated_vs_H'}
Anxiety-Alcohol_Use (syn)	Physical_Activity	0.009891115932620207	0.056510235070409816	17.50322914122763	full_population	['Anxiety', 'Alcohol_Use']	{'Alcohol_Use', 'Anxiety'}
Hearing-Alcohol_Use (syn)	Physical_Activity	0.009903476998953758	0.056664499137849794	17.477392634956868	full_population	['Hearing', 'Alcohol_Use']	{'Hearing', 'Alcohol_Use'}
Memory_Problems-functionality_state (syn)	Anxiety	0.005583647946070595	0.03199201460668611	17.453255178570874	full_population	['Memory_Problems', 'functionality_state']	{'Memory_Problems', 'functionality_state'}
Memory_Complaints-functionality_state (syn)	Anxiety	0.005583647946070595	0.03199201460668611	17.453255178570874	full_population	['Memory_Complaints', 'functionality_state']	{'functionality_state', 'Memory_Complaints'}
Sleep-MAP_NormalElevated_vs_H (syn)	grip_category	0.00251682217655643	0.01445672764961131	17.40934904189122	full_population	['Sleep', 'MAP_NormalElevated_vs_H']	{'Sleep', 'MAP_NormalElevated_vs_H'}
Physical_Activity-BMI (syn)	grip_category	0.011764555743081875	0.06764824930812707	17.390776351796163	full_population	['Physical_Activity', 'BMI']	{'Physical_Activity', 'BMI'}
Sleep-Hearing (syn)	General_Health	0.007789355697939532	0.044823060483473266	17.378009475304683	full_population	['Sleep', 'Hearing']	{'Hearing', 'Sleep'}
Depression-BMI (syn)	Alcohol_Use	0.0029563008982565276	0.01705031412629811	17.338688755867434	full_population	['Depression', 'BMI']	{'BMI', 'Depression'}
Anxiety-functionality_state (syn)	Depression	0.02387829783429694	0.13772534257033264	17.337620940824987	full_population	['Anxiety', 'functionality_state']	{'functionality_state', 'Anxiety'}
MMSE_Spell-MAP_NormalElevated_vs_H (syn)	Alcohol_Use	0.003798038610238954	0.02196176446880982	17.293868239197916	full_population	['MMSE_Spell', 'MAP_NormalElevated_vs_H']	{'MMSE_Spell', 'MAP_NormalElevated_vs_H'}
Hearing-Physical_Activity (syn)	Memory_Problems	0.0022643475852899683	0.013162668311423216	17.20280061547137	full_population	['Hearing', 'Physical_Activity']	{'Hearing', 'Physical_Activity'}
Hearing-Physical_Activity (syn)	Memory_Complaints	0.0022643475852899583	0.013162668311423226	17.202800615471283	full_population	['Hearing', 'Physical_Activity']	{'Hearing', 'Physical_Activity'}
Sleep-Memory_Complaints (syn)	Pain	0.01130344340014067	0.0658556459183406	17.163970138804295	full_population	['Sleep', 'Memory_Complaints']	{'Sleep', 'Memory_Complaints'}
Sleep-Memory_Problems (syn)	Pain	0.01130344340014067	0.0658556459183406	17.163970138804295	full_population	['Sleep', 'Memory_Problems']	{'Memory_Problems', 'Sleep'}
Pain-Health_vs_Peers (syn)	Anxiety	0.0077826420912914624	0.04538504144014291	17.148033458459604	full_population	['Pain', 'Health_vs_Peers']	{'Pain', 'Health_vs_Peers'}
MMSE_Spell-WHR_Obesity (syn)	Hearing	0.001130163878286538	0.006611933066197318	17.09279067061885	full_population	['MMSE_Spell', 'WHR_Obesity']	{'WHR_Obesity', 'MMSE_Spell'}
Anxiety-WHR_Obesity (syn)	MMSE_Spell	0.0003863854314382076	0.002262546986607214	17.077454467259884	full_population	['Anxiety', 'WHR_Obesity']	{'WHR_Obesity', 'Anxiety'}
Anxiety-Depression (syn)	functionality_state	0.008610598810266167	0.050470331513734756	17.060713793653047	full_population	['Anxiety', 'Depression']	{'Depression', 'Anxiety'}
Anxiety-grip_category (syn)	BMI	0.0024947540753198715	0.014633879968504357	17.04779648793884	full_population	['Anxiety', 'grip_category']	{'grip_category', 'Anxiety'}
Depression-grip_category (syn)	Pain	0.007443759733872245	0.04381414932933285	16.98939691358739	full_population	['Depression', 'grip_category']	{'grip_category', 'Depression'}
MMSE_Spell-Physical_Activity (syn)	BMI	0.0008168695646711352	0.0048224878876619425	16.938758244702882	full_population	['MMSE_Spell', 'Physical_Activity']	{'Physical_Activity', 'MMSE_Spell'}
Hearing-Alcohol_Use (syn)	Pain	0.003969838368368421	0.023537550888191566	16.865978908451467	full_population	['Hearing', 'Alcohol_Use']	{'Hearing', 'Alcohol_Use'}
Depression-Physical_Activity (syn)	Sleep	0.00633356074184545	0.03755406982553816	16.86517805198944	full_population	['Depression', 'Physical_Activity']	{'Physical_Activity', 'Depression'}
Hearing-General_Health (syn)	Alcohol_Use	0.004434707015192614	0.026499238884907496	16.735224111355055	full_population	['Hearing', 'General_Health']	{'Hearing', 'General_Health'}
Anxiety-functionality_state (syn)	Hearing	0.004259309724622123	0.025470957022855262	16.722221001748053	full_population	['Anxiety', 'functionality_state']	{'functionality_state', 'Anxiety'}
General_Health-Physical_Activity (syn)	Hearing	0.002461485571034717	0.014772523142260772	16.662594110230067	full_population	['General_Health', 'Physical_Activity']	{'General_Health', 'Physical_Activity'}
Anxiety-Alcohol_Use (syn)	grip_category	0.0034147728497770265	0.020523266282569803	16.638544775288317	full_population	['Anxiety', 'Alcohol_Use']	{'Alcohol_Use', 'Anxiety'}
MMSE_Spell-Alcohol_Use (syn)	Depression	0.002777315176949084	0.01670812257201531	16.622544902805846	full_population	['MMSE_Spell', 'Alcohol_Use']	{'Alcohol_Use', 'MMSE_Spell'}
Depression-Sleep (syn)	Physical_Activity	0.0064253988927704215	0.03866425146345353	16.618448953664284	full_population	['Depression', 'Sleep']	{'Sleep', 'Depression'}
BMI-WHR_Obesity (syn)	Hearing	0.0003731779300972075	0.0022465945933741686	16.61082650148865	full_population	['BMI', 'WHR_Obesity']	{'WHR_Obesity', 'BMI'}
Pain-grip_category (syn)	functionality_state	0.03875860523489342	0.23565905960708003	16.44689803121364	full_population	['Pain', 'grip_category']	{'Pain', 'grip_category'}
Sleep-Alcohol_Use (syn)	MMSE_Spell	0.003584977004952353	0.021817392390755537	16.431739140702163	full_population	['Sleep', 'Alcohol_Use']	{'Alcohol_Use', 'Sleep'}
grip_category-functionality_state (syn)	MMSE_Spell	0.008385151299319419	0.051073521277364295	16.41780533161653	full_population	['grip_category', 'functionality_state']	{'grip_category', 'functionality_state'}
BMI-WHR_Obesity (syn)	Health_vs_Peers	0.0019990054925224624	0.01219512488765485	16.391841091730512	full_population	['BMI', 'WHR_Obesity']	{'WHR_Obesity', 'BMI'}
Depression-Hearing (syn)	Pain	0.007100008553002527	0.043470398148463124	16.332973369036292	full_population	['Depression', 'Hearing']	{'Hearing', 'Depression'}
MMSE_Spell-General_Health (syn)	Memory_Complaints	0.004532743605725251	0.027782085019741415	16.31534711129266	full_population	['MMSE_Spell', 'General_Health']	{'General_Health', 'MMSE_Spell'}
MMSE_Spell-General_Health (syn)	Memory_Problems	0.0045327436057251815	0.027782085019741394	16.315347111292418	full_population	['MMSE_Spell', 'General_Health']	{'General_Health', 'MMSE_Spell'}
Pain-functionality_state (syn)	Health_vs_Peers	0.01296904633886769	0.07951491854258237	16.31020514964424	full_population	['Pain', 'functionality_state']	{'Pain', 'functionality_state'}
Physical_Activity-Alcohol_Use (syn)	Hearing	0.002419812922054678	0.014840090650406309	16.305917389988625	full_population	['Physical_Activity', 'Alcohol_Use']	{'Alcohol_Use', 'Physical_Activity'}
Hearing-WHR_Obesity (syn)	Depression	0.000618733083117874	0.003801272154488401	16.277000382287728	full_population	['Hearing', 'WHR_Obesity']	{'Hearing', 'WHR_Obesity'}
BMI-grip_category (syn)	Health_vs_Peers	0.0019763332016093644	0.012143150595440928	16.275291869898794	full_population	['BMI', 'grip_category']	{'grip_category', 'BMI'}
Pain-Alcohol_Use (syn)	functionality_state	0.0382233448192657	0.23515125291852718	16.25479105250991	full_population	['Pain', 'Alcohol_Use']	{'Alcohol_Use', 'Pain'}
Depression-BMI (syn)	Memory_Complaints	0.0017938229227774775	0.011039771417819021	16.24873246815702	full_population	['Depression', 'BMI']	{'BMI', 'Depression'}
Depression-BMI (syn)	Memory_Problems	0.0017938229227773789	0.011039771417818981	16.24873246815618	full_population	['Depression', 'BMI']	{'BMI', 'Depression'}
Pain-Physical_Activity (syn)	General_Health	0.0327872802097145	0.2030629533906359	16.14636232865234	full_population	['Pain', 'Physical_Activity']	{'Physical_Activity', 'Pain'}
MMSE_Spell-Hearing (syn)	Anxiety	0.0015024519612211362	0.009329814909796064	16.103770286413727	full_population	['MMSE_Spell', 'Hearing']	{'Hearing', 'MMSE_Spell'}
Hearing-Alcohol_Use (syn)	MMSE_Spell	0.003470828523341883	0.021565434031742357	16.094406067752402	full_population	['Hearing', 'Alcohol_Use']	{'Hearing', 'Alcohol_Use'}
Health_vs_Peers-functionality_state (syn)	Sleep	0.005690532576800374	0.035815966887676826	15.888256192123942	full_population	['Health_vs_Peers', 'functionality_state']	{'Health_vs_Peers', 'functionality_state'}
Anxiety-Pain (syn)	General_Health	0.03197243217609368	0.20224683124367515	15.808619586020612	full_population	['Anxiety', 'Pain']	{'Pain', 'Anxiety'}
General_Health-Alcohol_Use (syn)	MAP_NormalElevated_vs_H	0.0006099999173608466	0.0038604012544597413	15.801464074651363	full_population	['General_Health', 'Alcohol_Use']	{'General_Health', 'Alcohol_Use'}
Health_vs_Peers-Physical_Activity (syn)	MAP_NormalElevated_vs_H	0.00040700462210808063	0.00257587468191576	15.800637545199923	full_population	['Health_vs_Peers', 'Physical_Activity']	{'Physical_Activity', 'Health_vs_Peers'}
Depression-grip_category (syn)	General_Health	0.011681124724542597	0.07416814012125349	15.749518196688978	full_population	['Depression', 'grip_category']	{'grip_category', 'Depression'}
Depression-Pain (syn)	General_Health	0.0317305497796101	0.2020049488471916	15.707808130786416	full_population	['Depression', 'Pain']	{'Pain', 'Depression'}
Alcohol_Use-WHR_Obesity (syn)	BMI	0.005890339335397544	0.037519949253920465	15.699219888422586	full_population	['Alcohol_Use', 'WHR_Obesity']	{'WHR_Obesity', 'Alcohol_Use'}
General_Health-Physical_Activity (syn)	Sleep	0.006869496423627152	0.0437589745443618	15.698485842402501	full_population	['General_Health', 'Physical_Activity']	{'General_Health', 'Physical_Activity'}
MMSE_Spell-MAP_NormalElevated_vs_H (syn)	Sleep	0.0005928829594233993	0.003779770333417449	15.685687412847354	full_population	['MMSE_Spell', 'MAP_NormalElevated_vs_H']	{'MMSE_Spell', 'MAP_NormalElevated_vs_H'}
Pain-functionality_state (syn)	Anxiety	0.006951968476951673	0.04455607110768338	15.602741229472667	full_population	['Pain', 'functionality_state']	{'Pain', 'functionality_state'}
MMSE_Spell-Physical_Activity (syn)	Sleep	0.00271444275172562	0.017465412654303625	15.541818595719	full_population	['MMSE_Spell', 'Physical_Activity']	{'Physical_Activity', 'MMSE_Spell'}
Anxiety-Physical_Activity (syn)	Depression	0.02090079041119392	0.13477210557097538	15.508246548976622	full_population	['Anxiety', 'Physical_Activity']	{'Physical_Activity', 'Anxiety'}
Health_vs_Peers-BMI (syn)	grip_category	0.002187537732534563	0.014110715602669143	15.502670411136164	full_population	['Health_vs_Peers', 'BMI']	{'Health_vs_Peers', 'BMI'}
Memory_Problems-functionality_state (syn)	Sleep	0.005509266376818753	0.03567511381928313	15.442883811742409	full_population	['Memory_Problems', 'functionality_state']	{'Memory_Problems', 'functionality_state'}
Memory_Complaints-functionality_state (syn)	Sleep	0.005509266376818753	0.03567511381928313	15.442883811742409	full_population	['Memory_Complaints', 'functionality_state']	{'functionality_state', 'Memory_Complaints'}
MMSE_Spell-Pain (syn)	functionality_state	0.03569735384931598	0.23259780822150256	15.347244293601186	full_population	['MMSE_Spell', 'Pain']	{'Pain', 'MMSE_Spell'}
MMSE_Spell-BMI (syn)	Alcohol_Use	0.003263968611724367	0.02142769447029524	15.2324769062259	full_population	['MMSE_Spell', 'BMI']	{'MMSE_Spell', 'BMI'}
General_Health-functionality_state (syn)	Depression	0.01122399941224527	0.07376174143659568	15.216559687508497	full_population	['General_Health', 'functionality_state']	{'General_Health', 'functionality_state'}
Physical_Activity-functionality_state (syn)	Alcohol_Use	0.01041595542071948	0.06851857862751562	15.201651332178468	full_population	['Physical_Activity', 'functionality_state']	{'Physical_Activity', 'functionality_state'}
Alcohol_Use-MAP_NormalElevated_vs_H (syn)	Health_vs_Peers	0.002438163637977426	0.01605699933801743	15.184428837863226	full_population	['Alcohol_Use', 'MAP_NormalElevated_vs_H']	{'Alcohol_Use', 'MAP_NormalElevated_vs_H'}
Sleep-WHR_Obesity (syn)	grip_category	0.0021366470205182496	0.014076552493573133	15.178766402453789	full_population	['Sleep', 'WHR_Obesity']	{'WHR_Obesity', 'Sleep'}
Health_vs_Peers-Alcohol_Use (syn)	grip_category	0.003060731069742174	0.02016922450253495	15.175254107352956	full_population	['Health_vs_Peers', 'Alcohol_Use']	{'Alcohol_Use', 'Health_vs_Peers'}
Hearing-Memory_Complaints (syn)	Alcohol_Use	0.000967035493017458	0.0064242150877136615	15.052975029851002	full_population	['Hearing', 'Memory_Complaints']	{'Hearing', 'Memory_Complaints'}
Hearing-Memory_Problems (syn)	Alcohol_Use	0.000967035493017458	0.0064242150877136615	15.052975029851002	full_population	['Hearing', 'Memory_Problems']	{'Hearing', 'Memory_Problems'}
Sleep-Physical_Activity (syn)	grip_category	0.009932108481062856	0.06603769254003354	15.040059849216853	full_population	['Sleep', 'Physical_Activity']	{'Physical_Activity', 'Sleep'}
BMI-functionality_state (syn)	Hearing	0.003735817932719225	0.024947465230952356	14.974739510145465	full_population	['BMI', 'functionality_state']	{'functionality_state', 'BMI'}
MMSE_Spell-Health_vs_Peers (syn)	grip_category	0.002426840798841691	0.016238783921753264	14.94472006361712	full_population	['MMSE_Spell', 'Health_vs_Peers']	{'MMSE_Spell', 'Health_vs_Peers'}
Anxiety-BMI (syn)	MAP_NormalElevated_vs_H	0.00011806106695928787	0.0007940369842307098	14.868459442562298	full_population	['Anxiety', 'BMI']	{'BMI', 'Anxiety'}
Depression-Memory_Problems (syn)	Hearing	0.0019381513995436264	0.013042227559384004	14.860585668504983	full_population	['Depression', 'Memory_Problems']	{'Memory_Problems', 'Depression'}
Depression-Memory_Complaints (syn)	Hearing	0.0019381513995436264	0.013042227559384004	14.860585668504983	full_population	['Depression', 'Memory_Complaints']	{'Memory_Complaints', 'Depression'}
General_Health-MAP_NormalElevated_vs_H (syn)	Alcohol_Use	0.0037937305330598783	0.025701514011948288	14.760727836096441	full_population	['General_Health', 'MAP_NormalElevated_vs_H']	{'General_Health', 'MAP_NormalElevated_vs_H'}
Hearing-Alcohol_Use (syn)	Sleep	0.0014008061024684655	0.009491023259642413	14.759273727891408	full_population	['Hearing', 'Alcohol_Use']	{'Hearing', 'Alcohol_Use'}
Pain-Alcohol_Use (syn)	Depression	0.006312786414054495	0.04294870193107197	14.698433550298763	full_population	['Pain', 'Alcohol_Use']	{'Alcohol_Use', 'Pain'}
General_Health-MAP_NormalElevated_vs_H (syn)	grip_category	0.0031600292493935353	0.021573786002646776	14.64754146076098	full_population	['General_Health', 'MAP_NormalElevated_vs_H']	{'General_Health', 'MAP_NormalElevated_vs_H'}
MMSE_Spell-Hearing (syn)	Alcohol_Use	0.0031061975692475642	0.02137212025660987	14.533876526765724	full_population	['MMSE_Spell', 'Hearing']	{'Hearing', 'MMSE_Spell'}
grip_category-MAP_NormalElevated_vs_H (syn)	Anxiety	0.0006658223752831847	0.004591990473121329	14.499646268442778	full_population	['grip_category', 'MAP_NormalElevated_vs_H']	{'grip_category', 'MAP_NormalElevated_vs_H'}
Hearing-Memory_Complaints (syn)	Physical_Activity	0.00213910045737844	0.014753048128581777	14.499379645039317	full_population	['Hearing', 'Memory_Complaints']	{'Hearing', 'Memory_Complaints'}
Hearing-Memory_Problems (syn)	Physical_Activity	0.00213910045737844	0.014753048128581777	14.499379645039317	full_population	['Hearing', 'Memory_Problems']	{'Hearing', 'Memory_Problems'}
General_Health-BMI (syn)	MAP_NormalElevated_vs_H	0.0001541893656313113	0.0010648173805392512	14.480357707274255	full_population	['General_Health', 'BMI']	{'General_Health', 'BMI'}
Sleep-Physical_Activity (syn)	Anxiety	0.009854939259453948	0.06825956784614852	14.437447482331232	full_population	['Sleep', 'Physical_Activity']	{'Physical_Activity', 'Sleep'}
Hearing-Memory_Complaints (syn)	General_Health	0.003929473269106016	0.027218648974415068	14.436694755862552	full_population	['Hearing', 'Memory_Complaints']	{'Hearing', 'Memory_Complaints'}
Hearing-Memory_Problems (syn)	General_Health	0.003929473269106016	0.027218648974415068	14.436694755862552	full_population	['Hearing', 'Memory_Problems']	{'Hearing', 'Memory_Problems'}
Hearing-WHR_Obesity (syn)	General_Health	0.0009647709245753791	0.006684052049227598	14.43392297770732	full_population	['Hearing', 'WHR_Obesity']	{'Hearing', 'WHR_Obesity'}
General_Health-Alcohol_Use (syn)	BMI	0.003212202657313635	0.02228626779677737	14.413371887140855	full_population	['General_Health', 'Alcohol_Use']	{'General_Health', 'Alcohol_Use'}
Anxiety-WHR_Obesity (syn)	Hearing	0.0012952736008803093	0.009002151687203305	14.388488951164424	full_population	['Anxiety', 'WHR_Obesity']	{'WHR_Obesity', 'Anxiety'}
Depression-MAP_NormalElevated_vs_H (syn)	Health_vs_Peers	0.002645309361572118	0.018394534121779833	14.38095329873003	full_population	['Depression', 'MAP_NormalElevated_vs_H']	{'Depression', 'MAP_NormalElevated_vs_H'}
Anxiety-Sleep (syn)	Hearing	0.001377449064355072	0.009602112467611702	14.345271095305968	full_population	['Anxiety', 'Sleep']	{'Sleep', 'Anxiety'}
Depression-Pain (syn)	Physical_Activity	0.014034080968863941	0.09788904341846458	14.336722965888873	full_population	['Depression', 'Pain']	{'Pain', 'Depression'}
Health_vs_Peers-Alcohol_Use (syn)	Pain	0.011121219105569605	0.07784920033319126	14.28559196237246	full_population	['Health_vs_Peers', 'Alcohol_Use']	{'Alcohol_Use', 'Health_vs_Peers'}
Depression-Alcohol_Use (syn)	MMSE_Spell	0.003010878791957143	0.021146000673524755	14.238525943711084	full_population	['Depression', 'Alcohol_Use']	{'Alcohol_Use', 'Depression'}
Physical_Activity-BMI (syn)	General_Health	0.013109382029845943	0.0924797056666335	14.175414957636251	full_population	['Physical_Activity', 'BMI']	{'Physical_Activity', 'BMI'}
Pain-General_Health (syn)	BMI	0.00551378529422946	0.03910529002645451	14.099845035030848	full_population	['Pain', 'General_Health']	{'General_Health', 'Pain'}
Hearing-BMI (syn)	Pain	0.00542378445622023	0.03848584605980411	14.09293288704652	full_population	['Hearing', 'BMI']	{'Hearing', 'BMI'}
Depression-MAP_NormalElevated_vs_H (syn)	MMSE_Spell	0.000854291077948145	0.0060902908442959855	14.027098209082292	full_population	['Depression', 'MAP_NormalElevated_vs_H']	{'Depression', 'MAP_NormalElevated_vs_H'}
Health_vs_Peers-functionality_state (syn)	Pain	0.03198245018691943	0.22846712233413272	13.998710125190422	full_population	['Health_vs_Peers', 'functionality_state']	{'Health_vs_Peers', 'functionality_state'}
Physical_Activity-MAP_NormalElevated_vs_H (syn)	WHR_Obesity	0.00016172260993324708	0.0011585808466595751	13.958681467894655	full_population	['Physical_Activity', 'MAP_NormalElevated_vs_H']	{'Physical_Activity', 'MAP_NormalElevated_vs_H'}
Anxiety-MAP_NormalElevated_vs_H (syn)	WHR_Obesity	7.8239208755325e-05	0.0005625626463132004	13.907643756312646	full_population	['Anxiety', 'MAP_NormalElevated_vs_H']	{'Anxiety', 'MAP_NormalElevated_vs_H'}
Hearing-grip_category (syn)	Physical_Activity	0.008966444433602018	0.06482287859385122	13.832221937846079	full_population	['Hearing', 'grip_category']	{'Hearing', 'grip_category'}
Hearing-functionality_state (syn)	Anxiety	0.00425483876023768	0.030763355073630417	13.83086711463673	full_population	['Hearing', 'functionality_state']	{'Hearing', 'functionality_state'}
Depression-General_Health (syn)	Memory_Complaints	0.003728544388942904	0.026977885802959064	13.820743464389412	full_population	['Depression', 'General_Health']	{'General_Health', 'Depression'}
Depression-General_Health (syn)	Memory_Problems	0.003728544388942805	0.026977885802959015	13.820743464389071	full_population	['Depression', 'General_Health']	{'General_Health', 'Depression'}
Physical_Activity-grip_category (syn)	Hearing	0.0019870603456352944	0.014408416015061598	13.790970107735326	full_population	['Physical_Activity', 'grip_category']	{'Physical_Activity', 'grip_category'}
Anxiety-Physical_Activity (syn)	Sleep	0.009308612730837499	0.06750214526894924	13.790099105367885	full_population	['Anxiety', 'Physical_Activity']	{'Physical_Activity', 'Anxiety'}
General_Health-Physical_Activity (syn)	Depression	0.009980409390371823	0.07251815141472225	13.762636244400534	full_population	['General_Health', 'Physical_Activity']	{'General_Health', 'Physical_Activity'}
MMSE_Spell-functionality_state (syn)	Sleep	0.004821353381152038	0.03507198083052212	13.747023313140488	full_population	['MMSE_Spell', 'functionality_state']	{'MMSE_Spell', 'functionality_state'}
Physical_Activity-BMI (syn)	Hearing	0.0019635963368731194	0.014307152992362484	13.724577754367598	full_population	['Physical_Activity', 'BMI']	{'Physical_Activity', 'BMI'}
Depression-Memory_Problems (syn)	Sleep	0.004987412907254305	0.036344198254515486	13.722720947997956	full_population	['Depression', 'Memory_Problems']	{'Memory_Problems', 'Depression'}
Depression-Memory_Complaints (syn)	Sleep	0.004987412907254305	0.036344198254515486	13.722720947997956	full_population	['Depression', 'Memory_Complaints']	{'Memory_Complaints', 'Depression'}
Sleep-functionality_state (syn)	Pain	0.031271577213469764	0.22809823604268561	13.709697083153987	full_population	['Sleep', 'functionality_state']	{'Sleep', 'functionality_state'}
General_Health-Health_vs_Peers (syn)	Alcohol_Use	0.003476738966803709	0.025482289949110584	13.643746200780745	full_population	['General_Health', 'Health_vs_Peers']	{'General_Health', 'Health_vs_Peers'}
Sleep-Pain (syn)	Hearing	0.0011391136771745627	0.00839725639477859	13.565307805569246	full_population	['Sleep', 'Pain']	{'Pain', 'Sleep'}
MMSE_Spell-functionality_state (syn)	grip_category	0.008520433691178142	0.0628303918819549	13.561006761164638	full_population	['MMSE_Spell', 'functionality_state']	{'MMSE_Spell', 'functionality_state'}
Sleep-MMSE_Spell (syn)	General_Health	0.005806408899632743	0.042836556071641566	13.554798592869775	full_population	['Sleep', 'MMSE_Spell']	{'MMSE_Spell', 'Sleep'}
MMSE_Spell-Health_vs_Peers (syn)	Pain	0.010428838696442011	0.07728479715666689	13.494036447169972	full_population	['MMSE_Spell', 'Health_vs_Peers']	{'MMSE_Spell', 'Health_vs_Peers'}
Memory_Complaints-WHR_Obesity (syn)	functionality_state	0.002003518443120445	0.014928353068381764	13.420894012507615	full_population	['Memory_Complaints', 'WHR_Obesity']	{'WHR_Obesity', 'Memory_Complaints'}
Memory_Problems-WHR_Obesity (syn)	functionality_state	0.002003518443120445	0.014928353068381764	13.420894012507615	full_population	['Memory_Problems', 'WHR_Obesity']	{'Memory_Problems', 'WHR_Obesity'}
Anxiety-Memory_Problems (syn)	Health_vs_Peers	0.0030753500164441725	0.022931981543918883	13.410746954223395	full_population	['Anxiety', 'Memory_Problems']	{'Memory_Problems', 'Anxiety'}
Anxiety-Memory_Complaints (syn)	Health_vs_Peers	0.0030753500164441725	0.022931981543918883	13.410746954223395	full_population	['Anxiety', 'Memory_Complaints']	{'Memory_Complaints', 'Anxiety'}
Depression-MMSE_Spell (syn)	Sleep	0.004846900779524347	0.036231088540898376	13.37773987677204	full_population	['Depression', 'MMSE_Spell']	{'MMSE_Spell', 'Depression'}
Memory_Problems-MAP_NormalElevated_vs_H (syn)	Sleep	0.0010048175250689743	0.007523176114006318	13.356294068382226	full_population	['Memory_Problems', 'MAP_NormalElevated_vs_H']	{'Memory_Problems', 'MAP_NormalElevated_vs_H'}
Memory_Complaints-MAP_NormalElevated_vs_H (syn)	Sleep	0.0010048175250689743	0.007523176114006318	13.356294068382226	full_population	['Memory_Complaints', 'MAP_NormalElevated_vs_H']	{'Memory_Complaints', 'MAP_NormalElevated_vs_H'}
Health_vs_Peers-Memory_Problems (syn)	Pain	0.01027168584685782	0.07699966707447947	13.339909427039895	full_population	['Health_vs_Peers', 'Memory_Problems']	{'Memory_Problems', 'Health_vs_Peers'}
Health_vs_Peers-Memory_Complaints (syn)	Pain	0.01027168584685782	0.07699966707447947	13.339909427039895	full_population	['Health_vs_Peers', 'Memory_Complaints']	{'Health_vs_Peers', 'Memory_Complaints'}
Alcohol_Use-grip_category (syn)	WHR_Obesity	0.0003160568817571719	0.0023740086140707	13.313215456924176	full_population	['Alcohol_Use', 'grip_category']	{'Alcohol_Use', 'grip_category'}
Health_vs_Peers-grip_category (syn)	Pain	0.010203261173336232	0.07693124240095786	13.262831659675879	full_population	['Health_vs_Peers', 'grip_category']	{'grip_category', 'Health_vs_Peers'}
Memory_Complaints-grip_category (syn)	Alcohol_Use	0.002614975327166407	0.01974083827205129	13.246526267674458	full_population	['Memory_Complaints', 'grip_category']	{'grip_category', 'Memory_Complaints'}
Memory_Problems-grip_category (syn)	Alcohol_Use	0.002614975327166407	0.01974083827205129	13.246526267674458	full_population	['Memory_Problems', 'grip_category']	{'Memory_Problems', 'grip_category'}
Hearing-MAP_NormalElevated_vs_H (syn)	Depression	0.0004839303437547892	0.0036687341948643737	13.190662447887677	full_population	['Hearing', 'MAP_NormalElevated_vs_H']	{'Hearing', 'MAP_NormalElevated_vs_H'}
Physical_Activity-Alcohol_Use (syn)	Depression	0.004866698762971019	0.03695036603199871	13.170908127828824	full_population	['Physical_Activity', 'Alcohol_Use']	{'Alcohol_Use', 'Physical_Activity'}
grip_category-WHR_Obesity (syn)	Pain	0.001951566554684316	0.014925947561571715	13.074992704039854	full_population	['grip_category', 'WHR_Obesity']	{'WHR_Obesity', 'grip_category'}
General_Health-Alcohol_Use (syn)	Sleep	0.005584781612866282	0.042877913987868964	13.024844479249456	full_population	['General_Health', 'Alcohol_Use']	{'General_Health', 'Alcohol_Use'}
Alcohol_Use-functionality_state (syn)	Anxiety	0.003969988105292559	0.03050068618637415	13.016061609348672	full_population	['Alcohol_Use', 'functionality_state']	{'Alcohol_Use', 'functionality_state'}
Hearing-Health_vs_Peers (syn)	Depression	0.002397584435052124	0.01852236870999629	12.944264702808653	full_population	['Hearing', 'Health_vs_Peers']	{'Hearing', 'Health_vs_Peers'}
Pain-General_Health (syn)	Sleep	0.008123304801865502	0.06301440569434603	12.89118688394512	full_population	['Pain', 'General_Health']	{'General_Health', 'Pain'}
MMSE_Spell-Memory_Problems (syn)	General_Health	0.003443758701764332	0.026732934407073385	12.8820826375616	full_population	['MMSE_Spell', 'Memory_Problems']	{'Memory_Problems', 'MMSE_Spell'}
MMSE_Spell-Memory_Complaints (syn)	General_Health	0.003443758701764332	0.026732934407073385	12.8820826375616	full_population	['MMSE_Spell', 'Memory_Complaints']	{'MMSE_Spell', 'Memory_Complaints'}
Pain-MAP_NormalElevated_vs_H (syn)	grip_category	0.001953261261189255	0.015171520174990008	12.874525681409125	full_population	['Pain', 'MAP_NormalElevated_vs_H']	{'Pain', 'MAP_NormalElevated_vs_H'}
Depression-functionality_state (syn)	WHR_Obesity	0.00029257914391504184	0.0022729333916077345	12.872314912320823	full_population	['Depression', 'functionality_state']	{'functionality_state', 'Depression'}
Health_vs_Peers-functionality_state (syn)	Depression	0.00620285521021506	0.04824100544234969	12.85805541020029	full_population	['Health_vs_Peers', 'functionality_state']	{'Health_vs_Peers', 'functionality_state'}
Depression-Alcohol_Use (syn)	Sleep	0.004640739027243141	0.03612859269553302	12.845058943624249	full_population	['Depression', 'Alcohol_Use']	{'Alcohol_Use', 'Depression'}
Health_vs_Peers-Memory_Complaints (syn)	Alcohol_Use	0.0020071876920515343	0.015705655665086537	12.780031186558391	full_population	['Health_vs_Peers', 'Memory_Complaints']	{'Health_vs_Peers', 'Memory_Complaints'}
Health_vs_Peers-Memory_Problems (syn)	Alcohol_Use	0.0020071876920515343	0.015705655665086537	12.780031186558391	full_population	['Health_vs_Peers', 'Memory_Problems']	{'Memory_Problems', 'Health_vs_Peers'}
Hearing-Alcohol_Use (syn)	Depression	0.002040588208753794	0.01597649583470105	12.772439149776657	full_population	['Hearing', 'Alcohol_Use']	{'Hearing', 'Alcohol_Use'}
Sleep-General_Health (syn)	Pain	0.02475015786690376	0.19474708296710827	12.708872189414992	full_population	['Sleep', 'General_Health']	{'General_Health', 'Sleep'}
MMSE_Spell-Hearing (syn)	Physical_Activity	0.008058573436458903	0.0634612454826973	12.698416766270482	full_population	['MMSE_Spell', 'Hearing']	{'Hearing', 'MMSE_Spell'}
Sleep-Health_vs_Peers (syn)	General_Health	0.024964028102789203	0.197409761163187	12.645792161286753	full_population	['Sleep', 'Health_vs_Peers']	{'Health_vs_Peers', 'Sleep'}
MMSE_Spell-MAP_NormalElevated_vs_H (syn)	Anxiety	0.0002691249702355163	0.0021326150382359956	12.61948196980382	full_population	['MMSE_Spell', 'MAP_NormalElevated_vs_H']	{'MMSE_Spell', 'MAP_NormalElevated_vs_H'}
Pain-Memory_Complaints (syn)	Depression	0.005234962472507089	0.041870877989524546	12.502633629552253	full_population	['Pain', 'Memory_Complaints']	{'Pain', 'Memory_Complaints'}
Pain-Memory_Problems (syn)	Depression	0.005234962472507089	0.041870877989524546	12.502633629552253	full_population	['Pain', 'Memory_Problems']	{'Memory_Problems', 'Pain'}
Pain-Physical_Activity (syn)	Sleep	0.00782066581140691	0.0627119704252808	12.47077034634874	full_population	['Pain', 'Physical_Activity']	{'Physical_Activity', 'Pain'}
MMSE_Spell-functionality_state (syn)	Memory_Complaints	0.0018561231093506307	0.01490859582644553	12.45001964610347	full_population	['MMSE_Spell', 'functionality_state']	{'MMSE_Spell', 'functionality_state'}
MMSE_Spell-functionality_state (syn)	Memory_Problems	0.0018561231093505123	0.014908595826445426	12.450019646102763	full_population	['MMSE_Spell', 'functionality_state']	{'MMSE_Spell', 'functionality_state'}
Sleep-functionality_state (syn)	General_Health	0.020159750950181486	0.16317504696177007	12.354677584315125	full_population	['Sleep', 'functionality_state']	{'Sleep', 'functionality_state'}
Physical_Activity-functionality_state (syn)	Depression	0.0058878751494384875	0.04779355243812028	12.319392154541543	full_population	['Physical_Activity', 'functionality_state']	{'Physical_Activity', 'functionality_state'}
Pain-MAP_NormalElevated_vs_H (syn)	MMSE_Spell	0.0014667058767668453	0.012032795945087812	12.189235847264603	full_population	['Pain', 'MAP_NormalElevated_vs_H']	{'Pain', 'MAP_NormalElevated_vs_H'}
Anxiety-grip_category (syn)	Sleep	0.008070487630940072	0.06626402016905178	12.179290677430625	full_population	['Anxiety', 'grip_category']	{'grip_category', 'Anxiety'}
Alcohol_Use-WHR_Obesity (syn)	grip_category	0.002377099683473511	0.019534541002246122	12.168699961776358	full_population	['Alcohol_Use', 'WHR_Obesity']	{'WHR_Obesity', 'Alcohol_Use'}
Health_vs_Peers-Alcohol_Use (syn)	BMI	0.0013696574064639708	0.011260488979443897	12.163391918097787	full_population	['Health_vs_Peers', 'Alcohol_Use']	{'Alcohol_Use', 'Health_vs_Peers'}
General_Health-BMI (syn)	Alcohol_Use	0.003030352570718059	0.025023772565937796	12.109894951822556	full_population	['General_Health', 'BMI']	{'General_Health', 'BMI'}
Health_vs_Peers-MAP_NormalElevated_vs_H (syn)	Sleep	0.0017501321510398078	0.014475207944888234	12.09054928746532	full_population	['Health_vs_Peers', 'MAP_NormalElevated_vs_H']	{'Health_vs_Peers', 'MAP_NormalElevated_vs_H'}
Anxiety-BMI (syn)	Memory_Complaints	0.001249710316688405	0.010400770385550408	12.015555294102095	full_population	['Anxiety', 'BMI']	{'BMI', 'Anxiety'}
Anxiety-BMI (syn)	Memory_Problems	0.0012497103166883015	0.010400770385550293	12.015555294101233	full_population	['Anxiety', 'BMI']	{'BMI', 'Anxiety'}
Health_vs_Peers-Physical_Activity (syn)	Alcohol_Use	0.006394086572721768	0.05339478339226769	11.975114733114022	full_population	['Health_vs_Peers', 'Physical_Activity']	{'Physical_Activity', 'Health_vs_Peers'}
Anxiety-General_Health (syn)	Alcohol_Use	0.002956847875626117	0.024864631354514534	11.891782481984228	full_population	['Anxiety', 'General_Health']	{'General_Health', 'Anxiety'}
Anxiety-Alcohol_Use (syn)	MAP_NormalElevated_vs_H	0.0003985162008244034	0.0033552469003224703	11.87740314389687	full_population	['Anxiety', 'Alcohol_Use']	{'Alcohol_Use', 'Anxiety'}
Sleep-Hearing (syn)	Anxiety	0.007856272465450856	0.06626090105214541	11.856573545941062	full_population	['Sleep', 'Hearing']	{'Hearing', 'Sleep'}
Hearing-grip_category (syn)	BMI	0.0016416501305203462	0.01386528076484444	11.840006404217696	full_population	['Hearing', 'grip_category']	{'Hearing', 'grip_category'}
Sleep-functionality_state (syn)	grip_category	0.007310134219732517	0.06189387080204563	11.81075625906873	full_population	['Sleep', 'functionality_state']	{'Sleep', 'functionality_state'}
Pain-General_Health (syn)	Memory_Complaints	0.0031029625712406983	0.026352303985256866	11.774919464258952	full_population	['Pain', 'General_Health']	{'General_Health', 'Pain'}
Pain-General_Health (syn)	Memory_Problems	0.00310296257124058	0.026352303985256797	11.774919464258533	full_population	['Pain', 'General_Health']	{'General_Health', 'Pain'}
Depression-Pain (syn)	Anxiety	0.015189574431109932	0.12907781384582057	11.767765488539654	full_population	['Depression', 'Pain']	{'Pain', 'Depression'}
Health_vs_Peers-MAP_NormalElevated_vs_H (syn)	BMI	0.0013078389056604722	0.011198670478640399	11.678519411344029	full_population	['Health_vs_Peers', 'MAP_NormalElevated_vs_H']	{'Health_vs_Peers', 'MAP_NormalElevated_vs_H'}
Hearing-Memory_Problems (syn)	grip_category	0.0007481066655479168	0.006406413041761802	11.677465387748134	full_population	['Hearing', 'Memory_Problems']	{'Hearing', 'Memory_Problems'}
Hearing-Memory_Complaints (syn)	grip_category	0.0007481066655479168	0.006406413041761802	11.677465387748134	full_population	['Hearing', 'Memory_Complaints']	{'Hearing', 'Memory_Complaints'}
Depression-Hearing (syn)	WHR_Obesity	0.00013869434359487333	0.0011878167669661247	11.676408975865952	full_population	['Depression', 'Hearing']	{'Hearing', 'Depression'}
General_Health-BMI (syn)	functionality_state	0.018682155504012202	0.16154534691201078	11.564650954748853	full_population	['General_Health', 'BMI']	{'General_Health', 'BMI'}
Physical_Activity-functionality_state (syn)	Anxiety	0.003425185060164775	0.02985499735620823	11.472736102763449	full_population	['Physical_Activity', 'functionality_state']	{'Physical_Activity', 'functionality_state'}
Sleep-Alcohol_Use (syn)	Memory_Complaints	0.0008287038166506065	0.007227980143488309	11.4652198843848	full_population	['Sleep', 'Alcohol_Use']	{'Alcohol_Use', 'Sleep'}
Sleep-Alcohol_Use (syn)	Memory_Problems	0.000828703816650389	0.007227980143488268	11.465219884381854	full_population	['Sleep', 'Alcohol_Use']	{'Alcohol_Use', 'Sleep'}
Hearing-WHR_Obesity (syn)	grip_category	0.0007357483787531604	0.006459477969611075	11.390214228061835	full_population	['Hearing', 'WHR_Obesity']	{'Hearing', 'WHR_Obesity'}
Depression-functionality_state (syn)	Health_vs_Peers	0.006038215058364075	0.05333533175105297	11.321229024219702	full_population	['Depression', 'functionality_state']	{'functionality_state', 'Depression'}
Physical_Activity-Memory_Complaints (syn)	Pain	0.010647879009125607	0.09417421585606293	11.306575703693632	full_population	['Physical_Activity', 'Memory_Complaints']	{'Physical_Activity', 'Memory_Complaints'}
Physical_Activity-Memory_Problems (syn)	Pain	0.010647879009125607	0.09417421585606293	11.306575703693632	full_population	['Physical_Activity', 'Memory_Problems']	{'Memory_Problems', 'Physical_Activity'}
Sleep-functionality_state (syn)	Health_vs_Peers	0.006092123403562446	0.05397537563585384	11.286856889451037	full_population	['Sleep', 'functionality_state']	{'Sleep', 'functionality_state'}
General_Health-WHR_Obesity (syn)	Hearing	0.0007197712169819683	0.006379394295711749	11.282751678569248	full_population	['General_Health', 'WHR_Obesity']	{'General_Health', 'WHR_Obesity'}
Physical_Activity-functionality_state (syn)	MMSE_Spell	0.007020679697534833	0.062247430217189384	11.278665919281757	full_population	['Physical_Activity', 'functionality_state']	{'Physical_Activity', 'functionality_state'}
Memory_Complaints-functionality_state (syn)	Depression	0.00531348994581563	0.04717251166409931	11.263953854421255	full_population	['Memory_Complaints', 'functionality_state']	{'functionality_state', 'Memory_Complaints'}
Memory_Problems-functionality_state (syn)	Depression	0.00531348994581563	0.04717251166409931	11.263953854421255	full_population	['Memory_Problems', 'functionality_state']	{'Memory_Problems', 'functionality_state'}
Pain-Hearing (syn)	Anxiety	0.004777263768370089	0.04243655785658582	11.257425224059956	full_population	['Pain', 'Hearing']	{'Hearing', 'Pain'}
Health_vs_Peers-functionality_state (syn)	BMI	0.003935847472750545	0.03504105805057168	11.232102258642653	full_population	['Health_vs_Peers', 'functionality_state']	{'Health_vs_Peers', 'functionality_state'}
Health_vs_Peers-Physical_Activity (syn)	functionality_state	0.02953166560462309	0.26369105743295823	11.199342856794196	full_population	['Health_vs_Peers', 'Physical_Activity']	{'Physical_Activity', 'Health_vs_Peers'}
Pain-Memory_Problems (syn)	Anxiety	0.004720470246100868	0.04232838839442775	11.152019779525284	full_population	['Pain', 'Memory_Problems']	{'Memory_Problems', 'Pain'}
Pain-Memory_Complaints (syn)	Anxiety	0.004720470246100868	0.04232838839442775	11.152019779525284	full_population	['Pain', 'Memory_Complaints']	{'Pain', 'Memory_Complaints'}
Pain-functionality_state (syn)	Sleep	0.00686549018762408	0.061756591080104624	11.11701612337837	full_population	['Pain', 'functionality_state']	{'Pain', 'functionality_state'}
Pain-Health_vs_Peers (syn)	Memory_Problems	0.0016917982553918095	0.015275369223295664	11.075334616539003	full_population	['Pain', 'Health_vs_Peers']	{'Pain', 'Health_vs_Peers'}
Pain-Health_vs_Peers (syn)	Memory_Complaints	0.0016917982553917702	0.015275369223295556	11.075334616538823	full_population	['Pain', 'Health_vs_Peers']	{'Pain', 'Health_vs_Peers'}
Depression-General_Health (syn)	Physical_Activity	0.009822251643801492	0.08896739251731497	11.040282698956103	full_population	['Depression', 'General_Health']	{'General_Health', 'Depression'}
Anxiety-General_Health (syn)	MMSE_Spell	0.0005942957116060965	0.005426058803005059	10.952622026082057	full_population	['Anxiety', 'General_Health']	{'General_Health', 'Anxiety'}
Sleep-Hearing (syn)	Pain	0.0066946064696431955	0.06124680898784313	10.930539207311204	full_population	['Sleep', 'Hearing']	{'Hearing', 'Sleep'}
Sleep-General_Health (syn)	Memory_Complaints	0.0028679866393072056	0.02624819671617986	10.926413994525298	full_population	['Sleep', 'General_Health']	{'General_Health', 'Sleep'}
Sleep-General_Health (syn)	Memory_Problems	0.00286798663930691	0.0262481967161799	10.926413994524152	full_population	['Sleep', 'General_Health']	{'General_Health', 'Sleep'}
Anxiety-Depression (syn)	Physical_Activity	0.003924022250906402	0.03591724871363955	10.925174926932133	full_population	['Anxiety', 'Depression']	{'Depression', 'Anxiety'}
Pain-Alcohol_Use (syn)	Sleep	0.00673886896072328	0.06177598323484384	10.90855799915835	full_population	['Pain', 'Alcohol_Use']	{'Alcohol_Use', 'Pain'}
Depression-Health_vs_Peers (syn)	grip_category	0.001068713125769373	0.009817441571363751	10.885861840896261	full_population	['Depression', 'Health_vs_Peers']	{'Health_vs_Peers', 'Depression'}
Anxiety-Pain (syn)	Health_vs_Peers	0.00810719612186507	0.0746530683255797	10.859829748065637	full_population	['Anxiety', 'Pain']	{'Pain', 'Anxiety'}
MMSE_Spell-grip_category (syn)	Memory_Complaints	0.0007256679352250066	0.006684532168717604	10.855927040354457	full_population	['MMSE_Spell', 'grip_category']	{'MMSE_Spell', 'grip_category'}
MMSE_Spell-grip_category (syn)	Memory_Problems	0.0007256679352248488	0.0066845321687175425	10.855927040352196	full_population	['MMSE_Spell', 'grip_category']	{'MMSE_Spell', 'grip_category'}
Anxiety-Depression (syn)	Sleep	0.007052940468183056	0.06530094198324365	10.800671864722647	full_population	['Anxiety', 'Depression']	{'Depression', 'Anxiety'}
MMSE_Spell-Pain (syn)	Sleep	0.006646855788640712	0.061583158949639435	10.793301126491869	full_population	['MMSE_Spell', 'Pain']	{'Pain', 'MMSE_Spell'}
Anxiety-Pain (syn)	Depression	0.01374918749427172	0.1277288363825008	10.764356650911601	full_population	['Anxiety', 'Pain']	{'Pain', 'Anxiety'}
Alcohol_Use-functionality_state (syn)	MMSE_Spell	0.005127703836205261	0.04780764064637475	10.725699421425212	full_population	['Alcohol_Use', 'functionality_state']	{'Alcohol_Use', 'functionality_state'}
Alcohol_Use-WHR_Obesity (syn)	Pain	0.002348425037663537	0.021989066060909567	10.679967176224835	full_population	['Alcohol_Use', 'WHR_Obesity']	{'WHR_Obesity', 'Alcohol_Use'}
Pain-functionality_state (syn)	Hearing	0.0025353372721754652	0.02374698457040861	10.676459845494565	full_population	['Pain', 'functionality_state']	{'Pain', 'functionality_state'}
Alcohol_Use-functionality_state (syn)	BMI	0.00371263816950753	0.034802029817429296	10.667878250159402	full_population	['Alcohol_Use', 'functionality_state']	{'Alcohol_Use', 'functionality_state'}
Hearing-General_Health (syn)	Physical_Activity	0.00945602625674744	0.08865964602788187	10.665535765587975	full_population	['Hearing', 'General_Health']	{'Hearing', 'General_Health'}
Anxiety-grip_category (syn)	MMSE_Spell	0.001635518714453863	0.015467895612942444	10.573634289886053	full_population	['Anxiety', 'grip_category']	{'grip_category', 'Anxiety'}
Pain-Hearing (syn)	Physical_Activity	0.009889581298748278	0.0937483017834142	10.54907780793308	full_population	['Pain', 'Hearing']	{'Hearing', 'Pain'}
MMSE_Spell-General_Health (syn)	Sleep	0.004361746632910986	0.04139072996840186	10.537979485360108	full_population	['MMSE_Spell', 'General_Health']	{'General_Health', 'MMSE_Spell'}
Sleep-functionality_state (syn)	MMSE_Spell	0.005035583292645263	0.04785520499174914	10.522540429015951	full_population	['Sleep', 'functionality_state']	{'Sleep', 'functionality_state'}
Depression-General_Health (syn)	Hearing	0.0006605297888456203	0.006289064878365325	10.502829937688723	full_population	['Depression', 'General_Health']	{'General_Health', 'Depression'}
General_Health-BMI (syn)	Pain	0.019839389709523137	0.18982214711961531	10.45156743328873	full_population	['General_Health', 'BMI']	{'General_Health', 'BMI'}
Sleep-Physical_Activity (syn)	Alcohol_Use	0.0054610312165281226	0.05246172803607403	10.40955267957048	full_population	['Sleep', 'Physical_Activity']	{'Physical_Activity', 'Sleep'}
Sleep-Alcohol_Use (syn)	Anxiety	0.0067709211617421544	0.0651755497484367	10.388744226748255	full_population	['Sleep', 'Alcohol_Use']	{'Alcohol_Use', 'Sleep'}
Anxiety-WHR_Obesity (syn)	Physical_Activity	0.0017527349815288464	0.016974588634883506	10.32564039830044	full_population	['Anxiety', 'WHR_Obesity']	{'WHR_Obesity', 'Anxiety'}
Hearing-General_Health (syn)	functionality_state	0.016412226612798123	0.15927541802079676	10.304306098669388	full_population	['Hearing', 'General_Health']	{'Hearing', 'General_Health'}
Pain-Hearing (syn)	Alcohol_Use	0.0022510892968434	0.021930474296874114	10.26466307281034	full_population	['Pain', 'Hearing']	{'Hearing', 'Pain'}
Hearing-functionality_state (syn)	BMI	0.003566679371279154	0.034782632774263765	10.254196093856924	full_population	['Hearing', 'functionality_state']	{'Hearing', 'functionality_state'}
MMSE_Spell-Physical_Activity (syn)	Alcohol_Use	0.005351745395232678	0.05235244221477859	10.222532452787716	full_population	['MMSE_Spell', 'Physical_Activity']	{'Physical_Activity', 'MMSE_Spell'}
Pain-Health_vs_Peers (syn)	Depression	0.004158898334665067	0.04083066023163624	10.185723941448016	full_population	['Pain', 'Health_vs_Peers']	{'Pain', 'Health_vs_Peers'}
Health_vs_Peers-grip_category (syn)	Anxiety	0.002241415766510161	0.022066294278902193	10.15764467826028	full_population	['Health_vs_Peers', 'grip_category']	{'grip_category', 'Health_vs_Peers'}
Anxiety-Memory_Complaints (syn)	WHR_Obesity	7.626162591771987e-05	0.0007514399706498024	10.148731621472459	full_population	['Anxiety', 'Memory_Complaints']	{'Memory_Complaints', 'Anxiety'}
Anxiety-Memory_Problems (syn)	WHR_Obesity	7.626162591771987e-05	0.0007514399706498024	10.148731621472459	full_population	['Anxiety', 'Memory_Problems']	{'Memory_Problems', 'Anxiety'}
Anxiety-Health_vs_Peers (syn)	Sleep	0.006565666544090244	0.06475919908220194	10.138585154143321	full_population	['Anxiety', 'Health_vs_Peers']	{'Health_vs_Peers', 'Anxiety'}
Pain-General_Health (syn)	Anxiety	0.007047434731428516	0.0698339504248634	10.09170280150638	full_population	['Pain', 'General_Health']	{'General_Health', 'Pain'}
Sleep-grip_category (syn)	Depression	0.003514503097597404	0.03486715884939618	10.079694513618987	full_population	['Sleep', 'grip_category']	{'grip_category', 'Sleep'}
MMSE_Spell-Health_vs_Peers (syn)	Anxiety	0.002210079204454283	0.021937310448379647	10.074522169227567	full_population	['MMSE_Spell', 'Health_vs_Peers']	{'MMSE_Spell', 'Health_vs_Peers'}
Sleep-Memory_Problems (syn)	Anxiety	0.006524957778277747	0.0649295863649723	10.049282836333884	full_population	['Sleep', 'Memory_Problems']	{'Memory_Problems', 'Sleep'}
Sleep-Memory_Complaints (syn)	Anxiety	0.006524957778277747	0.0649295863649723	10.049282836333884	full_population	['Sleep', 'Memory_Complaints']	{'Sleep', 'Memory_Complaints'}
MMSE_Spell-Physical_Activity (syn)	grip_category	0.006236986333362192	0.062070785690871	10.048183318355337	full_population	['MMSE_Spell', 'Physical_Activity']	{'Physical_Activity', 'MMSE_Spell'}
Pain-Physical_Activity (syn)	Anxiety	0.004199294322562057	0.0418016936714135	10.045751628082442	full_population	['Pain', 'Physical_Activity']	{'Physical_Activity', 'Pain'}
WHR_Obesity-MAP_NormalElevated_vs_H (syn)	functionality_state	0.0002255441151219056	0.0022657761473420853	9.954386508414995	full_population	['WHR_Obesity', 'MAP_NormalElevated_vs_H']	{'WHR_Obesity', 'MAP_NormalElevated_vs_H'}
Physical_Activity-MAP_NormalElevated_vs_H (syn)	Health_vs_Peers	0.0022227572763600266	0.02245185245704005	9.900106374799618	full_population	['Physical_Activity', 'MAP_NormalElevated_vs_H']	{'Physical_Activity', 'MAP_NormalElevated_vs_H'}
Physical_Activity-grip_category (syn)	MMSE_Spell	0.006041824654272627	0.0612685751739272	9.861212925421059	full_population	['Physical_Activity', 'grip_category']	{'Physical_Activity', 'grip_category'}
Depression-General_Health (syn)	grip_category	0.002004565856895739	0.02040279030130852	9.824959367284078	full_population	['Depression', 'General_Health']	{'General_Health', 'Depression'}
Anxiety-Hearing (syn)	Pain	0.004068340113647321	0.041760167470352536	9.742154689718673	full_population	['Anxiety', 'Hearing']	{'Hearing', 'Anxiety'}
Pain-Alcohol_Use (syn)	Anxiety	0.004045057440950054	0.04174446554985236	9.690044866233436	full_population	['Pain', 'Alcohol_Use']	{'Alcohol_Use', 'Pain'}
Alcohol_Use-functionality_state (syn)	Memory_Complaints	0.0013960374882927102	0.014448510205387607	9.66215525647863	full_population	['Alcohol_Use', 'functionality_state']	{'Alcohol_Use', 'functionality_state'}
Alcohol_Use-functionality_state (syn)	Memory_Problems	0.0013960374882926805	0.014448510205387592	9.662155256478435	full_population	['Alcohol_Use', 'functionality_state']	{'Alcohol_Use', 'functionality_state'}
Depression-Physical_Activity (syn)	Alcohol_Use	0.005025975702988352	0.05204698737183976	9.656612143717807	full_population	['Depression', 'Physical_Activity']	{'Physical_Activity', 'Depression'}
MMSE_Spell-MAP_NormalElevated_vs_H (syn)	Depression	0.0005575846910599129	0.0058089974905356865	9.598638869587363	full_population	['MMSE_Spell', 'MAP_NormalElevated_vs_H']	{'MMSE_Spell', 'MAP_NormalElevated_vs_H'}
General_Health-Physical_Activity (syn)	Alcohol_Use	0.004987114120785124	0.05198781094033105	9.592852691006895	full_population	['General_Health', 'Physical_Activity']	{'General_Health', 'Physical_Activity'}
Physical_Activity-functionality_state (syn)	Hearing	0.0022413514415597227	0.023452998739792858	9.556779780816713	full_population	['Physical_Activity', 'functionality_state']	{'Physical_Activity', 'functionality_state'}
Health_vs_Peers-Memory_Problems (syn)	General_Health	0.018051188140805908	0.19024738299365274	9.488271458329681	full_population	['Health_vs_Peers', 'Memory_Problems']	{'Memory_Problems', 'Health_vs_Peers'}
Health_vs_Peers-Memory_Complaints (syn)	General_Health	0.018051188140805908	0.19024738299365274	9.488271458329681	full_population	['Health_vs_Peers', 'Memory_Complaints']	{'Health_vs_Peers', 'Memory_Complaints'}
Health_vs_Peers-BMI (syn)	Alcohol_Use	0.001440566768441064	0.015200955557279726	9.476817184372187	full_population	['Health_vs_Peers', 'BMI']	{'Health_vs_Peers', 'BMI'}
Hearing-Alcohol_Use (syn)	MAP_NormalElevated_vs_H	0.00039454465992070406	0.004179090545527025	9.440921550335732	full_population	['Hearing', 'Alcohol_Use']	{'Hearing', 'Alcohol_Use'}
Pain-General_Health (syn)	MMSE_Spell	0.001118427131791002	0.011853237879318499	9.435625465194036	full_population	['Pain', 'General_Health']	{'General_Health', 'Pain'}
Physical_Activity-BMI (syn)	functionality_state	0.0243405457352448	0.25844693021023585	9.418005358177316	full_population	['Physical_Activity', 'BMI']	{'Physical_Activity', 'BMI'}
Anxiety-Depression (syn)	Alcohol_Use	0.0014598999472037817	0.015558567972130734	9.383253971823278	full_population	['Anxiety', 'Depression']	{'Depression', 'Anxiety'}
BMI-Memory_Complaints (syn)	Hearing	0.0011474903217107	0.012251566481551075	9.366070236313368	full_population	['BMI', 'Memory_Complaints']	{'Memory_Complaints', 'BMI'}
BMI-Memory_Problems (syn)	Hearing	0.0011474903217107	0.012251566481551075	9.366070236313368	full_population	['BMI', 'Memory_Problems']	{'Memory_Problems', 'BMI'}
General_Health-Health_vs_Peers (syn)	BMI	0.0019661278365009226	0.02104019297596466	9.344628344174104	full_population	['General_Health', 'Health_vs_Peers']	{'General_Health', 'Health_vs_Peers'}
Hearing-WHR_Obesity (syn)	Anxiety	0.0008061032032026834	0.008659165106718514	9.309248562280446	full_population	['Hearing', 'WHR_Obesity']	{'Hearing', 'WHR_Obesity'}
Sleep-Hearing (syn)	Depression	0.0032136109593133193	0.03457740604520464	9.293961944721989	full_population	['Sleep', 'Hearing']	{'Hearing', 'Sleep'}
Sleep-Memory_Problems (syn)	Physical_Activity	0.0015315756157858905	0.01650585137678337	9.278985862796258	full_population	['Sleep', 'Memory_Problems']	{'Memory_Problems', 'Sleep'}
Sleep-Memory_Complaints (syn)	Physical_Activity	0.0015315756157858905	0.01650585137678337	9.278985862796258	full_population	['Sleep', 'Memory_Complaints']	{'Sleep', 'Memory_Complaints'}
Sleep-WHR_Obesity (syn)	BMI	0.00322114379912731	0.03485075371765025	9.242680445949592	full_population	['Sleep', 'WHR_Obesity']	{'WHR_Obesity', 'Sleep'}
Physical_Activity-WHR_Obesity (syn)	BMI	0.00320815056817397	0.034856361813809855	9.203916878390109	full_population	['Physical_Activity', 'WHR_Obesity']	{'WHR_Obesity', 'Physical_Activity'}
Health_vs_Peers-grip_category (syn)	General_Health	0.017445439508941177	0.189687133181013	9.196954593801307	full_population	['Health_vs_Peers', 'grip_category']	{'grip_category', 'Health_vs_Peers'}
Anxiety-Alcohol_Use (syn)	Sleep	0.005878992247305333	0.0643130635420357	9.141210080068355	full_population	['Anxiety', 'Alcohol_Use']	{'Alcohol_Use', 'Anxiety'}
Sleep-MAP_NormalElevated_vs_H (syn)	Hearing	0.00024164149702640835	0.002653386098342794	9.106910493626563	full_population	['Sleep', 'MAP_NormalElevated_vs_H']	{'Sleep', 'MAP_NormalElevated_vs_H'}
Anxiety-Depression (syn)	Hearing	0.0007683910987435121	0.008475269185066515	9.066273671843044	full_population	['Anxiety', 'Depression']	{'Depression', 'Anxiety'}
Sleep-Pain (syn)	Physical_Activity	0.008360369049578166	0.09223844507426583	9.063865986516587	full_population	['Sleep', 'Pain']	{'Pain', 'Sleep'}
Hearing-BMI (syn)	Anxiety	0.0007855428070235647	0.008683445463333442	9.046441419371877	full_population	['Hearing', 'BMI']	{'Hearing', 'BMI'}
General_Health-WHR_Obesity (syn)	grip_category	0.0018305874977711616	0.020291951917554757	9.021248942481	full_population	['General_Health', 'WHR_Obesity']	{'General_Health', 'WHR_Obesity'}
MMSE_Spell-MAP_NormalElevated_vs_H (syn)	Health_vs_Peers	0.00022460968261007913	0.0024952701731242133	9.00141736270809	full_population	['MMSE_Spell', 'MAP_NormalElevated_vs_H']	{'MMSE_Spell', 'MAP_NormalElevated_vs_H'}
Pain-Physical_Activity (syn)	Alcohol_Use	0.004641618344691576	0.05164231516423751	8.98801366656372	full_population	['Pain', 'Physical_Activity']	{'Physical_Activity', 'Pain'}
Alcohol_Use-MAP_NormalElevated_vs_H (syn)	Hearing	0.0005945112274502184	0.006704671334018187	8.867119622013163	full_population	['Alcohol_Use', 'MAP_NormalElevated_vs_H']	{'Alcohol_Use', 'MAP_NormalElevated_vs_H'}
Anxiety-General_Health (syn)	Memory_Complaints	0.0022607640394609963	0.025510105453477153	8.862229298048014	full_population	['Anxiety', 'General_Health']	{'General_Health', 'Anxiety'}
Anxiety-General_Health (syn)	Memory_Problems	0.0022607640394609915	0.025510105453477202	8.862229298047977	full_population	['Anxiety', 'General_Health']	{'General_Health', 'Anxiety'}
grip_category-MAP_NormalElevated_vs_H (syn)	MMSE_Spell	0.0013417200059286163	0.015166348606282236	8.846691057680465	full_population	['grip_category', 'MAP_NormalElevated_vs_H']	{'grip_category', 'MAP_NormalElevated_vs_H'}
MMSE_Spell-Alcohol_Use (syn)	Anxiety	0.0008124789035048263	0.009227229283824868	8.805231543656166	full_population	['MMSE_Spell', 'Alcohol_Use']	{'Alcohol_Use', 'MMSE_Spell'}
Health_vs_Peers-Memory_Complaints (syn)	Physical_Activity	0.001951352309098341	0.02223602874080025	8.775633148548064	full_population	['Health_vs_Peers', 'Memory_Complaints']	{'Health_vs_Peers', 'Memory_Complaints'}
Health_vs_Peers-Memory_Problems (syn)	Physical_Activity	0.001951352309098341	0.02223602874080025	8.775633148548064	full_population	['Health_vs_Peers', 'Memory_Problems']	{'Memory_Problems', 'Health_vs_Peers'}
Alcohol_Use-functionality_state (syn)	Health_vs_Peers	0.004508794594278403	0.05180591128696728	8.703243476025241	full_population	['Alcohol_Use', 'functionality_state']	{'Alcohol_Use', 'functionality_state'}
Hearing-Health_vs_Peers (syn)	WHR_Obesity	0.0001270110805909047	0.0014617718922870452	8.688844084434194	full_population	['Hearing', 'Health_vs_Peers']	{'Hearing', 'Health_vs_Peers'}
General_Health-Health_vs_Peers (syn)	MMSE_Spell	0.0004894672563462751	0.00563343704387898	8.68860790550782	full_population	['General_Health', 'Health_vs_Peers']	{'General_Health', 'Health_vs_Peers'}
Sleep-General_Health (syn)	Physical_Activity	0.007514891670719111	0.08687008223716527	8.650724711187214	full_population	['Sleep', 'General_Health']	{'General_Health', 'Sleep'}
Depression-grip_category (syn)	MAP_NormalElevated_vs_H	0.0002297559620408625	0.002661024031345976	8.634118269298357	full_population	['Depression', 'grip_category']	{'grip_category', 'Depression'}
Hearing-Physical_Activity (syn)	Sleep	0.0013711334576516747	0.015890787586347748	8.628480181999642	full_population	['Hearing', 'Physical_Activity']	{'Hearing', 'Physical_Activity'}
Pain-grip_category (syn)	Depression	0.0034509993064518515	0.040086914823469315	8.608792474175205	full_population	['Pain', 'grip_category']	{'Pain', 'grip_category'}
Anxiety-functionality_state (syn)	Pain	0.018494253218611895	0.2149288782933416	8.604824705487163	full_population	['Anxiety', 'functionality_state']	{'functionality_state', 'Anxiety'}
MMSE_Spell-MAP_NormalElevated_vs_H (syn)	General_Health	0.0004730645182010869	0.005525681342782172	8.561197956502133	full_population	['MMSE_Spell', 'MAP_NormalElevated_vs_H']	{'MMSE_Spell', 'MAP_NormalElevated_vs_H'}
Health_vs_Peers-BMI (syn)	Physical_Activity	0.0018986511859069941	0.022183327617608904	8.558910631603636	full_population	['Health_vs_Peers', 'BMI']	{'Health_vs_Peers', 'BMI'}
General_Health-MAP_NormalElevated_vs_H (syn)	WHR_Obesity	9.018427238472148e-05	0.001054506925549142	8.55226933078295	full_population	['General_Health', 'MAP_NormalElevated_vs_H']	{'General_Health', 'MAP_NormalElevated_vs_H'}
General_Health-functionality_state (syn)	Memory_Complaints	0.0021744850877154945	0.02550677864928757	8.525126271781208	full_population	['General_Health', 'functionality_state']	{'General_Health', 'functionality_state'}
General_Health-functionality_state (syn)	Memory_Problems	0.002174485087715396	0.025506778649287562	8.525126271780824	full_population	['General_Health', 'functionality_state']	{'General_Health', 'functionality_state'}
Physical_Activity-Alcohol_Use (syn)	MMSE_Spell	0.005131125928643976	0.06044257729033884	8.489257339236818	full_population	['Physical_Activity', 'Alcohol_Use']	{'Alcohol_Use', 'Physical_Activity'}
MMSE_Spell-Alcohol_Use (syn)	Memory_Complaints	0.0005131818327741447	0.006061704793107504	8.465965438595113	full_population	['MMSE_Spell', 'Alcohol_Use']	{'Alcohol_Use', 'MMSE_Spell'}
MMSE_Spell-Alcohol_Use (syn)	Memory_Problems	0.0005131818327740928	0.006061704793107504	8.465965438594255	full_population	['MMSE_Spell', 'Alcohol_Use']	{'Alcohol_Use', 'MMSE_Spell'}
Anxiety-MAP_NormalElevated_vs_H (syn)	Health_vs_Peers	0.00183643516887256	0.021693066696347272	8.465539679467188	full_population	['Anxiety', 'MAP_NormalElevated_vs_H']	{'Anxiety', 'MAP_NormalElevated_vs_H'}
MMSE_Spell-MAP_NormalElevated_vs_H (syn)	BMI	9.443451864275721e-05	0.0011232905612510373	8.406953810560207	full_population	['MMSE_Spell', 'MAP_NormalElevated_vs_H']	{'MMSE_Spell', 'MAP_NormalElevated_vs_H'}
Pain-functionality_state (syn)	MMSE_Spell	0.003901135079475625	0.04658090344017031	8.374966545005599	full_population	['Pain', 'functionality_state']	{'Pain', 'functionality_state'}
Hearing-Alcohol_Use (syn)	Memory_Complaints	0.0009904518981209446	0.011828940708946804	8.373124208593062	full_population	['Hearing', 'Alcohol_Use']	{'Hearing', 'Alcohol_Use'}
Hearing-Alcohol_Use (syn)	Memory_Problems	0.0009904518981209104	0.011828940708946864	8.373124208592731	full_population	['Hearing', 'Alcohol_Use']	{'Hearing', 'Alcohol_Use'}
Physical_Activity-Alcohol_Use (syn)	functionality_state	0.02138657766690019	0.25549296214189127	8.370711070711561	full_population	['Physical_Activity', 'Alcohol_Use']	{'Alcohol_Use', 'Physical_Activity'}
Pain-Hearing (syn)	Depression	0.0033420904814749517	0.040009174291988234	8.353310310990846	full_population	['Pain', 'Hearing']	{'Hearing', 'Pain'}
MMSE_Spell-WHR_Obesity (syn)	grip_category	0.0012619774773660268	0.015147338743719386	8.331347827612865	full_population	['MMSE_Spell', 'WHR_Obesity']	{'WHR_Obesity', 'MMSE_Spell'}
Hearing-Health_vs_Peers (syn)	Pain	0.006063382924478628	0.07279136415210026	8.329810816306402	full_population	['Hearing', 'Health_vs_Peers']	{'Hearing', 'Health_vs_Peers'}
General_Health-Alcohol_Use (syn)	Depression	0.00567605217436543	0.06821379419871583	8.320974138794183	full_population	['General_Health', 'Alcohol_Use']	{'General_Health', 'Alcohol_Use'}
Pain-BMI (syn)	Memory_Complaints	0.001231123715858514	0.014819624189453373	8.307388231441545	full_population	['Pain', 'BMI']	{'Pain', 'BMI'}
Pain-BMI (syn)	Memory_Problems	0.0012311237158585038	0.014819624189453423	8.307388231441449	full_population	['Pain', 'BMI']	{'Pain', 'BMI'}
grip_category-MAP_NormalElevated_vs_H (syn)	Sleep	0.001024766077108531	0.012341158072630884	8.303645987495822	full_population	['grip_category', 'MAP_NormalElevated_vs_H']	{'grip_category', 'MAP_NormalElevated_vs_H'}
Pain-grip_category (syn)	Anxiety	0.003359647698473557	0.04110154695238562	8.174017640663417	full_population	['Pain', 'grip_category']	{'Pain', 'grip_category'}
Pain-General_Health (syn)	Depression	0.005564399263380081	0.06818238503181828	8.161051070277718	full_population	['Pain', 'General_Health']	{'General_Health', 'Pain'}
Sleep-General_Health (syn)	functionality_state	0.012665235066801499	0.15556056116819003	8.141674838205304	full_population	['Sleep', 'General_Health']	{'General_Health', 'Sleep'}
Memory_Problems-MAP_NormalElevated_vs_H (syn)	MMSE_Spell	0.0004965893359311278	0.006099520907872427	8.141448212599752	full_population	['Memory_Problems', 'MAP_NormalElevated_vs_H']	{'Memory_Problems', 'MAP_NormalElevated_vs_H'}
Memory_Complaints-MAP_NormalElevated_vs_H (syn)	MMSE_Spell	0.0004965893359311278	0.006099520907872427	8.141448212599752	full_population	['Memory_Complaints', 'MAP_NormalElevated_vs_H']	{'Memory_Complaints', 'MAP_NormalElevated_vs_H'}
Physical_Activity-functionality_state (syn)	General_Health	0.012674660876012458	0.15580959438255146	8.134711425339445	full_population	['Physical_Activity', 'functionality_state']	{'Physical_Activity', 'functionality_state'}
Anxiety-Pain (syn)	MMSE_Spell	0.0009315638571535025	0.011497110592215018	8.102591078703616	full_population	['Anxiety', 'Pain']	{'Pain', 'Anxiety'}
MMSE_Spell-BMI (syn)	Physical_Activity	0.004846212579910992	0.06012082172500014	8.060788992669046	full_population	['MMSE_Spell', 'BMI']	{'MMSE_Spell', 'BMI'}
MMSE_Spell-functionality_state (syn)	Alcohol_Use	0.0050841510038701285	0.06315841480589579	8.049839470314772	full_population	['MMSE_Spell', 'functionality_state']	{'MMSE_Spell', 'functionality_state'}
Alcohol_Use-Memory_Complaints (syn)	grip_category	0.00153952454696222	0.01920059693892899	8.018107727894916	full_population	['Alcohol_Use', 'Memory_Complaints']	{'Alcohol_Use', 'Memory_Complaints'}
Alcohol_Use-Memory_Problems (syn)	grip_category	0.00153952454696222	0.01920059693892899	8.018107727894916	full_population	['Alcohol_Use', 'Memory_Problems']	{'Memory_Problems', 'Alcohol_Use'}
Pain-Physical_Activity (syn)	grip_category	0.004842488702821324	0.06066502990888707	7.982339595141168	full_population	['Pain', 'Physical_Activity']	{'Physical_Activity', 'Pain'}
MMSE_Spell-functionality_state (syn)	BMI	0.0027191698923618953	0.03425620072473276	7.937745093835441	full_population	['MMSE_Spell', 'functionality_state']	{'MMSE_Spell', 'functionality_state'}
Alcohol_Use-functionality_state (syn)	Hearing	0.0018160292362137617	0.0230276765344469	7.886289498192227	full_population	['Alcohol_Use', 'functionality_state']	{'Alcohol_Use', 'functionality_state'}
Memory_Complaints-functionality_state (syn)	General_Health	0.012227493496133135	0.1552164899736172	7.877702619232978	full_population	['Memory_Complaints', 'functionality_state']	{'functionality_state', 'Memory_Complaints'}
Memory_Problems-functionality_state (syn)	General_Health	0.012227493496133135	0.1552164899736172	7.877702619232978	full_population	['Memory_Problems', 'functionality_state']	{'Memory_Problems', 'functionality_state'}
Alcohol_Use-MAP_NormalElevated_vs_H (syn)	MMSE_Spell	0.0015232000324542565	0.019616518791128034	7.764884527539893	full_population	['Alcohol_Use', 'MAP_NormalElevated_vs_H']	{'Alcohol_Use', 'MAP_NormalElevated_vs_H'}
BMI-Memory_Complaints (syn)	Anxiety	0.0007785944670327643	0.010049570895748103	7.74753942342137	full_population	['BMI', 'Memory_Complaints']	{'Memory_Complaints', 'BMI'}
BMI-Memory_Problems (syn)	Anxiety	0.0007785944670327643	0.010049570895748103	7.74753942342137	full_population	['BMI', 'Memory_Problems']	{'Memory_Problems', 'BMI'}
BMI-functionality_state (syn)	Health_vs_Peers	0.003969750912575636	0.05135895778922023	7.729422643013309	full_population	['BMI', 'functionality_state']	{'functionality_state', 'BMI'}
Depression-Physical_Activity (syn)	Memory_Problems	0.0007812336585070117	0.010108727238326653	7.7283088176027706	full_population	['Depression', 'Physical_Activity']	{'Physical_Activity', 'Depression'}
Depression-Physical_Activity (syn)	Memory_Complaints	0.0007812336585069253	0.010108727238326622	7.728308817601939	full_population	['Depression', 'Physical_Activity']	{'Physical_Activity', 'Depression'}
MMSE_Spell-functionality_state (syn)	Physical_Activity	0.019451373775925648	0.25352960191246254	7.672229841879262	full_population	['MMSE_Spell', 'functionality_state']	{'MMSE_Spell', 'functionality_state'}
BMI-WHR_Obesity (syn)	grip_category	0.0009930271413772756	0.012950487813889543	7.667874412516283	full_population	['BMI', 'WHR_Obesity']	{'WHR_Obesity', 'BMI'}
Pain-Hearing (syn)	functionality_state	0.016250912775026997	0.21315136714721358	7.6241184809306235	full_population	['Pain', 'Hearing']	{'Hearing', 'Pain'}
MAP_NormalElevated_vs_H-functionality_state (syn)	Alcohol_Use	0.0047869681966207665	0.06280952081280196	7.621405377200517	full_population	['MAP_NormalElevated_vs_H', 'functionality_state']	{'functionality_state', 'MAP_NormalElevated_vs_H'}
Pain-Memory_Problems (syn)	Sleep	0.004462838316074331	0.059353939208554876	7.519026328468334	full_population	['Pain', 'Memory_Problems']	{'Memory_Problems', 'Pain'}
Pain-Memory_Complaints (syn)	Sleep	0.004462838316074331	0.059353939208554876	7.519026328468334	full_population	['Pain', 'Memory_Complaints']	{'Pain', 'Memory_Complaints'}
Health_vs_Peers-functionality_state (syn)	Alcohol_Use	0.00470298309788853	0.06272553571406973	7.4977169096279574	full_population	['Health_vs_Peers', 'functionality_state']	{'Health_vs_Peers', 'functionality_state'}
General_Health-functionality_state (syn)	Hearing	0.001703490681266331	0.022915137979499466	7.433909770869904	full_population	['General_Health', 'functionality_state']	{'General_Health', 'functionality_state'}
Sleep-WHR_Obesity (syn)	functionality_state	0.002432539514717628	0.032731801045367194	7.431731334753196	full_population	['Sleep', 'WHR_Obesity']	{'WHR_Obesity', 'Sleep'}
Anxiety-WHR_Obesity (syn)	functionality_state	0.0021222788622275693	0.0287317399425522	7.3865309461625674	full_population	['Anxiety', 'WHR_Obesity']	{'WHR_Obesity', 'Anxiety'}
Sleep-WHR_Obesity (syn)	Health_vs_Peers	0.001076167844038459	0.01459904671972207	7.371493938605236	full_population	['Sleep', 'WHR_Obesity']	{'WHR_Obesity', 'Sleep'}
Anxiety-BMI (syn)	MMSE_Spell	0.00017797554763221933	0.002415398791530366	7.368371146673311	full_population	['Anxiety', 'BMI']	{'BMI', 'Anxiety'}
MMSE_Spell-Pain (syn)	Depression	0.0028840586740961644	0.03953865505337724	7.294276120931988	full_population	['MMSE_Spell', 'Pain']	{'Pain', 'MMSE_Spell'}
Depression-General_Health (syn)	functionality_state	0.011225555359157202	0.1540887467671559	7.285123407564721	full_population	['Depression', 'General_Health']	{'General_Health', 'Depression'}
MAP_NormalElevated_vs_H-functionality_state (syn)	BMI	0.0024410322719713475	0.033530423919893124	7.2800519247927475	full_population	['MAP_NormalElevated_vs_H', 'functionality_state']	{'functionality_state', 'MAP_NormalElevated_vs_H'}
Hearing-General_Health (syn)	Sleep	0.002882092067876411	0.039771570188611056	7.246613734907865	full_population	['Hearing', 'General_Health']	{'Hearing', 'General_Health'}
Alcohol_Use-functionality_state (syn)	Depression	0.003261630022005353	0.04512266482862478	7.228363028630902	full_population	['Alcohol_Use', 'functionality_state']	{'Alcohol_Use', 'functionality_state'}
Pain-Alcohol_Use (syn)	Health_vs_Peers	0.005162756071623183	0.07175069758553758	7.195408888489767	full_population	['Pain', 'Alcohol_Use']	{'Alcohol_Use', 'Pain'}
Memory_Problems-WHR_Obesity (syn)	Anxiety	0.000708715600074212	0.009898412538255172	7.159891521344288	full_population	['Memory_Problems', 'WHR_Obesity']	{'Memory_Problems', 'WHR_Obesity'}
Memory_Complaints-WHR_Obesity (syn)	Anxiety	0.000708715600074212	0.009898412538255172	7.159891521344288	full_population	['Memory_Complaints', 'WHR_Obesity']	{'WHR_Obesity', 'Memory_Complaints'}
Pain-Physical_Activity (syn)	Health_vs_Peers	0.005118400145203037	0.07166427234891767	7.142192305089858	full_population	['Pain', 'Physical_Activity']	{'Physical_Activity', 'Pain'}
General_Health-Physical_Activity (syn)	grip_category	0.004292749332632949	0.060115290538698685	7.140860992544866	full_population	['General_Health', 'Physical_Activity']	{'General_Health', 'Physical_Activity'}
Anxiety-MMSE_Spell (syn)	Sleep	0.004463480510870512	0.06269372539843598	7.119501166191446	full_population	['Anxiety', 'MMSE_Spell']	{'MMSE_Spell', 'Anxiety'}
Depression-functionality_state (syn)	Anxiety	0.008672628770047437	0.12256086818475806	7.0761809201397154	full_population	['Depression', 'functionality_state']	{'functionality_state', 'Depression'}
WHR_Obesity-MAP_NormalElevated_vs_H (syn)	Alcohol_Use	0.0002526318992201255	0.00357084570757014	7.0748478066288225	full_population	['WHR_Obesity', 'MAP_NormalElevated_vs_H']	{'WHR_Obesity', 'MAP_NormalElevated_vs_H'}
Depression-Pain (syn)	functionality_state	0.014904396869284124	0.21180485124147075	7.036853396852644	full_population	['Depression', 'Pain']	{'Pain', 'Depression'}
General_Health-Memory_Complaints (syn)	Sleep	0.002791306788713805	0.03968078490944845	7.034404170894218	full_population	['General_Health', 'Memory_Complaints']	{'General_Health', 'Memory_Complaints'}
General_Health-Memory_Problems (syn)	Sleep	0.002791306788713805	0.03968078490944845	7.034404170894218	full_population	['General_Health', 'Memory_Problems']	{'General_Health', 'Memory_Problems'}
Physical_Activity-MAP_NormalElevated_vs_H (syn)	Sleep	0.0010946287196901502	0.015697737889689322	6.973162167582951	full_population	['Physical_Activity', 'MAP_NormalElevated_vs_H']	{'Physical_Activity', 'MAP_NormalElevated_vs_H'}
Memory_Complaints-functionality_state (syn)	Health_vs_Peers	0.003517991084358643	0.0508300964525561	6.921078907733872	full_population	['Memory_Complaints', 'functionality_state']	{'functionality_state', 'Memory_Complaints'}
Memory_Problems-functionality_state (syn)	Health_vs_Peers	0.003517991084358643	0.0508300964525561	6.921078907733872	full_population	['Memory_Problems', 'functionality_state']	{'Memory_Problems', 'functionality_state'}
Sleep-grip_category (syn)	Health_vs_Peers	0.0009898879043858133	0.014338189438348923	6.9038556691004445	full_population	['Sleep', 'grip_category']	{'grip_category', 'Sleep'}
Physical_Activity-BMI (syn)	Alcohol_Use	0.0034849889251897617	0.0504856857447357	6.902924806865979	full_population	['Physical_Activity', 'BMI']	{'Physical_Activity', 'BMI'}
General_Health-WHR_Obesity (syn)	MMSE_Spell	0.00035694737037095253	0.005221914221946585	6.835565564650207	full_population	['General_Health', 'WHR_Obesity']	{'General_Health', 'WHR_Obesity'}
General_Health-Health_vs_Peers (syn)	grip_category	0.0013398619052370762	0.019738086349649863	6.788205713067236	full_population	['General_Health', 'Health_vs_Peers']	{'General_Health', 'Health_vs_Peers'}
Depression-Health_vs_Peers (syn)	Anxiety	0.008283317076565468	0.12217155649127606	6.780070021582279	full_population	['Depression', 'Health_vs_Peers']	{'Health_vs_Peers', 'Depression'}
Sleep-Physical_Activity (syn)	functionality_state	0.017021351191014285	0.25114755758832524	6.777430509165155	full_population	['Sleep', 'Physical_Activity']	{'Physical_Activity', 'Sleep'}
Pain-Memory_Complaints (syn)	General_Health	0.012370799554306136	0.1826451986218876	6.773131540082905	full_population	['Pain', 'Memory_Complaints']	{'Pain', 'Memory_Complaints'}
Pain-Memory_Problems (syn)	General_Health	0.012370799554306136	0.1826451986218876	6.773131540082905	full_population	['Pain', 'Memory_Problems']	{'Memory_Problems', 'Pain'}
Hearing-General_Health (syn)	Anxiety	0.004557230965735039	0.06738285683960091	6.763190490102156	full_population	['Hearing', 'General_Health']	{'Hearing', 'General_Health'}
BMI-MAP_NormalElevated_vs_H (syn)	functionality_state	0.0022222502178787904	0.0332259855810156	6.688289840071808	full_population	['BMI', 'MAP_NormalElevated_vs_H']	{'BMI', 'MAP_NormalElevated_vs_H'}
BMI-functionality_state (syn)	Pain	0.014022860709823948	0.21045217479036382	6.663205416523938	full_population	['BMI', 'functionality_state']	{'functionality_state', 'BMI'}
Physical_Activity-WHR_Obesity (syn)	Anxiety	0.001073059595619768	0.016258920386324545	6.599820714555707	full_population	['Physical_Activity', 'WHR_Obesity']	{'WHR_Obesity', 'Physical_Activity'}
Anxiety-General_Health (syn)	grip_category	0.0012995272016471707	0.019697751646059955	6.597337731725888	full_population	['Anxiety', 'General_Health']	{'General_Health', 'Anxiety'}
MMSE_Spell-Physical_Activity (syn)	Memory_Problems	0.0003957591992380318	0.006046566206559514	6.5451892151399775	full_population	['MMSE_Spell', 'Physical_Activity']	{'Physical_Activity', 'MMSE_Spell'}
MMSE_Spell-Physical_Activity (syn)	Memory_Complaints	0.00039575919923789856	0.006046566206559454	6.54518921513784	full_population	['MMSE_Spell', 'Physical_Activity']	{'Physical_Activity', 'MMSE_Spell'}
BMI-functionality_state (syn)	MMSE_Spell	0.003010592010872892	0.04604167555275983	6.538841114552858	full_population	['BMI', 'functionality_state']	{'functionality_state', 'BMI'}
Memory_Complaints-MAP_NormalElevated_vs_H (syn)	functionality_state	0.0009037850297860513	0.013831484601154211	6.534259017362692	full_population	['Memory_Complaints', 'MAP_NormalElevated_vs_H']	{'Memory_Complaints', 'MAP_NormalElevated_vs_H'}
Memory_Problems-MAP_NormalElevated_vs_H (syn)	functionality_state	0.0009037850297860513	0.013831484601154211	6.534259017362692	full_population	['Memory_Problems', 'MAP_NormalElevated_vs_H']	{'Memory_Problems', 'MAP_NormalElevated_vs_H'}
Anxiety-Memory_Complaints (syn)	Sleep	0.004072121078901233	0.06232741998952551	6.533434368991332	full_population	['Anxiety', 'Memory_Complaints']	{'Memory_Complaints', 'Anxiety'}
Anxiety-Memory_Problems (syn)	Sleep	0.004072121078901233	0.06232741998952551	6.533434368991332	full_population	['Anxiety', 'Memory_Problems']	{'Memory_Problems', 'Anxiety'}
MMSE_Spell-WHR_Obesity (syn)	Pain	0.00076131821437952	0.011706720474881067	6.50325781685032	full_population	['MMSE_Spell', 'WHR_Obesity']	{'WHR_Obesity', 'MMSE_Spell'}
Memory_Complaints-WHR_Obesity (syn)	Pain	0.0009395338813195429	0.014480071418691636	6.488461652935933	full_population	['Memory_Complaints', 'WHR_Obesity']	{'WHR_Obesity', 'Memory_Complaints'}
Memory_Problems-WHR_Obesity (syn)	Pain	0.0009395338813195429	0.014480071418691636	6.488461652935933	full_population	['Memory_Problems', 'WHR_Obesity']	{'Memory_Problems', 'WHR_Obesity'}
Health_vs_Peers-WHR_Obesity (syn)	functionality_state	0.003287429468027024	0.05086160837550003	6.463479180124737	full_population	['Health_vs_Peers', 'WHR_Obesity']	{'WHR_Obesity', 'Health_vs_Peers'}
Anxiety-functionality_state (syn)	Alcohol_Use	0.0040112640767219696	0.062063754236933534	6.463134765274811	full_population	['Anxiety', 'functionality_state']	{'functionality_state', 'Anxiety'}
Depression-BMI (syn)	Physical_Activity	0.002189527984577437	0.03421341301766344	6.399618721017528	full_population	['Depression', 'BMI']	{'BMI', 'Depression'}
Hearing-functionality_state (syn)	grip_category	0.003721657070344448	0.058161963959647865	6.398781638334105	full_population	['Hearing', 'functionality_state']	{'Hearing', 'functionality_state'}
Physical_Activity-BMI (syn)	Sleep	0.0009918387371112558	0.015511492865807325	6.394218439784156	full_population	['Physical_Activity', 'BMI']	{'Physical_Activity', 'BMI'}
Sleep-Memory_Problems (syn)	Alcohol_Use	0.0005425041079710339	0.008485743795651425	6.39312382079039	full_population	['Sleep', 'Memory_Problems']	{'Memory_Problems', 'Sleep'}
Sleep-Memory_Complaints (syn)	Alcohol_Use	0.0005425041079710339	0.008485743795651425	6.39312382079039	full_population	['Sleep', 'Memory_Complaints']	{'Sleep', 'Memory_Complaints'}
BMI-Alcohol_Use (syn)	WHR_Obesity	0.002180162253484047	0.034145741133244985	6.3848731382825274	full_population	['BMI', 'Alcohol_Use']	{'Alcohol_Use', 'BMI'}
Depression-Physical_Activity (syn)	functionality_state	0.015851183073920416	0.24995756754891152	6.341549579537602	full_population	['Depression', 'Physical_Activity']	{'Physical_Activity', 'Depression'}
Anxiety-Sleep (syn)	grip_category	0.000808252900019054	0.012748158373073935	6.34015421181312	full_population	['Anxiety', 'Sleep']	{'Sleep', 'Anxiety'}
grip_category-WHR_Obesity (syn)	Depression	0.000598507105080643	0.009444879176201017	6.336842366271313	full_population	['grip_category', 'WHR_Obesity']	{'WHR_Obesity', 'grip_category'}
Pain-Health_vs_Peers (syn)	functionality_state	0.013316156530940766	0.21022730431438696	6.334170803535091	full_population	['Pain', 'Health_vs_Peers']	{'Pain', 'Health_vs_Peers'}
General_Health-Health_vs_Peers (syn)	Physical_Activity	0.005350826353084269	0.08451532992497346	6.331190279721255	full_population	['General_Health', 'Health_vs_Peers']	{'General_Health', 'Health_vs_Peers'}
Health_vs_Peers-Alcohol_Use (syn)	General_Health	0.011593975869732778	0.1838293675285591	6.306922569339514	full_population	['Health_vs_Peers', 'Alcohol_Use']	{'Alcohol_Use', 'Health_vs_Peers'}
Anxiety-Physical_Activity (syn)	Alcohol_Use	0.003157246955914546	0.050157943775460484	6.294610022389341	full_population	['Anxiety', 'Physical_Activity']	{'Physical_Activity', 'Anxiety'}
BMI-functionality_state (syn)	Alcohol_Use	0.0038842247450989334	0.06194535114391482	6.270405564535247	full_population	['BMI', 'functionality_state']	{'functionality_state', 'BMI'}
Pain-BMI (syn)	Hearing	0.0004641310866275587	0.00741159508346028	6.262229404076781	full_population	['Pain', 'BMI']	{'Pain', 'BMI'}
Memory_Complaints-grip_category (syn)	Physical_Activity	0.003719075084698073	0.05955760415461693	6.244500828211654	full_population	['Memory_Complaints', 'grip_category']	{'grip_category', 'Memory_Complaints'}
Memory_Problems-grip_category (syn)	Physical_Activity	0.003719075084698073	0.05955760415461693	6.244500828211654	full_population	['Memory_Problems', 'grip_category']	{'Memory_Problems', 'grip_category'}
grip_category-functionality_state (syn)	Physical_Activity	0.015583278963426215	0.2496615070999631	6.241762754875446	full_population	['grip_category', 'functionality_state']	{'grip_category', 'functionality_state'}
Physical_Activity-MAP_NormalElevated_vs_H (syn)	Alcohol_Use	0.0031136286474877997	0.05011432546703372	6.213051095611396	full_population	['Physical_Activity', 'MAP_NormalElevated_vs_H']	{'Physical_Activity', 'MAP_NormalElevated_vs_H'}
MMSE_Spell-WHR_Obesity (syn)	functionality_state	0.0028143654167400744	0.04542553158797009	6.195558573243852	full_population	['MMSE_Spell', 'WHR_Obesity']	{'WHR_Obesity', 'MMSE_Spell'}
MMSE_Spell-Physical_Activity (syn)	Hearing	0.0008153184297468801	0.013164903406702668	6.193121244868198	full_population	['MMSE_Spell', 'Physical_Activity']	{'Physical_Activity', 'MMSE_Spell'}
Physical_Activity-Alcohol_Use (syn)	General_Health	0.0052367973927115365	0.08460712102949909	6.189546847818727	full_population	['Physical_Activity', 'Alcohol_Use']	{'Alcohol_Use', 'Physical_Activity'}
Physical_Activity-WHR_Obesity (syn)	grip_category	0.0036830865706280885	0.059604305771410585	6.1792290388435225	full_population	['Physical_Activity', 'WHR_Obesity']	{'WHR_Obesity', 'Physical_Activity'}
Physical_Activity-Memory_Complaints (syn)	MMSE_Spell	0.0036227119212321416	0.058869019799533566	6.1538512677271475	full_population	['Physical_Activity', 'Memory_Complaints']	{'Physical_Activity', 'Memory_Complaints'}
Physical_Activity-Memory_Problems (syn)	MMSE_Spell	0.0036227119212321416	0.058869019799533566	6.1538512677271475	full_population	['Physical_Activity', 'Memory_Problems']	{'Memory_Problems', 'Physical_Activity'}
Anxiety-Physical_Activity (syn)	grip_category	0.003615613594509961	0.05943815480057574	6.082984249159328	full_population	['Anxiety', 'Physical_Activity']	{'Physical_Activity', 'Anxiety'}
BMI-Alcohol_Use (syn)	Physical_Activity	0.0029886653747822583	0.049678045512012985	6.016068756287018	full_population	['BMI', 'Alcohol_Use']	{'Alcohol_Use', 'BMI'}
Depression-Pain (syn)	Health_vs_Peers	0.00423481709200381	0.07078068929571844	5.983011940320248	full_population	['Depression', 'Pain']	{'Pain', 'Depression'}
General_Health-Memory_Complaints (syn)	BMI	0.0012160393575650125	0.020330964755470776	5.981218167415264	full_population	['General_Health', 'Memory_Complaints']	{'General_Health', 'Memory_Complaints'}
General_Health-Memory_Problems (syn)	BMI	0.0012160393575650125	0.020330964755470776	5.981218167415264	full_population	['General_Health', 'Memory_Problems']	{'General_Health', 'Memory_Problems'}
Anxiety-Physical_Activity (syn)	Memory_Problems	0.000582688725454128	0.009822458363675457	5.932208657752887	full_population	['Anxiety', 'Physical_Activity']	{'Physical_Activity', 'Anxiety'}
Anxiety-Physical_Activity (syn)	Memory_Complaints	0.0005826887254541034	0.009822458363675466	5.932208657752631	full_population	['Anxiety', 'Physical_Activity']	{'Physical_Activity', 'Anxiety'}
Health_vs_Peers-MAP_NormalElevated_vs_H (syn)	Depression	0.0010117611595710254	0.01713654543451518	5.904113891783637	full_population	['Health_vs_Peers', 'MAP_NormalElevated_vs_H']	{'Health_vs_Peers', 'MAP_NormalElevated_vs_H'}
General_Health-Memory_Problems (syn)	Depression	0.003915448258479711	0.06645319028283013	5.89203955719093	full_population	['General_Health', 'Memory_Problems']	{'General_Health', 'Memory_Problems'}
General_Health-Memory_Complaints (syn)	Depression	0.003915448258479711	0.06645319028283013	5.89203955719093	full_population	['General_Health', 'Memory_Complaints']	{'General_Health', 'Memory_Complaints'}
Anxiety-Physical_Activity (syn)	functionality_state	0.014621474912052955	0.24881441069224686	5.876458228996205	full_population	['Anxiety', 'Physical_Activity']	{'Physical_Activity', 'Anxiety'}
Anxiety-Sleep (syn)	Depression	0.007089236185211698	0.1209924802550968	5.859237012304377	full_population	['Anxiety', 'Sleep']	{'Sleep', 'Anxiety'}
Anxiety-Alcohol_Use (syn)	Depression	0.007039230970756884	0.12088627570679264	5.82301913893882	full_population	['Anxiety', 'Alcohol_Use']	{'Alcohol_Use', 'Anxiety'}
Pain-BMI (syn)	functionality_state	0.012166907254718038	0.2090673616269046	5.819611038298144	full_population	['Pain', 'BMI']	{'Pain', 'BMI'}
BMI-Memory_Problems (syn)	grip_category	0.0007573915947889981	0.013228261467171851	5.725556579514189	full_population	['BMI', 'Memory_Problems']	{'Memory_Problems', 'BMI'}
BMI-Memory_Complaints (syn)	grip_category	0.0007573915947889981	0.013228261467171851	5.725556579514189	full_population	['BMI', 'Memory_Complaints']	{'Memory_Complaints', 'BMI'}
Alcohol_Use-WHR_Obesity (syn)	General_Health	0.0013322381099810285	0.023345719757582886	5.706562589694012	full_population	['Alcohol_Use', 'WHR_Obesity']	{'WHR_Obesity', 'Alcohol_Use'}
General_Health-functionality_state (syn)	Anxiety	0.0037947041992824255	0.06658121989271729	5.6993611793188155	full_population	['General_Health', 'functionality_state']	{'General_Health', 'functionality_state'}
Pain-Health_vs_Peers (syn)	Physical_Activity	0.005058028829454631	0.08896737029123046	5.6852628248957044	full_population	['Pain', 'Health_vs_Peers']	{'Pain', 'Health_vs_Peers'}
Depression-Physical_Activity (syn)	Hearing	0.0007409487525671682	0.01304348278950431	5.680605130735381	full_population	['Depression', 'Physical_Activity']	{'Physical_Activity', 'Depression'}
Health_vs_Peers-WHR_Obesity (syn)	Physical_Activity	0.0012143561224366975	0.021520450956395345	5.642800538414465	full_population	['Health_vs_Peers', 'WHR_Obesity']	{'WHR_Obesity', 'Health_vs_Peers'}
Pain-Health_vs_Peers (syn)	BMI	0.0020067358000674714	0.035643766526913305	5.629976839154354	full_population	['Pain', 'Health_vs_Peers']	{'Pain', 'Health_vs_Peers'}
Alcohol_Use-MAP_NormalElevated_vs_H (syn)	Depression	0.0008254111822548639	0.014756218577321092	5.593649741156875	full_population	['Alcohol_Use', 'MAP_NormalElevated_vs_H']	{'Alcohol_Use', 'MAP_NormalElevated_vs_H'}
grip_category-functionality_state (syn)	Depression	0.002475345932727366	0.04433436765101105	5.583356803941954	full_population	['grip_category', 'functionality_state']	{'grip_category', 'functionality_state'}
Alcohol_Use-MAP_NormalElevated_vs_H (syn)	Anxiety	0.0004970406092245849	0.008911790989544624	5.577336921475339	full_population	['Alcohol_Use', 'MAP_NormalElevated_vs_H']	{'Alcohol_Use', 'MAP_NormalElevated_vs_H'}
Depression-grip_category (syn)	Health_vs_Peers	0.0009472049072721963	0.017038091974327218	5.5593367420450175	full_population	['Depression', 'grip_category']	{'grip_category', 'Depression'}
BMI-grip_category (syn)	Physical_Activity	0.003289912620340166	0.059219094231886295	5.555492975724585	full_population	['BMI', 'grip_category']	{'grip_category', 'BMI'}
MMSE_Spell-Memory_Complaints (syn)	grip_category	0.000833050960109045	0.015052175583190098	5.5344222866983825	full_population	['MMSE_Spell', 'Memory_Complaints']	{'MMSE_Spell', 'Memory_Complaints'}
MMSE_Spell-Memory_Problems (syn)	grip_category	0.000833050960109045	0.015052175583190098	5.5344222866983825	full_population	['MMSE_Spell', 'Memory_Problems']	{'Memory_Problems', 'MMSE_Spell'}
Physical_Activity-grip_category (syn)	functionality_state	0.013715109071725885	0.24782149354671698	5.534269395055697	full_population	['Physical_Activity', 'grip_category']	{'Physical_Activity', 'grip_category'}
Sleep-Physical_Activity (syn)	Hearing	0.0007412213976762845	0.013408296746530688	5.528080200552473	full_population	['Sleep', 'Physical_Activity']	{'Physical_Activity', 'Sleep'}
Sleep-MMSE_Spell (syn)	Anxiety	0.003388813915162583	0.061793442501857115	5.4840995710195894	full_population	['Sleep', 'MMSE_Spell']	{'MMSE_Spell', 'Sleep'}
Health_vs_Peers-BMI (syn)	General_Health	0.00995995703923419	0.18212987977199424	5.468601336421523	full_population	['Health_vs_Peers', 'BMI']	{'Health_vs_Peers', 'BMI'}
MMSE_Spell-grip_category (syn)	BMI	0.0007138099637666109	0.013345551592608921	5.348673367400832	full_population	['MMSE_Spell', 'grip_category']	{'MMSE_Spell', 'grip_category'}
Sleep-Physical_Activity (syn)	MMSE_Spell	0.003132690303762473	0.058587402009623854	5.347037411298563	full_population	['Sleep', 'Physical_Activity']	{'Physical_Activity', 'Sleep'}
General_Health-MAP_NormalElevated_vs_H (syn)	BMI	0.0010764884065592884	0.020150553546023013	5.342227468345396	full_population	['General_Health', 'MAP_NormalElevated_vs_H']	{'General_Health', 'MAP_NormalElevated_vs_H'}
Depression-WHR_Obesity (syn)	functionality_state	0.002341945418539432	0.04411862739107378	5.3082916605271855	full_population	['Depression', 'WHR_Obesity']	{'WHR_Obesity', 'Depression'}
Depression-Hearing (syn)	Sleep	0.001746618175664643	0.032967127259357375	5.298059979335577	full_population	['Depression', 'Hearing']	{'Hearing', 'Depression'}
Hearing-Health_vs_Peers (syn)	Sleep	0.0007066989427658335	0.013389694515035373	5.277931785316511	full_population	['Hearing', 'Health_vs_Peers']	{'Hearing', 'Health_vs_Peers'}
Hearing-Health_vs_Peers (syn)	BMI	0.0005604654109596954	0.010632975317124083	5.271012056776648	full_population	['Hearing', 'Health_vs_Peers']	{'Hearing', 'Health_vs_Peers'}
Sleep-grip_category (syn)	BMI	0.0006743255612186761	0.012813451454403157	5.26263796775032	full_population	['Sleep', 'grip_category']	{'grip_category', 'Sleep'}
General_Health-functionality_state (syn)	Alcohol_Use	0.0032197048860831395	0.06124225750226435	5.257325607182419	full_population	['General_Health', 'functionality_state']	{'General_Health', 'functionality_state'}
Depression-functionality_state (syn)	Alcohol_Use	0.0032206918765224526	0.06127483045239772	5.256141637184123	full_population	['Depression', 'functionality_state']	{'functionality_state', 'Depression'}
Memory_Complaints-WHR_Obesity (syn)	BMI	0.001748365083507409	0.033377975002030366	5.238080151360461	full_population	['Memory_Complaints', 'WHR_Obesity']	{'WHR_Obesity', 'Memory_Complaints'}
Memory_Problems-WHR_Obesity (syn)	BMI	0.001748365083507409	0.033377975002030366	5.238080151360461	full_population	['Memory_Problems', 'WHR_Obesity']	{'Memory_Problems', 'WHR_Obesity'}
Anxiety-MMSE_Spell (syn)	General_Health	0.0034530641864918103	0.06621498848642766	5.214928319740776	full_population	['Anxiety', 'MMSE_Spell']	{'MMSE_Spell', 'Anxiety'}
Depression-Hearing (syn)	General_Health	0.0034335429967876315	0.06592055839349856	5.208607269816856	full_population	['Depression', 'Hearing']	{'Hearing', 'Depression'}
Physical_Activity-Alcohol_Use (syn)	Pain	0.00454729201454311	0.08807362886148046	5.16305740245466	full_population	['Physical_Activity', 'Alcohol_Use']	{'Alcohol_Use', 'Physical_Activity'}
Pain-MAP_NormalElevated_vs_H (syn)	Health_vs_Peers	0.0036192233362278814	0.0701650955399425	5.158153506920811	full_population	['Pain', 'MAP_NormalElevated_vs_H']	{'Pain', 'MAP_NormalElevated_vs_H'}
General_Health-functionality_state (syn)	Physical_Activity	0.012668061088079724	0.2467462892246166	5.134043201982182	full_population	['General_Health', 'functionality_state']	{'General_Health', 'functionality_state'}
Physical_Activity-grip_category (syn)	Pain	0.004506956758114592	0.08803329360505195	5.119604837613337	full_population	['Physical_Activity', 'grip_category']	{'Physical_Activity', 'grip_category'}
Physical_Activity-MAP_NormalElevated_vs_H (syn)	grip_category	0.003004662339518393	0.05886662338663305	5.104186662421455	full_population	['Physical_Activity', 'MAP_NormalElevated_vs_H']	{'Physical_Activity', 'MAP_NormalElevated_vs_H'}
Pain-WHR_Obesity (syn)	Alcohol_Use	0.0010737527465584228	0.02106792876849619	5.096622256308617	full_population	['Pain', 'WHR_Obesity']	{'WHR_Obesity', 'Pain'}
Anxiety-Pain (syn)	Physical_Activity	0.004502444464341131	0.0883574069139418	5.095718199071205	full_population	['Anxiety', 'Pain']	{'Pain', 'Anxiety'}
Sleep-MAP_NormalElevated_vs_H (syn)	Memory_Complaints	0.00034047775504258374	0.006739754081880284	5.051783060719566	full_population	['Sleep', 'MAP_NormalElevated_vs_H']	{'Sleep', 'MAP_NormalElevated_vs_H'}
Sleep-MAP_NormalElevated_vs_H (syn)	Memory_Problems	0.0003404777550422382	0.006739754081880117	5.051783060714565	full_population	['Sleep', 'MAP_NormalElevated_vs_H']	{'Sleep', 'MAP_NormalElevated_vs_H'}
Pain-Physical_Activity (syn)	MMSE_Spell	0.0029260021694581663	0.0581527526891127	5.031579820650467	full_population	['Pain', 'Physical_Activity']	{'Physical_Activity', 'Pain'}
Pain-Alcohol_Use (syn)	General_Health	0.008952218698877403	0.17922661776645893	4.994915828039885	full_population	['Pain', 'Alcohol_Use']	{'Alcohol_Use', 'Pain'}
Hearing-Physical_Activity (syn)	Alcohol_Use	0.00247197880873809	0.04950351958728286	4.993541528657542	full_population	['Hearing', 'Physical_Activity']	{'Hearing', 'Physical_Activity'}
Hearing-Physical_Activity (syn)	Pain	0.004387944344163589	0.0879421280210801	4.9895817202783395	full_population	['Hearing', 'Physical_Activity']	{'Hearing', 'Physical_Activity'}
MMSE_Spell-functionality_state (syn)	Hearing	0.0011117432144929543	0.022334820678982615	4.97762319416838	full_population	['MMSE_Spell', 'functionality_state']	{'MMSE_Spell', 'functionality_state'}
BMI-Alcohol_Use (syn)	Anxiety	0.00043667435540349273	0.008900287801480292	4.906294775443838	full_population	['BMI', 'Alcohol_Use']	{'Alcohol_Use', 'BMI'}
Anxiety-grip_category (syn)	Depression	0.005830474685906245	0.11967751942194196	4.87182113572223	full_population	['Anxiety', 'grip_category']	{'grip_category', 'Anxiety'}
Depression-functionality_state (syn)	Pain	0.00982947640619197	0.20625879048673182	4.7656036297877336	full_population	['Depression', 'functionality_state']	{'functionality_state', 'Depression'}
Sleep-BMI (syn)	WHR_Obesity	0.001647051821048442	0.034695923108846616	4.747104770440547	full_population	['Sleep', 'BMI']	{'Sleep', 'BMI'}
MAP_NormalElevated_vs_H-functionality_state (syn)	Memory_Complaints	0.0006505529154217515	0.013773745951719011	4.723137174898745	full_population	['MAP_NormalElevated_vs_H', 'functionality_state']	{'functionality_state', 'MAP_NormalElevated_vs_H'}
MAP_NormalElevated_vs_H-functionality_state (syn)	Memory_Problems	0.000650552915421648	0.013773745951719069	4.723137174897973	full_population	['MAP_NormalElevated_vs_H', 'functionality_state']	{'functionality_state', 'MAP_NormalElevated_vs_H'}
Depression-Hearing (syn)	Anxiety	0.005572486021772015	0.11950881698627547	4.662824185107586	full_population	['Depression', 'Hearing']	{'Hearing', 'Depression'}
Alcohol_Use-Memory_Problems (syn)	Physical_Activity	0.0022602289895088897	0.04890202278333874	4.621953982400429	full_population	['Alcohol_Use', 'Memory_Problems']	{'Memory_Problems', 'Alcohol_Use'}
Alcohol_Use-Memory_Complaints (syn)	Physical_Activity	0.0022602289895088897	0.04890202278333874	4.621953982400429	full_population	['Alcohol_Use', 'Memory_Complaints']	{'Alcohol_Use', 'Memory_Complaints'}
Health_vs_Peers-BMI (syn)	WHR_Obesity	0.001549294379397296	0.033640655619445195	4.60542266751116	full_population	['Health_vs_Peers', 'BMI']	{'Health_vs_Peers', 'BMI'}
Depression-Alcohol_Use (syn)	Memory_Problems	0.00044504317888935206	0.009680872595541208	4.597139095646491	full_population	['Depression', 'Alcohol_Use']	{'Alcohol_Use', 'Depression'}
Depression-Alcohol_Use (syn)	Memory_Complaints	0.00044504317888925584	0.009680872595541207	4.597139095645498	full_population	['Depression', 'Alcohol_Use']	{'Alcohol_Use', 'Depression'}
MAP_NormalElevated_vs_H-functionality_state (syn)	grip_category	0.00261537163515947	0.05694581783055735	4.592736981917663	full_population	['MAP_NormalElevated_vs_H', 'functionality_state']	{'functionality_state', 'MAP_NormalElevated_vs_H'}
grip_category-WHR_Obesity (syn)	Physical_Activity	0.002679083563232097	0.05854480836898085	4.576124916742527	full_population	['grip_category', 'WHR_Obesity']	{'WHR_Obesity', 'grip_category'}
Alcohol_Use-MAP_NormalElevated_vs_H (syn)	Pain	0.0009928108855478408	0.02169881085252898	4.575416101348841	full_population	['Alcohol_Use', 'MAP_NormalElevated_vs_H']	{'Alcohol_Use', 'MAP_NormalElevated_vs_H'}
Physical_Activity-functionality_state (syn)	Sleep	0.0014430493095464367	0.03161360274920916	4.56464681040675	full_population	['Physical_Activity', 'functionality_state']	{'Physical_Activity', 'functionality_state'}
Pain-BMI (syn)	Alcohol_Use	0.0009347998363848129	0.02060813466269951	4.536072049629945	full_population	['Pain', 'BMI']	{'Pain', 'BMI'}
Depression-functionality_state (syn)	grip_category	0.0025719974271593967	0.056881955617936186	4.521640297381736	full_population	['Depression', 'functionality_state']	{'functionality_state', 'Depression'}
Health_vs_Peers-WHR_Obesity (syn)	MAP_NormalElevated_vs_H	9.902408119559283e-05	0.0022138261866043703	4.4729835519507875	full_population	['Health_vs_Peers', 'WHR_Obesity']	{'WHR_Obesity', 'Health_vs_Peers'}
Physical_Activity-grip_category (syn)	General_Health	0.0037049459997991734	0.08307526963658671	4.459745982175542	full_population	['Physical_Activity', 'grip_category']	{'Physical_Activity', 'grip_category'}
BMI-functionality_state (syn)	General_Health	0.006651054184877359	0.14962212915834752	4.445234286058342	full_population	['BMI', 'functionality_state']	{'functionality_state', 'BMI'}
BMI-functionality_state (syn)	Memory_Complaints	0.0006022909387305418	0.013654763655825438	4.410848506144525	full_population	['BMI', 'functionality_state']	{'functionality_state', 'BMI'}
BMI-functionality_state (syn)	Memory_Problems	0.000602290938730443	0.013654763655825353	4.410848506143829	full_population	['BMI', 'functionality_state']	{'functionality_state', 'BMI'}
Pain-Health_vs_Peers (syn)	Sleep	0.0025315187142633325	0.057422619606743885	4.408574062974346	full_population	['Pain', 'Health_vs_Peers']	{'Pain', 'Health_vs_Peers'}
Pain-BMI (syn)	WHR_Obesity	0.001464519659267187	0.03326310898870437	4.4028345629523535	full_population	['Pain', 'BMI']	{'Pain', 'BMI'}
Alcohol_Use-functionality_state (syn)	Sleep	0.0013903617537666716	0.031734227949455095	4.3812685658563355	full_population	['Alcohol_Use', 'functionality_state']	{'Alcohol_Use', 'functionality_state'}
Pain-grip_category (syn)	General_Health	0.007799915579404979	0.1780743146469865	4.380146342198473	full_population	['Pain', 'grip_category']	{'Pain', 'grip_category'}
General_Health-Alcohol_Use (syn)	Anxiety	0.002868343951284509	0.06572892855053133	4.363898841100646	full_population	['General_Health', 'Alcohol_Use']	{'General_Health', 'Alcohol_Use'}
Sleep-MAP_NormalElevated_vs_H (syn)	MMSE_Spell	0.00014647394192644674	0.0033623167470509994	4.35633977836607	full_population	['Sleep', 'MAP_NormalElevated_vs_H']	{'Sleep', 'MAP_NormalElevated_vs_H'}
General_Health-functionality_state (syn)	MMSE_Spell	0.0019494081021364188	0.044771440619823286	4.354133070431704	full_population	['General_Health', 'functionality_state']	{'General_Health', 'functionality_state'}
Physical_Activity-Alcohol_Use (syn)	MAP_NormalElevated_vs_H	0.0001367315162960943	0.0031696280341288597	4.313803223086193	full_population	['Physical_Activity', 'Alcohol_Use']	{'Alcohol_Use', 'Physical_Activity'}
MMSE_Spell-General_Health (syn)	Depression	0.0027571923169727227	0.06529493434132315	4.222674155026726	full_population	['MMSE_Spell', 'General_Health']	{'General_Health', 'MMSE_Spell'}
Sleep-Pain (syn)	General_Health	0.007495027249706172	0.17776942631728768	4.216150889933595	full_population	['Sleep', 'Pain']	{'Pain', 'Sleep'}
Hearing-WHR_Obesity (syn)	BMI	0.0013929713391156334	0.03314580216663433	4.202557331733081	full_population	['Hearing', 'WHR_Obesity']	{'Hearing', 'WHR_Obesity'}
Alcohol_Use-functionality_state (syn)	Physical_Activity	0.010239222542535165	0.24431745067907215	4.1909501405141505	full_population	['Alcohol_Use', 'functionality_state']	{'Alcohol_Use', 'functionality_state'}
MMSE_Spell-General_Health (syn)	Pain	0.007431178497676197	0.17744628601518872	4.187846736358358	full_population	['MMSE_Spell', 'General_Health']	{'General_Health', 'MMSE_Spell'}
Anxiety-grip_category (syn)	Health_vs_Peers	0.000869788432476615	0.020909229509444304	4.159830146222021	full_population	['Anxiety', 'grip_category']	{'grip_category', 'Anxiety'}
Memory_Problems-functionality_state (syn)	MMSE_Spell	0.0018447768761764884	0.04452454523687119	4.1432806699366616	full_population	['Memory_Problems', 'functionality_state']	{'Memory_Problems', 'functionality_state'}
Memory_Complaints-functionality_state (syn)	MMSE_Spell	0.0018447768761764884	0.04452454523687119	4.1432806699366616	full_population	['Memory_Complaints', 'functionality_state']	{'functionality_state', 'Memory_Complaints'}
General_Health-Physical_Activity (syn)	Anxiety	0.0027129411633139613	0.06549945685674881	4.141929251791086	full_population	['General_Health', 'Physical_Activity']	{'General_Health', 'Physical_Activity'}
Anxiety-MMSE_Spell (syn)	Depression	0.004918512179370837	0.11876555691540655	4.1413624514674385	full_population	['Anxiety', 'MMSE_Spell']	{'MMSE_Spell', 'Anxiety'}
Hearing-Physical_Activity (syn)	functionality_state	0.009997183067636386	0.24410356754262755	4.095467824693135	full_population	['Hearing', 'Physical_Activity']	{'Hearing', 'Physical_Activity'}
Physical_Activity-Memory_Problems (syn)	functionality_state	0.009961392534534187	0.2440677770095252	4.081404213447408	full_population	['Physical_Activity', 'Memory_Problems']	{'Memory_Problems', 'Physical_Activity'}
Physical_Activity-Memory_Complaints (syn)	functionality_state	0.009961392534534187	0.2440677770095252	4.081404213447408	full_population	['Physical_Activity', 'Memory_Complaints']	{'Physical_Activity', 'Memory_Complaints'}
Alcohol_Use-WHR_Obesity (syn)	Anxiety	0.0003537112063524339	0.008768924141545797	4.033689887640894	full_population	['Alcohol_Use', 'WHR_Obesity']	{'WHR_Obesity', 'Alcohol_Use'}
Anxiety-General_Health (syn)	Pain	0.007101678935318038	0.17709499643324508	4.010095755582216	full_population	['Anxiety', 'General_Health']	{'General_Health', 'Anxiety'}
Pain-MAP_NormalElevated_vs_H (syn)	Sleep	0.0022912327799478934	0.057182333672428434	4.006889248475453	full_population	['Pain', 'MAP_NormalElevated_vs_H']	{'Pain', 'MAP_NormalElevated_vs_H'}
Anxiety-Memory_Problems (syn)	Physical_Activity	0.0006280637079752737	0.015762166012209054	3.9846281753966317	full_population	['Anxiety', 'Memory_Problems']	{'Memory_Problems', 'Anxiety'}
Anxiety-Memory_Complaints (syn)	Physical_Activity	0.0006280637079752737	0.015762166012209054	3.9846281753966317	full_population	['Anxiety', 'Memory_Complaints']	{'Memory_Complaints', 'Anxiety'}
Health_vs_Peers-functionality_state (syn)	Hearing	0.0009409393354423918	0.02364337225307881	3.979717129056595	full_population	['Health_vs_Peers', 'functionality_state']	{'Health_vs_Peers', 'functionality_state'}
Physical_Activity-functionality_state (syn)	Health_vs_Peers	0.001958339078164291	0.04946809113823313	3.9587924925017384	full_population	['Physical_Activity', 'functionality_state']	{'Physical_Activity', 'functionality_state'}
General_Health-BMI (syn)	Hearing	0.00023335779561436712	0.005913799438241433	3.9459876522927866	full_population	['General_Health', 'BMI']	{'General_Health', 'BMI'}
Memory_Complaints-WHR_Obesity (syn)	Hearing	0.00045555389481762243	0.011559630054657991	3.940903754390094	full_population	['Memory_Complaints', 'WHR_Obesity']	{'WHR_Obesity', 'Memory_Complaints'}
Memory_Problems-WHR_Obesity (syn)	Hearing	0.00045555389481762243	0.011559630054657991	3.940903754390094	full_population	['Memory_Problems', 'WHR_Obesity']	{'Memory_Problems', 'WHR_Obesity'}
Health_vs_Peers-Physical_Activity (syn)	Hearing	0.0005701611054504659	0.014552934771570932	3.9178427884131803	full_population	['Health_vs_Peers', 'Physical_Activity']	{'Physical_Activity', 'Health_vs_Peers'}
General_Health-Health_vs_Peers (syn)	Sleep	0.0015003617121850867	0.03838983983291972	3.908226027289933	full_population	['General_Health', 'Health_vs_Peers']	{'General_Health', 'Health_vs_Peers'}
BMI-grip_category (syn)	MMSE_Spell	0.0005779392390477039	0.014849617213941683	3.8919470496862436	full_population	['BMI', 'grip_category']	{'grip_category', 'BMI'}
grip_category-MAP_NormalElevated_vs_H (syn)	Depression	0.0003567137244307448	0.00920450408550045	3.875425781956728	full_population	['grip_category', 'MAP_NormalElevated_vs_H']	{'grip_category', 'MAP_NormalElevated_vs_H'}
Anxiety-Health_vs_Peers (syn)	Depression	0.004596435784203173	0.11863224193929613	3.8745249259936942	full_population	['Anxiety', 'Health_vs_Peers']	{'Health_vs_Peers', 'Anxiety'}
Depression-WHR_Obesity (syn)	Physical_Activity	0.0012901605541382674	0.033424347872898316	3.8599423361805565	full_population	['Depression', 'WHR_Obesity']	{'WHR_Obesity', 'Depression'}
Memory_Problems-WHR_Obesity (syn)	Depression	0.0003657401531190713	0.009499931543921238	3.8499240908014647	full_population	['Memory_Problems', 'WHR_Obesity']	{'Memory_Problems', 'WHR_Obesity'}
Memory_Complaints-WHR_Obesity (syn)	Depression	0.0003657401531190713	0.009499931543921238	3.8499240908014647	full_population	['Memory_Complaints', 'WHR_Obesity']	{'WHR_Obesity', 'Memory_Complaints'}
Hearing-Physical_Activity (syn)	grip_category	0.0022349557899751164	0.0581813356527657	3.841362122233912	full_population	['Hearing', 'Physical_Activity']	{'Hearing', 'Physical_Activity'}
Anxiety-Hearing (syn)	General_Health	0.002495510067256298	0.06525743436719215	3.8241007962625377	full_population	['Anxiety', 'Hearing']	{'Hearing', 'Anxiety'}
grip_category-WHR_Obesity (syn)	functionality_state	0.002155741757935687	0.05638394032081448	3.8233258365234923	full_population	['grip_category', 'WHR_Obesity']	{'WHR_Obesity', 'grip_category'}
Alcohol_Use-WHR_Obesity (syn)	functionality_state	0.0022963461854199523	0.060122124310649346	3.819469474423085	full_population	['Alcohol_Use', 'WHR_Obesity']	{'WHR_Obesity', 'Alcohol_Use'}
grip_category-WHR_Obesity (syn)	General_Health	0.0007279498238595179	0.019253768306026993	3.78081740825586	full_population	['grip_category', 'WHR_Obesity']	{'WHR_Obesity', 'grip_category'}
Anxiety-Alcohol_Use (syn)	MMSE_Spell	0.0007031392678062746	0.018796458026480063	3.7408072670697137	full_population	['Anxiety', 'Alcohol_Use']	{'Alcohol_Use', 'Anxiety'}
Sleep-MAP_NormalElevated_vs_H (syn)	Physical_Activity	0.0005731028844533761	0.01552464226658631	3.6915690204782727	full_population	['Sleep', 'MAP_NormalElevated_vs_H']	{'Sleep', 'MAP_NormalElevated_vs_H'}
Hearing-Health_vs_Peers (syn)	General_Health	0.006595609372748562	0.17886856187671335	3.6874056030565283	full_population	['Hearing', 'Health_vs_Peers']	{'Hearing', 'Health_vs_Peers'}
General_Health-Health_vs_Peers (syn)	Pain	0.006477557446740399	0.17646031485683247	3.670829586808703	full_population	['General_Health', 'Health_vs_Peers']	{'General_Health', 'Health_vs_Peers'}
Hearing-Physical_Activity (syn)	Health_vs_Peers	0.0008244803997997334	0.02250577950297616	3.6634163224193337	full_population	['Hearing', 'Physical_Activity']	{'Hearing', 'Physical_Activity'}
grip_category-MAP_NormalElevated_vs_H (syn)	General_Health	0.0007043554673828663	0.01935672855038796	3.6388146145116504	full_population	['grip_category', 'MAP_NormalElevated_vs_H']	{'grip_category', 'MAP_NormalElevated_vs_H'}
Sleep-WHR_Obesity (syn)	Physical_Activity	0.000560300707268678	0.015519547646529392	3.610290196789189	full_population	['Sleep', 'WHR_Obesity']	{'WHR_Obesity', 'Sleep'}
Memory_Problems-WHR_Obesity (syn)	General_Health	0.0008567430750900324	0.024158812651840646	3.5462962830036173	full_population	['Memory_Problems', 'WHR_Obesity']	{'Memory_Problems', 'WHR_Obesity'}
Memory_Complaints-WHR_Obesity (syn)	General_Health	0.0008567430750900324	0.024158812651840646	3.5462962830036173	full_population	['Memory_Complaints', 'WHR_Obesity']	{'WHR_Obesity', 'Memory_Complaints'}
Sleep-WHR_Obesity (syn)	MAP_NormalElevated_vs_H	2.809644194396463e-05	0.0007953486272844827	3.5325945101449214	full_population	['Sleep', 'WHR_Obesity']	{'WHR_Obesity', 'Sleep'}
General_Health-Memory_Problems (syn)	Anxiety	0.0022938211996480417	0.0650803368930829	3.5245994553108124	full_population	['General_Health', 'Memory_Problems']	{'General_Health', 'Memory_Problems'}
General_Health-Memory_Complaints (syn)	Anxiety	0.0022938211996480417	0.0650803368930829	3.5245994553108124	full_population	['General_Health', 'Memory_Complaints']	{'General_Health', 'Memory_Complaints'}
Anxiety-Pain (syn)	functionality_state	0.007193460733646661	0.20411026407130622	3.5243013213356162	full_population	['Anxiety', 'Pain']	{'Pain', 'Anxiety'}
Depression-MMSE_Spell (syn)	General_Health	0.0022780200857979932	0.06476503548250893	3.5173609785378988	full_population	['Depression', 'MMSE_Spell']	{'MMSE_Spell', 'Depression'}
Depression-Physical_Activity (syn)	Anxiety	0.004122297668428249	0.1180105370831389	3.4931606704951044	full_population	['Depression', 'Physical_Activity']	{'Physical_Activity', 'Depression'}
Physical_Activity-functionality_state (syn)	Pain	0.007076451744797971	0.20350576582533775	3.4772733421575164	full_population	['Physical_Activity', 'functionality_state']	{'Physical_Activity', 'functionality_state'}
Pain-General_Health (syn)	Health_vs_Peers	0.00613224671433243	0.17833176857468097	3.4386731894964613	full_population	['Pain', 'General_Health']	{'General_Health', 'Pain'}
Anxiety-General_Health (syn)	Physical_Activity	0.0028064523892655483	0.08195159326277904	3.424524499806387	full_population	['Anxiety', 'General_Health']	{'General_Health', 'Anxiety'}
Depression-General_Health (syn)	Pain	0.0060223629476441436	0.17600512035773622	3.4216975820950504	full_population	['Depression', 'General_Health']	{'General_Health', 'Depression'}
WHR_Obesity-functionality_state (syn)	grip_category	0.0019188808510362133	0.05636458407122316	3.4044087837346333	full_population	['WHR_Obesity', 'functionality_state']	{'WHR_Obesity', 'functionality_state'}
Sleep-Pain (syn)	functionality_state	0.006925040031952729	0.2038254944041394	3.397533783591348	full_population	['Sleep', 'Pain']	{'Pain', 'Sleep'}
Depression-Memory_Complaints (syn)	Alcohol_Use	0.0004955061908928547	0.014589519418934433	3.3963160585658603	full_population	['Depression', 'Memory_Complaints']	{'Memory_Complaints', 'Depression'}
Depression-Memory_Problems (syn)	Alcohol_Use	0.0004955061908928547	0.014589519418934433	3.3963160585658603	full_population	['Depression', 'Memory_Problems']	{'Memory_Problems', 'Depression'}
Hearing-MAP_NormalElevated_vs_H (syn)	functionality_state	0.0007335814930556266	0.021671782064677167	3.3849615636883454	full_population	['Hearing', 'MAP_NormalElevated_vs_H']	{'Hearing', 'MAP_NormalElevated_vs_H'}
Anxiety-WHR_Obesity (syn)	BMI	0.0011065499718759424	0.03275139557836559	3.3786345660546147	full_population	['Anxiety', 'WHR_Obesity']	{'WHR_Obesity', 'Anxiety'}
Pain-Memory_Problems (syn)	Alcohol_Use	0.0006845536870542358	0.020310715036630598	3.3704066342304335	full_population	['Pain', 'Memory_Problems']	{'Memory_Problems', 'Pain'}
Pain-Memory_Complaints (syn)	Alcohol_Use	0.0006845536870542358	0.020310715036630598	3.3704066342304335	full_population	['Pain', 'Memory_Complaints']	{'Pain', 'Memory_Complaints'}
Pain-BMI (syn)	Health_vs_Peers	0.002316637374027265	0.06886250957774193	3.3641489225888743	full_population	['Pain', 'BMI']	{'Pain', 'BMI'}
Pain-Memory_Problems (syn)	BMI	0.001164564631273364	0.03475606936349842	3.3506799031089955	full_population	['Pain', 'Memory_Problems']	{'Memory_Problems', 'Pain'}
Pain-Memory_Complaints (syn)	BMI	0.001164564631273364	0.03475606936349842	3.3506799031089955	full_population	['Pain', 'Memory_Complaints']	{'Pain', 'Memory_Complaints'}
General_Health-grip_category (syn)	Depression	0.002159205869962537	0.06469694789431293	3.3374153499323542	full_population	['General_Health', 'grip_category']	{'General_Health', 'grip_category'}
Alcohol_Use-WHR_Obesity (syn)	Physical_Activity	0.001603759845415898	0.04834729580874926	3.31716555929002	full_population	['Alcohol_Use', 'WHR_Obesity']	{'WHR_Obesity', 'Alcohol_Use'}
Memory_Complaints-MAP_NormalElevated_vs_H (syn)	Alcohol_Use	0.00010462847048034419	0.0031562806077846104	3.3149292943818067	full_population	['Memory_Complaints', 'MAP_NormalElevated_vs_H']	{'Memory_Complaints', 'MAP_NormalElevated_vs_H'}
Memory_Problems-MAP_NormalElevated_vs_H (syn)	Alcohol_Use	0.00010462847048034419	0.0031562806077846104	3.3149292943818067	full_population	['Memory_Problems', 'MAP_NormalElevated_vs_H']	{'Memory_Problems', 'MAP_NormalElevated_vs_H'}
General_Health-Alcohol_Use (syn)	Pain	0.005803459580177358	0.17578621699026953	3.3014303848967876	full_population	['General_Health', 'Alcohol_Use']	{'General_Health', 'Alcohol_Use'}
Health_vs_Peers-MAP_NormalElevated_vs_H (syn)	Memory_Problems	0.0001989588712102962	0.006105864182983353	3.2584883195532197	full_population	['Health_vs_Peers', 'MAP_NormalElevated_vs_H']	{'Health_vs_Peers', 'MAP_NormalElevated_vs_H'}
Health_vs_Peers-MAP_NormalElevated_vs_H (syn)	Memory_Complaints	0.00019895887121024696	0.006105864182983363	3.2584883195524084	full_population	['Health_vs_Peers', 'MAP_NormalElevated_vs_H']	{'Health_vs_Peers', 'MAP_NormalElevated_vs_H'}
BMI-WHR_Obesity (syn)	Pain	0.0011155789793949188	0.034242120963122326	3.257914369838135	full_population	['BMI', 'WHR_Obesity']	{'WHR_Obesity', 'BMI'}
MMSE_Spell-Physical_Activity (syn)	Anxiety	0.0005081974652864012	0.015672857535104296	3.242532283268275	full_population	['MMSE_Spell', 'Physical_Activity']	{'Physical_Activity', 'MMSE_Spell'}
Hearing-Physical_Activity (syn)	Depression	0.001065404962795752	0.033174861361803545	3.2114827886588384	full_population	['Hearing', 'Physical_Activity']	{'Hearing', 'Physical_Activity'}
Hearing-Physical_Activity (syn)	General_Health	0.0026305986632352025	0.08200092230002276	3.2080110679858445	full_population	['Hearing', 'Physical_Activity']	{'Hearing', 'Physical_Activity'}
General_Health-BMI (syn)	Memory_Complaints	0.0007701366822889169	0.024037509669034663	3.2038954654317373	full_population	['General_Health', 'BMI']	{'General_Health', 'BMI'}
General_Health-BMI (syn)	Memory_Problems	0.0007701366822887393	0.024037509669034656	3.203895465430999	full_population	['General_Health', 'BMI']	{'General_Health', 'BMI'}
MAP_NormalElevated_vs_H-functionality_state (syn)	MMSE_Spell	0.0014009031806201245	0.044080671541314835	3.178044098777218	full_population	['MAP_NormalElevated_vs_H', 'functionality_state']	{'functionality_state', 'MAP_NormalElevated_vs_H'}
Depression-BMI (syn)	Sleep	0.0010221050888847053	0.03224261417257743	3.1700441019264898	full_population	['Depression', 'BMI']	{'BMI', 'Depression'}
Alcohol_Use-MAP_NormalElevated_vs_H (syn)	General_Health	0.0007181661008250336	0.02292000007529083	3.1333599409507022	full_population	['Alcohol_Use', 'MAP_NormalElevated_vs_H']	{'Alcohol_Use', 'MAP_NormalElevated_vs_H'}
Pain-Alcohol_Use (syn)	Memory_Complaints	0.00043734623821304957	0.013974749064516154	3.129546270877471	full_population	['Pain', 'Alcohol_Use']	{'Alcohol_Use', 'Pain'}
Pain-Alcohol_Use (syn)	Memory_Problems	0.0004373462382129754	0.01397474906451615	3.1295462708769413	full_population	['Pain', 'Alcohol_Use']	{'Alcohol_Use', 'Pain'}
Sleep-Physical_Activity (syn)	WHR_Obesity	3.20891840639066e-05	0.001028947420790235	3.1186417707585097	full_population	['Sleep', 'Physical_Activity']	{'Physical_Activity', 'Sleep'}
Alcohol_Use-MAP_NormalElevated_vs_H (syn)	functionality_state	0.0018369488003979408	0.0597195980946915	3.0759564012558682	full_population	['Alcohol_Use', 'MAP_NormalElevated_vs_H']	{'Alcohol_Use', 'MAP_NormalElevated_vs_H'}
Pain-Memory_Problems (syn)	Health_vs_Peers	0.002111866387485739	0.06865773859120038	3.075933508471847	full_population	['Pain', 'Memory_Problems']	{'Memory_Problems', 'Pain'}
Pain-Memory_Complaints (syn)	Health_vs_Peers	0.002111866387485739	0.06865773859120038	3.075933508471847	full_population	['Pain', 'Memory_Complaints']	{'Pain', 'Memory_Complaints'}
Depression-Memory_Complaints (syn)	Anxiety	0.003610890896379811	0.11749913031109041	3.0731213812558655	full_population	['Depression', 'Memory_Complaints']	{'Memory_Complaints', 'Depression'}
Depression-Memory_Problems (syn)	Anxiety	0.003610890896379811	0.11749913031109041	3.0731213812558655	full_population	['Depression', 'Memory_Problems']	{'Memory_Problems', 'Depression'}
Anxiety-Memory_Problems (syn)	Depression	0.003609296443917462	0.11745634117995314	3.0728834285649267	full_population	['Anxiety', 'Memory_Problems']	{'Memory_Problems', 'Anxiety'}
Anxiety-Memory_Complaints (syn)	Depression	0.003609296443917462	0.11745634117995314	3.0728834285649267	full_population	['Anxiety', 'Memory_Complaints']	{'Memory_Complaints', 'Anxiety'}
General_Health-Physical_Activity (syn)	Health_vs_Peers	0.005441790491150966	0.17777154195266787	3.06111452450576	full_population	['General_Health', 'Physical_Activity']	{'General_Health', 'Physical_Activity'}
Health_vs_Peers-WHR_Obesity (syn)	Anxiety	0.000623959211821284	0.020397969966309246	3.058927985735149	full_population	['Health_vs_Peers', 'WHR_Obesity']	{'WHR_Obesity', 'Health_vs_Peers'}
Pain-BMI (syn)	General_Health	0.005338934996076505	0.17561333406365803	3.0401649308367413	full_population	['Pain', 'BMI']	{'Pain', 'BMI'}
Pain-functionality_state (syn)	Physical_Activity	0.007275886990621092	0.2415419745091523	3.012266089737293	full_population	['Pain', 'functionality_state']	{'Pain', 'functionality_state'}
MMSE_Spell-Physical_Activity (syn)	Pain	0.002589654546598416	0.08631971966228837	3.000072934353832	full_population	['MMSE_Spell', 'Physical_Activity']	{'Physical_Activity', 'MMSE_Spell'}
MMSE_Spell-Health_vs_Peers (syn)	General_Health	0.005324663184552383	0.17749458591731251	2.9999017474442438	full_population	['MMSE_Spell', 'Health_vs_Peers']	{'MMSE_Spell', 'Health_vs_Peers'}
Physical_Activity-grip_category (syn)	Depression	0.0009824568636256881	0.03306612413265337	2.9711884576623087	full_population	['Physical_Activity', 'grip_category']	{'Physical_Activity', 'grip_category'}
Memory_Problems-functionality_state (syn)	Pain	0.005959824764228951	0.20238913884476883	2.944735472588822	full_population	['Memory_Problems', 'functionality_state']	{'Memory_Problems', 'functionality_state'}
Memory_Complaints-functionality_state (syn)	Pain	0.005959824764228951	0.20238913884476883	2.944735472588822	full_population	['Memory_Complaints', 'functionality_state']	{'functionality_state', 'Memory_Complaints'}
Sleep-WHR_Obesity (syn)	Pain	0.0016527325613197896	0.056204935079519736	2.940547051573806	full_population	['Sleep', 'WHR_Obesity']	{'WHR_Obesity', 'Sleep'}
Hearing-functionality_state (syn)	Alcohol_Use	0.0017601908275862597	0.05988255070856348	2.9394052303362295	full_population	['Hearing', 'functionality_state']	{'Hearing', 'functionality_state'}
Sleep-functionality_state (syn)	Alcohol_Use	0.001740445082602771	0.05976299769878399	2.9122452849084315	full_population	['Sleep', 'functionality_state']	{'Sleep', 'functionality_state'}
Depression-Memory_Complaints (syn)	Physical_Activity	0.0009607316002519187	0.033003004476993475	2.911042844361787	full_population	['Depression', 'Memory_Complaints']	{'Memory_Complaints', 'Depression'}
Depression-Memory_Problems (syn)	Physical_Activity	0.0009607316002519187	0.033003004476993475	2.911042844361787	full_population	['Depression', 'Memory_Problems']	{'Memory_Problems', 'Depression'}
Health_vs_Peers-Memory_Complaints (syn)	MAP_NormalElevated_vs_H	6.515045533672428e-05	0.0022404182961018406	2.9079594399885584	full_population	['Health_vs_Peers', 'Memory_Complaints']	{'Health_vs_Peers', 'Memory_Complaints'}
Health_vs_Peers-Memory_Problems (syn)	MAP_NormalElevated_vs_H	6.515045533672428e-05	0.0022404182961018406	2.9079594399885584	full_population	['Health_vs_Peers', 'Memory_Problems']	{'Memory_Problems', 'Health_vs_Peers'}
Depression-BMI (syn)	MMSE_Spell	0.00016589694615136503	0.005716861086301061	2.90188870513039	full_population	['Depression', 'BMI']	{'BMI', 'Depression'}
Anxiety-WHR_Obesity (syn)	Pain	0.0011222580420826476	0.03881408539878789	2.891367993222621	full_population	['Anxiety', 'WHR_Obesity']	{'WHR_Obesity', 'Anxiety'}
MMSE_Spell-Physical_Activity (syn)	functionality_state	0.0068590118270314745	0.2409653963020225	2.8464717060181077	full_population	['MMSE_Spell', 'Physical_Activity']	{'Physical_Activity', 'MMSE_Spell'}
MMSE_Spell-WHR_Obesity (syn)	Physical_Activity	0.0016019265488546146	0.05698028579390842	2.8113698036696606	full_population	['MMSE_Spell', 'WHR_Obesity']	{'WHR_Obesity', 'MMSE_Spell'}
Physical_Activity-BMI (syn)	WHR_Obesity	0.0009191661623069714	0.03271775549174414	2.8093802539080346	full_population	['Physical_Activity', 'BMI']	{'Physical_Activity', 'BMI'}
Sleep-MMSE_Spell (syn)	Health_vs_Peers	0.0003948294733629934	0.014069393153569134	2.806300663101683	full_population	['Sleep', 'MMSE_Spell']	{'MMSE_Spell', 'Sleep'}
Anxiety-WHR_Obesity (syn)	General_Health	0.0018049829684808993	0.06456690726841675	2.7955233491008733	full_population	['Anxiety', 'WHR_Obesity']	{'WHR_Obesity', 'Anxiety'}
Memory_Problems-functionality_state (syn)	Alcohol_Use	0.0016449246047142826	0.05966747722089548	2.7568194288231647	full_population	['Memory_Problems', 'functionality_state']	{'Memory_Problems', 'functionality_state'}
Memory_Complaints-functionality_state (syn)	Alcohol_Use	0.0016449246047142826	0.05966747722089548	2.7568194288231647	full_population	['Memory_Complaints', 'functionality_state']	{'functionality_state', 'Memory_Complaints'}
Anxiety-General_Health (syn)	functionality_state	0.00404779570488575	0.14698627868012892	2.753859571949944	full_population	['Anxiety', 'General_Health']	{'General_Health', 'Anxiety'}
Health_vs_Peers-BMI (syn)	Memory_Complaints	0.00016587549648323593	0.006034130609727734	2.748954359983938	full_population	['Health_vs_Peers', 'BMI']	{'Health_vs_Peers', 'BMI'}
Health_vs_Peers-BMI (syn)	Memory_Problems	0.00016587549648312252	0.006034130609727649	2.7489543599820974	full_population	['Health_vs_Peers', 'BMI']	{'Health_vs_Peers', 'BMI'}
BMI-grip_category (syn)	WHR_Obesity	0.0008927797665289363	0.03269136909596611	2.7309341615769136	full_population	['BMI', 'grip_category']	{'grip_category', 'BMI'}
Pain-Hearing (syn)	Sleep	0.0015392712858183608	0.0564303721782989	2.727735484279349	full_population	['Pain', 'Hearing']	{'Hearing', 'Pain'}
Sleep-Pain (syn)	Health_vs_Peers	0.001851627320858733	0.06887992229881702	2.6881960069959803	full_population	['Sleep', 'Pain']	{'Pain', 'Sleep'}
Hearing-WHR_Obesity (syn)	functionality_state	0.0005705386940952888	0.021481667542112254	2.6559329855413485	full_population	['Hearing', 'WHR_Obesity']	{'Hearing', 'WHR_Obesity'}
MMSE_Spell-Memory_Complaints (syn)	Alcohol_Use	0.0004953626486372396	0.0186590885072081	2.6548062540454667	full_population	['MMSE_Spell', 'Memory_Complaints']	{'MMSE_Spell', 'Memory_Complaints'}
MMSE_Spell-Memory_Problems (syn)	Alcohol_Use	0.0004953626486372396	0.0186590885072081	2.6548062540454667	full_population	['MMSE_Spell', 'Memory_Problems']	{'Memory_Problems', 'MMSE_Spell'}
MMSE_Spell-MAP_NormalElevated_vs_H (syn)	functionality_state	0.0011392729389260246	0.04376640971955281	2.60307607186945	full_population	['MMSE_Spell', 'MAP_NormalElevated_vs_H']	{'MMSE_Spell', 'MAP_NormalElevated_vs_H'}
Alcohol_Use-functionality_state (syn)	General_Health	0.003789160279629003	0.1467602352530992	2.581871222197421	full_population	['Alcohol_Use', 'functionality_state']	{'Alcohol_Use', 'functionality_state'}
Pain-Memory_Complaints (syn)	functionality_state	0.005182117098115878	0.20208257147030242	2.5643562729888507	full_population	['Pain', 'Memory_Complaints']	{'Pain', 'Memory_Complaints'}
Pain-Memory_Problems (syn)	functionality_state	0.005182117098115878	0.20208257147030242	2.5643562729888507	full_population	['Pain', 'Memory_Problems']	{'Memory_Problems', 'Pain'}
Pain-Memory_Complaints (syn)	grip_category	0.00035409336841388917	0.013834106172764038	2.5595680992459937	full_population	['Pain', 'Memory_Complaints']	{'Pain', 'Memory_Complaints'}
Pain-Memory_Problems (syn)	grip_category	0.00035409336841388917	0.013834106172764038	2.5595680992459937	full_population	['Pain', 'Memory_Problems']	{'Memory_Problems', 'Pain'}
General_Health-functionality_state (syn)	grip_category	0.0014232024535481235	0.05573316064432488	2.553600831344639	full_population	['General_Health', 'functionality_state']	{'General_Health', 'functionality_state'}
Memory_Problems-functionality_state (syn)	BMI	0.0008122136926540808	0.03190160534057583	2.5459963032676027	full_population	['Memory_Problems', 'functionality_state']	{'Memory_Problems', 'functionality_state'}
Memory_Complaints-functionality_state (syn)	BMI	0.0008122136926540808	0.03190160534057583	2.5459963032676027	full_population	['Memory_Complaints', 'functionality_state']	{'functionality_state', 'Memory_Complaints'}
Sleep-BMI (syn)	Anxiety	0.0015045691854702072	0.05994101008555933	2.5100831356071525	full_population	['Sleep', 'BMI']	{'Sleep', 'BMI'}
Depression-functionality_state (syn)	Physical_Activity	0.0059672844469566885	0.24004551258349363	2.485897104567253	full_population	['Depression', 'functionality_state']	{'functionality_state', 'Depression'}
MMSE_Spell-Pain (syn)	Anxiety	0.0009540282488837366	0.03855642759773518	2.474368888210423	full_population	['MMSE_Spell', 'Pain']	{'Pain', 'MMSE_Spell'}
Hearing-MAP_NormalElevated_vs_H (syn)	Memory_Problems	0.00027594507125693713	0.011188297844199172	2.46637223194775	full_population	['Hearing', 'MAP_NormalElevated_vs_H']	{'Hearing', 'MAP_NormalElevated_vs_H'}
Hearing-MAP_NormalElevated_vs_H (syn)	Memory_Complaints	0.00027594507125670517	0.011188297844199153	2.466372231945681	full_population	['Hearing', 'MAP_NormalElevated_vs_H']	{'Hearing', 'MAP_NormalElevated_vs_H'}
Anxiety-BMI (syn)	WHR_Obesity	0.0007839570251829142	0.03258254635462008	2.4060643285841654	full_population	['Anxiety', 'BMI']	{'BMI', 'Anxiety'}
Hearing-WHR_Obesity (syn)	Alcohol_Use	0.00013964755066362948	0.005825378047573015	2.3972272618737565	full_population	['Hearing', 'WHR_Obesity']	{'Hearing', 'WHR_Obesity'}
Physical_Activity-MAP_NormalElevated_vs_H (syn)	Depression	0.0007871118267051521	0.032870779095732834	2.3945639512004515	full_population	['Physical_Activity', 'MAP_NormalElevated_vs_H']	{'Physical_Activity', 'MAP_NormalElevated_vs_H'}
Health_vs_Peers-MAP_NormalElevated_vs_H (syn)	Physical_Activity	0.0004979281573350971	0.020827628253074028	2.390709836400148	full_population	['Health_vs_Peers', 'MAP_NormalElevated_vs_H']	{'Health_vs_Peers', 'MAP_NormalElevated_vs_H'}
WHR_Obesity-functionality_state (syn)	Health_vs_Peers	0.0011683000541136061	0.04888158890358393	2.3900615350659113	full_population	['WHR_Obesity', 'functionality_state']	{'WHR_Obesity', 'functionality_state'}
Hearing-General_Health (syn)	Pain	0.0041368772549214144	0.1741196346650135	2.375882112824495	full_population	['Hearing', 'General_Health']	{'Hearing', 'General_Health'}
Anxiety-MAP_NormalElevated_vs_H (syn)	Physical_Activity	0.00036984186965375205	0.015637390592017054	2.365112436614314	full_population	['Anxiety', 'MAP_NormalElevated_vs_H']	{'Anxiety', 'MAP_NormalElevated_vs_H'}
General_Health-WHR_Obesity (syn)	Anxiety	0.0014599100273488435	0.06428007765957035	2.271170291797998	full_population	['General_Health', 'WHR_Obesity']	{'General_Health', 'WHR_Obesity'}
MAP_NormalElevated_vs_H-functionality_state (syn)	Health_vs_Peers	0.0010975063943992032	0.04839462308708808	2.267827135308392	full_population	['MAP_NormalElevated_vs_H', 'functionality_state']	{'functionality_state', 'MAP_NormalElevated_vs_H'}
Sleep-WHR_Obesity (syn)	Memory_Complaints	0.00015358385681408173	0.006803172229868394	2.257532980567402	full_population	['Sleep', 'WHR_Obesity']	{'WHR_Obesity', 'Sleep'}
Sleep-WHR_Obesity (syn)	Memory_Problems	0.00015358385681370679	0.006803172229868137	2.2575329805619755	full_population	['Sleep', 'WHR_Obesity']	{'WHR_Obesity', 'Sleep'}
Pain-MAP_NormalElevated_vs_H (syn)	BMI	0.000772180256623178	0.03436368498884824	2.247082223206758	full_population	['Pain', 'MAP_NormalElevated_vs_H']	{'Pain', 'MAP_NormalElevated_vs_H'}
Anxiety-Hearing (syn)	Sleep	0.0013271450283527846	0.05952067756646449	2.22972096860089	full_population	['Anxiety', 'Hearing']	{'Hearing', 'Anxiety'}
Anxiety-Alcohol_Use (syn)	BMI	7.646209439367303e-05	0.0034426249883544985	2.221040474995805	full_population	['Anxiety', 'Alcohol_Use']	{'Alcohol_Use', 'Anxiety'}
Hearing-functionality_state (syn)	Health_vs_Peers	0.0011105548927277014	0.05026066509459488	2.20959052300152	full_population	['Hearing', 'functionality_state']	{'Hearing', 'functionality_state'}
Anxiety-MAP_NormalElevated_vs_H (syn)	functionality_state	0.0005959855292400924	0.027205446609564723	2.1906846000115268	full_population	['Anxiety', 'MAP_NormalElevated_vs_H']	{'Anxiety', 'MAP_NormalElevated_vs_H'}
General_Health-MAP_NormalElevated_vs_H (syn)	Sleep	0.0008224272788112626	0.037754849327748835	2.1783354812829296	full_population	['General_Health', 'MAP_NormalElevated_vs_H']	{'General_Health', 'MAP_NormalElevated_vs_H'}
Hearing-functionality_state (syn)	MMSE_Spell	0.0009406951905227659	0.043648725491906466	2.155149273939725	full_population	['Hearing', 'functionality_state']	{'Hearing', 'functionality_state'}
BMI-functionality_state (syn)	Anxiety	0.0005792705924773273	0.02713698055030309	2.1346169718607753	full_population	['BMI', 'functionality_state']	{'functionality_state', 'BMI'}
WHR_Obesity-functionality_state (syn)	Anxiety	0.0005761997770242039	0.027037840339461047	2.131086543118811	full_population	['WHR_Obesity', 'functionality_state']	{'WHR_Obesity', 'functionality_state'}
General_Health-grip_category (syn)	Memory_Complaints	0.0005082717364328301	0.02415215581370385	2.104457011429342	full_population	['General_Health', 'grip_category']	{'General_Health', 'grip_category'}
General_Health-grip_category (syn)	Memory_Problems	0.0005082717364326333	0.024152155813703672	2.1044570114285426	full_population	['General_Health', 'grip_category']	{'General_Health', 'grip_category'}
Health_vs_Peers-WHR_Obesity (syn)	Pain	0.0014343269607793353	0.06816230818840097	2.104281675460356	full_population	['Health_vs_Peers', 'WHR_Obesity']	{'WHR_Obesity', 'Health_vs_Peers'}
BMI-Memory_Problems (syn)	MMSE_Spell	0.00012637631603268292	0.006058361346346339	2.085981816005373	full_population	['BMI', 'Memory_Problems']	{'Memory_Problems', 'BMI'}
BMI-Memory_Complaints (syn)	MMSE_Spell	0.00012637631603268292	0.006058361346346339	2.085981816005373	full_population	['BMI', 'Memory_Complaints']	{'Memory_Complaints', 'BMI'}
MMSE_Spell-Physical_Activity (syn)	Depression	0.0006684789117905158	0.0327521461808182	2.0410232297449284	full_population	['MMSE_Spell', 'Physical_Activity']	{'Physical_Activity', 'MMSE_Spell'}
General_Health-Memory_Problems (syn)	Alcohol_Use	0.00044960041975852533	0.022357383898646933	2.0109706117527244	full_population	['General_Health', 'Memory_Problems']	{'General_Health', 'Memory_Problems'}
General_Health-Memory_Complaints (syn)	Alcohol_Use	0.00044960041975852533	0.022357383898646933	2.0109706117527244	full_population	['General_Health', 'Memory_Complaints']	{'General_Health', 'Memory_Complaints'}
MMSE_Spell-BMI (syn)	WHR_Obesity	0.0006514372982250266	0.03246595092673661	2.0065246192698147	full_population	['MMSE_Spell', 'BMI']	{'MMSE_Spell', 'BMI'}
Hearing-Memory_Problems (syn)	Sleep	0.00013216072756115855	0.006612824669157349	1.9985518167079934	full_population	['Hearing', 'Memory_Problems']	{'Hearing', 'Memory_Problems'}
Hearing-Memory_Complaints (syn)	Sleep	0.00013216072756115855	0.006612824669157349	1.9985518167079934	full_population	['Hearing', 'Memory_Complaints']	{'Hearing', 'Memory_Complaints'}
Alcohol_Use-WHR_Obesity (syn)	Health_vs_Peers	0.0002828474915092469	0.014241874887018727	1.9860270768637247	full_population	['Alcohol_Use', 'WHR_Obesity']	{'WHR_Obesity', 'Alcohol_Use'}
Anxiety-BMI (syn)	Sleep	0.001169065528974796	0.05936259806708653	1.96936382004982	full_population	['Anxiety', 'BMI']	{'BMI', 'Anxiety'}
Anxiety-functionality_state (syn)	BMI	0.0006113120400752966	0.03174032210356982	1.9259793208164784	full_population	['Anxiety', 'functionality_state']	{'functionality_state', 'Anxiety'}
Physical_Activity-WHR_Obesity (syn)	Hearing	0.0002368422929819835	0.012539376329919123	1.8887884592543456	full_population	['Physical_Activity', 'WHR_Obesity']	{'WHR_Obesity', 'Physical_Activity'}
Physical_Activity-Memory_Problems (syn)	grip_category	0.001074197314995538	0.057447325724266654	1.8698821946062845	full_population	['Physical_Activity', 'Memory_Problems']	{'Memory_Problems', 'Physical_Activity'}
Physical_Activity-Memory_Complaints (syn)	grip_category	0.001074197314995538	0.057447325724266654	1.8698821946062845	full_population	['Physical_Activity', 'Memory_Complaints']	{'Physical_Activity', 'Memory_Complaints'}
Pain-WHR_Obesity (syn)	Physical_Activity	0.0015977239098725984	0.08545481063737145	1.8696711138388211	full_population	['Pain', 'WHR_Obesity']	{'WHR_Obesity', 'Pain'}
Depression-WHR_Obesity (syn)	General_Health	0.001188535364490716	0.06367555076120164	1.8665490133693612	full_population	['Depression', 'WHR_Obesity']	{'WHR_Obesity', 'Depression'}
grip_category-MAP_NormalElevated_vs_H (syn)	functionality_state	0.0010312656549110837	0.05526443225573752	1.8660567254882428	full_population	['grip_category', 'MAP_NormalElevated_vs_H']	{'grip_category', 'MAP_NormalElevated_vs_H'}
Hearing-BMI (syn)	WHR_Obesity	0.0006040511615945526	0.03240264049103171	1.8642035107038262	full_population	['Hearing', 'BMI']	{'Hearing', 'BMI'}
MMSE_Spell-functionality_state (syn)	Pain	0.0037194188171084056	0.20036994689156395	1.8562757912598926	full_population	['MMSE_Spell', 'functionality_state']	{'MMSE_Spell', 'functionality_state'}
Pain-Alcohol_Use (syn)	BMI	0.0006327080197433738	0.03422421275196843	1.848714605442555	full_population	['Pain', 'Alcohol_Use']	{'Alcohol_Use', 'Pain'}
General_Health-Health_vs_Peers (syn)	functionality_state	0.002687041184939871	0.1456058756252307	1.8454208481640821	full_population	['General_Health', 'Health_vs_Peers']	{'General_Health', 'Health_vs_Peers'}
MMSE_Spell-functionality_state (syn)	Anxiety	0.0004935199549990149	0.026897723830643355	1.8348019263874291	full_population	['MMSE_Spell', 'functionality_state']	{'MMSE_Spell', 'functionality_state'}
General_Health-Memory_Problems (syn)	Pain	0.0031616092102113233	0.17314436662030339	1.825996000865895	full_population	['General_Health', 'Memory_Problems']	{'General_Health', 'Memory_Problems'}
General_Health-Memory_Complaints (syn)	Pain	0.0031616092102113233	0.17314436662030339	1.825996000865895	full_population	['General_Health', 'Memory_Complaints']	{'General_Health', 'Memory_Complaints'}
Pain-WHR_Obesity (syn)	MMSE_Spell	0.00018957419644695367	0.01076610953111568	1.7608421677213635	full_population	['Pain', 'WHR_Obesity']	{'WHR_Obesity', 'Pain'}
General_Health-Alcohol_Use (syn)	Health_vs_Peers	0.0030611311289034087	0.17527361792636723	1.7464871012073224	full_population	['General_Health', 'Alcohol_Use']	{'General_Health', 'Alcohol_Use'}
Pain-Hearing (syn)	BMI	0.0005916649497187372	0.034265165489025175	1.72672433147373	full_population	['Pain', 'Hearing']	{'Hearing', 'Pain'}
General_Health-functionality_state (syn)	Health_vs_Peers	0.002995257308934579	0.1751947791692831	1.7096726986598112	full_population	['General_Health', 'functionality_state']	{'General_Health', 'functionality_state'}
grip_category-MAP_NormalElevated_vs_H (syn)	Physical_Activity	0.0009656934155032451	0.05684430565003013	1.6988393198936598	full_population	['grip_category', 'MAP_NormalElevated_vs_H']	{'grip_category', 'MAP_NormalElevated_vs_H'}
Physical_Activity-Memory_Complaints (syn)	Alcohol_Use	0.0008038866276739218	0.04780458344721986	1.681609941359447	full_population	['Physical_Activity', 'Memory_Complaints']	{'Physical_Activity', 'Memory_Complaints'}
Physical_Activity-Memory_Problems (syn)	Alcohol_Use	0.0008038866276739218	0.04780458344721986	1.681609941359447	full_population	['Physical_Activity', 'Memory_Problems']	{'Memory_Problems', 'Physical_Activity'}
General_Health-grip_category (syn)	Pain	0.0029069183918431483	0.17288967580193523	1.681371879702842	full_population	['General_Health', 'grip_category']	{'General_Health', 'grip_category'}
Physical_Activity-BMI (syn)	MMSE_Spell	0.0009480305602044396	0.056578039294092095	1.6756157902124993	full_population	['Physical_Activity', 'BMI']	{'Physical_Activity', 'BMI'}
Pain-Hearing (syn)	General_Health	0.002894984759638953	0.17316938382722047	1.6717647748446227	full_population	['Pain', 'Hearing']	{'Hearing', 'Pain'}
MMSE_Spell-Pain (syn)	WHR_Obesity	1.9017100873020038e-05	0.0011378710992338502	1.6712878010369192	full_population	['MMSE_Spell', 'Pain']	{'Pain', 'MMSE_Spell'}
General_Health-Alcohol_Use (syn)	Memory_Complaints	0.00039429351689225826	0.023643634930908427	1.667651856596776	full_population	['General_Health', 'Alcohol_Use']	{'General_Health', 'Alcohol_Use'}
General_Health-Alcohol_Use (syn)	Memory_Problems	0.0003942935168921203	0.023643634930908337	1.667651856596199	full_population	['General_Health', 'Alcohol_Use']	{'General_Health', 'Alcohol_Use'}
Hearing-General_Health (syn)	BMI	0.00032401133424823643	0.019575163893788845	1.6552164569669041	full_population	['Hearing', 'General_Health']	{'Hearing', 'General_Health'}
Hearing-Physical_Activity (syn)	MMSE_Spell	0.0009286447065666529	0.05618454017532413	1.652847391237541	full_population	['Hearing', 'Physical_Activity']	{'Hearing', 'Physical_Activity'}
Depression-Physical_Activity (syn)	grip_category	0.000927726321020879	0.056750267527086624	1.6347523306001681	full_population	['Depression', 'Physical_Activity']	{'Physical_Activity', 'Depression'}
BMI-MAP_NormalElevated_vs_H (syn)	General_Health	0.0003156934539374565	0.019556104411737347	1.6142962181567255	full_population	['BMI', 'MAP_NormalElevated_vs_H']	{'BMI', 'MAP_NormalElevated_vs_H'}
Depression-functionality_state (syn)	Hearing	0.0003352054142031669	0.021546852712436313	1.5557047642957833	full_population	['Depression', 'functionality_state']	{'functionality_state', 'Depression'}
Hearing-WHR_Obesity (syn)	Physical_Activity	0.00019835116194212444	0.012870152908501705	1.5411717588149132	full_population	['Hearing', 'WHR_Obesity']	{'Hearing', 'WHR_Obesity'}
General_Health-Memory_Complaints (syn)	functionality_state	0.002229907030153768	0.14509309843815238	1.5368801508531378	full_population	['General_Health', 'Memory_Complaints']	{'General_Health', 'Memory_Complaints'}
General_Health-Memory_Problems (syn)	functionality_state	0.002229907030153768	0.14509309843815238	1.5368801508531378	full_population	['General_Health', 'Memory_Problems']	{'General_Health', 'Memory_Problems'}
General_Health-grip_category (syn)	Anxiety	0.0009750393709094959	0.06384256216190042	1.5272560152533696	full_population	['General_Health', 'grip_category']	{'General_Health', 'grip_category'}
MMSE_Spell-WHR_Obesity (syn)	Depression	7.997444897798439e-05	0.005287116692236571	1.5126287848992677	full_population	['MMSE_Spell', 'WHR_Obesity']	{'WHR_Obesity', 'MMSE_Spell'}
Anxiety-MAP_NormalElevated_vs_H (syn)	Sleep	0.0008824689762752416	0.05908413069559162	1.4935803673271009	full_population	['Anxiety', 'MAP_NormalElevated_vs_H']	{'Anxiety', 'MAP_NormalElevated_vs_H'}
BMI-functionality_state (syn)	WHR_Obesity	0.00047145785298306417	0.03227004718242028	1.4609766459836466	full_population	['BMI', 'functionality_state']	{'functionality_state', 'BMI'}
Anxiety-functionality_state (syn)	Physical_Activity	0.0034647711754065866	0.23754299931194361	1.4585869444447899	full_population	['Anxiety', 'functionality_state']	{'functionality_state', 'Anxiety'}
Anxiety-WHR_Obesity (syn)	Memory_Complaints	0.00013813249427781194	0.009501435767265578	1.4538065368363284	full_population	['Anxiety', 'WHR_Obesity']	{'WHR_Obesity', 'Anxiety'}
Anxiety-WHR_Obesity (syn)	Memory_Problems	0.00013813249427780202	0.009501435767265592	1.453806536836222	full_population	['Anxiety', 'WHR_Obesity']	{'WHR_Obesity', 'Anxiety'}
Pain-MAP_NormalElevated_vs_H (syn)	Memory_Complaints	0.00019943127098537923	0.013790572438874587	1.4461420790858361	full_population	['Pain', 'MAP_NormalElevated_vs_H']	{'Pain', 'MAP_NormalElevated_vs_H'}
Pain-MAP_NormalElevated_vs_H (syn)	Memory_Problems	0.00019943127098525092	0.01379057243887446	1.4461420790849189	full_population	['Pain', 'MAP_NormalElevated_vs_H']	{'Pain', 'MAP_NormalElevated_vs_H'}
Physical_Activity-WHR_Obesity (syn)	Pain	0.0012091768679254274	0.08479881516323709	1.425936041202664	full_population	['Physical_Activity', 'WHR_Obesity']	{'WHR_Obesity', 'Physical_Activity'}
MMSE_Spell-functionality_state (syn)	General_Health	0.002052257127321005	0.14502333210079119	1.4151220342218358	full_population	['MMSE_Spell', 'functionality_state']	{'MMSE_Spell', 'functionality_state'}
grip_category-functionality_state (syn)	Anxiety	0.0003603846211731479	0.026878776613184347	1.340777619307179	full_population	['grip_category', 'functionality_state']	{'grip_category', 'functionality_state'}
Depression-Alcohol_Use (syn)	Anxiety	0.001534996031450709	0.11547029154402585	1.3293428213658354	full_population	['Depression', 'Alcohol_Use']	{'Alcohol_Use', 'Depression'}
Depression-MMSE_Spell (syn)	Anxiety	0.0015245550195718204	0.11541279443428244	1.320958414571551	full_population	['Depression', 'MMSE_Spell']	{'MMSE_Spell', 'Depression'}
Hearing-BMI (syn)	Memory_Problems	0.00014526850639621038	0.011057777026664533	1.3137225144431146	full_population	['Hearing', 'BMI']	{'Hearing', 'BMI'}
Hearing-BMI (syn)	Memory_Complaints	0.00014526850639618583	0.011057777026664549	1.3137225144428908	full_population	['Hearing', 'BMI']	{'Hearing', 'BMI'}
BMI-Memory_Problems (syn)	WHR_Obesity	0.00042175818338159056	0.032436183648951816	1.300270672857717	full_population	['BMI', 'Memory_Problems']	{'Memory_Problems', 'BMI'}
BMI-Memory_Complaints (syn)	WHR_Obesity	0.00042175818338159056	0.032436183648951816	1.300270672857717	full_population	['BMI', 'Memory_Complaints']	{'Memory_Complaints', 'BMI'}
Depression-Physical_Activity (syn)	MMSE_Spell	0.0007257928026507406	0.055977873207934396	1.296570878916253	full_population	['Depression', 'Physical_Activity']	{'Physical_Activity', 'Depression'}
Pain-WHR_Obesity (syn)	Anxiety	0.0004837541141921723	0.03813360100278475	1.2685770592628942	full_population	['Pain', 'WHR_Obesity']	{'WHR_Obesity', 'Pain'}
Depression-WHR_Obesity (syn)	Memory_Complaints	0.00012060815342340965	0.009606848417550348	1.2554393301665474	full_population	['Depression', 'WHR_Obesity']	{'WHR_Obesity', 'Depression'}
Depression-WHR_Obesity (syn)	Memory_Problems	0.00012060815342339485	0.00960684841755047	1.2554393301663773	full_population	['Depression', 'WHR_Obesity']	{'WHR_Obesity', 'Depression'}
Physical_Activity-WHR_Obesity (syn)	Health_vs_Peers	0.0002545995190964472	0.020762889504088954	1.2262239272925257	full_population	['Physical_Activity', 'WHR_Obesity']	{'WHR_Obesity', 'Physical_Activity'}
Pain-MAP_NormalElevated_vs_H (syn)	Depression	0.00045219650460909873	0.03709439934679357	1.2190425308724846	full_population	['Pain', 'MAP_NormalElevated_vs_H']	{'Pain', 'MAP_NormalElevated_vs_H'}
WHR_Obesity-functionality_state (syn)	MMSE_Spell	0.0005231441597783178	0.043202912520473015	1.2109002131057947	full_population	['WHR_Obesity', 'functionality_state']	{'WHR_Obesity', 'functionality_state'}
Health_vs_Peers-MAP_NormalElevated_vs_H (syn)	Pain	0.0008218381524919053	0.06853023834362676	1.1992343414464943	full_population	['Health_vs_Peers', 'MAP_NormalElevated_vs_H']	{'Health_vs_Peers', 'MAP_NormalElevated_vs_H'}
Depression-MAP_NormalElevated_vs_H (syn)	Physical_Activity	0.00038174533965889987	0.032536858376035815	1.1732704345545069	full_population	['Depression', 'MAP_NormalElevated_vs_H']	{'Depression', 'MAP_NormalElevated_vs_H'}
Health_vs_Peers-WHR_Obesity (syn)	Alcohol_Use	0.00016506119341493385	0.01418008300603374	1.1640354527170185	full_population	['Health_vs_Peers', 'WHR_Obesity']	{'WHR_Obesity', 'Health_vs_Peers'}
Hearing-functionality_state (syn)	Pain	0.0022807621295157505	0.1987100762100557	1.147783833118138	full_population	['Hearing', 'functionality_state']	{'Hearing', 'functionality_state'}
Hearing-MAP_NormalElevated_vs_H (syn)	Anxiety	9.058621053239755e-05	0.007917949159107323	1.144061533006993	full_population	['Hearing', 'MAP_NormalElevated_vs_H']	{'Hearing', 'MAP_NormalElevated_vs_H'}
MMSE_Spell-General_Health (syn)	Anxiety	0.0007130283445443938	0.06349954403797926	1.1228873456444497	full_population	['MMSE_Spell', 'General_Health']	{'General_Health', 'MMSE_Spell'}
Sleep-grip_category (syn)	Anxiety	0.0006503669556737301	0.05906592327378303	1.1010865819520705	full_population	['Sleep', 'grip_category']	{'grip_category', 'Sleep'}
MMSE_Spell-functionality_state (syn)	Depression	0.0004562588902340551	0.04232873905611248	1.0778938858283071	full_population	['MMSE_Spell', 'functionality_state']	{'MMSE_Spell', 'functionality_state'}
Hearing-functionality_state (syn)	Depression	0.0004555443628523273	0.042355361899720105	1.075529383814184	full_population	['Hearing', 'functionality_state']	{'Hearing', 'functionality_state'}
Physical_Activity-WHR_Obesity (syn)	MMSE_Spell	0.0005905726171543539	0.05581732313680889	1.0580453951667546	full_population	['Physical_Activity', 'WHR_Obesity']	{'WHR_Obesity', 'Physical_Activity'}
General_Health-MAP_NormalElevated_vs_H (syn)	Memory_Complaints	0.00023565844721053317	0.023561524810089864	1.000183345984535	full_population	['General_Health', 'MAP_NormalElevated_vs_H']	{'General_Health', 'MAP_NormalElevated_vs_H'}
General_Health-MAP_NormalElevated_vs_H (syn)	Memory_Problems	0.0002356584472104394	0.023561524810089825	1.0001833459841387	full_population	['General_Health', 'MAP_NormalElevated_vs_H']	{'General_Health', 'MAP_NormalElevated_vs_H'}
Physical_Activity-WHR_Obesity (syn)	Depression	0.0003205133366134201	0.032404180605641104	0.9891110672232932	full_population	['Physical_Activity', 'WHR_Obesity']	{'WHR_Obesity', 'Physical_Activity'}
Memory_Complaints-functionality_state (syn)	WHR_Obesity	2.177712156173776e-05	0.0022190359457772667	0.9813775934174802	full_population	['Memory_Complaints', 'functionality_state']	{'functionality_state', 'Memory_Complaints'}
Memory_Problems-functionality_state (syn)	WHR_Obesity	2.177712156173776e-05	0.0022190359457772667	0.9813775934174802	full_population	['Memory_Problems', 'functionality_state']	{'Memory_Problems', 'functionality_state'}
Anxiety-Physical_Activity (syn)	MMSE_Spell	0.0005428602947596433	0.055769610814414214	0.9733980331441288	full_population	['Anxiety', 'Physical_Activity']	{'Physical_Activity', 'Anxiety'}
Health_vs_Peers-Memory_Complaints (syn)	BMI	9.708590274691965e-05	0.01004842345819825	0.9661804476174796	full_population	['Health_vs_Peers', 'Memory_Complaints']	{'Health_vs_Peers', 'Memory_Complaints'}
Health_vs_Peers-Memory_Problems (syn)	BMI	9.708590274691965e-05	0.01004842345819825	0.9661804476174796	full_population	['Health_vs_Peers', 'Memory_Problems']	{'Memory_Problems', 'Health_vs_Peers'}
MAP_NormalElevated_vs_H-functionality_state (syn)	Anxiety	0.0002564387391934395	0.026660642614837766	0.9618625585968454	full_population	['MAP_NormalElevated_vs_H', 'functionality_state']	{'functionality_state', 'MAP_NormalElevated_vs_H'}
BMI-functionality_state (syn)	Sleep	0.0002918421805564474	0.03041727649143291	0.9594619052716484	full_population	['BMI', 'functionality_state']	{'functionality_state', 'BMI'}
Depression-functionality_state (syn)	MMSE_Spell	0.00041056702176047984	0.043109395032886313	0.9523840950383919	full_population	['Depression', 'functionality_state']	{'functionality_state', 'Depression'}
Physical_Activity-MAP_NormalElevated_vs_H (syn)	Anxiety	0.00014411258774386736	0.015308772657561759	0.9413725774592586	full_population	['Physical_Activity', 'MAP_NormalElevated_vs_H']	{'Physical_Activity', 'MAP_NormalElevated_vs_H'}
Alcohol_Use-WHR_Obesity (syn)	MMSE_Spell	0.00017063808262209274	0.018280548534231885	0.9334407132398591	full_population	['Alcohol_Use', 'WHR_Obesity']	{'WHR_Obesity', 'Alcohol_Use'}
General_Health-grip_category (syn)	Health_vs_Peers	0.0015902259200310052	0.17409198175434945	0.9134400700170532	full_population	['General_Health', 'grip_category']	{'General_Health', 'grip_category'}
MMSE_Spell-Memory_Complaints (syn)	Physical_Activity	0.000491680082551877	0.055804101874651124	0.88108233272225	full_population	['MMSE_Spell', 'Memory_Complaints']	{'MMSE_Spell', 'Memory_Complaints'}
MMSE_Spell-Memory_Problems (syn)	Physical_Activity	0.000491680082551877	0.055804101874651124	0.88108233272225	full_population	['MMSE_Spell', 'Memory_Problems']	{'Memory_Problems', 'MMSE_Spell'}
Hearing-functionality_state (syn)	Physical_Activity	0.002061618337246262	0.23615053604362068	0.8730102297398339	full_population	['Hearing', 'functionality_state']	{'Hearing', 'functionality_state'}
General_Health-BMI (syn)	Health_vs_Peers	0.0014634104582611875	0.1736629323186097	0.84267289439542	full_population	['General_Health', 'BMI']	{'General_Health', 'BMI'}
Hearing-functionality_state (syn)	General_Health	0.0012083029612659257	0.1441793779347361	0.8380553298078961	full_population	['Hearing', 'functionality_state']	{'Hearing', 'functionality_state'}
Sleep-WHR_Obesity (syn)	Anxiety	0.00048525452739405205	0.058889883114088576	0.824003210286491	full_population	['Sleep', 'WHR_Obesity']	{'WHR_Obesity', 'Sleep'}
Physical_Activity-WHR_Obesity (syn)	functionality_state	0.0019133651948446333	0.23601974966983572	0.8106801221174116	full_population	['Physical_Activity', 'WHR_Obesity']	{'WHR_Obesity', 'Physical_Activity'}
Memory_Complaints-MAP_NormalElevated_vs_H (syn)	Depression	7.494053111727104e-05	0.00924653374761673	0.8104716119874299	full_population	['Memory_Complaints', 'MAP_NormalElevated_vs_H']	{'Memory_Complaints', 'MAP_NormalElevated_vs_H'}
Memory_Problems-MAP_NormalElevated_vs_H (syn)	Depression	7.494053111727104e-05	0.00924653374761673	0.8104716119874299	full_population	['Memory_Problems', 'MAP_NormalElevated_vs_H']	{'Memory_Problems', 'MAP_NormalElevated_vs_H'}
Hearing-General_Health (syn)	Depression	0.0005064082180549998	0.06304415024240542	0.8032596459907143	full_population	['Hearing', 'General_Health']	{'Hearing', 'General_Health'}
Anxiety-Hearing (syn)	Depression	0.0009132554977982128	0.1147753729201104	0.795689418873756	full_population	['Anxiety', 'Hearing']	{'Hearing', 'Anxiety'}
Anxiety-Memory_Problems (syn)	Alcohol_Use	6.567950908188309e-05	0.008502634099702418	0.7724607258376764	full_population	['Anxiety', 'Memory_Problems']	{'Memory_Problems', 'Anxiety'}
Anxiety-Memory_Complaints (syn)	Alcohol_Use	6.567950908188309e-05	0.008502634099702418	0.7724607258376764	full_population	['Anxiety', 'Memory_Complaints']	{'Memory_Complaints', 'Anxiety'}
Pain-grip_category (syn)	Memory_Complaints	0.0001080479497382605	0.013999192035814288	0.7718156123713442	full_population	['Pain', 'grip_category']	{'Pain', 'grip_category'}
Pain-grip_category (syn)	Memory_Problems	0.00010804794973799473	0.013999192035814022	0.7718156123694604	full_population	['Pain', 'grip_category']	{'Pain', 'grip_category'}
Sleep-MMSE_Spell (syn)	WHR_Obesity	8.554717536232985e-07	0.0001140267186936802	0.7502379823113441	full_population	['Sleep', 'MMSE_Spell']	{'MMSE_Spell', 'Sleep'}
Depression-grip_category (syn)	Anxiety	0.0008481302880561229	0.11473636970276678	0.739199166099876	full_population	['Depression', 'grip_category']	{'grip_category', 'Depression'}
General_Health-Physical_Activity (syn)	MMSE_Spell	0.0004120237927603178	0.05577874477919944	0.7386752684939701	full_population	['General_Health', 'Physical_Activity']	{'General_Health', 'Physical_Activity'}
Pain-functionality_state (syn)	Alcohol_Use	0.0004164491030757915	0.058439001719257005	0.7126218635226308	full_population	['Pain', 'functionality_state']	{'Pain', 'functionality_state'}
BMI-WHR_Obesity (syn)	functionality_state	0.00022215859411865377	0.031225893957255453	0.7114563138617026	full_population	['BMI', 'WHR_Obesity']	{'WHR_Obesity', 'BMI'}
Sleep-functionality_state (syn)	Physical_Activity	0.0016713849757017004	0.23603913566324938	0.7080965497544526	full_population	['Sleep', 'functionality_state']	{'Sleep', 'functionality_state'}
MMSE_Spell-WHR_Obesity (syn)	BMI	0.000227630307226641	0.03230280658834591	0.7046765630227457	full_population	['MMSE_Spell', 'WHR_Obesity']	{'WHR_Obesity', 'MMSE_Spell'}
Health_vs_Peers-functionality_state (syn)	Physical_Activity	0.001616895055521322	0.23582606845634865	0.685630331754697	full_population	['Health_vs_Peers', 'functionality_state']	{'Health_vs_Peers', 'functionality_state'}
MMSE_Spell-Pain (syn)	General_Health	0.0011471279884246817	0.17142152705600613	0.6691854915339173	full_population	['MMSE_Spell', 'Pain']	{'Pain', 'MMSE_Spell'}
General_Health-MAP_NormalElevated_vs_H (syn)	Depression	0.0004211598338628288	0.06298158687417357	0.668703115887242	full_population	['General_Health', 'MAP_NormalElevated_vs_H']	{'General_Health', 'MAP_NormalElevated_vs_H'}
MAP_NormalElevated_vs_H-functionality_state (syn)	Depression	0.00028070230074164206	0.042139724019025326	0.6661227791024688	full_population	['MAP_NormalElevated_vs_H', 'functionality_state']	{'functionality_state', 'MAP_NormalElevated_vs_H'}
Depression-MAP_NormalElevated_vs_H (syn)	Sleep	0.00020721391389908714	0.031491361584733236	0.6580023964398631	full_population	['Depression', 'MAP_NormalElevated_vs_H']	{'Depression', 'MAP_NormalElevated_vs_H'}
General_Health-Health_vs_Peers (syn)	Memory_Complaints	0.00014950866430795743	0.0234911661441437	0.6364463279113525	full_population	['General_Health', 'Health_vs_Peers']	{'General_Health', 'Health_vs_Peers'}
General_Health-Health_vs_Peers (syn)	Memory_Problems	0.00014950866430786376	0.023491166144143694	0.6364463279109538	full_population	['General_Health', 'Health_vs_Peers']	{'General_Health', 'Health_vs_Peers'}
General_Health-WHR_Obesity (syn)	functionality_state	0.0009021660610375117	0.14376535746903615	0.6275267400436284	full_population	['General_Health', 'WHR_Obesity']	{'General_Health', 'WHR_Obesity'}
Depression-BMI (syn)	Anxiety	0.0006942943035355664	0.11471290776997037	0.6052451437529677	full_population	['Depression', 'BMI']	{'BMI', 'Depression'}
WHR_Obesity-MAP_NormalElevated_vs_H (syn)	BMI	0.00019183981542786818	0.03182144973395082	0.6028632165780655	full_population	['WHR_Obesity', 'MAP_NormalElevated_vs_H']	{'WHR_Obesity', 'MAP_NormalElevated_vs_H'}
General_Health-MAP_NormalElevated_vs_H (syn)	Health_vs_Peers	0.0009669375784647949	0.17316645943881329	0.5583861803252108	full_population	['General_Health', 'MAP_NormalElevated_vs_H']	{'General_Health', 'MAP_NormalElevated_vs_H'}
MMSE_Spell-Alcohol_Use (syn)	General_Health	0.00011622478737432032	0.022111836146173573	0.525622506453101	full_population	['MMSE_Spell', 'Alcohol_Use']	{'Alcohol_Use', 'MMSE_Spell'}
Sleep-Memory_Problems (syn)	Hearing	5.4882909871452915e-05	0.01117719982034964	0.4910255766523113	full_population	['Sleep', 'Memory_Problems']	{'Memory_Problems', 'Sleep'}
Sleep-Memory_Complaints (syn)	Hearing	5.4882909871452915e-05	0.01117719982034964	0.4910255766523113	full_population	['Sleep', 'Memory_Complaints']	{'Sleep', 'Memory_Complaints'}
grip_category-functionality_state (syn)	General_Health	0.0006680543021423971	0.1436391292756126	0.46509214133465304	full_population	['grip_category', 'functionality_state']	{'grip_category', 'functionality_state'}
Depression-MAP_NormalElevated_vs_H (syn)	functionality_state	0.00019513932497590146	0.04200939297814762	0.46451355552175855	full_population	['Depression', 'MAP_NormalElevated_vs_H']	{'Depression', 'MAP_NormalElevated_vs_H'}
Anxiety-functionality_state (syn)	grip_category	0.00025276148211967437	0.05456271967289646	0.4632494194478934	full_population	['Anxiety', 'functionality_state']	{'functionality_state', 'Anxiety'}
Anxiety-functionality_state (syn)	MMSE_Spell	0.00019824315018763551	0.04287801151088234	0.46234221971166245	full_population	['Anxiety', 'functionality_state']	{'functionality_state', 'Anxiety'}
Pain-WHR_Obesity (syn)	functionality_state	0.0008912876423447041	0.1978019978298324	0.45059587472492174	full_population	['Pain', 'WHR_Obesity']	{'WHR_Obesity', 'Pain'}
Sleep-General_Health (syn)	Health_vs_Peers	0.0007634282088697561	0.17349791173988194	0.4400215548497965	full_population	['Sleep', 'General_Health']	{'General_Health', 'Sleep'}
Depression-WHR_Obesity (syn)	Anxiety	0.0004928646281209236	0.11440808364071509	0.43079528337237616	full_population	['Depression', 'WHR_Obesity']	{'WHR_Obesity', 'Depression'}
General_Health-MAP_NormalElevated_vs_H (syn)	functionality_state	0.0006017820040023158	0.14346497341200093	0.41946266722130543	full_population	['General_Health', 'MAP_NormalElevated_vs_H']	{'General_Health', 'MAP_NormalElevated_vs_H'}
WHR_Obesity-functionality_state (syn)	Depression	0.0001722011031345855	0.04203122282141826	0.40969805676658855	full_population	['WHR_Obesity', 'functionality_state']	{'WHR_Obesity', 'functionality_state'}
General_Health-MAP_NormalElevated_vs_H (syn)	Physical_Activity	0.0003251160016060864	0.07956708456362202	0.40860615088406677	full_population	['General_Health', 'MAP_NormalElevated_vs_H']	{'General_Health', 'MAP_NormalElevated_vs_H'}
Anxiety-Alcohol_Use (syn)	Memory_Problems	3.57613002766984e-05	0.009186821369138686	0.3892673955415247	full_population	['Anxiety', 'Alcohol_Use']	{'Alcohol_Use', 'Anxiety'}
Anxiety-Alcohol_Use (syn)	Memory_Complaints	3.576130027663908e-05	0.009186821369138636	0.38926739554088113	full_population	['Anxiety', 'Alcohol_Use']	{'Alcohol_Use', 'Anxiety'}
Physical_Activity-Memory_Complaints (syn)	BMI	1.3390867283759599e-05	0.0034838339498914485	0.3843715709865231	full_population	['Physical_Activity', 'Memory_Complaints']	{'Physical_Activity', 'Memory_Complaints'}
Physical_Activity-Memory_Problems (syn)	BMI	1.3390867283759599e-05	0.0034838339498914485	0.3843715709865231	full_population	['Physical_Activity', 'Memory_Problems']	{'Memory_Problems', 'Physical_Activity'}
General_Health-WHR_Obesity (syn)	Depression	0.0002396906880419826	0.06277743271239239	0.38181027430684844	full_population	['General_Health', 'WHR_Obesity']	{'General_Health', 'WHR_Obesity'}
Pain-WHR_Obesity (syn)	Health_vs_Peers	0.0002171343086391784	0.06694551989885421	0.3243447940463223	full_population	['Pain', 'WHR_Obesity']	{'WHR_Obesity', 'Pain'}
MMSE_Spell-Physical_Activity (syn)	General_Health	0.0002565068044507912	0.07962683044123837	0.3221361481166623	full_population	['MMSE_Spell', 'Physical_Activity']	{'Physical_Activity', 'MMSE_Spell'}
General_Health-Alcohol_Use (syn)	MMSE_Spell	5.844610188440768e-05	0.01827302092861351	0.3198491487134873	full_population	['General_Health', 'Alcohol_Use']	{'General_Health', 'Alcohol_Use'}
WHR_Obesity-functionality_state (syn)	Physical_Activity	0.0006839560032317525	0.23484548464333724	0.291236599362549	full_population	['WHR_Obesity', 'functionality_state']	{'WHR_Obesity', 'functionality_state'}
Health_vs_Peers-Physical_Activity (syn)	MMSE_Spell	0.00015986127736051115	0.05586864881422075	0.2861377190132084	full_population	['Health_vs_Peers', 'Physical_Activity']	{'Physical_Activity', 'Health_vs_Peers'}
grip_category-WHR_Obesity (syn)	Alcohol_Use	4.571550205966678e-05	0.017515745922131464	0.2609966042148648	full_population	['grip_category', 'WHR_Obesity']	{'WHR_Obesity', 'grip_category'}
Alcohol_Use-MAP_NormalElevated_vs_H (syn)	Physical_Activity	0.00011768151277556814	0.04682092671612782	0.25134383496734986	full_population	['Alcohol_Use', 'MAP_NormalElevated_vs_H']	{'Alcohol_Use', 'MAP_NormalElevated_vs_H'}
Physical_Activity-MAP_NormalElevated_vs_H (syn)	MMSE_Spell	0.0001290260601764135	0.05535577657983097	0.2330850873175619	full_population	['Physical_Activity', 'MAP_NormalElevated_vs_H']	{'Physical_Activity', 'MAP_NormalElevated_vs_H'}
Health_vs_Peers-WHR_Obesity (syn)	General_Health	0.00033508506004736535	0.17254958768142756	0.19419638409453724	full_population	['Health_vs_Peers', 'WHR_Obesity']	{'WHR_Obesity', 'Health_vs_Peers'}
MMSE_Spell-General_Health (syn)	Health_vs_Peers	0.0003205647791990521	0.17286457513486572	0.18544272529461484	full_population	['MMSE_Spell', 'General_Health']	{'General_Health', 'MMSE_Spell'}
MMSE_Spell-Physical_Activity (syn)	Health_vs_Peers	3.1182741915856754e-05	0.02055305577064751	0.1517182761718082	full_population	['MMSE_Spell', 'Physical_Activity']	{'Physical_Activity', 'MMSE_Spell'}
Alcohol_Use-WHR_Obesity (syn)	Depression	1.9945950660070534e-05	0.013950753345726302	0.14297400409692435	full_population	['Alcohol_Use', 'WHR_Obesity']	{'WHR_Obesity', 'Alcohol_Use'}
Sleep-MAP_NormalElevated_vs_H (syn)	General_Health	4.8344488858582924e-05	0.03724278536297663	0.1298090043142761	full_population	['Sleep', 'MAP_NormalElevated_vs_H']	{'Sleep', 'MAP_NormalElevated_vs_H'}
Anxiety-WHR_Obesity (syn)	Depression	0.00014120160681081216	0.11398824634284656	0.12387383027730332	full_population	['Anxiety', 'WHR_Obesity']	{'WHR_Obesity', 'Anxiety'}
General_Health-Memory_Problems (syn)	Health_vs_Peers	0.0001801809638723909	0.17237970282422097	0.10452562623113756	full_population	['General_Health', 'Memory_Problems']	{'General_Health', 'Memory_Problems'}
General_Health-Memory_Complaints (syn)	Health_vs_Peers	0.0001801809638723909	0.17237970282422097	0.10452562623113756	full_population	['General_Health', 'Memory_Complaints']	{'General_Health', 'Memory_Complaints'}
General_Health-Physical_Activity (syn)	Memory_Complaints	1.9926946101413276e-05	0.023356098175816947	0.08531795829684327	full_population	['General_Health', 'Physical_Activity']	{'General_Health', 'Physical_Activity'}
General_Health-Physical_Activity (syn)	Memory_Problems	1.9926946101373933e-05	0.02335609817581694	0.08531795829667485	full_population	['General_Health', 'Physical_Activity']	{'General_Health', 'Physical_Activity'}
Anxiety-MAP_NormalElevated_vs_H (syn)	Depression	9.062390370414922e-05	0.1139435911168415	0.07953400697299463	full_population	['Anxiety', 'MAP_NormalElevated_vs_H']	{'Anxiety', 'MAP_NormalElevated_vs_H'}
General_Health-WHR_Obesity (syn)	Alcohol_Use	1.5794878679497393e-05	0.02225345615693004	0.07097719369123094	full_population	['General_Health', 'WHR_Obesity']	{'General_Health', 'WHR_Obesity'}
Pain-MAP_NormalElevated_vs_H (syn)	functionality_state	0.00012285627671888085	0.1970367508306059	0.06235196033277132	full_population	['Pain', 'MAP_NormalElevated_vs_H']	{'Pain', 'MAP_NormalElevated_vs_H'}
BMI-Memory_Complaints (syn)	Depression	4.801742105556921e-06	0.010189453583076309	0.047124628091266316	full_population	['BMI', 'Memory_Complaints']	{'Memory_Complaints', 'BMI'}
BMI-Memory_Problems (syn)	Depression	4.801742105556921e-06	0.010189453583076309	0.047124628091266316	full_population	['BMI', 'Memory_Problems']	{'Memory_Problems', 'BMI'}
Sleep-Memory_Problems (syn)	Memory_Complaints	0.00027326897603512833	0.8728614053113521	0.031307258445875785	full_population	['Sleep', 'Memory_Problems']	{'Memory_Problems', 'Sleep'}
Sleep-Memory_Complaints (syn)	Memory_Problems	0.0002732689760350398	0.8728614053113523	0.031307258445865634	full_population	['Sleep', 'Memory_Complaints']	{'Sleep', 'Memory_Complaints'}
General_Health-Memory_Problems (syn)	Memory_Complaints	6.943822392796328e-05	0.8725310736367706	0.007958252264706162	full_population	['General_Health', 'Memory_Problems']	{'General_Health', 'Memory_Problems'}
General_Health-Memory_Complaints (syn)	Memory_Problems	6.943822392750197e-05	0.8725310736367703	0.007958252264653295	full_population	['General_Health', 'Memory_Complaints']	{'General_Health', 'Memory_Complaints'}
MMSE_Spell-Memory_Complaints (syn)	Memory_Problems	6.587929934038033e-05	0.8725275147121826	0.007550397922077185	full_population	['MMSE_Spell', 'Memory_Complaints']	{'MMSE_Spell', 'Memory_Complaints'}
MMSE_Spell-Memory_Problems (syn)	Memory_Complaints	6.587929934032363e-05	0.8725275147121825	0.007550397922070687	full_population	['MMSE_Spell', 'Memory_Problems']	{'Memory_Problems', 'MMSE_Spell'}
Sleep-MAP_NormalElevated_vs_H (syn)	Pain	1.4963787905760003e-06	0.05558147743825918	0.002692225647003001	full_population	['Sleep', 'MAP_NormalElevated_vs_H']	{'Sleep', 'MAP_NormalElevated_vs_H'}
Memory_Complaints-grip_category (syn)	WHR_Obesity	0.0	0.0020975159045734447	0.0	full_population	['Memory_Complaints', 'grip_category']	{'grip_category', 'Memory_Complaints'}
Sleep-Pain (syn)	BMI	0.0	0.03359150473222505	0.0	full_population	['Sleep', 'Pain']	{'Pain', 'Sleep'}
Anxiety-Pain (syn)	BMI	0.0	0.03359796696629007	0.0	full_population	['Anxiety', 'Pain']	{'Pain', 'Anxiety'}
Anxiety-Memory_Problems (syn)	MAP_NormalElevated_vs_H	0.0	0.00021861029912754814	0.0	full_population	['Anxiety', 'Memory_Problems']	{'Memory_Problems', 'Anxiety'}
Memory_Complaints-grip_category (syn)	Memory_Problems	0.0	0.8729141481582644	0.0	full_population	['Memory_Complaints', 'grip_category']	{'grip_category', 'Memory_Complaints'}
Anxiety-Memory_Complaints (syn)	MAP_NormalElevated_vs_H	0.0	0.00021861029912754814	0.0	full_population	['Anxiety', 'Memory_Complaints']	{'Memory_Complaints', 'Anxiety'}
Anxiety-Memory_Problems (syn)	Memory_Complaints	0.0	0.8724870064228883	0.0	full_population	['Anxiety', 'Memory_Problems']	{'Memory_Problems', 'Anxiety'}
Hearing-Physical_Activity (syn)	MAP_NormalElevated_vs_H	0.0	0.0003464037791084369	0.0	full_population	['Hearing', 'Physical_Activity']	{'Hearing', 'Physical_Activity'}
Hearing-WHR_Obesity (syn)	Sleep	0.0	0.002415820951325158	0.0	full_population	['Hearing', 'WHR_Obesity']	{'Hearing', 'WHR_Obesity'}
Hearing-WHR_Obesity (syn)	MMSE_Spell	0.0	0.005439575685741576	0.0	full_population	['Hearing', 'WHR_Obesity']	{'Hearing', 'WHR_Obesity'}
Hearing-WHR_Obesity (syn)	Memory_Problems	0.0	0.01113996911112382	0.0	full_population	['Hearing', 'WHR_Obesity']	{'Hearing', 'WHR_Obesity'}
Memory_Complaints-grip_category (syn)	MAP_NormalElevated_vs_H	0.0	0.0024036988905388364	0.0	full_population	['Memory_Complaints', 'grip_category']	{'grip_category', 'Memory_Complaints'}
Anxiety-Memory_Problems (syn)	grip_category	0.0	0.0042588943840099905	0.0	full_population	['Anxiety', 'Memory_Problems']	{'Memory_Problems', 'Anxiety'}
General_Health-Memory_Problems (syn)	Physical_Activity	0.0	0.079198147006724	0.0	full_population	['General_Health', 'Memory_Problems']	{'General_Health', 'Memory_Problems'}
Anxiety-Memory_Complaints (syn)	grip_category	0.0	0.0042588943840099905	0.0	full_population	['Anxiety', 'Memory_Complaints']	{'Memory_Complaints', 'Anxiety'}
Hearing-WHR_Obesity (syn)	Memory_Complaints	0.0	0.011139969111124014	0.0	full_population	['Hearing', 'WHR_Obesity']	{'Hearing', 'WHR_Obesity'}
Anxiety-MAP_NormalElevated_vs_H (syn)	General_Health	0.0	0.06314750778832803	0.0	full_population	['Anxiety', 'MAP_NormalElevated_vs_H']	{'Anxiety', 'MAP_NormalElevated_vs_H'}
Memory_Complaints-WHR_Obesity (syn)	Sleep	0.0	0.007807686860201454	0.0	full_population	['Memory_Complaints', 'WHR_Obesity']	{'WHR_Obesity', 'Memory_Complaints'}
Memory_Complaints-WHR_Obesity (syn)	MMSE_Spell	0.0	0.0056029315719413	0.0	full_population	['Memory_Complaints', 'WHR_Obesity']	{'WHR_Obesity', 'Memory_Complaints'}
Sleep-WHR_Obesity (syn)	General_Health	0.0	0.03703014717200882	0.0	full_population	['Sleep', 'WHR_Obesity']	{'WHR_Obesity', 'Sleep'}
Anxiety-MAP_NormalElevated_vs_H (syn)	Memory_Problems	0.0	0.00922985078255051	0.0	full_population	['Anxiety', 'MAP_NormalElevated_vs_H']	{'Anxiety', 'MAP_NormalElevated_vs_H'}
Hearing-grip_category (syn)	Memory_Complaints	0.0	0.01122793761431474	0.0	full_population	['Hearing', 'grip_category']	{'Hearing', 'grip_category'}
Sleep-WHR_Obesity (syn)	MMSE_Spell	0.0	0.0032562616258247634	0.0	full_population	['Sleep', 'WHR_Obesity']	{'WHR_Obesity', 'Sleep'}
Sleep-WHR_Obesity (syn)	Depression	0.0	0.0313614744869772	0.0	full_population	['Sleep', 'WHR_Obesity']	{'WHR_Obesity', 'Sleep'}
Memory_Complaints-WHR_Obesity (syn)	Health_vs_Peers	0.0	0.006022112796661619	0.0	full_population	['Memory_Complaints', 'WHR_Obesity']	{'WHR_Obesity', 'Memory_Complaints'}
Anxiety-MAP_NormalElevated_vs_H (syn)	Memory_Complaints	0.0	0.009229850782550508	0.0	full_population	['Anxiety', 'MAP_NormalElevated_vs_H']	{'Anxiety', 'MAP_NormalElevated_vs_H'}
Hearing-grip_category (syn)	Memory_Problems	0.0	0.01122793761431443	0.0	full_population	['Hearing', 'grip_category']	{'Hearing', 'grip_category'}
Hearing-grip_category (syn)	Health_vs_Peers	0.0	0.003980078534307514	0.0	full_population	['Hearing', 'grip_category']	{'Hearing', 'grip_category'}
Memory_Complaints-WHR_Obesity (syn)	Memory_Problems	0.0	0.8726776127066409	0.0	full_population	['Memory_Complaints', 'WHR_Obesity']	{'WHR_Obesity', 'Memory_Complaints'}
Anxiety-Pain (syn)	MAP_NormalElevated_vs_H	0.0	0.0001980032085170811	0.0	full_population	['Anxiety', 'Pain']	{'Pain', 'Anxiety'}
Anxiety-MMSE_Spell (syn)	Health_vs_Peers	0.0	0.020152050794911624	0.0	full_population	['Anxiety', 'MMSE_Spell']	{'MMSE_Spell', 'Anxiety'}
Anxiety-MMSE_Spell (syn)	BMI	0.0	0.0010535074952357463	0.0	full_population	['Anxiety', 'MMSE_Spell']	{'MMSE_Spell', 'Anxiety'}
Hearing-functionality_state (syn)	Sleep	0.0	0.03012543431087645	0.0	full_population	['Hearing', 'functionality_state']	{'Hearing', 'functionality_state'}
Memory_Complaints-functionality_state (syn)	Physical_Activity	0.0	0.2340988633906388	0.0	full_population	['Memory_Complaints', 'functionality_state']	{'functionality_state', 'Memory_Complaints'}
Memory_Complaints-functionality_state (syn)	Memory_Problems	0.0	0.8725558243145505	0.0	full_population	['Memory_Complaints', 'functionality_state']	{'functionality_state', 'Memory_Complaints'}
Memory_Complaints-functionality_state (syn)	grip_category	0.0	0.054703608388676134	0.0	full_population	['Memory_Complaints', 'functionality_state']	{'functionality_state', 'Memory_Complaints'}
Anxiety-Memory_Complaints (syn)	Memory_Problems	0.0	0.8724870064228883	0.0	full_population	['Anxiety', 'Memory_Complaints']	{'Memory_Complaints', 'Anxiety'}
Hearing-functionality_state (syn)	WHR_Obesity	0.0	0.002005356558234776	0.0	full_population	['Hearing', 'functionality_state']	{'Hearing', 'functionality_state'}
Hearing-Memory_Problems (syn)	WHR_Obesity	0.0	0.0012469350064315476	0.0	full_population	['Hearing', 'Memory_Problems']	{'Hearing', 'Memory_Problems'}
Memory_Problems-MAP_NormalElevated_vs_H (syn)	Anxiety	0.0	0.009127659274196289	0.0	full_population	['Memory_Problems', 'MAP_NormalElevated_vs_H']	{'Memory_Problems', 'MAP_NormalElevated_vs_H'}
Sleep-MMSE_Spell (syn)	BMI	0.0	0.0008134319261854238	0.0	full_population	['Sleep', 'MMSE_Spell']	{'MMSE_Spell', 'Sleep'}
Memory_Problems-Memory_Complaints (syn)	Health_vs_Peers	0.0	0.005667229753166048	0.0	full_population	['Memory_Problems', 'Memory_Complaints']	{'Memory_Problems', 'Memory_Complaints'}
BMI-Alcohol_Use (syn)	Depression	0.0	0.01480966176890915	0.0	full_population	['BMI', 'Alcohol_Use']	{'Alcohol_Use', 'BMI'}
BMI-Alcohol_Use (syn)	MMSE_Spell	0.0	0.018489081351156598	0.0	full_population	['BMI', 'Alcohol_Use']	{'Alcohol_Use', 'BMI'}
BMI-MAP_NormalElevated_vs_H (syn)	Anxiety	0.0	0.0008335563656160767	0.0	full_population	['BMI', 'MAP_NormalElevated_vs_H']	{'BMI', 'MAP_NormalElevated_vs_H'}
BMI-MAP_NormalElevated_vs_H (syn)	Pain	0.0	0.034168864992209454	0.0	full_population	['BMI', 'MAP_NormalElevated_vs_H']	{'BMI', 'MAP_NormalElevated_vs_H'}
Memory_Problems-Memory_Complaints (syn)	Physical_Activity	0.0	0.002362490809745994	0.0	full_population	['Memory_Problems', 'Memory_Complaints']	{'Memory_Problems', 'Memory_Complaints'}
BMI-MAP_NormalElevated_vs_H (syn)	Hearing	0.0	0.0026797919849660457	0.0	full_population	['BMI', 'MAP_NormalElevated_vs_H']	{'BMI', 'MAP_NormalElevated_vs_H'}
Memory_Problems-Memory_Complaints (syn)	BMI	0.0	0.0011509771313009337	0.0	full_population	['Memory_Problems', 'Memory_Complaints']	{'Memory_Problems', 'Memory_Complaints'}
BMI-MAP_NormalElevated_vs_H (syn)	WHR_Obesity	0.0	0.031798589329437174	0.0	full_population	['BMI', 'MAP_NormalElevated_vs_H']	{'BMI', 'MAP_NormalElevated_vs_H'}
Memory_Problems-Memory_Complaints (syn)	Alcohol_Use	0.0	0.0008793398714657026	0.0	full_population	['Memory_Problems', 'Memory_Complaints']	{'Memory_Problems', 'Memory_Complaints'}
Memory_Problems-Memory_Complaints (syn)	General_Health	0.0	0.023289175705309053	0.0	full_population	['Memory_Problems', 'Memory_Complaints']	{'Memory_Problems', 'Memory_Complaints'}
Memory_Problems-Memory_Complaints (syn)	MAP_NormalElevated_vs_H	0.0	0.00021861029912754825	0.0	full_population	['Memory_Problems', 'Memory_Complaints']	{'Memory_Problems', 'Memory_Complaints'}
BMI-Memory_Complaints (syn)	Memory_Problems	0.0	0.8725055251855719	0.0	full_population	['BMI', 'Memory_Complaints']	{'Memory_Complaints', 'BMI'}
Memory_Problems-Memory_Complaints (syn)	functionality_state	0.0	0.012924834625261313	0.0	full_population	['Memory_Problems', 'Memory_Complaints']	{'Memory_Problems', 'Memory_Complaints'}
Hearing-Memory_Complaints (syn)	WHR_Obesity	0.0	0.0012469350064315476	0.0	full_population	['Hearing', 'Memory_Complaints']	{'Hearing', 'Memory_Complaints'}
Memory_Problems-WHR_Obesity (syn)	Sleep	0.0	0.007807686860201454	0.0	full_population	['Memory_Problems', 'WHR_Obesity']	{'Memory_Problems', 'WHR_Obesity'}
Sleep-MAP_NormalElevated_vs_H (syn)	functionality_state	0.0	0.030299261530649563	0.0	full_population	['Sleep', 'MAP_NormalElevated_vs_H']	{'Sleep', 'MAP_NormalElevated_vs_H'}
BMI-Memory_Problems (syn)	Memory_Complaints	0.0	0.8725055251855718	0.0	full_population	['BMI', 'Memory_Problems']	{'Memory_Problems', 'BMI'}
Memory_Problems-WHR_Obesity (syn)	MMSE_Spell	0.0	0.0056029315719413	0.0	full_population	['Memory_Problems', 'WHR_Obesity']	{'Memory_Problems', 'WHR_Obesity'}
Hearing-Memory_Complaints (syn)	Memory_Problems	0.0	0.8724616354128425	0.0	full_population	['Hearing', 'Memory_Complaints']	{'Hearing', 'Memory_Complaints'}
Anxiety-grip_category (syn)	Memory_Complaints	0.0	0.00954285589192576	0.0	full_population	['Anxiety', 'grip_category']	{'grip_category', 'Anxiety'}
Anxiety-grip_category (syn)	Memory_Problems	0.0	0.00954285589192595	0.0	full_population	['Anxiety', 'grip_category']	{'grip_category', 'Anxiety'}
Memory_Problems-MAP_NormalElevated_vs_H (syn)	Pain	0.0	0.014527205837844169	0.0	full_population	['Memory_Problems', 'MAP_NormalElevated_vs_H']	{'Memory_Problems', 'MAP_NormalElevated_vs_H'}
Memory_Problems-MAP_NormalElevated_vs_H (syn)	Memory_Complaints	0.0	0.8725479369562051	0.0	full_population	['Memory_Problems', 'MAP_NormalElevated_vs_H']	{'Memory_Problems', 'MAP_NormalElevated_vs_H'}
Anxiety-Physical_Activity (syn)	BMI	0.0	0.0034810632682423137	0.0	full_population	['Anxiety', 'Physical_Activity']	{'Physical_Activity', 'Anxiety'}
Anxiety-Sleep (syn)	MAP_NormalElevated_vs_H	0.0	0.0007672521853405181	0.0	full_population	['Anxiety', 'Sleep']	{'Sleep', 'Anxiety'}
Sleep-Memory_Problems (syn)	WHR_Obesity	0.0	1.0898117953171845e-05	0.0	full_population	['Sleep', 'Memory_Problems']	{'Memory_Problems', 'Sleep'}
Sleep-Memory_Problems (syn)	grip_category	0.0	0.01220980052901384	0.0	full_population	['Sleep', 'Memory_Problems']	{'Memory_Problems', 'Sleep'}
Anxiety-WHR_Obesity (syn)	Sleep	0.0	0.059765623991885244	0.0	full_population	['Anxiety', 'WHR_Obesity']	{'WHR_Obesity', 'Anxiety'}
Memory_Problems-MAP_NormalElevated_vs_H (syn)	Hearing	0.0	0.011827455925100516	0.0	full_population	['Memory_Problems', 'MAP_NormalElevated_vs_H']	{'Memory_Problems', 'MAP_NormalElevated_vs_H'}
Memory_Problems-MAP_NormalElevated_vs_H (syn)	General_Health	0.0	0.023699326872762515	0.0	full_population	['Memory_Problems', 'MAP_NormalElevated_vs_H']	{'Memory_Problems', 'MAP_NormalElevated_vs_H'}
Anxiety-WHR_Obesity (syn)	Health_vs_Peers	0.0	0.020090141098533746	0.0	full_population	['Anxiety', 'WHR_Obesity']	{'WHR_Obesity', 'Anxiety'}
Hearing-grip_category (syn)	WHR_Obesity	0.0	0.0019223127040029699	0.0	full_population	['Hearing', 'grip_category']	{'Hearing', 'grip_category'}
Anxiety-WHR_Obesity (syn)	Alcohol_Use	0.0	0.008732262646181916	0.0	full_population	['Anxiety', 'WHR_Obesity']	{'WHR_Obesity', 'Anxiety'}
Memory_Problems-Memory_Complaints (syn)	Hearing	0.0	0.011104076159840371	0.0	full_population	['Memory_Problems', 'Memory_Complaints']	{'Memory_Problems', 'Memory_Complaints'}
Hearing-Memory_Problems (syn)	Memory_Complaints	0.0	0.8724616354128424	0.0	full_population	['Hearing', 'Memory_Problems']	{'Hearing', 'Memory_Problems'}
Hearing-Memory_Problems (syn)	Health_vs_Peers	0.0	0.0073927296327221835	0.0	full_population	['Hearing', 'Memory_Problems']	{'Hearing', 'Memory_Problems'}
Memory_Problems-Memory_Complaints (syn)	Anxiety	0.0	0.009127659274196282	0.0	full_population	['Memory_Problems', 'Memory_Complaints']	{'Memory_Problems', 'Memory_Complaints'}
Memory_Problems-Memory_Complaints (syn)	Depression	0.0	0.009133174158621948	0.0	full_population	['Memory_Problems', 'Memory_Complaints']	{'Memory_Problems', 'Memory_Complaints'}
Sleep-Memory_Complaints (syn)	WHR_Obesity	0.0	1.0898117953171845e-05	0.0	full_population	['Sleep', 'Memory_Complaints']	{'Sleep', 'Memory_Complaints'}
Sleep-Memory_Complaints (syn)	grip_category	0.0	0.01220980052901384	0.0	full_population	['Sleep', 'Memory_Complaints']	{'Sleep', 'Memory_Complaints'}
Memory_Problems-Memory_Complaints (syn)	Sleep	0.0	0.006480663941596187	0.0	full_population	['Memory_Problems', 'Memory_Complaints']	{'Memory_Problems', 'Memory_Complaints'}
Memory_Problems-Memory_Complaints (syn)	MMSE_Spell	0.0	0.005602931571941296	0.0	full_population	['Memory_Problems', 'Memory_Complaints']	{'Memory_Problems', 'Memory_Complaints'}
Memory_Problems-Memory_Complaints (syn)	Pain	0.0	0.013540537537372095	0.0	full_population	['Memory_Problems', 'Memory_Complaints']	{'Memory_Problems', 'Memory_Complaints'}
Sleep-WHR_Obesity (syn)	Alcohol_Use	0.0	0.008361541459558534	0.0	full_population	['Sleep', 'WHR_Obesity']	{'WHR_Obesity', 'Sleep'}
Sleep-functionality_state (syn)	BMI	0.0	0.031089391647921773	0.0	full_population	['Sleep', 'functionality_state']	{'Sleep', 'functionality_state'}
Hearing-grip_category (syn)	MAP_NormalElevated_vs_H	0.0	0.0031711018783699375	0.0	full_population	['Hearing', 'grip_category']	{'Hearing', 'grip_category'}
MMSE_Spell-WHR_Obesity (syn)	Memory_Problems	0.0	0.0057871761134929475	0.0	full_population	['MMSE_Spell', 'WHR_Obesity']	{'WHR_Obesity', 'MMSE_Spell'}
Alcohol_Use-WHR_Obesity (syn)	Sleep	0.0	0.00918873142616221	0.0	full_population	['Alcohol_Use', 'WHR_Obesity']	{'WHR_Obesity', 'Alcohol_Use'}
MMSE_Spell-MAP_NormalElevated_vs_H (syn)	Memory_Problems	0.0	0.005653301904297191	0.0	full_population	['MMSE_Spell', 'MAP_NormalElevated_vs_H']	{'MMSE_Spell', 'MAP_NormalElevated_vs_H'}
MMSE_Spell-MAP_NormalElevated_vs_H (syn)	Physical_Activity	0.0	0.055325849884824044	0.0	full_population	['MMSE_Spell', 'MAP_NormalElevated_vs_H']	{'MMSE_Spell', 'MAP_NormalElevated_vs_H'}
MMSE_Spell-MAP_NormalElevated_vs_H (syn)	Hearing	0.0	0.0062438101807880215	0.0	full_population	['MMSE_Spell', 'MAP_NormalElevated_vs_H']	{'MMSE_Spell', 'MAP_NormalElevated_vs_H'}
MMSE_Spell-WHR_Obesity (syn)	Health_vs_Peers	0.0	0.00012328979132936665	0.0	full_population	['MMSE_Spell', 'WHR_Obesity']	{'WHR_Obesity', 'MMSE_Spell'}
grip_category-MAP_NormalElevated_vs_H (syn)	Hearing	0.0	0.006469759087583251	0.0	full_population	['grip_category', 'MAP_NormalElevated_vs_H']	{'grip_category', 'MAP_NormalElevated_vs_H'}
grip_category-MAP_NormalElevated_vs_H (syn)	Pain	0.0	0.013976306333270735	0.0	full_population	['grip_category', 'MAP_NormalElevated_vs_H']	{'grip_category', 'MAP_NormalElevated_vs_H'}
MMSE_Spell-WHR_Obesity (syn)	Alcohol_Use	0.0	0.018469556779031494	0.0	full_population	['MMSE_Spell', 'WHR_Obesity']	{'WHR_Obesity', 'MMSE_Spell'}
Alcohol_Use-WHR_Obesity (syn)	Memory_Problems	0.0	0.0011379253975444534	0.0	full_population	['Alcohol_Use', 'WHR_Obesity']	{'WHR_Obesity', 'Alcohol_Use'}
Alcohol_Use-WHR_Obesity (syn)	Memory_Complaints	0.0	0.0011379253975445274	0.0	full_population	['Alcohol_Use', 'WHR_Obesity']	{'WHR_Obesity', 'Alcohol_Use'}
grip_category-MAP_NormalElevated_vs_H (syn)	Memory_Complaints	0.0	0.00019691603310369036	0.0	full_population	['grip_category', 'MAP_NormalElevated_vs_H']	{'grip_category', 'MAP_NormalElevated_vs_H'}
WHR_Obesity-functionality_state (syn)	MAP_NormalElevated_vs_H	0.0	0.0005352885468392535	0.0	full_population	['WHR_Obesity', 'functionality_state']	{'WHR_Obesity', 'functionality_state'}
MMSE_Spell-WHR_Obesity (syn)	Memory_Complaints	0.0	0.005787176113492907	0.0	full_population	['MMSE_Spell', 'WHR_Obesity']	{'WHR_Obesity', 'MMSE_Spell'}
WHR_Obesity-functionality_state (syn)	Memory_Complaints	0.0	0.013269993684118407	0.0	full_population	['WHR_Obesity', 'functionality_state']	{'WHR_Obesity', 'functionality_state'}
WHR_Obesity-functionality_state (syn)	Memory_Problems	0.0	0.013269993684118483	0.0	full_population	['WHR_Obesity', 'functionality_state']	{'WHR_Obesity', 'functionality_state'}
WHR_Obesity-functionality_state (syn)	Alcohol_Use	0.0	0.0583333133337689	0.0	full_population	['WHR_Obesity', 'functionality_state']	{'WHR_Obesity', 'functionality_state'}
MMSE_Spell-MAP_NormalElevated_vs_H (syn)	Pain	0.0	0.011881219997160178	0.0	full_population	['MMSE_Spell', 'MAP_NormalElevated_vs_H']	{'MMSE_Spell', 'MAP_NormalElevated_vs_H'}
MMSE_Spell-Hearing (syn)	WHR_Obesity	0.0	0.001115179172859435	0.0	full_population	['MMSE_Spell', 'Hearing']	{'Hearing', 'MMSE_Spell'}
WHR_Obesity-functionality_state (syn)	General_Health	0.0	0.14299772470744146	0.0	full_population	['WHR_Obesity', 'functionality_state']	{'WHR_Obesity', 'functionality_state'}
WHR_Obesity-functionality_state (syn)	Hearing	0.0	0.021211647298233147	0.0	full_population	['WHR_Obesity', 'functionality_state']	{'WHR_Obesity', 'functionality_state'}
grip_category-MAP_NormalElevated_vs_H (syn)	Memory_Problems	0.0	0.0001969160331036805	0.0	full_population	['grip_category', 'MAP_NormalElevated_vs_H']	{'grip_category', 'MAP_NormalElevated_vs_H'}
MMSE_Spell-MAP_NormalElevated_vs_H (syn)	Memory_Complaints	0.0	0.005653301904297139	0.0	full_population	['MMSE_Spell', 'MAP_NormalElevated_vs_H']	{'MMSE_Spell', 'MAP_NormalElevated_vs_H'}
MMSE_Spell-Hearing (syn)	BMI	0.0	0.002550668450084983	0.0	full_population	['MMSE_Spell', 'Hearing']	{'Hearing', 'MMSE_Spell'}
MMSE_Spell-Memory_Problems (syn)	Health_vs_Peers	0.0	0.006071737176899404	0.0	full_population	['MMSE_Spell', 'Memory_Problems']	{'Memory_Problems', 'MMSE_Spell'}
MMSE_Spell-Pain (syn)	BMI	0.0	0.03417284440988693	0.0	full_population	['MMSE_Spell', 'Pain']	{'Pain', 'MMSE_Spell'}
grip_category-functionality_state (syn)	Memory_Complaints	0.0	0.013507094533981873	0.0	full_population	['grip_category', 'functionality_state']	{'grip_category', 'functionality_state'}
grip_category-functionality_state (syn)	Memory_Problems	0.0	0.013507094533981908	0.0	full_population	['grip_category', 'functionality_state']	{'grip_category', 'functionality_state'}
MMSE_Spell-Memory_Problems (syn)	WHR_Obesity	0.0	0.00011317124694005683	0.0	full_population	['MMSE_Spell', 'Memory_Problems']	{'Memory_Problems', 'MMSE_Spell'}
Alcohol_Use-MAP_NormalElevated_vs_H (syn)	Memory_Problems	0.0	0.0009735180645292285	0.0	full_population	['Alcohol_Use', 'MAP_NormalElevated_vs_H']	{'Alcohol_Use', 'MAP_NormalElevated_vs_H'}
grip_category-functionality_state (syn)	Health_vs_Peers	0.0	0.04766619814282165	0.0	full_population	['grip_category', 'functionality_state']	{'grip_category', 'functionality_state'}
Alcohol_Use-MAP_NormalElevated_vs_H (syn)	Memory_Complaints	0.0	0.0009735180645292482	0.0	full_population	['Alcohol_Use', 'MAP_NormalElevated_vs_H']	{'Alcohol_Use', 'MAP_NormalElevated_vs_H'}
grip_category-functionality_state (syn)	Pain	0.0	0.19642931408053987	0.0	full_population	['grip_category', 'functionality_state']	{'grip_category', 'functionality_state'}
MMSE_Spell-Memory_Problems (syn)	BMI	0.0	0.001558942079174308	0.0	full_population	['MMSE_Spell', 'Memory_Problems']	{'Memory_Problems', 'MMSE_Spell'}
Alcohol_Use-Memory_Complaints (syn)	Memory_Problems	0.0	0.8724616354128423	0.0	full_population	['Alcohol_Use', 'Memory_Complaints']	{'Alcohol_Use', 'Memory_Complaints'}
MMSE_Spell-Memory_Complaints (syn)	Health_vs_Peers	0.0	0.006071737176899404	0.0	full_population	['MMSE_Spell', 'Memory_Complaints']	{'MMSE_Spell', 'Memory_Complaints'}
Alcohol_Use-Memory_Complaints (syn)	MAP_NormalElevated_vs_H	0.0	0.0030281770507684944	0.0	full_population	['Alcohol_Use', 'Memory_Complaints']	{'Alcohol_Use', 'Memory_Complaints'}
MMSE_Spell-Memory_Complaints (syn)	WHR_Obesity	0.0	0.00011317124694005683	0.0	full_population	['MMSE_Spell', 'Memory_Complaints']	{'MMSE_Spell', 'Memory_Complaints'}
grip_category-WHR_Obesity (syn)	Health_vs_Peers	0.0	0.002702836638770125	0.0	full_population	['grip_category', 'WHR_Obesity']	{'WHR_Obesity', 'grip_category'}
MMSE_Spell-Memory_Complaints (syn)	BMI	0.0	0.001558942079174308	0.0	full_population	['MMSE_Spell', 'Memory_Complaints']	{'MMSE_Spell', 'Memory_Complaints'}
grip_category-WHR_Obesity (syn)	Hearing	0.0	0.005672972799968692	0.0	full_population	['grip_category', 'WHR_Obesity']	{'WHR_Obesity', 'grip_category'}
Alcohol_Use-Memory_Problems (syn)	Memory_Complaints	0.0	0.8724616354128424	0.0	full_population	['Alcohol_Use', 'Memory_Problems']	{'Memory_Problems', 'Alcohol_Use'}
grip_category-WHR_Obesity (syn)	MMSE_Spell	0.0	0.013850565658313952	0.0	full_population	['grip_category', 'WHR_Obesity']	{'WHR_Obesity', 'grip_category'}
grip_category-WHR_Obesity (syn)	Sleep	0.0	0.012562712645094789	0.0	full_population	['grip_category', 'WHR_Obesity']	{'WHR_Obesity', 'grip_category'}
Alcohol_Use-Memory_Problems (syn)	MAP_NormalElevated_vs_H	0.0	0.0030281770507684944	0.0	full_population	['Alcohol_Use', 'Memory_Problems']	{'Memory_Problems', 'Alcohol_Use'}
WHR_Obesity-functionality_state (syn)	Pain	0.0	0.19643257799676542	0.0	full_population	['WHR_Obesity', 'functionality_state']	{'WHR_Obesity', 'functionality_state'}
WHR_Obesity-functionality_state (syn)	Sleep	0.0	0.031423441614207105	0.0	full_population	['WHR_Obesity', 'functionality_state']	{'WHR_Obesity', 'functionality_state'}
Anxiety-MAP_NormalElevated_vs_H (syn)	Hearing	0.0	0.008504617211767193	0.0	full_population	['Anxiety', 'MAP_NormalElevated_vs_H']	{'Anxiety', 'MAP_NormalElevated_vs_H'}
MAP_NormalElevated_vs_H-functionality_state (syn)	Hearing	0.0	0.021991995693984155	0.0	full_population	['MAP_NormalElevated_vs_H', 'functionality_state']	{'functionality_state', 'MAP_NormalElevated_vs_H'}
MAP_NormalElevated_vs_H-functionality_state (syn)	Physical_Activity	0.0	0.234148894407104	0.0	full_population	['MAP_NormalElevated_vs_H', 'functionality_state']	{'functionality_state', 'MAP_NormalElevated_vs_H'}
Memory_Complaints-MAP_NormalElevated_vs_H (syn)	Anxiety	0.0	0.009127659274196289	0.0	full_population	['Memory_Complaints', 'MAP_NormalElevated_vs_H']	{'Memory_Complaints', 'MAP_NormalElevated_vs_H'}
Anxiety-Health_vs_Peers (syn)	MMSE_Spell	0.0	0.0023422260191688898	0.0	full_population	['Anxiety', 'Health_vs_Peers']	{'Health_vs_Peers', 'Anxiety'}
MAP_NormalElevated_vs_H-functionality_state (syn)	General_Health	0.0	0.14319535129018834	0.0	full_population	['MAP_NormalElevated_vs_H', 'functionality_state']	{'functionality_state', 'MAP_NormalElevated_vs_H'}
Sleep-functionality_state (syn)	MAP_NormalElevated_vs_H	0.0	0.0007672521853405178	0.0	full_population	['Sleep', 'functionality_state']	{'Sleep', 'functionality_state'}
Anxiety-Health_vs_Peers (syn)	Hearing	0.0	0.00926745846507799	0.0	full_population	['Anxiety', 'Health_vs_Peers']	{'Health_vs_Peers', 'Anxiety'}
Anxiety-Health_vs_Peers (syn)	BMI	0.0	0.00989083157297993	0.0	full_population	['Anxiety', 'Health_vs_Peers']	{'Health_vs_Peers', 'Anxiety'}
Anxiety-Health_vs_Peers (syn)	WHR_Obesity	0.0	0.000797443942937511	0.0	full_population	['Anxiety', 'Health_vs_Peers']	{'Health_vs_Peers', 'Anxiety'}
Anxiety-Health_vs_Peers (syn)	MAP_NormalElevated_vs_H	0.0	0.002114802105408778	0.0	full_population	['Anxiety', 'Health_vs_Peers']	{'Health_vs_Peers', 'Anxiety'}
BMI-WHR_Obesity (syn)	Depression	0.0	6.711767396074575e-05	0.0	full_population	['BMI', 'WHR_Obesity']	{'WHR_Obesity', 'BMI'}
Anxiety-General_Health (syn)	BMI	0.0	0.019074065139463737	0.0	full_population	['Anxiety', 'General_Health']	{'General_Health', 'Anxiety'}
Memory_Complaints-MAP_NormalElevated_vs_H (syn)	Pain	0.0	0.014527205837844169	0.0	full_population	['Memory_Complaints', 'MAP_NormalElevated_vs_H']	{'Memory_Complaints', 'MAP_NormalElevated_vs_H'}
Memory_Complaints-MAP_NormalElevated_vs_H (syn)	Hearing	0.0	0.011827455925100516	0.0	full_population	['Memory_Complaints', 'MAP_NormalElevated_vs_H']	{'Memory_Complaints', 'MAP_NormalElevated_vs_H'}
Memory_Complaints-MAP_NormalElevated_vs_H (syn)	General_Health	0.0	0.023699326872762515	0.0	full_population	['Memory_Complaints', 'MAP_NormalElevated_vs_H']	{'Memory_Complaints', 'MAP_NormalElevated_vs_H'}
Sleep-functionality_state (syn)	Hearing	0.0	0.02125544814455372	0.0	full_population	['Sleep', 'functionality_state']	{'Sleep', 'functionality_state'}
MAP_NormalElevated_vs_H-functionality_state (syn)	Pain	0.0	0.19746363582885434	0.0	full_population	['MAP_NormalElevated_vs_H', 'functionality_state']	{'functionality_state', 'MAP_NormalElevated_vs_H'}
Anxiety-Hearing (syn)	Health_vs_Peers	0.0	0.02134087513419688	0.0	full_population	['Anxiety', 'Hearing']	{'Hearing', 'Anxiety'}
MAP_NormalElevated_vs_H-functionality_state (syn)	Sleep	0.0	0.03012543431087646	0.0	full_population	['MAP_NormalElevated_vs_H', 'functionality_state']	{'functionality_state', 'MAP_NormalElevated_vs_H'}
Anxiety-MAP_NormalElevated_vs_H (syn)	Pain	0.0	0.03864053499354152	0.0	full_population	['Anxiety', 'MAP_NormalElevated_vs_H']	{'Anxiety', 'MAP_NormalElevated_vs_H'}
Memory_Complaints-MAP_NormalElevated_vs_H (syn)	Memory_Problems	0.0	0.8725479369562051	0.0	full_population	['Memory_Complaints', 'MAP_NormalElevated_vs_H']	{'Memory_Complaints', 'MAP_NormalElevated_vs_H'}
Anxiety-General_Health (syn)	MAP_NormalElevated_vs_H	0.0	0.00020717987360260442	0.0	full_population	['Anxiety', 'General_Health']	{'General_Health', 'Anxiety'}
MMSE_Spell-grip_category (syn)	WHR_Obesity	0.0	0.0019321420563771959	0.0	full_population	['MMSE_Spell', 'grip_category']	{'MMSE_Spell', 'grip_category'}
MMSE_Spell-Hearing (syn)	Health_vs_Peers	0.0	0.00025030262342394456	0.0	full_population	['MMSE_Spell', 'Hearing']	{'Hearing', 'MMSE_Spell'}
MMSE_Spell-BMI (syn)	Depression	0.0	0.0062521655497403	0.0	full_population	['MMSE_Spell', 'BMI']	{'MMSE_Spell', 'BMI'}
MMSE_Spell-functionality_state (syn)	Health_vs_Peers	0.0	0.047695216628302096	0.0	full_population	['MMSE_Spell', 'functionality_state']	{'MMSE_Spell', 'functionality_state'}
MMSE_Spell-Health_vs_Peers (syn)	BMI	0.0	0.010359333834672132	0.0	full_population	['MMSE_Spell', 'Health_vs_Peers']	{'MMSE_Spell', 'Health_vs_Peers'}
Alcohol_Use-functionality_state (syn)	Pain	0.0	0.19646342972652814	0.0	full_population	['Alcohol_Use', 'functionality_state']	{'Alcohol_Use', 'functionality_state'}
WHR_Obesity-MAP_NormalElevated_vs_H (syn)	Memory_Complaints	0.0	0.0004084152190884094	0.0	full_population	['WHR_Obesity', 'MAP_NormalElevated_vs_H']	{'WHR_Obesity', 'MAP_NormalElevated_vs_H'}
WHR_Obesity-MAP_NormalElevated_vs_H (syn)	Memory_Problems	0.0	0.0004084152190884266	0.0	full_population	['WHR_Obesity', 'MAP_NormalElevated_vs_H']	{'WHR_Obesity', 'MAP_NormalElevated_vs_H'}
MMSE_Spell-Health_vs_Peers (syn)	Hearing	0.0	0.007069418957875227	0.0	full_population	['MMSE_Spell', 'Health_vs_Peers']	{'MMSE_Spell', 'Health_vs_Peers'}
MMSE_Spell-General_Health (syn)	BMI	0.0	0.019529971118357234	0.0	full_population	['MMSE_Spell', 'General_Health']	{'General_Health', 'MMSE_Spell'}
WHR_Obesity-MAP_NormalElevated_vs_H (syn)	Health_vs_Peers	0.0	0.0023336265624004718	0.0	full_population	['WHR_Obesity', 'MAP_NormalElevated_vs_H']	{'WHR_Obesity', 'MAP_NormalElevated_vs_H'}
MMSE_Spell-BMI (syn)	Health_vs_Peers	0.0	0.010337936766049657	0.0	full_population	['MMSE_Spell', 'BMI']	{'MMSE_Spell', 'BMI'}
WHR_Obesity-MAP_NormalElevated_vs_H (syn)	Pain	0.0	0.00202237757179075	0.0	full_population	['WHR_Obesity', 'MAP_NormalElevated_vs_H']	{'WHR_Obesity', 'MAP_NormalElevated_vs_H'}
Anxiety-General_Health (syn)	Health_vs_Peers	0.0	0.17224186720286244	0.0	full_population	['Anxiety', 'General_Health']	{'General_Health', 'Anxiety'}
Anxiety-BMI (syn)	Depression	0.0	0.114832681574478	0.0	full_population	['Anxiety', 'BMI']	{'BMI', 'Anxiety'}
MMSE_Spell-Alcohol_Use (syn)	BMI	0.0	0.003819088110723921	0.0	full_population	['MMSE_Spell', 'Alcohol_Use']	{'Alcohol_Use', 'MMSE_Spell'}
MMSE_Spell-Alcohol_Use (syn)	Health_vs_Peers	0.0	0.013941352268457545	0.0	full_population	['MMSE_Spell', 'Alcohol_Use']	{'Alcohol_Use', 'MMSE_Spell'}
Anxiety-Depression (syn)	MAP_NormalElevated_vs_H	0.0	0.00045632537417803994	0.0	full_population	['Anxiety', 'Depression']	{'Depression', 'Anxiety'}
Sleep-grip_category (syn)	WHR_Obesity	0.0	0.0031225587768564152	0.0	full_population	['Sleep', 'grip_category']	{'grip_category', 'Sleep'}
Sleep-grip_category (syn)	Memory_Complaints	0.0	0.0070044945641751215	0.0	full_population	['Sleep', 'grip_category']	{'grip_category', 'Sleep'}
Sleep-grip_category (syn)	Memory_Problems	0.0	0.007004494564175438	0.0	full_population	['Sleep', 'grip_category']	{'grip_category', 'Sleep'}
MMSE_Spell-grip_category (syn)	Health_vs_Peers	0.0	0.0028353660442222216	0.0	full_population	['MMSE_Spell', 'grip_category']	{'MMSE_Spell', 'grip_category'}
MAP_NormalElevated_vs_H-functionality_state (syn)	WHR_Obesity	0.0	0.001980354247692692	0.0	full_population	['MAP_NormalElevated_vs_H', 'functionality_state']	{'functionality_state', 'MAP_NormalElevated_vs_H'}
Memory_Problems-WHR_Obesity (syn)	Health_vs_Peers	0.0	0.006022112796661619	0.0	full_population	['Memory_Problems', 'WHR_Obesity']	{'Memory_Problems', 'WHR_Obesity'}
Sleep-MAP_NormalElevated_vs_H (syn)	Anxiety	0.0	0.058404628586694526	0.0	full_population	['Sleep', 'MAP_NormalElevated_vs_H']	{'Sleep', 'MAP_NormalElevated_vs_H'}
Hearing-Memory_Complaints (syn)	Health_vs_Peers	0.0	0.0073927296327221835	0.0	full_population	['Hearing', 'Memory_Complaints']	{'Hearing', 'Memory_Complaints'}
Pain-MAP_NormalElevated_vs_H (syn)	General_Health	0.0	0.1704386927696907	0.0	full_population	['Pain', 'MAP_NormalElevated_vs_H']	{'Pain', 'MAP_NormalElevated_vs_H'}
Physical_Activity-Memory_Problems (syn)	WHR_Obesity	0.0	0.0011659616121357723	0.0	full_population	['Physical_Activity', 'Memory_Problems']	{'Memory_Problems', 'Physical_Activity'}
Health_vs_Peers-BMI (syn)	Hearing	0.0	0.002766553768888194	0.0	full_population	['Health_vs_Peers', 'BMI']	{'Health_vs_Peers', 'BMI'}
Physical_Activity-Memory_Problems (syn)	Memory_Complaints	0.0	0.872548869576128	0.0	full_population	['Physical_Activity', 'Memory_Problems']	{'Memory_Problems', 'Physical_Activity'}
Pain-MAP_NormalElevated_vs_H (syn)	WHR_Obesity	0.0	0.0011022361131802039	0.0	full_population	['Pain', 'MAP_NormalElevated_vs_H']	{'Pain', 'MAP_NormalElevated_vs_H'}
Depression-grip_category (syn)	BMI	0.0	0.013029586582200565	0.0	full_population	['Depression', 'grip_category']	{'grip_category', 'Depression'}
Depression-grip_category (syn)	Memory_Problems	0.0	0.009672140434390707	0.0	full_population	['Depression', 'grip_category']	{'grip_category', 'Depression'}
Depression-grip_category (syn)	Memory_Complaints	0.0	0.009672140434390566	0.0	full_population	['Depression', 'grip_category']	{'grip_category', 'Depression'}
Health_vs_Peers-BMI (syn)	MMSE_Spell	0.0	0.00019603802249266409	0.0	full_population	['Health_vs_Peers', 'BMI']	{'Health_vs_Peers', 'BMI'}
Health_vs_Peers-BMI (syn)	Sleep	0.0	0.01268646490469765	0.0	full_population	['Health_vs_Peers', 'BMI']	{'Health_vs_Peers', 'BMI'}
Health_vs_Peers-BMI (syn)	Depression	0.0	0.016966694985986432	0.0	full_population	['Health_vs_Peers', 'BMI']	{'Health_vs_Peers', 'BMI'}
Health_vs_Peers-BMI (syn)	Anxiety	0.0	0.019904047031707058	0.0	full_population	['Health_vs_Peers', 'BMI']	{'Health_vs_Peers', 'BMI'}
Health_vs_Peers-Alcohol_Use (syn)	Hearing	0.0	0.006938582349925939	0.0	full_population	['Health_vs_Peers', 'Alcohol_Use']	{'Alcohol_Use', 'Health_vs_Peers'}
Physical_Activity-Memory_Complaints (syn)	WHR_Obesity	0.0	0.0011659616121357723	0.0	full_population	['Physical_Activity', 'Memory_Complaints']	{'Physical_Activity', 'Memory_Complaints'}
Health_vs_Peers-Alcohol_Use (syn)	MMSE_Spell	0.0	0.018538305053467312	0.0	full_population	['Health_vs_Peers', 'Alcohol_Use']	{'Alcohol_Use', 'Health_vs_Peers'}
Physical_Activity-Memory_Complaints (syn)	Memory_Problems	0.0	0.872548869576128	0.0	full_population	['Physical_Activity', 'Memory_Complaints']	{'Physical_Activity', 'Memory_Complaints'}
Pain-Memory_Complaints (syn)	Physical_Activity	0.0	0.08385496244960067	0.0	full_population	['Pain', 'Memory_Complaints']	{'Pain', 'Memory_Complaints'}
Pain-Memory_Complaints (syn)	Memory_Problems	0.0	0.872461635412842	0.0	full_population	['Pain', 'Memory_Complaints']	{'Pain', 'Memory_Complaints'}
General_Health-BMI (syn)	Anxiety	0.0	0.0629549862217391	0.0	full_population	['General_Health', 'BMI']	{'General_Health', 'BMI'}
General_Health-BMI (syn)	Depression	0.0	0.06342327359022847	0.0	full_population	['General_Health', 'BMI']	{'General_Health', 'BMI'}
General_Health-BMI (syn)	Sleep	0.0	0.03688947812073464	0.0	full_population	['General_Health', 'BMI']	{'General_Health', 'BMI'}
General_Health-BMI (syn)	MMSE_Spell	0.0	0.005198111434134591	0.0	full_population	['General_Health', 'BMI']	{'General_Health', 'BMI'}
Pain-MAP_NormalElevated_vs_H (syn)	Physical_Activity	0.0	0.08394374763180935	0.0	full_population	['Pain', 'MAP_NormalElevated_vs_H']	{'Pain', 'MAP_NormalElevated_vs_H'}
Pain-MAP_NormalElevated_vs_H (syn)	Hearing	0.0	0.007743405981968797	0.0	full_population	['Pain', 'MAP_NormalElevated_vs_H']	{'Pain', 'MAP_NormalElevated_vs_H'}
General_Health-functionality_state (syn)	WHR_Obesity	0.0	0.0020140370786025275	0.0	full_population	['General_Health', 'functionality_state']	{'General_Health', 'functionality_state'}
Pain-MAP_NormalElevated_vs_H (syn)	Anxiety	0.0	0.03760239934885144	0.0	full_population	['Pain', 'MAP_NormalElevated_vs_H']	{'Pain', 'MAP_NormalElevated_vs_H'}
Pain-Health_vs_Peers (syn)	Hearing	0.0	0.008476002451416558	0.0	full_population	['Pain', 'Health_vs_Peers']	{'Pain', 'Health_vs_Peers'}
Health_vs_Peers-Memory_Problems (syn)	Hearing	0.0	0.012568788644671888	0.0	full_population	['Health_vs_Peers', 'Memory_Problems']	{'Memory_Problems', 'Health_vs_Peers'}
Health_vs_Peers-Memory_Problems (syn)	MMSE_Spell	0.0	0.006058077568492716	0.0	full_population	['Health_vs_Peers', 'Memory_Problems']	{'Memory_Problems', 'Health_vs_Peers'}
Health_vs_Peers-Memory_Complaints (syn)	WHR_Obesity	0.0	8.742108478775101e-07	0.0	full_population	['Health_vs_Peers', 'Memory_Complaints']	{'Health_vs_Peers', 'Memory_Complaints'}
Health_vs_Peers-Memory_Complaints (syn)	Memory_Problems	0.0	0.8725762776271446	0.0	full_population	['Health_vs_Peers', 'Memory_Complaints']	{'Health_vs_Peers', 'Memory_Complaints'}
Pain-Health_vs_Peers (syn)	grip_category	0.0	0.013218258913800757	0.0	full_population	['Pain', 'Health_vs_Peers']	{'Pain', 'Health_vs_Peers'}
Pain-Health_vs_Peers (syn)	WHR_Obesity	0.0	0.0015293358494232895	0.0	full_population	['Pain', 'Health_vs_Peers']	{'Pain', 'Health_vs_Peers'}
Health_vs_Peers-Memory_Complaints (syn)	Hearing	0.0	0.012568788644671888	0.0	full_population	['Health_vs_Peers', 'Memory_Complaints']	{'Health_vs_Peers', 'Memory_Complaints'}
Health_vs_Peers-Memory_Complaints (syn)	MMSE_Spell	0.0	0.006058077568492716	0.0	full_population	['Health_vs_Peers', 'Memory_Complaints']	{'Health_vs_Peers', 'Memory_Complaints'}
Health_vs_Peers-MAP_NormalElevated_vs_H (syn)	functionality_state	0.0	0.047571657280871545	0.0	full_population	['Health_vs_Peers', 'MAP_NormalElevated_vs_H']	{'Health_vs_Peers', 'MAP_NormalElevated_vs_H'}
Depression-functionality_state (syn)	BMI	0.0	0.032069831232574605	0.0	full_population	['Depression', 'functionality_state']	{'functionality_state', 'Depression'}
Physical_Activity-WHR_Obesity (syn)	Memory_Complaints	0.0	0.0026057435844465196	0.0	full_population	['Physical_Activity', 'WHR_Obesity']	{'WHR_Obesity', 'Physical_Activity'}
Physical_Activity-WHR_Obesity (syn)	Memory_Problems	0.0	0.002605743584446579	0.0	full_population	['Physical_Activity', 'WHR_Obesity']	{'WHR_Obesity', 'Physical_Activity'}
Physical_Activity-WHR_Obesity (syn)	Alcohol_Use	0.0	0.04729183370621461	0.0	full_population	['Physical_Activity', 'WHR_Obesity']	{'WHR_Obesity', 'Physical_Activity'}
Pain-Hearing (syn)	Health_vs_Peers	0.0	0.0679991161310361	0.0	full_population	['Pain', 'Hearing']	{'Hearing', 'Pain'}
Health_vs_Peers-MAP_NormalElevated_vs_H (syn)	General_Health	0.0	0.17251284098912345	0.0	full_population	['Health_vs_Peers', 'MAP_NormalElevated_vs_H']	{'Health_vs_Peers', 'MAP_NormalElevated_vs_H'}
Physical_Activity-WHR_Obesity (syn)	General_Health	0.0	0.07937032363678757	0.0	full_population	['Physical_Activity', 'WHR_Obesity']	{'WHR_Obesity', 'Physical_Activity'}
Health_vs_Peers-MAP_NormalElevated_vs_H (syn)	Hearing	0.0	0.00020728808637004507	0.0	full_population	['Health_vs_Peers', 'MAP_NormalElevated_vs_H']	{'Health_vs_Peers', 'MAP_NormalElevated_vs_H'}
Health_vs_Peers-MAP_NormalElevated_vs_H (syn)	Anxiety	0.0	0.019727231243925367	0.0	full_population	['Health_vs_Peers', 'MAP_NormalElevated_vs_H']	{'Health_vs_Peers', 'MAP_NormalElevated_vs_H'}
Pain-Hearing (syn)	MAP_NormalElevated_vs_H	0.0	0.0002438156332394231	0.0	full_population	['Pain', 'Hearing']	{'Hearing', 'Pain'}
Physical_Activity-WHR_Obesity (syn)	Sleep	0.0	0.01583587262854927	0.0	full_population	['Physical_Activity', 'WHR_Obesity']	{'WHR_Obesity', 'Physical_Activity'}
Pain-Memory_Complaints (syn)	WHR_Obesity	0.0	0.0013375003644223035	0.0	full_population	['Pain', 'Memory_Complaints']	{'Pain', 'Memory_Complaints'}
General_Health-BMI (syn)	Physical_Activity	0.0	0.07918633825879491	0.0	full_population	['General_Health', 'BMI']	{'General_Health', 'BMI'}
Memory_Problems-WHR_Obesity (syn)	Memory_Complaints	0.0	0.872677612706641	0.0	full_population	['Memory_Problems', 'WHR_Obesity']	{'Memory_Problems', 'WHR_Obesity'}
Pain-WHR_Obesity (syn)	Depression	0.0	0.03663591551701745	0.0	full_population	['Pain', 'WHR_Obesity']	{'WHR_Obesity', 'Pain'}
Physical_Activity-BMI (syn)	Depression	0.0	0.03305615700223981	0.0	full_population	['Physical_Activity', 'BMI']	{'Physical_Activity', 'BMI'}
Physical_Activity-BMI (syn)	Anxiety	0.0	0.015249171652919691	0.0	full_population	['Physical_Activity', 'BMI']	{'Physical_Activity', 'BMI'}
General_Health-MAP_NormalElevated_vs_H (syn)	Pain	0.0	0.17095922435754776	0.0	full_population	['General_Health', 'MAP_NormalElevated_vs_H']	{'General_Health', 'MAP_NormalElevated_vs_H'}
General_Health-WHR_Obesity (syn)	Pain	0.0	0.16998275741009206	0.0	full_population	['General_Health', 'WHR_Obesity']	{'General_Health', 'WHR_Obesity'}
General_Health-MAP_NormalElevated_vs_H (syn)	Hearing	0.0	0.006450697562013687	0.0	full_population	['General_Health', 'MAP_NormalElevated_vs_H']	{'General_Health', 'MAP_NormalElevated_vs_H'}
Pain-WHR_Obesity (syn)	General_Health	0.0	0.17027439906758154	0.0	full_population	['Pain', 'WHR_Obesity']	{'WHR_Obesity', 'Pain'}
General_Health-WHR_Obesity (syn)	Sleep	0.0	0.03830869446820609	0.0	full_population	['General_Health', 'WHR_Obesity']	{'General_Health', 'WHR_Obesity'}
Pain-WHR_Obesity (syn)	Memory_Problems	0.0	0.013765299352658775	0.0	full_population	['Pain', 'WHR_Obesity']	{'WHR_Obesity', 'Pain'}
Pain-WHR_Obesity (syn)	Memory_Complaints	0.0	0.013765299352658753	0.0	full_population	['Pain', 'WHR_Obesity']	{'WHR_Obesity', 'Pain'}
Pain-WHR_Obesity (syn)	MAP_NormalElevated_vs_H	0.0	7.063537618898779e-05	0.0	full_population	['Pain', 'WHR_Obesity']	{'WHR_Obesity', 'Pain'}
General_Health-Physical_Activity (syn)	MAP_NormalElevated_vs_H	0.0	0.00038106873980125783	0.0	full_population	['General_Health', 'Physical_Activity']	{'General_Health', 'Physical_Activity'}
General_Health-Physical_Activity (syn)	WHR_Obesity	0.0	0.0010525400590743637	0.0	full_population	['General_Health', 'Physical_Activity']	{'General_Health', 'Physical_Activity'}
General_Health-Memory_Complaints (syn)	Physical_Activity	0.0	0.079198147006724	0.0	full_population	['General_Health', 'Memory_Complaints']	{'General_Health', 'Memory_Complaints'}
Pain-grip_category (syn)	MAP_NormalElevated_vs_H	0.0	0.003276572029573131	0.0	full_population	['Pain', 'grip_category']	{'Pain', 'grip_category'}
General_Health-Memory_Complaints (syn)	grip_category	0.0	0.01900720295414132	0.0	full_population	['General_Health', 'Memory_Complaints']	{'General_Health', 'Memory_Complaints'}
General_Health-Memory_Problems (syn)	WHR_Obesity	0.0	0.0011515374087335496	0.0	full_population	['General_Health', 'Memory_Problems']	{'General_Health', 'Memory_Problems'}
General_Health-Memory_Complaints (syn)	WHR_Obesity	0.0	0.0011515374087335496	0.0	full_population	['General_Health', 'Memory_Complaints']	{'General_Health', 'Memory_Complaints'}
Pain-functionality_state (syn)	grip_category	0.0	0.05430995819077676	0.0	full_population	['Pain', 'functionality_state']	{'Pain', 'functionality_state'}
Pain-functionality_state (syn)	WHR_Obesity	0.0	0.002477369820678461	0.0	full_population	['Pain', 'functionality_state']	{'Pain', 'functionality_state'}
Pain-grip_category (syn)	Health_vs_Peers	0.0	0.06668039672633674	0.0	full_population	['Pain', 'grip_category']	{'Pain', 'grip_category'}
General_Health-Memory_Problems (syn)	grip_category	0.0	0.01900720295414132	0.0	full_population	['General_Health', 'Memory_Problems']	{'General_Health', 'Memory_Problems'}
Pain-WHR_Obesity (syn)	Sleep	0.0	0.05606757807462002	0.0	full_population	['Pain', 'WHR_Obesity']	{'WHR_Obesity', 'Pain'}
General_Health-WHR_Obesity (syn)	Health_vs_Peers	0.0	0.17242773189958874	0.0	full_population	['General_Health', 'WHR_Obesity']	{'General_Health', 'WHR_Obesity'}
Physical_Activity-MAP_NormalElevated_vs_H (syn)	functionality_state	0.0	0.23410638447499105	0.0	full_population	['Physical_Activity', 'MAP_NormalElevated_vs_H']	{'Physical_Activity', 'MAP_NormalElevated_vs_H'}
General_Health-MAP_NormalElevated_vs_H (syn)	Anxiety	0.0	0.06278651569343488	0.0	full_population	['General_Health', 'MAP_NormalElevated_vs_H']	{'General_Health', 'MAP_NormalElevated_vs_H'}
Pain-Memory_Problems (syn)	Physical_Activity	0.0	0.08385496244960067	0.0	full_population	['Pain', 'Memory_Problems']	{'Memory_Problems', 'Pain'}
Pain-Memory_Problems (syn)	Memory_Complaints	0.0	0.872461635412842	0.0	full_population	['Pain', 'Memory_Problems']	{'Memory_Problems', 'Pain'}
Pain-Memory_Problems (syn)	WHR_Obesity	0.0	0.0013375003644223035	0.0	full_population	['Pain', 'Memory_Problems']	{'Memory_Problems', 'Pain'}
General_Health-BMI (syn)	WHR_Obesity	0.0	0.03179858932943718	0.0	full_population	['General_Health', 'BMI']	{'General_Health', 'BMI'}
General_Health-Health_vs_Peers (syn)	Anxiety	0.0	0.06278651569343488	0.0	full_population	['General_Health', 'Health_vs_Peers']	{'General_Health', 'Health_vs_Peers'}
General_Health-Health_vs_Peers (syn)	Depression	0.0	0.06261435169775796	0.0	full_population	['General_Health', 'Health_vs_Peers']	{'General_Health', 'Health_vs_Peers'}
General_Health-WHR_Obesity (syn)	Memory_Complaints	0.0	0.023463428642739884	0.0	full_population	['General_Health', 'WHR_Obesity']	{'General_Health', 'WHR_Obesity'}
Physical_Activity-MAP_NormalElevated_vs_H (syn)	General_Health	0.0	0.07952659914950791	0.0	full_population	['Physical_Activity', 'MAP_NormalElevated_vs_H']	{'Physical_Activity', 'MAP_NormalElevated_vs_H'}
Physical_Activity-MAP_NormalElevated_vs_H (syn)	Hearing	0.0	0.013140474084930033	0.0	full_population	['Physical_Activity', 'MAP_NormalElevated_vs_H']	{'Physical_Activity', 'MAP_NormalElevated_vs_H'}
Physical_Activity-MAP_NormalElevated_vs_H (syn)	Pain	0.0	0.0845878570760879	0.0	full_population	['Physical_Activity', 'MAP_NormalElevated_vs_H']	{'Physical_Activity', 'MAP_NormalElevated_vs_H'}
Pain-Physical_Activity (syn)	BMI	0.0	0.03359150473222506	0.0	full_population	['Pain', 'Physical_Activity']	{'Physical_Activity', 'Pain'}
General_Health-WHR_Obesity (syn)	Memory_Problems	0.0	0.023463428642740033	0.0	full_population	['General_Health', 'WHR_Obesity']	{'General_Health', 'WHR_Obesity'}
Pain-Physical_Activity (syn)	Memory_Problems	0.0	0.01356013109700022	0.0	full_population	['Pain', 'Physical_Activity']	{'Physical_Activity', 'Pain'}
General_Health-Health_vs_Peers (syn)	Hearing	0.0	0.007470442325259335	0.0	full_population	['General_Health', 'Health_vs_Peers']	{'General_Health', 'Health_vs_Peers'}
Pain-Physical_Activity (syn)	Memory_Complaints	0.0	0.013560131097000177	0.0	full_population	['Pain', 'Physical_Activity']	{'Physical_Activity', 'Pain'}
General_Health-WHR_Obesity (syn)	Physical_Activity	0.0	0.07923042717494215	0.0	full_population	['General_Health', 'WHR_Obesity']	{'General_Health', 'WHR_Obesity'}
Physical_Activity-BMI (syn)	Memory_Complaints	0.0	0.0023860190511300274	0.0	full_population	['Physical_Activity', 'BMI']	{'Physical_Activity', 'BMI'}
Physical_Activity-BMI (syn)	Memory_Problems	0.0	0.002386019051130008	0.0	full_population	['Physical_Activity', 'BMI']	{'Physical_Activity', 'BMI'}
General_Health-Health_vs_Peers (syn)	WHR_Obesity	0.0	0.0012459610866649314	0.0	full_population	['General_Health', 'Health_vs_Peers']	{'General_Health', 'Health_vs_Peers'}
General_Health-Health_vs_Peers (syn)	MAP_NormalElevated_vs_H	0.0	0.0024381794448487984	0.0	full_population	['General_Health', 'Health_vs_Peers']	{'General_Health', 'Health_vs_Peers'}
Pain-Physical_Activity (syn)	MAP_NormalElevated_vs_H	0.0	0.0009496529956646814	0.0	full_population	['Pain', 'Physical_Activity']	{'Physical_Activity', 'Pain'}
Physical_Activity-functionality_state (syn)	BMI	0.0	0.031141767525336227	0.0	full_population	['Physical_Activity', 'functionality_state']	{'Physical_Activity', 'functionality_state'}
Pain-Health_vs_Peers (syn)	MMSE_Spell	0.0	0.010826615067840842	0.0	full_population	['Pain', 'Health_vs_Peers']	{'Pain', 'Health_vs_Peers'}
Physical_Activity-functionality_state (syn)	Memory_Problems	0.0	0.013107118164685093	0.0	full_population	['Physical_Activity', 'functionality_state']	{'Physical_Activity', 'functionality_state'}
Depression-Alcohol_Use (syn)	WHR_Obesity	0.0	6.568306401028507e-05	0.0	full_population	['Depression', 'Alcohol_Use']	{'Alcohol_Use', 'Depression'}
Hearing-BMI (syn)	Health_vs_Peers	0.0	0.01146400954412711	0.0	full_population	['Hearing', 'BMI']	{'Hearing', 'BMI'}
Sleep-Health_vs_Peers (syn)	BMI	0.0	0.009890831572979928	0.0	full_population	['Sleep', 'Health_vs_Peers']	{'Health_vs_Peers', 'Sleep'}
Hearing-BMI (syn)	MMSE_Spell	0.0	0.005816934757874149	0.0	full_population	['Hearing', 'BMI']	{'Hearing', 'BMI'}
Depression-BMI (syn)	WHR_Obesity	0.0	0.03179858932943716	0.0	full_population	['Depression', 'BMI']	{'BMI', 'Depression'}
Sleep-Health_vs_Peers (syn)	Hearing	0.0	0.0031073886666102292	0.0	full_population	['Sleep', 'Health_vs_Peers']	{'Health_vs_Peers', 'Sleep'}
Hearing-BMI (syn)	Depression	0.0	0.004099317290483921	0.0	full_population	['Hearing', 'BMI']	{'Hearing', 'BMI'}
Depression-General_Health (syn)	Health_vs_Peers	0.0	0.17219952186034843	0.0	full_population	['Depression', 'General_Health']	{'General_Health', 'Depression'}
Depression-General_Health (syn)	BMI	0.0	0.020118598407007877	0.0	full_population	['Depression', 'General_Health']	{'General_Health', 'Depression'}
Depression-Health_vs_Peers (syn)	MMSE_Spell	0.0	0.005693117974842523	0.0	full_population	['Depression', 'Health_vs_Peers']	{'Health_vs_Peers', 'Depression'}
Depression-Health_vs_Peers (syn)	Hearing	0.0	0.004696816664614706	0.0	full_population	['Depression', 'Health_vs_Peers']	{'Health_vs_Peers', 'Depression'}
Depression-Health_vs_Peers (syn)	BMI	0.0	0.01090082708507333	0.0	full_population	['Depression', 'Health_vs_Peers']	{'Health_vs_Peers', 'Depression'}
Sleep-General_Health (syn)	WHR_Obesity	0.0	0.0009643226531644202	0.0	full_population	['Sleep', 'General_Health']	{'General_Health', 'Sleep'}
Depression-Health_vs_Peers (syn)	WHR_Obesity	0.0	9.277298866811181e-05	0.0	full_population	['Depression', 'Health_vs_Peers']	{'Health_vs_Peers', 'Depression'}
Hearing-Alcohol_Use (syn)	Health_vs_Peers	0.0	0.015083669333866428	0.0	full_population	['Hearing', 'Alcohol_Use']	{'Hearing', 'Alcohol_Use'}
Health_vs_Peers-grip_category (syn)	WHR_Obesity	0.0	0.002207061173437229	0.0	full_population	['Health_vs_Peers', 'grip_category']	{'grip_category', 'Health_vs_Peers'}
Health_vs_Peers-grip_category (syn)	Memory_Complaints	0.0	0.00629425824340515	0.0	full_population	['Health_vs_Peers', 'grip_category']	{'grip_category', 'Health_vs_Peers'}
Sleep-General_Health (syn)	BMI	0.0	0.01907406513946373	0.0	full_population	['Sleep', 'General_Health']	{'General_Health', 'Sleep'}
Depression-Hearing (syn)	Health_vs_Peers	0.0	0.017604942770151857	0.0	full_population	['Depression', 'Hearing']	{'Hearing', 'Depression'}
Health_vs_Peers-grip_category (syn)	Memory_Problems	0.0	0.006294258243405257	0.0	full_population	['Health_vs_Peers', 'grip_category']	{'grip_category', 'Health_vs_Peers'}
Depression-MAP_NormalElevated_vs_H (syn)	Anxiety	0.0	0.11388823941471063	0.0	full_population	['Depression', 'MAP_NormalElevated_vs_H']	{'Depression', 'MAP_NormalElevated_vs_H'}
Health_vs_Peers-grip_category (syn)	Hearing	0.0	0.007197274668003796	0.0	full_population	['Health_vs_Peers', 'grip_category']	{'grip_category', 'Health_vs_Peers'}
Memory_Problems-grip_category (syn)	MAP_NormalElevated_vs_H	0.0	0.0024036988905388364	0.0	full_population	['Memory_Problems', 'grip_category']	{'Memory_Problems', 'grip_category'}
Sleep-Health_vs_Peers (syn)	grip_category	0.0	0.011939905473054882	0.0	full_population	['Sleep', 'Health_vs_Peers']	{'Health_vs_Peers', 'Sleep'}
Physical_Activity-functionality_state (syn)	Memory_Complaints	0.0	0.013107118164685108	0.0	full_population	['Physical_Activity', 'functionality_state']	{'Physical_Activity', 'functionality_state'}
Memory_Problems-grip_category (syn)	WHR_Obesity	0.0	0.0020975159045734447	0.0	full_population	['Memory_Problems', 'grip_category']	{'Memory_Problems', 'grip_category'}
BMI-WHR_Obesity (syn)	General_Health	0.0	0.018991201547141238	0.0	full_population	['BMI', 'WHR_Obesity']	{'WHR_Obesity', 'BMI'}
BMI-WHR_Obesity (syn)	MAP_NormalElevated_vs_H	0.0	0.0006759759172714221	0.0	full_population	['BMI', 'WHR_Obesity']	{'WHR_Obesity', 'BMI'}
Hearing-MAP_NormalElevated_vs_H (syn)	Physical_Activity	0.0	0.012698682199132946	0.0	full_population	['Hearing', 'MAP_NormalElevated_vs_H']	{'Hearing', 'MAP_NormalElevated_vs_H'}
Sleep-MAP_NormalElevated_vs_H (syn)	Depression	0.0	0.031357909436777215	0.0	full_population	['Sleep', 'MAP_NormalElevated_vs_H']	{'Sleep', 'MAP_NormalElevated_vs_H'}
Hearing-MAP_NormalElevated_vs_H (syn)	Health_vs_Peers	0.0	0.003699982791436323	0.0	full_population	['Hearing', 'MAP_NormalElevated_vs_H']	{'Hearing', 'MAP_NormalElevated_vs_H'}
Hearing-MAP_NormalElevated_vs_H (syn)	General_Health	0.0	0.005914760314420498	0.0	full_population	['Hearing', 'MAP_NormalElevated_vs_H']	{'Hearing', 'MAP_NormalElevated_vs_H'}
BMI-functionality_state (syn)	Depression	0.0	0.0427527273283903	0.0	full_population	['BMI', 'functionality_state']	{'functionality_state', 'BMI'}
Hearing-MAP_NormalElevated_vs_H (syn)	Pain	0.0	0.0080194663133313	0.0	full_population	['Hearing', 'MAP_NormalElevated_vs_H']	{'Hearing', 'MAP_NormalElevated_vs_H'}
Hearing-Health_vs_Peers (syn)	MAP_NormalElevated_vs_H	0.0	0.0028557200421346993	0.0	full_population	['Hearing', 'Health_vs_Peers']	{'Hearing', 'Health_vs_Peers'}
BMI-functionality_state (syn)	Physical_Activity	0.0	0.23409103527597286	0.0	full_population	['BMI', 'functionality_state']	{'functionality_state', 'BMI'}
Memory_Problems-functionality_state (syn)	Physical_Activity	0.0	0.2340988633906388	0.0	full_population	['Memory_Problems', 'functionality_state']	{'Memory_Problems', 'functionality_state'}
Memory_Problems-functionality_state (syn)	Memory_Complaints	0.0	0.8725558243145504	0.0	full_population	['Memory_Problems', 'functionality_state']	{'Memory_Problems', 'functionality_state'}
Memory_Problems-functionality_state (syn)	grip_category	0.0	0.054703608388676134	0.0	full_population	['Memory_Problems', 'functionality_state']	{'Memory_Problems', 'functionality_state'}
Sleep-Hearing (syn)	Health_vs_Peers	0.0	0.014809516213016696	0.0	full_population	['Sleep', 'Hearing']	{'Hearing', 'Sleep'}
BMI-grip_category (syn)	Depression	0.0	0.009685982268592174	0.0	full_population	['BMI', 'grip_category']	{'grip_category', 'BMI'}
BMI-grip_category (syn)	Sleep	0.0	0.011316391995522358	0.0	full_population	['BMI', 'grip_category']	{'grip_category', 'BMI'}
Hearing-Health_vs_Peers (syn)	MMSE_Spell	0.0	0.005910667138147056	0.0	full_population	['Hearing', 'Health_vs_Peers']	{'Hearing', 'Health_vs_Peers'}
Hearing-General_Health (syn)	MAP_NormalElevated_vs_H	0.0	0.0005889518398954807	0.0	full_population	['Hearing', 'General_Health']	{'Hearing', 'General_Health'}
Hearing-General_Health (syn)	Health_vs_Peers	0.0	0.17391888325630606	0.0	full_population	['Hearing', 'General_Health']	{'Hearing', 'General_Health'}
Hearing-BMI (syn)	MAP_NormalElevated_vs_H	0.0	0.0013950040957371181	0.0	full_population	['Hearing', 'BMI']	{'Hearing', 'BMI'}
Memory_Problems-grip_category (syn)	Memory_Complaints	0.0	0.8729141481582641	0.0	full_population	['Memory_Problems', 'grip_category']	{'Memory_Problems', 'grip_category'}
Depression-MAP_NormalElevated_vs_H (syn)	Pain	0.0	0.037328594467907976	0.0	full_population	['Depression', 'MAP_NormalElevated_vs_H']	{'Depression', 'MAP_NormalElevated_vs_H'}
Depression-MAP_NormalElevated_vs_H (syn)	Hearing	0.0	0.0038292553538729597	0.0	full_population	['Depression', 'MAP_NormalElevated_vs_H']	{'Depression', 'MAP_NormalElevated_vs_H'}
Depression-MAP_NormalElevated_vs_H (syn)	General_Health	0.0	0.06276288203894229	0.0	full_population	['Depression', 'MAP_NormalElevated_vs_H']	{'Depression', 'MAP_NormalElevated_vs_H'}
Health_vs_Peers-grip_category (syn)	MMSE_Spell	0.0	0.01423582925848229	0.0	full_population	['Health_vs_Peers', 'grip_category']	{'grip_category', 'Health_vs_Peers'}
Health_vs_Peers-WHR_Obesity (syn)	Sleep	0.0	0.01405222227228008	0.0	full_population	['Health_vs_Peers', 'WHR_Obesity']	{'WHR_Obesity', 'Health_vs_Peers'}
Depression-Physical_Activity (syn)	BMI	0.0	0.00429436318685512	0.0	full_population	['Depression', 'Physical_Activity']	{'Physical_Activity', 'Depression'}
Health_vs_Peers-WHR_Obesity (syn)	Depression	0.0	0.01612478427494416	0.0	full_population	['Health_vs_Peers', 'WHR_Obesity']	{'WHR_Obesity', 'Health_vs_Peers'}
Depression-Sleep (syn)	Hearing	0.0	0.0056015000349647045	0.0	full_population	['Depression', 'Sleep']	{'Sleep', 'Depression'}
Health_vs_Peers-Physical_Activity (syn)	WHR_Obesity	0.0	0.0013718930373674916	0.0	full_population	['Health_vs_Peers', 'Physical_Activity']	{'Physical_Activity', 'Health_vs_Peers'}
Depression-Sleep (syn)	BMI	0.0	0.001039496483222317	0.0	full_population	['Depression', 'Sleep']	{'Sleep', 'Depression'}
Depression-Sleep (syn)	WHR_Obesity	0.0	2.5783127597561105e-05	0.0	full_population	['Depression', 'Sleep']	{'Sleep', 'Depression'}
Depression-Sleep (syn)	MAP_NormalElevated_vs_H	0.0	0.0007871210415314003	0.0	full_population	['Depression', 'Sleep']	{'Sleep', 'Depression'}
Health_vs_Peers-Physical_Activity (syn)	grip_category	0.0	0.05582254120606577	0.0	full_population	['Health_vs_Peers', 'Physical_Activity']	{'Physical_Activity', 'Health_vs_Peers'}
Depression-WHR_Obesity (syn)	Sleep	0.0	0.032969973672218364	0.0	full_population	['Depression', 'WHR_Obesity']	{'WHR_Obesity', 'Depression'}
Depression-WHR_Obesity (syn)	MMSE_Spell	0.0	0.005289825143153435	0.0	full_population	['Depression', 'WHR_Obesity']	{'WHR_Obesity', 'Depression'}
Physical_Activity-grip_category (syn)	Health_vs_Peers	0.0	0.02039657208439282	0.0	full_population	['Physical_Activity', 'grip_category']	{'Physical_Activity', 'grip_category'}
[truncated: 34 more rows]
