# Supplementary material for: Interpreting higher-order dependence in multimorbidity using cohort data: A partial information decomposition approach
Source: PLoS Comput Biol. 2026 Jun 10;22(6):e1014386. doi: 10.1371/journal.pcbi.1014386 (PMC13268148; doi:10.1371/journal.pcbi.1014386)
Supplement: S1 File — PID_BUST_Results_and_DemoScripts.zip is a self-contained archive enabling readers to reproduce the main-text analyses and figures from pre-computed PID results. It contains a Jupyter notebook that regenerates Figs 1–4, plotting utility modules, pre-computed permutation-screening results and analysis-ready dataframes, BUST-network artefacts (edge lists, node attributes, clique catalogues, and quadrant assignments), hub-variable summaries, and a Python requirements file. Installation and execution are documented in the accompanying README. Raw LASA participant data are not included (governed access); the package provides the full downstream pipeline conditional on data access. (ZIP) [file pcbi.1014386.s002.zip › PID_BUST_Results_and_DemoScripts/pid_dataframes_for_plotting_21/total_data_Multimorbidity_0.csv]

Sources	Target	Synergy	TMI	Percentage	Dataset	Source_list	Cleaned_Source_set
Sleep-Physical_Activity (syn)	WHR_Obesity	0.0008468367433676436	0.0008468367433676436	100.0	Multimorbidity_0	['Sleep', 'Physical_Activity']	{'Physical_Activity', 'Sleep'}
Anxiety-Hearing (syn)	MAP_NormalElevated_vs_H	0.0011910221010478532	0.0011910221010478532	100.0	Multimorbidity_0	['Anxiety', 'Hearing']	{'Hearing', 'Anxiety'}
Sleep-MAP_NormalElevated_vs_H (syn)	WHR_Obesity	0.0010358799503490984	0.0010358799503490984	100.0	Multimorbidity_0	['Sleep', 'MAP_NormalElevated_vs_H']	{'Sleep', 'MAP_NormalElevated_vs_H'}
Anxiety-Pain (syn)	MAP_NormalElevated_vs_H	0.0009784709510783987	0.0009784709510783987	100.0	Multimorbidity_0	['Anxiety', 'Pain']	{'Pain', 'Anxiety'}
Pain-MAP_NormalElevated_vs_H (syn)	WHR_Obesity	0.0017757962376779794	0.0017757962376779794	100.0	Multimorbidity_0	['Pain', 'MAP_NormalElevated_vs_H']	{'Pain', 'MAP_NormalElevated_vs_H'}
BMI-MAP_NormalElevated_vs_H (syn)	Anxiety	0.000736595339737609	0.000736595339737609	100.0	Multimorbidity_0	['BMI', 'MAP_NormalElevated_vs_H']	{'BMI', 'MAP_NormalElevated_vs_H'}
Pain-Memory_Problems (syn)	MAP_NormalElevated_vs_H	0.0006910513543866367	0.0007091858077488899	97.44291930773178	Multimorbidity_0	['Pain', 'Memory_Problems']	{'Memory_Problems', 'Pain'}
Pain-Memory_Complaints (syn)	MAP_NormalElevated_vs_H	0.0006910513543866367	0.0007091858077488899	97.44291930773178	Multimorbidity_0	['Pain', 'Memory_Complaints']	{'Pain', 'Memory_Complaints'}
Pain-WHR_Obesity (syn)	MAP_NormalElevated_vs_H	0.0020221530611408685	0.002077810436091081	97.32134491272846	Multimorbidity_0	['Pain', 'WHR_Obesity']	{'WHR_Obesity', 'Pain'}
WHR_Obesity-MAP_NormalElevated_vs_H (syn)	Sleep	0.0017228130399327616	0.0017853885073003456	96.49513441406637	Multimorbidity_0	['WHR_Obesity', 'MAP_NormalElevated_vs_H']	{'WHR_Obesity', 'MAP_NormalElevated_vs_H'}
Anxiety-WHR_Obesity (syn)	MAP_NormalElevated_vs_H	0.0001927736036246923	0.00020004717845781205	96.36407027122671	Multimorbidity_0	['Anxiety', 'WHR_Obesity']	{'WHR_Obesity', 'Anxiety'}
Hearing-Memory_Complaints (syn)	MAP_NormalElevated_vs_H	0.0018714915392504033	0.0019596495032573797	95.50134022127743	Multimorbidity_0	['Hearing', 'Memory_Complaints']	{'Hearing', 'Memory_Complaints'}
Hearing-Memory_Problems (syn)	MAP_NormalElevated_vs_H	0.0018714915392504033	0.0019596495032573797	95.50134022127743	Multimorbidity_0	['Hearing', 'Memory_Problems']	{'Hearing', 'Memory_Problems'}
MMSE_Spell-Pain (syn)	MAP_NormalElevated_vs_H	0.0019981744686735662	0.0020927704493386135	95.47986829157766	Multimorbidity_0	['MMSE_Spell', 'Pain']	{'Pain', 'MMSE_Spell'}
Memory_Complaints-WHR_Obesity (syn)	MAP_NormalElevated_vs_H	0.00046443212281925924	0.0004974743338135648	93.35800688630329	Multimorbidity_0	['Memory_Complaints', 'WHR_Obesity']	{'WHR_Obesity', 'Memory_Complaints'}
Memory_Problems-WHR_Obesity (syn)	MAP_NormalElevated_vs_H	0.00046443212281925924	0.0004974743338135648	93.35800688630329	Multimorbidity_0	['Memory_Problems', 'WHR_Obesity']	{'Memory_Problems', 'WHR_Obesity'}
Hearing-WHR_Obesity (syn)	MAP_NormalElevated_vs_H	0.0003583492099474952	0.0003943396547787355	90.87323722199974	Multimorbidity_0	['Hearing', 'WHR_Obesity']	{'Hearing', 'WHR_Obesity'}
MMSE_Spell-Pain (syn)	WHR_Obesity	0.00030730395608251766	0.0003404320634128741	90.26880517709083	Multimorbidity_0	['MMSE_Spell', 'Pain']	{'Pain', 'MMSE_Spell'}
Sleep-General_Health (syn)	WHR_Obesity	0.0011837119167614726	0.0013141180778793605	90.07652635535392	Multimorbidity_0	['Sleep', 'General_Health']	{'General_Health', 'Sleep'}
General_Health-functionality_state (syn)	WHR_Obesity	0.001364295057109079	0.001574966132226689	86.62377108898444	Multimorbidity_0	['General_Health', 'functionality_state']	{'General_Health', 'functionality_state'}
MMSE_Spell-Memory_Complaints (syn)	MAP_NormalElevated_vs_H	0.0009321037851419386	0.0010894637486797548	85.55620012795197	Multimorbidity_0	['MMSE_Spell', 'Memory_Complaints']	{'MMSE_Spell', 'Memory_Complaints'}
MMSE_Spell-Memory_Problems (syn)	MAP_NormalElevated_vs_H	0.0009321037851419386	0.0010894637486797548	85.55620012795197	Multimorbidity_0	['MMSE_Spell', 'Memory_Problems']	{'Memory_Problems', 'MMSE_Spell'}
Depression-Pain (syn)	MAP_NormalElevated_vs_H	0.0014244408769392449	0.001688703152386511	84.35117059657257	Multimorbidity_0	['Depression', 'Pain']	{'Pain', 'Depression'}
Sleep-WHR_Obesity (syn)	MAP_NormalElevated_vs_H	0.0019326459477147868	0.002317669175996643	83.38748116990041	Multimorbidity_0	['Sleep', 'WHR_Obesity']	{'WHR_Obesity', 'Sleep'}
General_Health-MAP_NormalElevated_vs_H (syn)	WHR_Obesity	0.0006300686045283486	0.0007604747656462369	82.8520067977441	Multimorbidity_0	['General_Health', 'MAP_NormalElevated_vs_H']	{'General_Health', 'MAP_NormalElevated_vs_H'}
Health_vs_Peers-functionality_state (syn)	WHR_Obesity	0.00019165370460697142	0.00023316287126080463	82.19735139245087	Multimorbidity_0	['Health_vs_Peers', 'functionality_state']	{'Health_vs_Peers', 'functionality_state'}
grip_category-functionality_state (syn)	MAP_NormalElevated_vs_H	0.004562461339726629	0.005556673388029999	82.10778322071137	Multimorbidity_0	['grip_category', 'functionality_state']	{'grip_category', 'functionality_state'}
Sleep-grip_category (syn)	MAP_NormalElevated_vs_H	0.0034269799587834946	0.004322111223420048	79.28949028923313	Multimorbidity_0	['Sleep', 'grip_category']	{'grip_category', 'Sleep'}
Pain-Health_vs_Peers (syn)	WHR_Obesity	0.0002950492074611439	0.00037488662370182505	78.70358364554993	Multimorbidity_0	['Pain', 'Health_vs_Peers']	{'Pain', 'Health_vs_Peers'}
Sleep-General_Health (syn)	MAP_NormalElevated_vs_H	0.0017530028270575995	0.00223300102567579	78.50434491077203	Multimorbidity_0	['Sleep', 'General_Health']	{'General_Health', 'Sleep'}
Sleep-MMSE_Spell (syn)	MAP_NormalElevated_vs_H	0.0017765473026084505	0.002265232254202304	78.42671758327303	Multimorbidity_0	['Sleep', 'MMSE_Spell']	{'MMSE_Spell', 'Sleep'}
Sleep-functionality_state (syn)	MAP_NormalElevated_vs_H	0.002937119691725671	0.0038403363859859734	76.48079221507025	Multimorbidity_0	['Sleep', 'functionality_state']	{'Sleep', 'functionality_state'}
Depression-Memory_Problems (syn)	MAP_NormalElevated_vs_H	0.0008248405572097442	0.0010891028326570102	75.73578292854467	Multimorbidity_0	['Depression', 'Memory_Problems']	{'Memory_Problems', 'Depression'}
Depression-Memory_Complaints (syn)	MAP_NormalElevated_vs_H	0.0008248405572097442	0.0010891028326570102	75.73578292854467	Multimorbidity_0	['Depression', 'Memory_Complaints']	{'Memory_Complaints', 'Depression'}
Sleep-BMI (syn)	Hearing	0.0014784470830489947	0.0020051779502383003	73.73146522348763	Multimorbidity_0	['Sleep', 'BMI']	{'Sleep', 'BMI'}
Depression-Sleep (syn)	Alcohol_Use	0.006603069318024996	0.009112363028160859	72.46275524382492	Multimorbidity_0	['Depression', 'Sleep']	{'Sleep', 'Depression'}
Depression-WHR_Obesity (syn)	MAP_NormalElevated_vs_H	0.000668024681445459	0.000932286956892725	71.65440602880024	Multimorbidity_0	['Depression', 'WHR_Obesity']	{'WHR_Obesity', 'Depression'}
Pain-Hearing (syn)	MAP_NormalElevated_vs_H	0.0006335340619800079	0.000897962602511265	70.55238828524155	Multimorbidity_0	['Pain', 'Hearing']	{'Hearing', 'Pain'}
Sleep-Pain (syn)	WHR_Obesity	0.0008132581782965354	0.0011696430945702533	69.53045609142336	Multimorbidity_0	['Sleep', 'Pain']	{'Pain', 'Sleep'}
Anxiety-Sleep (syn)	MMSE_Spell	0.003906998801748353	0.005699006350443606	68.55578957977885	Multimorbidity_0	['Anxiety', 'Sleep']	{'Sleep', 'Anxiety'}
BMI-Alcohol_Use (syn)	Sleep	0.004172095466107169	0.00612619774220795	68.10252691261479	Multimorbidity_0	['BMI', 'Alcohol_Use']	{'Alcohol_Use', 'BMI'}
Depression-Hearing (syn)	MAP_NormalElevated_vs_H	0.0007146131796938581	0.001049632759395533	68.0822100203306	Multimorbidity_0	['Depression', 'Hearing']	{'Hearing', 'Depression'}
grip_category-WHR_Obesity (syn)	MAP_NormalElevated_vs_H	0.0018817211548422688	0.002765815073314004	68.03495913367728	Multimorbidity_0	['grip_category', 'WHR_Obesity']	{'WHR_Obesity', 'grip_category'}
Pain-General_Health (syn)	WHR_Obesity	0.0002740376148769644	0.00040444377599485235	67.75666511442428	Multimorbidity_0	['Pain', 'General_Health']	{'General_Health', 'Pain'}
MMSE_Spell-Hearing (syn)	Sleep	0.0037203676386241215	0.005494637607110059	67.70906299279805	Multimorbidity_0	['MMSE_Spell', 'Hearing']	{'Hearing', 'MMSE_Spell'}
BMI-grip_category (syn)	Depression	0.002309787679476025	0.003451613372525598	66.91907320390054	Multimorbidity_0	['BMI', 'grip_category']	{'grip_category', 'BMI'}
Physical_Activity-Alcohol_Use (syn)	MAP_NormalElevated_vs_H	0.006522897138393315	0.0097505706442312	66.89759375521783	Multimorbidity_0	['Physical_Activity', 'Alcohol_Use']	{'Alcohol_Use', 'Physical_Activity'}
Pain-Hearing (syn)	WHR_Obesity	0.0026534065093661973	0.00398046579213223	66.66070374504682	Multimorbidity_0	['Pain', 'Hearing']	{'Hearing', 'Pain'}
Sleep-Memory_Complaints (syn)	WHR_Obesity	0.0013318363953382173	0.0020047980918375895	66.43244528018587	Multimorbidity_0	['Sleep', 'Memory_Complaints']	{'Sleep', 'Memory_Complaints'}
Sleep-Memory_Problems (syn)	WHR_Obesity	0.0013318363953382173	0.0020047980918375895	66.43244528018587	Multimorbidity_0	['Sleep', 'Memory_Problems']	{'Memory_Problems', 'Sleep'}
Depression-General_Health (syn)	MAP_NormalElevated_vs_H	0.0009486157134458588	0.0014286139120640495	66.40112527500916	Multimorbidity_0	['Depression', 'General_Health']	{'General_Health', 'Depression'}
MMSE_Spell-grip_category (syn)	MAP_NormalElevated_vs_H	0.0017118942294495902	0.0025959881479213267	65.94383841160243	Multimorbidity_0	['MMSE_Spell', 'grip_category']	{'MMSE_Spell', 'grip_category'}
Sleep-Pain (syn)	Hearing	0.0066506848109200165	0.010095977701244537	65.87459885237448	Multimorbidity_0	['Sleep', 'Pain']	{'Pain', 'Sleep'}
Pain-BMI (syn)	Memory_Complaints	0.0052265202694963585	0.007997150618165645	65.35478095941123	Multimorbidity_0	['Pain', 'BMI']	{'Pain', 'BMI'}
Pain-BMI (syn)	Memory_Problems	0.005226520269496364	0.00799715061816571	65.35478095941077	Multimorbidity_0	['Pain', 'BMI']	{'Pain', 'BMI'}
General_Health-grip_category (syn)	MAP_NormalElevated_vs_H	0.0017320606853332803	0.0026744372514975433	64.76355668331414	Multimorbidity_0	['General_Health', 'grip_category']	{'General_Health', 'grip_category'}
WHR_Obesity-MAP_NormalElevated_vs_H (syn)	Pain	0.0006554033728015648	0.0010216576895426192	64.15097537169999	Multimorbidity_0	['WHR_Obesity', 'MAP_NormalElevated_vs_H']	{'WHR_Obesity', 'MAP_NormalElevated_vs_H'}
Pain-grip_category (syn)	Memory_Complaints	0.005021789354982624	0.00783504768118513	64.09392207072092	Multimorbidity_0	['Pain', 'grip_category']	{'Pain', 'grip_category'}
Pain-grip_category (syn)	Memory_Problems	0.00502178935498253	0.007835047681185101	64.09392207071997	Multimorbidity_0	['Pain', 'grip_category']	{'Pain', 'grip_category'}
Hearing-functionality_state (syn)	MAP_NormalElevated_vs_H	0.0015861519883002128	0.002489368682560515	63.71703795472868	Multimorbidity_0	['Hearing', 'functionality_state']	{'Hearing', 'functionality_state'}
General_Health-Physical_Activity (syn)	WHR_Obesity	0.0006616455551080639	0.0010455387979163735	63.28273579389303	Multimorbidity_0	['General_Health', 'Physical_Activity']	{'General_Health', 'Physical_Activity'}
Pain-BMI (syn)	Alcohol_Use	0.008307337392665646	0.013268959872383107	62.60729908420205	Multimorbidity_0	['Pain', 'BMI']	{'Pain', 'BMI'}
BMI-grip_category (syn)	MAP_NormalElevated_vs_H	0.0051034931164902425	0.008169209354599275	62.47230172424176	Multimorbidity_0	['BMI', 'grip_category']	{'grip_category', 'BMI'}
Depression-Health_vs_Peers (syn)	grip_category	0.0032002844318558695	0.005128550573548365	62.40134295178924	Multimorbidity_0	['Depression', 'Health_vs_Peers']	{'Health_vs_Peers', 'Depression'}
Sleep-Alcohol_Use (syn)	Hearing	0.005736929950136308	0.009229718759063858	62.15714801171458	Multimorbidity_0	['Sleep', 'Alcohol_Use']	{'Alcohol_Use', 'Sleep'}
Pain-Alcohol_Use (syn)	Hearing	0.005716396736177616	0.009198108027760051	62.14752771902037	Multimorbidity_0	['Pain', 'Alcohol_Use']	{'Alcohol_Use', 'Pain'}
Health_vs_Peers-grip_category (syn)	MAP_NormalElevated_vs_H	0.002771444639779562	0.004465544419747312	62.06286130586486	Multimorbidity_0	['Health_vs_Peers', 'grip_category']	{'grip_category', 'Health_vs_Peers'}
grip_category-WHR_Obesity (syn)	Depression	0.0021773803097117307	0.003508819847832201	62.05449137142072	Multimorbidity_0	['grip_category', 'WHR_Obesity']	{'WHR_Obesity', 'grip_category'}
Physical_Activity-grip_category (syn)	MAP_NormalElevated_vs_H	0.005265354938383103	0.008546606364215248	61.607551746260505	Multimorbidity_0	['Physical_Activity', 'grip_category']	{'Physical_Activity', 'grip_category'}
Pain-MAP_NormalElevated_vs_H (syn)	MMSE_Spell	0.0020394462268758435	0.0033296745260205005	61.2506180690673	Multimorbidity_0	['Pain', 'MAP_NormalElevated_vs_H']	{'Pain', 'MAP_NormalElevated_vs_H'}
Anxiety-MMSE_Spell (syn)	BMI	0.0010209916319086115	0.0016931002269428286	60.30308280993973	Multimorbidity_0	['Anxiety', 'MMSE_Spell']	{'MMSE_Spell', 'Anxiety'}
MMSE_Spell-General_Health (syn)	WHR_Obesity	0.0001973333895785448	0.00032773955069643275	60.21042903098501	Multimorbidity_0	['MMSE_Spell', 'General_Health']	{'General_Health', 'MMSE_Spell'}
MMSE_Spell-MAP_NormalElevated_vs_H (syn)	WHR_Obesity	4.043402888593792e-05	6.723156849700843e-05	60.14143324313056	Multimorbidity_0	['MMSE_Spell', 'MAP_NormalElevated_vs_H']	{'MMSE_Spell', 'MAP_NormalElevated_vs_H'}
Sleep-Memory_Problems (syn)	MAP_NormalElevated_vs_H	0.0005782967356600365	0.0009652732802972176	59.91015678813496	Multimorbidity_0	['Sleep', 'Memory_Problems']	{'Memory_Problems', 'Sleep'}
Sleep-Memory_Complaints (syn)	MAP_NormalElevated_vs_H	0.0005782967356600365	0.0009652732802972176	59.91015678813496	Multimorbidity_0	['Sleep', 'Memory_Complaints']	{'Sleep', 'Memory_Complaints'}
Sleep-Hearing (syn)	Alcohol_Use	0.00553963191860167	0.009254745389111568	59.85720498717535	Multimorbidity_0	['Sleep', 'Hearing']	{'Hearing', 'Sleep'}
Sleep-Health_vs_Peers (syn)	Hearing	0.00360993306365559	0.006040716661439027	59.760013024607375	Multimorbidity_0	['Sleep', 'Health_vs_Peers']	{'Health_vs_Peers', 'Sleep'}
Hearing-BMI (syn)	Sleep	0.0029848344254603757	0.0050180231100805635	59.48227738258572	Multimorbidity_0	['Hearing', 'BMI']	{'Hearing', 'BMI'}
Pain-grip_category (syn)	BMI	0.02159624754653667	0.03658654061308449	59.027847904300565	Multimorbidity_0	['Pain', 'grip_category']	{'Pain', 'grip_category'}
BMI-WHR_Obesity (syn)	Alcohol_Use	0.005479816207320551	0.009331036252731767	58.726770091759875	Multimorbidity_0	['BMI', 'WHR_Obesity']	{'WHR_Obesity', 'BMI'}
Sleep-Alcohol_Use (syn)	BMI	0.004841994116913919	0.008253930590017873	58.66288871837284	Multimorbidity_0	['Sleep', 'Alcohol_Use']	{'Alcohol_Use', 'Sleep'}
Alcohol_Use-grip_category (syn)	MAP_NormalElevated_vs_H	0.0031360967026569384	0.0053584263397765015	58.526449815632695	Multimorbidity_0	['Alcohol_Use', 'grip_category']	{'Alcohol_Use', 'grip_category'}
Sleep-Hearing (syn)	Physical_Activity	0.01700272657440384	0.029188049066008304	58.252357106679	Multimorbidity_0	['Sleep', 'Hearing']	{'Hearing', 'Sleep'}
grip_category-MAP_NormalElevated_vs_H (syn)	Health_vs_Peers	0.0024446110867122565	0.004205111887306401	58.13426972280066	Multimorbidity_0	['grip_category', 'MAP_NormalElevated_vs_H']	{'grip_category', 'MAP_NormalElevated_vs_H'}
Sleep-Pain (syn)	MMSE_Spell	0.002484001084916653	0.004273972465232792	58.11925802337512	Multimorbidity_0	['Sleep', 'Pain']	{'Pain', 'Sleep'}
Pain-BMI (syn)	grip_category	0.020793533383017624	0.036150410260373994	57.5194948916259	Multimorbidity_0	['Pain', 'BMI']	{'Pain', 'BMI'}
BMI-grip_category (syn)	Pain	0.01982699449630849	0.03458491036435222	57.32845419412974	Multimorbidity_0	['BMI', 'grip_category']	{'grip_category', 'BMI'}
Depression-MMSE_Spell (syn)	MAP_NormalElevated_vs_H	0.0004601604866907746	0.0008065895365372653	57.05014333142353	Multimorbidity_0	['Depression', 'MMSE_Spell']	{'MMSE_Spell', 'Depression'}
Health_vs_Peers-BMI (syn)	Memory_Problems	0.002887774976289858	0.005106682261177971	56.54894564800528	Multimorbidity_0	['Health_vs_Peers', 'BMI']	{'Health_vs_Peers', 'BMI'}
Health_vs_Peers-BMI (syn)	Memory_Complaints	0.00288777497628973	0.005106682261177844	56.54894564800419	Multimorbidity_0	['Health_vs_Peers', 'BMI']	{'Health_vs_Peers', 'BMI'}
WHR_Obesity-MAP_NormalElevated_vs_H (syn)	grip_category	0.006070317941024262	0.0108060389823257	56.17523637433515	Multimorbidity_0	['WHR_Obesity', 'MAP_NormalElevated_vs_H']	{'WHR_Obesity', 'MAP_NormalElevated_vs_H'}
Health_vs_Peers-Memory_Complaints (syn)	BMI	0.004107565851027558	0.007328742072118125	56.04735179117042	Multimorbidity_0	['Health_vs_Peers', 'Memory_Complaints']	{'Health_vs_Peers', 'Memory_Complaints'}
Health_vs_Peers-Memory_Problems (syn)	BMI	0.004107565851027558	0.007328742072118125	56.04735179117042	Multimorbidity_0	['Health_vs_Peers', 'Memory_Problems']	{'Memory_Problems', 'Health_vs_Peers'}
Alcohol_Use-grip_category (syn)	WHR_Obesity	0.0060684738877433185	0.010878329497293612	55.784979571110405	Multimorbidity_0	['Alcohol_Use', 'grip_category']	{'Alcohol_Use', 'grip_category'}
MMSE_Spell-WHR_Obesity (syn)	Anxiety	0.0024342540178625884	0.004368010476865034	55.72912498162499	Multimorbidity_0	['MMSE_Spell', 'WHR_Obesity']	{'WHR_Obesity', 'MMSE_Spell'}
Anxiety-Pain (syn)	MMSE_Spell	0.0020722384497186253	0.0037299278028094787	55.557065961377624	Multimorbidity_0	['Anxiety', 'Pain']	{'Pain', 'Anxiety'}
Sleep-Physical_Activity (syn)	MAP_NormalElevated_vs_H	0.0038159471942497765	0.006886726835066529	55.41017214185631	Multimorbidity_0	['Sleep', 'Physical_Activity']	{'Physical_Activity', 'Sleep'}
Hearing-WHR_Obesity (syn)	Depression	0.0017331434924528425	0.003135302508790754	55.27834993891207	Multimorbidity_0	['Hearing', 'WHR_Obesity']	{'Hearing', 'WHR_Obesity'}
MMSE_Spell-Hearing (syn)	BMI	0.0008268843187613189	0.001498992913795536	55.16265695129942	Multimorbidity_0	['MMSE_Spell', 'Hearing']	{'Hearing', 'MMSE_Spell'}
Alcohol_Use-MAP_NormalElevated_vs_H (syn)	BMI	0.0043079738532385455	0.007812277288828157	55.143637302776064	Multimorbidity_0	['Alcohol_Use', 'MAP_NormalElevated_vs_H']	{'Alcohol_Use', 'MAP_NormalElevated_vs_H'}
Sleep-Alcohol_Use (syn)	WHR_Obesity	0.004728057766068522	0.008583429896975038	55.083548451124166	Multimorbidity_0	['Sleep', 'Alcohol_Use']	{'Alcohol_Use', 'Sleep'}
Hearing-BMI (syn)	Depression	0.0013963450626706727	0.0025356748674313302	55.06798527703938	Multimorbidity_0	['Hearing', 'BMI']	{'Hearing', 'BMI'}
BMI-grip_category (syn)	Health_vs_Peers	0.0038554915761067473	0.007013373808147707	54.97342194462349	Multimorbidity_0	['BMI', 'grip_category']	{'grip_category', 'BMI'}
Health_vs_Peers-MAP_NormalElevated_vs_H (syn)	grip_category	0.0020773162472238343	0.0037807003473195	54.9452761760567	Multimorbidity_0	['Health_vs_Peers', 'MAP_NormalElevated_vs_H']	{'Health_vs_Peers', 'MAP_NormalElevated_vs_H'}
Sleep-BMI (syn)	Alcohol_Use	0.004682440589986163	0.008536848595128405	54.84975559550419	Multimorbidity_0	['Sleep', 'BMI']	{'Sleep', 'BMI'}
MMSE_Spell-Alcohol_Use (syn)	Sleep	0.002176310347187554	0.003968886999596323	54.83427337207907	Multimorbidity_0	['MMSE_Spell', 'Alcohol_Use']	{'Alcohol_Use', 'MMSE_Spell'}
Sleep-WHR_Obesity (syn)	Alcohol_Use	0.004400057546257323	0.008048186414204071	54.6714168858186	Multimorbidity_0	['Sleep', 'WHR_Obesity']	{'WHR_Obesity', 'Sleep'}
Hearing-MAP_NormalElevated_vs_H (syn)	Alcohol_Use	0.004556215106655273	0.008334904940636776	54.66427198757211	Multimorbidity_0	['Hearing', 'MAP_NormalElevated_vs_H']	{'Hearing', 'MAP_NormalElevated_vs_H'}
Hearing-MAP_NormalElevated_vs_H (syn)	Depression	0.000943403683803444	0.0017321724645750101	54.463611626277	Multimorbidity_0	['Hearing', 'MAP_NormalElevated_vs_H']	{'Hearing', 'MAP_NormalElevated_vs_H'}
Memory_Problems-grip_category (syn)	Health_vs_Peers	0.0021020389806446988	0.003865426305593124	54.38052143441795	Multimorbidity_0	['Memory_Problems', 'grip_category']	{'Memory_Problems', 'grip_category'}
Memory_Complaints-grip_category (syn)	Health_vs_Peers	0.0021020389806446988	0.003865426305593124	54.38052143441795	Multimorbidity_0	['Memory_Complaints', 'grip_category']	{'grip_category', 'Memory_Complaints'}
grip_category-functionality_state (syn)	BMI	0.018679128119707275	0.03440664755763399	54.28930002092818	Multimorbidity_0	['grip_category', 'functionality_state']	{'grip_category', 'functionality_state'}
Hearing-functionality_state (syn)	WHR_Obesity	0.0015756537988813118	0.0029027130816473455	54.282106242036775	Multimorbidity_0	['Hearing', 'functionality_state']	{'Hearing', 'functionality_state'}
Sleep-MAP_NormalElevated_vs_H (syn)	BMI	0.0036664595194556495	0.006758417915577103	54.250263379022925	Multimorbidity_0	['Sleep', 'MAP_NormalElevated_vs_H']	{'Sleep', 'MAP_NormalElevated_vs_H'}
BMI-WHR_Obesity (syn)	Sleep	0.002559370944028814	0.004718859178281149	54.23706975212319	Multimorbidity_0	['BMI', 'WHR_Obesity']	{'WHR_Obesity', 'BMI'}
MMSE_Spell-MAP_NormalElevated_vs_H (syn)	Sleep	0.002029790509178967	0.0037506727952736855	54.11803748214869	Multimorbidity_0	['MMSE_Spell', 'MAP_NormalElevated_vs_H']	{'MMSE_Spell', 'MAP_NormalElevated_vs_H'}
Memory_Complaints-MAP_NormalElevated_vs_H (syn)	BMI	0.0038121800449710717	0.007065209362168612	53.95707118579926	Multimorbidity_0	['Memory_Complaints', 'MAP_NormalElevated_vs_H']	{'Memory_Complaints', 'MAP_NormalElevated_vs_H'}
Memory_Problems-MAP_NormalElevated_vs_H (syn)	BMI	0.0038121800449710717	0.007065209362168612	53.95707118579926	Multimorbidity_0	['Memory_Problems', 'MAP_NormalElevated_vs_H']	{'Memory_Problems', 'MAP_NormalElevated_vs_H'}
Sleep-BMI (syn)	grip_category	0.02044829787559108	0.0381822591911774	53.554447297649624	Multimorbidity_0	['Sleep', 'BMI']	{'Sleep', 'BMI'}
Physical_Activity-Memory_Complaints (syn)	WHR_Obesity	0.0007758223271952571	0.0014487840236946294	53.549895257457834	Multimorbidity_0	['Physical_Activity', 'Memory_Complaints']	{'Physical_Activity', 'Memory_Complaints'}
Physical_Activity-Memory_Problems (syn)	WHR_Obesity	0.0007758223271952571	0.0014487840236946294	53.549895257457834	Multimorbidity_0	['Physical_Activity', 'Memory_Problems']	{'Memory_Problems', 'Physical_Activity'}
Sleep-Hearing (syn)	BMI	0.0011880364038492986	0.0022204394217726583	53.50456275455808	Multimorbidity_0	['Sleep', 'Hearing']	{'Hearing', 'Sleep'}
Memory_Complaints-functionality_state (syn)	MAP_NormalElevated_vs_H	0.0010302148289338823	0.0019334315231941848	53.28426771649426	Multimorbidity_0	['Memory_Complaints', 'functionality_state']	{'functionality_state', 'Memory_Complaints'}
Memory_Problems-functionality_state (syn)	MAP_NormalElevated_vs_H	0.0010302148289338823	0.0019334315231941848	53.28426771649426	Multimorbidity_0	['Memory_Problems', 'functionality_state']	{'Memory_Problems', 'functionality_state'}
BMI-MAP_NormalElevated_vs_H (syn)	Alcohol_Use	0.004437854446704633	0.008331314059969985	53.26716067549878	Multimorbidity_0	['BMI', 'MAP_NormalElevated_vs_H']	{'BMI', 'MAP_NormalElevated_vs_H'}
Memory_Complaints-functionality_state (syn)	WHR_Obesity	0.000766736551918309	0.0014396982484176815	53.25675382053152	Multimorbidity_0	['Memory_Complaints', 'functionality_state']	{'functionality_state', 'Memory_Complaints'}
Memory_Problems-functionality_state (syn)	WHR_Obesity	0.000766736551918309	0.0014396982484176815	53.25675382053152	Multimorbidity_0	['Memory_Problems', 'functionality_state']	{'Memory_Problems', 'functionality_state'}
Pain-Hearing (syn)	MMSE_Spell	0.008471399769350185	0.015914732744392195	53.229921641852364	Multimorbidity_0	['Pain', 'Hearing']	{'Hearing', 'Pain'}
Health_vs_Peers-Alcohol_Use (syn)	MAP_NormalElevated_vs_H	0.0026231811595141476	0.004930747678682622	53.20047446059942	Multimorbidity_0	['Health_vs_Peers', 'Alcohol_Use']	{'Alcohol_Use', 'Health_vs_Peers'}
MMSE_Spell-MAP_NormalElevated_vs_H (syn)	Pain	0.001889308038398794	0.0035690778598442365	52.93546715961103	Multimorbidity_0	['MMSE_Spell', 'MAP_NormalElevated_vs_H']	{'MMSE_Spell', 'MAP_NormalElevated_vs_H'}
Depression-Hearing (syn)	BMI	0.001241145737478929	0.0023473661544296757	52.87397260699118	Multimorbidity_0	['Depression', 'Hearing']	{'Hearing', 'Depression'}
Sleep-Health_vs_Peers (syn)	Memory_Complaints	0.005724436859183027	0.01084401908112435	52.78888589515	Multimorbidity_0	['Sleep', 'Health_vs_Peers']	{'Health_vs_Peers', 'Sleep'}
Sleep-Health_vs_Peers (syn)	Memory_Problems	0.0057244368591825075	0.010844019081124309	52.78888589514541	Multimorbidity_0	['Sleep', 'Health_vs_Peers']	{'Health_vs_Peers', 'Sleep'}
Hearing-BMI (syn)	functionality_state	0.019545665852343026	0.03703890145119142	52.77064137039709	Multimorbidity_0	['Hearing', 'BMI']	{'Hearing', 'BMI'}
MMSE_Spell-Pain (syn)	Hearing	0.008629562397875122	0.016373499482276677	52.70444725158542	Multimorbidity_0	['MMSE_Spell', 'Pain']	{'Pain', 'MMSE_Spell'}
Pain-Hearing (syn)	Alcohol_Use	0.005523389136312977	0.010485011616030432	52.678903358278795	Multimorbidity_0	['Pain', 'Hearing']	{'Hearing', 'Pain'}
Hearing-Health_vs_Peers (syn)	Physical_Activity	0.01349126141781951	0.025731776801791603	52.430353029022726	Multimorbidity_0	['Hearing', 'Health_vs_Peers']	{'Hearing', 'Health_vs_Peers'}
MMSE_Spell-Hearing (syn)	Pain	0.004023212211286561	0.007705354772942361	52.21319887066356	Multimorbidity_0	['MMSE_Spell', 'Hearing']	{'Hearing', 'MMSE_Spell'}
Hearing-BMI (syn)	Alcohol_Use	0.004649411258248456	0.008955689312833602	51.915727487171736	Multimorbidity_0	['Hearing', 'BMI']	{'Hearing', 'BMI'}
Sleep-Physical_Activity (syn)	Health_vs_Peers	0.010137242594348455	0.019532977778291938	51.89809106123351	Multimorbidity_0	['Sleep', 'Physical_Activity']	{'Physical_Activity', 'Sleep'}
Hearing-Memory_Complaints (syn)	WHR_Obesity	0.0014229664769128889	0.0027500257596789223	51.74375083232044	Multimorbidity_0	['Hearing', 'Memory_Complaints']	{'Hearing', 'Memory_Complaints'}
Hearing-Memory_Problems (syn)	WHR_Obesity	0.0014229664769128889	0.0027500257596789223	51.74375083232044	Multimorbidity_0	['Hearing', 'Memory_Problems']	{'Hearing', 'Memory_Problems'}
MMSE_Spell-Pain (syn)	Memory_Complaints	0.007801049606799129	0.015098732797645377	51.66691610050673	Multimorbidity_0	['MMSE_Spell', 'Pain']	{'Pain', 'MMSE_Spell'}
MMSE_Spell-Pain (syn)	Memory_Problems	0.007801049606799122	0.015098732797645446	51.66691610050644	Multimorbidity_0	['MMSE_Spell', 'Pain']	{'Pain', 'MMSE_Spell'}
Hearing-MAP_NormalElevated_vs_H (syn)	grip_category	0.007215172863578951	0.01398989352508952	51.574179965267334	Multimorbidity_0	['Hearing', 'MAP_NormalElevated_vs_H']	{'Hearing', 'MAP_NormalElevated_vs_H'}
Depression-Sleep (syn)	MMSE_Spell	0.004651912878640548	0.009033267929954514	51.497563392476195	Multimorbidity_0	['Depression', 'Sleep']	{'Sleep', 'Depression'}
Pain-Memory_Complaints (syn)	MMSE_Spell	0.007720460126121673	0.014998870449813809	51.4736103092184	Multimorbidity_0	['Pain', 'Memory_Complaints']	{'Pain', 'Memory_Complaints'}
Pain-Memory_Problems (syn)	MMSE_Spell	0.007720460126121673	0.014998870449813809	51.4736103092184	Multimorbidity_0	['Pain', 'Memory_Problems']	{'Memory_Problems', 'Pain'}
BMI-MAP_NormalElevated_vs_H (syn)	Depression	0.0012217914054748762	0.0023883543305693034	51.15620366026854	Multimorbidity_0	['BMI', 'MAP_NormalElevated_vs_H']	{'BMI', 'MAP_NormalElevated_vs_H'}
Alcohol_Use-grip_category (syn)	Anxiety	0.007104254939593289	0.0139058685321176	51.08817851387701	Multimorbidity_0	['Alcohol_Use', 'grip_category']	{'Alcohol_Use', 'grip_category'}
Anxiety-Alcohol_Use (syn)	Hearing	0.0036439804676196464	0.00715469084740588	50.93134763385153	Multimorbidity_0	['Anxiety', 'Alcohol_Use']	{'Alcohol_Use', 'Anxiety'}
Depression-BMI (syn)	Alcohol_Use	0.003995297300047435	0.007846517345458652	50.918096833875005	Multimorbidity_0	['Depression', 'BMI']	{'BMI', 'Depression'}
MMSE_Spell-Memory_Problems (syn)	BMI	0.002611969408349727	0.0051305075668592	50.91054587311964	Multimorbidity_0	['MMSE_Spell', 'Memory_Problems']	{'Memory_Problems', 'MMSE_Spell'}
MMSE_Spell-Memory_Complaints (syn)	BMI	0.002611969408349727	0.0051305075668592	50.91054587311964	Multimorbidity_0	['MMSE_Spell', 'Memory_Complaints']	{'MMSE_Spell', 'Memory_Complaints'}
Sleep-MAP_NormalElevated_vs_H (syn)	Alcohol_Use	0.0024237908900279163	0.004776888014930228	50.73995627388218	Multimorbidity_0	['Sleep', 'MAP_NormalElevated_vs_H']	{'Sleep', 'MAP_NormalElevated_vs_H'}
Hearing-Memory_Problems (syn)	Pain	0.003783094514416741	0.007465237076072541	50.67614699796012	Multimorbidity_0	['Hearing', 'Memory_Problems']	{'Hearing', 'Memory_Problems'}
Hearing-Memory_Complaints (syn)	Pain	0.003783094514416741	0.007465237076072541	50.67614699796012	Multimorbidity_0	['Hearing', 'Memory_Complaints']	{'Hearing', 'Memory_Complaints'}
Health_vs_Peers-Memory_Problems (syn)	Sleep	0.008842886618904124	0.017454700699642604	50.66192065433231	Multimorbidity_0	['Health_vs_Peers', 'Memory_Problems']	{'Memory_Problems', 'Health_vs_Peers'}
Health_vs_Peers-Memory_Complaints (syn)	Sleep	0.008842886618904124	0.017454700699642604	50.66192065433231	Multimorbidity_0	['Health_vs_Peers', 'Memory_Complaints']	{'Health_vs_Peers', 'Memory_Complaints'}
Anxiety-BMI (syn)	functionality_state	0.016359173693160124	0.032398586745762764	50.49347930369108	Multimorbidity_0	['Anxiety', 'BMI']	{'BMI', 'Anxiety'}
General_Health-Physical_Activity (syn)	BMI	0.007231247749953091	0.014323959067395668	50.483582897223755	Multimorbidity_0	['General_Health', 'Physical_Activity']	{'General_Health', 'Physical_Activity'}
Depression-Sleep (syn)	WHR_Obesity	0.0013079940418615917	0.002599484168154832	50.31744597198424	Multimorbidity_0	['Depression', 'Sleep']	{'Sleep', 'Depression'}
Depression-Memory_Complaints (syn)	WHR_Obesity	0.0013830775742711163	0.0027511183965392323	50.273284349047195	Multimorbidity_0	['Depression', 'Memory_Complaints']	{'Memory_Complaints', 'Depression'}
Depression-Memory_Problems (syn)	WHR_Obesity	0.0013830775742711163	0.0027511183965392323	50.273284349047195	Multimorbidity_0	['Depression', 'Memory_Problems']	{'Memory_Problems', 'Depression'}
Anxiety-Sleep (syn)	WHR_Obesity	0.0019998885713411346	0.003983905717754163	50.19919428385787	Multimorbidity_0	['Anxiety', 'Sleep']	{'Sleep', 'Anxiety'}
Hearing-WHR_Obesity (syn)	Alcohol_Use	0.0037250970957549887	0.007430996261270995	50.129174672977825	Multimorbidity_0	['Hearing', 'WHR_Obesity']	{'Hearing', 'WHR_Obesity'}
Hearing-Health_vs_Peers (syn)	functionality_state	0.019088833681202986	0.038099779798370856	50.1022152417249	Multimorbidity_0	['Hearing', 'Health_vs_Peers']	{'Hearing', 'Health_vs_Peers'}
Sleep-MMSE_Spell (syn)	Hearing	0.0077555718311701485	0.0154995089155717	50.037532630330325	Multimorbidity_0	['Sleep', 'MMSE_Spell']	{'MMSE_Spell', 'Sleep'}
Anxiety-Sleep (syn)	Alcohol_Use	0.0067354650549980395	0.013485543440566801	49.94581853287884	Multimorbidity_0	['Anxiety', 'Sleep']	{'Sleep', 'Anxiety'}
Hearing-BMI (syn)	Physical_Activity	0.012137960539525745	0.024306940142179875	49.93619299067068	Multimorbidity_0	['Hearing', 'BMI']	{'Hearing', 'BMI'}
Sleep-MMSE_Spell (syn)	Memory_Complaints	0.0073250027395463015	0.014674782854047882	49.91557839321471	Multimorbidity_0	['Sleep', 'MMSE_Spell']	{'MMSE_Spell', 'Sleep'}
Sleep-MMSE_Spell (syn)	Memory_Problems	0.007325002739545907	0.014674782854047505	49.9155783932133	Multimorbidity_0	['Sleep', 'MMSE_Spell']	{'MMSE_Spell', 'Sleep'}
Sleep-Health_vs_Peers (syn)	MAP_NormalElevated_vs_H	0.0016878490976462166	0.003381948877613967	49.90758756936114	Multimorbidity_0	['Sleep', 'Health_vs_Peers']	{'Health_vs_Peers', 'Sleep'}
Pain-WHR_Obesity (syn)	Hearing	0.0032492064939519697	0.0065136282635450005	49.883204298545735	Multimorbidity_0	['Pain', 'WHR_Obesity']	{'WHR_Obesity', 'Pain'}
Sleep-Health_vs_Peers (syn)	Pain	0.037395083996215016	0.07499607621533336	49.86272066933735	Multimorbidity_0	['Sleep', 'Health_vs_Peers']	{'Health_vs_Peers', 'Sleep'}
Depression-Memory_Problems (syn)	grip_category	0.002579734014683425	0.005208928840007435	49.52523050170412	Multimorbidity_0	['Depression', 'Memory_Problems']	{'Memory_Problems', 'Depression'}
Depression-Memory_Complaints (syn)	grip_category	0.002579734014683425	0.005208928840007435	49.52523050170412	Multimorbidity_0	['Depression', 'Memory_Complaints']	{'Memory_Complaints', 'Depression'}
Sleep-Health_vs_Peers (syn)	Physical_Activity	0.010982393278460421	0.02222173828461269	49.42184602212292	Multimorbidity_0	['Sleep', 'Health_vs_Peers']	{'Health_vs_Peers', 'Sleep'}
Sleep-Alcohol_Use (syn)	Health_vs_Peers	0.013592608503334293	0.027531125718430523	49.37178610983863	Multimorbidity_0	['Sleep', 'Alcohol_Use']	{'Alcohol_Use', 'Sleep'}
Depression-Pain (syn)	MMSE_Spell	0.0042515579758564265	0.008619432506532076	49.325265586040175	Multimorbidity_0	['Depression', 'Pain']	{'Pain', 'Depression'}
Health_vs_Peers-MAP_NormalElevated_vs_H (syn)	BMI	0.0031032669803446444	0.0063244432014352165	49.067829080043204	Multimorbidity_0	['Health_vs_Peers', 'MAP_NormalElevated_vs_H']	{'Health_vs_Peers', 'MAP_NormalElevated_vs_H'}
Sleep-Hearing (syn)	MMSE_Spell	0.007108461966342826	0.014510560223186968	48.98819795381814	Multimorbidity_0	['Sleep', 'Hearing']	{'Hearing', 'Sleep'}
Hearing-General_Health (syn)	Memory_Complaints	0.014000881295272109	0.028593683474393436	48.96494468021355	Multimorbidity_0	['Hearing', 'General_Health']	{'Hearing', 'General_Health'}
Hearing-General_Health (syn)	Memory_Problems	0.014000881295271933	0.028593683474393346	48.964944680213094	Multimorbidity_0	['Hearing', 'General_Health']	{'Hearing', 'General_Health'}
Hearing-Alcohol_Use (syn)	Pain	0.0053893477950546454	0.011014841486232007	48.92805585800809	Multimorbidity_0	['Hearing', 'Alcohol_Use']	{'Hearing', 'Alcohol_Use'}
Hearing-General_Health (syn)	MAP_NormalElevated_vs_H	0.0004595375021296678	0.0009395357007478584	48.911127247626865	Multimorbidity_0	['Hearing', 'General_Health']	{'Hearing', 'General_Health'}
Sleep-Physical_Activity (syn)	Depression	0.019667280993900856	0.04027523597699019	48.83219307550936	Multimorbidity_0	['Sleep', 'Physical_Activity']	{'Physical_Activity', 'Sleep'}
Pain-General_Health (syn)	MMSE_Spell	0.0034506469692415576	0.007066645349905856	48.83005723907636	Multimorbidity_0	['Pain', 'General_Health']	{'General_Health', 'Pain'}
MMSE_Spell-General_Health (syn)	MAP_NormalElevated_vs_H	0.00045081294194722566	0.0009308111405654164	48.43226754606543	Multimorbidity_0	['MMSE_Spell', 'General_Health']	{'General_Health', 'MMSE_Spell'}
Depression-Sleep (syn)	Hearing	0.000754663973469201	0.001562041011284013	48.31268628784976	Multimorbidity_0	['Depression', 'Sleep']	{'Sleep', 'Depression'}
MMSE_Spell-BMI (syn)	grip_category	0.02128280887789909	0.0440744118966515	48.28835590093495	Multimorbidity_0	['MMSE_Spell', 'BMI']	{'MMSE_Spell', 'BMI'}
BMI-WHR_Obesity (syn)	Hearing	0.0012436976793509043	0.0025760012363867796	48.28016624306334	Multimorbidity_0	['BMI', 'WHR_Obesity']	{'WHR_Obesity', 'BMI'}
General_Health-Alcohol_Use (syn)	MAP_NormalElevated_vs_H	0.002100362312477521	0.004353385628980262	48.24664046519376	Multimorbidity_0	['General_Health', 'Alcohol_Use']	{'General_Health', 'Alcohol_Use'}
Depression-Sleep (syn)	Health_vs_Peers	0.009780537540621671	0.020278822220302334	48.23030368514101	Multimorbidity_0	['Depression', 'Sleep']	{'Sleep', 'Depression'}
Anxiety-Depression (syn)	MMSE_Spell	0.00405537112480936	0.008414056910620435	48.19757184777974	Multimorbidity_0	['Anxiety', 'Depression']	{'Depression', 'Anxiety'}
Health_vs_Peers-grip_category (syn)	Memory_Problems	0.00250472331501135	0.005197941715048613	48.18682956293835	Multimorbidity_0	['Health_vs_Peers', 'grip_category']	{'grip_category', 'Health_vs_Peers'}
Health_vs_Peers-grip_category (syn)	Memory_Complaints	0.0025047233150112804	0.005197941715048598	48.186829562937156	Multimorbidity_0	['Health_vs_Peers', 'grip_category']	{'grip_category', 'Health_vs_Peers'}
Pain-Memory_Problems (syn)	WHR_Obesity	0.0006351403277476426	0.0013277511288524143	47.83579647916393	Multimorbidity_0	['Pain', 'Memory_Problems']	{'Memory_Problems', 'Pain'}
Pain-Memory_Complaints (syn)	WHR_Obesity	0.0006351403277476426	0.0013277511288524143	47.83579647916393	Multimorbidity_0	['Pain', 'Memory_Complaints']	{'Pain', 'Memory_Complaints'}
Depression-BMI (syn)	Pain	0.015283755370223624	0.031958883145730844	47.823183621688194	Multimorbidity_0	['Depression', 'BMI']	{'BMI', 'Depression'}
MMSE_Spell-grip_category (syn)	Alcohol_Use	0.024718445596968536	0.05173241812880334	47.78134580027666	Multimorbidity_0	['MMSE_Spell', 'grip_category']	{'MMSE_Spell', 'grip_category'}
MMSE_Spell-General_Health (syn)	Alcohol_Use	0.01732918675600414	0.036375313483632044	47.63996539521737	Multimorbidity_0	['MMSE_Spell', 'General_Health']	{'General_Health', 'MMSE_Spell'}
WHR_Obesity-MAP_NormalElevated_vs_H (syn)	Memory_Complaints	0.0006078613411199697	0.0012772250798190274	47.59234301961083	Multimorbidity_0	['WHR_Obesity', 'MAP_NormalElevated_vs_H']	{'WHR_Obesity', 'MAP_NormalElevated_vs_H'}
WHR_Obesity-MAP_NormalElevated_vs_H (syn)	Memory_Problems	0.0006078613411199328	0.0012772250798189634	47.592343019610325	Multimorbidity_0	['WHR_Obesity', 'MAP_NormalElevated_vs_H']	{'WHR_Obesity', 'MAP_NormalElevated_vs_H'}
Hearing-BMI (syn)	General_Health	0.0052466604013712385	0.011045771962912086	47.49926414367167	Multimorbidity_0	['Hearing', 'BMI']	{'Hearing', 'BMI'}
Anxiety-Sleep (syn)	Physical_Activity	0.010130623550086995	0.021333085751468764	47.48784900651098	Multimorbidity_0	['Anxiety', 'Sleep']	{'Sleep', 'Anxiety'}
Sleep-Health_vs_Peers (syn)	functionality_state	0.022209375310119964	0.04689527541064159	47.35951567752208	Multimorbidity_0	['Sleep', 'Health_vs_Peers']	{'Health_vs_Peers', 'Sleep'}
Anxiety-WHR_Obesity (syn)	grip_category	0.004252520393617824	0.008988241434919261	47.312040118290646	Multimorbidity_0	['Anxiety', 'WHR_Obesity']	{'WHR_Obesity', 'Anxiety'}
Anxiety-Hearing (syn)	functionality_state	0.015608055261339427	0.03310129086018782	47.15240661539223	Multimorbidity_0	['Anxiety', 'Hearing']	{'Hearing', 'Anxiety'}
MMSE_Spell-BMI (syn)	Anxiety	0.0014371913892620766	0.003055519932513311	47.03590292339929	Multimorbidity_0	['MMSE_Spell', 'BMI']	{'MMSE_Spell', 'BMI'}
Depression-Pain (syn)	Alcohol_Use	0.0043956486795147095	0.009357271159232171	46.975753985475	Multimorbidity_0	['Depression', 'Pain']	{'Pain', 'Depression'}
BMI-MAP_NormalElevated_vs_H (syn)	Memory_Problems	0.001985622415610484	0.004233855031334539	46.89868691570676	Multimorbidity_0	['BMI', 'MAP_NormalElevated_vs_H']	{'BMI', 'MAP_NormalElevated_vs_H'}
BMI-MAP_NormalElevated_vs_H (syn)	Memory_Complaints	0.001985622415610368	0.004233855031334479	46.89868691570469	Multimorbidity_0	['BMI', 'MAP_NormalElevated_vs_H']	{'BMI', 'MAP_NormalElevated_vs_H'}
Memory_Complaints-MAP_NormalElevated_vs_H (syn)	Physical_Activity	0.0027621253104099823	0.005919592095498821	46.66073719015649	Multimorbidity_0	['Memory_Complaints', 'MAP_NormalElevated_vs_H']	{'Memory_Complaints', 'MAP_NormalElevated_vs_H'}
Memory_Problems-MAP_NormalElevated_vs_H (syn)	Physical_Activity	0.0027621253104099823	0.005919592095498821	46.66073719015649	Multimorbidity_0	['Memory_Problems', 'MAP_NormalElevated_vs_H']	{'Memory_Problems', 'MAP_NormalElevated_vs_H'}
Alcohol_Use-grip_category (syn)	MMSE_Spell	0.020332869136600557	0.04359452843400109	46.640874134888335	Multimorbidity_0	['Alcohol_Use', 'grip_category']	{'Alcohol_Use', 'grip_category'}
Anxiety-Hearing (syn)	Physical_Activity	0.01070211530583348	0.02304308824102423	46.44392797481119	Multimorbidity_0	['Anxiety', 'Hearing']	{'Hearing', 'Anxiety'}
Alcohol_Use-Memory_Complaints (syn)	Sleep	0.0041430726882291805	0.008929722363800359	46.39643338772236	Multimorbidity_0	['Alcohol_Use', 'Memory_Complaints']	{'Alcohol_Use', 'Memory_Complaints'}
Alcohol_Use-Memory_Problems (syn)	Sleep	0.0041430726882291805	0.008929722363800359	46.39643338772236	Multimorbidity_0	['Alcohol_Use', 'Memory_Problems']	{'Memory_Problems', 'Alcohol_Use'}
Sleep-MAP_NormalElevated_vs_H (syn)	MMSE_Spell	0.0016509397413619075	0.0035630539482365328	46.33496335858202	Multimorbidity_0	['Sleep', 'MAP_NormalElevated_vs_H']	{'Sleep', 'MAP_NormalElevated_vs_H'}
Depression-Hearing (syn)	MMSE_Spell	0.006390230945332121	0.01379232920217626	46.331775087878704	Multimorbidity_0	['Depression', 'Hearing']	{'Hearing', 'Depression'}
Memory_Complaints-functionality_state (syn)	Anxiety	0.014018937776617198	0.030279611144326063	46.2982754626429	Multimorbidity_0	['Memory_Complaints', 'functionality_state']	{'functionality_state', 'Memory_Complaints'}
Memory_Problems-functionality_state (syn)	Anxiety	0.014018937776617198	0.030279611144326063	46.2982754626429	Multimorbidity_0	['Memory_Problems', 'functionality_state']	{'Memory_Problems', 'functionality_state'}
Depression-WHR_Obesity (syn)	Alcohol_Use	0.0031992742814275377	0.006938871458985873	46.10655061615908	Multimorbidity_0	['Depression', 'WHR_Obesity']	{'WHR_Obesity', 'Depression'}
Anxiety-Hearing (syn)	WHR_Obesity	0.0016955101006673123	0.003680505379810876	46.0673175474189	Multimorbidity_0	['Anxiety', 'Hearing']	{'Hearing', 'Anxiety'}
Physical_Activity-Alcohol_Use (syn)	Health_vs_Peers	0.011902197025931155	0.025840714241027393	46.05986086496787	Multimorbidity_0	['Physical_Activity', 'Alcohol_Use']	{'Alcohol_Use', 'Physical_Activity'}
Sleep-Memory_Problems (syn)	General_Health	0.01170440284815275	0.02542235053580419	46.03981379168133	Multimorbidity_0	['Sleep', 'Memory_Problems']	{'Memory_Problems', 'Sleep'}
Sleep-Memory_Complaints (syn)	General_Health	0.01170440284815275	0.02542235053580419	46.03981379168133	Multimorbidity_0	['Sleep', 'Memory_Complaints']	{'Sleep', 'Memory_Complaints'}
General_Health-grip_category (syn)	functionality_state	0.06057631851195456	0.13166978888589245	46.00623956680841	Multimorbidity_0	['General_Health', 'grip_category']	{'General_Health', 'grip_category'}
BMI-Memory_Problems (syn)	General_Health	0.00852719726222375	0.01857291525143204	45.91200221821004	Multimorbidity_0	['BMI', 'Memory_Problems']	{'Memory_Problems', 'BMI'}
BMI-Memory_Complaints (syn)	General_Health	0.00852719726222375	0.01857291525143204	45.91200221821004	Multimorbidity_0	['BMI', 'Memory_Complaints']	{'Memory_Complaints', 'BMI'}
Health_vs_Peers-Alcohol_Use (syn)	BMI	0.0031664140732121154	0.00690545298553435	45.85382131838663	Multimorbidity_0	['Health_vs_Peers', 'Alcohol_Use']	{'Alcohol_Use', 'Health_vs_Peers'}
General_Health-Memory_Complaints (syn)	BMI	0.005028562750163845	0.01097653688700104	45.811924124437816	Multimorbidity_0	['General_Health', 'Memory_Complaints']	{'General_Health', 'Memory_Complaints'}
General_Health-Memory_Problems (syn)	BMI	0.005028562750163845	0.01097653688700104	45.811924124437816	Multimorbidity_0	['General_Health', 'Memory_Problems']	{'General_Health', 'Memory_Problems'}
MMSE_Spell-General_Health (syn)	Hearing	0.006542153157604853	0.01428609024200641	45.79386694876457	Multimorbidity_0	['MMSE_Spell', 'General_Health']	{'General_Health', 'MMSE_Spell'}
Health_vs_Peers-Physical_Activity (syn)	Sleep	0.010033994317119108	0.021951264679976826	45.71032450021782	Multimorbidity_0	['Health_vs_Peers', 'Physical_Activity']	{'Physical_Activity', 'Health_vs_Peers'}
Depression-grip_category (syn)	Sleep	0.015518219180632661	0.03396243384636617	45.69230594848267	Multimorbidity_0	['Depression', 'grip_category']	{'grip_category', 'Depression'}
Anxiety-Sleep (syn)	BMI	0.0016312113078110638	0.003571456059544097	45.6735650842444	Multimorbidity_0	['Anxiety', 'Sleep']	{'Sleep', 'Anxiety'}
Health_vs_Peers-WHR_Obesity (syn)	Hearing	0.0020405407698437703	0.004471324367627208	45.63616061088007	Multimorbidity_0	['Health_vs_Peers', 'WHR_Obesity']	{'WHR_Obesity', 'Health_vs_Peers'}
Physical_Activity-grip_category (syn)	Alcohol_Use	0.02255255780275251	0.0495665303345873	45.499569266835366	Multimorbidity_0	['Physical_Activity', 'grip_category']	{'Physical_Activity', 'grip_category'}
Physical_Activity-Memory_Problems (syn)	Hearing	0.012243323056040093	0.0269623848017966	45.408902610218206	Multimorbidity_0	['Physical_Activity', 'Memory_Problems']	{'Memory_Problems', 'Physical_Activity'}
Physical_Activity-Memory_Complaints (syn)	Hearing	0.012243323056040093	0.0269623848017966	45.408902610218206	Multimorbidity_0	['Physical_Activity', 'Memory_Complaints']	{'Physical_Activity', 'Memory_Complaints'}
Sleep-Pain (syn)	grip_category	0.01436220244665068	0.03166861205125817	45.35153742577765	Multimorbidity_0	['Sleep', 'Pain']	{'Pain', 'Sleep'}
Anxiety-Alcohol_Use (syn)	Health_vs_Peers	0.011768496374042254	0.025963317385807483	45.327398649277974	Multimorbidity_0	['Anxiety', 'Alcohol_Use']	{'Alcohol_Use', 'Anxiety'}
Anxiety-MMSE_Spell (syn)	Hearing	0.006412994533540694	0.01415693161794225	45.29932549376007	Multimorbidity_0	['Anxiety', 'MMSE_Spell']	{'MMSE_Spell', 'Anxiety'}
MMSE_Spell-Pain (syn)	Physical_Activity	0.03954742883492314	0.08734259737994614	45.278512456973516	Multimorbidity_0	['MMSE_Spell', 'Pain']	{'Pain', 'MMSE_Spell'}
Pain-MAP_NormalElevated_vs_H (syn)	Alcohol_Use	0.004115772915155834	0.00909595901106727	45.248366996246084	Multimorbidity_0	['Pain', 'MAP_NormalElevated_vs_H']	{'Pain', 'MAP_NormalElevated_vs_H'}
Hearing-Alcohol_Use (syn)	Anxiety	0.005599015801915159	0.01240062939443947	45.151061481006735	Multimorbidity_0	['Hearing', 'Alcohol_Use']	{'Hearing', 'Alcohol_Use'}
Anxiety-Health_vs_Peers (syn)	Hearing	0.002712192519390931	0.006019627315495596	45.05582118695725	Multimorbidity_0	['Anxiety', 'Health_vs_Peers']	{'Health_vs_Peers', 'Anxiety'}
Pain-Health_vs_Peers (syn)	Alcohol_Use	0.011521528587649175	0.025609042485457645	44.990079555656145	Multimorbidity_0	['Pain', 'Health_vs_Peers']	{'Pain', 'Health_vs_Peers'}
Hearing-WHR_Obesity (syn)	grip_category	0.0053165075547934645	0.011843739584294757	44.888757617090405	Multimorbidity_0	['Hearing', 'WHR_Obesity']	{'Hearing', 'WHR_Obesity'}
Depression-MMSE_Spell (syn)	Memory_Problems	0.006591119548637773	0.014685007890129116	44.88332316844142	Multimorbidity_0	['Depression', 'MMSE_Spell']	{'MMSE_Spell', 'Depression'}
Depression-MMSE_Spell (syn)	Memory_Complaints	0.006591119548637662	0.014685007890128932	44.88332316844123	Multimorbidity_0	['Depression', 'MMSE_Spell']	{'MMSE_Spell', 'Depression'}
Depression-Alcohol_Use (syn)	General_Health	0.01924843859957113	0.043063318523667335	44.69799183960313	Multimorbidity_0	['Depression', 'Alcohol_Use']	{'Alcohol_Use', 'Depression'}
grip_category-MAP_NormalElevated_vs_H (syn)	Depression	0.0004325674626393509	0.0009705702678295355	44.56838180368865	Multimorbidity_0	['grip_category', 'MAP_NormalElevated_vs_H']	{'grip_category', 'MAP_NormalElevated_vs_H'}
General_Health-BMI (syn)	grip_category	0.012271433984028789	0.027535400772408618	44.566026423429335	Multimorbidity_0	['General_Health', 'BMI']	{'General_Health', 'BMI'}
Pain-Health_vs_Peers (syn)	Hearing	0.0026339566158747395	0.0059133698163861236	44.54239625899884	Multimorbidity_0	['Pain', 'Health_vs_Peers']	{'Pain', 'Health_vs_Peers'}
Health_vs_Peers-BMI (syn)	Physical_Activity	0.007492847672883126	0.01683883408945846	44.49742561198961	Multimorbidity_0	['Health_vs_Peers', 'BMI']	{'Health_vs_Peers', 'BMI'}
Alcohol_Use-grip_category (syn)	Pain	0.010708352475762448	0.024132076652199186	44.37393693918415	Multimorbidity_0	['Alcohol_Use', 'grip_category']	{'Alcohol_Use', 'grip_category'}
MMSE_Spell-Alcohol_Use (syn)	MAP_NormalElevated_vs_H	0.0018264791579926107	0.004126129825220168	44.266158249035485	Multimorbidity_0	['MMSE_Spell', 'Alcohol_Use']	{'Alcohol_Use', 'MMSE_Spell'}
Sleep-grip_category (syn)	Memory_Complaints	0.0038817067784849895	0.008787816738546613	44.17145798521706	Multimorbidity_0	['Sleep', 'grip_category']	{'grip_category', 'Sleep'}
Sleep-grip_category (syn)	Memory_Problems	0.003881706778484817	0.00878781673854671	44.17145798521461	Multimorbidity_0	['Sleep', 'grip_category']	{'grip_category', 'Sleep'}
Health_vs_Peers-functionality_state (syn)	MAP_NormalElevated_vs_H	0.0016273817511283858	0.003686190538489645	44.14806381102531	Multimorbidity_0	['Health_vs_Peers', 'functionality_state']	{'Health_vs_Peers', 'functionality_state'}
Alcohol_Use-Memory_Complaints (syn)	BMI	0.0028118314294710606	0.006370953315740117	44.13517553996405	Multimorbidity_0	['Alcohol_Use', 'Memory_Complaints']	{'Alcohol_Use', 'Memory_Complaints'}
Alcohol_Use-Memory_Problems (syn)	BMI	0.0028118314294710606	0.006370953315740117	44.13517553996405	Multimorbidity_0	['Alcohol_Use', 'Memory_Problems']	{'Memory_Problems', 'Alcohol_Use'}
Depression-Alcohol_Use (syn)	Physical_Activity	0.0168859882895544	0.0383194281345675	44.06638906576414	Multimorbidity_0	['Depression', 'Alcohol_Use']	{'Alcohol_Use', 'Depression'}
General_Health-grip_category (syn)	Alcohol_Use	0.02125655503091183	0.04827052756274662	44.036301453885166	Multimorbidity_0	['General_Health', 'grip_category']	{'General_Health', 'grip_category'}
Physical_Activity-BMI (syn)	Memory_Problems	0.0017246089482518398	0.003926782984156604	43.91913062703291	Multimorbidity_0	['Physical_Activity', 'BMI']	{'Physical_Activity', 'BMI'}
Physical_Activity-BMI (syn)	Memory_Complaints	0.0017246089482516125	0.0039267829841566435	43.919130627026675	Multimorbidity_0	['Physical_Activity', 'BMI']	{'Physical_Activity', 'BMI'}
Hearing-Memory_Complaints (syn)	MMSE_Spell	0.005903158906075779	0.01346393635875074	43.84422763732899	Multimorbidity_0	['Hearing', 'Memory_Complaints']	{'Hearing', 'Memory_Complaints'}
Hearing-Memory_Problems (syn)	MMSE_Spell	0.005903158906075779	0.01346393635875074	43.84422763732899	Multimorbidity_0	['Hearing', 'Memory_Problems']	{'Hearing', 'Memory_Problems'}
Memory_Complaints-MAP_NormalElevated_vs_H (syn)	grip_category	0.0020481776905425307	0.004677372515866541	43.78906498455534	Multimorbidity_0	['Memory_Complaints', 'MAP_NormalElevated_vs_H']	{'Memory_Complaints', 'MAP_NormalElevated_vs_H'}
Memory_Problems-MAP_NormalElevated_vs_H (syn)	grip_category	0.0020481776905425307	0.004677372515866541	43.78906498455534	Multimorbidity_0	['Memory_Problems', 'MAP_NormalElevated_vs_H']	{'Memory_Problems', 'MAP_NormalElevated_vs_H'}
Sleep-Health_vs_Peers (syn)	Depression	0.011572159685968367	0.026459598019871404	43.73520594408716	Multimorbidity_0	['Sleep', 'Health_vs_Peers']	{'Health_vs_Peers', 'Sleep'}
WHR_Obesity-MAP_NormalElevated_vs_H (syn)	General_Health	0.0005189204651755915	0.001186550729163384	43.73352545503665	Multimorbidity_0	['WHR_Obesity', 'MAP_NormalElevated_vs_H']	{'WHR_Obesity', 'MAP_NormalElevated_vs_H'}
MMSE_Spell-Health_vs_Peers (syn)	Alcohol_Use	0.014378628871860847	0.032919941084221756	43.67756562830667	Multimorbidity_0	['MMSE_Spell', 'Health_vs_Peers']	{'MMSE_Spell', 'Health_vs_Peers'}
Memory_Problems-grip_category (syn)	General_Health	0.009778866739869272	0.02244784123845922	43.56261538020605	Multimorbidity_0	['Memory_Problems', 'grip_category']	{'Memory_Problems', 'grip_category'}
Memory_Complaints-grip_category (syn)	General_Health	0.009778866739869272	0.02244784123845922	43.56261538020605	Multimorbidity_0	['Memory_Complaints', 'grip_category']	{'grip_category', 'Memory_Complaints'}
Pain-General_Health (syn)	Hearing	0.0027825552453108306	0.0063920265834377255	43.53165946650885	Multimorbidity_0	['Pain', 'General_Health']	{'General_Health', 'Pain'}
Hearing-Health_vs_Peers (syn)	WHR_Obesity	0.0011498663004274024	0.002647748190460858	43.428083704110115	Multimorbidity_0	['Hearing', 'Health_vs_Peers']	{'Hearing', 'Health_vs_Peers'}
MMSE_Spell-Alcohol_Use (syn)	grip_category	0.020445466922928084	0.04710759372960216	43.40163719735967	Multimorbidity_0	['MMSE_Spell', 'Alcohol_Use']	{'Alcohol_Use', 'MMSE_Spell'}
Physical_Activity-grip_category (syn)	WHR_Obesity	0.003777653266609268	0.008722581590711573	43.3088900037574	Multimorbidity_0	['Physical_Activity', 'grip_category']	{'Physical_Activity', 'grip_category'}
Depression-WHR_Obesity (syn)	Hearing	0.001014293261425748	0.0023465968184616234	43.224010765117114	Multimorbidity_0	['Depression', 'WHR_Obesity']	{'WHR_Obesity', 'Depression'}
Sleep-General_Health (syn)	Anxiety	0.027790967237043475	0.06430243154914005	43.21915449776664	Multimorbidity_0	['Sleep', 'General_Health']	{'General_Health', 'Sleep'}
Health_vs_Peers-BMI (syn)	functionality_state	0.014121706170025828	0.032781951418609574	43.07768622342981	Multimorbidity_0	['Health_vs_Peers', 'BMI']	{'Health_vs_Peers', 'BMI'}
WHR_Obesity-MAP_NormalElevated_vs_H (syn)	Alcohol_Use	0.0028225100206629903	0.006557426549521954	43.04295289237751	Multimorbidity_0	['WHR_Obesity', 'MAP_NormalElevated_vs_H']	{'WHR_Obesity', 'MAP_NormalElevated_vs_H'}
Sleep-Hearing (syn)	functionality_state	0.01866344058302838	0.04338754365036557	43.015665356457966	Multimorbidity_0	['Sleep', 'Hearing']	{'Hearing', 'Sleep'}
BMI-Memory_Problems (syn)	Health_vs_Peers	0.0023822343830439013	0.005540116615084859	42.99971550341476	Multimorbidity_0	['BMI', 'Memory_Problems']	{'Memory_Problems', 'BMI'}
BMI-Memory_Complaints (syn)	Health_vs_Peers	0.0023822343830439013	0.005540116615084859	42.99971550341476	Multimorbidity_0	['BMI', 'Memory_Complaints']	{'Memory_Complaints', 'BMI'}
Sleep-Pain (syn)	Depression	0.012310505761407029	0.028669070600031217	42.94002387853349	Multimorbidity_0	['Sleep', 'Pain']	{'Pain', 'Sleep'}
Anxiety-Physical_Activity (syn)	General_Health	0.0289739590074536	0.06755682182786757	42.888280152192834	Multimorbidity_0	['Anxiety', 'Physical_Activity']	{'Physical_Activity', 'Anxiety'}
Depression-Health_vs_Peers (syn)	functionality_state	0.017933176426796135	0.04194867451902219	42.75028146280068	Multimorbidity_0	['Depression', 'Health_vs_Peers']	{'Health_vs_Peers', 'Depression'}
Anxiety-Alcohol_Use (syn)	WHR_Obesity	0.0028741664896576825	0.006729538620564201	42.70971089867545	Multimorbidity_0	['Anxiety', 'Alcohol_Use']	{'Alcohol_Use', 'Anxiety'}
General_Health-Health_vs_Peers (syn)	BMI	0.004457331829388013	0.010437306690352387	42.70576655094461	Multimorbidity_0	['General_Health', 'Health_vs_Peers']	{'General_Health', 'Health_vs_Peers'}
BMI-Alcohol_Use (syn)	MAP_NormalElevated_vs_H	0.0025230392228792423	0.005916954077494331	42.640845100959126	Multimorbidity_0	['BMI', 'Alcohol_Use']	{'Alcohol_Use', 'BMI'}
Hearing-WHR_Obesity (syn)	Anxiety	0.00244027423279328	0.005739301148487211	42.5186650719051	Multimorbidity_0	['Hearing', 'WHR_Obesity']	{'Hearing', 'WHR_Obesity'}
MMSE_Spell-Alcohol_Use (syn)	functionality_state	0.028181293626968237	0.06646568894981392	42.39976154952221	Multimorbidity_0	['MMSE_Spell', 'Alcohol_Use']	{'Alcohol_Use', 'MMSE_Spell'}
MMSE_Spell-General_Health (syn)	Physical_Activity	0.03508606265196604	0.08288123119698905	42.33294093879322	Multimorbidity_0	['MMSE_Spell', 'General_Health']	{'General_Health', 'MMSE_Spell'}
BMI-Alcohol_Use (syn)	grip_category	0.019696506159702695	0.04671092858369362	42.166804978864356	Multimorbidity_0	['BMI', 'Alcohol_Use']	{'Alcohol_Use', 'BMI'}
Health_vs_Peers-Memory_Problems (syn)	Anxiety	0.011365651713760734	0.026995070587745355	42.102693070638864	Multimorbidity_0	['Health_vs_Peers', 'Memory_Problems']	{'Memory_Problems', 'Health_vs_Peers'}
Health_vs_Peers-Memory_Complaints (syn)	Anxiety	0.011365651713760734	0.026995070587745355	42.102693070638864	Multimorbidity_0	['Health_vs_Peers', 'Memory_Complaints']	{'Health_vs_Peers', 'Memory_Complaints'}
Depression-Sleep (syn)	functionality_state	0.0182387527023207	0.04335381657339617	42.06954345401925	Multimorbidity_0	['Depression', 'Sleep']	{'Sleep', 'Depression'}
Anxiety-Pain (syn)	Sleep	0.025580947626769678	0.060910020831603205	41.99792953197774	Multimorbidity_0	['Anxiety', 'Pain']	{'Pain', 'Anxiety'}
Sleep-General_Health (syn)	MMSE_Spell	0.0026118178154670227	0.006227816196131321	41.93793993293294	Multimorbidity_0	['Sleep', 'General_Health']	{'General_Health', 'Sleep'}
Depression-Physical_Activity (syn)	Sleep	0.010781372032091764	0.025791252195157453	41.80243731677389	Multimorbidity_0	['Depression', 'Physical_Activity']	{'Physical_Activity', 'Depression'}
Sleep-Alcohol_Use (syn)	General_Health	0.013922457663544297	0.03331758000222277	41.787121581505815	Multimorbidity_0	['Sleep', 'Alcohol_Use']	{'Alcohol_Use', 'Sleep'}
Hearing-MAP_NormalElevated_vs_H (syn)	Health_vs_Peers	0.0015828825291097494	0.003792757428012566	41.734346557965665	Multimorbidity_0	['Hearing', 'MAP_NormalElevated_vs_H']	{'Hearing', 'MAP_NormalElevated_vs_H'}
Anxiety-BMI (syn)	Physical_Activity	0.007611087635382439	0.018265139964680637	41.67002087090504	Multimorbidity_0	['Anxiety', 'BMI']	{'BMI', 'Anxiety'}
General_Health-Alcohol_Use (syn)	Hearing	0.00259393996178273	0.006250843316131193	41.49744011481935	Multimorbidity_0	['General_Health', 'Alcohol_Use']	{'General_Health', 'Alcohol_Use'}
Hearing-BMI (syn)	Health_vs_Peers	0.002230895350992261	0.0053887775830332215	41.39891314156893	Multimorbidity_0	['Hearing', 'BMI']	{'Hearing', 'BMI'}
Anxiety-Hearing (syn)	Memory_Complaints	0.011033181298874564	0.02674251834755563	41.25707667274738	Multimorbidity_0	['Anxiety', 'Hearing']	{'Hearing', 'Anxiety'}
Anxiety-Hearing (syn)	Memory_Problems	0.011033181298874416	0.026742518347555574	41.257076672746926	Multimorbidity_0	['Anxiety', 'Hearing']	{'Hearing', 'Anxiety'}
Depression-Alcohol_Use (syn)	Health_vs_Peers	0.009720313748016782	0.02365883096311302	41.085351018281195	Multimorbidity_0	['Depression', 'Alcohol_Use']	{'Alcohol_Use', 'Depression'}
Pain-WHR_Obesity (syn)	Memory_Complaints	0.0018897988290392622	0.004605640203217748	41.032272293414216	Multimorbidity_0	['Pain', 'WHR_Obesity']	{'WHR_Obesity', 'Pain'}
Pain-WHR_Obesity (syn)	Memory_Problems	0.0018897988290392674	0.004605640203217802	41.03227229341385	Multimorbidity_0	['Pain', 'WHR_Obesity']	{'WHR_Obesity', 'Pain'}
Health_vs_Peers-Physical_Activity (syn)	Pain	0.03014592968486219	0.07349860952333198	41.01564625558314	Multimorbidity_0	['Health_vs_Peers', 'Physical_Activity']	{'Physical_Activity', 'Health_vs_Peers'}
Anxiety-BMI (syn)	Pain	0.015509570229891393	0.03788799293205084	40.93531757595763	Multimorbidity_0	['Anxiety', 'BMI']	{'BMI', 'Anxiety'}
Health_vs_Peers-Memory_Problems (syn)	Depression	0.007389520171623391	0.01809054367333339	40.84741898893848	Multimorbidity_0	['Health_vs_Peers', 'Memory_Problems']	{'Memory_Problems', 'Health_vs_Peers'}
Health_vs_Peers-Memory_Complaints (syn)	Depression	0.007389520171623391	0.01809054367333339	40.84741898893848	Multimorbidity_0	['Health_vs_Peers', 'Memory_Complaints']	{'Health_vs_Peers', 'Memory_Complaints'}
Anxiety-grip_category (syn)	Hearing	0.005039625985034623	0.012345188629822165	40.82259199232033	Multimorbidity_0	['Anxiety', 'grip_category']	{'grip_category', 'Anxiety'}
MMSE_Spell-BMI (syn)	General_Health	0.003861114004651612	0.009459476699643456	40.817416515198396	Multimorbidity_0	['MMSE_Spell', 'BMI']	{'MMSE_Spell', 'BMI'}
Sleep-General_Health (syn)	Memory_Complaints	0.0069111490074239895	0.01694052092645616	40.79655541542874	Multimorbidity_0	['Sleep', 'General_Health']	{'General_Health', 'Sleep'}
Sleep-General_Health (syn)	Memory_Problems	0.006911149007423505	0.016940520926456183	40.79655541542582	Multimorbidity_0	['Sleep', 'General_Health']	{'General_Health', 'Sleep'}
Sleep-Alcohol_Use (syn)	functionality_state	0.02629940538239591	0.06477550603956037	40.6008489788317	Multimorbidity_0	['Sleep', 'Alcohol_Use']	{'Alcohol_Use', 'Sleep'}
Health_vs_Peers-grip_category (syn)	Sleep	0.012088143751901547	0.029793521216365765	40.57306172075241	Multimorbidity_0	['Health_vs_Peers', 'grip_category']	{'grip_category', 'Health_vs_Peers'}
Hearing-grip_category (syn)	Depression	0.000640851885577392	0.0015810348726841953	40.53369705181698	Multimorbidity_0	['Hearing', 'grip_category']	{'Hearing', 'grip_category'}
Sleep-MMSE_Spell (syn)	functionality_state	0.024457428450781506	0.06050008028403908	40.42544792661007	Multimorbidity_0	['Sleep', 'MMSE_Spell']	{'MMSE_Spell', 'Sleep'}
grip_category-functionality_state (syn)	Alcohol_Use	0.025807959931848576	0.06394713353153703	40.358274885176485	Multimorbidity_0	['grip_category', 'functionality_state']	{'grip_category', 'functionality_state'}
Anxiety-Pain (syn)	Hearing	0.002206443810330904	0.00548749433715812	40.20858473402241	Multimorbidity_0	['Anxiety', 'Pain']	{'Pain', 'Anxiety'}
Pain-Memory_Complaints (syn)	Anxiety	0.015025855688287286	0.037586030004157125	39.97723538938639	Multimorbidity_0	['Pain', 'Memory_Complaints']	{'Pain', 'Memory_Complaints'}
Pain-Memory_Problems (syn)	Anxiety	0.015025855688287286	0.037586030004157125	39.97723538938639	Multimorbidity_0	['Pain', 'Memory_Problems']	{'Memory_Problems', 'Pain'}
WHR_Obesity-MAP_NormalElevated_vs_H (syn)	Depression	0.0009341064107950268	0.002338482380876562	39.94498391067135	Multimorbidity_0	['WHR_Obesity', 'MAP_NormalElevated_vs_H']	{'WHR_Obesity', 'MAP_NormalElevated_vs_H'}
Anxiety-Hearing (syn)	grip_category	0.004332004177585747	0.010859236207087038	39.89234689230317	Multimorbidity_0	['Anxiety', 'Hearing']	{'Hearing', 'Anxiety'}
Depression-Physical_Activity (syn)	Health_vs_Peers	0.006988285786776954	0.01756248984465192	39.79097410783704	Multimorbidity_0	['Depression', 'Physical_Activity']	{'Physical_Activity', 'Depression'}
MMSE_Spell-Pain (syn)	grip_category	0.01555901204764016	0.03910937481686383	39.783331031236955	Multimorbidity_0	['MMSE_Spell', 'Pain']	{'Pain', 'MMSE_Spell'}
Sleep-Health_vs_Peers (syn)	BMI	0.0021279905861506347	0.005349166807241205	39.78172045915559	Multimorbidity_0	['Sleep', 'Health_vs_Peers']	{'Health_vs_Peers', 'Sleep'}
Health_vs_Peers-Physical_Activity (syn)	MAP_NormalElevated_vs_H	0.002026009892221539	0.005096789533038293	39.75070736369598	Multimorbidity_0	['Health_vs_Peers', 'Physical_Activity']	{'Physical_Activity', 'Health_vs_Peers'}
BMI-WHR_Obesity (syn)	MMSE_Spell	0.0005691873849584263	0.0014334844778064611	39.706560745562115	Multimorbidity_0	['BMI', 'WHR_Obesity']	{'WHR_Obesity', 'BMI'}
Memory_Problems-functionality_state (syn)	Hearing	0.011227917758272123	0.028325788453371165	39.63850036074051	Multimorbidity_0	['Memory_Problems', 'functionality_state']	{'Memory_Problems', 'functionality_state'}
Memory_Complaints-functionality_state (syn)	Hearing	0.011227917758272123	0.028325788453371165	39.63850036074051	Multimorbidity_0	['Memory_Complaints', 'functionality_state']	{'functionality_state', 'Memory_Complaints'}
Sleep-Health_vs_Peers (syn)	Alcohol_Use	0.009236878602679535	0.023324392500487998	39.601797142138984	Multimorbidity_0	['Sleep', 'Health_vs_Peers']	{'Health_vs_Peers', 'Sleep'}
Physical_Activity-grip_category (syn)	BMI	0.009678056541672671	0.024449949380580975	39.58313529008502	Multimorbidity_0	['Physical_Activity', 'grip_category']	{'Physical_Activity', 'grip_category'}
Depression-Hearing (syn)	functionality_state	0.015871270443656254	0.040104988165393735	39.57430526647417	Multimorbidity_0	['Depression', 'Hearing']	{'Hearing', 'Depression'}
Sleep-MMSE_Spell (syn)	grip_category	0.017097322228226186	0.043220390445018964	39.5584631517289	Multimorbidity_0	['Sleep', 'MMSE_Spell']	{'MMSE_Spell', 'Sleep'}
Depression-MAP_NormalElevated_vs_H (syn)	Alcohol_Use	0.001992878715488925	0.0050379960995127525	39.556972179507355	Multimorbidity_0	['Depression', 'MAP_NormalElevated_vs_H']	{'Depression', 'MAP_NormalElevated_vs_H'}
Sleep-Alcohol_Use (syn)	Physical_Activity	0.013983835812630095	0.035417275657643174	39.483092792915976	Multimorbidity_0	['Sleep', 'Alcohol_Use']	{'Alcohol_Use', 'Sleep'}
Anxiety-BMI (syn)	Alcohol_Use	0.0043797653433905286	0.01112984372895929	39.351543921453285	Multimorbidity_0	['Anxiety', 'BMI']	{'BMI', 'Anxiety'}
Depression-grip_category (syn)	MAP_NormalElevated_vs_H	0.0005714444135746192	0.0014555383320463574	39.26000442538804	Multimorbidity_0	['Depression', 'grip_category']	{'grip_category', 'Depression'}
Depression-functionality_state (syn)	Sleep	0.01596865683509087	0.04082324034529991	39.116583348164774	Multimorbidity_0	['Depression', 'functionality_state']	{'functionality_state', 'Depression'}
General_Health-WHR_Obesity (syn)	MAP_NormalElevated_vs_H	0.000307387004244086	0.0007873852028622766	39.03896125132692	Multimorbidity_0	['General_Health', 'WHR_Obesity']	{'General_Health', 'WHR_Obesity'}
Anxiety-Health_vs_Peers (syn)	Physical_Activity	0.006822000753911423	0.017476053083209618	39.03627850882281	Multimorbidity_0	['Anxiety', 'Health_vs_Peers']	{'Health_vs_Peers', 'Anxiety'}
BMI-Alcohol_Use (syn)	Pain	0.009342421847242632	0.024100337715286357	38.76469266784142	Multimorbidity_0	['BMI', 'Alcohol_Use']	{'Alcohol_Use', 'BMI'}
Sleep-Memory_Complaints (syn)	Health_vs_Peers	0.005534449236499879	0.014282168294365502	38.75076334651013	Multimorbidity_0	['Sleep', 'Memory_Complaints']	{'Sleep', 'Memory_Complaints'}
Sleep-Memory_Problems (syn)	Health_vs_Peers	0.005534449236499879	0.014282168294365502	38.75076334651013	Multimorbidity_0	['Sleep', 'Memory_Problems']	{'Memory_Problems', 'Sleep'}
Depression-grip_category (syn)	Pain	0.010545345518454288	0.027220473293961506	38.740492880385105	Multimorbidity_0	['Depression', 'grip_category']	{'grip_category', 'Depression'}
BMI-Memory_Complaints (syn)	MAP_NormalElevated_vs_H	0.001827985114177061	0.004732117817245583	38.62932379906538	Multimorbidity_0	['BMI', 'Memory_Complaints']	{'Memory_Complaints', 'BMI'}
BMI-Memory_Problems (syn)	MAP_NormalElevated_vs_H	0.001827985114177061	0.004732117817245583	38.62932379906538	Multimorbidity_0	['BMI', 'Memory_Problems']	{'Memory_Problems', 'BMI'}
BMI-WHR_Obesity (syn)	Depression	0.0010104046120400108	0.0026273440132832757	38.45726356851735	Multimorbidity_0	['BMI', 'WHR_Obesity']	{'WHR_Obesity', 'BMI'}
Physical_Activity-WHR_Obesity (syn)	Memory_Problems	0.0008525732029605508	0.0022181958773575395	38.435433572989595	Multimorbidity_0	['Physical_Activity', 'WHR_Obesity']	{'WHR_Obesity', 'Physical_Activity'}
Physical_Activity-WHR_Obesity (syn)	Memory_Complaints	0.0008525732029604446	0.002218195877357394	38.435433572987336	Multimorbidity_0	['Physical_Activity', 'WHR_Obesity']	{'WHR_Obesity', 'Physical_Activity'}
General_Health-Memory_Problems (syn)	WHR_Obesity	0.00041950614943148947	0.0010924678459308616	38.3998623844201	Multimorbidity_0	['General_Health', 'Memory_Problems']	{'General_Health', 'Memory_Problems'}
General_Health-Memory_Complaints (syn)	WHR_Obesity	0.00041950614943148947	0.0010924678459308616	38.3998623844201	Multimorbidity_0	['General_Health', 'Memory_Complaints']	{'General_Health', 'Memory_Complaints'}
BMI-MAP_NormalElevated_vs_H (syn)	MMSE_Spell	0.0004880377357611215	0.0012725690923001383	38.350588483883804	Multimorbidity_0	['BMI', 'MAP_NormalElevated_vs_H']	{'BMI', 'MAP_NormalElevated_vs_H'}
Sleep-grip_category (syn)	Health_vs_Peers	0.005399498119701204	0.014133925064400522	38.2023966810257	Multimorbidity_0	['Sleep', 'grip_category']	{'grip_category', 'Sleep'}
Pain-grip_category (syn)	Hearing	0.004508375114939668	0.011813937759727212	38.16149370879848	Multimorbidity_0	['Pain', 'grip_category']	{'Pain', 'grip_category'}
Anxiety-Health_vs_Peers (syn)	functionality_state	0.011474501515089244	0.030134746763672993	38.07731189870688	Multimorbidity_0	['Anxiety', 'Health_vs_Peers']	{'Health_vs_Peers', 'Anxiety'}
Depression-WHR_Obesity (syn)	grip_category	0.002899075234943223	0.007634796276244662	37.97187416727241	Multimorbidity_0	['Depression', 'WHR_Obesity']	{'WHR_Obesity', 'Depression'}
Depression-Hearing (syn)	Physical_Activity	0.01248676168100778	0.032886694605594194	37.96903833224917	Multimorbidity_0	['Depression', 'Hearing']	{'Hearing', 'Depression'}
Anxiety-Hearing (syn)	Alcohol_Use	0.004125848495128411	0.010875926880697169	37.935603469816044	Multimorbidity_0	['Anxiety', 'Hearing']	{'Hearing', 'Anxiety'}
Sleep-Memory_Complaints (syn)	Alcohol_Use	0.0007416008424654659	0.001955022360713172	37.93311306142492	Multimorbidity_0	['Sleep', 'Memory_Complaints']	{'Sleep', 'Memory_Complaints'}
Sleep-Memory_Problems (syn)	Alcohol_Use	0.0007416008424654659	0.001955022360713172	37.93311306142492	Multimorbidity_0	['Sleep', 'Memory_Problems']	{'Memory_Problems', 'Sleep'}
Depression-General_Health (syn)	Sleep	0.009877616734534831	0.026052571746809673	37.914171508785564	Multimorbidity_0	['Depression', 'General_Health']	{'General_Health', 'Depression'}
Anxiety-MAP_NormalElevated_vs_H (syn)	Alcohol_Use	0.0041142253022997	0.010864303687868459	37.8692037750548	Multimorbidity_0	['Anxiety', 'MAP_NormalElevated_vs_H']	{'Anxiety', 'MAP_NormalElevated_vs_H'}
Depression-General_Health (syn)	Memory_Complaints	0.006095842929791215	0.016120166756436974	37.81501160561551	Multimorbidity_0	['Depression', 'General_Health']	{'General_Health', 'Depression'}
Depression-General_Health (syn)	Memory_Problems	0.00609584292979119	0.01612016675643699	37.81501160561531	Multimorbidity_0	['Depression', 'General_Health']	{'General_Health', 'Depression'}
MMSE_Spell-Health_vs_Peers (syn)	functionality_state	0.021541269096090616	0.057165303749654506	37.68241867554287	Multimorbidity_0	['MMSE_Spell', 'Health_vs_Peers']	{'MMSE_Spell', 'Health_vs_Peers'}
Depression-Health_vs_Peers (syn)	Hearing	0.0014678538730823448	0.003898637470865782	37.65043259475917	Multimorbidity_0	['Depression', 'Health_vs_Peers']	{'Health_vs_Peers', 'Depression'}
Alcohol_Use-grip_category (syn)	General_Health	0.01173775778932139	0.031189610543087082	37.63355035519341	Multimorbidity_0	['Alcohol_Use', 'grip_category']	{'Alcohol_Use', 'grip_category'}
Hearing-General_Health (syn)	MMSE_Spell	0.0044538623522522	0.011855960609096343	37.566440199160475	Multimorbidity_0	['Hearing', 'General_Health']	{'Hearing', 'General_Health'}
Anxiety-functionality_state (syn)	Sleep	0.020645856348583555	0.05514449811194715	37.43955798939549	Multimorbidity_0	['Anxiety', 'functionality_state']	{'functionality_state', 'Anxiety'}
BMI-Alcohol_Use (syn)	Depression	0.0015910707567157688	0.0042522234724847304	37.417383329245574	Multimorbidity_0	['BMI', 'Alcohol_Use']	{'Alcohol_Use', 'BMI'}
Pain-Alcohol_Use (syn)	grip_category	0.016278049359262053	0.0435340939262841	37.39149685032042	Multimorbidity_0	['Pain', 'Alcohol_Use']	{'Alcohol_Use', 'Pain'}
BMI-Memory_Complaints (syn)	functionality_state	0.0087069632965812	0.02330767337601864	37.35663854608427	Multimorbidity_0	['BMI', 'Memory_Complaints']	{'Memory_Complaints', 'BMI'}
BMI-Memory_Problems (syn)	functionality_state	0.0087069632965812	0.02330767337601864	37.35663854608427	Multimorbidity_0	['BMI', 'Memory_Problems']	{'Memory_Problems', 'BMI'}
Depression-Health_vs_Peers (syn)	Sleep	0.00890041719615783	0.023910297359223513	37.2242011985035	Multimorbidity_0	['Depression', 'Health_vs_Peers']	{'Health_vs_Peers', 'Depression'}
Anxiety-General_Health (syn)	Hearing	0.002183037737528711	0.005878704909457653	37.13467117590207	Multimorbidity_0	['Anxiety', 'General_Health']	{'General_Health', 'Anxiety'}
MMSE_Spell-General_Health (syn)	Memory_Complaints	0.005960155984522954	0.016076045064780067	37.07476534499558	Multimorbidity_0	['MMSE_Spell', 'General_Health']	{'General_Health', 'MMSE_Spell'}
MMSE_Spell-General_Health (syn)	Memory_Problems	0.005960155984522717	0.01607604506478002	37.074765344994226	Multimorbidity_0	['MMSE_Spell', 'General_Health']	{'General_Health', 'MMSE_Spell'}
Health_vs_Peers-Memory_Complaints (syn)	grip_category	0.0016208519133036107	0.00437844944514142	37.01885641507638	Multimorbidity_0	['Health_vs_Peers', 'Memory_Complaints']	{'Health_vs_Peers', 'Memory_Complaints'}
Health_vs_Peers-Memory_Problems (syn)	grip_category	0.0016208519133036107	0.00437844944514142	37.01885641507638	Multimorbidity_0	['Health_vs_Peers', 'Memory_Problems']	{'Memory_Problems', 'Health_vs_Peers'}
MMSE_Spell-Alcohol_Use (syn)	Hearing	0.004546272550112501	0.01229020963451406	36.991008984463555	Multimorbidity_0	['MMSE_Spell', 'Alcohol_Use']	{'Alcohol_Use', 'MMSE_Spell'}
Anxiety-Pain (syn)	Alcohol_Use	0.003961553407044215	0.010711631792612974	36.98365929434026	Multimorbidity_0	['Anxiety', 'Pain']	{'Pain', 'Anxiety'}
General_Health-MAP_NormalElevated_vs_H (syn)	BMI	0.0035346222134875257	0.009573989940576044	36.91900905919331	Multimorbidity_0	['General_Health', 'MAP_NormalElevated_vs_H']	{'General_Health', 'MAP_NormalElevated_vs_H'}
Physical_Activity-grip_category (syn)	Hearing	0.007322612354686527	0.019871857556981815	36.849158835248325	Multimorbidity_0	['Physical_Activity', 'grip_category']	{'Physical_Activity', 'grip_category'}
Depression-MMSE_Spell (syn)	functionality_state	0.020667181753655395	0.05626768518314116	36.73010838527913	Multimorbidity_0	['Depression', 'MMSE_Spell']	{'MMSE_Spell', 'Depression'}
Physical_Activity-Memory_Problems (syn)	Anxiety	0.009072261102194338	0.024701679976178965	36.72730401714848	Multimorbidity_0	['Physical_Activity', 'Memory_Problems']	{'Memory_Problems', 'Physical_Activity'}
Physical_Activity-Memory_Complaints (syn)	Anxiety	0.009072261102194338	0.024701679976178965	36.72730401714848	Multimorbidity_0	['Physical_Activity', 'Memory_Complaints']	{'Physical_Activity', 'Memory_Complaints'}
Hearing-Alcohol_Use (syn)	BMI	0.0020035246867602537	0.0054656287031367825	36.65680190845034	Multimorbidity_0	['Hearing', 'Alcohol_Use']	{'Hearing', 'Alcohol_Use'}
WHR_Obesity-MAP_NormalElevated_vs_H (syn)	Hearing	0.0007700515350762316	0.0021023550921121068	36.628043376944866	Multimorbidity_0	['WHR_Obesity', 'MAP_NormalElevated_vs_H']	{'WHR_Obesity', 'MAP_NormalElevated_vs_H'}
General_Health-Alcohol_Use (syn)	BMI	0.00359025712406827	0.0098244152399929	36.54423226588766	Multimorbidity_0	['General_Health', 'Alcohol_Use']	{'General_Health', 'Alcohol_Use'}
Pain-Alcohol_Use (syn)	MAP_NormalElevated_vs_H	0.001435601131020197	0.003933074657275416	36.50073431391943	Multimorbidity_0	['Pain', 'Alcohol_Use']	{'Alcohol_Use', 'Pain'}
Depression-functionality_state (syn)	WHR_Obesity	0.0006913447774530644	0.001897659627890403	36.431442567054084	Multimorbidity_0	['Depression', 'functionality_state']	{'functionality_state', 'Depression'}
Depression-Health_vs_Peers (syn)	WHR_Obesity	0.0008423851160944588	0.0023131589261181063	36.417087757481994	Multimorbidity_0	['Depression', 'Health_vs_Peers']	{'Health_vs_Peers', 'Depression'}
Sleep-grip_category (syn)	Hearing	0.004143802411763941	0.011449365056551482	36.1924210757242	Multimorbidity_0	['Sleep', 'grip_category']	{'grip_category', 'Sleep'}
Depression-Alcohol_Use (syn)	functionality_state	0.02171003821793695	0.059994433540782655	36.186754231422206	Multimorbidity_0	['Depression', 'Alcohol_Use']	{'Alcohol_Use', 'Depression'}
Depression-BMI (syn)	functionality_state	0.013526987263581779	0.03752281088491022	36.050037149593315	Multimorbidity_0	['Depression', 'BMI']	{'BMI', 'Depression'}
Pain-Alcohol_Use (syn)	BMI	0.008413664708747054	0.023366797486229544	36.00692270177534	Multimorbidity_0	['Pain', 'Alcohol_Use']	{'Alcohol_Use', 'Pain'}
Depression-Hearing (syn)	Alcohol_Use	0.0021066125557189716	0.005851326609126076	36.002306766355744	Multimorbidity_0	['Depression', 'Hearing']	{'Hearing', 'Depression'}
MMSE_Spell-WHR_Obesity (syn)	Sleep	0.001021646262321592	0.002838440713798423	35.99322181911692	Multimorbidity_0	['MMSE_Spell', 'WHR_Obesity']	{'WHR_Obesity', 'MMSE_Spell'}
Depression-functionality_state (syn)	Memory_Complaints	0.004668175000885562	0.012976003525016606	35.975444919429364	Multimorbidity_0	['Depression', 'functionality_state']	{'functionality_state', 'Depression'}
Depression-functionality_state (syn)	Memory_Problems	0.004668175000885385	0.012976003525016506	35.97544491942828	Multimorbidity_0	['Depression', 'functionality_state']	{'functionality_state', 'Depression'}
Memory_Problems-MAP_NormalElevated_vs_H (syn)	WHR_Obesity	0.00038301368706176027	0.0010655359253887344	35.94563805270359	Multimorbidity_0	['Memory_Problems', 'MAP_NormalElevated_vs_H']	{'Memory_Problems', 'MAP_NormalElevated_vs_H'}
Memory_Complaints-MAP_NormalElevated_vs_H (syn)	WHR_Obesity	0.00038301368706176027	0.0010655359253887344	35.94563805270359	Multimorbidity_0	['Memory_Complaints', 'MAP_NormalElevated_vs_H']	{'Memory_Complaints', 'MAP_NormalElevated_vs_H'}
Pain-General_Health (syn)	grip_category	0.008105296965397569	0.022606957045210617	35.85310906367521	Multimorbidity_0	['Pain', 'General_Health']	{'General_Health', 'Pain'}
Health_vs_Peers-Physical_Activity (syn)	Alcohol_Use	0.01208481400652313	0.03372811638709531	35.83008866497772	Multimorbidity_0	['Health_vs_Peers', 'Physical_Activity']	{'Physical_Activity', 'Health_vs_Peers'}
Health_vs_Peers-WHR_Obesity (syn)	Memory_Complaints	0.0009853378416945441	0.0027532510867837416	35.78815773194096	Multimorbidity_0	['Health_vs_Peers', 'WHR_Obesity']	{'WHR_Obesity', 'Health_vs_Peers'}
Health_vs_Peers-WHR_Obesity (syn)	Memory_Problems	0.0009853378416944012	0.0027532510867837217	35.788157731936025	Multimorbidity_0	['Health_vs_Peers', 'WHR_Obesity']	{'WHR_Obesity', 'Health_vs_Peers'}
Anxiety-grip_category (syn)	Pain	0.01246785208346443	0.03484627478562388	35.779583786695454	Multimorbidity_0	['Anxiety', 'grip_category']	{'grip_category', 'Anxiety'}
Anxiety-Sleep (syn)	MAP_NormalElevated_vs_H	0.0003660635450872689	0.0010246392421450973	35.72609070885373	Multimorbidity_0	['Anxiety', 'Sleep']	{'Sleep', 'Anxiety'}
Anxiety-General_Health (syn)	Memory_Complaints	0.008727687595416932	0.024437024644098002	35.71501736617855	Multimorbidity_0	['Anxiety', 'General_Health']	{'General_Health', 'Anxiety'}
Anxiety-General_Health (syn)	Memory_Problems	0.00872768759541691	0.024437024644098068	35.71501736617836	Multimorbidity_0	['Anxiety', 'General_Health']	{'General_Health', 'Anxiety'}
MMSE_Spell-General_Health (syn)	functionality_state	0.03371569335773929	0.0950330870322475	35.477847148434286	Multimorbidity_0	['MMSE_Spell', 'General_Health']	{'General_Health', 'MMSE_Spell'}
MMSE_Spell-Hearing (syn)	General_Health	0.0018645759532584351	0.005271093457222759	35.373608310880634	Multimorbidity_0	['MMSE_Spell', 'Hearing']	{'Hearing', 'MMSE_Spell'}
Sleep-Physical_Activity (syn)	Pain	0.024683244189625607	0.0698004138291462	35.36260436799696	Multimorbidity_0	['Sleep', 'Physical_Activity']	{'Physical_Activity', 'Sleep'}
Memory_Complaints-WHR_Obesity (syn)	grip_category	0.002572208893288569	0.007307929934590009	35.19750348335647	Multimorbidity_0	['Memory_Complaints', 'WHR_Obesity']	{'WHR_Obesity', 'Memory_Complaints'}
Memory_Problems-WHR_Obesity (syn)	grip_category	0.002572208893288569	0.007307929934590009	35.19750348335647	Multimorbidity_0	['Memory_Problems', 'WHR_Obesity']	{'Memory_Problems', 'WHR_Obesity'}
MMSE_Spell-BMI (syn)	Memory_Problems	0.004032539706839854	0.01145978065178509	35.18862907914128	Multimorbidity_0	['MMSE_Spell', 'BMI']	{'MMSE_Spell', 'BMI'}
MMSE_Spell-BMI (syn)	Memory_Complaints	0.004032539706839629	0.011459780651784952	35.188629079139744	Multimorbidity_0	['MMSE_Spell', 'BMI']	{'MMSE_Spell', 'BMI'}
Physical_Activity-Alcohol_Use (syn)	Anxiety	0.00580672287324596	0.016502708173897367	35.18648461850982	Multimorbidity_0	['Physical_Activity', 'Alcohol_Use']	{'Alcohol_Use', 'Physical_Activity'}
Depression-Sleep (syn)	Physical_Activity	0.011070354172295037	0.03147028709688146	35.17716294806872	Multimorbidity_0	['Depression', 'Sleep']	{'Sleep', 'Depression'}
Pain-grip_category (syn)	Sleep	0.018055912745923608	0.051445899597539216	35.096893799456986	Multimorbidity_0	['Pain', 'grip_category']	{'Pain', 'grip_category'}
Alcohol_Use-grip_category (syn)	BMI	0.00798514930268417	0.02275704214159247	35.08869585511693	Multimorbidity_0	['Alcohol_Use', 'grip_category']	{'Alcohol_Use', 'grip_category'}
BMI-MAP_NormalElevated_vs_H (syn)	Sleep	0.0009599570191168305	0.0027447014054810303	34.97491629507839	Multimorbidity_0	['BMI', 'MAP_NormalElevated_vs_H']	{'BMI', 'MAP_NormalElevated_vs_H'}
Anxiety-WHR_Obesity (syn)	Hearing	0.0017320892012414539	0.004960878765545784	34.91496734955775	Multimorbidity_0	['Anxiety', 'WHR_Obesity']	{'WHR_Obesity', 'Anxiety'}
Sleep-BMI (syn)	Pain	0.017215001734157357	0.04935677462130972	34.87870077864611	Multimorbidity_0	['Sleep', 'BMI']	{'Sleep', 'BMI'}
Sleep-grip_category (syn)	BMI	0.007908896262143505	0.022680789101051813	34.87046339925066	Multimorbidity_0	['Sleep', 'grip_category']	{'grip_category', 'Sleep'}
Health_vs_Peers-functionality_state (syn)	Anxiety	0.008535799041852506	0.02455860417088121	34.756857443768254	Multimorbidity_0	['Health_vs_Peers', 'functionality_state']	{'Health_vs_Peers', 'functionality_state'}
Pain-Alcohol_Use (syn)	Physical_Activity	0.023057733043773107	0.06662324377347097	34.60914200181075	Multimorbidity_0	['Pain', 'Alcohol_Use']	{'Alcohol_Use', 'Pain'}
Pain-grip_category (syn)	functionality_state	0.06447873746699036	0.18631185659939858	34.60796250108245	Multimorbidity_0	['Pain', 'grip_category']	{'Pain', 'grip_category'}
Pain-Health_vs_Peers (syn)	MAP_NormalElevated_vs_H	0.0010894113050270281	0.003148919703120269	34.5963507404628	Multimorbidity_0	['Pain', 'Health_vs_Peers']	{'Pain', 'Health_vs_Peers'}
BMI-MAP_NormalElevated_vs_H (syn)	Health_vs_Peers	0.001663532626510848	0.0048214148585518065	34.50299705200059	Multimorbidity_0	['BMI', 'MAP_NormalElevated_vs_H']	{'BMI', 'MAP_NormalElevated_vs_H'}
Hearing-Alcohol_Use (syn)	Physical_Activity	0.011271289454153698	0.03270472929916679	34.46379069843227	Multimorbidity_0	['Hearing', 'Alcohol_Use']	{'Hearing', 'Alcohol_Use'}
Alcohol_Use-MAP_NormalElevated_vs_H (syn)	Memory_Complaints	0.0004946163638904727	0.0014373408807184336	34.41190399060006	Multimorbidity_0	['Alcohol_Use', 'MAP_NormalElevated_vs_H']	{'Alcohol_Use', 'MAP_NormalElevated_vs_H'}
Alcohol_Use-MAP_NormalElevated_vs_H (syn)	Memory_Problems	0.0004946163638904284	0.0014373408807183104	34.41190399059993	Multimorbidity_0	['Alcohol_Use', 'MAP_NormalElevated_vs_H']	{'Alcohol_Use', 'MAP_NormalElevated_vs_H'}
Anxiety-Depression (syn)	Alcohol_Use	0.0035322629907130493	0.010282341376281812	34.35271074408101	Multimorbidity_0	['Anxiety', 'Depression']	{'Depression', 'Anxiety'}
BMI-Alcohol_Use (syn)	Hearing	0.0019306002764983338	0.005627385100935785	34.30723580970657	Multimorbidity_0	['BMI', 'Alcohol_Use']	{'Alcohol_Use', 'BMI'}
General_Health-BMI (syn)	Memory_Problems	0.0052294163438049825	0.015253740170450787	34.28284660266663	Multimorbidity_0	['General_Health', 'BMI']	{'General_Health', 'BMI'}
General_Health-BMI (syn)	Memory_Complaints	0.005229416343804845	0.015253740170450607	34.282846602666126	Multimorbidity_0	['General_Health', 'BMI']	{'General_Health', 'BMI'}
Pain-Physical_Activity (syn)	Depression	0.010746567698681623	0.03135452268177095	34.2743782380381	Multimorbidity_0	['Pain', 'Physical_Activity']	{'Physical_Activity', 'Pain'}
Alcohol_Use-grip_category (syn)	functionality_state	0.03703760006418736	0.10818493664931991	34.23545015721021	Multimorbidity_0	['Alcohol_Use', 'grip_category']	{'Alcohol_Use', 'grip_category'}
MMSE_Spell-Alcohol_Use (syn)	WHR_Obesity	0.0020049980949191234	0.0058603702258256405	34.2128230411697	Multimorbidity_0	['MMSE_Spell', 'Alcohol_Use']	{'Alcohol_Use', 'MMSE_Spell'}
Depression-MAP_NormalElevated_vs_H (syn)	BMI	0.0016724664428492161	0.004903681141980591	34.10634571100414	Multimorbidity_0	['Depression', 'MAP_NormalElevated_vs_H']	{'Depression', 'MAP_NormalElevated_vs_H'}
Sleep-Memory_Complaints (syn)	Depression	0.007658479780045024	0.02247753860659589	34.07170115057746	Multimorbidity_0	['Sleep', 'Memory_Complaints']	{'Sleep', 'Memory_Complaints'}
Sleep-Memory_Problems (syn)	Depression	0.007658479780045024	0.02247753860659589	34.07170115057746	Multimorbidity_0	['Sleep', 'Memory_Problems']	{'Memory_Problems', 'Sleep'}
Sleep-BMI (syn)	MAP_NormalElevated_vs_H	0.001662859179316082	0.004889356307348288	34.00977705013941	Multimorbidity_0	['Sleep', 'BMI']	{'Sleep', 'BMI'}
Sleep-functionality_state (syn)	Memory_Complaints	0.0041171277165784215	0.012111713356178644	33.992942166833224	Multimorbidity_0	['Sleep', 'functionality_state']	{'Sleep', 'functionality_state'}
Sleep-functionality_state (syn)	Memory_Problems	0.004117127716578186	0.012111713356178498	33.99294216683168	Multimorbidity_0	['Sleep', 'functionality_state']	{'Sleep', 'functionality_state'}
Sleep-BMI (syn)	functionality_state	0.012685778915803303	0.03737167901632493	33.9448995862932	Multimorbidity_0	['Sleep', 'BMI']	{'Sleep', 'BMI'}
MMSE_Spell-Memory_Problems (syn)	Pain	0.0014870169445491295	0.0043926724249527755	33.852215705912016	Multimorbidity_0	['MMSE_Spell', 'Memory_Problems']	{'Memory_Problems', 'MMSE_Spell'}
MMSE_Spell-Memory_Complaints (syn)	Pain	0.0014870169445491295	0.0043926724249527755	33.852215705912016	Multimorbidity_0	['MMSE_Spell', 'Memory_Complaints']	{'MMSE_Spell', 'Memory_Complaints'}
Depression-Sleep (syn)	Memory_Complaints	0.004345605265945579	0.012844966132032605	33.831192867909294	Multimorbidity_0	['Depression', 'Sleep']	{'Sleep', 'Depression'}
Depression-Sleep (syn)	Memory_Problems	0.004345605265945312	0.012844966132032704	33.831192867906964	Multimorbidity_0	['Depression', 'Sleep']	{'Sleep', 'Depression'}
General_Health-functionality_state (syn)	Sleep	0.012673535405296654	0.03752811891550569	33.770771814678575	Multimorbidity_0	['General_Health', 'functionality_state']	{'General_Health', 'functionality_state'}
Memory_Complaints-MAP_NormalElevated_vs_H (syn)	Alcohol_Use	0.001205930826538186	0.0035865339095527866	33.62385124329011	Multimorbidity_0	['Memory_Complaints', 'MAP_NormalElevated_vs_H']	{'Memory_Complaints', 'MAP_NormalElevated_vs_H'}
Memory_Problems-MAP_NormalElevated_vs_H (syn)	Alcohol_Use	0.001205930826538186	0.0035865339095527866	33.62385124329011	Multimorbidity_0	['Memory_Problems', 'MAP_NormalElevated_vs_H']	{'Memory_Problems', 'MAP_NormalElevated_vs_H'}
Sleep-General_Health (syn)	Depression	0.012070153796585409	0.0359745589151452	33.55191602225289	Multimorbidity_0	['Sleep', 'General_Health']	{'General_Health', 'Sleep'}
MMSE_Spell-functionality_state (syn)	Memory_Complaints	0.004025244438643738	0.012021204007303363	33.484536459062184	Multimorbidity_0	['MMSE_Spell', 'functionality_state']	{'MMSE_Spell', 'functionality_state'}
MMSE_Spell-functionality_state (syn)	Memory_Problems	0.004025244438643566	0.012021204007303353	33.48453645906077	Multimorbidity_0	['MMSE_Spell', 'functionality_state']	{'MMSE_Spell', 'functionality_state'}
grip_category-functionality_state (syn)	Sleep	0.01304292444530366	0.039005455923037766	33.438718088666484	Multimorbidity_0	['grip_category', 'functionality_state']	{'grip_category', 'functionality_state'}
Hearing-Physical_Activity (syn)	WHR_Obesity	0.0006643320078532186	0.0019913912906192517	33.36019450233887	Multimorbidity_0	['Hearing', 'Physical_Activity']	{'Hearing', 'Physical_Activity'}
MMSE_Spell-Health_vs_Peers (syn)	Sleep	0.004271694523978201	0.012839589988702717	33.269711320507696	Multimorbidity_0	['MMSE_Spell', 'Health_vs_Peers']	{'MMSE_Spell', 'Health_vs_Peers'}
Anxiety-WHR_Obesity (syn)	MMSE_Spell	0.0008032027153450551	0.002418935552635437	33.204800122515195	Multimorbidity_0	['Anxiety', 'WHR_Obesity']	{'WHR_Obesity', 'Anxiety'}
grip_category-WHR_Obesity (syn)	Anxiety	0.0019949123102963183	0.006013512558756399	33.17382795503579	Multimorbidity_0	['grip_category', 'WHR_Obesity']	{'WHR_Obesity', 'grip_category'}
MMSE_Spell-grip_category (syn)	Hearing	0.0038122780694673807	0.011556215153868937	32.9889848770344	Multimorbidity_0	['MMSE_Spell', 'grip_category']	{'MMSE_Spell', 'grip_category'}
BMI-Alcohol_Use (syn)	Memory_Problems	0.001083312630208087	0.0032854866661128517	32.972668596758716	Multimorbidity_0	['BMI', 'Alcohol_Use']	{'Alcohol_Use', 'BMI'}
BMI-Alcohol_Use (syn)	Memory_Complaints	0.0010833126302080228	0.003285486666113054	32.97266859675473	Multimorbidity_0	['BMI', 'Alcohol_Use']	{'Alcohol_Use', 'BMI'}
Pain-grip_category (syn)	Physical_Activity	0.03574264134673637	0.1084245021068811	32.965465049129314	Multimorbidity_0	['Pain', 'grip_category']	{'Pain', 'grip_category'}
Sleep-General_Health (syn)	grip_category	0.008487323770602864	0.02579373337521036	32.90459603943877	Multimorbidity_0	['Sleep', 'General_Health']	{'General_Health', 'Sleep'}
Pain-Physical_Activity (syn)	functionality_state	0.08539349954929597	0.2597185303590711	32.879247942469135	Multimorbidity_0	['Pain', 'Physical_Activity']	{'Physical_Activity', 'Pain'}
MMSE_Spell-Alcohol_Use (syn)	Depression	0.002061003728270243	0.006272064482463772	32.86005324136346	Multimorbidity_0	['MMSE_Spell', 'Alcohol_Use']	{'Alcohol_Use', 'MMSE_Spell'}
Depression-MAP_NormalElevated_vs_H (syn)	WHR_Obesity	0.0006048004078699945	0.0018414479615700987	32.843741473656166	Multimorbidity_0	['Depression', 'MAP_NormalElevated_vs_H']	{'Depression', 'MAP_NormalElevated_vs_H'}
Sleep-MMSE_Spell (syn)	Depression	0.007234390527399314	0.022053449353950177	32.80389571395325	Multimorbidity_0	['Sleep', 'MMSE_Spell']	{'MMSE_Spell', 'Sleep'}
MMSE_Spell-Health_vs_Peers (syn)	Depression	0.00518318348058974	0.01588420698229974	32.63104973616574	Multimorbidity_0	['MMSE_Spell', 'Health_vs_Peers']	{'MMSE_Spell', 'Health_vs_Peers'}
Anxiety-Sleep (syn)	functionality_state	0.011859782323866103	0.03654568242438773	32.451938333355116	Multimorbidity_0	['Anxiety', 'Sleep']	{'Sleep', 'Anxiety'}
Depression-Hearing (syn)	grip_category	0.003129509462607631	0.009656741492108923	32.40750997802864	Multimorbidity_0	['Depression', 'Hearing']	{'Hearing', 'Depression'}
Health_vs_Peers-Physical_Activity (syn)	Anxiety	0.006783809814455649	0.02094825388700894	32.38365283830472	Multimorbidity_0	['Health_vs_Peers', 'Physical_Activity']	{'Physical_Activity', 'Health_vs_Peers'}
Health_vs_Peers-grip_category (syn)	Alcohol_Use	0.013008023152959437	0.04027866870029502	32.295067271834036	Multimorbidity_0	['Health_vs_Peers', 'grip_category']	{'grip_category', 'Health_vs_Peers'}
Sleep-General_Health (syn)	Pain	0.025485803870926443	0.07894313239817854	32.2837504627755	Multimorbidity_0	['Sleep', 'General_Health']	{'General_Health', 'Sleep'}
Hearing-MAP_NormalElevated_vs_H (syn)	BMI	0.0014740053328084557	0.004565963728929909	32.282458212910676	Multimorbidity_0	['Hearing', 'MAP_NormalElevated_vs_H']	{'Hearing', 'MAP_NormalElevated_vs_H'}
Depression-Hearing (syn)	Memory_Complaints	0.006939255996071237	0.02153205817519256	32.22755548777993	Multimorbidity_0	['Depression', 'Hearing']	{'Hearing', 'Depression'}
Depression-Hearing (syn)	Memory_Problems	0.006939255996071128	0.021532058175192534	32.22755548777946	Multimorbidity_0	['Depression', 'Hearing']	{'Hearing', 'Depression'}
General_Health-functionality_state (syn)	Memory_Problems	0.004811034057104126	0.014940280993545139	32.20176420498855	Multimorbidity_0	['General_Health', 'functionality_state']	{'General_Health', 'functionality_state'}
General_Health-functionality_state (syn)	Memory_Complaints	0.0048110340571040616	0.014940280993544991	32.201764204988436	Multimorbidity_0	['General_Health', 'functionality_state']	{'General_Health', 'functionality_state'}
Physical_Activity-Memory_Complaints (syn)	Sleep	0.005687496985517637	0.017694060522925784	32.14353753423913	Multimorbidity_0	['Physical_Activity', 'Memory_Complaints']	{'Physical_Activity', 'Memory_Complaints'}
Physical_Activity-Memory_Problems (syn)	Sleep	0.005687496985517637	0.017694060522925784	32.14353753423913	Multimorbidity_0	['Physical_Activity', 'Memory_Problems']	{'Memory_Problems', 'Physical_Activity'}
BMI-grip_category (syn)	Sleep	0.00828269490289467	0.0259880723673589	31.871139905311953	Multimorbidity_0	['BMI', 'grip_category']	{'grip_category', 'BMI'}
Anxiety-Alcohol_Use (syn)	General_Health	0.01713123663846187	0.05381131953491422	31.83574903296446	Multimorbidity_0	['Anxiety', 'Alcohol_Use']	{'Alcohol_Use', 'Anxiety'}
Anxiety-Sleep (syn)	Pain	0.014917877392713639	0.04694341689647061	31.77842257544577	Multimorbidity_0	['Anxiety', 'Sleep']	{'Sleep', 'Anxiety'}
Pain-MAP_NormalElevated_vs_H (syn)	Memory_Complaints	0.0012672604298187683	0.00399446748864807	31.72539101695564	Multimorbidity_0	['Pain', 'MAP_NormalElevated_vs_H']	{'Pain', 'MAP_NormalElevated_vs_H'}
Pain-MAP_NormalElevated_vs_H (syn)	Memory_Problems	0.001267260429818714	0.003994467488648049	31.725391016954447	Multimorbidity_0	['Pain', 'MAP_NormalElevated_vs_H']	{'Pain', 'MAP_NormalElevated_vs_H'}
General_Health-BMI (syn)	Hearing	0.0016751767584964653	0.00528464809662336	31.698927305430686	Multimorbidity_0	['General_Health', 'BMI']	{'General_Health', 'BMI'}
Anxiety-MAP_NormalElevated_vs_H (syn)	grip_category	0.0016440842153556934	0.005199478875016443	31.62017299955842	Multimorbidity_0	['Anxiety', 'MAP_NormalElevated_vs_H']	{'Anxiety', 'MAP_NormalElevated_vs_H'}
Sleep-Hearing (syn)	grip_category	0.007996517727135638	0.02530292733174313	31.603132800779992	Multimorbidity_0	['Sleep', 'Hearing']	{'Hearing', 'Sleep'}
BMI-MAP_NormalElevated_vs_H (syn)	Hearing	0.0006038664013220732	0.0019111706021129817	31.596676960939085	Multimorbidity_0	['BMI', 'MAP_NormalElevated_vs_H']	{'BMI', 'MAP_NormalElevated_vs_H'}
Anxiety-WHR_Obesity (syn)	Alcohol_Use	0.003115392120171538	0.009865470505740296	31.578748508333426	Multimorbidity_0	['Anxiety', 'WHR_Obesity']	{'WHR_Obesity', 'Anxiety'}
Depression-General_Health (syn)	MMSE_Spell	0.0021490120552478914	0.006811604443023608	31.54927848825533	Multimorbidity_0	['Depression', 'General_Health']	{'General_Health', 'Depression'}
BMI-Memory_Problems (syn)	Alcohol_Use	0.0017653003803323598	0.0056165204257435765	31.43049871662578	Multimorbidity_0	['BMI', 'Memory_Problems']	{'Memory_Problems', 'BMI'}
BMI-Memory_Complaints (syn)	Alcohol_Use	0.0017653003803323598	0.0056165204257435765	31.43049871662578	Multimorbidity_0	['BMI', 'Memory_Complaints']	{'Memory_Complaints', 'BMI'}
Sleep-functionality_state (syn)	Depression	0.011188112456437152	0.035666208470997336	31.36894258198199	Multimorbidity_0	['Sleep', 'functionality_state']	{'Sleep', 'functionality_state'}
Alcohol_Use-Memory_Complaints (syn)	Pain	0.0024382210849241623	0.007786335057587589	31.31410434936494	Multimorbidity_0	['Alcohol_Use', 'Memory_Complaints']	{'Alcohol_Use', 'Memory_Complaints'}
Alcohol_Use-Memory_Problems (syn)	Pain	0.0024382210849241623	0.007786335057587589	31.31410434936494	Multimorbidity_0	['Alcohol_Use', 'Memory_Problems']	{'Memory_Problems', 'Alcohol_Use'}
MMSE_Spell-Health_vs_Peers (syn)	Memory_Complaints	0.003317941372554376	0.010615624563400625	31.255262963929663	Multimorbidity_0	['MMSE_Spell', 'Health_vs_Peers']	{'MMSE_Spell', 'Health_vs_Peers'}
MMSE_Spell-Health_vs_Peers (syn)	Memory_Problems	0.003317941372554255	0.010615624563400582	31.255262963928654	Multimorbidity_0	['MMSE_Spell', 'Health_vs_Peers']	{'MMSE_Spell', 'Health_vs_Peers'}
General_Health-Alcohol_Use (syn)	grip_category	0.012191189350790938	0.03910002913394011	31.179489173854826	Multimorbidity_0	['General_Health', 'Alcohol_Use']	{'General_Health', 'Alcohol_Use'}
General_Health-Physical_Activity (syn)	Pain	0.024129804308714066	0.07758713283596616	31.100265503726014	Multimorbidity_0	['General_Health', 'Physical_Activity']	{'General_Health', 'Physical_Activity'}
MMSE_Spell-grip_category (syn)	Physical_Activity	0.03277154613174186	0.10545340689188662	31.076801686777213	Multimorbidity_0	['MMSE_Spell', 'grip_category']	{'MMSE_Spell', 'grip_category'}
Hearing-Alcohol_Use (syn)	functionality_state	0.017325812465690166	0.05579157231800623	31.05453341041334	Multimorbidity_0	['Hearing', 'Alcohol_Use']	{'Hearing', 'Alcohol_Use'}
Alcohol_Use-functionality_state (syn)	Health_vs_Peers	0.008363735139910912	0.02702084791085403	30.952896694819387	Multimorbidity_0	['Alcohol_Use', 'functionality_state']	{'Alcohol_Use', 'functionality_state'}
Pain-Memory_Problems (syn)	Depression	0.0072930666527062865	0.023570956178877032	30.94090285247708	Multimorbidity_0	['Pain', 'Memory_Problems']	{'Memory_Problems', 'Pain'}
Pain-Memory_Complaints (syn)	Depression	0.0072930666527062865	0.023570956178877032	30.94090285247708	Multimorbidity_0	['Pain', 'Memory_Complaints']	{'Pain', 'Memory_Complaints'}
Sleep-MAP_NormalElevated_vs_H (syn)	Physical_Activity	0.005018287601619306	0.016220749803001075	30.937457654952855	Multimorbidity_0	['Sleep', 'MAP_NormalElevated_vs_H']	{'Sleep', 'MAP_NormalElevated_vs_H'}
Depression-Memory_Problems (syn)	MMSE_Spell	0.0033841328316655313	0.01094324269327299	30.92440628905927	Multimorbidity_0	['Depression', 'Memory_Problems']	{'Memory_Problems', 'Depression'}
Depression-Memory_Complaints (syn)	MMSE_Spell	0.0033841328316655313	0.01094324269327299	30.92440628905927	Multimorbidity_0	['Depression', 'Memory_Complaints']	{'Memory_Complaints', 'Depression'}
Sleep-Pain (syn)	Anxiety	0.015296489440965245	0.04969550053080389	30.780431382281126	Multimorbidity_0	['Sleep', 'Pain']	{'Pain', 'Sleep'}
Pain-WHR_Obesity (syn)	BMI	0.019600282346551243	0.06369869489258068	30.77030444596156	Multimorbidity_0	['Pain', 'WHR_Obesity']	{'WHR_Obesity', 'Pain'}
Sleep-Pain (syn)	Memory_Complaints	0.0021719156206978655	0.007062310196567949	30.753614047614974	Multimorbidity_0	['Sleep', 'Pain']	{'Pain', 'Sleep'}
Sleep-Pain (syn)	Memory_Problems	0.002171915620697186	0.007062310196567674	30.753614047606547	Multimorbidity_0	['Sleep', 'Pain']	{'Pain', 'Sleep'}
Anxiety-functionality_state (syn)	Health_vs_Peers	0.008300387264325474	0.02703820415813477	30.69873729697467	Multimorbidity_0	['Anxiety', 'functionality_state']	{'functionality_state', 'Anxiety'}
Depression-Sleep (syn)	General_Health	0.010510983011787196	0.03428416125443611	30.658422511144718	Multimorbidity_0	['Depression', 'Sleep']	{'Sleep', 'Depression'}
Depression-Physical_Activity (syn)	WHR_Obesity	0.0005332827824632807	0.00173959763290062	30.65552472465029	Multimorbidity_0	['Depression', 'Physical_Activity']	{'Physical_Activity', 'Depression'}
Depression-grip_category (syn)	General_Health	0.010496773927824426	0.034269952170473336	30.629671951711522	Multimorbidity_0	['Depression', 'grip_category']	{'grip_category', 'Depression'}
Anxiety-Alcohol_Use (syn)	Physical_Activity	0.009447318140690766	0.030880757985703867	30.59289589026399	Multimorbidity_0	['Anxiety', 'Alcohol_Use']	{'Alcohol_Use', 'Anxiety'}
Depression-Memory_Complaints (syn)	Alcohol_Use	0.0011044961762229403	0.003611296265081387	30.584479786458296	Multimorbidity_0	['Depression', 'Memory_Complaints']	{'Memory_Complaints', 'Depression'}
Depression-Memory_Problems (syn)	Alcohol_Use	0.0011044961762229403	0.003611296265081387	30.584479786458296	Multimorbidity_0	['Depression', 'Memory_Problems']	{'Memory_Problems', 'Depression'}
MMSE_Spell-Memory_Problems (syn)	Depression	0.0034934896763283672	0.011534482107305156	30.28735615373514	Multimorbidity_0	['MMSE_Spell', 'Memory_Problems']	{'Memory_Problems', 'MMSE_Spell'}
MMSE_Spell-Memory_Complaints (syn)	Depression	0.0034934896763283672	0.011534482107305156	30.28735615373514	Multimorbidity_0	['MMSE_Spell', 'Memory_Complaints']	{'MMSE_Spell', 'Memory_Complaints'}
BMI-Memory_Problems (syn)	Pain	0.006406814419450401	0.021164730287494125	30.2711838630709	Multimorbidity_0	['BMI', 'Memory_Problems']	{'Memory_Problems', 'BMI'}
BMI-Memory_Complaints (syn)	Pain	0.006406814419450401	0.021164730287494125	30.2711838630709	Multimorbidity_0	['BMI', 'Memory_Complaints']	{'Memory_Complaints', 'BMI'}
General_Health-Memory_Problems (syn)	Sleep	0.005930867255721039	0.019685936282998355	30.127432957523077	Multimorbidity_0	['General_Health', 'Memory_Problems']	{'General_Health', 'Memory_Problems'}
General_Health-Memory_Complaints (syn)	Sleep	0.005930867255721039	0.019685936282998355	30.127432957523077	Multimorbidity_0	['General_Health', 'Memory_Complaints']	{'General_Health', 'Memory_Complaints'}
Anxiety-functionality_state (syn)	Memory_Complaints	0.006784366157060518	0.02255684551806099	30.07675054399056	Multimorbidity_0	['Anxiety', 'functionality_state']	{'functionality_state', 'Anxiety'}
Anxiety-functionality_state (syn)	Memory_Problems	0.006784366157060363	0.022556845518060975	30.07675054398989	Multimorbidity_0	['Anxiety', 'functionality_state']	{'functionality_state', 'Anxiety'}
MMSE_Spell-Memory_Problems (syn)	Sleep	0.0020528793196966516	0.006829236487127189	30.06015860727973	Multimorbidity_0	['MMSE_Spell', 'Memory_Problems']	{'Memory_Problems', 'MMSE_Spell'}
MMSE_Spell-Memory_Complaints (syn)	Sleep	0.0020528793196966516	0.006829236487127189	30.06015860727973	Multimorbidity_0	['MMSE_Spell', 'Memory_Complaints']	{'MMSE_Spell', 'Memory_Complaints'}
Depression-BMI (syn)	Hearing	0.0003742156214927561	0.0012464497688425512	30.02251922596539	Multimorbidity_0	['Depression', 'BMI']	{'BMI', 'Depression'}
Pain-Hearing (syn)	grip_category	0.006216153378390731	0.020717813458203775	30.00390649781277	Multimorbidity_0	['Pain', 'Hearing']	{'Hearing', 'Pain'}
Anxiety-Health_vs_Peers (syn)	Pain	0.016102999944563573	0.05385781111113873	29.899098408091806	Multimorbidity_0	['Anxiety', 'Health_vs_Peers']	{'Health_vs_Peers', 'Anxiety'}
General_Health-BMI (syn)	MMSE_Spell	0.0015408191574695137	0.005168840717737095	29.80976280004388	Multimorbidity_0	['General_Health', 'BMI']	{'General_Health', 'BMI'}
Hearing-Memory_Complaints (syn)	Health_vs_Peers	0.00093644751627403	0.0031463224151768473	29.76324078412652	Multimorbidity_0	['Hearing', 'Memory_Complaints']	{'Hearing', 'Memory_Complaints'}
Hearing-Memory_Problems (syn)	Health_vs_Peers	0.00093644751627403	0.0031463224151768473	29.76324078412652	Multimorbidity_0	['Hearing', 'Memory_Problems']	{'Hearing', 'Memory_Problems'}
Pain-General_Health (syn)	Physical_Activity	0.018388798048356945	0.061832694947633604	29.739603075574344	Multimorbidity_0	['Pain', 'General_Health']	{'General_Health', 'Pain'}
Anxiety-Pain (syn)	General_Health	0.0227550482658291	0.07653436318452023	29.731805843824567	Multimorbidity_0	['Anxiety', 'Pain']	{'Pain', 'Anxiety'}
Health_vs_Peers-Memory_Problems (syn)	functionality_state	0.007934741228910198	0.026736813622831042	29.677213376445806	Multimorbidity_0	['Health_vs_Peers', 'Memory_Problems']	{'Memory_Problems', 'Health_vs_Peers'}
Health_vs_Peers-Memory_Complaints (syn)	functionality_state	0.007934741228910198	0.026736813622831042	29.677213376445806	Multimorbidity_0	['Health_vs_Peers', 'Memory_Complaints']	{'Health_vs_Peers', 'Memory_Complaints'}
Alcohol_Use-Memory_Complaints (syn)	General_Health	0.008175423523145809	0.02757054586182428	29.652744505381584	Multimorbidity_0	['Alcohol_Use', 'Memory_Complaints']	{'Alcohol_Use', 'Memory_Complaints'}
Alcohol_Use-Memory_Problems (syn)	General_Health	0.008175423523145809	0.02757054586182428	29.652744505381584	Multimorbidity_0	['Alcohol_Use', 'Memory_Problems']	{'Memory_Problems', 'Alcohol_Use'}
Sleep-grip_category (syn)	General_Health	0.006495226164453356	0.021914120633038627	29.639456098735202	Multimorbidity_0	['Sleep', 'grip_category']	{'grip_category', 'Sleep'}
General_Health-Physical_Activity (syn)	Alcohol_Use	0.008979378605416631	0.030357085584429642	29.579185328720147	Multimorbidity_0	['General_Health', 'Physical_Activity']	{'General_Health', 'Physical_Activity'}
BMI-Alcohol_Use (syn)	functionality_state	0.016064833449614655	0.054349228772460345	29.558530658957523	Multimorbidity_0	['BMI', 'Alcohol_Use']	{'Alcohol_Use', 'BMI'}
Physical_Activity-grip_category (syn)	Anxiety	0.004503012924086527	0.015250222810970153	29.52752218706806	Multimorbidity_0	['Physical_Activity', 'grip_category']	{'Physical_Activity', 'grip_category'}
Memory_Problems-grip_category (syn)	Pain	0.005619562980025038	0.019043287156461784	29.509416803171	Multimorbidity_0	['Memory_Problems', 'grip_category']	{'Memory_Problems', 'grip_category'}
Memory_Complaints-grip_category (syn)	Pain	0.005619562980025038	0.019043287156461784	29.509416803171	Multimorbidity_0	['Memory_Complaints', 'grip_category']	{'grip_category', 'Memory_Complaints'}
Depression-Alcohol_Use (syn)	Pain	0.006975516385940689	0.02365064416144791	29.493980537372572	Multimorbidity_0	['Depression', 'Alcohol_Use']	{'Alcohol_Use', 'Depression'}
MMSE_Spell-BMI (syn)	functionality_state	0.014873548963098825	0.05047405239258458	29.467713127951615	Multimorbidity_0	['MMSE_Spell', 'BMI']	{'MMSE_Spell', 'BMI'}
Anxiety-Memory_Problems (syn)	functionality_state	0.006711679476032075	0.02278890557195979	29.45152172770571	Multimorbidity_0	['Anxiety', 'Memory_Problems']	{'Memory_Problems', 'Anxiety'}
Anxiety-Memory_Complaints (syn)	functionality_state	0.006711679476032075	0.02278890557195979	29.45152172770571	Multimorbidity_0	['Anxiety', 'Memory_Complaints']	{'Memory_Complaints', 'Anxiety'}
Sleep-grip_category (syn)	Pain	0.01334150840625486	0.045367047910011817	29.40792716492931	Multimorbidity_0	['Sleep', 'grip_category']	{'grip_category', 'Sleep'}
Health_vs_Peers-BMI (syn)	MAP_NormalElevated_vs_H	0.0013025745391544417	0.004439024527194165	29.343711240491338	Multimorbidity_0	['Health_vs_Peers', 'BMI']	{'Health_vs_Peers', 'BMI'}
Anxiety-functionality_state (syn)	General_Health	0.02549904732152172	0.08694322135181913	29.328390327681593	Multimorbidity_0	['Anxiety', 'functionality_state']	{'functionality_state', 'Anxiety'}
Depression-Memory_Problems (syn)	BMI	0.0010523769608955875	0.0035898715117264144	29.315170681122403	Multimorbidity_0	['Depression', 'Memory_Problems']	{'Memory_Problems', 'Depression'}
Depression-Memory_Complaints (syn)	BMI	0.0010523769608955875	0.0035898715117264144	29.315170681122403	Multimorbidity_0	['Depression', 'Memory_Complaints']	{'Memory_Complaints', 'Depression'}
Anxiety-MMSE_Spell (syn)	functionality_state	0.014696424228043807	0.050396774094813496	29.16143838967714	Multimorbidity_0	['Anxiety', 'MMSE_Spell']	{'MMSE_Spell', 'Anxiety'}
Memory_Problems-grip_category (syn)	Hearing	0.0061283203702784655	0.021124101320088087	29.01103472956127	Multimorbidity_0	['Memory_Problems', 'grip_category']	{'Memory_Problems', 'grip_category'}
Memory_Complaints-grip_category (syn)	Hearing	0.0061283203702784655	0.021124101320088087	29.01103472956127	Multimorbidity_0	['Memory_Complaints', 'grip_category']	{'grip_category', 'Memory_Complaints'}
grip_category-functionality_state (syn)	WHR_Obesity	0.0022205629071152602	0.007658678453164108	28.99407411728921	Multimorbidity_0	['grip_category', 'functionality_state']	{'grip_category', 'functionality_state'}
Pain-functionality_state (syn)	General_Health	0.025125455252908165	0.08665934090264399	28.99336065933728	Multimorbidity_0	['Pain', 'functionality_state']	{'Pain', 'functionality_state'}
Anxiety-Physical_Activity (syn)	Health_vs_Peers	0.005759263491281995	0.019872099042548077	28.981656537393746	Multimorbidity_0	['Anxiety', 'Physical_Activity']	{'Physical_Activity', 'Anxiety'}
MMSE_Spell-Memory_Complaints (syn)	Hearing	0.006017760349583951	0.020838500284912805	28.878087517367284	Multimorbidity_0	['MMSE_Spell', 'Memory_Complaints']	{'MMSE_Spell', 'Memory_Complaints'}
MMSE_Spell-Memory_Problems (syn)	Hearing	0.006017760349583951	0.020838500284912805	28.878087517367284	Multimorbidity_0	['MMSE_Spell', 'Memory_Problems']	{'Memory_Problems', 'MMSE_Spell'}
grip_category-MAP_NormalElevated_vs_H (syn)	WHR_Obesity	0.001967651753137038	0.006817011347227749	28.863847409278794	Multimorbidity_0	['grip_category', 'MAP_NormalElevated_vs_H']	{'grip_category', 'MAP_NormalElevated_vs_H'}
Sleep-Alcohol_Use (syn)	Depression	0.005964730049970303	0.020785250874767493	28.69693556218395	Multimorbidity_0	['Sleep', 'Alcohol_Use']	{'Alcohol_Use', 'Sleep'}
Anxiety-grip_category (syn)	Sleep	0.014071428123294592	0.04927587617466393	28.55642398608361	Multimorbidity_0	['Anxiety', 'grip_category']	{'grip_category', 'Anxiety'}
General_Health-Physical_Activity (syn)	Depression	0.009336000555257079	0.032709281431108184	28.542359069918515	Multimorbidity_0	['General_Health', 'Physical_Activity']	{'General_Health', 'Physical_Activity'}
Alcohol_Use-WHR_Obesity (syn)	Sleep	0.0005900940001949431	0.002069705831820397	28.51100823714303	Multimorbidity_0	['Alcohol_Use', 'WHR_Obesity']	{'WHR_Obesity', 'Alcohol_Use'}
General_Health-grip_category (syn)	Physical_Activity	0.028960835769068917	0.10164269652921365	28.49278576621109	Multimorbidity_0	['General_Health', 'grip_category']	{'General_Health', 'grip_category'}
Pain-functionality_state (syn)	Sleep	0.013195374777691431	0.04641910369547558	28.426603978089236	Multimorbidity_0	['Pain', 'functionality_state']	{'Pain', 'functionality_state'}
Hearing-BMI (syn)	grip_category	0.006019969529091448	0.02121433308811769	28.376897374460853	Multimorbidity_0	['Hearing', 'BMI']	{'Hearing', 'BMI'}
Depression-Sleep (syn)	Pain	0.012636109441844212	0.04466164894560118	28.292975606958127	Multimorbidity_0	['Depression', 'Sleep']	{'Sleep', 'Depression'}
MMSE_Spell-grip_category (syn)	BMI	0.005827306923669611	0.02059919976257792	28.28899661556728	Multimorbidity_0	['MMSE_Spell', 'grip_category']	{'MMSE_Spell', 'grip_category'}
Anxiety-General_Health (syn)	MMSE_Spell	0.001423929446148626	0.005039927826812925	28.252972960707446	Multimorbidity_0	['Anxiety', 'General_Health']	{'General_Health', 'Anxiety'}
Hearing-Alcohol_Use (syn)	WHR_Obesity	0.0015111100572464775	0.0053664821881529955	28.158298197325472	Multimorbidity_0	['Hearing', 'Alcohol_Use']	{'Hearing', 'Alcohol_Use'}
Memory_Problems-WHR_Obesity (syn)	Health_vs_Peers	0.0005628527637031723	0.002015646678994674	27.924177861563575	Multimorbidity_0	['Memory_Problems', 'WHR_Obesity']	{'Memory_Problems', 'WHR_Obesity'}
Memory_Complaints-WHR_Obesity (syn)	Health_vs_Peers	0.0005628527637031723	0.002015646678994674	27.924177861563575	Multimorbidity_0	['Memory_Complaints', 'WHR_Obesity']	{'WHR_Obesity', 'Memory_Complaints'}
Sleep-Alcohol_Use (syn)	grip_category	0.011520196819079983	0.04142666260962073	27.808652914281794	Multimorbidity_0	['Sleep', 'Alcohol_Use']	{'Alcohol_Use', 'Sleep'}
Anxiety-Physical_Activity (syn)	Pain	0.016748264813080782	0.060234579390519655	27.80506642952802	Multimorbidity_0	['Anxiety', 'Physical_Activity']	{'Physical_Activity', 'Anxiety'}
Sleep-functionality_state (syn)	Health_vs_Peers	0.0072324907314349025	0.026014438798501616	27.801832618628243	Multimorbidity_0	['Sleep', 'functionality_state']	{'Sleep', 'functionality_state'}
Hearing-MAP_NormalElevated_vs_H (syn)	Anxiety	0.0013156745968033615	0.004736673109242791	27.776343574059435	Multimorbidity_0	['Hearing', 'MAP_NormalElevated_vs_H']	{'Hearing', 'MAP_NormalElevated_vs_H'}
Anxiety-MMSE_Spell (syn)	WHR_Obesity	0.0007578092545091534	0.002729539930151519	27.763259519969242	Multimorbidity_0	['Anxiety', 'MMSE_Spell']	{'MMSE_Spell', 'Anxiety'}
Anxiety-grip_category (syn)	WHR_Obesity	0.001843923568233609	0.006641669671141503	27.762952081847423	Multimorbidity_0	['Anxiety', 'grip_category']	{'grip_category', 'Anxiety'}
MMSE_Spell-Hearing (syn)	Memory_Complaints	0.005618035303868365	0.020257552266464134	27.733041139273674	Multimorbidity_0	['MMSE_Spell', 'Hearing']	{'Hearing', 'MMSE_Spell'}
MMSE_Spell-Hearing (syn)	Memory_Problems	0.005618035303868212	0.020257552266464127	27.733041139272927	Multimorbidity_0	['MMSE_Spell', 'Hearing']	{'Hearing', 'MMSE_Spell'}
Health_vs_Peers-Physical_Activity (syn)	BMI	0.0027698789818599184	0.010020011100998028	27.64347218721174	Multimorbidity_0	['Health_vs_Peers', 'Physical_Activity']	{'Physical_Activity', 'Health_vs_Peers'}
Physical_Activity-grip_category (syn)	Memory_Problems	0.0010258115557530514	0.0037190299557903145	27.582772065493106	Multimorbidity_0	['Physical_Activity', 'grip_category']	{'Physical_Activity', 'grip_category'}
Physical_Activity-grip_category (syn)	Memory_Complaints	0.0010258115557529577	0.0037190299557902755	27.582772065490875	Multimorbidity_0	['Physical_Activity', 'grip_category']	{'Physical_Activity', 'grip_category'}
Anxiety-Health_vs_Peers (syn)	Alcohol_Use	0.005340750569950366	0.01942826446775883	27.48959166586049	Multimorbidity_0	['Anxiety', 'Health_vs_Peers']	{'Health_vs_Peers', 'Anxiety'}
Anxiety-MMSE_Spell (syn)	Memory_Complaints	0.005950053929450395	0.02165939097813146	27.471012160304532	Multimorbidity_0	['Anxiety', 'MMSE_Spell']	{'MMSE_Spell', 'Anxiety'}
Anxiety-MMSE_Spell (syn)	Memory_Problems	0.00595005392945024	0.021659390978131392	27.4710121603039	Multimorbidity_0	['Anxiety', 'MMSE_Spell']	{'MMSE_Spell', 'Anxiety'}
Sleep-Memory_Complaints (syn)	BMI	0.0009494527959710284	0.003464280267320291	27.406927924612006	Multimorbidity_0	['Sleep', 'Memory_Complaints']	{'Sleep', 'Memory_Complaints'}
Sleep-Memory_Problems (syn)	BMI	0.0009494527959710284	0.003464280267320291	27.406927924612006	Multimorbidity_0	['Sleep', 'Memory_Problems']	{'Memory_Problems', 'Sleep'}
Health_vs_Peers-functionality_state (syn)	General_Health	0.04107690571455788	0.1500399143699786	27.377318820155853	Multimorbidity_0	['Health_vs_Peers', 'functionality_state']	{'Health_vs_Peers', 'functionality_state'}
General_Health-Alcohol_Use (syn)	functionality_state	0.023019209361304565	0.08446208666610065	27.25389612064067	Multimorbidity_0	['General_Health', 'Alcohol_Use']	{'General_Health', 'Alcohol_Use'}
General_Health-Physical_Activity (syn)	Sleep	0.005903140072475376	0.021683754633304936	27.223791139051674	Multimorbidity_0	['General_Health', 'Physical_Activity']	{'General_Health', 'Physical_Activity'}
Depression-Pain (syn)	Memory_Complaints	0.0030074623097653594	0.01105777922809949	27.197706227693015	Multimorbidity_0	['Depression', 'Pain']	{'Pain', 'Depression'}
Depression-Pain (syn)	Memory_Problems	0.0030074623097653347	0.01105777922809947	27.19770622769284	Multimorbidity_0	['Depression', 'Pain']	{'Pain', 'Depression'}
General_Health-functionality_state (syn)	Depression	0.009383860399446796	0.03455937863035072	27.15286203440506	Multimorbidity_0	['General_Health', 'functionality_state']	{'General_Health', 'functionality_state'}
BMI-grip_category (syn)	General_Health	0.0047016860936220884	0.01737686022574613	27.057167017180205	Multimorbidity_0	['BMI', 'grip_category']	{'grip_category', 'BMI'}
MMSE_Spell-Health_vs_Peers (syn)	Hearing	0.003047649161569687	0.011273756673705355	27.033128794396923	Multimorbidity_0	['MMSE_Spell', 'Health_vs_Peers']	{'MMSE_Spell', 'Health_vs_Peers'}
Physical_Activity-Memory_Complaints (syn)	BMI	0.002583084916805703	0.00957984210575917	26.963752515845897	Multimorbidity_0	['Physical_Activity', 'Memory_Complaints']	{'Physical_Activity', 'Memory_Complaints'}
Physical_Activity-Memory_Problems (syn)	BMI	0.002583084916805703	0.00957984210575917	26.963752515845897	Multimorbidity_0	['Physical_Activity', 'Memory_Problems']	{'Memory_Problems', 'Physical_Activity'}
Sleep-Physical_Activity (syn)	Memory_Complaints	0.001797140111325773	0.0066875346871958586	26.87298377332723	Multimorbidity_0	['Sleep', 'Physical_Activity']	{'Physical_Activity', 'Sleep'}
Sleep-Physical_Activity (syn)	Memory_Problems	0.001797140111325576	0.006687534687196066	26.87298377332345	Multimorbidity_0	['Sleep', 'Physical_Activity']	{'Physical_Activity', 'Sleep'}
Sleep-Memory_Complaints (syn)	Anxiety	0.012545434610738034	0.04675750999816698	26.830844095910685	Multimorbidity_0	['Sleep', 'Memory_Complaints']	{'Sleep', 'Memory_Complaints'}
Sleep-Memory_Problems (syn)	Anxiety	0.012545434610738034	0.04675750999816698	26.830844095910685	Multimorbidity_0	['Sleep', 'Memory_Problems']	{'Memory_Problems', 'Sleep'}
Alcohol_Use-functionality_state (syn)	grip_category	0.025926092029858083	0.09675607812309224	26.795310984882143	Multimorbidity_0	['Alcohol_Use', 'functionality_state']	{'Alcohol_Use', 'functionality_state'}
Physical_Activity-Memory_Complaints (syn)	Depression	0.007488994244071946	0.02809694922716127	26.654118863667765	Multimorbidity_0	['Physical_Activity', 'Memory_Complaints']	{'Physical_Activity', 'Memory_Complaints'}
Physical_Activity-Memory_Problems (syn)	Depression	0.007488994244071946	0.02809694922716127	26.654118863667765	Multimorbidity_0	['Physical_Activity', 'Memory_Problems']	{'Memory_Problems', 'Physical_Activity'}
Health_vs_Peers-Physical_Activity (syn)	Depression	0.007541706255754057	0.028308760369224147	26.64089192670202	Multimorbidity_0	['Health_vs_Peers', 'Physical_Activity']	{'Physical_Activity', 'Health_vs_Peers'}
Anxiety-Physical_Activity (syn)	Sleep	0.01246933349654578	0.04696797525990937	26.54858640923633	Multimorbidity_0	['Anxiety', 'Physical_Activity']	{'Physical_Activity', 'Anxiety'}
Health_vs_Peers-Alcohol_Use (syn)	Anxiety	0.0048656202898376966	0.018343823545968044	26.524569851235597	Multimorbidity_0	['Health_vs_Peers', 'Alcohol_Use']	{'Alcohol_Use', 'Health_vs_Peers'}
Health_vs_Peers-Alcohol_Use (syn)	Physical_Activity	0.007720942721026317	0.029154382566039413	26.482957419993813	Multimorbidity_0	['Health_vs_Peers', 'Alcohol_Use']	{'Alcohol_Use', 'Health_vs_Peers'}
BMI-Alcohol_Use (syn)	General_Health	0.006972918935077545	0.02636804127375602	26.444584422042965	Multimorbidity_0	['BMI', 'Alcohol_Use']	{'Alcohol_Use', 'BMI'}
Hearing-WHR_Obesity (syn)	Health_vs_Peers	0.0008715061742529284	0.00329666469879813	26.435996799148388	Multimorbidity_0	['Hearing', 'WHR_Obesity']	{'Hearing', 'WHR_Obesity'}
BMI-functionality_state (syn)	Memory_Problems	0.0028711994584579795	0.010865785098058292	26.42422459626098	Multimorbidity_0	['BMI', 'functionality_state']	{'functionality_state', 'BMI'}
BMI-functionality_state (syn)	Memory_Complaints	0.0028711994584577007	0.01086578509805792	26.424224596259315	Multimorbidity_0	['BMI', 'functionality_state']	{'functionality_state', 'BMI'}
Sleep-Hearing (syn)	Health_vs_Peers	0.003134965647778087	0.0118693925924774	26.412182623102126	Multimorbidity_0	['Sleep', 'Hearing']	{'Hearing', 'Sleep'}
BMI-Memory_Complaints (syn)	MMSE_Spell	0.002618916963533514	0.009922885864997587	26.39269461691174	Multimorbidity_0	['BMI', 'Memory_Complaints']	{'Memory_Complaints', 'BMI'}
BMI-Memory_Problems (syn)	MMSE_Spell	0.002618916963533514	0.009922885864997587	26.39269461691174	Multimorbidity_0	['BMI', 'Memory_Problems']	{'Memory_Problems', 'BMI'}
Depression-grip_category (syn)	WHR_Obesity	0.001715314296044773	0.006513060398952668	26.336532919618005	Multimorbidity_0	['Depression', 'grip_category']	{'grip_category', 'Depression'}
Pain-Physical_Activity (syn)	General_Health	0.019206600607047312	0.07298591552573844	26.315489048396078	Multimorbidity_0	['Pain', 'Physical_Activity']	{'Physical_Activity', 'Pain'}
Memory_Problems-grip_category (syn)	Sleep	0.006318962790749885	0.02402434025521412	26.302336395599667	Multimorbidity_0	['Memory_Problems', 'grip_category']	{'Memory_Problems', 'grip_category'}
Memory_Complaints-grip_category (syn)	Sleep	0.006318962790749885	0.02402434025521412	26.302336395599667	Multimorbidity_0	['Memory_Complaints', 'grip_category']	{'grip_category', 'Memory_Complaints'}
Anxiety-Sleep (syn)	Health_vs_Peers	0.004721990221643902	0.017960042828486136	26.291642323672125	Multimorbidity_0	['Anxiety', 'Sleep']	{'Sleep', 'Anxiety'}
Physical_Activity-functionality_state (syn)	grip_category	0.025522811976264926	0.09743635520735902	26.194341857255022	Multimorbidity_0	['Physical_Activity', 'functionality_state']	{'Physical_Activity', 'functionality_state'}
Pain-Memory_Problems (syn)	BMI	0.005304901382909575	0.02029547301558697	26.138348087947485	Multimorbidity_0	['Pain', 'Memory_Problems']	{'Memory_Problems', 'Pain'}
Pain-Memory_Complaints (syn)	BMI	0.005304901382909575	0.02029547301558697	26.138348087947485	Multimorbidity_0	['Pain', 'Memory_Complaints']	{'Pain', 'Memory_Complaints'}
Health_vs_Peers-Alcohol_Use (syn)	functionality_state	0.013485267986648824	0.05176966330949451	26.048591249338177	Multimorbidity_0	['Health_vs_Peers', 'Alcohol_Use']	{'Alcohol_Use', 'Health_vs_Peers'}
Depression-MMSE_Spell (syn)	Physical_Activity	0.01683490886386193	0.06463007740888493	26.048102584428552	Multimorbidity_0	['Depression', 'MMSE_Spell']	{'MMSE_Spell', 'Depression'}
Hearing-General_Health (syn)	grip_category	0.004650128715503845	0.017869116391053423	26.023271737331328	Multimorbidity_0	['Hearing', 'General_Health']	{'Hearing', 'General_Health'}
MMSE_Spell-Hearing (syn)	functionality_state	0.012600388355621106	0.048442627854099043	26.01095133313439	Multimorbidity_0	['MMSE_Spell', 'Hearing']	{'Hearing', 'MMSE_Spell'}
Depression-Alcohol_Use (syn)	Sleep	0.005275233799580912	0.02028511396264661	26.005443249147262	Multimorbidity_0	['Depression', 'Alcohol_Use']	{'Alcohol_Use', 'Depression'}
Hearing-Physical_Activity (syn)	Health_vs_Peers	0.0032392663294732267	0.012458652470158302	26.000133940906593	Multimorbidity_0	['Hearing', 'Physical_Activity']	{'Hearing', 'Physical_Activity'}
Hearing-Memory_Problems (syn)	BMI	0.0008816193872839733	0.003396446858633236	25.95710823630391	Multimorbidity_0	['Hearing', 'Memory_Problems']	{'Hearing', 'Memory_Problems'}
Hearing-Memory_Complaints (syn)	BMI	0.0008816193872839733	0.003396446858633236	25.95710823630391	Multimorbidity_0	['Hearing', 'Memory_Complaints']	{'Hearing', 'Memory_Complaints'}
WHR_Obesity-functionality_state (syn)	BMI	0.015334066539793289	0.05922214750846186	25.892452713914683	Multimorbidity_0	['WHR_Obesity', 'functionality_state']	{'WHR_Obesity', 'functionality_state'}
grip_category-MAP_NormalElevated_vs_H (syn)	BMI	0.005160750735231871	0.01994058310244068	25.880641046049487	Multimorbidity_0	['grip_category', 'MAP_NormalElevated_vs_H']	{'grip_category', 'MAP_NormalElevated_vs_H'}
Depression-Hearing (syn)	WHR_Obesity	0.0006191701290179647	0.0023999301102958677	25.799506675701995	Multimorbidity_0	['Depression', 'Hearing']	{'Hearing', 'Depression'}
Hearing-Memory_Complaints (syn)	grip_category	0.002265425069778222	0.008792796545910697	25.764556906890025	Multimorbidity_0	['Hearing', 'Memory_Complaints']	{'Hearing', 'Memory_Complaints'}
Hearing-Memory_Problems (syn)	grip_category	0.002265425069778222	0.008792796545910697	25.764556906890025	Multimorbidity_0	['Hearing', 'Memory_Problems']	{'Hearing', 'Memory_Problems'}
MMSE_Spell-Physical_Activity (syn)	Alcohol_Use	0.0073689172952513095	0.0287466242742643	25.634026538025218	Multimorbidity_0	['MMSE_Spell', 'Physical_Activity']	{'Physical_Activity', 'MMSE_Spell'}
Hearing-Alcohol_Use (syn)	MMSE_Spell	0.00629153218030412	0.024564051828378827	25.612762195182793	Multimorbidity_0	['Hearing', 'Alcohol_Use']	{'Hearing', 'Alcohol_Use'}
Health_vs_Peers-BMI (syn)	MMSE_Spell	0.0002693536552027355	0.0010538850117417522	25.558163575889143	Multimorbidity_0	['Health_vs_Peers', 'BMI']	{'Health_vs_Peers', 'BMI'}
Alcohol_Use-WHR_Obesity (syn)	Memory_Problems	0.00037060708070523103	0.0014530964035803589	25.504645100770546	Multimorbidity_0	['Alcohol_Use', 'WHR_Obesity']	{'WHR_Obesity', 'Alcohol_Use'}
Alcohol_Use-WHR_Obesity (syn)	Memory_Complaints	0.00037060708070508054	0.001453096403580122	25.50464510076435	Multimorbidity_0	['Alcohol_Use', 'WHR_Obesity']	{'WHR_Obesity', 'Alcohol_Use'}
Physical_Activity-Alcohol_Use (syn)	Sleep	0.004077160694266495	0.01599443105712422	25.491126753461174	Multimorbidity_0	['Physical_Activity', 'Alcohol_Use']	{'Alcohol_Use', 'Physical_Activity'}
Depression-MMSE_Spell (syn)	Hearing	0.002635895039953532	0.010379832124355087	25.394389893538893	Multimorbidity_0	['Depression', 'MMSE_Spell']	{'MMSE_Spell', 'Depression'}
General_Health-grip_category (syn)	Sleep	0.006672206985483078	0.026326001029690693	25.344551867023423	Multimorbidity_0	['General_Health', 'grip_category']	{'General_Health', 'grip_category'}
Sleep-Health_vs_Peers (syn)	MMSE_Spell	0.0011732938611764016	0.0046379841662597225	25.297496048215233	Multimorbidity_0	['Sleep', 'Health_vs_Peers']	{'Health_vs_Peers', 'Sleep'}
General_Health-BMI (syn)	MAP_NormalElevated_vs_H	0.0010141285786925774	0.004012471869351058	25.274409683440187	Multimorbidity_0	['General_Health', 'BMI']	{'General_Health', 'BMI'}
General_Health-Health_vs_Peers (syn)	WHR_Obesity	4.830113026681011e-05	0.0001911743057184308	25.265492705881698	Multimorbidity_0	['General_Health', 'Health_vs_Peers']	{'General_Health', 'Health_vs_Peers'}
Health_vs_Peers-MAP_NormalElevated_vs_H (syn)	Physical_Activity	0.003146236392295377	0.012492222808870716	25.18556097207326	Multimorbidity_0	['Health_vs_Peers', 'MAP_NormalElevated_vs_H']	{'Health_vs_Peers', 'MAP_NormalElevated_vs_H'}
Physical_Activity-BMI (syn)	Health_vs_Peers	0.0031960991710609007	0.012744868768555259	25.077536921733294	Multimorbidity_0	['Physical_Activity', 'BMI']	{'Physical_Activity', 'BMI'}
Memory_Complaints-MAP_NormalElevated_vs_H (syn)	Health_vs_Peers	0.0005525329958467206	0.0022045930775522696	25.062810977352367	Multimorbidity_0	['Memory_Complaints', 'MAP_NormalElevated_vs_H']	{'Memory_Complaints', 'MAP_NormalElevated_vs_H'}
Memory_Problems-MAP_NormalElevated_vs_H (syn)	Health_vs_Peers	0.0005525329958467206	0.0022045930775522696	25.062810977352367	Multimorbidity_0	['Memory_Problems', 'MAP_NormalElevated_vs_H']	{'Memory_Problems', 'MAP_NormalElevated_vs_H'}
Sleep-functionality_state (syn)	Anxiety	0.011397467036783777	0.04560954242421271	24.989215920599133	Multimorbidity_0	['Sleep', 'functionality_state']	{'Sleep', 'functionality_state'}
Depression-MMSE_Spell (syn)	Sleep	0.004992529861962186	0.020002410025027874	24.95964164175876	Multimorbidity_0	['Depression', 'MMSE_Spell']	{'MMSE_Spell', 'Depression'}
Sleep-Memory_Complaints (syn)	grip_category	0.005749384528783303	0.023055794133390796	24.936831477241103	Multimorbidity_0	['Sleep', 'Memory_Complaints']	{'Sleep', 'Memory_Complaints'}
Sleep-Memory_Problems (syn)	grip_category	0.005749384528783303	0.023055794133390796	24.936831477241103	Multimorbidity_0	['Sleep', 'Memory_Problems']	{'Memory_Problems', 'Sleep'}
Depression-MMSE_Spell (syn)	BMI	0.0004793006850930938	0.001933871871191969	24.784510919933393	Multimorbidity_0	['Depression', 'MMSE_Spell']	{'MMSE_Spell', 'Depression'}
Sleep-Hearing (syn)	Pain	0.010450362418378436	0.042482169729515844	24.59940837512758	Multimorbidity_0	['Sleep', 'Hearing']	{'Hearing', 'Sleep'}
Pain-Health_vs_Peers (syn)	Memory_Complaints	0.001013849971901854	0.004127416166405669	24.56379320684684	Multimorbidity_0	['Pain', 'Health_vs_Peers']	{'Pain', 'Health_vs_Peers'}
Pain-Health_vs_Peers (syn)	Memory_Problems	0.0010138499719018006	0.0041274161664057495	24.56379320684507	Multimorbidity_0	['Pain', 'Health_vs_Peers']	{'Pain', 'Health_vs_Peers'}
Pain-Physical_Activity (syn)	Alcohol_Use	0.0069496948369025206	0.028327401815915518	24.533470743504235	Multimorbidity_0	['Pain', 'Physical_Activity']	{'Physical_Activity', 'Pain'}
Depression-Memory_Complaints (syn)	Sleep	0.004878821100076296	0.019888701263141986	24.530616833778858	Multimorbidity_0	['Depression', 'Memory_Complaints']	{'Memory_Complaints', 'Depression'}
Depression-Memory_Problems (syn)	Sleep	0.004878821100076296	0.019888701263141986	24.530616833778858	Multimorbidity_0	['Depression', 'Memory_Problems']	{'Memory_Problems', 'Depression'}
Sleep-Health_vs_Peers (syn)	grip_category	0.005588549112649984	0.022894958717257476	24.40951818986036	Multimorbidity_0	['Sleep', 'Health_vs_Peers']	{'Health_vs_Peers', 'Sleep'}
Depression-Pain (syn)	Sleep	0.010704890966216282	0.04392861988400041	24.368830604020854	Multimorbidity_0	['Depression', 'Pain']	{'Pain', 'Depression'}
General_Health-grip_category (syn)	BMI	0.004711148710332573	0.019483041549240878	24.18076612127399	Multimorbidity_0	['General_Health', 'grip_category']	{'General_Health', 'grip_category'}
Anxiety-MMSE_Spell (syn)	Alcohol_Use	0.005824055161933059	0.02409342621929737	24.172797629207025	Multimorbidity_0	['Anxiety', 'MMSE_Spell']	{'MMSE_Spell', 'Anxiety'}
General_Health-Memory_Problems (syn)	Anxiety	0.011618257053500284	0.048107283407458665	24.150723613087997	Multimorbidity_0	['General_Health', 'Memory_Problems']	{'General_Health', 'Memory_Problems'}
General_Health-Memory_Complaints (syn)	Anxiety	0.011618257053500284	0.048107283407458665	24.150723613087997	Multimorbidity_0	['General_Health', 'Memory_Complaints']	{'General_Health', 'Memory_Complaints'}
General_Health-WHR_Obesity (syn)	grip_category	0.004227769343449051	0.017508374528012585	24.147126489011395	Multimorbidity_0	['General_Health', 'WHR_Obesity']	{'General_Health', 'WHR_Obesity'}
Depression-BMI (syn)	Physical_Activity	0.006492928046275758	0.026892860970862173	24.14368650963058	Multimorbidity_0	['Depression', 'BMI']	{'BMI', 'Depression'}
Physical_Activity-grip_category (syn)	Sleep	0.005634081331870818	0.02333945879633504	24.1397256938774	Multimorbidity_0	['Physical_Activity', 'grip_category']	{'Physical_Activity', 'grip_category'}
Depression-Memory_Problems (syn)	General_Health	0.007552028012572918	0.03132520625522183	24.10847019184116	Multimorbidity_0	['Depression', 'Memory_Problems']	{'Memory_Problems', 'Depression'}
Depression-Memory_Complaints (syn)	General_Health	0.007552028012572918	0.03132520625522183	24.10847019184116	Multimorbidity_0	['Depression', 'Memory_Complaints']	{'Memory_Complaints', 'Depression'}
Pain-Physical_Activity (syn)	BMI	0.004744018113456564	0.019697150890939062	24.084793479644166	Multimorbidity_0	['Pain', 'Physical_Activity']	{'Physical_Activity', 'Pain'}
Anxiety-BMI (syn)	grip_category	0.00481393560985372	0.020008299168879966	24.059694275968766	Multimorbidity_0	['Anxiety', 'BMI']	{'BMI', 'Anxiety'}
MMSE_Spell-WHR_Obesity (syn)	Alcohol_Use	0.005762153315031963	0.024031524372396265	23.977477357410763	Multimorbidity_0	['MMSE_Spell', 'WHR_Obesity']	{'WHR_Obesity', 'MMSE_Spell'}
Alcohol_Use-MAP_NormalElevated_vs_H (syn)	Physical_Activity	0.006750863262791601	0.02824799090140053	23.89856073784311	Multimorbidity_0	['Alcohol_Use', 'MAP_NormalElevated_vs_H']	{'Alcohol_Use', 'MAP_NormalElevated_vs_H'}
Hearing-grip_category (syn)	Health_vs_Peers	0.0008054983426114774	0.003371717219784595	23.8898546380155	Multimorbidity_0	['Hearing', 'grip_category']	{'Hearing', 'grip_category'}
Hearing-grip_category (syn)	Anxiety	0.0013846137180568866	0.005799580925360429	23.87437533636685	Multimorbidity_0	['Hearing', 'grip_category']	{'Hearing', 'grip_category'}
Anxiety-Health_vs_Peers (syn)	grip_category	0.0011675042420852542	0.004913206782699027	23.76257083655445	Multimorbidity_0	['Anxiety', 'Health_vs_Peers']	{'Health_vs_Peers', 'Anxiety'}
Sleep-MMSE_Spell (syn)	General_Health	0.004270776268096923	0.017988723955748364	23.741407553992623	Multimorbidity_0	['Sleep', 'MMSE_Spell']	{'MMSE_Spell', 'Sleep'}
Depression-grip_category (syn)	Health_vs_Peers	0.0033038537848027465	0.013916191674974678	23.741077027158425	Multimorbidity_0	['Depression', 'grip_category']	{'grip_category', 'Depression'}
MMSE_Spell-Pain (syn)	functionality_state	0.03792402321101502	0.15976741007802783	23.737020705595423	Multimorbidity_0	['MMSE_Spell', 'Pain']	{'Pain', 'MMSE_Spell'}
MMSE_Spell-General_Health (syn)	grip_category	0.007256559560613858	0.03057645344851649	23.732508980585948	Multimorbidity_0	['MMSE_Spell', 'General_Health']	{'General_Health', 'MMSE_Spell'}
Depression-BMI (syn)	Health_vs_Peers	0.003257811574426651	0.01375609625410731	23.68267504273918	Multimorbidity_0	['Depression', 'BMI']	{'BMI', 'Depression'}
Anxiety-Memory_Problems (syn)	BMI	0.0007781342193682236	0.0032929616907174867	23.630223866912946	Multimorbidity_0	['Anxiety', 'Memory_Problems']	{'Memory_Problems', 'Anxiety'}
Anxiety-Memory_Complaints (syn)	BMI	0.0007781342193682236	0.0032929616907174867	23.630223866912946	Multimorbidity_0	['Anxiety', 'Memory_Complaints']	{'Memory_Complaints', 'Anxiety'}
Pain-Alcohol_Use (syn)	Health_vs_Peers	0.011804460078787327	0.04996013220579547	23.627759890951584	Multimorbidity_0	['Pain', 'Alcohol_Use']	{'Alcohol_Use', 'Pain'}
MMSE_Spell-grip_category (syn)	Sleep	0.0054619006949812475	0.02316727815944548	23.5759274671392	Multimorbidity_0	['MMSE_Spell', 'grip_category']	{'MMSE_Spell', 'grip_category'}
Depression-Physical_Activity (syn)	General_Health	0.011894292397386532	0.05057112502199816	23.519928402250457	Multimorbidity_0	['Depression', 'Physical_Activity']	{'Physical_Activity', 'Depression'}
Depression-BMI (syn)	MAP_NormalElevated_vs_H	0.000891883487250878	0.003796016190319401	23.49524982336374	Multimorbidity_0	['Depression', 'BMI']	{'BMI', 'Depression'}
Anxiety-Alcohol_Use (syn)	functionality_state	0.011747962819500251	0.050032358142345947	23.48072978306636	Multimorbidity_0	['Anxiety', 'Alcohol_Use']	{'Alcohol_Use', 'Anxiety'}
Physical_Activity-Alcohol_Use (syn)	grip_category	0.021970934968315776	0.09388447819940986	23.402095202201252	Multimorbidity_0	['Physical_Activity', 'Alcohol_Use']	{'Alcohol_Use', 'Physical_Activity'}
Sleep-grip_category (syn)	functionality_state	0.02174473808282135	0.09318522285346782	23.334963867623713	Multimorbidity_0	['Sleep', 'grip_category']	{'grip_category', 'Sleep'}
Depression-Health_vs_Peers (syn)	BMI	0.0009770038118597257	0.004198180032950296	23.272079905852213	Multimorbidity_0	['Depression', 'Health_vs_Peers']	{'Health_vs_Peers', 'Depression'}
Anxiety-Memory_Problems (syn)	grip_category	0.001095118365395901	0.004715014025775137	23.2261952861501	Multimorbidity_0	['Anxiety', 'Memory_Problems']	{'Memory_Problems', 'Anxiety'}
Anxiety-Memory_Complaints (syn)	grip_category	0.001095118365395901	0.004715014025775137	23.2261952861501	Multimorbidity_0	['Anxiety', 'Memory_Complaints']	{'Memory_Complaints', 'Anxiety'}
Sleep-Physical_Activity (syn)	Hearing	0.003757699558608648	0.01623391975827511	23.14721037532042	Multimorbidity_0	['Sleep', 'Physical_Activity']	{'Physical_Activity', 'Sleep'}
Health_vs_Peers-grip_category (syn)	Pain	0.011300597151828745	0.04890158937094708	23.108854532532927	Multimorbidity_0	['Health_vs_Peers', 'grip_category']	{'grip_category', 'Health_vs_Peers'}
Depression-grip_category (syn)	functionality_state	0.021335531184876595	0.09242900155881446	23.083156612159613	Multimorbidity_0	['Depression', 'grip_category']	{'grip_category', 'Depression'}
Pain-WHR_Obesity (syn)	Alcohol_Use	0.0014880458356874553	0.006449668315404911	23.07166450921648	Multimorbidity_0	['Pain', 'WHR_Obesity']	{'WHR_Obesity', 'Pain'}
Health_vs_Peers-Alcohol_Use (syn)	Sleep	0.0025133267353349806	0.01090234860941396	23.053076225839757	Multimorbidity_0	['Health_vs_Peers', 'Alcohol_Use']	{'Alcohol_Use', 'Health_vs_Peers'}
MMSE_Spell-Physical_Activity (syn)	Hearing	0.003620803977696823	0.015716312307763342	23.038508695887042	Multimorbidity_0	['MMSE_Spell', 'Physical_Activity']	{'Physical_Activity', 'MMSE_Spell'}
Sleep-Physical_Activity (syn)	Anxiety	0.010233086263519472	0.04444516165094843	23.02407255009074	Multimorbidity_0	['Sleep', 'Physical_Activity']	{'Physical_Activity', 'Sleep'}
Depression-General_Health (syn)	BMI	0.0017850531112132769	0.0077568165372829696	23.01270247444242	Multimorbidity_0	['Depression', 'General_Health']	{'General_Health', 'Depression'}
Sleep-Memory_Problems (syn)	MMSE_Spell	0.002174853526806888	0.009453479383220522	23.005852540040973	Multimorbidity_0	['Sleep', 'Memory_Problems']	{'Memory_Problems', 'Sleep'}
Sleep-Memory_Complaints (syn)	MMSE_Spell	0.002174853526806888	0.009453479383220522	23.005852540040973	Multimorbidity_0	['Sleep', 'Memory_Complaints']	{'Sleep', 'Memory_Complaints'}
Pain-Memory_Complaints (syn)	grip_category	0.004336785269314113	0.01891170770196228	22.93174861656797	Multimorbidity_0	['Pain', 'Memory_Complaints']	{'Pain', 'Memory_Complaints'}
Pain-Memory_Problems (syn)	grip_category	0.004336785269314113	0.01891170770196228	22.93174861656797	Multimorbidity_0	['Pain', 'Memory_Problems']	{'Memory_Problems', 'Pain'}
grip_category-WHR_Obesity (syn)	Memory_Problems	0.0008007012467276853	0.003493919646764948	22.916990877825764	Multimorbidity_0	['grip_category', 'WHR_Obesity']	{'WHR_Obesity', 'grip_category'}
grip_category-WHR_Obesity (syn)	Memory_Complaints	0.0008007012467275671	0.0034939196467648845	22.916990877822798	Multimorbidity_0	['grip_category', 'WHR_Obesity']	{'WHR_Obesity', 'grip_category'}
Hearing-Alcohol_Use (syn)	Sleep	0.0007905556513928585	0.0034547536600382706	22.883126531924738	Multimorbidity_0	['Hearing', 'Alcohol_Use']	{'Hearing', 'Alcohol_Use'}
Depression-Health_vs_Peers (syn)	Physical_Activity	0.00607363106526473	0.026564042649227352	22.86410673806605	Multimorbidity_0	['Depression', 'Health_vs_Peers']	{'Health_vs_Peers', 'Depression'}
MMSE_Spell-Alcohol_Use (syn)	BMI	0.001017615915437696	0.004482741747262049	22.700748176252432	Multimorbidity_0	['MMSE_Spell', 'Alcohol_Use']	{'Alcohol_Use', 'MMSE_Spell'}
Sleep-Memory_Problems (syn)	functionality_state	0.0072491224757436305	0.03193502257626526	22.699600285021628	Multimorbidity_0	['Sleep', 'Memory_Problems']	{'Memory_Problems', 'Sleep'}
Sleep-Memory_Complaints (syn)	functionality_state	0.0072491224757436305	0.03193502257626526	22.699600285021628	Multimorbidity_0	['Sleep', 'Memory_Complaints']	{'Sleep', 'Memory_Complaints'}
Pain-Alcohol_Use (syn)	functionality_state	0.035791625279892554	0.15779842999231336	22.681863996768552	Multimorbidity_0	['Pain', 'Alcohol_Use']	{'Alcohol_Use', 'Pain'}
Alcohol_Use-WHR_Obesity (syn)	Depression	0.000758865456329082	0.003351738662523792	22.64094945152053	Multimorbidity_0	['Alcohol_Use', 'WHR_Obesity']	{'WHR_Obesity', 'Alcohol_Use'}
Health_vs_Peers-BMI (syn)	Pain	0.011073842876406607	0.048963854959367344	22.616362387308424	Multimorbidity_0	['Health_vs_Peers', 'BMI']	{'Health_vs_Peers', 'BMI'}
Alcohol_Use-Memory_Complaints (syn)	MMSE_Spell	0.005342710749461429	0.023631586571341325	22.60834554350524	Multimorbidity_0	['Alcohol_Use', 'Memory_Complaints']	{'Alcohol_Use', 'Memory_Complaints'}
Alcohol_Use-Memory_Problems (syn)	MMSE_Spell	0.005342710749461429	0.023631586571341325	22.60834554350524	Multimorbidity_0	['Alcohol_Use', 'Memory_Problems']	{'Memory_Problems', 'Alcohol_Use'}
Pain-Health_vs_Peers (syn)	Anxiety	0.006570704874730315	0.029130879190600156	22.55580695570124	Multimorbidity_0	['Pain', 'Health_vs_Peers']	{'Pain', 'Health_vs_Peers'}
Sleep-Health_vs_Peers (syn)	Anxiety	0.009956917410604931	0.04416899279803388	22.542776685295276	Multimorbidity_0	['Sleep', 'Health_vs_Peers']	{'Health_vs_Peers', 'Sleep'}
MMSE_Spell-Hearing (syn)	Health_vs_Peers	0.0007571135802271078	0.0033651053508882913	22.49895623705366	Multimorbidity_0	['MMSE_Spell', 'Hearing']	{'Hearing', 'MMSE_Spell'}
General_Health-Alcohol_Use (syn)	Physical_Activity	0.011042951809518602	0.04908986002209777	22.4953825587354	Multimorbidity_0	['General_Health', 'Alcohol_Use']	{'General_Health', 'Alcohol_Use'}
Depression-BMI (syn)	General_Health	0.006892423944966348	0.03066560218761525	22.476075645923412	Multimorbidity_0	['Depression', 'BMI']	{'BMI', 'Depression'}
Alcohol_Use-WHR_Obesity (syn)	Hearing	0.0010153892956813442	0.004518848282949469	22.470090432392116	Multimorbidity_0	['Alcohol_Use', 'WHR_Obesity']	{'WHR_Obesity', 'Alcohol_Use'}
Memory_Problems-WHR_Obesity (syn)	Depression	0.002328131250393839	0.010369123681370631	22.45253622132606	Multimorbidity_0	['Memory_Problems', 'WHR_Obesity']	{'Memory_Problems', 'WHR_Obesity'}
Memory_Complaints-WHR_Obesity (syn)	Depression	0.002328131250393839	0.010369123681370631	22.45253622132606	Multimorbidity_0	['Memory_Complaints', 'WHR_Obesity']	{'WHR_Obesity', 'Memory_Complaints'}
Hearing-Memory_Complaints (syn)	General_Health	0.0029011210728193764	0.012959834415548387	22.38547947293829	Multimorbidity_0	['Hearing', 'Memory_Complaints']	{'Hearing', 'Memory_Complaints'}
Hearing-Memory_Problems (syn)	General_Health	0.0029011210728193764	0.012959834415548387	22.38547947293829	Multimorbidity_0	['Hearing', 'Memory_Problems']	{'Hearing', 'Memory_Problems'}
Health_vs_Peers-functionality_state (syn)	Sleep	0.007107210694660911	0.03196179420486994	22.23658236801363	Multimorbidity_0	['Health_vs_Peers', 'functionality_state']	{'Health_vs_Peers', 'functionality_state'}
Depression-BMI (syn)	Memory_Problems	0.0022977618561176865	0.010348078774451826	22.204719409274183	Multimorbidity_0	['Depression', 'BMI']	{'BMI', 'Depression'}
Depression-BMI (syn)	Memory_Complaints	0.002297761856117267	0.010348078774451399	22.204719409271046	Multimorbidity_0	['Depression', 'BMI']	{'BMI', 'Depression'}
Anxiety-grip_category (syn)	General_Health	0.010365262194053197	0.04673684668476977	22.17792369255187	Multimorbidity_0	['Anxiety', 'grip_category']	{'grip_category', 'Anxiety'}
Sleep-General_Health (syn)	functionality_state	0.017596284690827895	0.0793602639261076	22.172664026434955	Multimorbidity_0	['Sleep', 'General_Health']	{'General_Health', 'Sleep'}
Alcohol_Use-MAP_NormalElevated_vs_H (syn)	Depression	0.0007498921159237208	0.0033832372691657824	22.164928329387447	Multimorbidity_0	['Alcohol_Use', 'MAP_NormalElevated_vs_H']	{'Alcohol_Use', 'MAP_NormalElevated_vs_H'}
Anxiety-Physical_Activity (syn)	Alcohol_Use	0.006098543966476202	0.027526806051713468	22.154927654952488	Multimorbidity_0	['Anxiety', 'Physical_Activity']	{'Physical_Activity', 'Anxiety'}
MMSE_Spell-Health_vs_Peers (syn)	BMI	0.0009165129850888086	0.004137689206179379	22.150358314009036	Multimorbidity_0	['MMSE_Spell', 'Health_vs_Peers']	{'MMSE_Spell', 'Health_vs_Peers'}
Sleep-MAP_NormalElevated_vs_H (syn)	Health_vs_Peers	0.002473940133325141	0.011208367078024462	22.07226187457439	Multimorbidity_0	['Sleep', 'MAP_NormalElevated_vs_H']	{'Sleep', 'MAP_NormalElevated_vs_H'}
MMSE_Spell-grip_category (syn)	Pain	0.003789090637694316	0.017212814814131054	22.01319585791174	Multimorbidity_0	['MMSE_Spell', 'grip_category']	{'MMSE_Spell', 'grip_category'}
Sleep-BMI (syn)	Health_vs_Peers	0.0024602313036891574	0.011205761735652554	21.955056351605435	Multimorbidity_0	['Sleep', 'BMI']	{'Sleep', 'BMI'}
Depression-grip_category (syn)	Memory_Problems	0.0022897631438437314	0.010430939364252316	21.951648493815785	Multimorbidity_0	['Depression', 'grip_category']	{'grip_category', 'Depression'}
Depression-grip_category (syn)	Memory_Complaints	0.0022897631438434747	0.010430939364252188	21.951648493813593	Multimorbidity_0	['Depression', 'grip_category']	{'grip_category', 'Depression'}
Pain-Alcohol_Use (syn)	General_Health	0.015133297214276425	0.06913417845901323	21.88974766402746	Multimorbidity_0	['Pain', 'Alcohol_Use']	{'Alcohol_Use', 'Pain'}
Pain-WHR_Obesity (syn)	grip_category	0.0040650981278385605	0.018573367163244967	21.886705259792777	Multimorbidity_0	['Pain', 'WHR_Obesity']	{'WHR_Obesity', 'Pain'}
Alcohol_Use-functionality_state (syn)	BMI	0.004105613611158048	0.018784825384554296	21.856011579079475	Multimorbidity_0	['Alcohol_Use', 'functionality_state']	{'Alcohol_Use', 'functionality_state'}
Health_vs_Peers-WHR_Obesity (syn)	Alcohol_Use	0.00393975941013025	0.018027273307938716	21.85443878745261	Multimorbidity_0	['Health_vs_Peers', 'WHR_Obesity']	{'WHR_Obesity', 'Health_vs_Peers'}
Health_vs_Peers-Physical_Activity (syn)	Hearing	0.0033704165393687005	0.015554535429353544	21.668384470090064	Multimorbidity_0	['Health_vs_Peers', 'Physical_Activity']	{'Physical_Activity', 'Health_vs_Peers'}
Anxiety-Physical_Activity (syn)	Hearing	0.0033211721172977373	0.015363923246268046	21.616692976544662	Multimorbidity_0	['Anxiety', 'Physical_Activity']	{'Physical_Activity', 'Anxiety'}
BMI-grip_category (syn)	Alcohol_Use	0.007464651327378359	0.03459237152363201	21.57889441687695	Multimorbidity_0	['BMI', 'grip_category']	{'grip_category', 'BMI'}
Hearing-MAP_NormalElevated_vs_H (syn)	WHR_Obesity	0.00037381806319677463	0.0017335932304421643	21.56319352385968	Multimorbidity_0	['Hearing', 'MAP_NormalElevated_vs_H']	{'Hearing', 'MAP_NormalElevated_vs_H'}
Sleep-Hearing (syn)	Memory_Complaints	0.004034458611038768	0.0187373382101924	21.531652819524684	Multimorbidity_0	['Sleep', 'Hearing']	{'Hearing', 'Sleep'}
Sleep-Hearing (syn)	Memory_Problems	0.004034458611038432	0.01873733821019248	21.531652819522797	Multimorbidity_0	['Sleep', 'Hearing']	{'Hearing', 'Sleep'}
Pain-Alcohol_Use (syn)	Depression	0.0044805446561590025	0.020847811402743176	21.491678764752486	Multimorbidity_0	['Pain', 'Alcohol_Use']	{'Alcohol_Use', 'Pain'}
Pain-Health_vs_Peers (syn)	Sleep	0.009090681507955979	0.04231441042574011	21.483653952616727	Multimorbidity_0	['Pain', 'Health_vs_Peers']	{'Pain', 'Health_vs_Peers'}
BMI-Memory_Problems (syn)	Physical_Activity	0.0018591502586795766	0.008663534474298368	21.45948935962586	Multimorbidity_0	['BMI', 'Memory_Problems']	{'Memory_Problems', 'BMI'}
BMI-Memory_Complaints (syn)	Physical_Activity	0.0018591502586795766	0.008663534474298368	21.45948935962586	Multimorbidity_0	['BMI', 'Memory_Complaints']	{'Memory_Complaints', 'BMI'}
Physical_Activity-functionality_state (syn)	Depression	0.006680953861018045	0.03115904987557823	21.441455653159785	Multimorbidity_0	['Physical_Activity', 'functionality_state']	{'Physical_Activity', 'functionality_state'}
Anxiety-BMI (syn)	MMSE_Spell	0.00047364294927905735	0.0022163089990989977	21.370799354765456	Multimorbidity_0	['Anxiety', 'BMI']	{'BMI', 'Anxiety'}
Pain-functionality_state (syn)	BMI	0.0040633350095878925	0.019016467787070387	21.367454014517996	Multimorbidity_0	['Pain', 'functionality_state']	{'Pain', 'functionality_state'}
Alcohol_Use-MAP_NormalElevated_vs_H (syn)	Pain	0.0015392730557854195	0.00721411352952042	21.336967452572754	Multimorbidity_0	['Alcohol_Use', 'MAP_NormalElevated_vs_H']	{'Alcohol_Use', 'MAP_NormalElevated_vs_H'}
BMI-grip_category (syn)	functionality_state	0.019256160446827986	0.09034963082076584	21.312937609040205	Multimorbidity_0	['BMI', 'grip_category']	{'grip_category', 'BMI'}
Depression-Alcohol_Use (syn)	MAP_NormalElevated_vs_H	0.0006009057102886671	0.0028232353474082297	21.284293951629184	Multimorbidity_0	['Depression', 'Alcohol_Use']	{'Alcohol_Use', 'Depression'}
Health_vs_Peers-grip_category (syn)	BMI	0.004080443777251074	0.019183257783485855	21.2708593259054	Multimorbidity_0	['Health_vs_Peers', 'grip_category']	{'grip_category', 'Health_vs_Peers'}
General_Health-grip_category (syn)	Hearing	0.0019653305265406526	0.009270893171328193	21.198934020928746	Multimorbidity_0	['General_Health', 'grip_category']	{'General_Health', 'grip_category'}
BMI-Alcohol_Use (syn)	Health_vs_Peers	0.0037390909118814775	0.01767760812697771	21.1515657832423	Multimorbidity_0	['BMI', 'Alcohol_Use']	{'Alcohol_Use', 'BMI'}
MMSE_Spell-MAP_NormalElevated_vs_H (syn)	BMI	0.0008479468622807603	0.004009017353439	21.150990068760304	Multimorbidity_0	['MMSE_Spell', 'MAP_NormalElevated_vs_H']	{'MMSE_Spell', 'MAP_NormalElevated_vs_H'}
Anxiety-Depression (syn)	Health_vs_Peers	0.00352491631286625	0.016733172243867996	21.065439723528716	Multimorbidity_0	['Anxiety', 'Depression']	{'Depression', 'Anxiety'}
Sleep-Physical_Activity (syn)	General_Health	0.010288138944898557	0.048871001765312526	21.051622789121613	Multimorbidity_0	['Sleep', 'Physical_Activity']	{'Physical_Activity', 'Sleep'}
Anxiety-Depression (syn)	Pain	0.0060019007182370784	0.02853875132138376	21.0307054105059	Multimorbidity_0	['Anxiety', 'Depression']	{'Depression', 'Anxiety'}
BMI-functionality_state (syn)	grip_category	0.018952580636078527	0.09013034634805481	21.027968274846824	Multimorbidity_0	['BMI', 'functionality_state']	{'functionality_state', 'BMI'}
BMI-Alcohol_Use (syn)	Physical_Activity	0.005698997471951283	0.02713243731696438	21.004369807897874	Multimorbidity_0	['BMI', 'Alcohol_Use']	{'Alcohol_Use', 'BMI'}
Alcohol_Use-grip_category (syn)	Depression	0.0007326528739776898	0.003488283049334415	21.00325184670677	Multimorbidity_0	['Alcohol_Use', 'grip_category']	{'Alcohol_Use', 'grip_category'}
Physical_Activity-MAP_NormalElevated_vs_H (syn)	Alcohol_Use	0.005698762529554608	0.027144575554146972	20.99411176346056	Multimorbidity_0	['Physical_Activity', 'MAP_NormalElevated_vs_H']	{'Physical_Activity', 'MAP_NormalElevated_vs_H'}
Anxiety-grip_category (syn)	Alcohol_Use	0.007161282576444934	0.034175255108279734	20.954584109922124	Multimorbidity_0	['Anxiety', 'grip_category']	{'grip_category', 'Anxiety'}
Depression-Hearing (syn)	Health_vs_Peers	0.0027686817329866157	0.013266966412667275	20.868988786638397	Multimorbidity_0	['Depression', 'Hearing']	{'Hearing', 'Depression'}
WHR_Obesity-MAP_NormalElevated_vs_H (syn)	functionality_state	0.00019889416209855558	0.0009546998224917449	20.83316215346582	Multimorbidity_0	['WHR_Obesity', 'MAP_NormalElevated_vs_H']	{'WHR_Obesity', 'MAP_NormalElevated_vs_H'}
MMSE_Spell-Pain (syn)	Depression	0.004271892471068442	0.020526866325988366	20.811225655325405	Multimorbidity_0	['MMSE_Spell', 'Pain']	{'Pain', 'MMSE_Spell'}
Alcohol_Use-Memory_Problems (syn)	Anxiety	0.004086577259725244	0.019770943620892316	20.66961161836951	Multimorbidity_0	['Alcohol_Use', 'Memory_Problems']	{'Memory_Problems', 'Alcohol_Use'}
Alcohol_Use-Memory_Complaints (syn)	Anxiety	0.004086577259725244	0.019770943620892316	20.66961161836951	Multimorbidity_0	['Alcohol_Use', 'Memory_Complaints']	{'Alcohol_Use', 'Memory_Complaints'}
Hearing-Health_vs_Peers (syn)	Anxiety	0.003403915648024068	0.01649062734699654	20.641517004773185	Multimorbidity_0	['Hearing', 'Health_vs_Peers']	{'Hearing', 'Health_vs_Peers'}
Depression-Pain (syn)	Physical_Activity	0.011138324811803445	0.05458222171108011	20.406506848991786	Multimorbidity_0	['Depression', 'Pain']	{'Pain', 'Depression'}
MMSE_Spell-grip_category (syn)	functionality_state	0.018147771623292164	0.08924124199723002	20.335633186117533	Multimorbidity_0	['MMSE_Spell', 'grip_category']	{'MMSE_Spell', 'grip_category'}
BMI-WHR_Obesity (syn)	Memory_Complaints	0.0005720121147126155	0.0028217516637472585	20.27152573564851	Multimorbidity_0	['BMI', 'WHR_Obesity']	{'WHR_Obesity', 'BMI'}
BMI-WHR_Obesity (syn)	Memory_Problems	0.0005720121147125638	0.002821751663747214	20.271525735646996	Multimorbidity_0	['BMI', 'WHR_Obesity']	{'WHR_Obesity', 'BMI'}
Pain-grip_category (syn)	Alcohol_Use	0.006857104365528772	0.03387107689736356	20.24471907494182	Multimorbidity_0	['Pain', 'grip_category']	{'Pain', 'grip_category'}
Physical_Activity-BMI (syn)	Pain	0.010962527386661914	0.05444884549353449	20.1336268699465	Multimorbidity_0	['Physical_Activity', 'BMI']	{'Physical_Activity', 'BMI'}
Depression-functionality_state (syn)	Health_vs_Peers	0.004672163728631061	0.02323688168205496	20.10667262741718	Multimorbidity_0	['Depression', 'functionality_state']	{'functionality_state', 'Depression'}
MMSE_Spell-grip_category (syn)	Depression	0.0010746683340813312	0.0053464252030636945	20.100689587231248	Multimorbidity_0	['MMSE_Spell', 'grip_category']	{'MMSE_Spell', 'grip_category'}
Hearing-MAP_NormalElevated_vs_H (syn)	Pain	0.0009922497822093376	0.004953894079971141	20.02969313011872	Multimorbidity_0	['Hearing', 'MAP_NormalElevated_vs_H']	{'Hearing', 'MAP_NormalElevated_vs_H'}
Hearing-General_Health (syn)	Physical_Activity	0.009411920988306064	0.04724959652201716	19.919579596664576	Multimorbidity_0	['Hearing', 'General_Health']	{'Hearing', 'General_Health'}
Health_vs_Peers-Physical_Activity (syn)	General_Health	0.027135629013214146	0.13637325661984934	19.8980574973411	Multimorbidity_0	['Health_vs_Peers', 'Physical_Activity']	{'Physical_Activity', 'Health_vs_Peers'}
Physical_Activity-Alcohol_Use (syn)	General_Health	0.009565667805950402	0.04814853062636437	19.86699839332707	Multimorbidity_0	['Physical_Activity', 'Alcohol_Use']	{'Alcohol_Use', 'Physical_Activity'}
General_Health-Memory_Complaints (syn)	Depression	0.00573741303438761	0.02897367118565843	19.802161064171774	Multimorbidity_0	['General_Health', 'Memory_Complaints']	{'General_Health', 'Memory_Complaints'}
General_Health-Memory_Problems (syn)	Depression	0.00573741303438761	0.02897367118565843	19.802161064171774	Multimorbidity_0	['General_Health', 'Memory_Problems']	{'General_Health', 'Memory_Problems'}
Memory_Complaints-grip_category (syn)	MMSE_Spell	0.005741654028072238	0.029003313325472773	19.796545186544286	Multimorbidity_0	['Memory_Complaints', 'grip_category']	{'grip_category', 'Memory_Complaints'}
Memory_Problems-grip_category (syn)	MMSE_Spell	0.005741654028072238	0.029003313325472773	19.796545186544286	Multimorbidity_0	['Memory_Problems', 'grip_category']	{'Memory_Problems', 'grip_category'}
Anxiety-General_Health (syn)	Alcohol_Use	0.0046691667068370964	0.023598254740638785	19.786067902709256	Multimorbidity_0	['Anxiety', 'General_Health']	{'General_Health', 'Anxiety'}
General_Health-Health_vs_Peers (syn)	Alcohol_Use	0.0047179956670030864	0.02386671717581266	19.768096434244686	Multimorbidity_0	['General_Health', 'Health_vs_Peers']	{'General_Health', 'Health_vs_Peers'}
Pain-General_Health (syn)	Anxiety	0.009048553399982664	0.04583419800394251	19.74192588513131	Multimorbidity_0	['Pain', 'General_Health']	{'General_Health', 'Pain'}
Physical_Activity-BMI (syn)	grip_category	0.017737965900629846	0.08989451865013022	19.731977173898745	Multimorbidity_0	['Physical_Activity', 'BMI']	{'Physical_Activity', 'BMI'}
Hearing-General_Health (syn)	functionality_state	0.015090755377802734	0.07661080374961628	19.697946815860575	Multimorbidity_0	['Hearing', 'General_Health']	{'Hearing', 'General_Health'}
Pain-Health_vs_Peers (syn)	General_Health	0.026688189132640476	0.13574106571670638	19.66110181302033	Multimorbidity_0	['Pain', 'Health_vs_Peers']	{'Pain', 'Health_vs_Peers'}
Alcohol_Use-Memory_Complaints (syn)	Depression	0.0020779374712882495	0.010584154509258634	19.6325315307004	Multimorbidity_0	['Alcohol_Use', 'Memory_Complaints']	{'Alcohol_Use', 'Memory_Complaints'}
Alcohol_Use-Memory_Problems (syn)	Depression	0.0020779374712882495	0.010584154509258634	19.6325315307004	Multimorbidity_0	['Alcohol_Use', 'Memory_Problems']	{'Memory_Problems', 'Alcohol_Use'}
Sleep-MMSE_Spell (syn)	Physical_Activity	0.011672608017556445	0.05946777656257944	19.62845879275992	Multimorbidity_0	['Sleep', 'MMSE_Spell']	{'MMSE_Spell', 'Sleep'}
Depression-grip_category (syn)	Physical_Activity	0.017702606424762384	0.09038446718490714	19.585894541532966	Multimorbidity_0	['Depression', 'grip_category']	{'grip_category', 'Depression'}
Health_vs_Peers-grip_category (syn)	functionality_state	0.017321864699638145	0.08844601063527271	19.584676092479516	Multimorbidity_0	['Health_vs_Peers', 'grip_category']	{'grip_category', 'Health_vs_Peers'}
Depression-General_Health (syn)	Anxiety	0.019184295043306886	0.09816368901914606	19.543168390467823	Multimorbidity_0	['Depression', 'General_Health']	{'General_Health', 'Depression'}
Depression-General_Health (syn)	Physical_Activity	0.009086299359206537	0.04692397489291763	19.363873968353772	Multimorbidity_0	['Depression', 'General_Health']	{'General_Health', 'Depression'}
Depression-Sleep (syn)	Anxiety	0.018923459732445944	0.09790285370828514	19.328813222167113	Multimorbidity_0	['Depression', 'Sleep']	{'Sleep', 'Depression'}
Physical_Activity-Alcohol_Use (syn)	Memory_Problems	0.00032560195501652497	0.0016912246294135133	19.252436923736024	Multimorbidity_0	['Physical_Activity', 'Alcohol_Use']	{'Alcohol_Use', 'Physical_Activity'}
Physical_Activity-Alcohol_Use (syn)	Memory_Complaints	0.00032560195501638196	0.0016912246294133306	19.25243692372965	Multimorbidity_0	['Physical_Activity', 'Alcohol_Use']	{'Alcohol_Use', 'Physical_Activity'}
Health_vs_Peers-MAP_NormalElevated_vs_H (syn)	Alcohol_Use	0.003361768917826892	0.017550514615052217	19.15481677639052	Multimorbidity_0	['Health_vs_Peers', 'MAP_NormalElevated_vs_H']	{'Health_vs_Peers', 'MAP_NormalElevated_vs_H'}
General_Health-BMI (syn)	Alcohol_Use	0.004493874019959343	0.02352550159065045	19.102139024084856	Multimorbidity_0	['General_Health', 'BMI']	{'General_Health', 'BMI'}
BMI-grip_category (syn)	MMSE_Spell	0.005483372053057118	0.02874503135045766	19.07589519108253	Multimorbidity_0	['BMI', 'grip_category']	{'grip_category', 'BMI'}
MMSE_Spell-General_Health (syn)	BMI	0.0013787738084390208	0.007231870060918175	19.065245874508545	Multimorbidity_0	['MMSE_Spell', 'General_Health']	{'General_Health', 'MMSE_Spell'}
Hearing-WHR_Obesity (syn)	Pain	0.00108462640463808	0.0056957996172550115	19.042566057841697	Multimorbidity_0	['Hearing', 'WHR_Obesity']	{'Hearing', 'WHR_Obesity'}
Hearing-Physical_Activity (syn)	BMI	0.0016355492349549024	0.008632306423908368	18.946839403488067	Multimorbidity_0	['Hearing', 'Physical_Activity']	{'Hearing', 'Physical_Activity'}
MMSE_Spell-WHR_Obesity (syn)	Depression	0.0009818468061547254	0.005192907560348257	18.907457811339874	Multimorbidity_0	['MMSE_Spell', 'WHR_Obesity']	{'WHR_Obesity', 'MMSE_Spell'}
MMSE_Spell-Alcohol_Use (syn)	Physical_Activity	0.011142700470965472	0.059001350914738224	18.885500582974082	Multimorbidity_0	['MMSE_Spell', 'Alcohol_Use']	{'Alcohol_Use', 'MMSE_Spell'}
Sleep-grip_category (syn)	MMSE_Spell	0.005410512519358621	0.028672171816759157	18.87025703506745	Multimorbidity_0	['Sleep', 'grip_category']	{'grip_category', 'Sleep'}
Pain-General_Health (syn)	Sleep	0.007736659027708034	0.04101444106643656	18.863256030177116	Multimorbidity_0	['Pain', 'General_Health']	{'General_Health', 'Pain'}
Health_vs_Peers-functionality_state (syn)	Memory_Complaints	0.0019368705842131308	0.0102716233153181	18.856518826237235	Multimorbidity_0	['Health_vs_Peers', 'functionality_state']	{'Health_vs_Peers', 'functionality_state'}
Health_vs_Peers-functionality_state (syn)	Memory_Problems	0.001936870584212963	0.01027162331531805	18.856518826235693	Multimorbidity_0	['Health_vs_Peers', 'functionality_state']	{'Health_vs_Peers', 'functionality_state'}
Alcohol_Use-WHR_Obesity (syn)	grip_category	0.006233764512260469	0.03306108518621073	18.855293095038743	Multimorbidity_0	['Alcohol_Use', 'WHR_Obesity']	{'WHR_Obesity', 'Alcohol_Use'}
Hearing-BMI (syn)	Pain	0.0034788844144453194	0.018479144170268455	18.826003966366482	Multimorbidity_0	['Hearing', 'BMI']	{'Hearing', 'BMI'}
Alcohol_Use-functionality_state (syn)	Hearing	0.003936490333327584	0.021034361028426634	18.714570544870185	Multimorbidity_0	['Alcohol_Use', 'functionality_state']	{'Alcohol_Use', 'functionality_state'}
Sleep-Alcohol_Use (syn)	Anxiety	0.007842230188733756	0.04207614834408438	18.63818457098942	Multimorbidity_0	['Sleep', 'Alcohol_Use']	{'Alcohol_Use', 'Sleep'}
Alcohol_Use-grip_category (syn)	Physical_Activity	0.01663877109988195	0.08932063186002669	18.628138598433083	Multimorbidity_0	['Alcohol_Use', 'grip_category']	{'Alcohol_Use', 'grip_category'}
Health_vs_Peers-functionality_state (syn)	Hearing	0.003927471005410626	0.021112772971735753	18.602345654303388	Multimorbidity_0	['Health_vs_Peers', 'functionality_state']	{'Health_vs_Peers', 'functionality_state'}
MMSE_Spell-General_Health (syn)	Sleep	0.003143237626493203	0.016898306653770505	18.60090298332854	Multimorbidity_0	['MMSE_Spell', 'General_Health']	{'General_Health', 'MMSE_Spell'}
Pain-Hearing (syn)	Memory_Complaints	0.0033269283763813144	0.017919730555502635	18.565727682549948	Multimorbidity_0	['Pain', 'Hearing']	{'Hearing', 'Pain'}
Pain-Hearing (syn)	Memory_Problems	0.003326928376381243	0.01791973055550265	18.565727682549536	Multimorbidity_0	['Pain', 'Hearing']	{'Hearing', 'Pain'}
Alcohol_Use-functionality_state (syn)	MMSE_Spell	0.008159397750972507	0.043954973556894456	18.563081923849055	Multimorbidity_0	['Alcohol_Use', 'functionality_state']	{'Alcohol_Use', 'functionality_state'}
General_Health-BMI (syn)	Physical_Activity	0.008612867178389015	0.046450542712100105	18.54201625107259	Multimorbidity_0	['General_Health', 'BMI']	{'General_Health', 'BMI'}
Sleep-Pain (syn)	Health_vs_Peers	0.008647448402359308	0.04674102487607058	18.500767634614775	Multimorbidity_0	['Sleep', 'Pain']	{'Pain', 'Sleep'}
MMSE_Spell-BMI (syn)	Alcohol_Use	0.004168365373422419	0.02257490490396726	18.464597707739983	Multimorbidity_0	['MMSE_Spell', 'BMI']	{'MMSE_Spell', 'BMI'}
BMI-WHR_Obesity (syn)	Pain	0.003533409528382019	0.019184497125658402	18.418046119417134	Multimorbidity_0	['BMI', 'WHR_Obesity']	{'WHR_Obesity', 'BMI'}
Sleep-Physical_Activity (syn)	Alcohol_Use	0.004824311668556645	0.026202018647569637	18.411984715552148	Multimorbidity_0	['Sleep', 'Physical_Activity']	{'Physical_Activity', 'Sleep'}
Anxiety-Health_vs_Peers (syn)	General_Health	0.024570691839225434	0.13348532035726096	18.407036649021986	Multimorbidity_0	['Anxiety', 'Health_vs_Peers']	{'Health_vs_Peers', 'Anxiety'}
Anxiety-Health_vs_Peers (syn)	WHR_Obesity	0.00044902439980038205	0.0024507137506502	18.322188777912196	Multimorbidity_0	['Anxiety', 'Health_vs_Peers']	{'Health_vs_Peers', 'Anxiety'}
Physical_Activity-Alcohol_Use (syn)	BMI	0.0015669130691996467	0.008563670258153114	18.29721395108428	Multimorbidity_0	['Physical_Activity', 'Alcohol_Use']	{'Alcohol_Use', 'Physical_Activity'}
Pain-Physical_Activity (syn)	Sleep	0.007432083463868843	0.04065581238165298	18.280494297102692	Multimorbidity_0	['Pain', 'Physical_Activity']	{'Physical_Activity', 'Pain'}
General_Health-functionality_state (syn)	MAP_NormalElevated_vs_H	0.0002333890434347142	0.0012794218509688893	18.241758436278992	Multimorbidity_0	['General_Health', 'functionality_state']	{'General_Health', 'functionality_state'}
MMSE_Spell-MAP_NormalElevated_vs_H (syn)	Alcohol_Use	0.004069396400003769	0.022383667230236652	18.18020415576356	Multimorbidity_0	['MMSE_Spell', 'MAP_NormalElevated_vs_H']	{'MMSE_Spell', 'MAP_NormalElevated_vs_H'}
General_Health-Memory_Problems (syn)	MMSE_Spell	0.0017552522962733567	0.00967353223282034	18.144895308439047	Multimorbidity_0	['General_Health', 'Memory_Problems']	{'General_Health', 'Memory_Problems'}
General_Health-Memory_Complaints (syn)	MMSE_Spell	0.0017552522962733567	0.00967353223282034	18.144895308439047	Multimorbidity_0	['General_Health', 'Memory_Complaints']	{'General_Health', 'Memory_Complaints'}
Pain-Physical_Activity (syn)	Anxiety	0.004994358155761042	0.02755453247163088	18.125359814771116	Multimorbidity_0	['Pain', 'Physical_Activity']	{'Physical_Activity', 'Pain'}
Sleep-Memory_Complaints (syn)	Physical_Activity	0.0024734170611210066	0.013675879262502771	18.08598199534233	Multimorbidity_0	['Sleep', 'Memory_Complaints']	{'Sleep', 'Memory_Complaints'}
Sleep-Memory_Problems (syn)	Physical_Activity	0.0024734170611210066	0.013675879262502771	18.08598199534233	Multimorbidity_0	['Sleep', 'Memory_Problems']	{'Memory_Problems', 'Sleep'}
Depression-Hearing (syn)	Pain	0.003689510251953354	0.02043947529342406	18.050904922888947	Multimorbidity_0	['Depression', 'Hearing']	{'Hearing', 'Depression'}
Hearing-functionality_state (syn)	Health_vs_Peers	0.0040735328178490935	0.02263825077127298	17.99402638925725	Multimorbidity_0	['Hearing', 'functionality_state']	{'Hearing', 'functionality_state'}
Hearing-functionality_state (syn)	Memory_Complaints	0.0032106782236364334	0.017918925675209755	17.917805351904	Multimorbidity_0	['Hearing', 'functionality_state']	{'Hearing', 'functionality_state'}
Hearing-functionality_state (syn)	Memory_Problems	0.003210678223636448	0.017918925675209852	17.917805351903983	Multimorbidity_0	['Hearing', 'functionality_state']	{'Hearing', 'functionality_state'}
Physical_Activity-MAP_NormalElevated_vs_H (syn)	Sleep	0.0025973481860671606	0.014514618548924886	17.894705102391747	Multimorbidity_0	['Physical_Activity', 'MAP_NormalElevated_vs_H']	{'Physical_Activity', 'MAP_NormalElevated_vs_H'}
Anxiety-Memory_Complaints (syn)	WHR_Obesity	0.0004309101130946572	0.0024105870950257378	17.875733010594928	Multimorbidity_0	['Anxiety', 'Memory_Complaints']	{'Memory_Complaints', 'Anxiety'}
Anxiety-Memory_Problems (syn)	WHR_Obesity	0.0004309101130946572	0.0024105870950257378	17.875733010594928	Multimorbidity_0	['Anxiety', 'Memory_Problems']	{'Memory_Problems', 'Anxiety'}
Health_vs_Peers-BMI (syn)	Alcohol_Use	0.0030824469218385165	0.01728521949884291	17.832848012400763	Multimorbidity_0	['Health_vs_Peers', 'BMI']	{'Health_vs_Peers', 'BMI'}
MMSE_Spell-Memory_Complaints (syn)	General_Health	0.0021713641121603833	0.012217082101368675	17.773180978436137	Multimorbidity_0	['MMSE_Spell', 'Memory_Complaints']	{'MMSE_Spell', 'Memory_Complaints'}
MMSE_Spell-Memory_Problems (syn)	General_Health	0.0021713641121603833	0.012217082101368675	17.773180978436137	Multimorbidity_0	['MMSE_Spell', 'Memory_Problems']	{'Memory_Problems', 'MMSE_Spell'}
Sleep-Pain (syn)	BMI	0.003226025468071642	0.018179158245554137	17.74573621339477	Multimorbidity_0	['Sleep', 'Pain']	{'Pain', 'Sleep'}
Memory_Problems-MAP_NormalElevated_vs_H (syn)	functionality_state	0.0017062586873293922	0.00964049976702094	17.698861351216564	Multimorbidity_0	['Memory_Problems', 'MAP_NormalElevated_vs_H']	{'Memory_Problems', 'MAP_NormalElevated_vs_H'}
Memory_Complaints-MAP_NormalElevated_vs_H (syn)	functionality_state	0.0017062586873293922	0.00964049976702094	17.698861351216564	Multimorbidity_0	['Memory_Complaints', 'MAP_NormalElevated_vs_H']	{'Memory_Complaints', 'MAP_NormalElevated_vs_H'}
Depression-Health_vs_Peers (syn)	Pain	0.008116026786885663	0.04598751959707682	17.648324715041934	Multimorbidity_0	['Depression', 'Health_vs_Peers']	{'Health_vs_Peers', 'Depression'}
General_Health-WHR_Obesity (syn)	Alcohol_Use	0.004030166276258644	0.022845252543751665	17.64115440851593	Multimorbidity_0	['General_Health', 'WHR_Obesity']	{'General_Health', 'WHR_Obesity'}
Hearing-MAP_NormalElevated_vs_H (syn)	Physical_Activity	0.0026050575046778785	0.014774037107332003	17.632672002597385	Multimorbidity_0	['Hearing', 'MAP_NormalElevated_vs_H']	{'Hearing', 'MAP_NormalElevated_vs_H'}
grip_category-WHR_Obesity (syn)	BMI	0.009303705191268928	0.053087187190610945	17.52533084464191	Multimorbidity_0	['grip_category', 'WHR_Obesity']	{'WHR_Obesity', 'grip_category'}
Pain-General_Health (syn)	functionality_state	0.02588651911158287	0.1477931350833417	17.515373157884	Multimorbidity_0	['Pain', 'General_Health']	{'General_Health', 'Pain'}
grip_category-WHR_Obesity (syn)	Hearing	0.0015495329362954294	0.00885509558108297	17.49877143738208	Multimorbidity_0	['grip_category', 'WHR_Obesity']	{'WHR_Obesity', 'grip_category'}
Physical_Activity-MAP_NormalElevated_vs_H (syn)	Health_vs_Peers	0.0019521562705113438	0.011160562620196034	17.491557880592353	Multimorbidity_0	['Physical_Activity', 'MAP_NormalElevated_vs_H']	{'Physical_Activity', 'MAP_NormalElevated_vs_H'}
Hearing-grip_category (syn)	MAP_NormalElevated_vs_H	0.00029846084032332006	0.0017140479885302579	17.412630353438402	Multimorbidity_0	['Hearing', 'grip_category']	{'Hearing', 'grip_category'}
MMSE_Spell-Health_vs_Peers (syn)	Physical_Activity	0.010081333681489588	0.05789935491700783	17.411823838003098	Multimorbidity_0	['MMSE_Spell', 'Health_vs_Peers']	{'MMSE_Spell', 'Health_vs_Peers'}
Health_vs_Peers-BMI (syn)	Sleep	0.0017639478326256352	0.010152969706704613	17.37371314582762	Multimorbidity_0	['Health_vs_Peers', 'BMI']	{'Health_vs_Peers', 'BMI'}
MMSE_Spell-functionality_state (syn)	Alcohol_Use	0.007957349644545236	0.045908299629965565	17.333139560131436	Multimorbidity_0	['MMSE_Spell', 'functionality_state']	{'MMSE_Spell', 'functionality_state'}
Pain-Memory_Complaints (syn)	Hearing	0.0030824332556160317	0.01780149500137254	17.31558644584833	Multimorbidity_0	['Pain', 'Memory_Complaints']	{'Pain', 'Memory_Complaints'}
Pain-Memory_Problems (syn)	Hearing	0.0030824332556160317	0.01780149500137254	17.31558644584833	Multimorbidity_0	['Pain', 'Memory_Problems']	{'Memory_Problems', 'Pain'}
Physical_Activity-MAP_NormalElevated_vs_H (syn)	Memory_Problems	0.0002851368507949076	0.001650759525191896	17.273070150042674	Multimorbidity_0	['Physical_Activity', 'MAP_NormalElevated_vs_H']	{'Physical_Activity', 'MAP_NormalElevated_vs_H'}
Physical_Activity-MAP_NormalElevated_vs_H (syn)	Memory_Complaints	0.00028513685079480886	0.0016507595251917576	17.27307015003814	Multimorbidity_0	['Physical_Activity', 'MAP_NormalElevated_vs_H']	{'Physical_Activity', 'MAP_NormalElevated_vs_H'}
Memory_Problems-WHR_Obesity (syn)	Alcohol_Use	0.0007699546134676319	0.004496366978021332	17.123927322463736	Multimorbidity_0	['Memory_Problems', 'WHR_Obesity']	{'Memory_Problems', 'WHR_Obesity'}
Memory_Complaints-WHR_Obesity (syn)	Alcohol_Use	0.0007699546134676319	0.004496366978021332	17.123927322463736	Multimorbidity_0	['Memory_Complaints', 'WHR_Obesity']	{'WHR_Obesity', 'Memory_Complaints'}
Alcohol_Use-WHR_Obesity (syn)	Anxiety	0.0014043299110836737	0.008205943503607984	17.113570309937167	Multimorbidity_0	['Alcohol_Use', 'WHR_Obesity']	{'WHR_Obesity', 'Alcohol_Use'}
Hearing-BMI (syn)	Memory_Problems	0.0029991429444521205	0.017591945123573524	17.048387335140188	Multimorbidity_0	['Hearing', 'BMI']	{'Hearing', 'BMI'}
Hearing-BMI (syn)	Memory_Complaints	0.0029991429444517358	0.01759194512357306	17.04838733513845	Multimorbidity_0	['Hearing', 'BMI']	{'Hearing', 'BMI'}
Sleep-WHR_Obesity (syn)	grip_category	0.0035503301257133906	0.020856739730320886	17.022459749795075	Multimorbidity_0	['Sleep', 'WHR_Obesity']	{'WHR_Obesity', 'Sleep'}
General_Health-Health_vs_Peers (syn)	Pain	0.010960002730221047	0.06441733125747316	17.014058974927742	Multimorbidity_0	['General_Health', 'Health_vs_Peers']	{'General_Health', 'Health_vs_Peers'}
Pain-Hearing (syn)	Physical_Activity	0.008804438485503514	0.05224833538478017	16.851136826970045	Multimorbidity_0	['Pain', 'Hearing']	{'Hearing', 'Pain'}
Physical_Activity-WHR_Obesity (syn)	Alcohol_Use	0.004330707383019149	0.025708414362032132	16.845486158862528	Multimorbidity_0	['Physical_Activity', 'WHR_Obesity']	{'WHR_Obesity', 'Physical_Activity'}
Health_vs_Peers-BMI (syn)	Hearing	0.0004914811007377458	0.002922264698521181	16.818500424908837	Multimorbidity_0	['Health_vs_Peers', 'BMI']	{'Health_vs_Peers', 'BMI'}
Physical_Activity-BMI (syn)	General_Health	0.007726282725893854	0.046309145546307814	16.68414010828119	Multimorbidity_0	['Physical_Activity', 'BMI']	{'Physical_Activity', 'BMI'}
Depression-Memory_Problems (syn)	functionality_state	0.004798800769871163	0.028794624391199616	16.66561336128351	Multimorbidity_0	['Depression', 'Memory_Problems']	{'Memory_Problems', 'Depression'}
Depression-Memory_Complaints (syn)	functionality_state	0.004798800769871163	0.028794624391199616	16.66561336128351	Multimorbidity_0	['Depression', 'Memory_Complaints']	{'Memory_Complaints', 'Depression'}
Health_vs_Peers-functionality_state (syn)	Alcohol_Use	0.00761390231160561	0.045817768019581255	16.617794014653086	Multimorbidity_0	['Health_vs_Peers', 'functionality_state']	{'Health_vs_Peers', 'functionality_state'}
Health_vs_Peers-BMI (syn)	grip_category	0.0030263833281758325	0.01822074688720207	16.609545958302675	Multimorbidity_0	['Health_vs_Peers', 'BMI']	{'Health_vs_Peers', 'BMI'}
General_Health-MAP_NormalElevated_vs_H (syn)	Alcohol_Use	0.0037816472678889363	0.022770510147868628	16.607652807650897	Multimorbidity_0	['General_Health', 'MAP_NormalElevated_vs_H']	{'General_Health', 'MAP_NormalElevated_vs_H'}
Depression-WHR_Obesity (syn)	Memory_Problems	0.0015978116553671182	0.009648128573701254	16.56084538220617	Multimorbidity_0	['Depression', 'WHR_Obesity']	{'WHR_Obesity', 'Depression'}
Depression-WHR_Obesity (syn)	Memory_Complaints	0.0015978116553670909	0.00964812857370122	16.560845382205944	Multimorbidity_0	['Depression', 'WHR_Obesity']	{'WHR_Obesity', 'Depression'}
Memory_Complaints-functionality_state (syn)	Depression	0.004842752356448015	0.029320848371008193	16.516412810334717	Multimorbidity_0	['Memory_Complaints', 'functionality_state']	{'functionality_state', 'Memory_Complaints'}
Memory_Problems-functionality_state (syn)	Depression	0.004842752356448015	0.029320848371008193	16.516412810334717	Multimorbidity_0	['Memory_Problems', 'functionality_state']	{'Memory_Problems', 'functionality_state'}
General_Health-Memory_Problems (syn)	Hearing	0.0029805271124235004	0.018055469903606056	16.50761308531896	Multimorbidity_0	['General_Health', 'Memory_Problems']	{'General_Health', 'Memory_Problems'}
General_Health-Memory_Complaints (syn)	Hearing	0.0029805271124235004	0.018055469903606056	16.50761308531896	Multimorbidity_0	['General_Health', 'Memory_Complaints']	{'General_Health', 'Memory_Complaints'}
Memory_Complaints-functionality_state (syn)	BMI	0.0028796013185437308	0.017550784236728453	16.407251549008283	Multimorbidity_0	['Memory_Complaints', 'functionality_state']	{'functionality_state', 'Memory_Complaints'}
Memory_Problems-functionality_state (syn)	BMI	0.0028796013185437308	0.017550784236728453	16.407251549008283	Multimorbidity_0	['Memory_Problems', 'functionality_state']	{'Memory_Problems', 'functionality_state'}
Sleep-WHR_Obesity (syn)	Memory_Complaints	0.0009580665443897949	0.0058484611202598786	16.38151514884693	Multimorbidity_0	['Sleep', 'WHR_Obesity']	{'WHR_Obesity', 'Sleep'}
Sleep-WHR_Obesity (syn)	Memory_Problems	0.0009580665443894695	0.005848461120259958	16.381515148841146	Multimorbidity_0	['Sleep', 'WHR_Obesity']	{'WHR_Obesity', 'Sleep'}
Health_vs_Peers-functionality_state (syn)	Depression	0.004787081775470452	0.029265177790030628	16.357603599118413	Multimorbidity_0	['Health_vs_Peers', 'functionality_state']	{'Health_vs_Peers', 'functionality_state'}
Sleep-General_Health (syn)	Physical_Activity	0.007395288398692792	0.04523296393240388	16.349334104535597	Multimorbidity_0	['Sleep', 'General_Health']	{'General_Health', 'Sleep'}
Depression-BMI (syn)	MMSE_Spell	0.0008530262328008392	0.005235135514946544	16.29425313567168	Multimorbidity_0	['Depression', 'BMI']	{'BMI', 'Depression'}
Hearing-General_Health (syn)	BMI	0.001137846677496609	0.006990942929975763	16.276011532260554	Multimorbidity_0	['Hearing', 'General_Health']	{'Hearing', 'General_Health'}
Anxiety-BMI (syn)	General_Health	0.007042639580153517	0.04341422407087009	16.221963494399894	Multimorbidity_0	['Anxiety', 'BMI']	{'BMI', 'Anxiety'}
grip_category-WHR_Obesity (syn)	Alcohol_Use	0.005222736738847501	0.032236709270682305	16.201209295259307	Multimorbidity_0	['grip_category', 'WHR_Obesity']	{'WHR_Obesity', 'grip_category'}
Sleep-grip_category (syn)	WHR_Obesity	0.0009274166949708283	0.005725162797878723	16.198957614173924	Multimorbidity_0	['Sleep', 'grip_category']	{'grip_category', 'Sleep'}
Alcohol_Use-MAP_NormalElevated_vs_H (syn)	Health_vs_Peers	0.002694227323393502	0.01663274453848974	16.198332855764157	Multimorbidity_0	['Alcohol_Use', 'MAP_NormalElevated_vs_H']	{'Alcohol_Use', 'MAP_NormalElevated_vs_H'}
General_Health-BMI (syn)	functionality_state	0.011805721010323652	0.07312311468483187	16.144991992214116	Multimorbidity_0	['General_Health', 'BMI']	{'General_Health', 'BMI'}
Anxiety-MMSE_Spell (syn)	Physical_Activity	0.009199728157664549	0.056994896702687564	16.141319117840844	Multimorbidity_0	['Anxiety', 'MMSE_Spell']	{'MMSE_Spell', 'Anxiety'}
Hearing-Memory_Problems (syn)	functionality_state	0.003358579861471291	0.020851815460319695	16.106894231164457	Multimorbidity_0	['Hearing', 'Memory_Problems']	{'Hearing', 'Memory_Problems'}
Hearing-Memory_Complaints (syn)	functionality_state	0.003358579861471291	0.020851815460319695	16.106894231164457	Multimorbidity_0	['Hearing', 'Memory_Complaints']	{'Hearing', 'Memory_Complaints'}
BMI-MAP_NormalElevated_vs_H (syn)	General_Health	0.0010750404047943267	0.006712831284756982	16.014709132277044	Multimorbidity_0	['BMI', 'MAP_NormalElevated_vs_H']	{'BMI', 'MAP_NormalElevated_vs_H'}
Hearing-grip_category (syn)	WHR_Obesity	0.0009127699822168573	0.005710516085124752	15.984019108089367	Multimorbidity_0	['Hearing', 'grip_category']	{'Hearing', 'grip_category'}
Hearing-grip_category (syn)	functionality_state	0.013475907263272045	0.0845693776372099	15.934736236420813	Multimorbidity_0	['Hearing', 'grip_category']	{'Hearing', 'grip_category'}
MMSE_Spell-functionality_state (syn)	Hearing	0.0032617502138122217	0.020480865203432914	15.92584190860014	Multimorbidity_0	['MMSE_Spell', 'functionality_state']	{'MMSE_Spell', 'functionality_state'}
Depression-Alcohol_Use (syn)	BMI	0.0006785858027788417	0.004261586774571409	15.923313044519375	Multimorbidity_0	['Depression', 'Alcohol_Use']	{'Alcohol_Use', 'Depression'}
Physical_Activity-Memory_Problems (syn)	General_Health	0.007270381152483279	0.04585324397289724	15.855761823047084	Multimorbidity_0	['Physical_Activity', 'Memory_Problems']	{'Memory_Problems', 'Physical_Activity'}
Physical_Activity-Memory_Complaints (syn)	General_Health	0.007270381152483279	0.04585324397289724	15.855761823047084	Multimorbidity_0	['Physical_Activity', 'Memory_Complaints']	{'Physical_Activity', 'Memory_Complaints'}
Physical_Activity-Alcohol_Use (syn)	Hearing	0.0022673635624619265	0.01437250349601521	15.775703676750227	Multimorbidity_0	['Physical_Activity', 'Alcohol_Use']	{'Alcohol_Use', 'Physical_Activity'}
BMI-grip_category (syn)	Anxiety	0.0008892034236767613	0.005650830076955184	15.735801847998365	Multimorbidity_0	['BMI', 'grip_category']	{'grip_category', 'BMI'}
BMI-MAP_NormalElevated_vs_H (syn)	grip_category	0.00281375889204661	0.018008122451072847	15.624943131586594	Multimorbidity_0	['BMI', 'MAP_NormalElevated_vs_H']	{'BMI', 'MAP_NormalElevated_vs_H'}
Hearing-grip_category (syn)	Pain	0.002494885487272145	0.01607905285768347	15.516370953901987	Multimorbidity_0	['Hearing', 'grip_category']	{'Hearing', 'grip_category'}
Depression-General_Health (syn)	functionality_state	0.011135197924239077	0.0724525915987473	15.368943578867928	Multimorbidity_0	['Depression', 'General_Health']	{'General_Health', 'Depression'}
MMSE_Spell-Memory_Complaints (syn)	WHR_Obesity	0.00012716669492785485	0.0008280359429544452	15.357629823908622	Multimorbidity_0	['MMSE_Spell', 'Memory_Complaints']	{'MMSE_Spell', 'Memory_Complaints'}
MMSE_Spell-Memory_Problems (syn)	WHR_Obesity	0.00012716669492785485	0.0008280359429544452	15.357629823908622	Multimorbidity_0	['MMSE_Spell', 'Memory_Problems']	{'Memory_Problems', 'MMSE_Spell'}
Memory_Problems-functionality_state (syn)	Sleep	0.004505028385090028	0.029390325920452872	15.328269571706098	Multimorbidity_0	['Memory_Problems', 'functionality_state']	{'Memory_Problems', 'functionality_state'}
Memory_Complaints-functionality_state (syn)	Sleep	0.004505028385090028	0.029390325920452872	15.328269571706098	Multimorbidity_0	['Memory_Complaints', 'functionality_state']	{'functionality_state', 'Memory_Complaints'}
MMSE_Spell-Pain (syn)	Alcohol_Use	0.0032976617232443445	0.021567032780608637	15.290289381900232	Multimorbidity_0	['MMSE_Spell', 'Pain']	{'Pain', 'MMSE_Spell'}
Anxiety-MAP_NormalElevated_vs_H (syn)	Hearing	0.0006770345980728723	0.004430028899600278	15.282848338392585	Multimorbidity_0	['Anxiety', 'MAP_NormalElevated_vs_H']	{'Anxiety', 'MAP_NormalElevated_vs_H'}
Sleep-functionality_state (syn)	Pain	0.021953029718278654	0.14371291855042523	15.275613312783632	Multimorbidity_0	['Sleep', 'functionality_state']	{'Sleep', 'functionality_state'}
Health_vs_Peers-WHR_Obesity (syn)	Depression	0.0019247730144311378	0.012625796516141137	15.2447650488463	Multimorbidity_0	['Health_vs_Peers', 'WHR_Obesity']	{'WHR_Obesity', 'Health_vs_Peers'}
Health_vs_Peers-MAP_NormalElevated_vs_H (syn)	Sleep	0.0015053977032923307	0.009894419577371303	15.214613565966006	Multimorbidity_0	['Health_vs_Peers', 'MAP_NormalElevated_vs_H']	{'Health_vs_Peers', 'MAP_NormalElevated_vs_H'}
Anxiety-BMI (syn)	MAP_NormalElevated_vs_H	0.0005554078627416674	0.0036574764779781586	15.18554845358008	Multimorbidity_0	['Anxiety', 'BMI']	{'BMI', 'Anxiety'}
Health_vs_Peers-WHR_Obesity (syn)	Anxiety	0.002332831607085232	0.015406563259441005	15.141803968874717	Multimorbidity_0	['Health_vs_Peers', 'WHR_Obesity']	{'WHR_Obesity', 'Health_vs_Peers'}
MMSE_Spell-MAP_NormalElevated_vs_H (syn)	Depression	0.0007604624302490803	0.0050561988530617216	15.040200204716855	Multimorbidity_0	['MMSE_Spell', 'MAP_NormalElevated_vs_H']	{'MMSE_Spell', 'MAP_NormalElevated_vs_H'}
grip_category-MAP_NormalElevated_vs_H (syn)	Sleep	0.0031220600431222205	0.02082743750758645	14.990130408433597	Multimorbidity_0	['grip_category', 'MAP_NormalElevated_vs_H']	{'grip_category', 'MAP_NormalElevated_vs_H'}
Anxiety-grip_category (syn)	functionality_state	0.0125358225885057	0.08362929296244358	14.989750773255148	Multimorbidity_0	['Anxiety', 'grip_category']	{'grip_category', 'Anxiety'}
Alcohol_Use-functionality_state (syn)	Anxiety	0.0028217674779358157	0.018844572606964528	14.973900107943836	Multimorbidity_0	['Alcohol_Use', 'functionality_state']	{'Alcohol_Use', 'functionality_state'}
Sleep-functionality_state (syn)	grip_category	0.012662865374580183	0.08458208447476719	14.971096365398529	Multimorbidity_0	['Sleep', 'functionality_state']	{'Sleep', 'functionality_state'}
Anxiety-Hearing (syn)	Health_vs_Peers	0.002322866248795292	0.015531122179797031	14.956203562784982	Multimorbidity_0	['Anxiety', 'Hearing']	{'Hearing', 'Anxiety'}
Health_vs_Peers-grip_category (syn)	Hearing	0.0012582110078821853	0.008563773652669728	14.692249689363782	Multimorbidity_0	['Health_vs_Peers', 'grip_category']	{'grip_category', 'Health_vs_Peers'}
Physical_Activity-WHR_Obesity (syn)	Anxiety	0.0018314772186810689	0.012480232993650564	14.67502425325593	Multimorbidity_0	['Physical_Activity', 'WHR_Obesity']	{'WHR_Obesity', 'Physical_Activity'}
Sleep-BMI (syn)	Memory_Complaints	0.0008401740608643314	0.005731895273590876	14.657875288394537	Multimorbidity_0	['Sleep', 'BMI']	{'Sleep', 'BMI'}
Sleep-BMI (syn)	Memory_Problems	0.000840174060864134	0.005731895273591005	14.657875288390763	Multimorbidity_0	['Sleep', 'BMI']	{'Sleep', 'BMI'}
Depression-MAP_NormalElevated_vs_H (syn)	Physical_Activity	0.0035031544987070983	0.023903087423293518	14.655656972970279	Multimorbidity_0	['Depression', 'MAP_NormalElevated_vs_H']	{'Depression', 'MAP_NormalElevated_vs_H'}
Anxiety-Pain (syn)	Health_vs_Peers	0.006528958122322004	0.04457526460650715	14.64704288344011	Multimorbidity_0	['Anxiety', 'Pain']	{'Pain', 'Anxiety'}
MMSE_Spell-BMI (syn)	Depression	0.00074970851029283	0.005120441169489162	14.64148274488669	Multimorbidity_0	['MMSE_Spell', 'BMI']	{'MMSE_Spell', 'BMI'}
Hearing-Physical_Activity (syn)	Sleep	0.0022307797624604355	0.015240171396408604	14.637497862957932	Multimorbidity_0	['Hearing', 'Physical_Activity']	{'Hearing', 'Physical_Activity'}
Pain-functionality_state (syn)	Anxiety	0.0038649952556007662	0.026425169571470602	14.62618903976128	Multimorbidity_0	['Pain', 'functionality_state']	{'Pain', 'functionality_state'}
Anxiety-grip_category (syn)	Health_vs_Peers	0.002257555026796314	0.01546581095779806	14.597068546593256	Multimorbidity_0	['Anxiety', 'grip_category']	{'grip_category', 'Anxiety'}
Anxiety-MAP_NormalElevated_vs_H (syn)	WHR_Obesity	0.0003385939484006733	0.0023221498660005303	14.581054967991285	Multimorbidity_0	['Anxiety', 'MAP_NormalElevated_vs_H']	{'Anxiety', 'MAP_NormalElevated_vs_H'}
Anxiety-Memory_Complaints (syn)	General_Health	0.006208676923086969	0.042581084542754936	14.580833226201515	Multimorbidity_0	['Anxiety', 'Memory_Complaints']	{'Memory_Complaints', 'Anxiety'}
Anxiety-Memory_Problems (syn)	General_Health	0.006208676923086969	0.042581084542754936	14.580833226201515	Multimorbidity_0	['Anxiety', 'Memory_Problems']	{'Memory_Problems', 'Anxiety'}
MMSE_Spell-Hearing (syn)	Physical_Activity	0.008145987138658935	0.05594115568368194	14.561706920608227	Multimorbidity_0	['MMSE_Spell', 'Hearing']	{'Hearing', 'MMSE_Spell'}
Depression-Physical_Activity (syn)	Pain	0.007400794031865222	0.05093166647824221	14.53083031364546	Multimorbidity_0	['Depression', 'Physical_Activity']	{'Physical_Activity', 'Depression'}
Health_vs_Peers-grip_category (syn)	Anxiety	0.002512662497086177	0.017333543599609334	14.495953944136431	Multimorbidity_0	['Health_vs_Peers', 'grip_category']	{'grip_category', 'Health_vs_Peers'}
Anxiety-Depression (syn)	functionality_state	0.004039098144686172	0.028034921766014624	14.407381545050626	Multimorbidity_0	['Anxiety', 'Depression']	{'Depression', 'Anxiety'}
General_Health-functionality_state (syn)	BMI	0.002470461547053818	0.017149347295074318	14.405571853824375	Multimorbidity_0	['General_Health', 'functionality_state']	{'General_Health', 'functionality_state'}
Memory_Problems-MAP_NormalElevated_vs_H (syn)	Pain	0.0005178344952367034	0.0035957759330184974	14.401189197626223	Multimorbidity_0	['Memory_Problems', 'MAP_NormalElevated_vs_H']	{'Memory_Problems', 'MAP_NormalElevated_vs_H'}
Memory_Complaints-MAP_NormalElevated_vs_H (syn)	Pain	0.0005178344952367034	0.0035957759330184974	14.401189197626223	Multimorbidity_0	['Memory_Complaints', 'MAP_NormalElevated_vs_H']	{'Memory_Complaints', 'MAP_NormalElevated_vs_H'}
Anxiety-Depression (syn)	General_Health	0.006167711386141356	0.04283590743144003	14.398460908089636	Multimorbidity_0	['Anxiety', 'Depression']	{'Depression', 'Anxiety'}
Pain-Physical_Activity (syn)	Memory_Problems	0.00045542466022032856	0.003171266034398861	14.360973039799166	Multimorbidity_0	['Pain', 'Physical_Activity']	{'Physical_Activity', 'Pain'}
Pain-Physical_Activity (syn)	Memory_Complaints	0.00045542466022019574	0.003171266034398679	14.360973039795802	Multimorbidity_0	['Pain', 'Physical_Activity']	{'Physical_Activity', 'Pain'}
Depression-Pain (syn)	General_Health	0.009014727677721815	0.0628395001499105	14.345638740308559	Multimorbidity_0	['Depression', 'Pain']	{'Pain', 'Depression'}
Depression-functionality_state (syn)	General_Health	0.01028013522282358	0.07187852623235712	14.302095162039974	Multimorbidity_0	['Depression', 'functionality_state']	{'functionality_state', 'Depression'}
Pain-WHR_Obesity (syn)	MMSE_Spell	0.0002055455709576513	0.0014481267081284178	14.193894070450622	Multimorbidity_0	['Pain', 'WHR_Obesity']	{'WHR_Obesity', 'Pain'}
Anxiety-General_Health (syn)	Sleep	0.005696641781881331	0.040195283545244924	14.17241347599659	Multimorbidity_0	['Anxiety', 'General_Health']	{'General_Health', 'Anxiety'}
MMSE_Spell-WHR_Obesity (syn)	grip_category	0.0037764024165686154	0.026809766545224285	14.085920555102033	Multimorbidity_0	['MMSE_Spell', 'WHR_Obesity']	{'WHR_Obesity', 'MMSE_Spell'}
General_Health-Physical_Activity (syn)	functionality_state	0.028548185651170187	0.20287321646094528	14.071934259821795	Multimorbidity_0	['General_Health', 'Physical_Activity']	{'General_Health', 'Physical_Activity'}
Anxiety-Pain (syn)	Memory_Complaints	0.0025686548661603085	0.018277991914841377	14.05326623475859	Multimorbidity_0	['Anxiety', 'Pain']	{'Pain', 'Anxiety'}
Anxiety-Pain (syn)	Memory_Problems	0.002568654866160166	0.01827799191484132	14.053266234757853	Multimorbidity_0	['Anxiety', 'Pain']	{'Pain', 'Anxiety'}
Pain-Alcohol_Use (syn)	Memory_Problems	0.00044749633540932035	0.003187451528863621	14.039314209394746	Multimorbidity_0	['Pain', 'Alcohol_Use']	{'Alcohol_Use', 'Pain'}
Pain-Alcohol_Use (syn)	Memory_Complaints	0.0004474963354092162	0.003187451528863512	14.039314209391957	Multimorbidity_0	['Pain', 'Alcohol_Use']	{'Alcohol_Use', 'Pain'}
Sleep-MAP_NormalElevated_vs_H (syn)	Memory_Complaints	0.0007930230841703951	0.005683417660040481	13.953278319593823	Multimorbidity_0	['Sleep', 'MAP_NormalElevated_vs_H']	{'Sleep', 'MAP_NormalElevated_vs_H'}
Sleep-MAP_NormalElevated_vs_H (syn)	Memory_Problems	0.0007930230841701281	0.005683417660040618	13.95327831958879	Multimorbidity_0	['Sleep', 'MAP_NormalElevated_vs_H']	{'Sleep', 'MAP_NormalElevated_vs_H'}
Anxiety-General_Health (syn)	Pain	0.008667267030822072	0.0621754591322701	13.940012911498737	Multimorbidity_0	['Anxiety', 'General_Health']	{'General_Health', 'Anxiety'}
Hearing-grip_category (syn)	Physical_Activity	0.011697133053511739	0.08437899381365647	13.862612630038965	Multimorbidity_0	['Hearing', 'grip_category']	{'Hearing', 'grip_category'}
Hearing-grip_category (syn)	MMSE_Spell	0.0037382940564803756	0.026999953353880907	13.845557462576291	Multimorbidity_0	['Hearing', 'grip_category']	{'Hearing', 'grip_category'}
Sleep-Pain (syn)	Physical_Activity	0.006980144953468929	0.050424041852745606	13.842890607328135	Multimorbidity_0	['Sleep', 'Pain']	{'Pain', 'Sleep'}
Pain-BMI (syn)	Sleep	0.005324651101188157	0.03854838001897231	13.812904974391998	Multimorbidity_0	['Pain', 'BMI']	{'Pain', 'BMI'}
Anxiety-functionality_state (syn)	MAP_NormalElevated_vs_H	0.0001796988715082614	0.0013027293743440329	13.794029293209551	Multimorbidity_0	['Anxiety', 'functionality_state']	{'functionality_state', 'Anxiety'}
grip_category-functionality_state (syn)	MMSE_Spell	0.005738325960279292	0.041679376717843865	13.767782563366854	Multimorbidity_0	['grip_category', 'functionality_state']	{'grip_category', 'functionality_state'}
MMSE_Spell-MAP_NormalElevated_vs_H (syn)	General_Health	0.0005425024617057811	0.0039490199656701044	13.73764798410495	Multimorbidity_0	['MMSE_Spell', 'MAP_NormalElevated_vs_H']	{'MMSE_Spell', 'MAP_NormalElevated_vs_H'}
Physical_Activity-BMI (syn)	MAP_NormalElevated_vs_H	0.0004975407042988748	0.003628950365979523	13.710319903054918	Multimorbidity_0	['Physical_Activity', 'BMI']	{'Physical_Activity', 'BMI'}
Memory_Problems-grip_category (syn)	Anxiety	0.0024979652322892924	0.018219956718417727	13.710050308540044	Multimorbidity_0	['Memory_Problems', 'grip_category']	{'Memory_Problems', 'grip_category'}
Memory_Complaints-grip_category (syn)	Anxiety	0.0024979652322892924	0.018219956718417727	13.710050308540044	Multimorbidity_0	['Memory_Complaints', 'grip_category']	{'grip_category', 'Memory_Complaints'}
Anxiety-grip_category (syn)	Physical_Activity	0.011538896413211088	0.08422075717335585	13.700774963896361	Multimorbidity_0	['Anxiety', 'grip_category']	{'grip_category', 'Anxiety'}
Sleep-Alcohol_Use (syn)	Memory_Complaints	0.0007748167355515383	0.005665211311421624	13.676749073585862	Multimorbidity_0	['Sleep', 'Alcohol_Use']	{'Alcohol_Use', 'Sleep'}
Sleep-Alcohol_Use (syn)	Memory_Problems	0.000774816735551045	0.005665211311421534	13.67674907357737	Multimorbidity_0	['Sleep', 'Alcohol_Use']	{'Alcohol_Use', 'Sleep'}
Physical_Activity-grip_category (syn)	MMSE_Spell	0.007604495142360093	0.055897305254181136	13.604403839827814	Multimorbidity_0	['Physical_Activity', 'grip_category']	{'Physical_Activity', 'grip_category'}
Physical_Activity-Alcohol_Use (syn)	MMSE_Spell	0.007567561180544707	0.05584435852740033	13.551165023825359	Multimorbidity_0	['Physical_Activity', 'Alcohol_Use']	{'Alcohol_Use', 'Physical_Activity'}
General_Health-grip_category (syn)	Pain	0.008376529779457633	0.061833858306709705	13.546833415938853	Multimorbidity_0	['General_Health', 'grip_category']	{'General_Health', 'grip_category'}
General_Health-BMI (syn)	Pain	0.008364218923931351	0.06182154745118343	13.529617534300717	Multimorbidity_0	['General_Health', 'BMI']	{'General_Health', 'BMI'}
Anxiety-functionality_state (syn)	Depression	0.012331487599623488	0.09150760484191313	13.475915603874828	Multimorbidity_0	['Anxiety', 'functionality_state']	{'functionality_state', 'Anxiety'}
Anxiety-BMI (syn)	Sleep	0.005327247955600242	0.03982588971896386	13.376343863734377	Multimorbidity_0	['Anxiety', 'BMI']	{'BMI', 'Anxiety'}
MAP_NormalElevated_vs_H-functionality_state (syn)	Memory_Complaints	0.0012305474397605294	0.009225133079360754	13.339075210888979	Multimorbidity_0	['MAP_NormalElevated_vs_H', 'functionality_state']	{'functionality_state', 'MAP_NormalElevated_vs_H'}
MAP_NormalElevated_vs_H-functionality_state (syn)	Memory_Problems	0.0012305474397603863	0.0092251330793607	13.339075210887504	Multimorbidity_0	['MAP_NormalElevated_vs_H', 'functionality_state']	{'functionality_state', 'MAP_NormalElevated_vs_H'}
grip_category-functionality_state (syn)	Physical_Activity	0.02679410895108079	0.20112412749329298	13.322175357590707	Multimorbidity_0	['grip_category', 'functionality_state']	{'grip_category', 'functionality_state'}
Depression-General_Health (syn)	Hearing	0.000551460616737065	0.00416093195486396	13.253295721224903	Multimorbidity_0	['Depression', 'General_Health']	{'General_Health', 'Depression'}
grip_category-functionality_state (syn)	Hearing	0.0026824518426887397	0.02031100184858488	13.206890840176024	Multimorbidity_0	['grip_category', 'functionality_state']	{'grip_category', 'functionality_state'}
Health_vs_Peers-functionality_state (syn)	Pain	0.018490709468359744	0.14025059830050626	13.184050330210248	Multimorbidity_0	['Health_vs_Peers', 'functionality_state']	{'Health_vs_Peers', 'functionality_state'}
Hearing-Health_vs_Peers (syn)	Alcohol_Use	0.0021365536159712742	0.01622406751377974	13.16903799960531	Multimorbidity_0	['Hearing', 'Health_vs_Peers']	{'Hearing', 'Health_vs_Peers'}
Physical_Activity-Alcohol_Use (syn)	Pain	0.006612550761892649	0.05029203238260915	13.148306895983092	Multimorbidity_0	['Physical_Activity', 'Alcohol_Use']	{'Alcohol_Use', 'Physical_Activity'}
grip_category-MAP_NormalElevated_vs_H (syn)	Alcohol_Use	0.0040958756218343745	0.031166780270465988	13.141799012571328	Multimorbidity_0	['grip_category', 'MAP_NormalElevated_vs_H']	{'grip_category', 'MAP_NormalElevated_vs_H'}
Hearing-Health_vs_Peers (syn)	grip_category	0.0010009873115975328	0.007668248213543298	13.053663414671895	Multimorbidity_0	['Hearing', 'Health_vs_Peers']	{'Hearing', 'Health_vs_Peers'}
Physical_Activity-grip_category (syn)	functionality_state	0.02599884630397148	0.20032387711374663	12.978406108428592	Multimorbidity_0	['Physical_Activity', 'grip_category']	{'Physical_Activity', 'grip_category'}
Memory_Complaints-WHR_Obesity (syn)	Hearing	0.002179299602518807	0.01689836134827532	12.89651438742154	Multimorbidity_0	['Memory_Complaints', 'WHR_Obesity']	{'WHR_Obesity', 'Memory_Complaints'}
Memory_Problems-WHR_Obesity (syn)	Hearing	0.002179299602518807	0.01689836134827532	12.89651438742154	Multimorbidity_0	['Memory_Problems', 'WHR_Obesity']	{'Memory_Problems', 'WHR_Obesity'}
Pain-Alcohol_Use (syn)	Anxiety	0.0033411776078118294	0.02594710424452211	12.876880503986147	Multimorbidity_0	['Pain', 'Alcohol_Use']	{'Alcohol_Use', 'Pain'}
Anxiety-Alcohol_Use (syn)	grip_category	0.003935372231326462	0.030597499038000544	12.86174476691356	Multimorbidity_0	['Anxiety', 'Alcohol_Use']	{'Alcohol_Use', 'Anxiety'}
Health_vs_Peers-Memory_Complaints (syn)	Hearing	0.0021629910799750825	0.016882052825731592	12.81237004944242	Multimorbidity_0	['Health_vs_Peers', 'Memory_Complaints']	{'Health_vs_Peers', 'Memory_Complaints'}
Health_vs_Peers-Memory_Problems (syn)	Hearing	0.0021629910799750825	0.016882052825731592	12.81237004944242	Multimorbidity_0	['Health_vs_Peers', 'Memory_Problems']	{'Memory_Problems', 'Health_vs_Peers'}
General_Health-functionality_state (syn)	Pain	0.0178798550722782	0.13963974390442477	12.804273749252873	Multimorbidity_0	['General_Health', 'functionality_state']	{'General_Health', 'functionality_state'}
Hearing-functionality_state (syn)	BMI	0.002149989144079374	0.016821172062264092	12.781446715610079	Multimorbidity_0	['Hearing', 'functionality_state']	{'Hearing', 'functionality_state'}
Alcohol_Use-Memory_Problems (syn)	functionality_state	0.0056110264437366835	0.0439161683068077	12.77667578951073	Multimorbidity_0	['Alcohol_Use', 'Memory_Problems']	{'Memory_Problems', 'Alcohol_Use'}
Alcohol_Use-Memory_Complaints (syn)	functionality_state	0.0056110264437366835	0.0439161683068077	12.77667578951073	Multimorbidity_0	['Alcohol_Use', 'Memory_Complaints']	{'Alcohol_Use', 'Memory_Complaints'}
Hearing-Health_vs_Peers (syn)	Depression	0.001566257389966523	0.01226728089167652	12.767763319328942	Multimorbidity_0	['Hearing', 'Health_vs_Peers']	{'Hearing', 'Health_vs_Peers'}
Depression-Health_vs_Peers (syn)	MAP_NormalElevated_vs_H	0.0002477307282959876	0.0019418305082637374	12.757587608276522	Multimorbidity_0	['Depression', 'Health_vs_Peers']	{'Health_vs_Peers', 'Depression'}
Anxiety-Sleep (syn)	General_Health	0.00536421797135308	0.04205911619989012	12.753995937192549	Multimorbidity_0	['Anxiety', 'Sleep']	{'Sleep', 'Anxiety'}
Pain-Hearing (syn)	Anxiety	0.003278875178941893	0.025839049494811726	12.689612207292164	Multimorbidity_0	['Pain', 'Hearing']	{'Hearing', 'Pain'}
Anxiety-Physical_Activity (syn)	Depression	0.011390532563576073	0.09022061101586748	12.625199979606402	Multimorbidity_0	['Anxiety', 'Physical_Activity']	{'Physical_Activity', 'Anxiety'}
Depression-Alcohol_Use (syn)	WHR_Obesity	0.0005561407612510356	0.004411512892157553	12.606576810411225	Multimorbidity_0	['Depression', 'Alcohol_Use']	{'Alcohol_Use', 'Depression'}
MAP_NormalElevated_vs_H-functionality_state (syn)	Health_vs_Peers	0.0026760102576564447	0.021240728211080334	12.598486412817477	Multimorbidity_0	['MAP_NormalElevated_vs_H', 'functionality_state']	{'functionality_state', 'MAP_NormalElevated_vs_H'}
Hearing-grip_category (syn)	Memory_Problems	0.0021070663424123687	0.01672604328222569	12.597518174854244	Multimorbidity_0	['Hearing', 'grip_category']	{'Hearing', 'grip_category'}
Hearing-grip_category (syn)	Memory_Complaints	0.0021070663424122378	0.016726043282225628	12.597518174853509	Multimorbidity_0	['Hearing', 'grip_category']	{'Hearing', 'grip_category'}
Sleep-Physical_Activity (syn)	grip_category	0.010498561256584216	0.08360428339239402	12.557444224848572	Multimorbidity_0	['Sleep', 'Physical_Activity']	{'Physical_Activity', 'Sleep'}
Hearing-MAP_NormalElevated_vs_H (syn)	functionality_state	0.0025112038242244526	0.020004439423072853	12.553232665585536	Multimorbidity_0	['Hearing', 'MAP_NormalElevated_vs_H']	{'Hearing', 'MAP_NormalElevated_vs_H'}
Depression-Pain (syn)	Anxiety	0.01129781575659903	0.09056754071312231	12.474464546172767	Multimorbidity_0	['Depression', 'Pain']	{'Pain', 'Depression'}
Depression-General_Health (syn)	WHR_Obesity	0.00025388567835271604	0.0020415536321708545	12.435905398319152	Multimorbidity_0	['Depression', 'General_Health']	{'General_Health', 'Depression'}
Physical_Activity-functionality_state (syn)	MMSE_Spell	0.006846377437684153	0.055076887667838595	12.430581551691423	Multimorbidity_0	['Physical_Activity', 'functionality_state']	{'Physical_Activity', 'functionality_state'}
Hearing-Physical_Activity (syn)	Anxiety	0.0014936746464439847	0.01214243042141348	12.301282318322796	Multimorbidity_0	['Hearing', 'Physical_Activity']	{'Hearing', 'Physical_Activity'}
Physical_Activity-WHR_Obesity (syn)	BMI	0.006104743572663817	0.04996737149661152	12.217459893958607	Multimorbidity_0	['Physical_Activity', 'WHR_Obesity']	{'WHR_Obesity', 'Physical_Activity'}
Sleep-MAP_NormalElevated_vs_H (syn)	General_Health	0.00189957066018431	0.015630176411654376	12.153225978741528	Multimorbidity_0	['Sleep', 'MAP_NormalElevated_vs_H']	{'Sleep', 'MAP_NormalElevated_vs_H'}
Depression-grip_category (syn)	BMI	0.0020470786637911955	0.016869493016161714	12.134796593057091	Multimorbidity_0	['Depression', 'grip_category']	{'grip_category', 'Depression'}
WHR_Obesity-functionality_state (syn)	Memory_Complaints	0.0011013721667170095	0.009095957806317233	12.108369345689967	Multimorbidity_0	['WHR_Obesity', 'functionality_state']	{'WHR_Obesity', 'functionality_state'}
WHR_Obesity-functionality_state (syn)	Memory_Problems	0.0011013721667169033	0.009095957806317218	12.10836934568882	Multimorbidity_0	['WHR_Obesity', 'functionality_state']	{'WHR_Obesity', 'functionality_state'}
Pain-Hearing (syn)	Sleep	0.004730788080467723	0.039115916055650186	12.094279151579205	Multimorbidity_0	['Pain', 'Hearing']	{'Hearing', 'Pain'}
MMSE_Spell-MAP_NormalElevated_vs_H (syn)	Memory_Complaints	0.0009987457079401966	0.008296428898786446	12.03826031807839	Multimorbidity_0	['MMSE_Spell', 'MAP_NormalElevated_vs_H']	{'MMSE_Spell', 'MAP_NormalElevated_vs_H'}
MMSE_Spell-MAP_NormalElevated_vs_H (syn)	Memory_Problems	0.0009987457079400287	0.008296428898786354	12.0382603180765	Multimorbidity_0	['MMSE_Spell', 'MAP_NormalElevated_vs_H']	{'MMSE_Spell', 'MAP_NormalElevated_vs_H'}
grip_category-MAP_NormalElevated_vs_H (syn)	General_Health	0.0017322303099077377	0.014401204808497693	12.028370771351044	Multimorbidity_0	['grip_category', 'MAP_NormalElevated_vs_H']	{'grip_category', 'MAP_NormalElevated_vs_H'}
Health_vs_Peers-grip_category (syn)	Physical_Activity	0.009874539006113854	0.08255639976625861	11.960961275045388	Multimorbidity_0	['Health_vs_Peers', 'grip_category']	{'grip_category', 'Health_vs_Peers'}
Hearing-General_Health (syn)	Alcohol_Use	0.002557640340362131	0.02142481385573558	11.937748246421437	Multimorbidity_0	['Hearing', 'General_Health']	{'Hearing', 'General_Health'}
Anxiety-Depression (syn)	Memory_Complaints	0.002115095027519197	0.017824432076200266	11.866268829643877	Multimorbidity_0	['Anxiety', 'Depression']	{'Depression', 'Anxiety'}
Anxiety-Depression (syn)	Memory_Problems	0.0021150950275191107	0.01782443207620027	11.866268829643388	Multimorbidity_0	['Anxiety', 'Depression']	{'Depression', 'Anxiety'}
General_Health-functionality_state (syn)	Anxiety	0.004906760922212162	0.041395787276170534	11.85328567246923	Multimorbidity_0	['General_Health', 'functionality_state']	{'General_Health', 'functionality_state'}
Pain-grip_category (syn)	MMSE_Spell	0.003123750114140548	0.02638540941154109	11.838929862404205	Multimorbidity_0	['Pain', 'grip_category']	{'Pain', 'grip_category'}
Sleep-MAP_NormalElevated_vs_H (syn)	grip_category	0.0023219419754928754	0.019628351580100366	11.829531206517153	Multimorbidity_0	['Sleep', 'MAP_NormalElevated_vs_H']	{'Sleep', 'MAP_NormalElevated_vs_H'}
General_Health-MAP_NormalElevated_vs_H (syn)	grip_category	0.001772692848302574	0.014991680523852153	11.82451057092748	Multimorbidity_0	['General_Health', 'MAP_NormalElevated_vs_H']	{'General_Health', 'MAP_NormalElevated_vs_H'}
BMI-Alcohol_Use (syn)	WHR_Obesity	0.005899034300664601	0.049934877288200286	11.813455085947624	Multimorbidity_0	['BMI', 'Alcohol_Use']	{'Alcohol_Use', 'BMI'}
Pain-Memory_Problems (syn)	General_Health	0.007202359542623889	0.060981674461315	11.810694944417861	Multimorbidity_0	['Pain', 'Memory_Problems']	{'Memory_Problems', 'Pain'}
Pain-Memory_Complaints (syn)	General_Health	0.007202359542623889	0.060981674461315	11.810694944417861	Multimorbidity_0	['Pain', 'Memory_Complaints']	{'Pain', 'Memory_Complaints'}
BMI-grip_category (syn)	Physical_Activity	0.009695754436300056	0.08241358201854329	11.764753089021763	Multimorbidity_0	['BMI', 'grip_category']	{'grip_category', 'BMI'}
Anxiety-General_Health (syn)	grip_category	0.0017598956983776322	0.014978883373927216	11.749178189350017	Multimorbidity_0	['Anxiety', 'General_Health']	{'General_Health', 'Anxiety'}
Alcohol_Use-functionality_state (syn)	MAP_NormalElevated_vs_H	0.0002944647086970224	0.0025167943458165856	11.69999087078694	Multimorbidity_0	['Alcohol_Use', 'functionality_state']	{'Alcohol_Use', 'functionality_state'}
Health_vs_Peers-Alcohol_Use (syn)	WHR_Obesity	0.0005105510240890865	0.004365923154995605	11.693999320737024	Multimorbidity_0	['Health_vs_Peers', 'Alcohol_Use']	{'Alcohol_Use', 'Health_vs_Peers'}
Memory_Problems-WHR_Obesity (syn)	Physical_Activity	0.00021603096791204435	0.0018480061537845534	11.68994851395013	Multimorbidity_0	['Memory_Problems', 'WHR_Obesity']	{'Memory_Problems', 'WHR_Obesity'}
Memory_Complaints-WHR_Obesity (syn)	Physical_Activity	0.00021603096791204435	0.0018480061537845534	11.68994851395013	Multimorbidity_0	['Memory_Complaints', 'WHR_Obesity']	{'WHR_Obesity', 'Memory_Complaints'}
MMSE_Spell-General_Health (syn)	Depression	0.0030244719077925706	0.026215494146457984	11.536963182520104	Multimorbidity_0	['MMSE_Spell', 'General_Health']	{'General_Health', 'MMSE_Spell'}
General_Health-grip_category (syn)	Memory_Complaints	0.0013063459984623098	0.01136351313435761	11.495969450790437	Multimorbidity_0	['General_Health', 'grip_category']	{'General_Health', 'grip_category'}
General_Health-grip_category (syn)	Memory_Problems	0.00130634599846231	0.01136351313435768	11.49596945079037	Multimorbidity_0	['General_Health', 'grip_category']	{'General_Health', 'grip_category'}
Physical_Activity-functionality_state (syn)	BMI	0.0019020537311970726	0.016620205963958728	11.444224790725919	Multimorbidity_0	['Physical_Activity', 'functionality_state']	{'Physical_Activity', 'functionality_state'}
MMSE_Spell-Physical_Activity (syn)	Sleep	0.0015377290393162703	0.013454999402173996	11.428681587810486	Multimorbidity_0	['MMSE_Spell', 'Physical_Activity']	{'Physical_Activity', 'MMSE_Spell'}
Depression-General_Health (syn)	Alcohol_Use	0.002421888450222727	0.021236974717715747	11.404112320209164	Multimorbidity_0	['Depression', 'General_Health']	{'General_Health', 'Depression'}
Hearing-MAP_NormalElevated_vs_H (syn)	Memory_Complaints	0.0018799895985319082	0.016496503985414173	11.396290997135825	Multimorbidity_0	['Hearing', 'MAP_NormalElevated_vs_H']	{'Hearing', 'MAP_NormalElevated_vs_H'}
Hearing-MAP_NormalElevated_vs_H (syn)	Memory_Problems	0.0018799895985317503	0.016496503985414093	11.396290997134924	Multimorbidity_0	['Hearing', 'MAP_NormalElevated_vs_H']	{'Hearing', 'MAP_NormalElevated_vs_H'}
Memory_Problems-MAP_NormalElevated_vs_H (syn)	Depression	0.001041163700215042	0.009170068503400115	11.35393590384843	Multimorbidity_0	['Memory_Problems', 'MAP_NormalElevated_vs_H']	{'Memory_Problems', 'MAP_NormalElevated_vs_H'}
Memory_Complaints-MAP_NormalElevated_vs_H (syn)	Depression	0.001041163700215042	0.009170068503400115	11.35393590384843	Multimorbidity_0	['Memory_Complaints', 'MAP_NormalElevated_vs_H']	{'Memory_Complaints', 'MAP_NormalElevated_vs_H'}
Alcohol_Use-WHR_Obesity (syn)	BMI	0.005595725683362308	0.04937920768270431	11.332149594863349	Multimorbidity_0	['Alcohol_Use', 'WHR_Obesity']	{'WHR_Obesity', 'Alcohol_Use'}
Physical_Activity-grip_category (syn)	Pain	0.005528556916306595	0.04888123675477638	11.310182154436545	Multimorbidity_0	['Physical_Activity', 'grip_category']	{'Physical_Activity', 'grip_category'}
Hearing-Memory_Problems (syn)	Physical_Activity	0.0015491175206207872	0.013718097123274915	11.292510227183513	Multimorbidity_0	['Hearing', 'Memory_Problems']	{'Hearing', 'Memory_Problems'}
Hearing-Memory_Complaints (syn)	Physical_Activity	0.0015491175206207872	0.013718097123274915	11.292510227183513	Multimorbidity_0	['Hearing', 'Memory_Complaints']	{'Hearing', 'Memory_Complaints'}
Depression-Hearing (syn)	General_Health	0.003023902979299426	0.02679708122194834	11.284449057170738	Multimorbidity_0	['Depression', 'Hearing']	{'Hearing', 'Depression'}
Health_vs_Peers-functionality_state (syn)	BMI	0.0019036883432279122	0.016934609588705882	11.241406737227233	Multimorbidity_0	['Health_vs_Peers', 'functionality_state']	{'Health_vs_Peers', 'functionality_state'}
MMSE_Spell-Memory_Complaints (syn)	functionality_state	0.004495468498609778	0.040209259158239134	11.180182357795637	Multimorbidity_0	['MMSE_Spell', 'Memory_Complaints']	{'MMSE_Spell', 'Memory_Complaints'}
MMSE_Spell-Memory_Problems (syn)	functionality_state	0.004495468498609778	0.040209259158239134	11.180182357795637	Multimorbidity_0	['MMSE_Spell', 'Memory_Problems']	{'Memory_Problems', 'MMSE_Spell'}
Depression-MAP_NormalElevated_vs_H (syn)	Health_vs_Peers	0.0013250132738683684	0.011859752509219482	11.172351807833557	Multimorbidity_0	['Depression', 'MAP_NormalElevated_vs_H']	{'Depression', 'MAP_NormalElevated_vs_H'}
Pain-MAP_NormalElevated_vs_H (syn)	Hearing	0.0004774856819928878	0.004276223117592652	11.166061004358767	Multimorbidity_0	['Pain', 'MAP_NormalElevated_vs_H']	{'Pain', 'MAP_NormalElevated_vs_H'}
Depression-Health_vs_Peers (syn)	General_Health	0.013601907041568564	0.12271885128732328	11.083795927752158	Multimorbidity_0	['Depression', 'Health_vs_Peers']	{'Health_vs_Peers', 'Depression'}
Hearing-functionality_state (syn)	Anxiety	0.001997171528228288	0.018019976657256992	11.083097199373944	Multimorbidity_0	['Hearing', 'functionality_state']	{'Hearing', 'functionality_state'}
BMI-functionality_state (syn)	Alcohol_Use	0.004726391231328785	0.042793613702353586	11.044618162426513	Multimorbidity_0	['BMI', 'functionality_state']	{'functionality_state', 'BMI'}
Depression-Memory_Complaints (syn)	Anxiety	0.009790180845047914	0.0887695748208871	11.028757166857948	Multimorbidity_0	['Depression', 'Memory_Complaints']	{'Memory_Complaints', 'Depression'}
Depression-Memory_Problems (syn)	Anxiety	0.009790180845047914	0.0887695748208871	11.028757166857948	Multimorbidity_0	['Depression', 'Memory_Problems']	{'Memory_Problems', 'Depression'}
Anxiety-Health_vs_Peers (syn)	Sleep	0.004270309224513928	0.03876895098787752	11.014765980769486	Multimorbidity_0	['Anxiety', 'Health_vs_Peers']	{'Health_vs_Peers', 'Anxiety'}
WHR_Obesity-functionality_state (syn)	Hearing	0.002115685186361305	0.01921355588146035	11.011419226166165	Multimorbidity_0	['WHR_Obesity', 'functionality_state']	{'WHR_Obesity', 'functionality_state'}
General_Health-Alcohol_Use (syn)	Anxiety	0.004471643282572338	0.04096066963653071	10.916919382060858	Multimorbidity_0	['General_Health', 'Alcohol_Use']	{'General_Health', 'Alcohol_Use'}
MMSE_Spell-Alcohol_Use (syn)	Anxiety	0.0008330255259025119	0.007634639118426822	10.91113165901892	Multimorbidity_0	['MMSE_Spell', 'Alcohol_Use']	{'Alcohol_Use', 'MMSE_Spell'}
MMSE_Spell-BMI (syn)	Physical_Activity	0.0058393692044019455	0.053634537749424956	10.887330159687174	Multimorbidity_0	['MMSE_Spell', 'BMI']	{'MMSE_Spell', 'BMI'}
Depression-WHR_Obesity (syn)	Health_vs_Peers	0.0012950916639890256	0.011902765675083173	10.880594471418727	Multimorbidity_0	['Depression', 'WHR_Obesity']	{'WHR_Obesity', 'Depression'}
Pain-grip_category (syn)	Anxiety	0.0027527506292546623	0.0253129249451245	10.874881647309854	Multimorbidity_0	['Pain', 'grip_category']	{'Pain', 'grip_category'}
Health_vs_Peers-MAP_NormalElevated_vs_H (syn)	functionality_state	0.0022754352572185227	0.020935680505802284	10.868694985041877	Multimorbidity_0	['Health_vs_Peers', 'MAP_NormalElevated_vs_H']	{'Health_vs_Peers', 'MAP_NormalElevated_vs_H'}
Pain-grip_category (syn)	General_Health	0.006546998277378875	0.06032631319607005	10.852641128756032	Multimorbidity_0	['Pain', 'grip_category']	{'Pain', 'grip_category'}
BMI-Memory_Complaints (syn)	Sleep	0.0005773118577810938	0.005320653202971518	10.850394411322888	Multimorbidity_0	['BMI', 'Memory_Complaints']	{'Memory_Complaints', 'BMI'}
BMI-Memory_Problems (syn)	Sleep	0.0005773118577810938	0.005320653202971518	10.850394411322888	Multimorbidity_0	['BMI', 'Memory_Problems']	{'Memory_Problems', 'BMI'}
Depression-Memory_Complaints (syn)	Pain	0.0020225681317759484	0.01869769590728316	10.817205188304053	Multimorbidity_0	['Depression', 'Memory_Complaints']	{'Memory_Complaints', 'Depression'}
Depression-Memory_Problems (syn)	Pain	0.0020225681317759484	0.01869769590728316	10.817205188304053	Multimorbidity_0	['Depression', 'Memory_Problems']	{'Memory_Problems', 'Depression'}
Hearing-Physical_Activity (syn)	Alcohol_Use	0.002589988869624346	0.02396769584863733	10.806165456958594	Multimorbidity_0	['Hearing', 'Physical_Activity']	{'Hearing', 'Physical_Activity'}
Physical_Activity-grip_category (syn)	Health_vs_Peers	0.001122791044981853	0.01047623544703534	10.71750487718936	Multimorbidity_0	['Physical_Activity', 'grip_category']	{'Physical_Activity', 'grip_category'}
Anxiety-Sleep (syn)	Memory_Complaints	0.0018850811514084908	0.017594418200089557	10.714086308343493	Multimorbidity_0	['Anxiety', 'Sleep']	{'Sleep', 'Anxiety'}
Anxiety-Sleep (syn)	Memory_Problems	0.0018850811514082343	0.017594418200089394	10.714086308342134	Multimorbidity_0	['Anxiety', 'Sleep']	{'Sleep', 'Anxiety'}
Sleep-Pain (syn)	functionality_state	0.01454270327953466	0.1367029806890242	10.638175704900547	Multimorbidity_0	['Sleep', 'Pain']	{'Pain', 'Sleep'}
Alcohol_Use-WHR_Obesity (syn)	MMSE_Spell	0.0021645081402278973	0.02043702778830262	10.5911102272258	Multimorbidity_0	['Alcohol_Use', 'WHR_Obesity']	{'WHR_Obesity', 'Alcohol_Use'}
Anxiety-MMSE_Spell (syn)	Sleep	0.00405866182731007	0.03855730359067365	10.526311358276077	Multimorbidity_0	['Anxiety', 'MMSE_Spell']	{'MMSE_Spell', 'Anxiety'}
Hearing-Alcohol_Use (syn)	General_Health	0.002278912029025015	0.0216757789547957	10.513633829619824	Multimorbidity_0	['Hearing', 'Alcohol_Use']	{'Hearing', 'Alcohol_Use'}
MMSE_Spell-Hearing (syn)	grip_category	0.002676948948518907	0.025468551967271318	10.510801524794003	Multimorbidity_0	['MMSE_Spell', 'Hearing']	{'Hearing', 'MMSE_Spell'}
Anxiety-Hearing (syn)	Pain	0.0026185488869831294	0.02499697158914259	10.475464508350658	Multimorbidity_0	['Anxiety', 'Hearing']	{'Hearing', 'Anxiety'}
Hearing-BMI (syn)	MMSE_Spell	0.0008760348048675427	0.008363885496100214	10.474017193037936	Multimorbidity_0	['Hearing', 'BMI']	{'Hearing', 'BMI'}
Anxiety-BMI (syn)	Memory_Problems	0.0018289217576703384	0.017538258806351494	10.428183195745708	Multimorbidity_0	['Anxiety', 'BMI']	{'BMI', 'Anxiety'}
Anxiety-BMI (syn)	Memory_Complaints	0.0018289217576701138	0.017538258806351178	10.428183195744616	Multimorbidity_0	['Anxiety', 'BMI']	{'BMI', 'Anxiety'}
Anxiety-Memory_Complaints (syn)	Pain	0.002595565603728262	0.02497398830588771	10.39307607554356	Multimorbidity_0	['Anxiety', 'Memory_Complaints']	{'Memory_Complaints', 'Anxiety'}
Anxiety-Memory_Problems (syn)	Pain	0.002595565603728262	0.02497398830588771	10.39307607554356	Multimorbidity_0	['Anxiety', 'Memory_Problems']	{'Memory_Problems', 'Anxiety'}
Memory_Problems-functionality_state (syn)	MMSE_Spell	0.004123806260737032	0.03987043251537245	10.343018624508415	Multimorbidity_0	['Memory_Problems', 'functionality_state']	{'Memory_Problems', 'functionality_state'}
Memory_Complaints-functionality_state (syn)	MMSE_Spell	0.004123806260737032	0.03987043251537245	10.343018624508415	Multimorbidity_0	['Memory_Complaints', 'functionality_state']	{'functionality_state', 'Memory_Complaints'}
Depression-Alcohol_Use (syn)	Memory_Problems	0.0009280366968949155	0.008978353615229055	10.336379437325599	Multimorbidity_0	['Depression', 'Alcohol_Use']	{'Alcohol_Use', 'Depression'}
Depression-Alcohol_Use (syn)	Memory_Complaints	0.0009280366968948662	0.008978353615228998	10.336379437325114	Multimorbidity_0	['Depression', 'Alcohol_Use']	{'Alcohol_Use', 'Depression'}
General_Health-Alcohol_Use (syn)	Depression	0.0026900542119971177	0.026040632840444097	10.33021827264948	Multimorbidity_0	['General_Health', 'Alcohol_Use']	{'General_Health', 'Alcohol_Use'}
Alcohol_Use-Memory_Problems (syn)	WHR_Obesity	0.000443337918729266	0.004299645421383655	10.311034405869608	Multimorbidity_0	['Alcohol_Use', 'Memory_Problems']	{'Memory_Problems', 'Alcohol_Use'}
Alcohol_Use-Memory_Complaints (syn)	WHR_Obesity	0.000443337918729266	0.004299645421383655	10.311034405869608	Multimorbidity_0	['Alcohol_Use', 'Memory_Complaints']	{'Alcohol_Use', 'Memory_Complaints'}
General_Health-WHR_Obesity (syn)	BMI	0.005032949555276866	0.048835301775971826	10.305965914504087	Multimorbidity_0	['General_Health', 'WHR_Obesity']	{'General_Health', 'WHR_Obesity'}
Alcohol_Use-MAP_NormalElevated_vs_H (syn)	General_Health	0.002217378411625951	0.021612500750304433	10.259703109991642	Multimorbidity_0	['Alcohol_Use', 'MAP_NormalElevated_vs_H']	{'Alcohol_Use', 'MAP_NormalElevated_vs_H'}
Physical_Activity-WHR_Obesity (syn)	grip_category	0.008223318958682358	0.08019989861354117	10.253527873280765	Multimorbidity_0	['Physical_Activity', 'WHR_Obesity']	{'WHR_Obesity', 'Physical_Activity'}
WHR_Obesity-functionality_state (syn)	Alcohol_Use	0.0043232896446861405	0.04223034924163736	10.237399695533556	Multimorbidity_0	['WHR_Obesity', 'functionality_state']	{'WHR_Obesity', 'functionality_state'}
MMSE_Spell-Hearing (syn)	Anxiety	0.0003756944708879515	0.0036747213865818812	10.223753894915324	Multimorbidity_0	['MMSE_Spell', 'Hearing']	{'Hearing', 'MMSE_Spell'}
BMI-functionality_state (syn)	Hearing	0.0019593779862311297	0.019248749409151736	10.179248244042036	Multimorbidity_0	['BMI', 'functionality_state']	{'functionality_state', 'BMI'}
General_Health-Memory_Complaints (syn)	grip_category	0.0014993485806847895	0.014775380911511949	10.147613720852377	Multimorbidity_0	['General_Health', 'Memory_Complaints']	{'General_Health', 'Memory_Complaints'}
General_Health-Memory_Problems (syn)	grip_category	0.0014993485806847895	0.014775380911511949	10.147613720852377	Multimorbidity_0	['General_Health', 'Memory_Problems']	{'General_Health', 'Memory_Problems'}
Pain-MAP_NormalElevated_vs_H (syn)	BMI	0.0016737792402170169	0.016626912017699516	10.066687298490915	Multimorbidity_0	['Pain', 'MAP_NormalElevated_vs_H']	{'Pain', 'MAP_NormalElevated_vs_H'}
MMSE_Spell-Hearing (syn)	Depression	0.00046952197111535586	0.004680582725308886	10.031271717014054	Multimorbidity_0	['MMSE_Spell', 'Hearing']	{'Hearing', 'MMSE_Spell'}
Hearing-BMI (syn)	MAP_NormalElevated_vs_H	0.00039640637604802526	0.003955160545446281	10.022510375828416	Multimorbidity_0	['Hearing', 'BMI']	{'Hearing', 'BMI'}
Sleep-functionality_state (syn)	General_Health	0.006849895065505859	0.06854557073090586	9.993198674203137	Multimorbidity_0	['Sleep', 'functionality_state']	{'Sleep', 'functionality_state'}
MMSE_Spell-Hearing (syn)	Alcohol_Use	0.002018530960874428	0.020287902018238727	9.94943173059382	Multimorbidity_0	['MMSE_Spell', 'Hearing']	{'Hearing', 'MMSE_Spell'}
MMSE_Spell-MAP_NormalElevated_vs_H (syn)	grip_category	0.002514641792844263	0.025306244811596674	9.936842908007907	Multimorbidity_0	['MMSE_Spell', 'MAP_NormalElevated_vs_H']	{'MMSE_Spell', 'MAP_NormalElevated_vs_H'}
Memory_Complaints-functionality_state (syn)	General_Health	0.006753427882126587	0.06819760191242401	9.902735129600314	Multimorbidity_0	['Memory_Complaints', 'functionality_state']	{'functionality_state', 'Memory_Complaints'}
Memory_Problems-functionality_state (syn)	General_Health	0.006753427882126587	0.06819760191242401	9.902735129600314	Multimorbidity_0	['Memory_Problems', 'functionality_state']	{'Memory_Problems', 'functionality_state'}
Physical_Activity-functionality_state (syn)	Hearing	0.001872333880029435	0.018970204575128474	9.869866572151897	Multimorbidity_0	['Physical_Activity', 'functionality_state']	{'Physical_Activity', 'functionality_state'}
Memory_Complaints-grip_category (syn)	WHR_Obesity	0.0005270713874834104	0.005351999069551931	9.848121807082766	Multimorbidity_0	['Memory_Complaints', 'grip_category']	{'grip_category', 'Memory_Complaints'}
Memory_Problems-grip_category (syn)	WHR_Obesity	0.0005270713874834104	0.005351999069551931	9.848121807082766	Multimorbidity_0	['Memory_Problems', 'grip_category']	{'Memory_Problems', 'grip_category'}
Anxiety-MMSE_Spell (syn)	Pain	0.002441667804653178	0.024820090506812637	9.837465354862374	Multimorbidity_0	['Anxiety', 'MMSE_Spell']	{'MMSE_Spell', 'Anxiety'}
Physical_Activity-Memory_Complaints (syn)	MMSE_Spell	0.0052553433392685525	0.05350600628449974	9.82196897919287	Multimorbidity_0	['Physical_Activity', 'Memory_Complaints']	{'Physical_Activity', 'Memory_Complaints'}
Physical_Activity-Memory_Problems (syn)	MMSE_Spell	0.0052553433392685525	0.05350600628449974	9.82196897919287	Multimorbidity_0	['Physical_Activity', 'Memory_Problems']	{'Memory_Problems', 'Physical_Activity'}
Physical_Activity-BMI (syn)	Hearing	0.0013388707963754222	0.01366204264695308	9.799931320475114	Multimorbidity_0	['Physical_Activity', 'BMI']	{'Physical_Activity', 'BMI'}
General_Health-MAP_NormalElevated_vs_H (syn)	Sleep	0.0014936285757390169	0.015248697603016325	9.795122276171075	Multimorbidity_0	['General_Health', 'MAP_NormalElevated_vs_H']	{'General_Health', 'MAP_NormalElevated_vs_H'}
Pain-General_Health (syn)	Depression	0.0025088450368195847	0.025699867275484997	9.762093359963622	Multimorbidity_0	['Pain', 'General_Health']	{'General_Health', 'Pain'}
Health_vs_Peers-grip_category (syn)	General_Health	0.011669574070461729	0.12058420258849725	9.677531401260774	Multimorbidity_0	['Health_vs_Peers', 'grip_category']	{'grip_category', 'Health_vs_Peers'}
General_Health-Alcohol_Use (syn)	MMSE_Spell	0.001962101451799979	0.020279562794757552	9.675265052100627	Multimorbidity_0	['General_Health', 'Alcohol_Use']	{'General_Health', 'Alcohol_Use'}
Memory_Problems-MAP_NormalElevated_vs_H (syn)	MMSE_Spell	0.0007721884710421266	0.008020273610513837	9.627956707485128	Multimorbidity_0	['Memory_Problems', 'MAP_NormalElevated_vs_H']	{'Memory_Problems', 'MAP_NormalElevated_vs_H'}
Memory_Complaints-MAP_NormalElevated_vs_H (syn)	MMSE_Spell	0.0007721884710421266	0.008020273610513837	9.627956707485128	Multimorbidity_0	['Memory_Complaints', 'MAP_NormalElevated_vs_H']	{'Memory_Complaints', 'MAP_NormalElevated_vs_H'}
MMSE_Spell-functionality_state (syn)	Physical_Activity	0.018535807666179585	0.1926432419366818	9.621831256490147	Multimorbidity_0	['MMSE_Spell', 'functionality_state']	{'MMSE_Spell', 'functionality_state'}
BMI-Memory_Problems (syn)	Depression	0.00088323038254022	0.00921726537290051	9.582347331964504	Multimorbidity_0	['BMI', 'Memory_Problems']	{'Memory_Problems', 'BMI'}
BMI-Memory_Complaints (syn)	Depression	0.00088323038254022	0.00921726537290051	9.582347331964504	Multimorbidity_0	['BMI', 'Memory_Complaints']	{'Memory_Complaints', 'BMI'}
Pain-functionality_state (syn)	Depression	0.002583165210732588	0.027061261225292774	9.545620173527745	Multimorbidity_0	['Pain', 'functionality_state']	{'Pain', 'functionality_state'}
Physical_Activity-BMI (syn)	Alcohol_Use	0.002263520631276967	0.023727305973291438	9.539728757343507	Multimorbidity_0	['Physical_Activity', 'BMI']	{'Physical_Activity', 'BMI'}
MMSE_Spell-WHR_Obesity (syn)	Memory_Complaints	0.000767930026737426	0.008065613217583673	9.521037099364968	Multimorbidity_0	['MMSE_Spell', 'WHR_Obesity']	{'WHR_Obesity', 'MMSE_Spell'}
MMSE_Spell-WHR_Obesity (syn)	Memory_Problems	0.000767930026737362	0.008065613217583686	9.52103709936416	Multimorbidity_0	['MMSE_Spell', 'WHR_Obesity']	{'WHR_Obesity', 'MMSE_Spell'}
Pain-functionality_state (syn)	MMSE_Spell	0.0037537095041726286	0.03950033575880804	9.502981258420322	Multimorbidity_0	['Pain', 'functionality_state']	{'Pain', 'functionality_state'}
Physical_Activity-grip_category (syn)	General_Health	0.004039436039528046	0.042622298859942016	9.477283364751719	Multimorbidity_0	['Physical_Activity', 'grip_category']	{'Physical_Activity', 'grip_category'}
Pain-BMI (syn)	Physical_Activity	0.004533391522430954	0.04799163467277465	9.44621193535364	Multimorbidity_0	['Pain', 'BMI']	{'Pain', 'BMI'}
Alcohol_Use-Memory_Complaints (syn)	MAP_NormalElevated_vs_H	0.00023176807642491317	0.002454097713544476	9.444125844939093	Multimorbidity_0	['Alcohol_Use', 'Memory_Complaints']	{'Alcohol_Use', 'Memory_Complaints'}
Alcohol_Use-Memory_Problems (syn)	MAP_NormalElevated_vs_H	0.00023176807642491317	0.002454097713544476	9.444125844939093	Multimorbidity_0	['Alcohol_Use', 'Memory_Problems']	{'Memory_Problems', 'Alcohol_Use'}
Anxiety-functionality_state (syn)	Hearing	0.0017787155692582188	0.018876586264357266	9.422866742684223	Multimorbidity_0	['Anxiety', 'functionality_state']	{'functionality_state', 'Anxiety'}
Anxiety-Pain (syn)	Physical_Activity	0.0045214260905217215	0.04800655752095992	9.418351000376653	Multimorbidity_0	['Anxiety', 'Pain']	{'Pain', 'Anxiety'}
Alcohol_Use-functionality_state (syn)	Sleep	0.002558574576308133	0.027413158086517175	9.333381320872098	Multimorbidity_0	['Alcohol_Use', 'functionality_state']	{'Alcohol_Use', 'functionality_state'}
Memory_Complaints-WHR_Obesity (syn)	Anxiety	0.001584704705910142	0.017217998188467375	9.203768571491535	Multimorbidity_0	['Memory_Complaints', 'WHR_Obesity']	{'WHR_Obesity', 'Memory_Complaints'}
Memory_Problems-WHR_Obesity (syn)	Anxiety	0.001584704705910142	0.017217998188467375	9.203768571491535	Multimorbidity_0	['Memory_Problems', 'WHR_Obesity']	{'Memory_Problems', 'WHR_Obesity'}
Pain-General_Health (syn)	Health_vs_Peers	0.011025237014551853	0.12009342074339621	9.180550396769439	Multimorbidity_0	['Pain', 'General_Health']	{'General_Health', 'Pain'}
WHR_Obesity-functionality_state (syn)	grip_category	0.007120575611593349	0.07823366679107038	9.10167694249772	Multimorbidity_0	['WHR_Obesity', 'functionality_state']	{'WHR_Obesity', 'functionality_state'}
Hearing-grip_category (syn)	General_Health	0.0012718429385332373	0.014014516788525515	9.075182239423107	Multimorbidity_0	['Hearing', 'grip_category']	{'Hearing', 'grip_category'}
Sleep-MMSE_Spell (syn)	Anxiety	0.0034135744139198116	0.03762564980134876	9.07246634129212	Multimorbidity_0	['Sleep', 'MMSE_Spell']	{'MMSE_Spell', 'Sleep'}
Hearing-Alcohol_Use (syn)	MAP_NormalElevated_vs_H	0.00028119319059540616	0.003101894457516346	9.065208196043994	Multimorbidity_0	['Hearing', 'Alcohol_Use']	{'Hearing', 'Alcohol_Use'}
Health_vs_Peers-Alcohol_Use (syn)	Pain	0.0037431416387141204	0.04135777959957844	9.050634910662065	Multimorbidity_0	['Health_vs_Peers', 'Alcohol_Use']	{'Alcohol_Use', 'Health_vs_Peers'}
Sleep-MAP_NormalElevated_vs_H (syn)	functionality_state	0.002455343901973783	0.02714124400249541	9.046541498790678	Multimorbidity_0	['Sleep', 'MAP_NormalElevated_vs_H']	{'Sleep', 'MAP_NormalElevated_vs_H'}
Depression-Physical_Activity (syn)	MAP_NormalElevated_vs_H	0.00030506776274303617	0.0033758474035597875	9.036775845417248	Multimorbidity_0	['Depression', 'Physical_Activity']	{'Physical_Activity', 'Depression'}
Anxiety-Alcohol_Use (syn)	Pain	0.002218584177572942	0.0245970068797324	9.019732313044257	Multimorbidity_0	['Anxiety', 'Alcohol_Use']	{'Alcohol_Use', 'Anxiety'}
MMSE_Spell-functionality_state (syn)	MAP_NormalElevated_vs_H	8.921742955867389e-05	0.0009924341238189765	8.989758354474667	Multimorbidity_0	['MMSE_Spell', 'functionality_state']	{'MMSE_Spell', 'functionality_state'}
Sleep-MMSE_Spell (syn)	Health_vs_Peers	0.0010198421770688212	0.011369084598948066	8.970310390364963	Multimorbidity_0	['Sleep', 'MMSE_Spell']	{'MMSE_Spell', 'Sleep'}
Hearing-Physical_Activity (syn)	Memory_Problems	0.0014293217193970585	0.016022123898518467	8.920925393225957	Multimorbidity_0	['Hearing', 'Physical_Activity']	{'Hearing', 'Physical_Activity'}
Hearing-Physical_Activity (syn)	Memory_Complaints	0.0014293217193968978	0.01602212389851822	8.92092539322509	Multimorbidity_0	['Hearing', 'Physical_Activity']	{'Hearing', 'Physical_Activity'}
Pain-MAP_NormalElevated_vs_H (syn)	Depression	0.0015812617722608191	0.0178426689756071	8.862249108710017	Multimorbidity_0	['Pain', 'MAP_NormalElevated_vs_H']	{'Pain', 'MAP_NormalElevated_vs_H'}
BMI-Memory_Problems (syn)	Hearing	0.0014391865532348423	0.016264480592093927	8.84864748730078	Multimorbidity_0	['BMI', 'Memory_Problems']	{'Memory_Problems', 'BMI'}
BMI-Memory_Complaints (syn)	Hearing	0.0014391865532348423	0.016264480592093927	8.84864748730078	Multimorbidity_0	['BMI', 'Memory_Complaints']	{'Memory_Complaints', 'BMI'}
Health_vs_Peers-grip_category (syn)	Depression	0.0010508010255424892	0.01193341628373827	8.805533977511717	Multimorbidity_0	['Health_vs_Peers', 'grip_category']	{'grip_category', 'Health_vs_Peers'}
MMSE_Spell-Pain (syn)	Sleep	0.003204145178719006	0.03642787409650314	8.795861021784374	Multimorbidity_0	['MMSE_Spell', 'Pain']	{'Pain', 'MMSE_Spell'}
MMSE_Spell-grip_category (syn)	Memory_Problems	0.000743641700387556	0.008470498189071245	8.7791967342253	Multimorbidity_0	['MMSE_Spell', 'grip_category']	{'MMSE_Spell', 'grip_category'}
MMSE_Spell-grip_category (syn)	Memory_Complaints	0.0007436417003873879	0.008470498189071175	8.779196734223389	Multimorbidity_0	['MMSE_Spell', 'grip_category']	{'MMSE_Spell', 'grip_category'}
Sleep-Pain (syn)	General_Health	0.005167659564315684	0.05910340163268822	8.743421565532389	Multimorbidity_0	['Sleep', 'Pain']	{'Pain', 'Sleep'}
Depression-grip_category (syn)	Alcohol_Use	0.002586148820491902	0.029609294870301804	8.734246566222067	Multimorbidity_0	['Depression', 'grip_category']	{'grip_category', 'Depression'}
BMI-WHR_Obesity (syn)	Health_vs_Peers	0.00030197554759649073	0.003459857779637449	8.727975738590448	Multimorbidity_0	['BMI', 'WHR_Obesity']	{'WHR_Obesity', 'BMI'}
Depression-Alcohol_Use (syn)	MMSE_Spell	0.0017385780217550621	0.020011097669829777	8.68806924257969	Multimorbidity_0	['Depression', 'Alcohol_Use']	{'Alcohol_Use', 'Depression'}
MMSE_Spell-Alcohol_Use (syn)	General_Health	0.001831322594685182	0.021226444933363658	8.627552095672483	Multimorbidity_0	['MMSE_Spell', 'Alcohol_Use']	{'Alcohol_Use', 'MMSE_Spell'}
Alcohol_Use-MAP_NormalElevated_vs_H (syn)	grip_category	0.002516864699531403	0.02917899150620548	8.62560551140413	Multimorbidity_0	['Alcohol_Use', 'MAP_NormalElevated_vs_H']	{'Alcohol_Use', 'MAP_NormalElevated_vs_H'}
Anxiety-MAP_NormalElevated_vs_H (syn)	functionality_state	0.0015017134099912814	0.01754112646259392	8.561100184721052	Multimorbidity_0	['Anxiety', 'MAP_NormalElevated_vs_H']	{'Anxiety', 'MAP_NormalElevated_vs_H'}
Pain-WHR_Obesity (syn)	Sleep	0.0031089947187778535	0.036355789654383255	8.55158077525904	Multimorbidity_0	['Pain', 'WHR_Obesity']	{'WHR_Obesity', 'Pain'}
Depression-MMSE_Spell (syn)	General_Health	0.002216225139942961	0.02598940338259188	8.527418299365133	Multimorbidity_0	['Depression', 'MMSE_Spell']	{'MMSE_Spell', 'Depression'}
Sleep-Alcohol_Use (syn)	MMSE_Spell	0.0017055760748706426	0.02007488137688638	8.496070501489449	Multimorbidity_0	['Sleep', 'Alcohol_Use']	{'Alcohol_Use', 'Sleep'}
BMI-functionality_state (syn)	Health_vs_Peers	0.001735771406149721	0.020571560522812594	8.437723546664616	Multimorbidity_0	['BMI', 'functionality_state']	{'functionality_state', 'BMI'}
MMSE_Spell-Physical_Activity (syn)	grip_category	0.006624375796157445	0.07853791902725152	8.434620980801494	Multimorbidity_0	['MMSE_Spell', 'Physical_Activity']	{'Physical_Activity', 'MMSE_Spell'}
Depression-Memory_Complaints (syn)	Health_vs_Peers	0.0009667462001317888	0.011465030879812446	8.432129056311828	Multimorbidity_0	['Depression', 'Memory_Complaints']	{'Memory_Complaints', 'Depression'}
Depression-Memory_Problems (syn)	Health_vs_Peers	0.0009667462001317888	0.011465030879812446	8.432129056311828	Multimorbidity_0	['Depression', 'Memory_Problems']	{'Memory_Problems', 'Depression'}
Hearing-Health_vs_Peers (syn)	Pain	0.0034980008859077398	0.04160889603831443	8.40685819370622	Multimorbidity_0	['Hearing', 'Health_vs_Peers']	{'Hearing', 'Health_vs_Peers'}
Pain-functionality_state (syn)	grip_category	0.0065621055446992505	0.07808582222918994	8.4037093512812	Multimorbidity_0	['Pain', 'functionality_state']	{'Pain', 'functionality_state'}
Hearing-grip_category (syn)	Sleep	0.001699560623670378	0.020242693172067443	8.395921477560968	Multimorbidity_0	['Hearing', 'grip_category']	{'Hearing', 'grip_category'}
Depression-MMSE_Spell (syn)	Pain	0.0015233092474396942	0.01819843702294691	8.370549874799202	Multimorbidity_0	['Depression', 'MMSE_Spell']	{'MMSE_Spell', 'Depression'}
Depression-Physical_Activity (syn)	Memory_Complaints	0.0007349153732196982	0.00878523229155383	8.365349359359	Multimorbidity_0	['Depression', 'Physical_Activity']	{'Physical_Activity', 'Depression'}
Depression-Physical_Activity (syn)	Memory_Problems	0.0007349153732196958	0.008785232291553835	8.365349359358966	Multimorbidity_0	['Depression', 'Physical_Activity']	{'Physical_Activity', 'Depression'}
Physical_Activity-Alcohol_Use (syn)	functionality_state	0.015851647948511856	0.1902778518706815	8.33078983847532	Multimorbidity_0	['Physical_Activity', 'Alcohol_Use']	{'Alcohol_Use', 'Physical_Activity'}
Pain-Memory_Problems (syn)	Sleep	0.0029895262924285464	0.03621325521021268	8.255337099840323	Multimorbidity_0	['Pain', 'Memory_Problems']	{'Memory_Problems', 'Pain'}
Pain-Memory_Complaints (syn)	Sleep	0.0029895262924285464	0.03621325521021268	8.255337099840323	Multimorbidity_0	['Pain', 'Memory_Complaints']	{'Pain', 'Memory_Complaints'}
Anxiety-MAP_NormalElevated_vs_H (syn)	Health_vs_Peers	0.0011834927597294508	0.014391748690731196	8.223411797703656	Multimorbidity_0	['Anxiety', 'MAP_NormalElevated_vs_H']	{'Anxiety', 'MAP_NormalElevated_vs_H'}
Pain-Hearing (syn)	functionality_state	0.010877356284412236	0.1327613516832116	8.193164762563756	Multimorbidity_0	['Pain', 'Hearing']	{'Hearing', 'Pain'}
Memory_Complaints-functionality_state (syn)	Health_vs_Peers	0.001651908121360255	0.020216626074784142	8.171037616512344	Multimorbidity_0	['Memory_Complaints', 'functionality_state']	{'functionality_state', 'Memory_Complaints'}
Memory_Problems-functionality_state (syn)	Health_vs_Peers	0.001651908121360255	0.020216626074784142	8.171037616512344	Multimorbidity_0	['Memory_Problems', 'functionality_state']	{'Memory_Problems', 'functionality_state'}
Sleep-Hearing (syn)	Anxiety	0.0030163894915813862	0.03723988903704075	8.09988850552462	Multimorbidity_0	['Sleep', 'Hearing']	{'Hearing', 'Sleep'}
MMSE_Spell-Pain (syn)	Anxiety	0.0019807489846452894	0.024540923300515122	8.071208081253051	Multimorbidity_0	['MMSE_Spell', 'Pain']	{'Pain', 'MMSE_Spell'}
Anxiety-BMI (syn)	Health_vs_Peers	0.0011818240853768331	0.014695554781343052	8.042051511231373	Multimorbidity_0	['Anxiety', 'BMI']	{'BMI', 'Anxiety'}
Health_vs_Peers-Memory_Problems (syn)	Pain	0.00327803231165794	0.0408790245307763	8.01886138254114	Multimorbidity_0	['Health_vs_Peers', 'Memory_Problems']	{'Memory_Problems', 'Health_vs_Peers'}
Health_vs_Peers-Memory_Complaints (syn)	Pain	0.00327803231165794	0.0408790245307763	8.01886138254114	Multimorbidity_0	['Health_vs_Peers', 'Memory_Complaints']	{'Health_vs_Peers', 'Memory_Complaints'}
Alcohol_Use-MAP_NormalElevated_vs_H (syn)	MMSE_Spell	0.0015946222764631217	0.01994721580130467	7.994209780188088	Multimorbidity_0	['Alcohol_Use', 'MAP_NormalElevated_vs_H']	{'Alcohol_Use', 'MAP_NormalElevated_vs_H'}
Anxiety-MMSE_Spell (syn)	General_Health	0.0031489334431667433	0.03952051793388333	7.967844572368249	Multimorbidity_0	['Anxiety', 'MMSE_Spell']	{'MMSE_Spell', 'Anxiety'}
Hearing-Physical_Activity (syn)	grip_category	0.0061962194984508025	0.07812309378739063	7.931354479270375	Multimorbidity_0	['Hearing', 'Physical_Activity']	{'Hearing', 'Physical_Activity'}
General_Health-Physical_Activity (syn)	Anxiety	0.003112386553208437	0.03960141290716681	7.859281588019243	Multimorbidity_0	['General_Health', 'Physical_Activity']	{'General_Health', 'Physical_Activity'}
Anxiety-General_Health (syn)	Physical_Activity	0.00322749190616716	0.04109830226824756	7.853102751304429	Multimorbidity_0	['Anxiety', 'General_Health']	{'General_Health', 'Anxiety'}
Sleep-Alcohol_Use (syn)	Pain	0.0027203353158423613	0.034745874819599315	7.829232477139661	Multimorbidity_0	['Sleep', 'Alcohol_Use']	{'Alcohol_Use', 'Sleep'}
Depression-BMI (syn)	grip_category	0.001286082361525444	0.016510189328333445	7.789628186264188	Multimorbidity_0	['Depression', 'BMI']	{'BMI', 'Depression'}
Health_vs_Peers-Alcohol_Use (syn)	General_Health	0.009213171628362217	0.11833180884925507	7.785879146070551	Multimorbidity_0	['Health_vs_Peers', 'Alcohol_Use']	{'Alcohol_Use', 'Health_vs_Peers'}
Anxiety-MMSE_Spell (syn)	Depression	0.006649296468469357	0.08547937492076077	7.77883141358163	Multimorbidity_0	['Anxiety', 'MMSE_Spell']	{'MMSE_Spell', 'Anxiety'}
Depression-Pain (syn)	functionality_state	0.010258691853199246	0.13209181098560746	7.766334473464838	Multimorbidity_0	['Depression', 'Pain']	{'Pain', 'Depression'}
Alcohol_Use-Memory_Complaints (syn)	Hearing	0.0012372350884702092	0.015956296834226717	7.753898672881945	Multimorbidity_0	['Alcohol_Use', 'Memory_Complaints']	{'Alcohol_Use', 'Memory_Complaints'}
Alcohol_Use-Memory_Problems (syn)	Hearing	0.0012372350884702092	0.015956296834226717	7.753898672881945	Multimorbidity_0	['Alcohol_Use', 'Memory_Problems']	{'Memory_Problems', 'Alcohol_Use'}
Sleep-WHR_Obesity (syn)	BMI	0.00366987397522134	0.04745335597456336	7.73364475462709	Multimorbidity_0	['Sleep', 'WHR_Obesity']	{'WHR_Obesity', 'Sleep'}
General_Health-functionality_state (syn)	Alcohol_Use	0.0031571627871562146	0.04106422238410745	7.6883540071078755	Multimorbidity_0	['General_Health', 'functionality_state']	{'General_Health', 'functionality_state'}
General_Health-functionality_state (syn)	Hearing	0.0014586080730613752	0.019093042947921846	7.6394741112764075	Multimorbidity_0	['General_Health', 'functionality_state']	{'General_Health', 'functionality_state'}
Health_vs_Peers-Memory_Complaints (syn)	General_Health	0.009001689548210625	0.11791631806624614	7.633964234834248	Multimorbidity_0	['Health_vs_Peers', 'Memory_Complaints']	{'Health_vs_Peers', 'Memory_Complaints'}
Health_vs_Peers-Memory_Problems (syn)	General_Health	0.009001689548210625	0.11791631806624614	7.633964234834248	Multimorbidity_0	['Health_vs_Peers', 'Memory_Problems']	{'Memory_Problems', 'Health_vs_Peers'}
Hearing-functionality_state (syn)	Alcohol_Use	0.003103942620048252	0.041011002216999486	7.568560757487745	Multimorbidity_0	['Hearing', 'functionality_state']	{'Hearing', 'functionality_state'}
Hearing-WHR_Obesity (syn)	Memory_Complaints	0.0011924172355104719	0.015785219414631797	7.554011155557232	Multimorbidity_0	['Hearing', 'WHR_Obesity']	{'Hearing', 'WHR_Obesity'}
Hearing-WHR_Obesity (syn)	Memory_Problems	0.001192417235510304	0.01578521941463171	7.554011155556211	Multimorbidity_0	['Hearing', 'WHR_Obesity']	{'Hearing', 'WHR_Obesity'}
Physical_Activity-functionality_state (syn)	General_Health	0.005013065395326125	0.06667779509336043	7.518343083041315	Multimorbidity_0	['Physical_Activity', 'functionality_state']	{'Physical_Activity', 'functionality_state'}
Depression-BMI (syn)	Sleep	0.0012095441387041238	0.01621942430176982	7.457380213995275	Multimorbidity_0	['Depression', 'BMI']	{'BMI', 'Depression'}
Alcohol_Use-grip_category (syn)	Memory_Problems	0.00021675790136055562	0.0029099763013978185	7.448785794455959	Multimorbidity_0	['Alcohol_Use', 'grip_category']	{'Alcohol_Use', 'grip_category'}
Alcohol_Use-grip_category (syn)	Memory_Complaints	0.00021675790136038784	0.0029099763013977053	7.448785794450482	Multimorbidity_0	['Alcohol_Use', 'grip_category']	{'Alcohol_Use', 'grip_category'}
Anxiety-functionality_state (syn)	Pain	0.009812228035808897	0.13174822339760928	7.447711842152212	Multimorbidity_0	['Anxiety', 'functionality_state']	{'functionality_state', 'Anxiety'}
Pain-MAP_NormalElevated_vs_H (syn)	Health_vs_Peers	0.0030551818798919533	0.0411014883640771	7.433263371946882	Multimorbidity_0	['Pain', 'MAP_NormalElevated_vs_H']	{'Pain', 'MAP_NormalElevated_vs_H'}
Sleep-WHR_Obesity (syn)	Depression	0.0011884447601311272	0.016007503586681994	7.424297946869715	Multimorbidity_0	['Sleep', 'WHR_Obesity']	{'WHR_Obesity', 'Sleep'}
WHR_Obesity-functionality_state (syn)	Anxiety	0.0012793310073534272	0.017302136136382134	7.394063931003923	Multimorbidity_0	['WHR_Obesity', 'functionality_state']	{'WHR_Obesity', 'functionality_state'}
Anxiety-grip_category (syn)	Memory_Problems	0.001247184426377221	0.016956521475058373	7.355190321385935	Multimorbidity_0	['Anxiety', 'grip_category']	{'grip_category', 'Anxiety'}
Anxiety-grip_category (syn)	Memory_Complaints	0.0012471844263770458	0.01695652147505811	7.355190321385016	Multimorbidity_0	['Anxiety', 'grip_category']	{'grip_category', 'Anxiety'}
General_Health-WHR_Obesity (syn)	Depression	0.0018202558328769384	0.02501127807154235	7.277740176532651	Multimorbidity_0	['General_Health', 'WHR_Obesity']	{'General_Health', 'WHR_Obesity'}
MMSE_Spell-functionality_state (syn)	grip_category	0.005547689084352714	0.07637767517758687	7.263495611058728	Multimorbidity_0	['MMSE_Spell', 'functionality_state']	{'MMSE_Spell', 'functionality_state'}
MMSE_Spell-Health_vs_Peers (syn)	grip_category	0.0017824024233584694	0.024631703317194168	7.236212617558863	Multimorbidity_0	['MMSE_Spell', 'Health_vs_Peers']	{'MMSE_Spell', 'Health_vs_Peers'}
Depression-Health_vs_Peers (syn)	Anxiety	0.00615552568619633	0.08513491966203553	7.230318311959695	Multimorbidity_0	['Depression', 'Health_vs_Peers']	{'Health_vs_Peers', 'Depression'}
Anxiety-General_Health (syn)	Depression	0.006135562383257037	0.08496564083554846	7.22122769029949	Multimorbidity_0	['Anxiety', 'General_Health']	{'General_Health', 'Anxiety'}
Pain-BMI (syn)	WHR_Obesity	0.0034837469174700294	0.048306510821894355	7.211754395415912	Multimorbidity_0	['Pain', 'BMI']	{'Pain', 'BMI'}
Pain-Physical_Activity (syn)	grip_category	0.005611245726030331	0.07831765686723012	7.164726257761937	Multimorbidity_0	['Pain', 'Physical_Activity']	{'Physical_Activity', 'Pain'}
Anxiety-Pain (syn)	grip_category	0.00111417838756864	0.015615838467381689	7.134925158811882	Multimorbidity_0	['Anxiety', 'Pain']	{'Pain', 'Anxiety'}
Pain-Health_vs_Peers (syn)	grip_category	0.001111754371067079	0.01561341445088013	7.120507654265267	Multimorbidity_0	['Pain', 'Health_vs_Peers']	{'Pain', 'Health_vs_Peers'}
Memory_Problems-MAP_NormalElevated_vs_H (syn)	Hearing	0.0011745844713681535	0.016568720469945442	7.089168252302715	Multimorbidity_0	['Memory_Problems', 'MAP_NormalElevated_vs_H']	{'Memory_Problems', 'MAP_NormalElevated_vs_H'}
Memory_Complaints-MAP_NormalElevated_vs_H (syn)	Hearing	0.0011745844713681535	0.016568720469945442	7.089168252302715	Multimorbidity_0	['Memory_Complaints', 'MAP_NormalElevated_vs_H']	{'Memory_Complaints', 'MAP_NormalElevated_vs_H'}
MMSE_Spell-functionality_state (syn)	Sleep	0.0018950193827674633	0.026749602892976506	7.084289775625148	Multimorbidity_0	['MMSE_Spell', 'functionality_state']	{'MMSE_Spell', 'functionality_state'}
Sleep-grip_category (syn)	Depression	0.0011254005956258257	0.015944459422176687	7.0582549450409	Multimorbidity_0	['Sleep', 'grip_category']	{'grip_category', 'Sleep'}
Anxiety-MMSE_Spell (syn)	grip_category	0.0017307267104287793	0.024522329729181194	7.057758090452724	Multimorbidity_0	['Anxiety', 'MMSE_Spell']	{'MMSE_Spell', 'Anxiety'}
Anxiety-MAP_NormalElevated_vs_H (syn)	Physical_Activity	0.000807459318462384	0.011461511647760582	7.044963555223103	Multimorbidity_0	['Anxiety', 'MAP_NormalElevated_vs_H']	{'Anxiety', 'MAP_NormalElevated_vs_H'}
Hearing-MAP_NormalElevated_vs_H (syn)	General_Health	0.00024074007490517416	0.0034508244750652084	6.976306000050177	Multimorbidity_0	['Hearing', 'MAP_NormalElevated_vs_H']	{'Hearing', 'MAP_NormalElevated_vs_H'}
Pain-General_Health (syn)	Alcohol_Use	0.0014036241284136367	0.020218710395906652	6.94220403244811	Multimorbidity_0	['Pain', 'General_Health']	{'General_Health', 'Pain'}
Pain-WHR_Obesity (syn)	Anxiety	0.0016707433513549123	0.024230917667224745	6.895089052342393	Multimorbidity_0	['Pain', 'WHR_Obesity']	{'WHR_Obesity', 'Pain'}
Depression-Physical_Activity (syn)	Hearing	0.0008909208182954341	0.012942385496342326	6.883745029440045	Multimorbidity_0	['Depression', 'Physical_Activity']	{'Physical_Activity', 'Depression'}
General_Health-WHR_Obesity (syn)	Memory_Complaints	0.0007386634024145226	0.010762987229060283	6.862996180280848	Multimorbidity_0	['General_Health', 'WHR_Obesity']	{'General_Health', 'WHR_Obesity'}
General_Health-WHR_Obesity (syn)	Memory_Problems	0.0007386634024144462	0.01076298722906025	6.86299618028016	Multimorbidity_0	['General_Health', 'WHR_Obesity']	{'General_Health', 'WHR_Obesity'}
Pain-functionality_state (syn)	Alcohol_Use	0.0027711039928811757	0.04067816358983241	6.812264242857362	Multimorbidity_0	['Pain', 'functionality_state']	{'Pain', 'functionality_state'}
Hearing-functionality_state (syn)	MMSE_Spell	0.002612931443736515	0.03835955769837192	6.811682929929651	Multimorbidity_0	['Hearing', 'functionality_state']	{'Hearing', 'functionality_state'}
Pain-Health_vs_Peers (syn)	Depression	0.0011990345521667829	0.01763141942055432	6.800556004974704	Multimorbidity_0	['Pain', 'Health_vs_Peers']	{'Pain', 'Health_vs_Peers'}
Sleep-Physical_Activity (syn)	functionality_state	0.012734408045759779	0.1873388880305323	6.797525158622879	Multimorbidity_0	['Sleep', 'Physical_Activity']	{'Physical_Activity', 'Sleep'}
Sleep-BMI (syn)	General_Health	0.0010001306146385567	0.01471807830229	6.7952527096077855	Multimorbidity_0	['Sleep', 'BMI']	{'Sleep', 'BMI'}
Physical_Activity-WHR_Obesity (syn)	Hearing	0.0008690691173503593	0.012962599559346642	6.704435428800388	Multimorbidity_0	['Physical_Activity', 'WHR_Obesity']	{'WHR_Obesity', 'Physical_Activity'}
Anxiety-functionality_state (syn)	Alcohol_Use	0.0027233386003009566	0.040630700833746404	6.702662135817872	Multimorbidity_0	['Anxiety', 'functionality_state']	{'functionality_state', 'Anxiety'}
Sleep-grip_category (syn)	Physical_Activity	0.005211510669745571	0.0778933714298903	6.690570165442524	Multimorbidity_0	['Sleep', 'grip_category']	{'grip_category', 'Sleep'}
Anxiety-General_Health (syn)	functionality_state	0.004365955127631326	0.06570373955230624	6.644911168496921	Multimorbidity_0	['Anxiety', 'General_Health']	{'General_Health', 'Anxiety'}
Sleep-functionality_state (syn)	Alcohol_Use	0.002694870905482098	0.040677363390130915	6.6249891361836	Multimorbidity_0	['Sleep', 'functionality_state']	{'Sleep', 'functionality_state'}
Anxiety-MAP_NormalElevated_vs_H (syn)	BMI	0.0002767739911141104	0.004185492436132239	6.612698394215085	Multimorbidity_0	['Anxiety', 'MAP_NormalElevated_vs_H']	{'Anxiety', 'MAP_NormalElevated_vs_H'}
Health_vs_Peers-BMI (syn)	Depression	0.0007676436753584554	0.011658789529148365	6.584248505723983	Multimorbidity_0	['Health_vs_Peers', 'BMI']	{'Health_vs_Peers', 'BMI'}
Anxiety-Hearing (syn)	MMSE_Spell	0.0005209178310717769	0.007923016087915917	6.5747415541194485	Multimorbidity_0	['Anxiety', 'Hearing']	{'Hearing', 'Anxiety'}
Hearing-Physical_Activity (syn)	MMSE_Spell	0.0033929045535188327	0.051623414783673285	6.5724140251796985	Multimorbidity_0	['Hearing', 'Physical_Activity']	{'Hearing', 'Physical_Activity'}
Memory_Problems-MAP_NormalElevated_vs_H (syn)	Sleep	0.0003330420222826904	0.0050763833674731095	6.56061605623907	Multimorbidity_0	['Memory_Problems', 'MAP_NormalElevated_vs_H']	{'Memory_Problems', 'MAP_NormalElevated_vs_H'}
Memory_Complaints-MAP_NormalElevated_vs_H (syn)	Sleep	0.0003330420222826904	0.0050763833674731095	6.56061605623907	Multimorbidity_0	['Memory_Complaints', 'MAP_NormalElevated_vs_H']	{'Memory_Complaints', 'MAP_NormalElevated_vs_H'}
Sleep-MMSE_Spell (syn)	Pain	0.002240626890198691	0.034266166393955654	6.538889890507052	Multimorbidity_0	['Sleep', 'MMSE_Spell']	{'MMSE_Spell', 'Sleep'}
Sleep-functionality_state (syn)	MMSE_Spell	0.0025028257135528685	0.03833467115952771	6.528882700304097	Multimorbidity_0	['Sleep', 'functionality_state']	{'Sleep', 'functionality_state'}
General_Health-BMI (syn)	Depression	0.0016235683738124215	0.025036530148828826	6.4847978699970525	Multimorbidity_0	['General_Health', 'BMI']	{'General_Health', 'BMI'}
General_Health-Physical_Activity (syn)	grip_category	0.005013248269916125	0.07738666448496086	6.478181096551057	Multimorbidity_0	['General_Health', 'Physical_Activity']	{'General_Health', 'Physical_Activity'}
General_Health-Memory_Complaints (syn)	functionality_state	0.004224468609691159	0.0656931892738752	6.4306036232756645	Multimorbidity_0	['General_Health', 'Memory_Complaints']	{'General_Health', 'Memory_Complaints'}
General_Health-Memory_Problems (syn)	functionality_state	0.004224468609691159	0.0656931892738752	6.4306036232756645	Multimorbidity_0	['General_Health', 'Memory_Problems']	{'General_Health', 'Memory_Problems'}
Anxiety-Pain (syn)	Depression	0.00538633410919818	0.0842164125614896	6.395824691850194	Multimorbidity_0	['Anxiety', 'Pain']	{'Pain', 'Anxiety'}
grip_category-MAP_NormalElevated_vs_H (syn)	Physical_Activity	0.004939432521288694	0.0776505433868895	6.361104901324705	Multimorbidity_0	['grip_category', 'MAP_NormalElevated_vs_H']	{'grip_category', 'MAP_NormalElevated_vs_H'}
Sleep-MMSE_Spell (syn)	Alcohol_Use	0.0012359076667525094	0.01950527872411681	6.336272781503002	Multimorbidity_0	['Sleep', 'MMSE_Spell']	{'MMSE_Spell', 'Sleep'}
Memory_Complaints-WHR_Obesity (syn)	General_Health	0.0006738322356302248	0.010719550224838517	6.286012206639721	Multimorbidity_0	['Memory_Complaints', 'WHR_Obesity']	{'WHR_Obesity', 'Memory_Complaints'}
Memory_Problems-WHR_Obesity (syn)	General_Health	0.0006738322356302248	0.010719550224838517	6.286012206639721	Multimorbidity_0	['Memory_Problems', 'WHR_Obesity']	{'Memory_Problems', 'WHR_Obesity'}
grip_category-MAP_NormalElevated_vs_H (syn)	MMSE_Spell	0.0015531445957331859	0.024839453749223014	6.252732493289104	Multimorbidity_0	['grip_category', 'MAP_NormalElevated_vs_H']	{'grip_category', 'MAP_NormalElevated_vs_H'}
Alcohol_Use-functionality_state (syn)	General_Health	0.004077679026523124	0.06580565684260076	6.19654786863756	Multimorbidity_0	['Alcohol_Use', 'functionality_state']	{'Alcohol_Use', 'functionality_state'}
MMSE_Spell-WHR_Obesity (syn)	Health_vs_Peers	1.1017643642540734e-05	0.00017847164329878328	6.173330081404504	Multimorbidity_0	['MMSE_Spell', 'WHR_Obesity']	{'WHR_Obesity', 'MMSE_Spell'}
Pain-Physical_Activity (syn)	Health_vs_Peers	0.0025010781655653066	0.04059908705346271	6.160429573876314	Multimorbidity_0	['Pain', 'Physical_Activity']	{'Physical_Activity', 'Pain'}
Pain-MAP_NormalElevated_vs_H (syn)	Anxiety	0.0014897461335263277	0.024183316634823385	6.160222586595627	Multimorbidity_0	['Pain', 'MAP_NormalElevated_vs_H']	{'Pain', 'MAP_NormalElevated_vs_H'}
BMI-Alcohol_Use (syn)	MMSE_Spell	0.001197544546318561	0.01953214072198642	6.131148466335494	Multimorbidity_0	['BMI', 'Alcohol_Use']	{'Alcohol_Use', 'BMI'}
Depression-Health_vs_Peers (syn)	Alcohol_Use	0.0009154629171676721	0.015002976814976136	6.1018751708917325	Multimorbidity_0	['Depression', 'Health_vs_Peers']	{'Health_vs_Peers', 'Depression'}
Pain-General_Health (syn)	Memory_Complaints	0.000650308332443894	0.010674632159089655	6.092091256654159	Multimorbidity_0	['Pain', 'General_Health']	{'General_Health', 'Pain'}
Pain-General_Health (syn)	Memory_Problems	0.000650308332443818	0.010674632159089623	6.0920912566534655	Multimorbidity_0	['Pain', 'General_Health']	{'General_Health', 'Pain'}
Anxiety-Depression (syn)	Physical_Activity	0.0013204893494074088	0.021851532950501105	6.043005552052708	Multimorbidity_0	['Anxiety', 'Depression']	{'Depression', 'Anxiety'}
Anxiety-Physical_Activity (syn)	grip_category	0.00458448972509251	0.07649803295618657	5.992951122963159	Multimorbidity_0	['Anxiety', 'Physical_Activity']	{'Physical_Activity', 'Anxiety'}
Pain-Hearing (syn)	Health_vs_Peers	0.0024003387392860713	0.040446645223471224	5.934580546851269	Multimorbidity_0	['Pain', 'Hearing']	{'Hearing', 'Pain'}
Depression-MAP_NormalElevated_vs_H (syn)	Memory_Complaints	0.0004991451612558332	0.008549462079589964	5.838322418523114	Multimorbidity_0	['Depression', 'MAP_NormalElevated_vs_H']	{'Depression', 'MAP_NormalElevated_vs_H'}
Depression-MAP_NormalElevated_vs_H (syn)	Memory_Problems	0.0004991451612557961	0.008549462079589934	5.8383224185227	Multimorbidity_0	['Depression', 'MAP_NormalElevated_vs_H']	{'Depression', 'MAP_NormalElevated_vs_H'}
grip_category-MAP_NormalElevated_vs_H (syn)	Hearing	0.0004832785275898048	0.008282548236466876	5.834901455351609	Multimorbidity_0	['grip_category', 'MAP_NormalElevated_vs_H']	{'grip_category', 'MAP_NormalElevated_vs_H'}
Health_vs_Peers-WHR_Obesity (syn)	BMI	0.002742740942299797	0.04704504997758285	5.830030882328159	Multimorbidity_0	['Health_vs_Peers', 'WHR_Obesity']	{'WHR_Obesity', 'Health_vs_Peers'}
Hearing-General_Health (syn)	Anxiety	0.0022271436990569755	0.03871617005301535	5.752489711681896	Multimorbidity_0	['Hearing', 'General_Health']	{'Hearing', 'General_Health'}
MMSE_Spell-MAP_NormalElevated_vs_H (syn)	Physical_Activity	0.00291714122112045	0.050712309766143465	5.752333574575203	Multimorbidity_0	['MMSE_Spell', 'MAP_NormalElevated_vs_H']	{'MMSE_Spell', 'MAP_NormalElevated_vs_H'}
MMSE_Spell-BMI (syn)	Pain	0.0008931097986267432	0.015651025666670478	5.706397891408857	Multimorbidity_0	['MMSE_Spell', 'BMI']	{'MMSE_Spell', 'BMI'}
Anxiety-Alcohol_Use (syn)	Sleep	0.0020859734335886	0.036584615196952205	5.701777707265262	Multimorbidity_0	['Anxiety', 'Alcohol_Use']	{'Alcohol_Use', 'Anxiety'}
Physical_Activity-BMI (syn)	functionality_state	0.01052069639946564	0.18484572720924086	5.6916091912454485	Multimorbidity_0	['Physical_Activity', 'BMI']	{'Physical_Activity', 'BMI'}
Anxiety-Memory_Complaints (syn)	Sleep	0.002081187951400519	0.036579829714764124	5.68944133318511	Multimorbidity_0	['Anxiety', 'Memory_Complaints']	{'Memory_Complaints', 'Anxiety'}
Anxiety-Memory_Problems (syn)	Sleep	0.002081187951400519	0.036579829714764124	5.68944133318511	Multimorbidity_0	['Anxiety', 'Memory_Problems']	{'Memory_Problems', 'Anxiety'}
grip_category-MAP_NormalElevated_vs_H (syn)	functionality_state	0.004207250105029273	0.07530072047896713	5.587264076981089	Multimorbidity_0	['grip_category', 'MAP_NormalElevated_vs_H']	{'grip_category', 'MAP_NormalElevated_vs_H'}
Physical_Activity-functionality_state (syn)	Pain	0.007186864385907724	0.1289467532180543	5.57351325764243	Multimorbidity_0	['Physical_Activity', 'functionality_state']	{'Physical_Activity', 'functionality_state'}
Physical_Activity-WHR_Obesity (syn)	Sleep	0.0007018818628801457	0.012711833194618176	5.521484211870419	Multimorbidity_0	['Physical_Activity', 'WHR_Obesity']	{'WHR_Obesity', 'Physical_Activity'}
Depression-Physical_Activity (syn)	functionality_state	0.010102807923047356	0.18442783873282242	5.477919164732569	Multimorbidity_0	['Depression', 'Physical_Activity']	{'Physical_Activity', 'Depression'}
Health_vs_Peers-Alcohol_Use (syn)	Depression	0.0006154070133789482	0.01131643051508895	5.438172509948124	Multimorbidity_0	['Health_vs_Peers', 'Alcohol_Use']	{'Alcohol_Use', 'Health_vs_Peers'}
Health_vs_Peers-Physical_Activity (syn)	functionality_state	0.010011442012627133	0.1843364728224022	5.431069532437345	Multimorbidity_0	['Health_vs_Peers', 'Physical_Activity']	{'Physical_Activity', 'Health_vs_Peers'}
MMSE_Spell-WHR_Obesity (syn)	General_Health	0.00019592483927070072	0.0036721668840172974	5.335401289180021	Multimorbidity_0	['MMSE_Spell', 'WHR_Obesity']	{'WHR_Obesity', 'MMSE_Spell'}
MAP_NormalElevated_vs_H-functionality_state (syn)	grip_category	0.003982503926133682	0.07481249001936784	5.323314228817503	Multimorbidity_0	['MAP_NormalElevated_vs_H', 'functionality_state']	{'functionality_state', 'MAP_NormalElevated_vs_H'}
Alcohol_Use-Memory_Problems (syn)	grip_category	0.0015014705489594092	0.028233211227020227	5.318100505416282	Multimorbidity_0	['Alcohol_Use', 'Memory_Problems']	{'Memory_Problems', 'Alcohol_Use'}
Alcohol_Use-Memory_Complaints (syn)	grip_category	0.0015014705489594092	0.028233211227020227	5.318100505416282	Multimorbidity_0	['Alcohol_Use', 'Memory_Complaints']	{'Alcohol_Use', 'Memory_Complaints'}
Depression-Alcohol_Use (syn)	Anxiety	0.004338532654422991	0.0833179266302622	5.207201895068734	Multimorbidity_0	['Depression', 'Alcohol_Use']	{'Alcohol_Use', 'Depression'}
Memory_Complaints-WHR_Obesity (syn)	BMI	0.0024064999277755893	0.04625726908262592	5.202425425238653	Multimorbidity_0	['Memory_Complaints', 'WHR_Obesity']	{'WHR_Obesity', 'Memory_Complaints'}
Memory_Problems-WHR_Obesity (syn)	BMI	0.0024064999277755893	0.04625726908262592	5.202425425238653	Multimorbidity_0	['Memory_Problems', 'WHR_Obesity']	{'Memory_Problems', 'WHR_Obesity'}
Depression-functionality_state (syn)	Anxiety	0.004307921430837088	0.08328731540667628	5.1723619734917845	Multimorbidity_0	['Depression', 'functionality_state']	{'functionality_state', 'Depression'}
Physical_Activity-Memory_Problems (syn)	Pain	0.002363872318599651	0.04571655215706943	5.1707143410072565	Multimorbidity_0	['Physical_Activity', 'Memory_Problems']	{'Memory_Problems', 'Physical_Activity'}
Physical_Activity-Memory_Complaints (syn)	Pain	0.002363872318599651	0.04571655215706943	5.1707143410072565	Multimorbidity_0	['Physical_Activity', 'Memory_Complaints']	{'Physical_Activity', 'Memory_Complaints'}
Hearing-General_Health (syn)	Pain	0.0029012312550132347	0.05660993887455969	5.1249503403315595	Multimorbidity_0	['Hearing', 'General_Health']	{'Hearing', 'General_Health'}
MMSE_Spell-functionality_state (syn)	BMI	0.0007853663342776036	0.015456549252462318	5.081123357158714	Multimorbidity_0	['MMSE_Spell', 'functionality_state']	{'MMSE_Spell', 'functionality_state'}
Depression-MMSE_Spell (syn)	Anxiety	0.0042149135705111555	0.08319430754635035	5.066348521697696	Multimorbidity_0	['Depression', 'MMSE_Spell']	{'MMSE_Spell', 'Depression'}
General_Health-MAP_NormalElevated_vs_H (syn)	Physical_Activity	0.002016814741418631	0.039854490275129724	5.060445454190585	Multimorbidity_0	['General_Health', 'MAP_NormalElevated_vs_H']	{'General_Health', 'MAP_NormalElevated_vs_H'}
Memory_Problems-grip_category (syn)	functionality_state	0.0037893870849126303	0.07488620445563979	5.060193813344276	Multimorbidity_0	['Memory_Problems', 'grip_category']	{'Memory_Problems', 'grip_category'}
Memory_Complaints-grip_category (syn)	functionality_state	0.0037893870849126303	0.07488620445563979	5.060193813344276	Multimorbidity_0	['Memory_Complaints', 'grip_category']	{'grip_category', 'Memory_Complaints'}
Depression-Health_vs_Peers (syn)	Memory_Complaints	0.0004503587617344626	0.008910383108727105	5.054314233619959	Multimorbidity_0	['Depression', 'Health_vs_Peers']	{'Health_vs_Peers', 'Depression'}
Depression-Health_vs_Peers (syn)	Memory_Problems	0.00045035876173433933	0.008910383108727073	5.054314233618593	Multimorbidity_0	['Depression', 'Health_vs_Peers']	{'Health_vs_Peers', 'Depression'}
MMSE_Spell-Health_vs_Peers (syn)	Pain	0.0019846369098329565	0.03969134350501212	5.000175692169105	Multimorbidity_0	['MMSE_Spell', 'Health_vs_Peers']	{'MMSE_Spell', 'Health_vs_Peers'}
MMSE_Spell-Memory_Complaints (syn)	grip_category	0.0011972669386969706	0.024055921422509462	4.977015503453845	Multimorbidity_0	['MMSE_Spell', 'Memory_Complaints']	{'MMSE_Spell', 'Memory_Complaints'}
MMSE_Spell-Memory_Problems (syn)	grip_category	0.0011972669386969706	0.024055921422509462	4.977015503453845	Multimorbidity_0	['MMSE_Spell', 'Memory_Problems']	{'Memory_Problems', 'MMSE_Spell'}
MMSE_Spell-functionality_state (syn)	Health_vs_Peers	0.0010687348468857924	0.021476841932536885	4.976219735857373	Multimorbidity_0	['MMSE_Spell', 'functionality_state']	{'MMSE_Spell', 'functionality_state'}
Depression-General_Health (syn)	Pain	0.0028004431021434917	0.056494488673569994	4.957019999463474	Multimorbidity_0	['Depression', 'General_Health']	{'General_Health', 'Depression'}
Hearing-Alcohol_Use (syn)	Health_vs_Peers	0.0007264144389108642	0.0146649316540071	4.953411690209795	Multimorbidity_0	['Hearing', 'Alcohol_Use']	{'Hearing', 'Alcohol_Use'}
Sleep-WHR_Obesity (syn)	Anxiety	0.0017728540387973992	0.03601939807399083	4.9219424354499575	Multimorbidity_0	['Sleep', 'WHR_Obesity']	{'WHR_Obesity', 'Sleep'}
WHR_Obesity-MAP_NormalElevated_vs_H (syn)	BMI	0.0022619823192393134	0.04604546431858132	4.912497577587694	Multimorbidity_0	['WHR_Obesity', 'MAP_NormalElevated_vs_H']	{'WHR_Obesity', 'MAP_NormalElevated_vs_H'}
grip_category-functionality_state (syn)	Anxiety	0.0008331200850784188	0.01698465600497178	4.9051336973474555	Multimorbidity_0	['grip_category', 'functionality_state']	{'grip_category', 'functionality_state'}
grip_category-WHR_Obesity (syn)	Physical_Activity	0.0037525816390356808	0.0766012017878779	4.898854784846894	Multimorbidity_0	['grip_category', 'WHR_Obesity']	{'WHR_Obesity', 'grip_category'}
grip_category-functionality_state (syn)	Pain	0.006264560494512597	0.12802444932665918	4.893253224255889	Multimorbidity_0	['grip_category', 'functionality_state']	{'grip_category', 'functionality_state'}
Pain-functionality_state (syn)	Memory_Complaints	0.0004018899881555796	0.008396475627755801	4.786412847160211	Multimorbidity_0	['Pain', 'functionality_state']	{'Pain', 'functionality_state'}
Pain-functionality_state (syn)	Memory_Problems	0.0004018899881555674	0.008396475627755879	4.786412847160021	Multimorbidity_0	['Pain', 'functionality_state']	{'Pain', 'functionality_state'}
General_Health-grip_category (syn)	Anxiety	0.0017961903506818317	0.03828521670464021	4.691602935250282	Multimorbidity_0	['General_Health', 'grip_category']	{'General_Health', 'grip_category'}
General_Health-Alcohol_Use (syn)	WHR_Obesity	0.00018684114485585337	0.004042213275762371	4.622248558139592	Multimorbidity_0	['General_Health', 'Alcohol_Use']	{'General_Health', 'Alcohol_Use'}
WHR_Obesity-functionality_state (syn)	Depression	0.0011709525559917737	0.02564904857055195	4.565286516460348	Multimorbidity_0	['WHR_Obesity', 'functionality_state']	{'WHR_Obesity', 'functionality_state'}
MMSE_Spell-General_Health (syn)	Anxiety	0.0017314981587165771	0.03822052451267495	4.530283612780788	Multimorbidity_0	['MMSE_Spell', 'General_Health']	{'General_Health', 'MMSE_Spell'}
Hearing-Physical_Activity (syn)	Depression	0.000976265797103901	0.02158422078019322	4.52305323896507	Multimorbidity_0	['Hearing', 'Physical_Activity']	{'Hearing', 'Physical_Activity'}
Physical_Activity-functionality_state (syn)	Anxiety	0.0007574558531973114	0.016780260982226018	4.5139694430237025	Multimorbidity_0	['Physical_Activity', 'functionality_state']	{'Physical_Activity', 'functionality_state'}
Depression-grip_category (syn)	Anxiety	0.0036235103996641363	0.08260290437550334	4.386662220969947	Multimorbidity_0	['Depression', 'grip_category']	{'grip_category', 'Depression'}
Health_vs_Peers-BMI (syn)	General_Health	0.00497770070191878	0.11389232921995428	4.370532006862032	Multimorbidity_0	['Health_vs_Peers', 'BMI']	{'Health_vs_Peers', 'BMI'}
Anxiety-Hearing (syn)	General_Health	0.0016385504582691823	0.03810331700697716	4.300282985780857	Multimorbidity_0	['Anxiety', 'Hearing']	{'Hearing', 'Anxiety'}
MMSE_Spell-BMI (syn)	Hearing	0.0003430727847054967	0.008087009869107055	4.242269890334359	Multimorbidity_0	['MMSE_Spell', 'BMI']	{'MMSE_Spell', 'BMI'}
General_Health-Health_vs_Peers (syn)	MAP_NormalElevated_vs_H	7.642382087926861e-05	0.0018104566625705627	4.221245526571116	Multimorbidity_0	['General_Health', 'Health_vs_Peers']	{'General_Health', 'Health_vs_Peers'}
Depression-MAP_NormalElevated_vs_H (syn)	Pain	0.0007362464989025693	0.017626160899753687	4.177009974491143	Multimorbidity_0	['Depression', 'MAP_NormalElevated_vs_H']	{'Depression', 'MAP_NormalElevated_vs_H'}
BMI-grip_category (syn)	Hearing	0.00031371146022454466	0.007619274105012087	4.117340522218251	Multimorbidity_0	['BMI', 'grip_category']	{'grip_category', 'BMI'}
Sleep-MAP_NormalElevated_vs_H (syn)	Depression	0.0006342516916321817	0.015453310518183041	4.104309499805193	Multimorbidity_0	['Sleep', 'MAP_NormalElevated_vs_H']	{'Sleep', 'MAP_NormalElevated_vs_H'}
General_Health-MAP_NormalElevated_vs_H (syn)	Depression	0.0009936853199368938	0.02422850321409116	4.101307089242607	Multimorbidity_0	['General_Health', 'MAP_NormalElevated_vs_H']	{'General_Health', 'MAP_NormalElevated_vs_H'}
Anxiety-Health_vs_Peers (syn)	Depression	0.003375514359759393	0.08238090713163192	4.097447427188249	Multimorbidity_0	['Anxiety', 'Health_vs_Peers']	{'Health_vs_Peers', 'Anxiety'}
Depression-Pain (syn)	Health_vs_Peers	0.0015914208801654421	0.0396377273643506	4.014914542241731	Multimorbidity_0	['Depression', 'Pain']	{'Pain', 'Depression'}
grip_category-functionality_state (syn)	General_Health	0.002550799496353356	0.06399497352665075	3.9859372631681356	Multimorbidity_0	['grip_category', 'functionality_state']	{'grip_category', 'functionality_state'}
Anxiety-MAP_NormalElevated_vs_H (syn)	Pain	0.0009286670243730393	0.023480609116765243	3.9550380475861147	Multimorbidity_0	['Anxiety', 'MAP_NormalElevated_vs_H']	{'Anxiety', 'MAP_NormalElevated_vs_H'}
Pain-Hearing (syn)	General_Health	0.0022055731607245584	0.05605059996580749	3.9349679790582486	Multimorbidity_0	['Pain', 'Hearing']	{'Hearing', 'Pain'}
General_Health-Alcohol_Use (syn)	Health_vs_Peers	0.004465155848759986	0.11379400811151098	3.9238936415566044	Multimorbidity_0	['General_Health', 'Alcohol_Use']	{'General_Health', 'Alcohol_Use'}
MAP_NormalElevated_vs_H-functionality_state (syn)	Hearing	0.0007249726683000871	0.018533801323183	3.9116242569906867	Multimorbidity_0	['MAP_NormalElevated_vs_H', 'functionality_state']	{'functionality_state', 'MAP_NormalElevated_vs_H'}
Depression-Physical_Activity (syn)	BMI	0.0002895897232662627	0.007407507796573458	3.9094082816925315	Multimorbidity_0	['Depression', 'Physical_Activity']	{'Physical_Activity', 'Depression'}
Alcohol_Use-WHR_Obesity (syn)	Health_vs_Peers	0.0005694204561329766	0.014607939337862088	3.8980204049527005	Multimorbidity_0	['Alcohol_Use', 'WHR_Obesity']	{'WHR_Obesity', 'Alcohol_Use'}
MAP_NormalElevated_vs_H-functionality_state (syn)	Sleep	0.0009980019485959567	0.025852585458805	3.860356443599154	Multimorbidity_0	['MAP_NormalElevated_vs_H', 'functionality_state']	{'functionality_state', 'MAP_NormalElevated_vs_H'}
MMSE_Spell-Pain (syn)	General_Health	0.002156773443400762	0.055936088362091914	3.8557816725390026	Multimorbidity_0	['MMSE_Spell', 'Pain']	{'Pain', 'MMSE_Spell'}
BMI-MAP_NormalElevated_vs_H (syn)	Physical_Activity	0.00027184991812775113	0.0070762341337465414	3.8417315338860765	Multimorbidity_0	['BMI', 'MAP_NormalElevated_vs_H']	{'BMI', 'MAP_NormalElevated_vs_H'}
Physical_Activity-WHR_Obesity (syn)	Depression	0.0008204721207923374	0.02142842710388166	3.8288956852260645	Multimorbidity_0	['Physical_Activity', 'WHR_Obesity']	{'WHR_Obesity', 'Physical_Activity'}
MAP_NormalElevated_vs_H-functionality_state (syn)	Alcohol_Use	0.0015063960194817774	0.039473863250287906	3.8161859403786385	Multimorbidity_0	['MAP_NormalElevated_vs_H', 'functionality_state']	{'functionality_state', 'MAP_NormalElevated_vs_H'}
Anxiety-Alcohol_Use (syn)	MMSE_Spell	0.0007244860337608224	0.018997005681835537	3.8136854086091994	Multimorbidity_0	['Anxiety', 'Alcohol_Use']	{'Alcohol_Use', 'Anxiety'}
Hearing-Physical_Activity (syn)	functionality_state	0.006910507080193297	0.18134982758696933	3.8105947891674994	Multimorbidity_0	['Hearing', 'Physical_Activity']	{'Hearing', 'Physical_Activity'}
Depression-MAP_NormalElevated_vs_H (syn)	General_Health	0.0009388798371928832	0.024712058079841788	3.799278207260081	Multimorbidity_0	['Depression', 'MAP_NormalElevated_vs_H']	{'Depression', 'MAP_NormalElevated_vs_H'}
Depression-Hearing (syn)	Anxiety	0.003109573559093941	0.08208896753493315	3.788052953365085	Multimorbidity_0	['Depression', 'Hearing']	{'Hearing', 'Depression'}
General_Health-functionality_state (syn)	grip_category	0.002800657398994772	0.07399562249615808	3.784896058060981	Multimorbidity_0	['General_Health', 'functionality_state']	{'General_Health', 'functionality_state'}
MMSE_Spell-functionality_state (syn)	Depression	0.0009562648160789552	0.02543436083063913	3.7597359825414003	Multimorbidity_0	['MMSE_Spell', 'functionality_state']	{'MMSE_Spell', 'functionality_state'}
Pain-functionality_state (syn)	Physical_Activity	0.006764915832785488	0.18087235010328775	3.7401603003014894	Multimorbidity_0	['Pain', 'functionality_state']	{'Pain', 'functionality_state'}
Sleep-WHR_Obesity (syn)	Physical_Activity	0.00044523456791561154	0.01193550972882737	3.7303355954731776	Multimorbidity_0	['Sleep', 'WHR_Obesity']	{'WHR_Obesity', 'Sleep'}
Pain-Health_vs_Peers (syn)	Physical_Activity	0.001681997543668092	0.045125894442944764	3.7273444979461563	Multimorbidity_0	['Pain', 'Health_vs_Peers']	{'Pain', 'Health_vs_Peers'}
grip_category-MAP_NormalElevated_vs_H (syn)	Anxiety	0.00015989330694451414	0.0042933772491753446	3.7241848937273296	Multimorbidity_0	['grip_category', 'MAP_NormalElevated_vs_H']	{'grip_category', 'MAP_NormalElevated_vs_H'}
Sleep-BMI (syn)	Anxiety	0.0013530239057040754	0.03637714158075769	3.7194343670470817	Multimorbidity_0	['Sleep', 'BMI']	{'Sleep', 'BMI'}
MMSE_Spell-Health_vs_Peers (syn)	General_Health	0.00420644096342979	0.11312106948146529	3.718530051662045	Multimorbidity_0	['MMSE_Spell', 'Health_vs_Peers']	{'MMSE_Spell', 'Health_vs_Peers'}
Depression-functionality_state (syn)	Physical_Activity	0.006715537997528832	0.18082297226803107	3.713874356392336	Multimorbidity_0	['Depression', 'functionality_state']	{'functionality_state', 'Depression'}
Hearing-BMI (syn)	WHR_Obesity	0.0016859944977224168	0.0456444538304993	3.693755442848233	Multimorbidity_0	['Hearing', 'BMI']	{'Hearing', 'BMI'}
Alcohol_Use-MAP_NormalElevated_vs_H (syn)	Hearing	0.00016152415519478738	0.004469833196519794	3.613650623932675	Multimorbidity_0	['Alcohol_Use', 'MAP_NormalElevated_vs_H']	{'Alcohol_Use', 'MAP_NormalElevated_vs_H'}
Depression-WHR_Obesity (syn)	General_Health	0.0008803639709548367	0.02465354221360374	3.570943125848483	Multimorbidity_0	['Depression', 'WHR_Obesity']	{'WHR_Obesity', 'Depression'}
Sleep-Hearing (syn)	Depression	0.0005452722622373749	0.015364331088788236	3.548948919977875	Multimorbidity_0	['Sleep', 'Hearing']	{'Hearing', 'Sleep'}
Depression-grip_category (syn)	MMSE_Spell	0.0008523661392668717	0.02411402543666741	3.534731857629946	Multimorbidity_0	['Depression', 'grip_category']	{'grip_category', 'Depression'}
General_Health-Health_vs_Peers (syn)	Anxiety	0.0013363825835511288	0.03782540893750951	3.5330287790382804	Multimorbidity_0	['General_Health', 'Health_vs_Peers']	{'General_Health', 'Health_vs_Peers'}
MMSE_Spell-Health_vs_Peers (syn)	Anxiety	0.0004773422056862142	0.013551073858041988	3.522541539414102	Multimorbidity_0	['MMSE_Spell', 'Health_vs_Peers']	{'MMSE_Spell', 'Health_vs_Peers'}
Depression-Sleep (syn)	grip_category	0.0006240772746535479	0.018069143409692984	3.4538287759605075	Multimorbidity_0	['Depression', 'Sleep']	{'Sleep', 'Depression'}
MMSE_Spell-Physical_Activity (syn)	Depression	0.0007352603188005609	0.02134321530188988	3.444936990048803	Multimorbidity_0	['MMSE_Spell', 'Physical_Activity']	{'Physical_Activity', 'MMSE_Spell'}
Pain-Memory_Complaints (syn)	functionality_state	0.004308242042976478	0.12619771426354864	3.413882785530676	Multimorbidity_0	['Pain', 'Memory_Complaints']	{'Pain', 'Memory_Complaints'}
Pain-Memory_Problems (syn)	functionality_state	0.004308242042976478	0.12619771426354864	3.413882785530676	Multimorbidity_0	['Pain', 'Memory_Problems']	{'Memory_Problems', 'Pain'}
General_Health-WHR_Obesity (syn)	Anxiety	0.0012829088090179944	0.03777193516297636	3.3964603705967593	Multimorbidity_0	['General_Health', 'WHR_Obesity']	{'General_Health', 'WHR_Obesity'}
MMSE_Spell-Physical_Activity (syn)	functionality_state	0.006062360184963913	0.1803873909947391	3.3607449786447203	Multimorbidity_0	['MMSE_Spell', 'Physical_Activity']	{'Physical_Activity', 'MMSE_Spell'}
MMSE_Spell-functionality_state (syn)	Anxiety	0.0005563568119103293	0.01657916194093904	3.355759560659779	Multimorbidity_0	['MMSE_Spell', 'functionality_state']	{'MMSE_Spell', 'functionality_state'}
Anxiety-Physical_Activity (syn)	functionality_state	0.006023401813299357	0.1803484326230745	3.339869232957613	Multimorbidity_0	['Anxiety', 'Physical_Activity']	{'Physical_Activity', 'Anxiety'}
Sleep-Physical_Activity (syn)	MMSE_Spell	0.0016608317219178948	0.049891341952072336	3.3288976742965897	Multimorbidity_0	['Sleep', 'Physical_Activity']	{'Physical_Activity', 'Sleep'}
MMSE_Spell-Physical_Activity (syn)	Anxiety	0.0003647125343271021	0.011013468309296599	3.3115139035651824	Multimorbidity_0	['MMSE_Spell', 'Physical_Activity']	{'Physical_Activity', 'MMSE_Spell'}
General_Health-Physical_Activity (syn)	Hearing	0.0004279148262805007	0.012958402469857607	3.3022189832108437	Multimorbidity_0	['General_Health', 'Physical_Activity']	{'General_Health', 'Physical_Activity'}
Physical_Activity-MAP_NormalElevated_vs_H (syn)	grip_category	0.002443811471223184	0.07436258312840201	3.286345589963504	Multimorbidity_0	['Physical_Activity', 'MAP_NormalElevated_vs_H']	{'Physical_Activity', 'MAP_NormalElevated_vs_H'}
General_Health-functionality_state (syn)	MMSE_Spell	0.0011959002511367593	0.037072462462100164	3.2258452007587826	Multimorbidity_0	['General_Health', 'functionality_state']	{'General_Health', 'functionality_state'}
BMI-functionality_state (syn)	Pain	0.004014220732082975	0.12577410956422952	3.191611330814485	Multimorbidity_0	['BMI', 'functionality_state']	{'functionality_state', 'BMI'}
Hearing-functionality_state (syn)	grip_category	0.0023260853002406933	0.07315607139347487	3.179620304827041	Multimorbidity_0	['Hearing', 'functionality_state']	{'Hearing', 'functionality_state'}
General_Health-Health_vs_Peers (syn)	Memory_Complaints	0.00034077367947297024	0.01075440576538007	3.168689064810705	Multimorbidity_0	['General_Health', 'Health_vs_Peers']	{'General_Health', 'Health_vs_Peers'}
General_Health-Health_vs_Peers (syn)	Memory_Problems	0.00034077367947276505	0.010754405765379997	3.1686890648088184	Multimorbidity_0	['General_Health', 'Health_vs_Peers']	{'General_Health', 'Health_vs_Peers'}
MAP_NormalElevated_vs_H-functionality_state (syn)	Anxiety	0.0005267248191778014	0.01668926793845854	3.1560690446105393	Multimorbidity_0	['MAP_NormalElevated_vs_H', 'functionality_state']	{'functionality_state', 'MAP_NormalElevated_vs_H'}
Pain-BMI (syn)	functionality_state	0.003968138240844529	0.12580125737325276	3.1542913987505297	Multimorbidity_0	['Pain', 'BMI']	{'Pain', 'BMI'}
Hearing-Health_vs_Peers (syn)	Memory_Problems	0.0004878284323051493	0.015487994569522254	3.149719804687386	Multimorbidity_0	['Hearing', 'Health_vs_Peers']	{'Hearing', 'Health_vs_Peers'}
Hearing-Health_vs_Peers (syn)	Memory_Complaints	0.00048782843230508517	0.015487994569522106	3.149719804687002	Multimorbidity_0	['Hearing', 'Health_vs_Peers']	{'Hearing', 'Health_vs_Peers'}
BMI-functionality_state (syn)	General_Health	0.0019973263816496843	0.06344150041194707	3.1482962551017395	Multimorbidity_0	['BMI', 'functionality_state']	{'functionality_state', 'BMI'}
Physical_Activity-Memory_Complaints (syn)	functionality_state	0.00547957374341651	0.17983415242816428	3.047015079966724	Multimorbidity_0	['Physical_Activity', 'Memory_Complaints']	{'Physical_Activity', 'Memory_Complaints'}
Physical_Activity-Memory_Problems (syn)	functionality_state	0.00547957374341651	0.17983415242816428	3.047015079966724	Multimorbidity_0	['Physical_Activity', 'Memory_Problems']	{'Memory_Problems', 'Physical_Activity'}
General_Health-WHR_Obesity (syn)	Sleep	0.0004307038528433734	0.014185772880120682	3.036167690566531	Multimorbidity_0	['General_Health', 'WHR_Obesity']	{'General_Health', 'WHR_Obesity'}
MMSE_Spell-WHR_Obesity (syn)	BMI	0.0013653356115040146	0.04518705102921056	3.021519617691829	Multimorbidity_0	['MMSE_Spell', 'WHR_Obesity']	{'WHR_Obesity', 'MMSE_Spell'}
Depression-MAP_NormalElevated_vs_H (syn)	functionality_state	0.0007476114152461093	0.024743435036574547	3.0214536265519576	Multimorbidity_0	['Depression', 'MAP_NormalElevated_vs_H']	{'Depression', 'MAP_NormalElevated_vs_H'}
General_Health-functionality_state (syn)	Physical_Activity	0.005415622319315722	0.17952305658981801	3.0166722994749184	Multimorbidity_0	['General_Health', 'functionality_state']	{'General_Health', 'functionality_state'}
Health_vs_Peers-Alcohol_Use (syn)	Hearing	0.0001118006259349715	0.0037435840800719446	2.986459594432908	Multimorbidity_0	['Health_vs_Peers', 'Alcohol_Use']	{'Alcohol_Use', 'Health_vs_Peers'}
Depression-Memory_Problems (syn)	Physical_Activity	0.0006296863248588762	0.021202013727261448	2.9699364077348394	Multimorbidity_0	['Depression', 'Memory_Problems']	{'Memory_Problems', 'Depression'}
Depression-Memory_Complaints (syn)	Physical_Activity	0.0006296863248588762	0.021202013727261448	2.9699364077348394	Multimorbidity_0	['Depression', 'Memory_Complaints']	{'Memory_Complaints', 'Depression'}
Sleep-Health_vs_Peers (syn)	General_Health	0.0033262136438918987	0.11240318859080699	2.9591808609635266	Multimorbidity_0	['Sleep', 'Health_vs_Peers']	{'Health_vs_Peers', 'Sleep'}
grip_category-WHR_Obesity (syn)	functionality_state	0.0021717876297725042	0.07399494513047153	2.935048638718633	Multimorbidity_0	['grip_category', 'WHR_Obesity']	{'WHR_Obesity', 'grip_category'}
Anxiety-Memory_Complaints (syn)	MMSE_Spell	0.0002168868927091736	0.007446987244976394	2.912411228520388	Multimorbidity_0	['Anxiety', 'Memory_Complaints']	{'Memory_Complaints', 'Anxiety'}
Anxiety-Memory_Problems (syn)	MMSE_Spell	0.0002168868927091736	0.007446987244976394	2.912411228520388	Multimorbidity_0	['Anxiety', 'Memory_Problems']	{'Memory_Problems', 'Anxiety'}
MAP_NormalElevated_vs_H-functionality_state (syn)	BMI	0.00043730852502191697	0.015126242505527878	2.8910585352714184	Multimorbidity_0	['MAP_NormalElevated_vs_H', 'functionality_state']	{'functionality_state', 'MAP_NormalElevated_vs_H'}
Anxiety-Sleep (syn)	grip_category	0.0005138553566058284	0.017820264961213323	2.8835449850171124	Multimorbidity_0	['Anxiety', 'Sleep']	{'Sleep', 'Anxiety'}
Depression-Pain (syn)	Hearing	9.685686518231293e-05	0.003361278634775342	2.8815482352532356	Multimorbidity_0	['Depression', 'Pain']	{'Pain', 'Depression'}
Physical_Activity-Memory_Problems (syn)	grip_category	0.002084121226139417	0.07418975844660354	2.809176454779022	Multimorbidity_0	['Physical_Activity', 'Memory_Problems']	{'Memory_Problems', 'Physical_Activity'}
Physical_Activity-Memory_Complaints (syn)	grip_category	0.002084121226139417	0.07418975844660354	2.809176454779022	Multimorbidity_0	['Physical_Activity', 'Memory_Complaints']	{'Physical_Activity', 'Memory_Complaints'}
Sleep-grip_category (syn)	Anxiety	0.000984818934256684	0.035196894321685615	2.798027931827822	Multimorbidity_0	['Sleep', 'grip_category']	{'grip_category', 'Sleep'}
Pain-Memory_Complaints (syn)	Physical_Activity	0.0012498425493329172	0.044693739448609576	2.7964600070442303	Multimorbidity_0	['Pain', 'Memory_Complaints']	{'Pain', 'Memory_Complaints'}
Pain-Memory_Problems (syn)	Physical_Activity	0.0012498425493329172	0.044693739448609576	2.7964600070442303	Multimorbidity_0	['Pain', 'Memory_Problems']	{'Memory_Problems', 'Pain'}
Alcohol_Use-functionality_state (syn)	Pain	0.003495280979141901	0.1252858358301108	2.789845281378453	Multimorbidity_0	['Alcohol_Use', 'functionality_state']	{'Alcohol_Use', 'functionality_state'}
MMSE_Spell-Pain (syn)	BMI	0.00042844716095988804	0.015381741840956626	2.7854268091996657	Multimorbidity_0	['MMSE_Spell', 'Pain']	{'Pain', 'MMSE_Spell'}
MMSE_Spell-functionality_state (syn)	Pain	0.003484246747921506	0.12529882826037964	2.780749665656091	Multimorbidity_0	['MMSE_Spell', 'functionality_state']	{'MMSE_Spell', 'functionality_state'}
Health_vs_Peers-MAP_NormalElevated_vs_H (syn)	Depression	0.00030287458513864437	0.011080732224040572	2.7333445030061525	Multimorbidity_0	['Health_vs_Peers', 'MAP_NormalElevated_vs_H']	{'Health_vs_Peers', 'MAP_NormalElevated_vs_H'}
Hearing-General_Health (syn)	Depression	0.0006495814512565551	0.023840603689921972	2.724685413612868	Multimorbidity_0	['Hearing', 'General_Health']	{'Hearing', 'General_Health'}
General_Health-Alcohol_Use (syn)	Pain	0.0014732938092667492	0.05501448115176673	2.678010913530966	Multimorbidity_0	['General_Health', 'Alcohol_Use']	{'General_Health', 'Alcohol_Use'}
Sleep-WHR_Obesity (syn)	General_Health	0.00037712210282762166	0.014096232335319534	2.6753397209742644	Multimorbidity_0	['Sleep', 'WHR_Obesity']	{'WHR_Obesity', 'Sleep'}
Anxiety-Memory_Complaints (syn)	Depression	0.0021619523984413224	0.08099203085073274	2.6693396569173236	Multimorbidity_0	['Anxiety', 'Memory_Complaints']	{'Memory_Complaints', 'Anxiety'}
Anxiety-Memory_Problems (syn)	Depression	0.0021619523984413224	0.08099203085073274	2.6693396569173236	Multimorbidity_0	['Anxiety', 'Memory_Problems']	{'Memory_Problems', 'Anxiety'}
Depression-grip_category (syn)	Hearing	0.0001975997393085419	0.007503162384096084	2.6335527500694895	Multimorbidity_0	['Depression', 'grip_category']	{'grip_category', 'Depression'}
Anxiety-Pain (syn)	functionality_state	0.003233790618474202	0.1250743626373151	2.5854943813316877	Multimorbidity_0	['Anxiety', 'Pain']	{'Pain', 'Anxiety'}
Health_vs_Peers-Alcohol_Use (syn)	grip_category	0.0007052591434757309	0.027367385950149817	2.577005873927357	Multimorbidity_0	['Health_vs_Peers', 'Alcohol_Use']	{'Alcohol_Use', 'Health_vs_Peers'}
Depression-BMI (syn)	WHR_Obesity	0.0011485586278800787	0.045107017960656956	2.546296961776257	Multimorbidity_0	['Depression', 'BMI']	{'BMI', 'Depression'}
Depression-MAP_NormalElevated_vs_H (syn)	MMSE_Spell	0.00011286657731832956	0.004497259198126391	2.5096747228923575	Multimorbidity_0	['Depression', 'MAP_NormalElevated_vs_H']	{'Depression', 'MAP_NormalElevated_vs_H'}
Health_vs_Peers-functionality_state (syn)	MMSE_Spell	0.0009538792256233244	0.03847474466424373	2.4792347134399733	Multimorbidity_0	['Health_vs_Peers', 'functionality_state']	{'Health_vs_Peers', 'functionality_state'}
WHR_Obesity-functionality_state (syn)	General_Health	0.0015583774329864172	0.06302955779552669	2.472454967940483	Multimorbidity_0	['WHR_Obesity', 'functionality_state']	{'WHR_Obesity', 'functionality_state'}
Health_vs_Peers-Physical_Activity (syn)	grip_category	0.0018091669728487795	0.07385721852309894	2.449546583294306	Multimorbidity_0	['Health_vs_Peers', 'Physical_Activity']	{'Physical_Activity', 'Health_vs_Peers'}
Anxiety-WHR_Obesity (syn)	Health_vs_Peers	0.0003319537899346273	0.01366438619963156	2.429335537541949	Multimorbidity_0	['Anxiety', 'WHR_Obesity']	{'WHR_Obesity', 'Anxiety'}
Depression-functionality_state (syn)	MMSE_Spell	0.0008585527229964065	0.03664380137524122	2.34296849883183	Multimorbidity_0	['Depression', 'functionality_state']	{'functionality_state', 'Depression'}
Anxiety-WHR_Obesity (syn)	Memory_Problems	0.0003756079066640078	0.016084944955345164	2.3351519554886018	Multimorbidity_0	['Anxiety', 'WHR_Obesity']	{'WHR_Obesity', 'Anxiety'}
Anxiety-WHR_Obesity (syn)	Memory_Complaints	0.0003756079066639264	0.01608494495534499	2.335151955488121	Multimorbidity_0	['Anxiety', 'WHR_Obesity']	{'WHR_Obesity', 'Anxiety'}
Depression-WHR_Obesity (syn)	BMI	0.0010437078713909434	0.044898210295581574	2.32460907577346	Multimorbidity_0	['Depression', 'WHR_Obesity']	{'WHR_Obesity', 'Depression'}
General_Health-Health_vs_Peers (syn)	Hearing	8.440728862770734e-05	0.0037990527899833936	2.2217982558772578	Multimorbidity_0	['General_Health', 'Health_vs_Peers']	{'General_Health', 'Health_vs_Peers'}
Physical_Activity-WHR_Obesity (syn)	General_Health	0.0008736904030527595	0.03945655322346671	2.214309998403849	Multimorbidity_0	['Physical_Activity', 'WHR_Obesity']	{'WHR_Obesity', 'Physical_Activity'}
Anxiety-BMI (syn)	WHR_Obesity	0.0009694668026586201	0.0449279261354355	2.157826737286196	Multimorbidity_0	['Anxiety', 'BMI']	{'BMI', 'Anxiety'}
Sleep-WHR_Obesity (syn)	Pain	0.0007234527567821358	0.03379818745308591	2.140507557650349	Multimorbidity_0	['Sleep', 'WHR_Obesity']	{'WHR_Obesity', 'Sleep'}
Health_vs_Peers-Memory_Complaints (syn)	Physical_Activity	0.00020403162270173726	0.009550018039277072	2.136452746608448	Multimorbidity_0	['Health_vs_Peers', 'Memory_Complaints']	{'Health_vs_Peers', 'Memory_Complaints'}
Health_vs_Peers-Memory_Problems (syn)	Physical_Activity	0.00020403162270173726	0.009550018039277072	2.136452746608448	Multimorbidity_0	['Health_vs_Peers', 'Memory_Problems']	{'Memory_Problems', 'Health_vs_Peers'}
Anxiety-grip_category (syn)	BMI	0.00033820736738728236	0.015930407233054274	2.123030268087122	Multimorbidity_0	['Anxiety', 'grip_category']	{'grip_category', 'Anxiety'}
General_Health-BMI (syn)	Health_vs_Peers	0.002370650980124099	0.11178982296442304	2.1206321982266267	Multimorbidity_0	['General_Health', 'BMI']	{'General_Health', 'BMI'}
MMSE_Spell-MAP_NormalElevated_vs_H (syn)	functionality_state	0.0007630918461532311	0.03636359527563899	2.098504948063945	Multimorbidity_0	['MMSE_Spell', 'MAP_NormalElevated_vs_H']	{'MMSE_Spell', 'MAP_NormalElevated_vs_H'}
grip_category-functionality_state (syn)	Health_vs_Peers	0.0003986665057632888	0.019046055381583254	2.093170988827339	Multimorbidity_0	['grip_category', 'functionality_state']	{'grip_category', 'functionality_state'}
Physical_Activity-MAP_NormalElevated_vs_H (syn)	Depression	0.0004310346622181747	0.021167209824779393	2.036331976610276	Multimorbidity_0	['Physical_Activity', 'MAP_NormalElevated_vs_H']	{'Physical_Activity', 'MAP_NormalElevated_vs_H'}
Pain-Memory_Problems (syn)	Health_vs_Peers	0.0007889206865640101	0.038835227170749165	2.0314563452798033	Multimorbidity_0	['Pain', 'Memory_Problems']	{'Memory_Problems', 'Pain'}
Pain-Memory_Complaints (syn)	Health_vs_Peers	0.0007889206865640101	0.038835227170749165	2.0314563452798033	Multimorbidity_0	['Pain', 'Memory_Complaints']	{'Pain', 'Memory_Complaints'}
Depression-functionality_state (syn)	Pain	0.002524659333276039	0.12444509451720151	2.0287335094008596	Multimorbidity_0	['Depression', 'functionality_state']	{'functionality_state', 'Depression'}
MMSE_Spell-MAP_NormalElevated_vs_H (syn)	Health_vs_Peers	3.4064736022509485e-05	0.0016861248177280584	2.020297410034535	Multimorbidity_0	['MMSE_Spell', 'MAP_NormalElevated_vs_H']	{'MMSE_Spell', 'MAP_NormalElevated_vs_H'}
MMSE_Spell-Physical_Activity (syn)	General_Health	0.0007931266543454263	0.03937598947475938	2.0142392989357965	Multimorbidity_0	['MMSE_Spell', 'Physical_Activity']	{'Physical_Activity', 'MMSE_Spell'}
Alcohol_Use-functionality_state (syn)	Depression	0.0005024188596299057	0.024980514874190087	2.011243011444115	Multimorbidity_0	['Alcohol_Use', 'functionality_state']	{'Alcohol_Use', 'functionality_state'}
General_Health-WHR_Obesity (syn)	Hearing	7.403184025944703e-05	0.0036835031783863433	2.009821538741787	Multimorbidity_0	['General_Health', 'WHR_Obesity']	{'General_Health', 'WHR_Obesity'}
MMSE_Spell-functionality_state (syn)	General_Health	0.0012264369108911384	0.06267061094118856	1.9569570050019982	Multimorbidity_0	['MMSE_Spell', 'functionality_state']	{'MMSE_Spell', 'functionality_state'}
Hearing-functionality_state (syn)	General_Health	0.0012160732315606522	0.06278532755644568	1.9368748701157446	Multimorbidity_0	['Hearing', 'functionality_state']	{'Hearing', 'functionality_state'}
BMI-Memory_Problems (syn)	WHR_Obesity	0.0008491505519443287	0.04480760988472121	1.8951034302632543	Multimorbidity_0	['BMI', 'Memory_Problems']	{'Memory_Problems', 'BMI'}
BMI-Memory_Complaints (syn)	WHR_Obesity	0.0008491505519443287	0.04480760988472121	1.8951034302632543	Multimorbidity_0	['BMI', 'Memory_Complaints']	{'Memory_Complaints', 'BMI'}
Memory_Problems-grip_category (syn)	Physical_Activity	0.0013935260959819333	0.07407538685612668	1.8812268894234965	Multimorbidity_0	['Memory_Problems', 'grip_category']	{'Memory_Problems', 'grip_category'}
Memory_Complaints-grip_category (syn)	Physical_Activity	0.0013935260959819333	0.07407538685612668	1.8812268894234965	Multimorbidity_0	['Memory_Complaints', 'grip_category']	{'grip_category', 'Memory_Complaints'}
Depression-WHR_Obesity (syn)	Sleep	0.0002788485187580242	0.015288728681823722	1.8238829700048131	Multimorbidity_0	['Depression', 'WHR_Obesity']	{'WHR_Obesity', 'Depression'}
General_Health-Physical_Activity (syn)	MMSE_Spell	0.0008737289490649603	0.04919506245201209	1.7760500861590522	Multimorbidity_0	['General_Health', 'Physical_Activity']	{'General_Health', 'Physical_Activity'}
Anxiety-MAP_NormalElevated_vs_H (syn)	Memory_Problems	0.00027899064896627645	0.015988327697647433	1.744964540646286	Multimorbidity_0	['Anxiety', 'MAP_NormalElevated_vs_H']	{'Anxiety', 'MAP_NormalElevated_vs_H'}
Anxiety-MAP_NormalElevated_vs_H (syn)	Memory_Complaints	0.0002789906489662495	0.015988327697647315	1.7449645406461305	Multimorbidity_0	['Anxiety', 'MAP_NormalElevated_vs_H']	{'Anxiety', 'MAP_NormalElevated_vs_H'}
General_Health-Memory_Problems (syn)	Pain	0.0009463207661710451	0.05440364929342314	1.7394435455370196	Multimorbidity_0	['General_Health', 'Memory_Problems']	{'General_Health', 'Memory_Problems'}
General_Health-Memory_Complaints (syn)	Pain	0.0009463207661710451	0.05440364929342314	1.7394435455370196	Multimorbidity_0	['General_Health', 'Memory_Complaints']	{'General_Health', 'Memory_Complaints'}
Health_vs_Peers-MAP_NormalElevated_vs_H (syn)	Pain	0.000663994059383818	0.03873284850630499	1.7142918349414245	Multimorbidity_0	['Health_vs_Peers', 'MAP_NormalElevated_vs_H']	{'Health_vs_Peers', 'MAP_NormalElevated_vs_H'}
Hearing-WHR_Obesity (syn)	functionality_state	0.0003138686872023129	0.018493400876017713	1.6971929030605644	Multimorbidity_0	['Hearing', 'WHR_Obesity']	{'Hearing', 'WHR_Obesity'}
Hearing-functionality_state (syn)	Physical_Activity	0.0029864174018843412	0.17709385167238664	1.6863473088885323	Multimorbidity_0	['Hearing', 'functionality_state']	{'Hearing', 'functionality_state'}
Depression-Physical_Activity (syn)	Anxiety	0.0013305124353156187	0.08030990641115482	1.6567226818867444	Multimorbidity_0	['Depression', 'Physical_Activity']	{'Physical_Activity', 'Depression'}
Anxiety-functionality_state (syn)	grip_category	0.001190530683088556	0.07202051677632273	1.6530437941538787	Multimorbidity_0	['Anxiety', 'functionality_state']	{'functionality_state', 'Anxiety'}
Hearing-grip_category (syn)	BMI	0.0002414003924825601	0.01501329323139086	1.607910994356808	Multimorbidity_0	['Hearing', 'grip_category']	{'Hearing', 'grip_category'}
General_Health-MAP_NormalElevated_vs_H (syn)	MMSE_Spell	5.673764517678016e-05	0.0037359275592321697	1.5187030336434366	Multimorbidity_0	['General_Health', 'MAP_NormalElevated_vs_H']	{'General_Health', 'MAP_NormalElevated_vs_H'}
Pain-WHR_Obesity (syn)	Health_vs_Peers	0.0005843105036267096	0.0386613844944194	1.5113543171508825	Multimorbidity_0	['Pain', 'WHR_Obesity']	{'WHR_Obesity', 'Pain'}
Pain-Hearing (syn)	BMI	0.00022585293521354757	0.01517898571269604	1.487931667427812	Multimorbidity_0	['Pain', 'Hearing']	{'Hearing', 'Pain'}
Anxiety-functionality_state (syn)	MMSE_Spell	0.0005301158418987615	0.03627674209653417	1.4613105016103638	Multimorbidity_0	['Anxiety', 'functionality_state']	{'functionality_state', 'Anxiety'}
MMSE_Spell-BMI (syn)	WHR_Obesity	0.0006461161917909522	0.04460457552456783	1.4485424066754695	Multimorbidity_0	['MMSE_Spell', 'BMI']	{'MMSE_Spell', 'BMI'}
Physical_Activity-Alcohol_Use (syn)	WHR_Obesity	5.771938861865781e-05	0.004064276099413615	1.4201640638288684	Multimorbidity_0	['Physical_Activity', 'Alcohol_Use']	{'Alcohol_Use', 'Physical_Activity'}
MMSE_Spell-General_Health (syn)	Pain	0.0007538756753071135	0.054211204202559225	1.3906270602111515	Multimorbidity_0	['MMSE_Spell', 'General_Health']	{'General_Health', 'MMSE_Spell'}
MMSE_Spell-Memory_Complaints (syn)	Anxiety	0.00021724095976572713	0.015846659833750353	1.3708943212313136	Multimorbidity_0	['MMSE_Spell', 'Memory_Complaints']	{'MMSE_Spell', 'Memory_Complaints'}
MMSE_Spell-Memory_Problems (syn)	Anxiety	0.00021724095976572713	0.015846659833750353	1.3708943212313136	Multimorbidity_0	['MMSE_Spell', 'Memory_Problems']	{'Memory_Problems', 'MMSE_Spell'}
MAP_NormalElevated_vs_H-functionality_state (syn)	Depression	0.0003390637708727063	0.024822740882712302	1.3659400969247755	Multimorbidity_0	['MAP_NormalElevated_vs_H', 'functionality_state']	{'functionality_state', 'MAP_NormalElevated_vs_H'}
Physical_Activity-functionality_state (syn)	Health_vs_Peers	0.0002567529313064993	0.018845209505984572	1.3624307611171087	Multimorbidity_0	['Physical_Activity', 'functionality_state']	{'Physical_Activity', 'functionality_state'}
MMSE_Spell-BMI (syn)	MAP_NormalElevated_vs_H	4.253412135224474e-05	0.0031604856924192445	1.3458096473674055	Multimorbidity_0	['MMSE_Spell', 'BMI']	{'MMSE_Spell', 'BMI'}
MAP_NormalElevated_vs_H-functionality_state (syn)	Physical_Activity	0.002331561579231213	0.17644028043757684	1.3214451787589971	Multimorbidity_0	['MAP_NormalElevated_vs_H', 'functionality_state']	{'functionality_state', 'MAP_NormalElevated_vs_H'}
Pain-MAP_NormalElevated_vs_H (syn)	Physical_Activity	0.0005661829287225097	0.04401007982799918	1.286484666547468	Multimorbidity_0	['Pain', 'MAP_NormalElevated_vs_H']	{'Pain', 'MAP_NormalElevated_vs_H'}
Sleep-BMI (syn)	WHR_Obesity	0.0005559377781223528	0.044514397110899204	1.2488943222960855	Multimorbidity_0	['Sleep', 'BMI']	{'Sleep', 'BMI'}
General_Health-Health_vs_Peers (syn)	Depression	0.0002924904740555254	0.02365633450394262	1.2364150245118417	Multimorbidity_0	['General_Health', 'Health_vs_Peers']	{'General_Health', 'Health_vs_Peers'}
WHR_Obesity-functionality_state (syn)	MAP_NormalElevated_vs_H	1.1378754981427743e-05	0.0009223829938772868	1.2336258427311773	Multimorbidity_0	['WHR_Obesity', 'functionality_state']	{'WHR_Obesity', 'functionality_state'}
Alcohol_Use-Memory_Problems (syn)	Physical_Activity	0.00026104375310050684	0.02172333377283154	1.201674456740076	Multimorbidity_0	['Alcohol_Use', 'Memory_Problems']	{'Memory_Problems', 'Alcohol_Use'}
Alcohol_Use-Memory_Complaints (syn)	Physical_Activity	0.00026104375310050684	0.02172333377283154	1.201674456740076	Multimorbidity_0	['Alcohol_Use', 'Memory_Complaints']	{'Alcohol_Use', 'Memory_Complaints'}
Anxiety-General_Health (syn)	BMI	7.958584091081394e-05	0.006773243267794894	1.175003432834386	Multimorbidity_0	['Anxiety', 'General_Health']	{'General_Health', 'Anxiety'}
General_Health-MAP_NormalElevated_vs_H (syn)	functionality_state	0.0007202559772127594	0.06203764965172099	1.1609981700729677	Multimorbidity_0	['General_Health', 'MAP_NormalElevated_vs_H']	{'General_Health', 'MAP_NormalElevated_vs_H'}
Memory_Problems-WHR_Obesity (syn)	Pain	4.7379006834797697e-05	0.0040890946256073035	1.1586674110717374	Multimorbidity_0	['Memory_Problems', 'WHR_Obesity']	{'Memory_Problems', 'WHR_Obesity'}
Memory_Complaints-WHR_Obesity (syn)	Pain	4.7379006834797697e-05	0.0040890946256073035	1.1586674110717374	Multimorbidity_0	['Memory_Complaints', 'WHR_Obesity']	{'WHR_Obesity', 'Memory_Complaints'}
Hearing-MAP_NormalElevated_vs_H (syn)	MMSE_Spell	8.779670204335304e-05	0.007582052245768687	1.1579543268427055	Multimorbidity_0	['Hearing', 'MAP_NormalElevated_vs_H']	{'Hearing', 'MAP_NormalElevated_vs_H'}
WHR_Obesity-functionality_state (syn)	Health_vs_Peers	0.00021076007583200942	0.018890415858494942	1.1156984441781437	Multimorbidity_0	['WHR_Obesity', 'functionality_state']	{'WHR_Obesity', 'functionality_state'}
Anxiety-General_Health (syn)	Health_vs_Peers	0.0011679560196001275	0.11032884017787922	1.0586135209226109	Multimorbidity_0	['Anxiety', 'General_Health']	{'General_Health', 'Anxiety'}
Sleep-Memory_Complaints (syn)	Pain	0.00032797366352170835	0.032353513167278664	1.013718855896647	Multimorbidity_0	['Sleep', 'Memory_Complaints']	{'Sleep', 'Memory_Complaints'}
Sleep-Memory_Problems (syn)	Pain	0.00032797366352170835	0.032353513167278664	1.013718855896647	Multimorbidity_0	['Sleep', 'Memory_Problems']	{'Memory_Problems', 'Sleep'}
Hearing-WHR_Obesity (syn)	BMI	0.00043731630857715416	0.04422079830791917	0.9889380683089986	Multimorbidity_0	['Hearing', 'WHR_Obesity']	{'Hearing', 'WHR_Obesity'}
BMI-functionality_state (syn)	Physical_Activity	0.0017222480343484798	0.17582968230485083	0.9794978935140611	Multimorbidity_0	['BMI', 'functionality_state']	{'functionality_state', 'BMI'}
Depression-General_Health (syn)	Health_vs_Peers	0.001002869523233414	0.11007105325207776	0.9111110447328106	Multimorbidity_0	['Depression', 'General_Health']	{'General_Health', 'Depression'}
Depression-Physical_Activity (syn)	MMSE_Spell	0.00043868150807460345	0.048691781614163904	0.9009354218145837	Multimorbidity_0	['Depression', 'Physical_Activity']	{'Physical_Activity', 'Depression'}
General_Health-WHR_Obesity (syn)	functionality_state	0.0005252721995969204	0.06287724206118753	0.835393192159675	Multimorbidity_0	['General_Health', 'WHR_Obesity']	{'General_Health', 'WHR_Obesity'}
Memory_Problems-WHR_Obesity (syn)	MMSE_Spell	5.854971609894324e-05	0.007288982783438737	0.8032631965049194	Multimorbidity_0	['Memory_Problems', 'WHR_Obesity']	{'Memory_Problems', 'WHR_Obesity'}
Memory_Complaints-WHR_Obesity (syn)	MMSE_Spell	5.854971609894324e-05	0.007288982783438737	0.8032631965049194	Multimorbidity_0	['Memory_Complaints', 'WHR_Obesity']	{'WHR_Obesity', 'Memory_Complaints'}
Alcohol_Use-MAP_NormalElevated_vs_H (syn)	functionality_state	0.00030296561398165077	0.03858736093682733	0.7851420947849892	Multimorbidity_0	['Alcohol_Use', 'MAP_NormalElevated_vs_H']	{'Alcohol_Use', 'MAP_NormalElevated_vs_H'}
Health_vs_Peers-functionality_state (syn)	grip_category	0.0005430434475871319	0.0713730295408213	0.7608524551652134	Multimorbidity_0	['Health_vs_Peers', 'functionality_state']	{'Health_vs_Peers', 'functionality_state'}
Sleep-grip_category (syn)	Alcohol_Use	0.00020673516480544944	0.02722070769664025	0.7594775533002251	Multimorbidity_0	['Sleep', 'grip_category']	{'grip_category', 'Sleep'}
Anxiety-functionality_state (syn)	Physical_Activity	0.0012834360398250105	0.17547745835173442	0.7313965291498793	Multimorbidity_0	['Anxiety', 'functionality_state']	{'functionality_state', 'Anxiety'}
Pain-MAP_NormalElevated_vs_H (syn)	grip_category	0.00010460860993000159	0.014606268689743048	0.7161898233698852	Multimorbidity_0	['Pain', 'MAP_NormalElevated_vs_H']	{'Pain', 'MAP_NormalElevated_vs_H'}
General_Health-WHR_Obesity (syn)	Physical_Activity	0.00026825554631887546	0.0383873887948421	0.6988116533597603	Multimorbidity_0	['General_Health', 'WHR_Obesity']	{'General_Health', 'WHR_Obesity'}
Depression-functionality_state (syn)	Alcohol_Use	0.0002640935298660194	0.03822660951159586	0.690863074806328	Multimorbidity_0	['Depression', 'functionality_state']	{'functionality_state', 'Depression'}
Depression-WHR_Obesity (syn)	Anxiety	0.0005439014980658056	0.07952329547390498	0.6839524127169543	Multimorbidity_0	['Depression', 'WHR_Obesity']	{'WHR_Obesity', 'Depression'}
Physical_Activity-BMI (syn)	Depression	0.0001391877764361922	0.020890562107432953	0.6662710927566118	Multimorbidity_0	['Physical_Activity', 'BMI']	{'Physical_Activity', 'BMI'}
Health_vs_Peers-BMI (syn)	WHR_Obesity	0.0002916346010256518	0.04426616438112232	0.6588205802398861	Multimorbidity_0	['Health_vs_Peers', 'BMI']	{'Health_vs_Peers', 'BMI'}
General_Health-WHR_Obesity (syn)	MMSE_Spell	2.3728076299052214e-05	0.0036397264569633515	0.6519192191945301	Multimorbidity_0	['General_Health', 'WHR_Obesity']	{'General_Health', 'WHR_Obesity'}
BMI-functionality_state (syn)	MMSE_Spell	0.0002286344205454663	0.036090981253426496	0.633494608916347	Multimorbidity_0	['BMI', 'functionality_state']	{'functionality_state', 'BMI'}
Hearing-Physical_Activity (syn)	General_Health	0.00023693648827869087	0.03881979930869266	0.6103495960774719	Multimorbidity_0	['Hearing', 'Physical_Activity']	{'Hearing', 'Physical_Activity'}
Anxiety-Physical_Activity (syn)	Memory_Problems	9.079059134020313e-05	0.015800127640021363	0.5746193537717545	Multimorbidity_0	['Anxiety', 'Physical_Activity']	{'Physical_Activity', 'Anxiety'}
Anxiety-Physical_Activity (syn)	Memory_Complaints	9.079059134018846e-05	0.015800127640021255	0.5746193537716656	Multimorbidity_0	['Anxiety', 'Physical_Activity']	{'Physical_Activity', 'Anxiety'}
General_Health-MAP_NormalElevated_vs_H (syn)	Health_vs_Peers	0.0005993690616301526	0.10968216295832475	0.5464599215260654	Multimorbidity_0	['General_Health', 'MAP_NormalElevated_vs_H']	{'General_Health', 'MAP_NormalElevated_vs_H'}
Pain-MAP_NormalElevated_vs_H (syn)	functionality_state	0.0006685874270562391	0.12250170655946443	0.5457780514524467	Multimorbidity_0	['Pain', 'MAP_NormalElevated_vs_H']	{'Pain', 'MAP_NormalElevated_vs_H'}
Pain-WHR_Obesity (syn)	General_Health	0.0002774444263943959	0.05407795837567672	0.5130453048301197	Multimorbidity_0	['Pain', 'WHR_Obesity']	{'WHR_Obesity', 'Pain'}
Depression-Alcohol_Use (syn)	grip_category	0.00013424637944789298	0.02679637318612197	0.5009871243225561	Multimorbidity_0	['Depression', 'Alcohol_Use']	{'Alcohol_Use', 'Depression'}
MAP_NormalElevated_vs_H-functionality_state (syn)	General_Health	0.0002905978736418629	0.061734771903939285	0.4707199276512106	Multimorbidity_0	['MAP_NormalElevated_vs_H', 'functionality_state']	{'functionality_state', 'MAP_NormalElevated_vs_H'}
Anxiety-Physical_Activity (syn)	MMSE_Spell	0.0002081481476022638	0.04843865837775672	0.4297149313653297	Multimorbidity_0	['Anxiety', 'Physical_Activity']	{'Physical_Activity', 'Anxiety'}
Pain-Memory_Problems (syn)	Alcohol_Use	1.7264961689207126e-05	0.004989673451906663	0.3460138595364354	Multimorbidity_0	['Pain', 'Memory_Problems']	{'Memory_Problems', 'Pain'}
Pain-Memory_Complaints (syn)	Alcohol_Use	1.7264961689207126e-05	0.004989673451906663	0.3460138595364354	Multimorbidity_0	['Pain', 'Memory_Complaints']	{'Pain', 'Memory_Complaints'}
Health_vs_Peers-functionality_state (syn)	Physical_Activity	0.0005855203211112469	0.17469295459161355	0.33517111350027845	Multimorbidity_0	['Health_vs_Peers', 'functionality_state']	{'Health_vs_Peers', 'functionality_state'}
Anxiety-MAP_NormalElevated_vs_H (syn)	Sleep	0.00011171041454852908	0.03461035217791215	0.32276589956175344	Multimorbidity_0	['Anxiety', 'MAP_NormalElevated_vs_H']	{'Anxiety', 'MAP_NormalElevated_vs_H'}
Pain-Hearing (syn)	Depression	4.737463314523474e-05	0.01630234848806516	0.29060005176504106	Multimorbidity_0	['Pain', 'Hearing']	{'Hearing', 'Pain'}
General_Health-BMI (syn)	Anxiety	9.53369560936437e-05	0.037305272786240094	0.2555589303419016	Multimorbidity_0	['General_Health', 'BMI']	{'General_Health', 'BMI'}
Pain-grip_category (syn)	Health_vs_Peers	9.3281411668338e-05	0.03839792028931811	0.24293349995387087	Multimorbidity_0	['Pain', 'grip_category']	{'Pain', 'grip_category'}
Hearing-Health_vs_Peers (syn)	General_Health	0.00026124499601158267	0.10934087311902654	0.23892711715151205	Multimorbidity_0	['Hearing', 'Health_vs_Peers']	{'Hearing', 'Health_vs_Peers'}
General_Health-WHR_Obesity (syn)	Health_vs_Peers	0.0002534424681912203	0.10939006333738975	0.23168691968806382	Multimorbidity_0	['General_Health', 'WHR_Obesity']	{'General_Health', 'WHR_Obesity'}
Anxiety-Alcohol_Use (syn)	Depression	0.00016574476962681581	0.07906671530879646	0.20962647680442612	Multimorbidity_0	['Anxiety', 'Alcohol_Use']	{'Alcohol_Use', 'Anxiety'}
Anxiety-Hearing (syn)	Depression	0.00015556612771626264	0.07898564458000765	0.19695493851250861	Multimorbidity_0	['Anxiety', 'Hearing']	{'Hearing', 'Anxiety'}
General_Health-Memory_Problems (syn)	Health_vs_Peers	0.00019991937851009635	0.10926810310735445	0.1829622486570287	Multimorbidity_0	['General_Health', 'Memory_Problems']	{'General_Health', 'Memory_Problems'}
General_Health-Memory_Complaints (syn)	Health_vs_Peers	0.00019991937851009635	0.10926810310735445	0.1829622486570287	Multimorbidity_0	['General_Health', 'Memory_Complaints']	{'General_Health', 'Memory_Complaints'}
Anxiety-Memory_Complaints (syn)	Health_vs_Peers	1.8992525670899995e-05	0.013227248456672641	0.14358636819374926	Multimorbidity_0	['Anxiety', 'Memory_Complaints']	{'Memory_Complaints', 'Anxiety'}
Anxiety-Memory_Problems (syn)	Health_vs_Peers	1.8992525670899995e-05	0.013227248456672641	0.14358636819374926	Multimorbidity_0	['Anxiety', 'Memory_Problems']	{'Memory_Problems', 'Anxiety'}
General_Health-WHR_Obesity (syn)	Pain	6.578182113097566e-05	0.05452000382671512	0.12065630321680607	Multimorbidity_0	['General_Health', 'WHR_Obesity']	{'General_Health', 'WHR_Obesity'}
Physical_Activity-Memory_Problems (syn)	Alcohol_Use	2.448583897698788e-05	0.02140219281798997	0.11440808512109982	Multimorbidity_0	['Physical_Activity', 'Memory_Problems']	{'Memory_Problems', 'Physical_Activity'}
Physical_Activity-Memory_Complaints (syn)	Alcohol_Use	2.448583897698788e-05	0.02140219281798997	0.11440808512109982	Multimorbidity_0	['Physical_Activity', 'Memory_Complaints']	{'Physical_Activity', 'Memory_Complaints'}
Sleep-General_Health (syn)	Health_vs_Peers	0.00012259631782095455	0.10925743873062077	0.11220866903462876	Multimorbidity_0	['Sleep', 'General_Health']	{'General_Health', 'Sleep'}
Health_vs_Peers-WHR_Obesity (syn)	General_Health	8.937786039871752e-05	0.10903484602943816	0.08197183162398057	Multimorbidity_0	['Health_vs_Peers', 'WHR_Obesity']	{'WHR_Obesity', 'Health_vs_Peers'}
Memory_Complaints-functionality_state (syn)	Pain	5.3875842690936354e-05	0.12181376467483754	0.04422804174450182	Multimorbidity_0	['Memory_Complaints', 'functionality_state']	{'functionality_state', 'Memory_Complaints'}
Memory_Problems-functionality_state (syn)	Pain	5.3875842690936354e-05	0.12181376467483754	0.04422804174450182	Multimorbidity_0	['Memory_Problems', 'functionality_state']	{'Memory_Problems', 'functionality_state'}
MMSE_Spell-MAP_NormalElevated_vs_H (syn)	Anxiety	7.238503228516814e-07	0.0016913823954827472	0.042796373237944406	Multimorbidity_0	['MMSE_Spell', 'MAP_NormalElevated_vs_H']	{'MMSE_Spell', 'MAP_NormalElevated_vs_H'}
Memory_Complaints-grip_category (syn)	Memory_Problems	0.00030617553963346265	0.8096619198607575	0.03781523276852609	Multimorbidity_0	['Memory_Complaints', 'grip_category']	{'grip_category', 'Memory_Complaints'}
Memory_Problems-grip_category (syn)	Memory_Complaints	0.0003061755396333689	0.8096619198607574	0.03781523276851452	Multimorbidity_0	['Memory_Problems', 'grip_category']	{'Memory_Problems', 'grip_category'}
Physical_Activity-MAP_NormalElevated_vs_H (syn)	functionality_state	6.009455335400874e-05	0.17438512536312908	0.03446082527329751	Multimorbidity_0	['Physical_Activity', 'MAP_NormalElevated_vs_H']	{'Physical_Activity', 'MAP_NormalElevated_vs_H'}
Pain-Memory_Problems (syn)	Memory_Complaints	0.00017842346795773076	0.809534167789082	0.022040264025547297	Multimorbidity_0	['Pain', 'Memory_Problems']	{'Memory_Problems', 'Pain'}
Pain-Memory_Complaints (syn)	Memory_Problems	0.000178423467957647	0.8095341677890819	0.022040264025536955	Multimorbidity_0	['Pain', 'Memory_Complaints']	{'Pain', 'Memory_Complaints'}
Physical_Activity-Memory_Problems (syn)	Memory_Complaints	0.00016334659931076186	0.8095190909204354	0.020178226942743786	Multimorbidity_0	['Physical_Activity', 'Memory_Problems']	{'Memory_Problems', 'Physical_Activity'}
Physical_Activity-Memory_Complaints (syn)	Memory_Problems	0.00016334659931074706	0.8095190909204354	0.020178226942741958	Multimorbidity_0	['Physical_Activity', 'Memory_Complaints']	{'Physical_Activity', 'Memory_Complaints'}
Depression-MMSE_Spell (syn)	Alcohol_Use	2.9243594924775046e-06	0.018272295416856786	0.016004335666441164	Multimorbidity_0	['Depression', 'MMSE_Spell']	{'MMSE_Spell', 'Depression'}
General_Health-Memory_Problems (syn)	Memory_Complaints	0.00011678633910107531	0.8094725306602255	0.014427461671345603	Multimorbidity_0	['General_Health', 'Memory_Problems']	{'General_Health', 'Memory_Problems'}
General_Health-Memory_Complaints (syn)	Memory_Problems	0.00011678633910096687	0.8094725306602254	0.014427461671332208	Multimorbidity_0	['General_Health', 'Memory_Complaints']	{'General_Health', 'Memory_Complaints'}
Alcohol_Use-Memory_Complaints (syn)	Memory_Problems	7.826751328191875e-05	0.8094340118344061	0.009669412470640126	Multimorbidity_0	['Alcohol_Use', 'Memory_Complaints']	{'Alcohol_Use', 'Memory_Complaints'}
Alcohol_Use-Memory_Problems (syn)	Memory_Complaints	7.82675132818445e-05	0.8094340118344061	0.009669412470630955	Multimorbidity_0	['Alcohol_Use', 'Memory_Problems']	{'Memory_Problems', 'Alcohol_Use'}
Memory_Problems-WHR_Obesity (syn)	Memory_Complaints	5.005265366651031e-05	0.809405796974791	0.006183876351464926	Multimorbidity_0	['Memory_Problems', 'WHR_Obesity']	{'Memory_Problems', 'WHR_Obesity'}
Memory_Complaints-WHR_Obesity (syn)	Memory_Problems	5.0052653666374624e-05	0.8094057969747908	0.006183876351448164	Multimorbidity_0	['Memory_Complaints', 'WHR_Obesity']	{'WHR_Obesity', 'Memory_Complaints'}
Memory_Complaints-functionality_state (syn)	Memory_Problems	4.983328362681291e-05	0.809464905048695	0.006156324173660759	Multimorbidity_0	['Memory_Complaints', 'functionality_state']	{'functionality_state', 'Memory_Complaints'}
Memory_Problems-functionality_state (syn)	Memory_Complaints	4.983328362670927e-05	0.8094649050486947	0.006156324173647957	Multimorbidity_0	['Memory_Problems', 'functionality_state']	{'Memory_Problems', 'functionality_state'}
Memory_Complaints-MAP_NormalElevated_vs_H (syn)	Memory_Problems	4.3517394407357e-05	0.8093992617155314	0.005376505325087814	Multimorbidity_0	['Memory_Complaints', 'MAP_NormalElevated_vs_H']	{'Memory_Complaints', 'MAP_NormalElevated_vs_H'}
Memory_Problems-MAP_NormalElevated_vs_H (syn)	Memory_Complaints	4.351739440732494e-05	0.8093992617155314	0.005376505325083853	Multimorbidity_0	['Memory_Problems', 'MAP_NormalElevated_vs_H']	{'Memory_Problems', 'MAP_NormalElevated_vs_H'}
Hearing-Memory_Complaints (syn)	Memory_Problems	1.873269380441117e-05	0.8093744770149287	0.0023144655948998563	Multimorbidity_0	['Hearing', 'Memory_Complaints']	{'Hearing', 'Memory_Complaints'}
Hearing-Memory_Problems (syn)	Memory_Complaints	1.873269380423357e-05	0.8093744770149286	0.0023144655948779138	Multimorbidity_0	['Hearing', 'Memory_Problems']	{'Hearing', 'Memory_Problems'}
Sleep-Memory_Problems (syn)	Memory_Complaints	1.4941573867910223e-06	0.8093572384785112	0.0001846103692851192	Multimorbidity_0	['Sleep', 'Memory_Problems']	{'Memory_Problems', 'Sleep'}
Sleep-Memory_Complaints (syn)	Memory_Problems	1.4941573862284302e-06	0.8093572384785106	0.00018461036921560835	Multimorbidity_0	['Sleep', 'Memory_Complaints']	{'Sleep', 'Memory_Complaints'}
Sleep-Health_vs_Peers (syn)	WHR_Obesity	0.0	4.001361597187371e-05	0.0	Multimorbidity_0	['Sleep', 'Health_vs_Peers']	{'Health_vs_Peers', 'Sleep'}
grip_category-functionality_state (syn)	Memory_Problems	0.0	0.008007602284891361	0.0	Multimorbidity_0	['grip_category', 'functionality_state']	{'grip_category', 'functionality_state'}
Anxiety-WHR_Obesity (syn)	BMI	0.0	0.04450671530835213	0.0	Multimorbidity_0	['Anxiety', 'WHR_Obesity']	{'WHR_Obesity', 'Anxiety'}
Sleep-Hearing (syn)	General_Health	0.0	0.0137599750768377	0.0	Multimorbidity_0	['Sleep', 'Hearing']	{'Hearing', 'Sleep'}
Anxiety-Pain (syn)	BMI	0.0	0.01574027472365419	0.0	Multimorbidity_0	['Anxiety', 'Pain']	{'Pain', 'Anxiety'}
Anxiety-WHR_Obesity (syn)	functionality_state	0.0	0.01682866866892164	0.0	Multimorbidity_0	['Anxiety', 'WHR_Obesity']	{'WHR_Obesity', 'Anxiety'}
Anxiety-functionality_state (syn)	BMI	0.0	0.015631747762596578	0.0	Multimorbidity_0	['Anxiety', 'functionality_state']	{'functionality_state', 'Anxiety'}
Sleep-BMI (syn)	Physical_Activity	0.0	0.011202462201381769	0.0	Multimorbidity_0	['Sleep', 'BMI']	{'Sleep', 'BMI'}
Hearing-MAP_NormalElevated_vs_H (syn)	Sleep	0.0	0.00016733116989594977	0.0	Multimorbidity_0	['Hearing', 'MAP_NormalElevated_vs_H']	{'Hearing', 'MAP_NormalElevated_vs_H'}
grip_category-functionality_state (syn)	Memory_Complaints	0.0	0.008007602284891441	0.0	Multimorbidity_0	['grip_category', 'functionality_state']	{'grip_category', 'functionality_state'}
Anxiety-WHR_Obesity (syn)	Physical_Activity	0.0	0.010784039429835971	0.0	Multimorbidity_0	['Anxiety', 'WHR_Obesity']	{'WHR_Obesity', 'Anxiety'}
Alcohol_Use-MAP_NormalElevated_vs_H (syn)	Sleep	0.0	0.001284361942278137	0.0	Multimorbidity_0	['Alcohol_Use', 'MAP_NormalElevated_vs_H']	{'Alcohol_Use', 'MAP_NormalElevated_vs_H'}
grip_category-WHR_Obesity (syn)	Health_vs_Peers	0.0	0.0018566590998303019	0.0	Multimorbidity_0	['grip_category', 'WHR_Obesity']	{'WHR_Obesity', 'grip_category'}
Anxiety-functionality_state (syn)	WHR_Obesity	0.0	0.0026644749226268413	0.0	Multimorbidity_0	['Anxiety', 'functionality_state']	{'functionality_state', 'Anxiety'}
Anxiety-grip_category (syn)	Depression	0.0	0.07898094339265503	0.0	Multimorbidity_0	['Anxiety', 'grip_category']	{'grip_category', 'Anxiety'}
Anxiety-Memory_Problems (syn)	MAP_NormalElevated_vs_H	0.0	4.810358059494821e-05	0.0	Multimorbidity_0	['Anxiety', 'Memory_Problems']	{'Memory_Problems', 'Anxiety'}
grip_category-WHR_Obesity (syn)	General_Health	0.0	0.012668974498589952	0.0	Multimorbidity_0	['grip_category', 'WHR_Obesity']	{'WHR_Obesity', 'grip_category'}
Sleep-General_Health (syn)	Hearing	0.0	0.0036094713381268967	0.0	Multimorbidity_0	['Sleep', 'General_Health']	{'General_Health', 'Sleep'}
Sleep-General_Health (syn)	BMI	0.0	0.005853096252479154	0.0	Multimorbidity_0	['Sleep', 'General_Health']	{'General_Health', 'Sleep'}
Anxiety-Physical_Activity (syn)	BMI	0.0	0.007791199516893758	0.0	Multimorbidity_0	['Anxiety', 'Physical_Activity']	{'Physical_Activity', 'Anxiety'}
grip_category-functionality_state (syn)	Depression	0.0	0.024478096014560184	0.0	Multimorbidity_0	['grip_category', 'functionality_state']	{'grip_category', 'functionality_state'}
Alcohol_Use-Memory_Complaints (syn)	Health_vs_Peers	0.0	0.013938517215096235	0.0	Multimorbidity_0	['Alcohol_Use', 'Memory_Complaints']	{'Alcohol_Use', 'Memory_Complaints'}
Anxiety-Physical_Activity (syn)	WHR_Obesity	0.0	0.00213119788704327	0.0	Multimorbidity_0	['Anxiety', 'Physical_Activity']	{'Physical_Activity', 'Anxiety'}
Anxiety-Physical_Activity (syn)	MAP_NormalElevated_vs_H	0.0	0.0032722809301180557	0.0	Multimorbidity_0	['Anxiety', 'Physical_Activity']	{'Physical_Activity', 'Anxiety'}
Hearing-Physical_Activity (syn)	MAP_NormalElevated_vs_H	0.0	0.003070779640816753	0.0	Multimorbidity_0	['Hearing', 'Physical_Activity']	{'Hearing', 'Physical_Activity'}
Anxiety-Sleep (syn)	Depression	0.0	0.07895765047440531	0.0	Multimorbidity_0	['Anxiety', 'Sleep']	{'Sleep', 'Anxiety'}
Anxiety-Pain (syn)	WHR_Obesity	0.0	0.003087596000842654	0.0	Multimorbidity_0	['Anxiety', 'Pain']	{'Pain', 'Anxiety'}
Anxiety-Sleep (syn)	Hearing	0.0	0.005220085218726663	0.0	Multimorbidity_0	['Anxiety', 'Sleep']	{'Sleep', 'Anxiety'}
Alcohol_Use-MAP_NormalElevated_vs_H (syn)	WHR_Obesity	0.0	0.0038553721309065175	0.0	Multimorbidity_0	['Alcohol_Use', 'MAP_NormalElevated_vs_H']	{'Alcohol_Use', 'MAP_NormalElevated_vs_H'}
Hearing-Health_vs_Peers (syn)	MAP_NormalElevated_vs_H	0.0	0.0019653789890348968	0.0	Multimorbidity_0	['Hearing', 'Health_vs_Peers']	{'Hearing', 'Health_vs_Peers'}
Anxiety-WHR_Obesity (syn)	Depression	0.0	0.07883007845229144	0.0	Multimorbidity_0	['Anxiety', 'WHR_Obesity']	{'WHR_Obesity', 'Anxiety'}
Anxiety-WHR_Obesity (syn)	Sleep	0.0	0.03449864176336359	0.0	Multimorbidity_0	['Anxiety', 'WHR_Obesity']	{'WHR_Obesity', 'Anxiety'}
Anxiety-WHR_Obesity (syn)	Pain	0.0	0.023060459810499416	0.0	Multimorbidity_0	['Anxiety', 'WHR_Obesity']	{'WHR_Obesity', 'Anxiety'}
Anxiety-WHR_Obesity (syn)	General_Health	0.0	0.0364332916841699	0.0	Multimorbidity_0	['Anxiety', 'WHR_Obesity']	{'WHR_Obesity', 'Anxiety'}
Sleep-General_Health (syn)	Alcohol_Use	0.0	0.01886678604838976	0.0	Multimorbidity_0	['Sleep', 'General_Health']	{'General_Health', 'Sleep'}
Anxiety-Memory_Problems (syn)	Memory_Complaints	0.0	0.8094360830056699	0.0	Multimorbidity_0	['Anxiety', 'Memory_Problems']	{'Memory_Problems', 'Anxiety'}
Sleep-functionality_state (syn)	WHR_Obesity	0.0	0.0003296002515971627	0.0	Multimorbidity_0	['Sleep', 'functionality_state']	{'Sleep', 'functionality_state'}
Anxiety-Memory_Problems (syn)	Alcohol_Use	0.0	0.006750078385568761	0.0	Multimorbidity_0	['Anxiety', 'Memory_Problems']	{'Memory_Problems', 'Anxiety'}
Anxiety-Health_vs_Peers (syn)	BMI	0.0	0.003913464265375533	0.0	Multimorbidity_0	['Anxiety', 'Health_vs_Peers']	{'Health_vs_Peers', 'Anxiety'}
Anxiety-Depression (syn)	Hearing	0.0	0.0032287895643043287	0.0	Multimorbidity_0	['Anxiety', 'Depression']	{'Depression', 'Anxiety'}
WHR_Obesity-MAP_NormalElevated_vs_H (syn)	Anxiety	0.0	0.002067528462770253	0.0	Multimorbidity_0	['WHR_Obesity', 'MAP_NormalElevated_vs_H']	{'WHR_Obesity', 'MAP_NormalElevated_vs_H'}
Anxiety-Depression (syn)	BMI	0.0	0.001106220416950747	0.0	Multimorbidity_0	['Anxiety', 'Depression']	{'Depression', 'Anxiety'}
Hearing-functionality_state (syn)	Pain	0.0	0.12208135834985703	0.0	Multimorbidity_0	['Hearing', 'functionality_state']	{'Hearing', 'functionality_state'}
Sleep-Physical_Activity (syn)	BMI	0.0	0.006996757188953471	0.0	Multimorbidity_0	['Sleep', 'Physical_Activity']	{'Physical_Activity', 'Sleep'}
WHR_Obesity-MAP_NormalElevated_vs_H (syn)	MMSE_Spell	0.0	1.5036044911995285e-05	0.0	Multimorbidity_0	['WHR_Obesity', 'MAP_NormalElevated_vs_H']	{'WHR_Obesity', 'MAP_NormalElevated_vs_H'}
Anxiety-Depression (syn)	grip_category	0.0	0.003729556356059286	0.0	Multimorbidity_0	['Anxiety', 'Depression']	{'Depression', 'Anxiety'}
Anxiety-Depression (syn)	WHR_Obesity	0.0	0.001971730675642366	0.0	Multimorbidity_0	['Anxiety', 'Depression']	{'Depression', 'Anxiety'}
Anxiety-Depression (syn)	MAP_NormalElevated_vs_H	0.0	0.00026426227544726577	0.0	Multimorbidity_0	['Anxiety', 'Depression']	{'Depression', 'Anxiety'}
Hearing-Memory_Problems (syn)	Sleep	0.0	0.006278768039301565	0.0	Multimorbidity_0	['Hearing', 'Memory_Problems']	{'Hearing', 'Memory_Problems'}
Alcohol_Use-WHR_Obesity (syn)	functionality_state	0.0	0.03927380599103195	0.0	Multimorbidity_0	['Alcohol_Use', 'WHR_Obesity']	{'WHR_Obesity', 'Alcohol_Use'}
Sleep-BMI (syn)	MMSE_Spell	0.0	0.0017899713803161395	0.0	Multimorbidity_0	['Sleep', 'BMI']	{'Sleep', 'BMI'}
Alcohol_Use-WHR_Obesity (syn)	MAP_NormalElevated_vs_H	0.0	0.0022223296371195636	0.0	Multimorbidity_0	['Alcohol_Use', 'WHR_Obesity']	{'WHR_Obesity', 'Alcohol_Use'}
WHR_Obesity-MAP_NormalElevated_vs_H (syn)	Health_vs_Peers	0.0	0.0017899951059771651	0.0	Multimorbidity_0	['WHR_Obesity', 'MAP_NormalElevated_vs_H']	{'WHR_Obesity', 'MAP_NormalElevated_vs_H'}
WHR_Obesity-MAP_NormalElevated_vs_H (syn)	Physical_Activity	0.0	0.003157466785088839	0.0	Multimorbidity_0	['WHR_Obesity', 'MAP_NormalElevated_vs_H']	{'WHR_Obesity', 'MAP_NormalElevated_vs_H'}
Anxiety-General_Health (syn)	WHR_Obesity	0.0	0.001971730675642367	0.0	Multimorbidity_0	['Anxiety', 'General_Health']	{'General_Health', 'Anxiety'}
Sleep-Pain (syn)	Alcohol_Use	0.0	0.005150638517620907	0.0	Multimorbidity_0	['Sleep', 'Pain']	{'Pain', 'Sleep'}
Anxiety-General_Health (syn)	MAP_NormalElevated_vs_H	0.0	0.0006749496781782748	0.0	Multimorbidity_0	['Anxiety', 'General_Health']	{'General_Health', 'Anxiety'}
Alcohol_Use-WHR_Obesity (syn)	Physical_Activity	0.0	0.021720808171012677	0.0	Multimorbidity_0	['Alcohol_Use', 'WHR_Obesity']	{'WHR_Obesity', 'Alcohol_Use'}
Hearing-Memory_Problems (syn)	Depression	0.0	0.008040992430976791	0.0	Multimorbidity_0	['Hearing', 'Memory_Problems']	{'Hearing', 'Memory_Problems'}
Alcohol_Use-WHR_Obesity (syn)	General_Health	0.0	0.01939512233867848	0.0	Multimorbidity_0	['Alcohol_Use', 'WHR_Obesity']	{'WHR_Obesity', 'Alcohol_Use'}
Anxiety-Depression (syn)	Sleep	0.0	0.03449864176336359	0.0	Multimorbidity_0	['Anxiety', 'Depression']	{'Depression', 'Anxiety'}
Alcohol_Use-functionality_state (syn)	Physical_Activity	0.0	0.1742149033136556	0.0	Multimorbidity_0	['Alcohol_Use', 'functionality_state']	{'Alcohol_Use', 'functionality_state'}
Alcohol_Use-functionality_state (syn)	Memory_Problems	0.0	0.007994585639600312	0.0	Multimorbidity_0	['Alcohol_Use', 'functionality_state']	{'Alcohol_Use', 'functionality_state'}
Anxiety-BMI (syn)	Depression	0.0	0.07897424989614893	0.0	Multimorbidity_0	['Anxiety', 'BMI']	{'BMI', 'Anxiety'}
Sleep-functionality_state (syn)	BMI	0.0	0.01467118291818473	0.0	Multimorbidity_0	['Sleep', 'functionality_state']	{'Sleep', 'functionality_state'}
Sleep-functionality_state (syn)	Physical_Activity	0.0	0.17410743427050224	0.0	Multimorbidity_0	['Sleep', 'functionality_state']	{'Sleep', 'functionality_state'}
Anxiety-Alcohol_Use (syn)	BMI	0.0	0.004017827748272423	0.0	Multimorbidity_0	['Anxiety', 'Alcohol_Use']	{'Alcohol_Use', 'Anxiety'}
Hearing-functionality_state (syn)	Depression	0.0	0.024478096014560174	0.0	Multimorbidity_0	['Hearing', 'functionality_state']	{'Hearing', 'functionality_state'}
Sleep-functionality_state (syn)	Hearing	0.0	0.018755859477696143	0.0	Multimorbidity_0	['Sleep', 'functionality_state']	{'Sleep', 'functionality_state'}
Anxiety-Alcohol_Use (syn)	Memory_Problems	0.0	0.01570933704868116	0.0	Multimorbidity_0	['Anxiety', 'Alcohol_Use']	{'Alcohol_Use', 'Anxiety'}
Anxiety-Alcohol_Use (syn)	Memory_Complaints	0.0	0.015709337048681066	0.0	Multimorbidity_0	['Anxiety', 'Alcohol_Use']	{'Alcohol_Use', 'Anxiety'}
Anxiety-Alcohol_Use (syn)	MAP_NormalElevated_vs_H	0.0	0.0024190213344310743	0.0	Multimorbidity_0	['Anxiety', 'Alcohol_Use']	{'Alcohol_Use', 'Anxiety'}
Sleep-WHR_Obesity (syn)	functionality_state	0.0	0.025482128555146984	0.0	Multimorbidity_0	['Sleep', 'WHR_Obesity']	{'WHR_Obesity', 'Sleep'}
Anxiety-BMI (syn)	Hearing	0.0	0.0034398114121516866	0.0	Multimorbidity_0	['Anxiety', 'BMI']	{'BMI', 'Anxiety'}
Alcohol_Use-functionality_state (syn)	Memory_Complaints	0.0	0.00799458563960022	0.0	Multimorbidity_0	['Alcohol_Use', 'functionality_state']	{'Alcohol_Use', 'functionality_state'}
Hearing-functionality_state (syn)	Sleep	0.0	0.025873197149530253	0.0	Multimorbidity_0	['Hearing', 'functionality_state']	{'Hearing', 'functionality_state'}
Alcohol_Use-grip_category (syn)	Health_vs_Peers	0.0	0.013938517215096237	0.0	Multimorbidity_0	['Alcohol_Use', 'grip_category']	{'Alcohol_Use', 'grip_category'}
Alcohol_Use-grip_category (syn)	Hearing	0.0	0.007305562644787539	0.0	Multimorbidity_0	['Alcohol_Use', 'grip_category']	{'Alcohol_Use', 'grip_category'}
Alcohol_Use-grip_category (syn)	Sleep	0.0	0.017705377464464225	0.0	Multimorbidity_0	['Alcohol_Use', 'grip_category']	{'Alcohol_Use', 'grip_category'}
Hearing-Memory_Problems (syn)	Alcohol_Use	0.0	0.0037058991655160084	0.0	Multimorbidity_0	['Hearing', 'Memory_Problems']	{'Hearing', 'Memory_Problems'}
Sleep-WHR_Obesity (syn)	Health_vs_Peers	0.0	0.008734426944699319	0.0	Multimorbidity_0	['Sleep', 'WHR_Obesity']	{'WHR_Obesity', 'Sleep'}
Alcohol_Use-functionality_state (syn)	WHR_Obesity	0.0	0.00451428469500965	0.0	Multimorbidity_0	['Alcohol_Use', 'functionality_state']	{'Alcohol_Use', 'functionality_state'}
Sleep-WHR_Obesity (syn)	Hearing	0.0	0.0013701385126472783	0.0	Multimorbidity_0	['Sleep', 'WHR_Obesity']	{'WHR_Obesity', 'Sleep'}
Sleep-WHR_Obesity (syn)	MMSE_Spell	0.0	0.001846018052299843	0.0	Multimorbidity_0	['Sleep', 'WHR_Obesity']	{'WHR_Obesity', 'Sleep'}
Anxiety-Health_vs_Peers (syn)	MMSE_Spell	0.0	0.0030359587497248066	0.0	Multimorbidity_0	['Anxiety', 'Health_vs_Peers']	{'Health_vs_Peers', 'Anxiety'}
Alcohol_Use-WHR_Obesity (syn)	Pain	0.0	0.006297139452111691	0.0	Multimorbidity_0	['Alcohol_Use', 'WHR_Obesity']	{'WHR_Obesity', 'Alcohol_Use'}
Anxiety-Memory_Problems (syn)	Physical_Activity	0.0	0.010654052329298195	0.0	Multimorbidity_0	['Anxiety', 'Memory_Problems']	{'Memory_Problems', 'Anxiety'}
Anxiety-Health_vs_Peers (syn)	Memory_Problems	0.0	0.016059156299170284	0.0	Multimorbidity_0	['Anxiety', 'Health_vs_Peers']	{'Health_vs_Peers', 'Anxiety'}
Hearing-Memory_Complaints (syn)	Sleep	0.0	0.006278768039301565	0.0	Multimorbidity_0	['Hearing', 'Memory_Complaints']	{'Hearing', 'Memory_Complaints'}
Hearing-Memory_Complaints (syn)	Depression	0.0	0.008040992430976791	0.0	Multimorbidity_0	['Hearing', 'Memory_Complaints']	{'Hearing', 'Memory_Complaints'}
Anxiety-Memory_Complaints (syn)	Hearing	0.0	0.014719061745756512	0.0	Multimorbidity_0	['Anxiety', 'Memory_Complaints']	{'Memory_Complaints', 'Anxiety'}
Hearing-Physical_Activity (syn)	Pain	0.0	0.04371062286618089	0.0	Multimorbidity_0	['Hearing', 'Physical_Activity']	{'Hearing', 'Physical_Activity'}
Anxiety-Memory_Complaints (syn)	Physical_Activity	0.0	0.010654052329298195	0.0	Multimorbidity_0	['Anxiety', 'Memory_Complaints']	{'Memory_Complaints', 'Anxiety'}
Hearing-Memory_Complaints (syn)	Anxiety	0.0	0.015632308736221238	0.0	Multimorbidity_0	['Hearing', 'Memory_Complaints']	{'Hearing', 'Memory_Complaints'}
Anxiety-Memory_Complaints (syn)	Alcohol_Use	0.0	0.006750078385568761	0.0	Multimorbidity_0	['Anxiety', 'Memory_Complaints']	{'Memory_Complaints', 'Anxiety'}
grip_category-MAP_NormalElevated_vs_H (syn)	Memory_Problems	0.0	0.0026932184000372627	0.0	Multimorbidity_0	['grip_category', 'MAP_NormalElevated_vs_H']	{'grip_category', 'MAP_NormalElevated_vs_H'}
grip_category-MAP_NormalElevated_vs_H (syn)	Memory_Complaints	0.0	0.002693218400037317	0.0	Multimorbidity_0	['grip_category', 'MAP_NormalElevated_vs_H']	{'grip_category', 'MAP_NormalElevated_vs_H'}
Alcohol_Use-Memory_Problems (syn)	Health_vs_Peers	0.0	0.013938517215096235	0.0	Multimorbidity_0	['Alcohol_Use', 'Memory_Problems']	{'Memory_Problems', 'Alcohol_Use'}
Anxiety-Memory_Complaints (syn)	Memory_Problems	0.0	0.8094360830056699	0.0	Multimorbidity_0	['Anxiety', 'Memory_Complaints']	{'Memory_Complaints', 'Anxiety'}
Anxiety-Memory_Complaints (syn)	MAP_NormalElevated_vs_H	0.0	4.810358059494821e-05	0.0	Multimorbidity_0	['Anxiety', 'Memory_Complaints']	{'Memory_Complaints', 'Anxiety'}
grip_category-WHR_Obesity (syn)	Sleep	0.0	0.01774360119643775	0.0	Multimorbidity_0	['grip_category', 'WHR_Obesity']	{'WHR_Obesity', 'grip_category'}
Hearing-grip_category (syn)	Alcohol_Use	0.0	0.027013972531834803	0.0	Multimorbidity_0	['Hearing', 'grip_category']	{'Hearing', 'grip_category'}
grip_category-WHR_Obesity (syn)	MMSE_Spell	0.0	0.023261659297400542	0.0	Multimorbidity_0	['grip_category', 'WHR_Obesity']	{'WHR_Obesity', 'grip_category'}
Sleep-MAP_NormalElevated_vs_H (syn)	Pain	0.0	0.03236430619436564	0.0	Multimorbidity_0	['Sleep', 'MAP_NormalElevated_vs_H']	{'Sleep', 'MAP_NormalElevated_vs_H'}
Anxiety-Memory_Problems (syn)	Hearing	0.0	0.014719061745756512	0.0	Multimorbidity_0	['Anxiety', 'Memory_Problems']	{'Memory_Problems', 'Anxiety'}
grip_category-WHR_Obesity (syn)	Pain	0.0	0.01442346449393236	0.0	Multimorbidity_0	['grip_category', 'WHR_Obesity']	{'WHR_Obesity', 'grip_category'}
Sleep-MAP_NormalElevated_vs_H (syn)	Anxiety	0.0	0.034367479091073884	0.0	Multimorbidity_0	['Sleep', 'MAP_NormalElevated_vs_H']	{'Sleep', 'MAP_NormalElevated_vs_H'}
Sleep-Hearing (syn)	MAP_NormalElevated_vs_H	0.0	0.0011708228149833223	0.0	Multimorbidity_0	['Sleep', 'Hearing']	{'Hearing', 'Sleep'}
Sleep-Hearing (syn)	WHR_Obesity	0.0	0.0013270592827660337	0.0	Multimorbidity_0	['Sleep', 'Hearing']	{'Hearing', 'Sleep'}
Sleep-MMSE_Spell (syn)	BMI	0.0	0.0010201996480191087	0.0	Multimorbidity_0	['Sleep', 'MMSE_Spell']	{'MMSE_Spell', 'Sleep'}
grip_category-MAP_NormalElevated_vs_H (syn)	Pain	0.0	0.013634376739975496	0.0	Multimorbidity_0	['grip_category', 'MAP_NormalElevated_vs_H']	{'grip_category', 'MAP_NormalElevated_vs_H'}
Hearing-WHR_Obesity (syn)	Sleep	0.0	0.0010069288758180787	0.0	Multimorbidity_0	['Hearing', 'WHR_Obesity']	{'Hearing', 'WHR_Obesity'}
Sleep-Memory_Problems (syn)	Hearing	0.0	0.01592421548708662	0.0	Multimorbidity_0	['Sleep', 'Memory_Problems']	{'Memory_Problems', 'Sleep'}
Anxiety-Health_vs_Peers (syn)	Memory_Complaints	0.0	0.01605915629917021	0.0	Multimorbidity_0	['Anxiety', 'Health_vs_Peers']	{'Health_vs_Peers', 'Anxiety'}
Anxiety-Health_vs_Peers (syn)	MAP_NormalElevated_vs_H	0.0	0.0018637525661495625	0.0	Multimorbidity_0	['Anxiety', 'Health_vs_Peers']	{'Health_vs_Peers', 'Anxiety'}
WHR_Obesity-functionality_state (syn)	Sleep	0.0	0.025107319372559393	0.0	Multimorbidity_0	['WHR_Obesity', 'functionality_state']	{'WHR_Obesity', 'functionality_state'}
Anxiety-Hearing (syn)	Sleep	0.0	0.03546972747900559	0.0	Multimorbidity_0	['Anxiety', 'Hearing']	{'Hearing', 'Anxiety'}
WHR_Obesity-functionality_state (syn)	MMSE_Spell	0.0	0.03575876303970971	0.0	Multimorbidity_0	['WHR_Obesity', 'functionality_state']	{'WHR_Obesity', 'functionality_state'}
WHR_Obesity-functionality_state (syn)	Pain	0.0	0.12292332328718777	0.0	Multimorbidity_0	['WHR_Obesity', 'functionality_state']	{'WHR_Obesity', 'functionality_state'}
Hearing-Memory_Problems (syn)	Anxiety	0.0	0.015632308736221238	0.0	Multimorbidity_0	['Hearing', 'Memory_Problems']	{'Hearing', 'Memory_Problems'}
Anxiety-Hearing (syn)	BMI	0.0	0.0002964344989114989	0.0	Multimorbidity_0	['Anxiety', 'Hearing']	{'Hearing', 'Anxiety'}
Anxiety-MAP_NormalElevated_vs_H (syn)	Depression	0.0	0.07893402876916654	0.0	Multimorbidity_0	['Anxiety', 'MAP_NormalElevated_vs_H']	{'Anxiety', 'MAP_NormalElevated_vs_H'}
Anxiety-MAP_NormalElevated_vs_H (syn)	MMSE_Spell	0.0	0.001618400199333209	0.0	Multimorbidity_0	['Anxiety', 'MAP_NormalElevated_vs_H']	{'Anxiety', 'MAP_NormalElevated_vs_H'}
Sleep-MMSE_Spell (syn)	WHR_Obesity	0.0	4.9409375394611515e-05	0.0	Multimorbidity_0	['Sleep', 'MMSE_Spell']	{'MMSE_Spell', 'Sleep'}
Anxiety-MAP_NormalElevated_vs_H (syn)	General_Health	0.0	0.03637158449071656	0.0	Multimorbidity_0	['Anxiety', 'MAP_NormalElevated_vs_H']	{'Anxiety', 'MAP_NormalElevated_vs_H'}
WHR_Obesity-functionality_state (syn)	Physical_Activity	0.0	0.17427145717918333	0.0	Multimorbidity_0	['WHR_Obesity', 'functionality_state']	{'WHR_Obesity', 'functionality_state'}
Hearing-WHR_Obesity (syn)	Physical_Activity	0.0	0.012388141967357444	0.0	Multimorbidity_0	['Hearing', 'WHR_Obesity']	{'Hearing', 'WHR_Obesity'}
Hearing-WHR_Obesity (syn)	General_Health	0.0	0.0032100844001600346	0.0	Multimorbidity_0	['Hearing', 'WHR_Obesity']	{'Hearing', 'WHR_Obesity'}
Sleep-Memory_Complaints (syn)	Hearing	0.0	0.01592421548708662	0.0	Multimorbidity_0	['Sleep', 'Memory_Complaints']	{'Sleep', 'Memory_Complaints'}
Hearing-Memory_Complaints (syn)	Alcohol_Use	0.0	0.0037058991655160084	0.0	Multimorbidity_0	['Hearing', 'Memory_Complaints']	{'Hearing', 'Memory_Complaints'}
Hearing-WHR_Obesity (syn)	MMSE_Spell	0.0	0.00743407047397645	0.0	Multimorbidity_0	['Hearing', 'WHR_Obesity']	{'Hearing', 'WHR_Obesity'}
Anxiety-MMSE_Spell (syn)	Health_vs_Peers	0.0	0.015032298656302285	0.0	Multimorbidity_0	['Anxiety', 'MMSE_Spell']	{'MMSE_Spell', 'Anxiety'}
Anxiety-MMSE_Spell (syn)	MAP_NormalElevated_vs_H	0.0	0.0001845443555578012	0.0	Multimorbidity_0	['Anxiety', 'MMSE_Spell']	{'MMSE_Spell', 'Anxiety'}
Sleep-Pain (syn)	MAP_NormalElevated_vs_H	0.0	0.0005868540511825478	0.0	Multimorbidity_0	['Sleep', 'Pain']	{'Pain', 'Sleep'}
MMSE_Spell-Memory_Problems (syn)	Physical_Activity	0.0	0.04779516854502303	0.0	Multimorbidity_0	['MMSE_Spell', 'Memory_Problems']	{'Memory_Problems', 'MMSE_Spell'}
Sleep-BMI (syn)	Depression	0.0	0.01487511310156678	0.0	Multimorbidity_0	['Sleep', 'BMI']	{'Sleep', 'BMI'}
Memory_Problems-Memory_Complaints (syn)	Alcohol_Use	0.0	0.000969672637364246	0.0	Multimorbidity_0	['Memory_Problems', 'Memory_Complaints']	{'Memory_Problems', 'Memory_Complaints'}
General_Health-Health_vs_Peers (syn)	grip_category	0.0	0.01321898767554958	0.0	Multimorbidity_0	['General_Health', 'Health_vs_Peers']	{'General_Health', 'Health_vs_Peers'}
Memory_Problems-functionality_state (syn)	Physical_Activity	0.0	0.17410743427050226	0.0	Multimorbidity_0	['Memory_Problems', 'functionality_state']	{'Memory_Problems', 'functionality_state'}
Health_vs_Peers-Memory_Problems (syn)	Memory_Complaints	0.0	0.8097035595849966	0.0	Multimorbidity_0	['Health_vs_Peers', 'Memory_Problems']	{'Memory_Problems', 'Health_vs_Peers'}
General_Health-Health_vs_Peers (syn)	functionality_state	0.0	0.06160727486510393	0.0	Multimorbidity_0	['General_Health', 'Health_vs_Peers']	{'General_Health', 'Health_vs_Peers'}
General_Health-MAP_NormalElevated_vs_H (syn)	Anxiety	0.0	0.03655598947979911	0.0	Multimorbidity_0	['General_Health', 'MAP_NormalElevated_vs_H']	{'General_Health', 'MAP_NormalElevated_vs_H'}
Memory_Problems-WHR_Obesity (syn)	functionality_state	0.0	0.008791721495800297	0.0	Multimorbidity_0	['Memory_Problems', 'WHR_Obesity']	{'Memory_Problems', 'WHR_Obesity'}
Health_vs_Peers-Memory_Problems (syn)	Alcohol_Use	0.0	0.014145583639234184	0.0	Multimorbidity_0	['Health_vs_Peers', 'Memory_Problems']	{'Memory_Problems', 'Health_vs_Peers'}
General_Health-MAP_NormalElevated_vs_H (syn)	Pain	0.0	0.05374321000924996	0.0	Multimorbidity_0	['General_Health', 'MAP_NormalElevated_vs_H']	{'General_Health', 'MAP_NormalElevated_vs_H'}
General_Health-MAP_NormalElevated_vs_H (syn)	Hearing	0.0	0.004210113355475228	0.0	Multimorbidity_0	['General_Health', 'MAP_NormalElevated_vs_H']	{'General_Health', 'MAP_NormalElevated_vs_H'}
Memory_Problems-WHR_Obesity (syn)	Sleep	0.0	0.005979624300310543	0.0	Multimorbidity_0	['Memory_Problems', 'WHR_Obesity']	{'Memory_Problems', 'WHR_Obesity'}
Memory_Problems-Memory_Complaints (syn)	functionality_state	0.0	0.007934241079691555	0.0	Multimorbidity_0	['Memory_Problems', 'Memory_Complaints']	{'Memory_Problems', 'Memory_Complaints'}
Memory_Problems-Memory_Complaints (syn)	MAP_NormalElevated_vs_H	0.0	8.030315768732304e-06	0.0	Multimorbidity_0	['Memory_Problems', 'Memory_Complaints']	{'Memory_Problems', 'Memory_Complaints'}
Memory_Problems-Memory_Complaints (syn)	WHR_Obesity	0.0	0.0006729616964993723	0.0	Multimorbidity_0	['Memory_Problems', 'Memory_Complaints']	{'Memory_Problems', 'Memory_Complaints'}
Memory_Problems-Memory_Complaints (syn)	grip_category	0.0	0.0026291948253240106	0.0	Multimorbidity_0	['Memory_Problems', 'Memory_Complaints']	{'Memory_Problems', 'Memory_Complaints'}
Memory_Problems-Memory_Complaints (syn)	BMI	0.0	0.0025148274713492624	0.0	Multimorbidity_0	['Memory_Problems', 'Memory_Complaints']	{'Memory_Problems', 'Memory_Complaints'}
Memory_Problems-MAP_NormalElevated_vs_H (syn)	Anxiety	0.0	0.015784491820610064	0.0	Multimorbidity_0	['Memory_Problems', 'MAP_NormalElevated_vs_H']	{'Memory_Problems', 'MAP_NormalElevated_vs_H'}
Memory_Problems-Memory_Complaints (syn)	Physical_Activity	0.0	0.0014975267886650585	0.0	Multimorbidity_0	['Memory_Problems', 'Memory_Complaints']	{'Memory_Problems', 'Memory_Complaints'}
Memory_Problems-Memory_Complaints (syn)	Health_vs_Peers	0.0	0.0013691494215659133	0.0	Multimorbidity_0	['Memory_Problems', 'Memory_Complaints']	{'Memory_Problems', 'Memory_Complaints'}
Memory_Problems-Memory_Complaints (syn)	General_Health	0.0	0.01004571798920829	0.0	Multimorbidity_0	['Memory_Problems', 'Memory_Complaints']	{'Memory_Problems', 'Memory_Complaints'}
Memory_Problems-Memory_Complaints (syn)	Hearing	0.0	0.01471906174575651	0.0	Multimorbidity_0	['Memory_Problems', 'Memory_Complaints']	{'Memory_Problems', 'Memory_Complaints'}
Memory_Problems-Memory_Complaints (syn)	Pain	0.0	0.002905655480403647	0.0	Multimorbidity_0	['Memory_Problems', 'Memory_Complaints']	{'Memory_Problems', 'Memory_Complaints'}
Memory_Problems-Memory_Complaints (syn)	MMSE_Spell	0.0	0.007230100352267218	0.0	Multimorbidity_0	['Memory_Problems', 'Memory_Complaints']	{'Memory_Problems', 'Memory_Complaints'}
Memory_Problems-Memory_Complaints (syn)	Sleep	0.0	0.004743341345190421	0.0	Multimorbidity_0	['Memory_Problems', 'Memory_Complaints']	{'Memory_Problems', 'Memory_Complaints'}
Memory_Problems-Memory_Complaints (syn)	Depression	0.0	0.008040992430976791	0.0	Multimorbidity_0	['Memory_Problems', 'Memory_Complaints']	{'Memory_Problems', 'Memory_Complaints'}
Memory_Problems-Memory_Complaints (syn)	Anxiety	0.0	0.015629418873984623	0.0	Multimorbidity_0	['Memory_Problems', 'Memory_Complaints']	{'Memory_Problems', 'Memory_Complaints'}
General_Health-MAP_NormalElevated_vs_H (syn)	Memory_Problems	0.0	0.010024323826645807	0.0	Multimorbidity_0	['General_Health', 'MAP_NormalElevated_vs_H']	{'General_Health', 'MAP_NormalElevated_vs_H'}
General_Health-MAP_NormalElevated_vs_H (syn)	Memory_Complaints	0.0	0.01002432382664576	0.0	Multimorbidity_0	['General_Health', 'MAP_NormalElevated_vs_H']	{'General_Health', 'MAP_NormalElevated_vs_H'}
MMSE_Spell-MAP_NormalElevated_vs_H (syn)	Hearing	0.0	0.008240945919564547	0.0	Multimorbidity_0	['MMSE_Spell', 'MAP_NormalElevated_vs_H']	{'MMSE_Spell', 'MAP_NormalElevated_vs_H'}
General_Health-Memory_Complaints (syn)	Physical_Activity	0.0	0.0378993741246525	0.0	Multimorbidity_0	['General_Health', 'Memory_Complaints']	{'General_Health', 'Memory_Complaints'}
Memory_Problems-MAP_NormalElevated_vs_H (syn)	General_Health	0.0	0.010045717989208294	0.0	Multimorbidity_0	['Memory_Problems', 'MAP_NormalElevated_vs_H']	{'Memory_Problems', 'MAP_NormalElevated_vs_H'}
Memory_Problems-functionality_state (syn)	Alcohol_Use	0.0	0.037941268726562886	0.0	Multimorbidity_0	['Memory_Problems', 'functionality_state']	{'Memory_Problems', 'functionality_state'}
Memory_Problems-functionality_state (syn)	grip_category	0.0	0.07096699579347912	0.0	Multimorbidity_0	['Memory_Problems', 'functionality_state']	{'Memory_Problems', 'functionality_state'}
General_Health-Health_vs_Peers (syn)	Physical_Activity	0.0	0.0380026302853199	0.0	Multimorbidity_0	['General_Health', 'Health_vs_Peers']	{'General_Health', 'Health_vs_Peers'}
Memory_Problems-grip_category (syn)	Depression	0.0	0.009205974033908423	0.0	Multimorbidity_0	['Memory_Problems', 'grip_category']	{'Memory_Problems', 'grip_category'}
Depression-functionality_state (syn)	grip_category	0.0	0.07093697381051998	0.0	Multimorbidity_0	['Depression', 'functionality_state']	{'functionality_state', 'Depression'}
Depression-functionality_state (syn)	MAP_NormalElevated_vs_H	0.0	0.000903216694260303	0.0	Multimorbidity_0	['Depression', 'functionality_state']	{'functionality_state', 'Depression'}
Pain-BMI (syn)	MAP_NormalElevated_vs_H	0.0	0.003379987778417537	0.0	Multimorbidity_0	['Pain', 'BMI']	{'Pain', 'BMI'}
Health_vs_Peers-Physical_Activity (syn)	Memory_Complaints	0.0	0.0017679132450891968	0.0	Multimorbidity_0	['Health_vs_Peers', 'Physical_Activity']	{'Physical_Activity', 'Health_vs_Peers'}
Health_vs_Peers-Physical_Activity (syn)	Memory_Problems	0.0	0.0017679132450893204	0.0	Multimorbidity_0	['Health_vs_Peers', 'Physical_Activity']	{'Physical_Activity', 'Health_vs_Peers'}
Health_vs_Peers-Physical_Activity (syn)	MMSE_Spell	0.0	0.04989632422970281	0.0	Multimorbidity_0	['Health_vs_Peers', 'Physical_Activity']	{'Physical_Activity', 'Health_vs_Peers'}
Pain-BMI (syn)	Health_vs_Peers	0.0	0.038162320610500615	0.0	Multimorbidity_0	['Pain', 'BMI']	{'Pain', 'BMI'}
Pain-BMI (syn)	General_Health	0.0	0.053779314918691125	0.0	Multimorbidity_0	['Pain', 'BMI']	{'Pain', 'BMI'}
Pain-BMI (syn)	Hearing	0.0	0.003317092141439163	0.0	Multimorbidity_0	['Pain', 'BMI']	{'Pain', 'BMI'}
Pain-BMI (syn)	MMSE_Spell	0.0	0.0011975612506338132	0.0	Multimorbidity_0	['Pain', 'BMI']	{'Pain', 'BMI'}
Health_vs_Peers-Memory_Problems (syn)	MAP_NormalElevated_vs_H	0.0	0.0016940997799677494	0.0	Multimorbidity_0	['Health_vs_Peers', 'Memory_Problems']	{'Memory_Problems', 'Health_vs_Peers'}
Pain-BMI (syn)	Depression	0.0	0.01645691210508631	0.0	Multimorbidity_0	['Pain', 'BMI']	{'Pain', 'BMI'}
Pain-BMI (syn)	Anxiety	0.0	0.02331749875745248	0.0	Multimorbidity_0	['Pain', 'BMI']	{'Pain', 'BMI'}
Health_vs_Peers-Memory_Problems (syn)	WHR_Obesity	0.0	0.0008790973300344105	0.0	Multimorbidity_0	['Health_vs_Peers', 'Memory_Problems']	{'Memory_Problems', 'Health_vs_Peers'}
General_Health-Alcohol_Use (syn)	Sleep	0.0	0.013959052763278855	0.0	Multimorbidity_0	['General_Health', 'Alcohol_Use']	{'General_Health', 'Alcohol_Use'}
Pain-Alcohol_Use (syn)	WHR_Obesity	0.0	0.0048104390299320956	0.0	Multimorbidity_0	['Pain', 'Alcohol_Use']	{'Alcohol_Use', 'Pain'}
MMSE_Spell-Hearing (syn)	WHR_Obesity	0.0	0.0013270592827660335	0.0	Multimorbidity_0	['MMSE_Spell', 'Hearing']	{'Hearing', 'MMSE_Spell'}
General_Health-Alcohol_Use (syn)	Memory_Problems	0.0	0.010024323826645802	0.0	Multimorbidity_0	['General_Health', 'Alcohol_Use']	{'General_Health', 'Alcohol_Use'}
General_Health-Alcohol_Use (syn)	Memory_Complaints	0.0	0.010024323826645757	0.0	Multimorbidity_0	['General_Health', 'Alcohol_Use']	{'General_Health', 'Alcohol_Use'}
Pain-Alcohol_Use (syn)	MMSE_Spell	0.0	0.018272519648074723	0.0	Multimorbidity_0	['Pain', 'Alcohol_Use']	{'Alcohol_Use', 'Pain'}
Pain-Alcohol_Use (syn)	Sleep	0.0	0.03322372891778414	0.0	Multimorbidity_0	['Pain', 'Alcohol_Use']	{'Alcohol_Use', 'Pain'}
General_Health-BMI (syn)	Sleep	0.0	0.01375506902727731	0.0	Multimorbidity_0	['General_Health', 'BMI']	{'General_Health', 'BMI'}
Memory_Problems-grip_category (syn)	MAP_NormalElevated_vs_H	0.0	0.0008840939184717353	0.0	Multimorbidity_0	['Memory_Problems', 'grip_category']	{'Memory_Problems', 'grip_category'}
MMSE_Spell-Hearing (syn)	MAP_NormalElevated_vs_H	0.0	0.00012571210382607902	0.0	Multimorbidity_0	['MMSE_Spell', 'Hearing']	{'Hearing', 'MMSE_Spell'}
Memory_Problems-grip_category (syn)	Alcohol_Use	0.0	0.027013972531834796	0.0	Multimorbidity_0	['Memory_Problems', 'grip_category']	{'Memory_Problems', 'grip_category'}
Memory_Problems-grip_category (syn)	BMI	0.0	0.01494659410831119	0.0	Multimorbidity_0	['Memory_Problems', 'grip_category']	{'Memory_Problems', 'grip_category'}
General_Health-BMI (syn)	WHR_Obesity	0.0	0.04395845933277686	0.0	Multimorbidity_0	['General_Health', 'BMI']	{'General_Health', 'BMI'}
General_Health-Health_vs_Peers (syn)	Sleep	0.0	0.013755069027277304	0.0	Multimorbidity_0	['General_Health', 'Health_vs_Peers']	{'General_Health', 'Health_vs_Peers'}
General_Health-Health_vs_Peers (syn)	MMSE_Spell	0.0	0.005290802138657414	0.0	Multimorbidity_0	['General_Health', 'Health_vs_Peers']	{'General_Health', 'Health_vs_Peers'}
General_Health-Memory_Complaints (syn)	Alcohol_Use	0.0	0.018835286445402253	0.0	Multimorbidity_0	['General_Health', 'Memory_Complaints']	{'General_Health', 'Memory_Complaints'}
Memory_Complaints-grip_category (syn)	MAP_NormalElevated_vs_H	0.0	0.0008840939184717353	0.0	Multimorbidity_0	['Memory_Complaints', 'grip_category']	{'grip_category', 'Memory_Complaints'}
Depression-functionality_state (syn)	BMI	0.0	0.014879162305488285	0.0	Multimorbidity_0	['Depression', 'functionality_state']	{'functionality_state', 'Depression'}
MMSE_Spell-Physical_Activity (syn)	Memory_Problems	0.0	0.007297683190846328	0.0	Multimorbidity_0	['MMSE_Spell', 'Physical_Activity']	{'Physical_Activity', 'MMSE_Spell'}
MMSE_Spell-WHR_Obesity (syn)	functionality_state	0.0	0.03667353715155871	0.0	Multimorbidity_0	['MMSE_Spell', 'WHR_Obesity']	{'WHR_Obesity', 'MMSE_Spell'}
MMSE_Spell-WHR_Obesity (syn)	MAP_NormalElevated_vs_H	0.0	3.9941405154760845e-05	0.0	Multimorbidity_0	['MMSE_Spell', 'WHR_Obesity']	{'WHR_Obesity', 'MMSE_Spell'}
General_Health-grip_category (syn)	MMSE_Spell	0.0	0.0232624768520236	0.0	Multimorbidity_0	['General_Health', 'grip_category']	{'General_Health', 'grip_category'}
MMSE_Spell-Memory_Complaints (syn)	Memory_Problems	0.0	0.8093638273540381	0.0	Multimorbidity_0	['MMSE_Spell', 'Memory_Complaints']	{'MMSE_Spell', 'Memory_Complaints'}
General_Health-grip_category (syn)	Health_vs_Peers	0.0	0.10929496126680538	0.0	Multimorbidity_0	['General_Health', 'grip_category']	{'General_Health', 'grip_category'}
MMSE_Spell-WHR_Obesity (syn)	Physical_Activity	0.0	0.04792427650225692	0.0	Multimorbidity_0	['MMSE_Spell', 'WHR_Obesity']	{'WHR_Obesity', 'MMSE_Spell'}
MMSE_Spell-WHR_Obesity (syn)	Hearing	0.0	0.007743937084401558	0.0	Multimorbidity_0	['MMSE_Spell', 'WHR_Obesity']	{'WHR_Obesity', 'MMSE_Spell'}
MMSE_Spell-WHR_Obesity (syn)	Pain	0.0	0.002389636298895599	0.0	Multimorbidity_0	['MMSE_Spell', 'WHR_Obesity']	{'WHR_Obesity', 'MMSE_Spell'}
Health_vs_Peers-MAP_NormalElevated_vs_H (syn)	WHR_Obesity	0.0	4.001361597187376e-05	0.0	Multimorbidity_0	['Health_vs_Peers', 'MAP_NormalElevated_vs_H']	{'Health_vs_Peers', 'MAP_NormalElevated_vs_H'}
General_Health-grip_category (syn)	WHR_Obesity	0.0	0.004797746102907896	0.0	Multimorbidity_0	['General_Health', 'grip_category']	{'General_Health', 'grip_category'}
MMSE_Spell-Physical_Activity (syn)	MAP_NormalElevated_vs_H	0.0	0.003148087738611589	0.0	Multimorbidity_0	['MMSE_Spell', 'Physical_Activity']	{'Physical_Activity', 'MMSE_Spell'}
MMSE_Spell-Physical_Activity (syn)	WHR_Obesity	0.0	2.6797539611070475e-05	0.0	Multimorbidity_0	['MMSE_Spell', 'Physical_Activity']	{'Physical_Activity', 'MMSE_Spell'}
Health_vs_Peers-MAP_NormalElevated_vs_H (syn)	Memory_Complaints	0.0	0.0017679132450891947	0.0	Multimorbidity_0	['Health_vs_Peers', 'MAP_NormalElevated_vs_H']	{'Health_vs_Peers', 'MAP_NormalElevated_vs_H'}
MMSE_Spell-Physical_Activity (syn)	Memory_Complaints	0.0	0.007297683190846251	0.0	Multimorbidity_0	['MMSE_Spell', 'Physical_Activity']	{'Physical_Activity', 'MMSE_Spell'}
MMSE_Spell-Physical_Activity (syn)	BMI	0.0	0.0069967571889534685	0.0	Multimorbidity_0	['MMSE_Spell', 'Physical_Activity']	{'Physical_Activity', 'MMSE_Spell'}
Memory_Complaints-grip_category (syn)	Alcohol_Use	0.0	0.027013972531834796	0.0	Multimorbidity_0	['Memory_Complaints', 'grip_category']	{'grip_category', 'Memory_Complaints'}
MMSE_Spell-Physical_Activity (syn)	Health_vs_Peers	0.0	0.010869413313573764	0.0	Multimorbidity_0	['MMSE_Spell', 'Physical_Activity']	{'Physical_Activity', 'MMSE_Spell'}
Health_vs_Peers-Alcohol_Use (syn)	MMSE_Spell	0.0	0.020040017839474948	0.0	Multimorbidity_0	['Health_vs_Peers', 'Alcohol_Use']	{'Alcohol_Use', 'Health_vs_Peers'}
MMSE_Spell-Physical_Activity (syn)	Pain	0.0	0.04335267983846978	0.0	Multimorbidity_0	['MMSE_Spell', 'Physical_Activity']	{'Physical_Activity', 'MMSE_Spell'}
Health_vs_Peers-MAP_NormalElevated_vs_H (syn)	Memory_Problems	0.0	0.0017679132450893183	0.0	Multimorbidity_0	['Health_vs_Peers', 'MAP_NormalElevated_vs_H']	{'Health_vs_Peers', 'MAP_NormalElevated_vs_H'}
Health_vs_Peers-MAP_NormalElevated_vs_H (syn)	General_Health	0.0	0.10898194259327912	0.0	Multimorbidity_0	['Health_vs_Peers', 'MAP_NormalElevated_vs_H']	{'Health_vs_Peers', 'MAP_NormalElevated_vs_H'}
Health_vs_Peers-Alcohol_Use (syn)	Memory_Problems	0.0	0.0017679132450893194	0.0	Multimorbidity_0	['Health_vs_Peers', 'Alcohol_Use']	{'Alcohol_Use', 'Health_vs_Peers'}
Health_vs_Peers-Alcohol_Use (syn)	Memory_Complaints	0.0	0.001767913245089196	0.0	Multimorbidity_0	['Health_vs_Peers', 'Alcohol_Use']	{'Alcohol_Use', 'Health_vs_Peers'}
Health_vs_Peers-MAP_NormalElevated_vs_H (syn)	Hearing	0.0	0.00304678428960193	0.0	Multimorbidity_0	['Health_vs_Peers', 'MAP_NormalElevated_vs_H']	{'Health_vs_Peers', 'MAP_NormalElevated_vs_H'}
Health_vs_Peers-BMI (syn)	Anxiety	0.0	0.013868821384265526	0.0	Multimorbidity_0	['Health_vs_Peers', 'BMI']	{'Health_vs_Peers', 'BMI'}
MMSE_Spell-Pain (syn)	Health_vs_Peers	0.0	0.03974757366044555	0.0	Multimorbidity_0	['MMSE_Spell', 'Pain']	{'Pain', 'MMSE_Spell'}
MMSE_Spell-Memory_Problems (syn)	Health_vs_Peers	0.0	0.002988817966822144	0.0	Multimorbidity_0	['MMSE_Spell', 'Memory_Problems']	{'Memory_Problems', 'MMSE_Spell'}
Health_vs_Peers-MAP_NormalElevated_vs_H (syn)	Anxiety	0.0	0.013184874060551442	0.0	Multimorbidity_0	['Health_vs_Peers', 'MAP_NormalElevated_vs_H']	{'Health_vs_Peers', 'MAP_NormalElevated_vs_H'}
MMSE_Spell-Memory_Problems (syn)	Memory_Complaints	0.0	0.8093638273540381	0.0	Multimorbidity_0	['MMSE_Spell', 'Memory_Problems']	{'Memory_Problems', 'MMSE_Spell'}
MMSE_Spell-Memory_Problems (syn)	Alcohol_Use	0.0	0.0182693710573643	0.0	Multimorbidity_0	['MMSE_Spell', 'Memory_Problems']	{'Memory_Problems', 'MMSE_Spell'}
General_Health-grip_category (syn)	Depression	0.0	0.023467517881967354	0.0	Multimorbidity_0	['General_Health', 'grip_category']	{'General_Health', 'grip_category'}
MMSE_Spell-Memory_Complaints (syn)	Alcohol_Use	0.0	0.0182693710573643	0.0	Multimorbidity_0	['MMSE_Spell', 'Memory_Complaints']	{'MMSE_Spell', 'Memory_Complaints'}
MMSE_Spell-functionality_state (syn)	WHR_Obesity	0.0	7.502982573449566e-05	0.0	Multimorbidity_0	['MMSE_Spell', 'functionality_state']	{'MMSE_Spell', 'functionality_state'}
Health_vs_Peers-Memory_Complaints (syn)	MMSE_Spell	0.0	0.009012435841301758	0.0	Multimorbidity_0	['Health_vs_Peers', 'Memory_Complaints']	{'Health_vs_Peers', 'Memory_Complaints'}
Memory_Complaints-grip_category (syn)	BMI	0.0	0.01494659410831119	0.0	Multimorbidity_0	['Memory_Complaints', 'grip_category']	{'grip_category', 'Memory_Complaints'}
Health_vs_Peers-Memory_Problems (syn)	MMSE_Spell	0.0	0.009012435841301758	0.0	Multimorbidity_0	['Health_vs_Peers', 'Memory_Problems']	{'Memory_Problems', 'Health_vs_Peers'}
General_Health-Memory_Complaints (syn)	MAP_NormalElevated_vs_H	0.0	0.00047999819861819067	0.0	Multimorbidity_0	['General_Health', 'Memory_Complaints']	{'General_Health', 'Memory_Complaints'}
Memory_Complaints-grip_category (syn)	Depression	0.0	0.009205974033908423	0.0	Multimorbidity_0	['Memory_Complaints', 'grip_category']	{'grip_category', 'Memory_Complaints'}
General_Health-Memory_Problems (syn)	Physical_Activity	0.0	0.0378993741246525	0.0	Multimorbidity_0	['General_Health', 'Memory_Problems']	{'General_Health', 'Memory_Problems'}
General_Health-Memory_Problems (syn)	Alcohol_Use	0.0	0.018835286445402253	0.0	Multimorbidity_0	['General_Health', 'Memory_Problems']	{'General_Health', 'Memory_Problems'}
Memory_Complaints-functionality_state (syn)	grip_category	0.0	0.07096699579347912	0.0	Multimorbidity_0	['Memory_Complaints', 'functionality_state']	{'functionality_state', 'Memory_Complaints'}
Memory_Complaints-functionality_state (syn)	Alcohol_Use	0.0	0.037941268726562886	0.0	Multimorbidity_0	['Memory_Complaints', 'functionality_state']	{'functionality_state', 'Memory_Complaints'}
Health_vs_Peers-Memory_Complaints (syn)	MAP_NormalElevated_vs_H	0.0	0.0016940997799677494	0.0	Multimorbidity_0	['Health_vs_Peers', 'Memory_Complaints']	{'Health_vs_Peers', 'Memory_Complaints'}
Memory_Complaints-functionality_state (syn)	Physical_Activity	0.0	0.17410743427050226	0.0	Multimorbidity_0	['Memory_Complaints', 'functionality_state']	{'functionality_state', 'Memory_Complaints'}
Health_vs_Peers-Memory_Complaints (syn)	WHR_Obesity	0.0	0.0008790973300344105	0.0	Multimorbidity_0	['Health_vs_Peers', 'Memory_Complaints']	{'Health_vs_Peers', 'Memory_Complaints'}
General_Health-Memory_Problems (syn)	MAP_NormalElevated_vs_H	0.0	0.00047999819861819067	0.0	Multimorbidity_0	['General_Health', 'Memory_Problems']	{'General_Health', 'Memory_Problems'}
Memory_Complaints-WHR_Obesity (syn)	functionality_state	0.0	0.008791721495800297	0.0	Multimorbidity_0	['Memory_Complaints', 'WHR_Obesity']	{'WHR_Obesity', 'Memory_Complaints'}
General_Health-Physical_Activity (syn)	Health_vs_Peers	0.0	0.10906818372884436	0.0	Multimorbidity_0	['General_Health', 'Physical_Activity']	{'General_Health', 'Physical_Activity'}
General_Health-Physical_Activity (syn)	Memory_Problems	0.0	0.010024323826645806	0.0	Multimorbidity_0	['General_Health', 'Physical_Activity']	{'General_Health', 'Physical_Activity'}
General_Health-Physical_Activity (syn)	Memory_Complaints	0.0	0.010024323826645762	0.0	Multimorbidity_0	['General_Health', 'Physical_Activity']	{'General_Health', 'Physical_Activity'}
Memory_Complaints-WHR_Obesity (syn)	Sleep	0.0	0.005979624300310543	0.0	Multimorbidity_0	['Memory_Complaints', 'WHR_Obesity']	{'WHR_Obesity', 'Memory_Complaints'}
General_Health-Physical_Activity (syn)	MAP_NormalElevated_vs_H	0.0	0.003078933379661138	0.0	Multimorbidity_0	['General_Health', 'Physical_Activity']	{'General_Health', 'Physical_Activity'}
Health_vs_Peers-Memory_Complaints (syn)	Memory_Problems	0.0	0.8097035595849966	0.0	Multimorbidity_0	['Health_vs_Peers', 'Memory_Complaints']	{'Health_vs_Peers', 'Memory_Complaints'}
Memory_Complaints-MAP_NormalElevated_vs_H (syn)	General_Health	0.0	0.010045717989208294	0.0	Multimorbidity_0	['Memory_Complaints', 'MAP_NormalElevated_vs_H']	{'Memory_Complaints', 'MAP_NormalElevated_vs_H'}
Health_vs_Peers-Memory_Complaints (syn)	Alcohol_Use	0.0	0.014145583639234184	0.0	Multimorbidity_0	['Health_vs_Peers', 'Memory_Complaints']	{'Health_vs_Peers', 'Memory_Complaints'}
Memory_Complaints-MAP_NormalElevated_vs_H (syn)	Anxiety	0.0	0.015784491820610064	0.0	Multimorbidity_0	['Memory_Complaints', 'MAP_NormalElevated_vs_H']	{'Memory_Complaints', 'MAP_NormalElevated_vs_H'}
MMSE_Spell-grip_category (syn)	WHR_Obesity	0.0	0.004826628975064074	0.0	Multimorbidity_0	['MMSE_Spell', 'grip_category']	{'MMSE_Spell', 'grip_category'}
MMSE_Spell-Memory_Complaints (syn)	Health_vs_Peers	0.0	0.002988817966822144	0.0	Multimorbidity_0	['MMSE_Spell', 'Memory_Complaints']	{'MMSE_Spell', 'Memory_Complaints'}
MMSE_Spell-Memory_Complaints (syn)	Physical_Activity	0.0	0.04779516854502303	0.0	Multimorbidity_0	['MMSE_Spell', 'Memory_Complaints']	{'MMSE_Spell', 'Memory_Complaints'}
MMSE_Spell-grip_category (syn)	Health_vs_Peers	0.0	0.0033488945772183936	0.0	Multimorbidity_0	['MMSE_Spell', 'grip_category']	{'MMSE_Spell', 'grip_category'}
MMSE_Spell-grip_category (syn)	General_Health	0.0	0.012668974498589954	0.0	Multimorbidity_0	['MMSE_Spell', 'grip_category']	{'MMSE_Spell', 'grip_category'}
General_Health-functionality_state (syn)	Health_vs_Peers	0.0	0.10906818372884437	0.0	Multimorbidity_0	['General_Health', 'functionality_state']	{'General_Health', 'functionality_state'}
MMSE_Spell-grip_category (syn)	Anxiety	0.0	0.003999827222265315	0.0	Multimorbidity_0	['MMSE_Spell', 'grip_category']	{'MMSE_Spell', 'grip_category'}
Health_vs_Peers-Physical_Activity (syn)	WHR_Obesity	0.0	0.0001431894915577086	0.0	Multimorbidity_0	['Health_vs_Peers', 'Physical_Activity']	{'Physical_Activity', 'Health_vs_Peers'}
Pain-General_Health (syn)	BMI	0.0	0.014953132777482496	0.0	Multimorbidity_0	['Pain', 'General_Health']	{'General_Health', 'Pain'}
Anxiety-grip_category (syn)	MMSE_Spell	0.0	0.02326165929740054	0.0	Multimorbidity_0	['Anxiety', 'grip_category']	{'grip_category', 'Anxiety'}
MMSE_Spell-Alcohol_Use (syn)	Memory_Complaints	0.0	0.007297683190846247	0.0	Multimorbidity_0	['MMSE_Spell', 'Alcohol_Use']	{'Alcohol_Use', 'MMSE_Spell'}
BMI-WHR_Obesity (syn)	Physical_Activity	0.0	0.007047878255158787	0.0	Multimorbidity_0	['BMI', 'WHR_Obesity']	{'WHR_Obesity', 'BMI'}
BMI-WHR_Obesity (syn)	grip_category	0.0	0.01533447652421635	0.0	Multimorbidity_0	['BMI', 'WHR_Obesity']	{'WHR_Obesity', 'BMI'}
Physical_Activity-Memory_Problems (syn)	Health_vs_Peers	0.0	0.00920840634968469	0.0	Multimorbidity_0	['Physical_Activity', 'Memory_Problems']	{'Memory_Problems', 'Physical_Activity'}
BMI-WHR_Obesity (syn)	MAP_NormalElevated_vs_H	0.0	0.002929424440449249	0.0	Multimorbidity_0	['BMI', 'WHR_Obesity']	{'WHR_Obesity', 'BMI'}
BMI-WHR_Obesity (syn)	functionality_state	0.0	0.015352097590478175	0.0	Multimorbidity_0	['BMI', 'WHR_Obesity']	{'WHR_Obesity', 'BMI'}
Hearing-General_Health (syn)	WHR_Obesity	0.0	0.0013270592827660335	0.0	Multimorbidity_0	['Hearing', 'General_Health']	{'Hearing', 'General_Health'}
BMI-functionality_state (syn)	Anxiety	0.0	0.016767466885508373	0.0	Multimorbidity_0	['BMI', 'functionality_state']	{'functionality_state', 'BMI'}
BMI-functionality_state (syn)	Depression	0.0	0.024596887064969417	0.0	Multimorbidity_0	['BMI', 'functionality_state']	{'functionality_state', 'BMI'}
BMI-functionality_state (syn)	Sleep	0.0	0.02485458351020904	0.0	Multimorbidity_0	['BMI', 'functionality_state']	{'functionality_state', 'BMI'}
Physical_Activity-Memory_Complaints (syn)	MAP_NormalElevated_vs_H	0.0	0.0030850053322788416	0.0	Multimorbidity_0	['Physical_Activity', 'Memory_Complaints']	{'Physical_Activity', 'Memory_Complaints'}
Physical_Activity-Memory_Complaints (syn)	Health_vs_Peers	0.0	0.00920840634968469	0.0	Multimorbidity_0	['Physical_Activity', 'Memory_Complaints']	{'Physical_Activity', 'Memory_Complaints'}
MMSE_Spell-Alcohol_Use (syn)	Health_vs_Peers	0.0	0.015769410567400634	0.0	Multimorbidity_0	['MMSE_Spell', 'Alcohol_Use']	{'Alcohol_Use', 'MMSE_Spell'}
Hearing-General_Health (syn)	Health_vs_Peers	0.0	0.10906818372884437	0.0	Multimorbidity_0	['Hearing', 'General_Health']	{'Hearing', 'General_Health'}
MMSE_Spell-Alcohol_Use (syn)	Memory_Problems	0.0	0.007297683190846324	0.0	Multimorbidity_0	['MMSE_Spell', 'Alcohol_Use']	{'Alcohol_Use', 'MMSE_Spell'}
BMI-functionality_state (syn)	WHR_Obesity	0.0	0.044651374181577115	0.0	Multimorbidity_0	['BMI', 'functionality_state']	{'functionality_state', 'BMI'}
Physical_Activity-BMI (syn)	Sleep	0.0	0.011917270362857729	0.0	Multimorbidity_0	['Physical_Activity', 'BMI']	{'Physical_Activity', 'BMI'}
BMI-functionality_state (syn)	MAP_NormalElevated_vs_H	0.0	0.002908638173002073	0.0	Multimorbidity_0	['BMI', 'functionality_state']	{'functionality_state', 'BMI'}
Physical_Activity-MAP_NormalElevated_vs_H (syn)	BMI	0.0	0.007002162349886237	0.0	Multimorbidity_0	['Physical_Activity', 'MAP_NormalElevated_vs_H']	{'Physical_Activity', 'MAP_NormalElevated_vs_H'}
Physical_Activity-MAP_NormalElevated_vs_H (syn)	General_Health	0.0	0.03858286282041396	0.0	Multimorbidity_0	['Physical_Activity', 'MAP_NormalElevated_vs_H']	{'Physical_Activity', 'MAP_NormalElevated_vs_H'}
Physical_Activity-MAP_NormalElevated_vs_H (syn)	Hearing	0.0	0.012727432079919032	0.0	Multimorbidity_0	['Physical_Activity', 'MAP_NormalElevated_vs_H']	{'Physical_Activity', 'MAP_NormalElevated_vs_H'}
Physical_Activity-MAP_NormalElevated_vs_H (syn)	Pain	0.0	0.043612960608146914	0.0	Multimorbidity_0	['Physical_Activity', 'MAP_NormalElevated_vs_H']	{'Physical_Activity', 'MAP_NormalElevated_vs_H'}
Physical_Activity-MAP_NormalElevated_vs_H (syn)	MMSE_Spell	0.0	0.04823051023015444	0.0	Multimorbidity_0	['Physical_Activity', 'MAP_NormalElevated_vs_H']	{'Physical_Activity', 'MAP_NormalElevated_vs_H'}
BMI-grip_category (syn)	Memory_Problems	0.0	0.0026932184000372627	0.0	Multimorbidity_0	['BMI', 'grip_category']	{'grip_category', 'BMI'}
Physical_Activity-MAP_NormalElevated_vs_H (syn)	Anxiety	0.0	0.010755889085133943	0.0	Multimorbidity_0	['Physical_Activity', 'MAP_NormalElevated_vs_H']	{'Physical_Activity', 'MAP_NormalElevated_vs_H'}
BMI-grip_category (syn)	Memory_Complaints	0.0	0.0026932184000373173	0.0	Multimorbidity_0	['BMI', 'grip_category']	{'grip_category', 'BMI'}
Physical_Activity-BMI (syn)	WHR_Obesity	0.0	0.044158480172184836	0.0	Multimorbidity_0	['Physical_Activity', 'BMI']	{'Physical_Activity', 'BMI'}
BMI-grip_category (syn)	WHR_Obesity	0.0	0.044174425971655724	0.0	Multimorbidity_0	['BMI', 'grip_category']	{'grip_category', 'BMI'}
Hearing-General_Health (syn)	Sleep	0.0	0.014859888919716444	0.0	Multimorbidity_0	['Hearing', 'General_Health']	{'Hearing', 'General_Health'}
Depression-Alcohol_Use (syn)	Hearing	0.0	0.0034855590766147736	0.0	Multimorbidity_0	['Depression', 'Alcohol_Use']	{'Alcohol_Use', 'Depression'}
MMSE_Spell-BMI (syn)	Sleep	0.0	0.0018039512186386224	0.0	Multimorbidity_0	['MMSE_Spell', 'BMI']	{'MMSE_Spell', 'BMI'}
Physical_Activity-Memory_Problems (syn)	MAP_NormalElevated_vs_H	0.0	0.0030850053322788416	0.0	Multimorbidity_0	['Physical_Activity', 'Memory_Problems']	{'Memory_Problems', 'Physical_Activity'}
MMSE_Spell-Alcohol_Use (syn)	Pain	0.0	0.005348113972663427	0.0	Multimorbidity_0	['MMSE_Spell', 'Alcohol_Use']	{'Alcohol_Use', 'MMSE_Spell'}
Physical_Activity-WHR_Obesity (syn)	MMSE_Spell	0.0	0.04823466216913142	0.0	Multimorbidity_0	['Physical_Activity', 'WHR_Obesity']	{'WHR_Obesity', 'Physical_Activity'}
Physical_Activity-WHR_Obesity (syn)	Pain	0.0	0.04441746144709951	0.0	Multimorbidity_0	['Physical_Activity', 'WHR_Obesity']	{'WHR_Obesity', 'Physical_Activity'}
Sleep-Alcohol_Use (syn)	MAP_NormalElevated_vs_H	0.0	0.0023290017398820122	0.0	Multimorbidity_0	['Sleep', 'Alcohol_Use']	{'Alcohol_Use', 'Sleep'}
Anxiety-grip_category (syn)	MAP_NormalElevated_vs_H	0.0	0.001055795822674298	0.0	Multimorbidity_0	['Anxiety', 'grip_category']	{'grip_category', 'Anxiety'}
BMI-Alcohol_Use (syn)	Anxiety	0.0	0.007717529660977808	0.0	Multimorbidity_0	['BMI', 'Alcohol_Use']	{'Alcohol_Use', 'BMI'}
BMI-MAP_NormalElevated_vs_H (syn)	Pain	0.0	0.015003503450292123	0.0	Multimorbidity_0	['BMI', 'MAP_NormalElevated_vs_H']	{'BMI', 'MAP_NormalElevated_vs_H'}
BMI-MAP_NormalElevated_vs_H (syn)	WHR_Obesity	0.0	0.04395845933277687	0.0	Multimorbidity_0	['BMI', 'MAP_NormalElevated_vs_H']	{'BMI', 'MAP_NormalElevated_vs_H'}
BMI-MAP_NormalElevated_vs_H (syn)	functionality_state	0.0	0.014508702269390338	0.0	Multimorbidity_0	['BMI', 'MAP_NormalElevated_vs_H']	{'BMI', 'MAP_NormalElevated_vs_H'}
BMI-Memory_Complaints (syn)	Anxiety	0.0	0.016435950674892837	0.0	Multimorbidity_0	['BMI', 'Memory_Complaints']	{'Memory_Complaints', 'BMI'}
MAP_NormalElevated_vs_H-functionality_state (syn)	MMSE_Spell	0.0	0.03589519274339753	0.0	Multimorbidity_0	['MAP_NormalElevated_vs_H', 'functionality_state']	{'functionality_state', 'MAP_NormalElevated_vs_H'}
MAP_NormalElevated_vs_H-functionality_state (syn)	Pain	0.0	0.12208909571734591	0.0	Multimorbidity_0	['MAP_NormalElevated_vs_H', 'functionality_state']	{'functionality_state', 'MAP_NormalElevated_vs_H'}
BMI-Memory_Complaints (syn)	Memory_Problems	0.0	0.8093557443211242	0.0	Multimorbidity_0	['BMI', 'Memory_Complaints']	{'Memory_Complaints', 'BMI'}
BMI-Memory_Complaints (syn)	grip_category	0.0	0.015236382452105292	0.0	Multimorbidity_0	['BMI', 'Memory_Complaints']	{'Memory_Complaints', 'BMI'}
BMI-Memory_Problems (syn)	Anxiety	0.0	0.016435950674892837	0.0	Multimorbidity_0	['BMI', 'Memory_Problems']	{'Memory_Problems', 'BMI'}
Hearing-Health_vs_Peers (syn)	BMI	0.0	0.0032211762210905713	0.0	Multimorbidity_0	['Hearing', 'Health_vs_Peers']	{'Hearing', 'Health_vs_Peers'}
Physical_Activity-grip_category (syn)	Depression	0.0	0.02085056362717091	0.0	Multimorbidity_0	['Physical_Activity', 'grip_category']	{'Physical_Activity', 'grip_category'}
Physical_Activity-functionality_state (syn)	MAP_NormalElevated_vs_H	0.0	0.003070779640816753	0.0	Multimorbidity_0	['Physical_Activity', 'functionality_state']	{'Physical_Activity', 'functionality_state'}
BMI-Memory_Problems (syn)	Memory_Complaints	0.0	0.8093557443211242	0.0	Multimorbidity_0	['BMI', 'Memory_Problems']	{'Memory_Problems', 'BMI'}
Physical_Activity-functionality_state (syn)	Memory_Complaints	0.0	0.007994585639600222	0.0	Multimorbidity_0	['Physical_Activity', 'functionality_state']	{'Physical_Activity', 'functionality_state'}
Physical_Activity-functionality_state (syn)	Memory_Problems	0.0	0.007994585639600314	0.0	Multimorbidity_0	['Physical_Activity', 'functionality_state']	{'Physical_Activity', 'functionality_state'}
Physical_Activity-functionality_state (syn)	Alcohol_Use	0.0	0.03796996973813306	0.0	Multimorbidity_0	['Physical_Activity', 'functionality_state']	{'Physical_Activity', 'functionality_state'}
MAP_NormalElevated_vs_H-functionality_state (syn)	WHR_Obesity	0.0	1.7346803413884286e-05	0.0	Multimorbidity_0	['MAP_NormalElevated_vs_H', 'functionality_state']	{'functionality_state', 'MAP_NormalElevated_vs_H'}
Physical_Activity-functionality_state (syn)	Sleep	0.0	0.024854583510209038	0.0	Multimorbidity_0	['Physical_Activity', 'functionality_state']	{'Physical_Activity', 'functionality_state'}
BMI-Memory_Problems (syn)	grip_category	0.0	0.015236382452105292	0.0	Multimorbidity_0	['BMI', 'Memory_Problems']	{'Memory_Problems', 'BMI'}
Physical_Activity-WHR_Obesity (syn)	functionality_state	0.0	0.17505933910894522	0.0	Multimorbidity_0	['Physical_Activity', 'WHR_Obesity']	{'WHR_Obesity', 'Physical_Activity'}
Physical_Activity-WHR_Obesity (syn)	MAP_NormalElevated_vs_H	0.0	0.0030707796408167526	0.0	Multimorbidity_0	['Physical_Activity', 'WHR_Obesity']	{'WHR_Obesity', 'Physical_Activity'}
Hearing-Health_vs_Peers (syn)	MMSE_Spell	0.0	0.009239888456578466	0.0	Multimorbidity_0	['Hearing', 'Health_vs_Peers']	{'Hearing', 'Health_vs_Peers'}
BMI-WHR_Obesity (syn)	Anxiety	0.0	0.0025694939031806825	0.0	Multimorbidity_0	['BMI', 'WHR_Obesity']	{'WHR_Obesity', 'BMI'}
BMI-WHR_Obesity (syn)	General_Health	0.0	0.0056415757342384715	0.0	Multimorbidity_0	['BMI', 'WHR_Obesity']	{'WHR_Obesity', 'BMI'}
Hearing-Health_vs_Peers (syn)	Sleep	0.0	0.009768068833088804	0.0	Multimorbidity_0	['Hearing', 'Health_vs_Peers']	{'Hearing', 'Health_vs_Peers'}
Physical_Activity-WHR_Obesity (syn)	Health_vs_Peers	0.0	0.009245308456492544	0.0	Multimorbidity_0	['Physical_Activity', 'WHR_Obesity']	{'WHR_Obesity', 'Physical_Activity'}
Physical_Activity-BMI (syn)	MMSE_Spell	0.0	0.04827138892246111	0.0	Multimorbidity_0	['Physical_Activity', 'BMI']	{'Physical_Activity', 'BMI'}
Physical_Activity-BMI (syn)	Anxiety	0.0	0.01139250059512637	0.0	Multimorbidity_0	['Physical_Activity', 'BMI']	{'Physical_Activity', 'BMI'}
Depression-functionality_state (syn)	Hearing	0.0	0.017097870695099045	0.0	Multimorbidity_0	['Depression', 'functionality_state']	{'functionality_state', 'Depression'}
Health_vs_Peers-WHR_Obesity (syn)	Pain	0.0	0.038684765828307675	0.0	Multimorbidity_0	['Health_vs_Peers', 'WHR_Obesity']	{'WHR_Obesity', 'Health_vs_Peers'}
Pain-Physical_Activity (syn)	MMSE_Spell	0.0	0.04823051023015446	0.0	Multimorbidity_0	['Pain', 'Physical_Activity']	{'Physical_Activity', 'Pain'}
Depression-Memory_Complaints (syn)	Hearing	0.0	0.014719061745756516	0.0	Multimorbidity_0	['Depression', 'Memory_Complaints']	{'Memory_Complaints', 'Depression'}
Depression-Memory_Complaints (syn)	Memory_Problems	0.0	0.8093557443211244	0.0	Multimorbidity_0	['Depression', 'Memory_Complaints']	{'Memory_Complaints', 'Depression'}
Health_vs_Peers-WHR_Obesity (syn)	functionality_state	0.0	0.019579922898141845	0.0	Multimorbidity_0	['Health_vs_Peers', 'WHR_Obesity']	{'WHR_Obesity', 'Health_vs_Peers'}
Depression-Memory_Problems (syn)	Hearing	0.0	0.014719061745756516	0.0	Multimorbidity_0	['Depression', 'Memory_Problems']	{'Memory_Problems', 'Depression'}
Health_vs_Peers-WHR_Obesity (syn)	MAP_NormalElevated_vs_H	0.0	0.0016940997799677502	0.0	Multimorbidity_0	['Health_vs_Peers', 'WHR_Obesity']	{'WHR_Obesity', 'Health_vs_Peers'}
Depression-Memory_Problems (syn)	Memory_Complaints	0.0	0.8093557443211244	0.0	Multimorbidity_0	['Depression', 'Memory_Problems']	{'Memory_Problems', 'Depression'}
Depression-Pain (syn)	BMI	0.0	0.014994055980507518	0.0	Multimorbidity_0	['Depression', 'Pain']	{'Pain', 'Depression'}
Health_vs_Peers-WHR_Obesity (syn)	grip_category	0.0	0.004735721041301438	0.0	Multimorbidity_0	['Health_vs_Peers', 'WHR_Obesity']	{'WHR_Obesity', 'Health_vs_Peers'}
Depression-Pain (syn)	grip_category	0.0	0.014693128278335504	0.0	Multimorbidity_0	['Depression', 'Pain']	{'Pain', 'Depression'}
Depression-Pain (syn)	WHR_Obesity	0.0	0.0012146986409148097	0.0	Multimorbidity_0	['Depression', 'Pain']	{'Pain', 'Depression'}
Depression-Physical_Activity (syn)	Alcohol_Use	0.0	0.021377706979012992	0.0	Multimorbidity_0	['Depression', 'Physical_Activity']	{'Physical_Activity', 'Depression'}
Health_vs_Peers-WHR_Obesity (syn)	Physical_Activity	0.0	0.009594158637914636	0.0	Multimorbidity_0	['Health_vs_Peers', 'WHR_Obesity']	{'WHR_Obesity', 'Health_vs_Peers'}
Pain-MAP_NormalElevated_vs_H (syn)	General_Health	0.0	0.05378799782793441	0.0	Multimorbidity_0	['Pain', 'MAP_NormalElevated_vs_H']	{'Pain', 'MAP_NormalElevated_vs_H'}
Pain-MAP_NormalElevated_vs_H (syn)	Sleep	0.0	0.03322372891778415	0.0	Multimorbidity_0	['Pain', 'MAP_NormalElevated_vs_H']	{'Pain', 'MAP_NormalElevated_vs_H'}
Depression-BMI (syn)	Anxiety	0.0	0.07955279915240966	0.0	Multimorbidity_0	['Depression', 'BMI']	{'BMI', 'Depression'}
MMSE_Spell-Health_vs_Peers (syn)	WHR_Obesity	0.0	9.388849994640813e-05	0.0	Multimorbidity_0	['MMSE_Spell', 'Health_vs_Peers']	{'MMSE_Spell', 'Health_vs_Peers'}
Depression-Physical_Activity (syn)	grip_category	0.0	0.07200165863102587	0.0	Multimorbidity_0	['Depression', 'Physical_Activity']	{'Physical_Activity', 'Depression'}
MMSE_Spell-Health_vs_Peers (syn)	MAP_NormalElevated_vs_H	0.0	0.0016940997799677502	0.0	Multimorbidity_0	['MMSE_Spell', 'Health_vs_Peers']	{'MMSE_Spell', 'Health_vs_Peers'}
Depression-Sleep (syn)	BMI	0.0	0.0011062204169507467	0.0	Multimorbidity_0	['Depression', 'Sleep']	{'Sleep', 'Depression'}
Depression-Sleep (syn)	MAP_NormalElevated_vs_H	0.0	0.0003850232282818555	0.0	Multimorbidity_0	['Depression', 'Sleep']	{'Sleep', 'Depression'}
Health_vs_Peers-WHR_Obesity (syn)	Sleep	0.0	0.008697387005731947	0.0	Multimorbidity_0	['Health_vs_Peers', 'WHR_Obesity']	{'WHR_Obesity', 'Health_vs_Peers'}
Pain-Health_vs_Peers (syn)	functionality_state	0.0	0.12191702340012951	0.0	Multimorbidity_0	['Pain', 'Health_vs_Peers']	{'Pain', 'Health_vs_Peers'}
Depression-WHR_Obesity (syn)	MMSE_Spell	0.0	0.004358685785811074	0.0	Multimorbidity_0	['Depression', 'WHR_Obesity']	{'WHR_Obesity', 'Depression'}
Depression-WHR_Obesity (syn)	Pain	0.0	0.017588816675910467	0.0	Multimorbidity_0	['Depression', 'WHR_Obesity']	{'WHR_Obesity', 'Depression'}
Depression-WHR_Obesity (syn)	Physical_Activity	0.0	0.020639825238774043	0.0	Multimorbidity_0	['Depression', 'WHR_Obesity']	{'WHR_Obesity', 'Depression'}
Pain-Health_vs_Peers (syn)	BMI	0.0	0.015066239156441667	0.0	Multimorbidity_0	['Pain', 'Health_vs_Peers']	{'Pain', 'Health_vs_Peers'}
Depression-WHR_Obesity (syn)	functionality_state	0.0	0.02475777285080589	0.0	Multimorbidity_0	['Depression', 'WHR_Obesity']	{'WHR_Obesity', 'Depression'}
[truncated: 36 more rows]
