# Supplementary material for: Interpreting higher-order dependence in multimorbidity using cohort data: A partial information decomposition approach
Source: PLoS Comput Biol. 2026 Jun 10;22(6):e1014386. doi: 10.1371/journal.pcbi.1014386 (PMC13268148; doi:10.1371/journal.pcbi.1014386)
Supplement: S1 File — PID_BUST_Results_and_DemoScripts.zip is a self-contained archive enabling readers to reproduce the main-text analyses and figures from pre-computed PID results. It contains a Jupyter notebook that regenerates Figs 1–4, plotting utility modules, pre-computed permutation-screening results and analysis-ready dataframes, BUST-network artefacts (edge lists, node attributes, clique catalogues, and quadrant assignments), hub-variable summaries, and a Python requirements file. Installation and execution are documented in the accompanying README. Raw LASA participant data are not included (governed access); the package provides the full downstream pipeline conditional on data access. (ZIP) [file pcbi.1014386.s002.zip › PID_BUST_Results_and_DemoScripts/pid_dataframes_for_plotting_21/total_data_Multimorbidity_1.csv]

Sources	Target	Synergy	TMI	Percentage	Dataset	Source_list	Cleaned_Source_set
MMSE_Spell-Memory_Complaints (syn)	BMI	0.00046905231949242017	0.00046905231949242017	100.0	Multimorbidity_1	['MMSE_Spell', 'Memory_Complaints']	{'MMSE_Spell', 'Memory_Complaints'}
Depression-BMI (syn)	MAP_NormalElevated_vs_H	0.0006087962087293982	0.0006087962087293982	100.0	Multimorbidity_1	['Depression', 'BMI']	{'BMI', 'Depression'}
MMSE_Spell-Memory_Problems (syn)	BMI	0.00046905231949242017	0.00046905231949242017	100.0	Multimorbidity_1	['MMSE_Spell', 'Memory_Problems']	{'Memory_Problems', 'MMSE_Spell'}
Health_vs_Peers-Memory_Complaints (syn)	WHR_Obesity	0.0008644467837313056	0.0008672781560121309	99.67353354155208	Multimorbidity_1	['Health_vs_Peers', 'Memory_Complaints']	{'Health_vs_Peers', 'Memory_Complaints'}
Health_vs_Peers-Memory_Problems (syn)	WHR_Obesity	0.0008644467837313056	0.0008672781560121309	99.67353354155208	Multimorbidity_1	['Health_vs_Peers', 'Memory_Problems']	{'Memory_Problems', 'Health_vs_Peers'}
Anxiety-Memory_Complaints (syn)	WHR_Obesity	0.0008485564989796056	0.0008582314599073157	98.87268628806092	Multimorbidity_1	['Anxiety', 'Memory_Complaints']	{'Memory_Complaints', 'Anxiety'}
Anxiety-Memory_Problems (syn)	WHR_Obesity	0.0008485564989796056	0.0008582314599073157	98.87268628806092	Multimorbidity_1	['Anxiety', 'Memory_Problems']	{'Memory_Problems', 'Anxiety'}
Anxiety-functionality_state (syn)	WHR_Obesity	0.001280539047643757	0.0013277273934001461	96.44593114588488	Multimorbidity_1	['Anxiety', 'functionality_state']	{'functionality_state', 'Anxiety'}
Alcohol_Use-Memory_Problems (syn)	WHR_Obesity	0.00016113626245355578	0.00017309768756211102	93.08978341824282	Multimorbidity_1	['Alcohol_Use', 'Memory_Problems']	{'Memory_Problems', 'Alcohol_Use'}
Alcohol_Use-Memory_Complaints (syn)	WHR_Obesity	0.00016113626245355578	0.00017309768756211102	93.08978341824282	Multimorbidity_1	['Alcohol_Use', 'Memory_Complaints']	{'Alcohol_Use', 'Memory_Complaints'}
Depression-functionality_state (syn)	WHR_Obesity	0.0013204340052421642	0.0014681239959370633	89.94022363890097	Multimorbidity_1	['Depression', 'functionality_state']	{'functionality_state', 'Depression'}
General_Health-functionality_state (syn)	MAP_NormalElevated_vs_H	0.0031778835613342745	0.0035670564125725693	89.08980385433203	Multimorbidity_1	['General_Health', 'functionality_state']	{'General_Health', 'functionality_state'}
Depression-Sleep (syn)	Hearing	0.0026376762406601366	0.0029774127830855127	88.58953839536805	Multimorbidity_1	['Depression', 'Sleep']	{'Sleep', 'Depression'}
Anxiety-General_Health (syn)	MAP_NormalElevated_vs_H	0.0018752238887685948	0.0021489905563730136	87.26068540447791	Multimorbidity_1	['Anxiety', 'General_Health']	{'General_Health', 'Anxiety'}
Hearing-functionality_state (syn)	WHR_Obesity	0.0018662166823539817	0.0021801991095896974	85.59845172605333	Multimorbidity_1	['Hearing', 'functionality_state']	{'Hearing', 'functionality_state'}
BMI-functionality_state (syn)	MAP_NormalElevated_vs_H	0.001859212938451726	0.002198658150328257	84.56125560829672	Multimorbidity_1	['BMI', 'functionality_state']	{'functionality_state', 'BMI'}
Depression-Memory_Problems (syn)	WHR_Obesity	0.000715468655973856	0.0008631586466687552	82.88958915433578	Multimorbidity_1	['Depression', 'Memory_Problems']	{'Memory_Problems', 'Depression'}
Depression-Memory_Complaints (syn)	WHR_Obesity	0.000715468655973856	0.0008631586466687552	82.88958915433578	Multimorbidity_1	['Depression', 'Memory_Complaints']	{'Memory_Complaints', 'Depression'}
Sleep-Alcohol_Use (syn)	WHR_Obesity	0.00342278052722958	0.004154738272444176	82.3825787037123	Multimorbidity_1	['Sleep', 'Alcohol_Use']	{'Alcohol_Use', 'Sleep'}
BMI-MAP_NormalElevated_vs_H (syn)	Memory_Complaints	0.000859742059734073	0.0010537700464190011	81.58725546011786	Multimorbidity_1	['BMI', 'MAP_NormalElevated_vs_H']	{'BMI', 'MAP_NormalElevated_vs_H'}
BMI-MAP_NormalElevated_vs_H (syn)	Memory_Problems	0.0008597420597340336	0.0010537700464190753	81.58725546010838	Multimorbidity_1	['BMI', 'MAP_NormalElevated_vs_H']	{'BMI', 'MAP_NormalElevated_vs_H'}
Sleep-grip_category (syn)	Memory_Complaints	0.011741304851013849	0.014779525749369976	79.443042017193	Multimorbidity_1	['Sleep', 'grip_category']	{'grip_category', 'Sleep'}
Sleep-grip_category (syn)	Memory_Problems	0.01174130485101389	0.014779525749370135	79.44304201719243	Multimorbidity_1	['Sleep', 'grip_category']	{'grip_category', 'Sleep'}
BMI-Memory_Complaints (syn)	MAP_NormalElevated_vs_H	0.0008332095397807663	0.0010608970763461678	78.53820680234323	Multimorbidity_1	['BMI', 'Memory_Complaints']	{'Memory_Complaints', 'BMI'}
BMI-Memory_Problems (syn)	MAP_NormalElevated_vs_H	0.0008332095397807663	0.0010608970763461678	78.53820680234323	Multimorbidity_1	['BMI', 'Memory_Problems']	{'Memory_Problems', 'BMI'}
General_Health-Memory_Problems (syn)	MAP_NormalElevated_vs_H	0.0008474396738330666	0.0011095765930867957	76.37504964623712	Multimorbidity_1	['General_Health', 'Memory_Problems']	{'General_Health', 'Memory_Problems'}
General_Health-Memory_Complaints (syn)	MAP_NormalElevated_vs_H	0.0008474396738330666	0.0011095765930867957	76.37504964623712	Multimorbidity_1	['General_Health', 'Memory_Complaints']	{'General_Health', 'Memory_Complaints'}
Pain-Physical_Activity (syn)	MAP_NormalElevated_vs_H	0.0034930681113791505	0.004698295992076026	74.34755318248214	Multimorbidity_1	['Pain', 'Physical_Activity']	{'Physical_Activity', 'Pain'}
Sleep-grip_category (syn)	MAP_NormalElevated_vs_H	0.008436822989843875	0.011376241662005468	74.16177715370881	Multimorbidity_1	['Sleep', 'grip_category']	{'grip_category', 'Sleep'}
Health_vs_Peers-grip_category (syn)	Memory_Complaints	0.0038368250373724635	0.005174243290280745	74.15238948233306	Multimorbidity_1	['Health_vs_Peers', 'grip_category']	{'grip_category', 'Health_vs_Peers'}
Health_vs_Peers-grip_category (syn)	Memory_Problems	0.003836825037372385	0.005174243290280824	74.15238948233042	Multimorbidity_1	['Health_vs_Peers', 'grip_category']	{'grip_category', 'Health_vs_Peers'}
Sleep-Physical_Activity (syn)	Memory_Complaints	0.008601053124604503	0.011656139159726624	73.78989738147762	Multimorbidity_1	['Sleep', 'Physical_Activity']	{'Physical_Activity', 'Sleep'}
Sleep-Physical_Activity (syn)	Memory_Problems	0.00860105312460454	0.01165613915972685	73.7898973814765	Multimorbidity_1	['Sleep', 'Physical_Activity']	{'Physical_Activity', 'Sleep'}
Alcohol_Use-grip_category (syn)	Hearing	0.011737771304772094	0.01598151000808714	73.44594658973037	Multimorbidity_1	['Alcohol_Use', 'grip_category']	{'Alcohol_Use', 'grip_category'}
Alcohol_Use-MAP_NormalElevated_vs_H (syn)	Anxiety	0.0007571395762032338	0.0010448186602556259	72.46612307038923	Multimorbidity_1	['Alcohol_Use', 'MAP_NormalElevated_vs_H']	{'Alcohol_Use', 'MAP_NormalElevated_vs_H'}
Anxiety-Sleep (syn)	Hearing	0.004355813917646223	0.006036270710516359	72.16067877899424	Multimorbidity_1	['Anxiety', 'Sleep']	{'Sleep', 'Anxiety'}
Sleep-grip_category (syn)	Hearing	0.008861157114306214	0.012421162266923908	71.33919454463961	Multimorbidity_1	['Sleep', 'grip_category']	{'grip_category', 'Sleep'}
Sleep-MMSE_Spell (syn)	MAP_NormalElevated_vs_H	0.0036984238764903856	0.005253609838937328	70.39776439200676	Multimorbidity_1	['Sleep', 'MMSE_Spell']	{'MMSE_Spell', 'Sleep'}
General_Health-Physical_Activity (syn)	MAP_NormalElevated_vs_H	0.002847659767517185	0.004052887648214061	70.26248972808388	Multimorbidity_1	['General_Health', 'Physical_Activity']	{'General_Health', 'Physical_Activity'}
Depression-General_Health (syn)	WHR_Obesity	0.0003770816720957301	0.0005401302650561382	69.81309815263515	Multimorbidity_1	['Depression', 'General_Health']	{'General_Health', 'Depression'}
Physical_Activity-BMI (syn)	MAP_NormalElevated_vs_H	0.0027037239233765964	0.003908951804073473	69.16749192351458	Multimorbidity_1	['Physical_Activity', 'BMI']	{'Physical_Activity', 'BMI'}
WHR_Obesity-MAP_NormalElevated_vs_H (syn)	Depression	0.0003244748588782069	0.0004748858958009799	68.32691005297642	Multimorbidity_1	['WHR_Obesity', 'MAP_NormalElevated_vs_H']	{'WHR_Obesity', 'MAP_NormalElevated_vs_H'}
Health_vs_Peers-WHR_Obesity (syn)	Hearing	0.002102227263599127	0.0030787478479980092	68.28189145032205	Multimorbidity_1	['Health_vs_Peers', 'WHR_Obesity']	{'WHR_Obesity', 'Health_vs_Peers'}
Anxiety-Depression (syn)	MAP_NormalElevated_vs_H	0.000575680763294738	0.0008494474308991568	67.77120541589827	Multimorbidity_1	['Anxiety', 'Depression']	{'Depression', 'Anxiety'}
Health_vs_Peers-BMI (syn)	MMSE_Spell	0.002483757181820536	0.0036661458192073166	67.74845585267984	Multimorbidity_1	['Health_vs_Peers', 'BMI']	{'Health_vs_Peers', 'BMI'}
BMI-grip_category (syn)	MAP_NormalElevated_vs_H	0.006147733259678396	0.009087151931839989	67.65302600628564	Multimorbidity_1	['BMI', 'grip_category']	{'grip_category', 'BMI'}
Anxiety-functionality_state (syn)	MAP_NormalElevated_vs_H	0.0008787298474698501	0.0013040161923108737	67.38642147630352	Multimorbidity_1	['Anxiety', 'functionality_state']	{'functionality_state', 'Anxiety'}
MMSE_Spell-functionality_state (syn)	WHR_Obesity	0.00048105617665366673	0.0007260902159185553	66.25294847763466	Multimorbidity_1	['MMSE_Spell', 'functionality_state']	{'MMSE_Spell', 'functionality_state'}
Memory_Problems-grip_category (syn)	Sleep	0.014020039822042665	0.02140988623808296	65.4839529091212	Multimorbidity_1	['Memory_Problems', 'grip_category']	{'Memory_Problems', 'grip_category'}
Memory_Complaints-grip_category (syn)	Sleep	0.014020039822042665	0.02140988623808296	65.4839529091212	Multimorbidity_1	['Memory_Complaints', 'grip_category']	{'grip_category', 'Memory_Complaints'}
Anxiety-Health_vs_Peers (syn)	Hearing	0.0018441738768491952	0.002820694461248078	65.38013606880342	Multimorbidity_1	['Anxiety', 'Health_vs_Peers']	{'Health_vs_Peers', 'Anxiety'}
MMSE_Spell-functionality_state (syn)	MAP_NormalElevated_vs_H	0.0028820045586441315	0.004437190521091074	64.95111140586019	Multimorbidity_1	['MMSE_Spell', 'functionality_state']	{'MMSE_Spell', 'functionality_state'}
Depression-MAP_NormalElevated_vs_H (syn)	Alcohol_Use	0.007161800205153758	0.011042210121968484	64.8583945247098	Multimorbidity_1	['Depression', 'MAP_NormalElevated_vs_H']	{'Depression', 'MAP_NormalElevated_vs_H'}
Pain-WHR_Obesity (syn)	MAP_NormalElevated_vs_H	0.0023192432107555726	0.003580886578055038	64.76729045172024	Multimorbidity_1	['Pain', 'WHR_Obesity']	{'WHR_Obesity', 'Pain'}
Hearing-BMI (syn)	MAP_NormalElevated_vs_H	0.0006802195596032886	0.0010526627627171024	64.61894385316013	Multimorbidity_1	['Hearing', 'BMI']	{'Hearing', 'BMI'}
Sleep-BMI (syn)	Alcohol_Use	0.008639948041377072	0.013390489106326255	64.52302057656118	Multimorbidity_1	['Sleep', 'BMI']	{'Sleep', 'BMI'}
MMSE_Spell-Alcohol_Use (syn)	MAP_NormalElevated_vs_H	0.006552034238655768	0.010167052555096964	64.44379236901938	Multimorbidity_1	['MMSE_Spell', 'Alcohol_Use']	{'Alcohol_Use', 'MMSE_Spell'}
BMI-WHR_Obesity (syn)	MAP_NormalElevated_vs_H	0.0022121521689184775	0.0034465495150998917	64.18454628975097	Multimorbidity_1	['BMI', 'WHR_Obesity']	{'WHR_Obesity', 'BMI'}
Sleep-Alcohol_Use (syn)	BMI	0.009071690221371047	0.01430915718748393	63.39779556902177	Multimorbidity_1	['Sleep', 'Alcohol_Use']	{'Alcohol_Use', 'Sleep'}
Physical_Activity-Memory_Complaints (syn)	MAP_NormalElevated_vs_H	0.002023640266519218	0.0032288681472160937	62.6733633661686	Multimorbidity_1	['Physical_Activity', 'Memory_Complaints']	{'Physical_Activity', 'Memory_Complaints'}
Physical_Activity-Memory_Problems (syn)	MAP_NormalElevated_vs_H	0.002023640266519218	0.0032288681472160937	62.6733633661686	Multimorbidity_1	['Physical_Activity', 'Memory_Problems']	{'Memory_Problems', 'Physical_Activity'}
Hearing-MAP_NormalElevated_vs_H (syn)	Alcohol_Use	0.007161254430291629	0.01143768982882123	62.6110214341218	Multimorbidity_1	['Hearing', 'MAP_NormalElevated_vs_H']	{'Hearing', 'MAP_NormalElevated_vs_H'}
Hearing-Alcohol_Use (syn)	MAP_NormalElevated_vs_H	0.005722846832353039	0.009337865148794235	61.286458319565796	Multimorbidity_1	['Hearing', 'Alcohol_Use']	{'Hearing', 'Alcohol_Use'}
Anxiety-Health_vs_Peers (syn)	MMSE_Spell	0.0016515402241635822	0.0027057191336981225	61.03886407109411	Multimorbidity_1	['Anxiety', 'Health_vs_Peers']	{'Health_vs_Peers', 'Anxiety'}
Sleep-MAP_NormalElevated_vs_H (syn)	Alcohol_Use	0.0069386212779761905	0.011481722491541155	60.431884528545524	Multimorbidity_1	['Sleep', 'MAP_NormalElevated_vs_H']	{'Sleep', 'MAP_NormalElevated_vs_H'}
Health_vs_Peers-Alcohol_Use (syn)	Sleep	0.009474922527986896	0.015776770431225447	60.05616022170223	Multimorbidity_1	['Health_vs_Peers', 'Alcohol_Use']	{'Alcohol_Use', 'Health_vs_Peers'}
Physical_Activity-functionality_state (syn)	MAP_NormalElevated_vs_H	0.001939472831752812	0.0032450452234377754	59.76720502212755	Multimorbidity_1	['Physical_Activity', 'functionality_state']	{'Physical_Activity', 'functionality_state'}
Health_vs_Peers-MAP_NormalElevated_vs_H (syn)	MMSE_Spell	0.0025539851498815945	0.004291273103805783	59.51579142368153	Multimorbidity_1	['Health_vs_Peers', 'MAP_NormalElevated_vs_H']	{'Health_vs_Peers', 'MAP_NormalElevated_vs_H'}
Sleep-Alcohol_Use (syn)	Hearing	0.006231434979236282	0.010475173682551325	59.48765307458424	Multimorbidity_1	['Sleep', 'Alcohol_Use']	{'Alcohol_Use', 'Sleep'}
Anxiety-Hearing (syn)	Alcohol_Use	0.00614467266755063	0.010419673464918325	58.97183523302277	Multimorbidity_1	['Anxiety', 'Hearing']	{'Hearing', 'Anxiety'}
Sleep-Memory_Problems (syn)	grip_category	0.011085775370834182	0.01893631524879502	58.542410311528826	Multimorbidity_1	['Sleep', 'Memory_Problems']	{'Memory_Problems', 'Sleep'}
Sleep-Memory_Complaints (syn)	grip_category	0.011085775370834182	0.01893631524879502	58.542410311528826	Multimorbidity_1	['Sleep', 'Memory_Complaints']	{'Sleep', 'Memory_Complaints'}
WHR_Obesity-MAP_NormalElevated_vs_H (syn)	Memory_Complaints	0.00031844756160062594	0.0005446787681671525	58.46520558754364	Multimorbidity_1	['WHR_Obesity', 'MAP_NormalElevated_vs_H']	{'WHR_Obesity', 'MAP_NormalElevated_vs_H'}
WHR_Obesity-MAP_NormalElevated_vs_H (syn)	Memory_Problems	0.00031844756160055693	0.0005446787681671575	58.465205587530434	Multimorbidity_1	['WHR_Obesity', 'MAP_NormalElevated_vs_H']	{'WHR_Obesity', 'MAP_NormalElevated_vs_H'}
Sleep-grip_category (syn)	WHR_Obesity	0.003287409088760929	0.0056450858382096104	58.23488221400651	Multimorbidity_1	['Sleep', 'grip_category']	{'grip_category', 'Sleep'}
Sleep-Health_vs_Peers (syn)	Alcohol_Use	0.010308496043774755	0.01788583778350474	57.63496330757172	Multimorbidity_1	['Sleep', 'Health_vs_Peers']	{'Health_vs_Peers', 'Sleep'}
Alcohol_Use-grip_category (syn)	Depression	0.012046342242390979	0.020925529155985015	57.56768276966389	Multimorbidity_1	['Alcohol_Use', 'grip_category']	{'Alcohol_Use', 'grip_category'}
Hearing-Physical_Activity (syn)	WHR_Obesity	0.0015326707240313933	0.002672574036006212	57.34811097400898	Multimorbidity_1	['Hearing', 'Physical_Activity']	{'Hearing', 'Physical_Activity'}
Sleep-Hearing (syn)	Alcohol_Use	0.0063230656081388024	0.011031363094505899	57.31898727264236	Multimorbidity_1	['Sleep', 'Hearing']	{'Hearing', 'Sleep'}
Physical_Activity-grip_category (syn)	BMI	0.02029651352952543	0.03552687910349843	57.13002110429333	Multimorbidity_1	['Physical_Activity', 'grip_category']	{'Physical_Activity', 'grip_category'}
Pain-BMI (syn)	Hearing	0.011033462551773992	0.01934324228568162	57.04039885775123	Multimorbidity_1	['Pain', 'BMI']	{'Pain', 'BMI'}
Depression-Sleep (syn)	Alcohol_Use	0.00602783327780027	0.010570934491365242	57.022709607405496	Multimorbidity_1	['Depression', 'Sleep']	{'Sleep', 'Depression'}
BMI-MAP_NormalElevated_vs_H (syn)	Alcohol_Use	0.006230138643750876	0.011022363253920371	56.52271205573792	Multimorbidity_1	['BMI', 'MAP_NormalElevated_vs_H']	{'BMI', 'MAP_NormalElevated_vs_H'}
BMI-Alcohol_Use (syn)	Depression	0.0046405943185138625	0.008210805751510869	56.51813547848148	Multimorbidity_1	['BMI', 'Alcohol_Use']	{'Alcohol_Use', 'BMI'}
Anxiety-Depression (syn)	Hearing	0.002742024655104024	0.004854118645201142	56.48862039692484	Multimorbidity_1	['Anxiety', 'Depression']	{'Depression', 'Anxiety'}
Hearing-grip_category (syn)	MAP_NormalElevated_vs_H	0.003998995260027944	0.007112944100303772	56.2213789906933	Multimorbidity_1	['Hearing', 'grip_category']	{'Hearing', 'grip_category'}
Sleep-Alcohol_Use (syn)	Health_vs_Peers	0.009964495684922511	0.01775945171825125	56.10812677669591	Multimorbidity_1	['Sleep', 'Alcohol_Use']	{'Alcohol_Use', 'Sleep'}
Physical_Activity-functionality_state (syn)	WHR_Obesity	0.0016085492121356184	0.0028754949262779217	55.93990785501909	Multimorbidity_1	['Physical_Activity', 'functionality_state']	{'Physical_Activity', 'functionality_state'}
Depression-BMI (syn)	Alcohol_Use	0.0059632800454283395	0.010713821110377523	55.65969399705808	Multimorbidity_1	['Depression', 'BMI']	{'BMI', 'Depression'}
Depression-Hearing (syn)	Alcohol_Use	0.00536266492913114	0.009637665726498837	55.64277783972577	Multimorbidity_1	['Depression', 'Hearing']	{'Hearing', 'Depression'}
Sleep-Hearing (syn)	grip_category	0.009721305716147719	0.017571845594108557	55.323191090451274	Multimorbidity_1	['Sleep', 'Hearing']	{'Hearing', 'Sleep'}
Alcohol_Use-grip_category (syn)	MAP_NormalElevated_vs_H	0.00447762208351338	0.008098123041546036	55.29209744704674	Multimorbidity_1	['Alcohol_Use', 'grip_category']	{'Alcohol_Use', 'grip_category'}
Hearing-WHR_Obesity (syn)	grip_category	0.004099972801991074	0.007433234843243612	55.157315602879365	Multimorbidity_1	['Hearing', 'WHR_Obesity']	{'Hearing', 'WHR_Obesity'}
Anxiety-MAP_NormalElevated_vs_H (syn)	grip_category	0.004437298055616077	0.0080455760275139	55.15202442238573	Multimorbidity_1	['Anxiety', 'MAP_NormalElevated_vs_H']	{'Anxiety', 'MAP_NormalElevated_vs_H'}
MMSE_Spell-grip_category (syn)	Depression	0.01084382108255538	0.019759471456130506	54.879104973179906	Multimorbidity_1	['MMSE_Spell', 'grip_category']	{'MMSE_Spell', 'grip_category'}
MMSE_Spell-Memory_Problems (syn)	MAP_NormalElevated_vs_H	0.0018894119863696747	0.003444597948816617	54.85145188043723	Multimorbidity_1	['MMSE_Spell', 'Memory_Problems']	{'Memory_Problems', 'MMSE_Spell'}
MMSE_Spell-Memory_Complaints (syn)	MAP_NormalElevated_vs_H	0.0018894119863696747	0.003444597948816617	54.85145188043723	Multimorbidity_1	['MMSE_Spell', 'Memory_Complaints']	{'MMSE_Spell', 'Memory_Complaints'}
General_Health-Alcohol_Use (syn)	MAP_NormalElevated_vs_H	0.004384406842932181	0.007999425159373377	54.8090238433536	Multimorbidity_1	['General_Health', 'Alcohol_Use']	{'General_Health', 'Alcohol_Use'}
Depression-MMSE_Spell (syn)	grip_category	0.010746636678340485	0.019649062513844677	54.69287234832926	Multimorbidity_1	['Depression', 'MMSE_Spell']	{'MMSE_Spell', 'Depression'}
Physical_Activity-Alcohol_Use (syn)	Sleep	0.013260726383694958	0.02427625952025101	54.624256972673216	Multimorbidity_1	['Physical_Activity', 'Alcohol_Use']	{'Alcohol_Use', 'Physical_Activity'}
Anxiety-grip_category (syn)	Health_vs_Peers	0.008920554544336455	0.016359033422496245	54.529838737717164	Multimorbidity_1	['Anxiety', 'grip_category']	{'grip_category', 'Anxiety'}
BMI-Alcohol_Use (syn)	Anxiety	0.00487358971176992	0.008980056506250174	54.27125885430534	Multimorbidity_1	['BMI', 'Alcohol_Use']	{'Alcohol_Use', 'BMI'}
Hearing-MAP_NormalElevated_vs_H (syn)	grip_category	0.004122214749902761	0.0076368594920423315	53.97787865808114	Multimorbidity_1	['Hearing', 'MAP_NormalElevated_vs_H']	{'Hearing', 'MAP_NormalElevated_vs_H'}
Sleep-MAP_NormalElevated_vs_H (syn)	grip_category	0.009203657989990998	0.017054197867951836	53.96711156545489	Multimorbidity_1	['Sleep', 'MAP_NormalElevated_vs_H']	{'Sleep', 'MAP_NormalElevated_vs_H'}
Sleep-BMI (syn)	MAP_NormalElevated_vs_H	0.001305767988710813	0.002424494463922924	53.8573301833006	Multimorbidity_1	['Sleep', 'BMI']	{'Sleep', 'BMI'}
Depression-Sleep (syn)	MAP_NormalElevated_vs_H	0.0009566532203176126	0.0017779148987343385	53.807593434232125	Multimorbidity_1	['Depression', 'Sleep']	{'Sleep', 'Depression'}
General_Health-Health_vs_Peers (syn)	Hearing	0.003444069477991098	0.006403038158619571	53.788051744698706	Multimorbidity_1	['General_Health', 'Health_vs_Peers']	{'General_Health', 'Health_vs_Peers'}
Health_vs_Peers-Memory_Complaints (syn)	Anxiety	0.012276812271223805	0.022824598549734662	53.7876372479135	Multimorbidity_1	['Health_vs_Peers', 'Memory_Complaints']	{'Health_vs_Peers', 'Memory_Complaints'}
Health_vs_Peers-Memory_Problems (syn)	Anxiety	0.012276812271223805	0.022824598549734662	53.7876372479135	Multimorbidity_1	['Health_vs_Peers', 'Memory_Problems']	{'Memory_Problems', 'Health_vs_Peers'}
Alcohol_Use-grip_category (syn)	Sleep	0.008499380312096473	0.015889226728136762	53.49146599466484	Multimorbidity_1	['Alcohol_Use', 'grip_category']	{'Alcohol_Use', 'grip_category'}
Physical_Activity-BMI (syn)	Hearing	0.012436493877006427	0.023273068741631923	53.43727556976386	Multimorbidity_1	['Physical_Activity', 'BMI']	{'Physical_Activity', 'BMI'}
Anxiety-MAP_NormalElevated_vs_H (syn)	Alcohol_Use	0.004425722323192698	0.008306132240007424	53.2825892402207	Multimorbidity_1	['Anxiety', 'MAP_NormalElevated_vs_H']	{'Anxiety', 'MAP_NormalElevated_vs_H'}
Hearing-BMI (syn)	Alcohol_Use	0.00540869982165085	0.010159240886600035	53.23921227997346	Multimorbidity_1	['Hearing', 'BMI']	{'Hearing', 'BMI'}
MMSE_Spell-General_Health (syn)	MAP_NormalElevated_vs_H	0.0017670051310069094	0.0033221910934538527	53.18794377869084	Multimorbidity_1	['MMSE_Spell', 'General_Health']	{'General_Health', 'MMSE_Spell'}
Anxiety-Alcohol_Use (syn)	Hearing	0.004804609228242648	0.00904834793155769	53.099297955660354	Multimorbidity_1	['Anxiety', 'Alcohol_Use']	{'Alcohol_Use', 'Anxiety'}
BMI-grip_category (syn)	functionality_state	0.06230190935915776	0.11737109387701203	53.08113548335945	Multimorbidity_1	['BMI', 'grip_category']	{'grip_category', 'BMI'}
Anxiety-BMI (syn)	Alcohol_Use	0.005367483565812128	0.010118024630761311	53.04872998128156	Multimorbidity_1	['Anxiety', 'BMI']	{'BMI', 'Anxiety'}
Anxiety-MMSE_Spell (syn)	Hearing	0.005693949051875653	0.010743897952619553	52.99705076300886	Multimorbidity_1	['Anxiety', 'MMSE_Spell']	{'MMSE_Spell', 'Anxiety'}
MMSE_Spell-BMI (syn)	functionality_state	0.04320981112616115	0.08158340113543264	52.96397370640462	Multimorbidity_1	['MMSE_Spell', 'BMI']	{'MMSE_Spell', 'BMI'}
BMI-Alcohol_Use (syn)	Sleep	0.006549436324738199	0.012370155276605066	52.94546574629307	Multimorbidity_1	['BMI', 'Alcohol_Use']	{'Alcohol_Use', 'BMI'}
Alcohol_Use-grip_category (syn)	Health_vs_Peers	0.008725523722105086	0.016520479755433824	52.81640637122016	Multimorbidity_1	['Alcohol_Use', 'grip_category']	{'Alcohol_Use', 'grip_category'}
Sleep-Pain (syn)	Memory_Complaints	0.006383292807676497	0.0120926784339614	52.78642645246803	Multimorbidity_1	['Sleep', 'Pain']	{'Pain', 'Sleep'}
Sleep-Pain (syn)	Memory_Problems	0.006383292807676537	0.01209267843396156	52.78642645246766	Multimorbidity_1	['Sleep', 'Pain']	{'Pain', 'Sleep'}
General_Health-WHR_Obesity (syn)	MAP_NormalElevated_vs_H	0.0013769909177859696	0.002611388263967384	52.730225404856455	Multimorbidity_1	['General_Health', 'WHR_Obesity']	{'General_Health', 'WHR_Obesity'}
Alcohol_Use-Memory_Complaints (syn)	Depression	0.008388493827850603	0.015943507615520883	52.61385405357393	Multimorbidity_1	['Alcohol_Use', 'Memory_Complaints']	{'Alcohol_Use', 'Memory_Complaints'}
Alcohol_Use-Memory_Problems (syn)	Depression	0.008388493827850603	0.015943507615520883	52.61385405357393	Multimorbidity_1	['Alcohol_Use', 'Memory_Problems']	{'Memory_Problems', 'Alcohol_Use'}
Pain-grip_category (syn)	Alcohol_Use	0.021152148757326704	0.040226668743203096	52.582402217684695	Multimorbidity_1	['Pain', 'grip_category']	{'Pain', 'grip_category'}
MMSE_Spell-grip_category (syn)	Pain	0.012753879976617909	0.024301247181564765	52.482409159202184	Multimorbidity_1	['MMSE_Spell', 'grip_category']	{'MMSE_Spell', 'grip_category'}
BMI-Alcohol_Use (syn)	Hearing	0.00913931794331689	0.017449097677224523	52.37702322708645	Multimorbidity_1	['BMI', 'Alcohol_Use']	{'Alcohol_Use', 'BMI'}
Depression-Alcohol_Use (syn)	Hearing	0.004652477420789116	0.00889621612410416	52.29726162096377	Multimorbidity_1	['Depression', 'Alcohol_Use']	{'Alcohol_Use', 'Depression'}
Memory_Problems-grip_category (syn)	Health_vs_Peers	0.007969405474473864	0.015407884352633652	51.72290557276712	Multimorbidity_1	['Memory_Problems', 'grip_category']	{'Memory_Problems', 'grip_category'}
Memory_Complaints-grip_category (syn)	Health_vs_Peers	0.007969405474473864	0.015407884352633652	51.72290557276712	Multimorbidity_1	['Memory_Complaints', 'grip_category']	{'grip_category', 'Memory_Complaints'}
BMI-Alcohol_Use (syn)	General_Health	0.02141485262912165	0.041480131811200985	51.62677092395097	Multimorbidity_1	['BMI', 'Alcohol_Use']	{'Alcohol_Use', 'BMI'}
Hearing-Alcohol_Use (syn)	BMI	0.008738096088605407	0.01693937416430033	51.58452729039372	Multimorbidity_1	['Hearing', 'Alcohol_Use']	{'Hearing', 'Alcohol_Use'}
Hearing-Memory_Problems (syn)	grip_category	0.0036176021130678478	0.0070134565214409255	51.580873168721176	Multimorbidity_1	['Hearing', 'Memory_Problems']	{'Hearing', 'Memory_Problems'}
Hearing-Memory_Complaints (syn)	grip_category	0.0036176021130678478	0.0070134565214409255	51.580873168721176	Multimorbidity_1	['Hearing', 'Memory_Complaints']	{'Hearing', 'Memory_Complaints'}
General_Health-BMI (syn)	Hearing	0.00875809114502901	0.017067870878936645	51.31331967033637	Multimorbidity_1	['General_Health', 'BMI']	{'General_Health', 'BMI'}
MMSE_Spell-Pain (syn)	grip_category	0.011485675778944646	0.02242972936472512	51.20737567617729	Multimorbidity_1	['MMSE_Spell', 'Pain']	{'Pain', 'MMSE_Spell'}
General_Health-grip_category (syn)	BMI	0.021298281891722882	0.0416949730523104	51.08117437802902	Multimorbidity_1	['General_Health', 'grip_category']	{'General_Health', 'grip_category'}
MMSE_Spell-BMI (syn)	Depression	0.0042419326142061516	0.008320413917401782	50.9822306476164	Multimorbidity_1	['MMSE_Spell', 'BMI']	{'MMSE_Spell', 'BMI'}
BMI-Memory_Problems (syn)	Depression	0.007710581927534985	0.015297132358917553	50.40540767132773	Multimorbidity_1	['BMI', 'Memory_Problems']	{'Memory_Problems', 'BMI'}
BMI-Memory_Complaints (syn)	Depression	0.007710581927534985	0.015297132358917553	50.40540767132773	Multimorbidity_1	['BMI', 'Memory_Complaints']	{'Memory_Complaints', 'BMI'}
General_Health-BMI (syn)	grip_category	0.012812364306957527	0.02542955105819783	50.38376130838987	Multimorbidity_1	['General_Health', 'BMI']	{'General_Health', 'BMI'}
MMSE_Spell-General_Health (syn)	Alcohol_Use	0.029075531311923964	0.05775484754005872	50.34301456991501	Multimorbidity_1	['MMSE_Spell', 'General_Health']	{'General_Health', 'MMSE_Spell'}
Depression-functionality_state (syn)	Memory_Complaints	0.0077298705501168494	0.015359264765481525	50.327087058808914	Multimorbidity_1	['Depression', 'functionality_state']	{'functionality_state', 'Depression'}
Depression-functionality_state (syn)	Memory_Problems	0.00772987055011681	0.015359264765481658	50.32708705880822	Multimorbidity_1	['Depression', 'functionality_state']	{'functionality_state', 'Depression'}
Anxiety-Pain (syn)	Hearing	0.008022943312723784	0.015952105563771284	50.29394571550877	Multimorbidity_1	['Anxiety', 'Pain']	{'Pain', 'Anxiety'}
General_Health-grip_category (syn)	Alcohol_Use	0.01799485121205086	0.03582187803085699	50.234248457186084	Multimorbidity_1	['General_Health', 'grip_category']	{'General_Health', 'grip_category'}
Depression-grip_category (syn)	Alcohol_Use	0.017675915329004768	0.03531222557365727	50.056078431349015	Multimorbidity_1	['Depression', 'grip_category']	{'grip_category', 'Depression'}
BMI-grip_category (syn)	Anxiety	0.003995296205673399	0.007991408627564985	49.9948931642954	Multimorbidity_1	['BMI', 'grip_category']	{'grip_category', 'BMI'}
Alcohol_Use-grip_category (syn)	functionality_state	0.06152106584050158	0.12327172476555388	49.906875203949895	Multimorbidity_1	['Alcohol_Use', 'grip_category']	{'Alcohol_Use', 'grip_category'}
Anxiety-MMSE_Spell (syn)	BMI	0.0046261691815727216	0.009272090883638569	49.8934840008526	Multimorbidity_1	['Anxiety', 'MMSE_Spell']	{'MMSE_Spell', 'Anxiety'}
MMSE_Spell-Physical_Activity (syn)	MAP_NormalElevated_vs_H	0.0015412051441619453	0.0030963911066088875	49.77424011044412	Multimorbidity_1	['MMSE_Spell', 'Physical_Activity']	{'Physical_Activity', 'MMSE_Spell'}
grip_category-MAP_NormalElevated_vs_H (syn)	Health_vs_Peers	0.007352355621429586	0.014790834499589376	49.70886275303603	Multimorbidity_1	['grip_category', 'MAP_NormalElevated_vs_H']	{'grip_category', 'MAP_NormalElevated_vs_H'}
Depression-Memory_Complaints (syn)	BMI	0.0039511350491126165	0.007952440700634646	49.68455846262765	Multimorbidity_1	['Depression', 'Memory_Complaints']	{'Memory_Complaints', 'Depression'}
Depression-Memory_Problems (syn)	BMI	0.0039511350491126165	0.007952440700634646	49.68455846262765	Multimorbidity_1	['Depression', 'Memory_Problems']	{'Memory_Problems', 'Depression'}
Anxiety-grip_category (syn)	Hearing	0.003444811291575095	0.0069644404434732665	49.462858064977844	Multimorbidity_1	['Anxiety', 'grip_category']	{'grip_category', 'Anxiety'}
Sleep-Health_vs_Peers (syn)	Memory_Complaints	0.003479412598966999	0.007034996676565963	49.45862462959153	Multimorbidity_1	['Sleep', 'Health_vs_Peers']	{'Health_vs_Peers', 'Sleep'}
Sleep-Health_vs_Peers (syn)	Memory_Problems	0.0034794125989670395	0.0070349966765661225	49.458624629590986	Multimorbidity_1	['Sleep', 'Health_vs_Peers']	{'Health_vs_Peers', 'Sleep'}
MMSE_Spell-Health_vs_Peers (syn)	functionality_state	0.035751788595273955	0.07237528527005337	49.39778608384557	Multimorbidity_1	['MMSE_Spell', 'Health_vs_Peers']	{'MMSE_Spell', 'Health_vs_Peers'}
Depression-Health_vs_Peers (syn)	grip_category	0.008509913586075713	0.017262731179483792	49.29644966139237	Multimorbidity_1	['Depression', 'Health_vs_Peers']	{'Health_vs_Peers', 'Depression'}
General_Health-BMI (syn)	MAP_NormalElevated_vs_H	0.0009159753263200902	0.0018588632000439867	49.27610199063682	Multimorbidity_1	['General_Health', 'BMI']	{'General_Health', 'BMI'}
WHR_Obesity-MAP_NormalElevated_vs_H (syn)	Sleep	0.00033467829513990474	0.0006793750658741581	49.26266976096203	Multimorbidity_1	['WHR_Obesity', 'MAP_NormalElevated_vs_H']	{'WHR_Obesity', 'MAP_NormalElevated_vs_H'}
General_Health-Health_vs_Peers (syn)	grip_category	0.010135571368206744	0.020589315300169393	49.22733573429397	Multimorbidity_1	['General_Health', 'Health_vs_Peers']	{'General_Health', 'Health_vs_Peers'}
Memory_Problems-grip_category (syn)	MMSE_Spell	0.009258900405816442	0.018820969370616336	49.19459897890072	Multimorbidity_1	['Memory_Problems', 'grip_category']	{'Memory_Problems', 'grip_category'}
Memory_Complaints-grip_category (syn)	MMSE_Spell	0.009258900405816442	0.018820969370616336	49.19459897890072	Multimorbidity_1	['Memory_Complaints', 'grip_category']	{'grip_category', 'Memory_Complaints'}
Hearing-BMI (syn)	Physical_Activity	0.014590410233316278	0.029674134842827764	49.16878052417012	Multimorbidity_1	['Hearing', 'BMI']	{'Hearing', 'BMI'}
MMSE_Spell-BMI (syn)	Hearing	0.008035958828381583	0.016345738562289214	49.16240889182649	Multimorbidity_1	['MMSE_Spell', 'BMI']	{'MMSE_Spell', 'BMI'}
MMSE_Spell-General_Health (syn)	grip_category	0.010180997847131376	0.02071480880755271	49.148403645508616	Multimorbidity_1	['MMSE_Spell', 'General_Health']	{'General_Health', 'MMSE_Spell'}
Alcohol_Use-grip_category (syn)	Physical_Activity	0.05031415929794885	0.10327508197035139	48.71858568206534	Multimorbidity_1	['Alcohol_Use', 'grip_category']	{'Alcohol_Use', 'grip_category'}
Depression-MMSE_Spell (syn)	Physical_Activity	0.031786607665736384	0.06556507378097057	48.48100647598454	Multimorbidity_1	['Depression', 'MMSE_Spell']	{'MMSE_Spell', 'Depression'}
Alcohol_Use-MAP_NormalElevated_vs_H (syn)	Depression	0.0026374993632518945	0.0054508062407781	48.3873255945233	Multimorbidity_1	['Alcohol_Use', 'MAP_NormalElevated_vs_H']	{'Alcohol_Use', 'MAP_NormalElevated_vs_H'}
Sleep-MAP_NormalElevated_vs_H (syn)	Health_vs_Peers	0.0061707751544664655	0.012756953797518998	48.37185469517474	Multimorbidity_1	['Sleep', 'MAP_NormalElevated_vs_H']	{'Sleep', 'MAP_NormalElevated_vs_H'}
Anxiety-Alcohol_Use (syn)	Health_vs_Peers	0.007521513514410883	0.015629268040511443	48.12454105281794	Multimorbidity_1	['Anxiety', 'Alcohol_Use']	{'Alcohol_Use', 'Anxiety'}
Depression-Alcohol_Use (syn)	BMI	0.0048567877626508995	0.010094254728763782	48.114376872334965	Multimorbidity_1	['Depression', 'Alcohol_Use']	{'Alcohol_Use', 'Depression'}
MMSE_Spell-Health_vs_Peers (syn)	grip_category	0.0075740108714328425	0.01575756957189593	48.06585709093936	Multimorbidity_1	['MMSE_Spell', 'Health_vs_Peers']	{'MMSE_Spell', 'Health_vs_Peers'}
MMSE_Spell-Pain (syn)	MAP_NormalElevated_vs_H	0.0014333498108213775	0.0029885357732683197	47.96160794333871	Multimorbidity_1	['MMSE_Spell', 'Pain']	{'Pain', 'MMSE_Spell'}
Depression-Sleep (syn)	grip_category	0.008064763612516106	0.016817581205924186	47.95436105683974	Multimorbidity_1	['Depression', 'Sleep']	{'Sleep', 'Depression'}
Memory_Complaints-grip_category (syn)	Depression	0.008005925778099466	0.016718504365578722	47.886614753546084	Multimorbidity_1	['Memory_Complaints', 'grip_category']	{'grip_category', 'Memory_Complaints'}
Memory_Problems-grip_category (syn)	Depression	0.008005925778099466	0.016718504365578722	47.886614753546084	Multimorbidity_1	['Memory_Problems', 'grip_category']	{'Memory_Problems', 'grip_category'}
Memory_Problems-MAP_NormalElevated_vs_H (syn)	Health_vs_Peers	0.004655591736274391	0.00972448975242542	47.874920482210634	Multimorbidity_1	['Memory_Problems', 'MAP_NormalElevated_vs_H']	{'Memory_Problems', 'MAP_NormalElevated_vs_H'}
Memory_Complaints-MAP_NormalElevated_vs_H (syn)	Health_vs_Peers	0.004655591736274391	0.00972448975242542	47.874920482210634	Multimorbidity_1	['Memory_Complaints', 'MAP_NormalElevated_vs_H']	{'Memory_Complaints', 'MAP_NormalElevated_vs_H'}
Sleep-MAP_NormalElevated_vs_H (syn)	WHR_Obesity	0.001101270058996322	0.002300594179673854	47.868940499208115	Multimorbidity_1	['Sleep', 'MAP_NormalElevated_vs_H']	{'Sleep', 'MAP_NormalElevated_vs_H'}
General_Health-grip_category (syn)	MMSE_Spell	0.007473720196189176	0.01564573844548589	47.76840813381675	Multimorbidity_1	['General_Health', 'grip_category']	{'General_Health', 'grip_category'}
grip_category-functionality_state (syn)	BMI	0.03539444016340398	0.07415648274744457	47.7293944535465	Multimorbidity_1	['grip_category', 'functionality_state']	{'grip_category', 'functionality_state'}
Physical_Activity-BMI (syn)	Memory_Complaints	0.002653266828874366	0.005568747652884688	47.645664595700204	Multimorbidity_1	['Physical_Activity', 'BMI']	{'Physical_Activity', 'BMI'}
Physical_Activity-BMI (syn)	Memory_Problems	0.0026532668288744843	0.005568747652884993	47.645664595699714	Multimorbidity_1	['Physical_Activity', 'BMI']	{'Physical_Activity', 'BMI'}
Depression-General_Health (syn)	MAP_NormalElevated_vs_H	0.00038311766989518293	0.0008049219914031204	47.59686950872612	Multimorbidity_1	['Depression', 'General_Health']	{'General_Health', 'Depression'}
Health_vs_Peers-WHR_Obesity (syn)	Memory_Complaints	0.0012558954824991096	0.0026454473774761276	47.4738410293872	Multimorbidity_1	['Health_vs_Peers', 'WHR_Obesity']	{'WHR_Obesity', 'Health_vs_Peers'}
Health_vs_Peers-WHR_Obesity (syn)	Memory_Problems	0.0012558954824991586	0.002645447377476315	47.473841029385696	Multimorbidity_1	['Health_vs_Peers', 'WHR_Obesity']	{'WHR_Obesity', 'Health_vs_Peers'}
Depression-MMSE_Spell (syn)	Hearing	0.00453339330784844	0.00958334220859234	47.30492983735715	Multimorbidity_1	['Depression', 'MMSE_Spell']	{'MMSE_Spell', 'Depression'}
BMI-grip_category (syn)	General_Health	0.01795203848764417	0.03801731766972351	47.22068675018842	Multimorbidity_1	['BMI', 'grip_category']	{'grip_category', 'BMI'}
Depression-Hearing (syn)	MMSE_Spell	0.004518400209878977	0.009577606215101418	47.17671731747149	Multimorbidity_1	['Depression', 'Hearing']	{'Hearing', 'Depression'}
Alcohol_Use-MAP_NormalElevated_vs_H (syn)	WHR_Obesity	0.0010657575113450584	0.00226508163202259	47.05161598937152	Multimorbidity_1	['Alcohol_Use', 'MAP_NormalElevated_vs_H']	{'Alcohol_Use', 'MAP_NormalElevated_vs_H'}
Hearing-Memory_Complaints (syn)	Pain	0.00697579743892087	0.014835978794882555	47.01946218288654	Multimorbidity_1	['Hearing', 'Memory_Complaints']	{'Hearing', 'Memory_Complaints'}
Hearing-Memory_Problems (syn)	Pain	0.00697579743892087	0.014835978794882555	47.01946218288654	Multimorbidity_1	['Hearing', 'Memory_Problems']	{'Hearing', 'Memory_Problems'}
Pain-BMI (syn)	grip_category	0.01009226394863665	0.02148406683047	46.975575100721585	Multimorbidity_1	['Pain', 'BMI']	{'Pain', 'BMI'}
BMI-WHR_Obesity (syn)	Alcohol_Use	0.004359521229877011	0.009324392818612682	46.75394221031582	Multimorbidity_1	['BMI', 'WHR_Obesity']	{'WHR_Obesity', 'BMI'}
Memory_Problems-WHR_Obesity (syn)	MAP_NormalElevated_vs_H	0.001082839918255062	0.002317237264436476	46.729781834334325	Multimorbidity_1	['Memory_Problems', 'WHR_Obesity']	{'Memory_Problems', 'WHR_Obesity'}
Memory_Complaints-WHR_Obesity (syn)	MAP_NormalElevated_vs_H	0.001082839918255062	0.002317237264436476	46.729781834334325	Multimorbidity_1	['Memory_Complaints', 'WHR_Obesity']	{'WHR_Obesity', 'Memory_Complaints'}
Pain-Alcohol_Use (syn)	grip_category	0.015326578564797041	0.032801563139770375	46.72514690683834	Multimorbidity_1	['Pain', 'Alcohol_Use']	{'Alcohol_Use', 'Pain'}
Pain-grip_category (syn)	MMSE_Spell	0.009186257870401088	0.019699415629054577	46.632133883465656	Multimorbidity_1	['Pain', 'grip_category']	{'Pain', 'grip_category'}
Depression-BMI (syn)	grip_category	0.009978111224706576	0.021446301745683953	46.52602272890552	Multimorbidity_1	['Depression', 'BMI']	{'BMI', 'Depression'}
Depression-MMSE_Spell (syn)	functionality_state	0.028947514432420413	0.062387720147475456	46.399378537944195	Multimorbidity_1	['Depression', 'MMSE_Spell']	{'MMSE_Spell', 'Depression'}
Alcohol_Use-grip_category (syn)	WHR_Obesity	0.002345596258667385	0.005056356485928965	46.38906028866449	Multimorbidity_1	['Alcohol_Use', 'grip_category']	{'Alcohol_Use', 'grip_category'}
Anxiety-Hearing (syn)	functionality_state	0.0152841513225174	0.03308971384502198	46.1900377685398	Multimorbidity_1	['Anxiety', 'Hearing']	{'Hearing', 'Anxiety'}
Sleep-Alcohol_Use (syn)	MAP_NormalElevated_vs_H	0.0030960593450175527	0.006711077661458748	46.13356455101103	Multimorbidity_1	['Sleep', 'Alcohol_Use']	{'Alcohol_Use', 'Sleep'}
Hearing-grip_category (syn)	Pain	0.009682692441008587	0.021019988916907654	46.06421287510865	Multimorbidity_1	['Hearing', 'grip_category']	{'Hearing', 'grip_category'}
Anxiety-Alcohol_Use (syn)	BMI	0.004756272552383861	0.01034528630233746	45.97526267889954	Multimorbidity_1	['Anxiety', 'Alcohol_Use']	{'Alcohol_Use', 'Anxiety'}
WHR_Obesity-functionality_state (syn)	BMI	0.03255854115936612	0.07086626345978653	45.943640273684885	Multimorbidity_1	['WHR_Obesity', 'functionality_state']	{'WHR_Obesity', 'functionality_state'}
Pain-WHR_Obesity (syn)	BMI	0.031670513442404	0.06903850240131948	45.87369705429576	Multimorbidity_1	['Pain', 'WHR_Obesity']	{'WHR_Obesity', 'Pain'}
Sleep-BMI (syn)	Physical_Activity	0.012573305855477874	0.02741863061181251	45.85679727586773	Multimorbidity_1	['Sleep', 'BMI']	{'Sleep', 'BMI'}
Pain-functionality_state (syn)	MAP_NormalElevated_vs_H	0.0005439522226948057	0.00118900730715996	45.74843395992911	Multimorbidity_1	['Pain', 'functionality_state']	{'Pain', 'functionality_state'}
Depression-BMI (syn)	functionality_state	0.0323250231589637	0.0706688935790536	45.741515852096065	Multimorbidity_1	['Depression', 'BMI']	{'BMI', 'Depression'}
Physical_Activity-Alcohol_Use (syn)	Hearing	0.00884676764576675	0.019388170048062363	45.62971968904764	Multimorbidity_1	['Physical_Activity', 'Alcohol_Use']	{'Alcohol_Use', 'Physical_Activity'}
Physical_Activity-Alcohol_Use (syn)	Memory_Complaints	0.002439403941902722	0.005354884765913044	45.554742044701825	Multimorbidity_1	['Physical_Activity', 'Alcohol_Use']	{'Alcohol_Use', 'Physical_Activity'}
Physical_Activity-Alcohol_Use (syn)	Memory_Problems	0.0024394039419026042	0.005354884765913114	45.554742044699026	Multimorbidity_1	['Physical_Activity', 'Alcohol_Use']	{'Alcohol_Use', 'Physical_Activity'}
Anxiety-BMI (syn)	Pain	0.03133594736517976	0.0688529972778616	45.5113772879358	Multimorbidity_1	['Anxiety', 'BMI']	{'BMI', 'Anxiety'}
Physical_Activity-WHR_Obesity (syn)	MAP_NormalElevated_vs_H	0.001036807488499543	0.0022787212989773065	45.49953032715601	Multimorbidity_1	['Physical_Activity', 'WHR_Obesity']	{'WHR_Obesity', 'Physical_Activity'}
Hearing-grip_category (syn)	Depression	0.007391447669827747	0.016276116262581044	45.41284634849138	Multimorbidity_1	['Hearing', 'grip_category']	{'Hearing', 'grip_category'}
BMI-grip_category (syn)	Memory_Complaints	0.0008692886149456822	0.0019177290104037909	45.32906423325409	Multimorbidity_1	['BMI', 'grip_category']	{'grip_category', 'BMI'}
BMI-grip_category (syn)	Memory_Problems	0.0008692886149456629	0.0019177290104039294	45.3290642332498	Multimorbidity_1	['BMI', 'grip_category']	{'grip_category', 'BMI'}
Hearing-Alcohol_Use (syn)	Sleep	0.004593920786747939	0.010156009734800029	45.23352090739595	Multimorbidity_1	['Hearing', 'Alcohol_Use']	{'Hearing', 'Alcohol_Use'}
Health_vs_Peers-WHR_Obesity (syn)	BMI	0.02733557911555136	0.060444423263224814	45.22431953153019	Multimorbidity_1	['Health_vs_Peers', 'WHR_Obesity']	{'WHR_Obesity', 'Health_vs_Peers'}
Sleep-WHR_Obesity (syn)	Alcohol_Use	0.0037362651158417753	0.008279366329406745	45.127428443059316	Multimorbidity_1	['Sleep', 'WHR_Obesity']	{'WHR_Obesity', 'Sleep'}
Depression-grip_category (syn)	Hearing	0.0028674989105037436	0.006387128062401914	44.89496503731295	Multimorbidity_1	['Depression', 'grip_category']	{'grip_category', 'Depression'}
MMSE_Spell-BMI (syn)	Anxiety	0.003245385052049817	0.007241497473941403	44.816490839475755	Multimorbidity_1	['MMSE_Spell', 'BMI']	{'MMSE_Spell', 'BMI'}
Hearing-BMI (syn)	Anxiety	0.00322517819039553	0.007221290612287113	44.662074462255404	Multimorbidity_1	['Hearing', 'BMI']	{'Hearing', 'BMI'}
General_Health-grip_category (syn)	Hearing	0.0030070119318209676	0.0067333493413864395	44.658486874257505	Multimorbidity_1	['General_Health', 'grip_category']	{'General_Health', 'grip_category'}
Hearing-WHR_Obesity (syn)	Health_vs_Peers	0.0007121863096006841	0.0015978912906778474	44.570385592286755	Multimorbidity_1	['Hearing', 'WHR_Obesity']	{'Hearing', 'WHR_Obesity'}
Alcohol_Use-Memory_Complaints (syn)	General_Health	0.014374682327389789	0.032272099976508054	44.54213496442315	Multimorbidity_1	['Alcohol_Use', 'Memory_Complaints']	{'Alcohol_Use', 'Memory_Complaints'}
Alcohol_Use-Memory_Problems (syn)	General_Health	0.014374682327389789	0.032272099976508054	44.54213496442315	Multimorbidity_1	['Alcohol_Use', 'Memory_Problems']	{'Memory_Problems', 'Alcohol_Use'}
Anxiety-Hearing (syn)	grip_category	0.002659328542976462	0.005992590584228999	44.37694358722169	Multimorbidity_1	['Anxiety', 'Hearing']	{'Hearing', 'Anxiety'}
Sleep-Hearing (syn)	MMSE_Spell	0.005792098192966234	0.013063987068483739	44.336374206458004	Multimorbidity_1	['Sleep', 'Hearing']	{'Hearing', 'Sleep'}
Depression-BMI (syn)	Pain	0.03269479000095094	0.07374527194203792	44.33476091409398	Multimorbidity_1	['Depression', 'BMI']	{'BMI', 'Depression'}
Sleep-Memory_Complaints (syn)	Physical_Activity	0.00819405770352819	0.018493791205323136	44.30707372304314	Multimorbidity_1	['Sleep', 'Memory_Complaints']	{'Sleep', 'Memory_Complaints'}
Sleep-Memory_Problems (syn)	Physical_Activity	0.00819405770352819	0.018493791205323136	44.30707372304314	Multimorbidity_1	['Sleep', 'Memory_Problems']	{'Memory_Problems', 'Sleep'}
Sleep-Physical_Activity (syn)	Depression	0.029514558444658535	0.06665838350613322	44.277339011593206	Multimorbidity_1	['Sleep', 'Physical_Activity']	{'Physical_Activity', 'Sleep'}
Depression-Physical_Activity (syn)	MAP_NormalElevated_vs_H	0.0010166322888225127	0.002297478766121789	44.249910110752296	Multimorbidity_1	['Depression', 'Physical_Activity']	{'Physical_Activity', 'Depression'}
Sleep-Physical_Activity (syn)	Pain	0.04645212445514245	0.10512476055865108	44.18761499031042	Multimorbidity_1	['Sleep', 'Physical_Activity']	{'Physical_Activity', 'Sleep'}
Memory_Complaints-functionality_state (syn)	Anxiety	0.009647328219309175	0.021857328740248365	44.13772759680583	Multimorbidity_1	['Memory_Complaints', 'functionality_state']	{'functionality_state', 'Memory_Complaints'}
Memory_Problems-functionality_state (syn)	Anxiety	0.009647328219309175	0.021857328740248365	44.13772759680583	Multimorbidity_1	['Memory_Problems', 'functionality_state']	{'Memory_Problems', 'functionality_state'}
Sleep-grip_category (syn)	Health_vs_Peers	0.005878170990351064	0.01332836962131919	44.10270091061044	Multimorbidity_1	['Sleep', 'grip_category']	{'grip_category', 'Sleep'}
Hearing-Physical_Activity (syn)	BMI	0.01202726267315651	0.027293061526569688	44.06710717098562	Multimorbidity_1	['Hearing', 'Physical_Activity']	{'Hearing', 'Physical_Activity'}
Pain-Alcohol_Use (syn)	Hearing	0.006240549577628302	0.014169711828675803	44.04147136569889	Multimorbidity_1	['Pain', 'Alcohol_Use']	{'Alcohol_Use', 'Pain'}
Hearing-General_Health (syn)	Memory_Complaints	0.014716747680833493	0.03348348330752683	43.95226012081389	Multimorbidity_1	['Hearing', 'General_Health']	{'Hearing', 'General_Health'}
Hearing-General_Health (syn)	Memory_Problems	0.014716747680833453	0.033483483307527026	43.95226012081352	Multimorbidity_1	['Hearing', 'General_Health']	{'Hearing', 'General_Health'}
Sleep-Hearing (syn)	functionality_state	0.019150916960975976	0.04379928040212839	43.72427305916504	Multimorbidity_1	['Sleep', 'Hearing']	{'Hearing', 'Sleep'}
BMI-Memory_Complaints (syn)	General_Health	0.015460996891903023	0.03552627607398236	43.51989175478449	Multimorbidity_1	['BMI', 'Memory_Complaints']	{'Memory_Complaints', 'BMI'}
BMI-Memory_Problems (syn)	General_Health	0.015460996891903023	0.03552627607398236	43.51989175478449	Multimorbidity_1	['BMI', 'Memory_Problems']	{'Memory_Problems', 'BMI'}
Alcohol_Use-WHR_Obesity (syn)	Sleep	0.004103151863098205	0.009443054157235438	43.45153373873533	Multimorbidity_1	['Alcohol_Use', 'WHR_Obesity']	{'WHR_Obesity', 'Alcohol_Use'}
Health_vs_Peers-BMI (syn)	Alcohol_Use	0.005923598005137754	0.013639794802074567	43.428791203199005	Multimorbidity_1	['Health_vs_Peers', 'BMI']	{'Health_vs_Peers', 'BMI'}
Alcohol_Use-MAP_NormalElevated_vs_H (syn)	Hearing	0.003425838216576585	0.0078948478555589	43.39334055898737	Multimorbidity_1	['Alcohol_Use', 'MAP_NormalElevated_vs_H']	{'Alcohol_Use', 'MAP_NormalElevated_vs_H'}
Health_vs_Peers-Physical_Activity (syn)	Memory_Complaints	0.0025175465875270342	0.005810783252513103	43.32542581825302	Multimorbidity_1	['Health_vs_Peers', 'Physical_Activity']	{'Physical_Activity', 'Health_vs_Peers'}
Health_vs_Peers-Physical_Activity (syn)	Memory_Problems	0.0025175465875270247	0.005810783252513281	43.325425818251524	Multimorbidity_1	['Health_vs_Peers', 'Physical_Activity']	{'Physical_Activity', 'Health_vs_Peers'}
Health_vs_Peers-Memory_Problems (syn)	Sleep	0.004755149868976082	0.011004170035347517	43.21225366112686	Multimorbidity_1	['Health_vs_Peers', 'Memory_Problems']	{'Memory_Problems', 'Health_vs_Peers'}
Health_vs_Peers-Memory_Complaints (syn)	Sleep	0.004755149868976082	0.011004170035347517	43.21225366112686	Multimorbidity_1	['Health_vs_Peers', 'Memory_Complaints']	{'Health_vs_Peers', 'Memory_Complaints'}
Anxiety-MAP_NormalElevated_vs_H (syn)	MMSE_Spell	0.0013202455684068865	0.0030575335223310754	43.18008482210609	Multimorbidity_1	['Anxiety', 'MAP_NormalElevated_vs_H']	{'Anxiety', 'MAP_NormalElevated_vs_H'}
Pain-Alcohol_Use (syn)	Physical_Activity	0.044954035108532235	0.1042362723734751	43.127055568011315	Multimorbidity_1	['Pain', 'Alcohol_Use']	{'Alcohol_Use', 'Pain'}
Sleep-Pain (syn)	MMSE_Spell	0.008057583794896088	0.01869033832953003	43.11095739859032	Multimorbidity_1	['Sleep', 'Pain']	{'Pain', 'Sleep'}
WHR_Obesity-MAP_NormalElevated_vs_H (syn)	Pain	0.002520971355345591	0.00584905955617504	43.100456255127725	Multimorbidity_1	['WHR_Obesity', 'MAP_NormalElevated_vs_H']	{'WHR_Obesity', 'MAP_NormalElevated_vs_H'}
Health_vs_Peers-BMI (syn)	functionality_state	0.029003858847622375	0.06734772926771226	43.06583037466618	Multimorbidity_1	['Health_vs_Peers', 'BMI']	{'Health_vs_Peers', 'BMI'}
Anxiety-Memory_Problems (syn)	BMI	0.0035035245482775345	0.00814944625034338	42.99095227641894	Multimorbidity_1	['Anxiety', 'Memory_Problems']	{'Memory_Problems', 'Anxiety'}
Anxiety-Memory_Complaints (syn)	BMI	0.0035035245482775345	0.00814944625034338	42.99095227641894	Multimorbidity_1	['Anxiety', 'Memory_Complaints']	{'Memory_Complaints', 'Anxiety'}
Pain-grip_category (syn)	Hearing	0.005969712506861325	0.013898874757908825	42.951048993836004	Multimorbidity_1	['Pain', 'grip_category']	{'Pain', 'grip_category'}
Anxiety-BMI (syn)	Hearing	0.006250603179922458	0.014560382913830092	42.92883790841353	Multimorbidity_1	['Anxiety', 'BMI']	{'BMI', 'Anxiety'}
Sleep-WHR_Obesity (syn)	MAP_NormalElevated_vs_H	0.0009244760374074221	0.0021588733835888364	42.82215179616533	Multimorbidity_1	['Sleep', 'WHR_Obesity']	{'WHR_Obesity', 'Sleep'}
Sleep-BMI (syn)	Pain	0.033314668100705415	0.07782614204301525	42.8065264783292	Multimorbidity_1	['Sleep', 'BMI']	{'Sleep', 'BMI'}
Depression-Health_vs_Peers (syn)	functionality_state	0.027250537415547303	0.06381596399822861	42.70175628202328	Multimorbidity_1	['Depression', 'Health_vs_Peers']	{'Health_vs_Peers', 'Depression'}
Anxiety-Sleep (syn)	MAP_NormalElevated_vs_H	0.0003964379178611333	0.0009284896119649403	42.69707627877077	Multimorbidity_1	['Anxiety', 'Sleep']	{'Sleep', 'Anxiety'}
BMI-Alcohol_Use (syn)	functionality_state	0.04561016411549425	0.10736082304054655	42.483061161210394	Multimorbidity_1	['BMI', 'Alcohol_Use']	{'Alcohol_Use', 'BMI'}
Sleep-Hearing (syn)	BMI	0.0060460902323083545	0.014247368308003272	42.436540570878925	Multimorbidity_1	['Sleep', 'Hearing']	{'Hearing', 'Sleep'}
Depression-BMI (syn)	Health_vs_Peers	0.01742193388953981	0.041067036493086156	42.423158273114936	Multimorbidity_1	['Depression', 'BMI']	{'BMI', 'Depression'}
Hearing-grip_category (syn)	Alcohol_Use	0.01303627287110243	0.030805573692282658	42.31790325128159	Multimorbidity_1	['Hearing', 'grip_category']	{'Hearing', 'grip_category'}
Depression-grip_category (syn)	MMSE_Spell	0.006040493338483487	0.014304088627119746	42.22913808735114	Multimorbidity_1	['Depression', 'grip_category']	{'grip_category', 'Depression'}
Depression-Hearing (syn)	BMI	0.0059540932820853504	0.014155371357780272	42.06243080166723	Multimorbidity_1	['Depression', 'Hearing']	{'Hearing', 'Depression'}
MMSE_Spell-functionality_state (syn)	Memory_Complaints	0.0069350906325220795	0.016533920885475797	41.944622092719705	Multimorbidity_1	['MMSE_Spell', 'functionality_state']	{'MMSE_Spell', 'functionality_state'}
MMSE_Spell-functionality_state (syn)	Memory_Problems	0.006935090632522149	0.016533920885476013	41.944622092719584	Multimorbidity_1	['MMSE_Spell', 'functionality_state']	{'MMSE_Spell', 'functionality_state'}
Depression-grip_category (syn)	Physical_Activity	0.03203066580983488	0.07639774075173782	41.92619506108402	Multimorbidity_1	['Depression', 'grip_category']	{'grip_category', 'Depression'}
Memory_Complaints-functionality_state (syn)	Hearing	0.01359611246110939	0.032445835686894735	41.90402920212354	Multimorbidity_1	['Memory_Complaints', 'functionality_state']	{'functionality_state', 'Memory_Complaints'}
Memory_Problems-functionality_state (syn)	Hearing	0.01359611246110939	0.032445835686894735	41.90402920212354	Multimorbidity_1	['Memory_Problems', 'functionality_state']	{'Memory_Problems', 'functionality_state'}
Health_vs_Peers-Physical_Activity (syn)	BMI	0.01606270815587406	0.03833430884733023	41.90165060714988	Multimorbidity_1	['Health_vs_Peers', 'Physical_Activity']	{'Physical_Activity', 'Health_vs_Peers'}
Anxiety-Health_vs_Peers (syn)	grip_category	0.005233419700413293	0.012520450728606181	41.798972048635626	Multimorbidity_1	['Anxiety', 'Health_vs_Peers']	{'Health_vs_Peers', 'Anxiety'}
Anxiety-Sleep (syn)	functionality_state	0.017640763684307222	0.04228912712545964	41.71465547626974	Multimorbidity_1	['Anxiety', 'Sleep']	{'Sleep', 'Anxiety'}
Anxiety-MAP_NormalElevated_vs_H (syn)	Physical_Activity	0.002006558147966367	0.004811071795971387	41.707092162843715	Multimorbidity_1	['Anxiety', 'MAP_NormalElevated_vs_H']	{'Anxiety', 'MAP_NormalElevated_vs_H'}
Depression-BMI (syn)	Hearing	0.005900194530726836	0.01420997426463447	41.52150046753522	Multimorbidity_1	['Depression', 'BMI']	{'BMI', 'Depression'}
Alcohol_Use-MAP_NormalElevated_vs_H (syn)	Health_vs_Peers	0.005507502409253903	0.01330245844258264	41.40213955958531	Multimorbidity_1	['Alcohol_Use', 'MAP_NormalElevated_vs_H']	{'Alcohol_Use', 'MAP_NormalElevated_vs_H'}
Physical_Activity-BMI (syn)	Health_vs_Peers	0.016297395997552987	0.03937110575955925	41.39430600979755	Multimorbidity_1	['Physical_Activity', 'BMI']	{'Physical_Activity', 'BMI'}
Pain-Health_vs_Peers (syn)	General_Health	0.11763470401138984	0.2844797063681142	41.35082446238593	Multimorbidity_1	['Pain', 'Health_vs_Peers']	{'Pain', 'Health_vs_Peers'}
Alcohol_Use-grip_category (syn)	Pain	0.013405664835481829	0.032429121865717926	41.338352888468044	Multimorbidity_1	['Alcohol_Use', 'grip_category']	{'Alcohol_Use', 'grip_category'}
Depression-Sleep (syn)	Pain	0.03134131165307733	0.07584201216568526	41.32447275345065	Multimorbidity_1	['Depression', 'Sleep']	{'Sleep', 'Depression'}
General_Health-Memory_Problems (syn)	MMSE_Spell	0.006675301204971119	0.016237370169771014	41.11072873979602	Multimorbidity_1	['General_Health', 'Memory_Problems']	{'General_Health', 'Memory_Problems'}
General_Health-Memory_Complaints (syn)	MMSE_Spell	0.006675301204971119	0.016237370169771014	41.11072873979602	Multimorbidity_1	['General_Health', 'Memory_Complaints']	{'General_Health', 'Memory_Complaints'}
MMSE_Spell-grip_category (syn)	General_Health	0.007531859259523098	0.018327111003942548	41.09681693913916	Multimorbidity_1	['MMSE_Spell', 'grip_category']	{'MMSE_Spell', 'grip_category'}
Hearing-Alcohol_Use (syn)	grip_category	0.012169693156903952	0.02964467773187729	41.051865252081086	Multimorbidity_1	['Hearing', 'Alcohol_Use']	{'Hearing', 'Alcohol_Use'}
Anxiety-General_Health (syn)	WHR_Obesity	7.631737882527618e-05	0.00018602583935140547	41.02514956597592	Multimorbidity_1	['Anxiety', 'General_Health']	{'General_Health', 'Anxiety'}
MMSE_Spell-BMI (syn)	grip_category	0.008691215962453631	0.021220950313329982	40.95582824579834	Multimorbidity_1	['MMSE_Spell', 'BMI']	{'MMSE_Spell', 'BMI'}
Depression-Physical_Activity (syn)	General_Health	0.05965057858225345	0.14629042638747075	40.77544925890127	Multimorbidity_1	['Depression', 'Physical_Activity']	{'Physical_Activity', 'Depression'}
Sleep-Pain (syn)	WHR_Obesity	0.0026630990102738438	0.006531594944736265	40.7725683053877	Multimorbidity_1	['Sleep', 'Pain']	{'Pain', 'Sleep'}
Depression-Physical_Activity (syn)	Health_vs_Peers	0.014795442737605111	0.03634511947663317	40.70819672808429	Multimorbidity_1	['Depression', 'Physical_Activity']	{'Physical_Activity', 'Depression'}
Anxiety-Memory_Problems (syn)	Alcohol_Use	0.00025590385942411605	0.0006298630797134227	40.62849016972832	Multimorbidity_1	['Anxiety', 'Memory_Problems']	{'Memory_Problems', 'Anxiety'}
Anxiety-Memory_Complaints (syn)	Alcohol_Use	0.00025590385942411605	0.0006298630797134227	40.62849016972832	Multimorbidity_1	['Anxiety', 'Memory_Complaints']	{'Memory_Complaints', 'Anxiety'}
Sleep-Alcohol_Use (syn)	General_Health	0.022693974750726147	0.05589830013831469	40.598684923463146	Multimorbidity_1	['Sleep', 'Alcohol_Use']	{'Alcohol_Use', 'Sleep'}
Health_vs_Peers-Alcohol_Use (syn)	MAP_NormalElevated_vs_H	0.003618316481718413	0.00891640215803556	40.58045406192839	Multimorbidity_1	['Health_vs_Peers', 'Alcohol_Use']	{'Alcohol_Use', 'Health_vs_Peers'}
Depression-Alcohol_Use (syn)	MAP_NormalElevated_vs_H	0.0026818850394219437	0.006612999481629484	40.554744437407855	Multimorbidity_1	['Depression', 'Alcohol_Use']	{'Alcohol_Use', 'Depression'}
Health_vs_Peers-grip_category (syn)	Anxiety	0.004259530876354957	0.01051714072720681	40.50084511407144	Multimorbidity_1	['Health_vs_Peers', 'grip_category']	{'grip_category', 'Health_vs_Peers'}
Sleep-functionality_state (syn)	Memory_Complaints	0.004300066204542215	0.010655618497887528	40.35491891338547	Multimorbidity_1	['Sleep', 'functionality_state']	{'Sleep', 'functionality_state'}
Sleep-functionality_state (syn)	Memory_Problems	0.004300066204542254	0.010655618497887688	40.35491891338523	Multimorbidity_1	['Sleep', 'functionality_state']	{'Sleep', 'functionality_state'}
Alcohol_Use-functionality_state (syn)	WHR_Obesity	4.459529068724286e-05	0.00011055903918287867	40.33617786192642	Multimorbidity_1	['Alcohol_Use', 'functionality_state']	{'Alcohol_Use', 'functionality_state'}
MMSE_Spell-MAP_NormalElevated_vs_H (syn)	Anxiety	0.00019415309662765385	0.00048183218068004587	40.2947549816268	Multimorbidity_1	['MMSE_Spell', 'MAP_NormalElevated_vs_H']	{'MMSE_Spell', 'MAP_NormalElevated_vs_H'}
Health_vs_Peers-Physical_Activity (syn)	Pain	0.039556949218098145	0.09822958532160679	40.26989332041608	Multimorbidity_1	['Health_vs_Peers', 'Physical_Activity']	{'Physical_Activity', 'Health_vs_Peers'}
Sleep-Memory_Problems (syn)	Health_vs_Peers	0.004422051761944633	0.011008230404997165	40.1704143105258	Multimorbidity_1	['Sleep', 'Memory_Problems']	{'Memory_Problems', 'Sleep'}
Sleep-Memory_Complaints (syn)	Health_vs_Peers	0.004422051761944633	0.011008230404997165	40.1704143105258	Multimorbidity_1	['Sleep', 'Memory_Complaints']	{'Sleep', 'Memory_Complaints'}
Physical_Activity-grip_category (syn)	Sleep	0.007351717385226099	0.018367250521782154	40.02622698758056	Multimorbidity_1	['Physical_Activity', 'grip_category']	{'Physical_Activity', 'grip_category'}
BMI-MAP_NormalElevated_vs_H (syn)	grip_category	0.007586846940645926	0.018978649822479283	39.97569380125069	Multimorbidity_1	['BMI', 'MAP_NormalElevated_vs_H']	{'BMI', 'MAP_NormalElevated_vs_H'}
Depression-Memory_Problems (syn)	MMSE_Spell	0.0063411184463676015	0.015903187411167495	39.873254854022264	Multimorbidity_1	['Depression', 'Memory_Problems']	{'Memory_Problems', 'Depression'}
Depression-Memory_Complaints (syn)	MMSE_Spell	0.0063411184463676015	0.015903187411167495	39.873254854022264	Multimorbidity_1	['Depression', 'Memory_Complaints']	{'Memory_Complaints', 'Depression'}
Depression-Alcohol_Use (syn)	grip_category	0.011562307449240562	0.0290372920242139	39.81882139560008	Multimorbidity_1	['Depression', 'Alcohol_Use']	{'Alcohol_Use', 'Depression'}
Health_vs_Peers-grip_category (syn)	functionality_state	0.036260392266159666	0.09123020140494481	39.74603991633225	Multimorbidity_1	['Health_vs_Peers', 'grip_category']	{'grip_category', 'Health_vs_Peers'}
Sleep-BMI (syn)	functionality_state	0.025288921398051983	0.06363279181814188	39.74196428521629	Multimorbidity_1	['Sleep', 'BMI']	{'Sleep', 'BMI'}
Pain-grip_category (syn)	Physical_Activity	0.039083650821346815	0.09836588808628968	39.73293138680494	Multimorbidity_1	['Pain', 'grip_category']	{'Pain', 'grip_category'}
Pain-grip_category (syn)	WHR_Obesity	0.0025499403765492402	0.0064184363110116605	39.72837390587621	Multimorbidity_1	['Pain', 'grip_category']	{'Pain', 'grip_category'}
BMI-functionality_state (syn)	Memory_Complaints	0.004101607292178979	0.010326495373777642	39.71925753817994	Multimorbidity_1	['BMI', 'functionality_state']	{'functionality_state', 'BMI'}
BMI-functionality_state (syn)	Memory_Problems	0.00410160729217893	0.010326495373777552	39.71925753817981	Multimorbidity_1	['BMI', 'functionality_state']	{'functionality_state', 'BMI'}
MMSE_Spell-grip_category (syn)	Hearing	0.003319880908913213	0.008369829809657113	39.66485561131402	Multimorbidity_1	['MMSE_Spell', 'grip_category']	{'MMSE_Spell', 'grip_category'}
Health_vs_Peers-grip_category (syn)	MAP_NormalElevated_vs_H	0.0034739914495753215	0.008772077125892473	39.602837500381376	Multimorbidity_1	['Health_vs_Peers', 'grip_category']	{'grip_category', 'Health_vs_Peers'}
Sleep-functionality_state (syn)	Depression	0.02437871923513647	0.06156028223174559	39.60137665282629	Multimorbidity_1	['Sleep', 'functionality_state']	{'Sleep', 'functionality_state'}
Sleep-MMSE_Spell (syn)	functionality_state	0.021891112400667854	0.05533131811572291	39.56369222017014	Multimorbidity_1	['Sleep', 'MMSE_Spell']	{'MMSE_Spell', 'Sleep'}
Anxiety-Hearing (syn)	BMI	0.005467222967823662	0.013822500336950054	39.553068074151405	Multimorbidity_1	['Anxiety', 'Hearing']	{'Hearing', 'Anxiety'}
Hearing-Health_vs_Peers (syn)	Physical_Activity	0.008986441741364454	0.0227357690469415	39.525567500314416	Multimorbidity_1	['Hearing', 'Health_vs_Peers']	{'Hearing', 'Health_vs_Peers'}
MMSE_Spell-Alcohol_Use (syn)	Hearing	0.0033942312382057656	0.008592509798417369	39.502209690013274	Multimorbidity_1	['MMSE_Spell', 'Alcohol_Use']	{'Alcohol_Use', 'MMSE_Spell'}
BMI-functionality_state (syn)	Hearing	0.011717321849902427	0.02977178767611033	39.357132253447844	Multimorbidity_1	['BMI', 'functionality_state']	{'functionality_state', 'BMI'}
Sleep-Pain (syn)	Depression	0.026631740369162323	0.06790009104242739	39.22195089918432	Multimorbidity_1	['Sleep', 'Pain']	{'Pain', 'Sleep'}
Depression-Pain (syn)	Hearing	0.005086166219380389	0.01301532847042789	39.07827782400314	Multimorbidity_1	['Depression', 'Pain']	{'Pain', 'Depression'}
BMI-Alcohol_Use (syn)	MAP_NormalElevated_vs_H	0.002423384718684906	0.006210297113467813	39.022041528890625	Multimorbidity_1	['BMI', 'Alcohol_Use']	{'Alcohol_Use', 'BMI'}
Anxiety-Physical_Activity (syn)	General_Health	0.049569641506556295	0.12724870236908567	38.95492887839377	Multimorbidity_1	['Anxiety', 'Physical_Activity']	{'Physical_Activity', 'Anxiety'}
MMSE_Spell-BMI (syn)	Physical_Activity	0.017581443347163498	0.04523249233192255	38.86905726562298	Multimorbidity_1	['MMSE_Spell', 'BMI']	{'MMSE_Spell', 'BMI'}
MMSE_Spell-Pain (syn)	Hearing	0.004967320645385066	0.012896482896432568	38.516862971679885	Multimorbidity_1	['MMSE_Spell', 'Pain']	{'Pain', 'MMSE_Spell'}
Anxiety-Memory_Complaints (syn)	Physical_Activity	0.0020748845209313297	0.005391480987573547	38.484500375937294	Multimorbidity_1	['Anxiety', 'Memory_Complaints']	{'Memory_Complaints', 'Anxiety'}
Anxiety-Memory_Problems (syn)	Physical_Activity	0.0020748845209313297	0.005391480987573547	38.484500375937294	Multimorbidity_1	['Anxiety', 'Memory_Problems']	{'Memory_Problems', 'Anxiety'}
Physical_Activity-BMI (syn)	Anxiety	0.002692037665174626	0.007007260643616293	38.417832618044656	Multimorbidity_1	['Physical_Activity', 'BMI']	{'Physical_Activity', 'BMI'}
Health_vs_Peers-functionality_state (syn)	Memory_Complaints	0.003915668200391071	0.010219562206816198	38.3154201828667	Multimorbidity_1	['Health_vs_Peers', 'functionality_state']	{'Health_vs_Peers', 'functionality_state'}
Health_vs_Peers-functionality_state (syn)	Memory_Problems	0.003915668200391071	0.010219562206816317	38.31542018286625	Multimorbidity_1	['Health_vs_Peers', 'functionality_state']	{'Health_vs_Peers', 'functionality_state'}
BMI-functionality_state (syn)	grip_category	0.03403323428180245	0.08889220686307034	38.285959458996544	Multimorbidity_1	['BMI', 'functionality_state']	{'functionality_state', 'BMI'}
Physical_Activity-Alcohol_Use (syn)	MAP_NormalElevated_vs_H	0.0023428334890705305	0.006133654552695138	38.19637165645538	Multimorbidity_1	['Physical_Activity', 'Alcohol_Use']	{'Alcohol_Use', 'Physical_Activity'}
Physical_Activity-Memory_Complaints (syn)	Sleep	0.006803420484679288	0.017818953621235343	38.18080808387908	Multimorbidity_1	['Physical_Activity', 'Memory_Complaints']	{'Physical_Activity', 'Memory_Complaints'}
Physical_Activity-Memory_Problems (syn)	Sleep	0.006803420484679288	0.017818953621235343	38.18080808387908	Multimorbidity_1	['Physical_Activity', 'Memory_Problems']	{'Memory_Problems', 'Physical_Activity'}
Hearing-grip_category (syn)	BMI	0.007130739527614996	0.01867889899193323	38.17537388415943	Multimorbidity_1	['Hearing', 'grip_category']	{'Hearing', 'grip_category'}
Depression-Pain (syn)	Sleep	0.02712091590019652	0.07122003388866276	38.0804591340047	Multimorbidity_1	['Depression', 'Pain']	{'Pain', 'Depression'}
MMSE_Spell-Memory_Complaints (syn)	Sleep	0.004334609556950909	0.011388615564104594	38.06089978673987	Multimorbidity_1	['MMSE_Spell', 'Memory_Complaints']	{'MMSE_Spell', 'Memory_Complaints'}
MMSE_Spell-Memory_Problems (syn)	Sleep	0.004334609556950909	0.011388615564104594	38.06089978673987	Multimorbidity_1	['MMSE_Spell', 'Memory_Problems']	{'Memory_Problems', 'MMSE_Spell'}
BMI-Alcohol_Use (syn)	grip_category	0.010677056115158139	0.02815204069013147	37.92640197092681	Multimorbidity_1	['BMI', 'Alcohol_Use']	{'Alcohol_Use', 'BMI'}
Sleep-Health_vs_Peers (syn)	Pain	0.031763658511390916	0.08396279885574984	37.8306332617159	Multimorbidity_1	['Sleep', 'Health_vs_Peers']	{'Health_vs_Peers', 'Sleep'}
General_Health-WHR_Obesity (syn)	BMI	0.020397966165789854	0.05396213043490558	37.800520478701046	Multimorbidity_1	['General_Health', 'WHR_Obesity']	{'General_Health', 'WHR_Obesity'}
MMSE_Spell-Physical_Activity (syn)	Sleep	0.006689423862608154	0.017704956999164207	37.782773846465375	Multimorbidity_1	['MMSE_Spell', 'Physical_Activity']	{'Physical_Activity', 'MMSE_Spell'}
Anxiety-Pain (syn)	Sleep	0.03108064347029143	0.08241519127134816	37.71227487413075	Multimorbidity_1	['Anxiety', 'Pain']	{'Pain', 'Anxiety'}
Anxiety-Health_vs_Peers (syn)	Pain	0.031402319249024147	0.08349561659897997	37.60954230668892	Multimorbidity_1	['Anxiety', 'Health_vs_Peers']	{'Health_vs_Peers', 'Anxiety'}
grip_category-MAP_NormalElevated_vs_H (syn)	Sleep	0.004491202213065201	0.011942931533683825	37.605525916298035	Multimorbidity_1	['grip_category', 'MAP_NormalElevated_vs_H']	{'grip_category', 'MAP_NormalElevated_vs_H'}
Physical_Activity-BMI (syn)	Sleep	0.006617530526914694	0.017633063663470745	37.529102447601296	Multimorbidity_1	['Physical_Activity', 'BMI']	{'Physical_Activity', 'BMI'}
Anxiety-Physical_Activity (syn)	Pain	0.03517425484809136	0.0938468909516	37.480468976038765	Multimorbidity_1	['Anxiety', 'Physical_Activity']	{'Physical_Activity', 'Anxiety'}
Hearing-Health_vs_Peers (syn)	functionality_state	0.021552147593030577	0.05752551789080238	37.46536908010436	Multimorbidity_1	['Hearing', 'Health_vs_Peers']	{'Hearing', 'Health_vs_Peers'}
Health_vs_Peers-BMI (syn)	Physical_Activity	0.008883730989268155	0.023716055989324684	37.458719920660464	Multimorbidity_1	['Health_vs_Peers', 'BMI']	{'Health_vs_Peers', 'BMI'}
Hearing-WHR_Obesity (syn)	MAP_NormalElevated_vs_H	0.0007347935012212794	0.001969190847402694	37.31448895318861	Multimorbidity_1	['Hearing', 'WHR_Obesity']	{'Hearing', 'WHR_Obesity'}
MMSE_Spell-Hearing (syn)	Pain	0.006512939305584702	0.01745576930479136	37.311098650902736	Multimorbidity_1	['MMSE_Spell', 'Hearing']	{'Hearing', 'MMSE_Spell'}
MMSE_Spell-BMI (syn)	Sleep	0.004194014020733966	0.011248020027887651	37.286686993227114	Multimorbidity_1	['MMSE_Spell', 'BMI']	{'MMSE_Spell', 'BMI'}
Alcohol_Use-grip_category (syn)	General_Health	0.01058443316908011	0.02844222414346615	37.21380267482212	Multimorbidity_1	['Alcohol_Use', 'grip_category']	{'Alcohol_Use', 'grip_category'}
Sleep-General_Health (syn)	Anxiety	0.03306386405190098	0.08896242992507213	37.166098182961896	Multimorbidity_1	['Sleep', 'General_Health']	{'General_Health', 'Sleep'}
General_Health-Alcohol_Use (syn)	grip_category	0.01032099539098814	0.027795979965961472	37.13125208619042	Multimorbidity_1	['General_Health', 'Alcohol_Use']	{'General_Health', 'Alcohol_Use'}
MMSE_Spell-Memory_Complaints (syn)	Depression	0.004411843771076514	0.011881912149929586	37.13075568483023	Multimorbidity_1	['MMSE_Spell', 'Memory_Complaints']	{'MMSE_Spell', 'Memory_Complaints'}
MMSE_Spell-Memory_Problems (syn)	Depression	0.004411843771076514	0.011881912149929586	37.13075568483023	Multimorbidity_1	['MMSE_Spell', 'Memory_Problems']	{'Memory_Problems', 'MMSE_Spell'}
WHR_Obesity-MAP_NormalElevated_vs_H (syn)	grip_category	0.002074310978100754	0.005588955720240325	37.11446434597192	Multimorbidity_1	['WHR_Obesity', 'MAP_NormalElevated_vs_H']	{'WHR_Obesity', 'MAP_NormalElevated_vs_H'}
Alcohol_Use-WHR_Obesity (syn)	MAP_NormalElevated_vs_H	0.002229000648759101	0.006010049624834504	37.08789091438625	Multimorbidity_1	['Alcohol_Use', 'WHR_Obesity']	{'WHR_Obesity', 'Alcohol_Use'}
Hearing-Memory_Complaints (syn)	Sleep	0.0015393570792986526	0.004165553575818524	36.954441979447395	Multimorbidity_1	['Hearing', 'Memory_Complaints']	{'Hearing', 'Memory_Complaints'}
Hearing-Memory_Problems (syn)	Sleep	0.0015393570792986526	0.004165553575818524	36.954441979447395	Multimorbidity_1	['Hearing', 'Memory_Problems']	{'Hearing', 'Memory_Problems'}
MMSE_Spell-BMI (syn)	MAP_NormalElevated_vs_H	0.0010059243988843238	0.0027240840134908017	36.927069572838654	Multimorbidity_1	['MMSE_Spell', 'BMI']	{'MMSE_Spell', 'BMI'}
Hearing-grip_category (syn)	Anxiety	0.0013222500552371114	0.003584262644430602	36.89043427918672	Multimorbidity_1	['Hearing', 'grip_category']	{'Hearing', 'grip_category'}
Health_vs_Peers-BMI (syn)	Sleep	0.0037934350781300987	0.010341851470248393	36.6804250577676	Multimorbidity_1	['Health_vs_Peers', 'BMI']	{'Health_vs_Peers', 'BMI'}
Sleep-grip_category (syn)	functionality_state	0.03176920097500344	0.08673901011378861	36.62619729384391	Multimorbidity_1	['Sleep', 'grip_category']	{'grip_category', 'Sleep'}
Anxiety-Sleep (syn)	BMI	0.0026834784724785806	0.007329400174544426	36.61252501669249	Multimorbidity_1	['Anxiety', 'Sleep']	{'Sleep', 'Anxiety'}
MMSE_Spell-Alcohol_Use (syn)	Anxiety	0.00020046799052137704	0.0005492347759112426	36.49950791786226	Multimorbidity_1	['MMSE_Spell', 'Alcohol_Use']	{'Alcohol_Use', 'MMSE_Spell'}
Hearing-BMI (syn)	Depression	0.002050130463393165	0.005620341896390171	36.476970639631745	Multimorbidity_1	['Hearing', 'BMI']	{'Hearing', 'BMI'}
Hearing-Health_vs_Peers (syn)	grip_category	0.0041725006507312605	0.011459531678924152	36.410743192979986	Multimorbidity_1	['Hearing', 'Health_vs_Peers']	{'Hearing', 'Health_vs_Peers'}
Alcohol_Use-grip_category (syn)	Anxiety	0.0012932398919455444	0.003555252481139035	36.37547259459939	Multimorbidity_1	['Alcohol_Use', 'grip_category']	{'Alcohol_Use', 'grip_category'}
Sleep-Health_vs_Peers (syn)	functionality_state	0.020664094481785755	0.056809780810883614	36.37418449223611	Multimorbidity_1	['Sleep', 'Health_vs_Peers']	{'Health_vs_Peers', 'Sleep'}
Health_vs_Peers-functionality_state (syn)	General_Health	0.08988272909801467	0.2479143486055255	36.255557455060256	Multimorbidity_1	['Health_vs_Peers', 'functionality_state']	{'Health_vs_Peers', 'functionality_state'}
BMI-grip_category (syn)	Depression	0.00494077438406257	0.013653352971541825	36.18726033349321	Multimorbidity_1	['BMI', 'grip_category']	{'grip_category', 'BMI'}
Physical_Activity-Alcohol_Use (syn)	BMI	0.008625465974972747	0.023843464842613647	36.17538823282552	Multimorbidity_1	['Physical_Activity', 'Alcohol_Use']	{'Alcohol_Use', 'Physical_Activity'}
BMI-MAP_NormalElevated_vs_H (syn)	Sleep	0.0020009497054103726	0.005536366132585589	36.141932406408436	Multimorbidity_1	['BMI', 'MAP_NormalElevated_vs_H']	{'BMI', 'MAP_NormalElevated_vs_H'}
Depression-Hearing (syn)	functionality_state	0.01804551204900135	0.04995689793270631	36.12216289592138	Multimorbidity_1	['Depression', 'Hearing']	{'Hearing', 'Depression'}
grip_category-MAP_NormalElevated_vs_H (syn)	Hearing	0.001987749416172628	0.005507378568070798	36.09247832892164	Multimorbidity_1	['grip_category', 'MAP_NormalElevated_vs_H']	{'grip_category', 'MAP_NormalElevated_vs_H'}
Physical_Activity-Alcohol_Use (syn)	MMSE_Spell	0.01615904456466149	0.04478635339744641	36.08028637933901	Multimorbidity_1	['Physical_Activity', 'Alcohol_Use']	{'Alcohol_Use', 'Physical_Activity'}
Pain-MAP_NormalElevated_vs_H (syn)	WHR_Obesity	0.002182360533412258	0.0060508564678746785	36.066969114188836	Multimorbidity_1	['Pain', 'MAP_NormalElevated_vs_H']	{'Pain', 'MAP_NormalElevated_vs_H'}
Hearing-grip_category (syn)	Sleep	0.0044379921269209685	0.012306739294849227	36.061478354208845	Multimorbidity_1	['Hearing', 'grip_category']	{'Hearing', 'grip_category'}
MMSE_Spell-grip_category (syn)	Physical_Activity	0.024855108792410523	0.0692393449573836	35.897377145478046	Multimorbidity_1	['MMSE_Spell', 'grip_category']	{'MMSE_Spell', 'grip_category'}
MMSE_Spell-grip_category (syn)	functionality_state	0.030785984321989767	0.08588338730807228	35.84626234123413	Multimorbidity_1	['MMSE_Spell', 'grip_category']	{'MMSE_Spell', 'grip_category'}
Physical_Activity-Memory_Problems (syn)	Anxiety	0.005854074914899808	0.01634525170240936	35.8151408218259	Multimorbidity_1	['Physical_Activity', 'Memory_Problems']	{'Memory_Problems', 'Physical_Activity'}
Physical_Activity-Memory_Complaints (syn)	Anxiety	0.005854074914899808	0.01634525170240936	35.8151408218259	Multimorbidity_1	['Physical_Activity', 'Memory_Complaints']	{'Physical_Activity', 'Memory_Complaints'}
Pain-functionality_state (syn)	Memory_Complaints	0.0033108475538730668	0.009245156469016807	35.81169842791384	Multimorbidity_1	['Pain', 'functionality_state']	{'Pain', 'functionality_state'}
Pain-functionality_state (syn)	Memory_Problems	0.003310847553873087	0.009245156469016946	35.81169842791353	Multimorbidity_1	['Pain', 'functionality_state']	{'Pain', 'functionality_state'}
Sleep-MAP_NormalElevated_vs_H (syn)	BMI	0.0018408653938575342	0.005151571553274207	35.734054643723766	Multimorbidity_1	['Sleep', 'MAP_NormalElevated_vs_H']	{'Sleep', 'MAP_NormalElevated_vs_H'}
Anxiety-Sleep (syn)	Physical_Activity	0.005726090435741015	0.016025823937535967	35.73039650291718	Multimorbidity_1	['Anxiety', 'Sleep']	{'Sleep', 'Anxiety'}
BMI-grip_category (syn)	Physical_Activity	0.02443962678714998	0.0686809022194235	35.58431237415845	Multimorbidity_1	['BMI', 'grip_category']	{'grip_category', 'BMI'}
Anxiety-functionality_state (syn)	Memory_Complaints	0.005932365917634556	0.01669334907691031	35.53730225314708	Multimorbidity_1	['Anxiety', 'functionality_state']	{'functionality_state', 'Anxiety'}
Anxiety-functionality_state (syn)	Memory_Problems	0.0059323659176345215	0.016693349076910387	35.53730225314671	Multimorbidity_1	['Anxiety', 'functionality_state']	{'functionality_state', 'Anxiety'}
Pain-Memory_Problems (syn)	MMSE_Spell	0.005798484255464077	0.016334898768513725	35.497521825117914	Multimorbidity_1	['Pain', 'Memory_Problems']	{'Memory_Problems', 'Pain'}
Pain-Memory_Complaints (syn)	MMSE_Spell	0.005798484255464077	0.016334898768513725	35.497521825117914	Multimorbidity_1	['Pain', 'Memory_Complaints']	{'Pain', 'Memory_Complaints'}
Anxiety-General_Health (syn)	Memory_Complaints	0.007024749157325292	0.019841965498721297	35.40349446620093	Multimorbidity_1	['Anxiety', 'General_Health']	{'General_Health', 'Anxiety'}
Anxiety-General_Health (syn)	Memory_Problems	0.0070247491573252035	0.019841965498721338	35.40349446620041	Multimorbidity_1	['Anxiety', 'General_Health']	{'General_Health', 'Anxiety'}
Hearing-BMI (syn)	functionality_state	0.021030224364541505	0.059452548850534304	35.37312490573313	Multimorbidity_1	['Hearing', 'BMI']	{'Hearing', 'BMI'}
Hearing-grip_category (syn)	MMSE_Spell	0.004549908220201036	0.01286325519547545	35.371359357011215	Multimorbidity_1	['Hearing', 'grip_category']	{'Hearing', 'grip_category'}
Depression-Alcohol_Use (syn)	Physical_Activity	0.028975811436089086	0.08193673410849162	35.363639704900244	Multimorbidity_1	['Depression', 'Alcohol_Use']	{'Alcohol_Use', 'Depression'}
WHR_Obesity-MAP_NormalElevated_vs_H (syn)	Physical_Activity	0.0007055587507983225	0.002001417961802958	35.252943875987135	Multimorbidity_1	['WHR_Obesity', 'MAP_NormalElevated_vs_H']	{'WHR_Obesity', 'MAP_NormalElevated_vs_H'}
MMSE_Spell-grip_category (syn)	Alcohol_Use	0.015788742383825837	0.04480423862038778	35.2393944635437	Multimorbidity_1	['MMSE_Spell', 'grip_category']	{'MMSE_Spell', 'grip_category'}
Alcohol_Use-Memory_Problems (syn)	Pain	0.01014328226045597	0.028944981139326132	35.043319640221796	Multimorbidity_1	['Alcohol_Use', 'Memory_Problems']	{'Memory_Problems', 'Alcohol_Use'}
Alcohol_Use-Memory_Complaints (syn)	Pain	0.01014328226045597	0.028944981139326132	35.043319640221796	Multimorbidity_1	['Alcohol_Use', 'Memory_Complaints']	{'Alcohol_Use', 'Memory_Complaints'}
Depression-Health_vs_Peers (syn)	Pain	0.0279209557594243	0.08011231373274263	34.8522648497827	Multimorbidity_1	['Depression', 'Health_vs_Peers']	{'Health_vs_Peers', 'Depression'}
General_Health-Physical_Activity (syn)	BMI	0.01090884087635919	0.03130553203694671	34.846367931024474	Multimorbidity_1	['General_Health', 'Physical_Activity']	{'General_Health', 'Physical_Activity'}
Hearing-General_Health (syn)	BMI	0.010893792576535104	0.031290483737122614	34.81503407891024	Multimorbidity_1	['Hearing', 'General_Health']	{'Hearing', 'General_Health'}
Health_vs_Peers-MAP_NormalElevated_vs_H (syn)	Alcohol_Use	0.004116301707301055	0.011830485587386686	34.79402157160594	Multimorbidity_1	['Health_vs_Peers', 'MAP_NormalElevated_vs_H']	{'Health_vs_Peers', 'MAP_NormalElevated_vs_H'}
Health_vs_Peers-MAP_NormalElevated_vs_H (syn)	Hearing	0.0005204701639566287	0.0014969907483555114	34.76776089153394	Multimorbidity_1	['Health_vs_Peers', 'MAP_NormalElevated_vs_H']	{'Health_vs_Peers', 'MAP_NormalElevated_vs_H'}
Sleep-MAP_NormalElevated_vs_H (syn)	MMSE_Spell	0.0037238899411375487	0.010710794195919192	34.76763602232549	Multimorbidity_1	['Sleep', 'MAP_NormalElevated_vs_H']	{'Sleep', 'MAP_NormalElevated_vs_H'}
Health_vs_Peers-Physical_Activity (syn)	Sleep	0.005839294272102339	0.016854827408658395	34.644639962926405	Multimorbidity_1	['Health_vs_Peers', 'Physical_Activity']	{'Physical_Activity', 'Health_vs_Peers'}
Anxiety-WHR_Obesity (syn)	Physical_Activity	0.0014842800644642503	0.004288793712469271	34.608334277044925	Multimorbidity_1	['Anxiety', 'WHR_Obesity']	{'WHR_Obesity', 'Anxiety'}
MMSE_Spell-Alcohol_Use (syn)	Physical_Activity	0.0280155148653023	0.08097643753770481	34.597119504371285	Multimorbidity_1	['MMSE_Spell', 'Alcohol_Use']	{'Alcohol_Use', 'MMSE_Spell'}
Physical_Activity-BMI (syn)	Pain	0.03103326887010008	0.08970590497360871	34.59445493496778	Multimorbidity_1	['Physical_Activity', 'BMI']	{'Physical_Activity', 'BMI'}
Health_vs_Peers-BMI (syn)	Pain	0.027547869660017887	0.07964116700997372	34.58998743271552	Multimorbidity_1	['Health_vs_Peers', 'BMI']	{'Health_vs_Peers', 'BMI'}
Depression-MMSE_Spell (syn)	Memory_Complaints	0.005569906226664597	0.016116817242646683	34.55959165390347	Multimorbidity_1	['Depression', 'MMSE_Spell']	{'MMSE_Spell', 'Depression'}
Depression-MMSE_Spell (syn)	Memory_Problems	0.005569906226664513	0.016116817242646762	34.55959165390277	Multimorbidity_1	['Depression', 'MMSE_Spell']	{'MMSE_Spell', 'Depression'}
Memory_Problems-MAP_NormalElevated_vs_H (syn)	Physical_Activity	0.00161747025771039	0.004680333219274416	34.55886967725652	Multimorbidity_1	['Memory_Problems', 'MAP_NormalElevated_vs_H']	{'Memory_Problems', 'MAP_NormalElevated_vs_H'}
Memory_Complaints-MAP_NormalElevated_vs_H (syn)	Physical_Activity	0.00161747025771039	0.004680333219274416	34.55886967725652	Multimorbidity_1	['Memory_Complaints', 'MAP_NormalElevated_vs_H']	{'Memory_Complaints', 'MAP_NormalElevated_vs_H'}
Physical_Activity-MAP_NormalElevated_vs_H (syn)	Health_vs_Peers	0.007159330950593679	0.020764129614025923	34.479321231734346	Multimorbidity_1	['Physical_Activity', 'MAP_NormalElevated_vs_H']	{'Physical_Activity', 'MAP_NormalElevated_vs_H'}
Pain-functionality_state (syn)	BMI	0.02009869347645752	0.05840641577687792	34.41179056978573	Multimorbidity_1	['Pain', 'functionality_state']	{'Pain', 'functionality_state'}
Physical_Activity-Memory_Problems (syn)	Hearing	0.009888251718071773	0.028737974943857113	34.40831073654143	Multimorbidity_1	['Physical_Activity', 'Memory_Problems']	{'Memory_Problems', 'Physical_Activity'}
Physical_Activity-Memory_Complaints (syn)	Hearing	0.009888251718071773	0.028737974943857113	34.40831073654143	Multimorbidity_1	['Physical_Activity', 'Memory_Complaints']	{'Physical_Activity', 'Memory_Complaints'}
Health_vs_Peers-grip_category (syn)	Sleep	0.0038637050693581267	0.011253551485398415	34.333206493712844	Multimorbidity_1	['Health_vs_Peers', 'grip_category']	{'grip_category', 'Health_vs_Peers'}
Hearing-MAP_NormalElevated_vs_H (syn)	WHR_Obesity	0.0006227032396287076	0.0018220273603062392	34.17639346118524	Multimorbidity_1	['Hearing', 'MAP_NormalElevated_vs_H']	{'Hearing', 'MAP_NormalElevated_vs_H'}
Health_vs_Peers-grip_category (syn)	Alcohol_Use	0.009147602945908146	0.026783913190560643	34.15334749939379	Multimorbidity_1	['Health_vs_Peers', 'grip_category']	{'grip_category', 'Health_vs_Peers'}
Health_vs_Peers-Alcohol_Use (syn)	functionality_state	0.03202719454614354	0.09377785347119583	34.152194106235115	Multimorbidity_1	['Health_vs_Peers', 'Alcohol_Use']	{'Alcohol_Use', 'Health_vs_Peers'}
Anxiety-Hearing (syn)	Physical_Activity	0.0055907460594081075	0.01638851586321262	34.113803263648066	Multimorbidity_1	['Anxiety', 'Hearing']	{'Hearing', 'Anxiety'}
Sleep-Health_vs_Peers (syn)	grip_category	0.004093709433007903	0.012005725915620241	34.09797509771331	Multimorbidity_1	['Sleep', 'Health_vs_Peers']	{'Health_vs_Peers', 'Sleep'}
Anxiety-Memory_Complaints (syn)	Health_vs_Peers	0.0034733380443174476	0.01018838063044422	34.09116885502547	Multimorbidity_1	['Anxiety', 'Memory_Complaints']	{'Memory_Complaints', 'Anxiety'}
Anxiety-Memory_Problems (syn)	Health_vs_Peers	0.0034733380443174476	0.01018838063044422	34.09116885502547	Multimorbidity_1	['Anxiety', 'Memory_Problems']	{'Memory_Problems', 'Anxiety'}
grip_category-functionality_state (syn)	Sleep	0.01285126123403343	0.03777221745851593	34.02305212329029	Multimorbidity_1	['grip_category', 'functionality_state']	{'grip_category', 'functionality_state'}
Pain-Hearing (syn)	grip_category	0.005640543818825219	0.016588113822071975	34.003527340884105	Multimorbidity_1	['Pain', 'Hearing']	{'Hearing', 'Pain'}
BMI-MAP_NormalElevated_vs_H (syn)	MMSE_Spell	0.000949063623848042	0.002798525615621531	33.9129868438693	Multimorbidity_1	['BMI', 'MAP_NormalElevated_vs_H']	{'BMI', 'MAP_NormalElevated_vs_H'}
MMSE_Spell-Alcohol_Use (syn)	Depression	0.0020865336476161684	0.006165014950811797	33.84474594569179	Multimorbidity_1	['MMSE_Spell', 'Alcohol_Use']	{'Alcohol_Use', 'MMSE_Spell'}
General_Health-functionality_state (syn)	Pain	0.0863590196028245	0.2567590999010383	33.63425858561957	Multimorbidity_1	['General_Health', 'functionality_state']	{'General_Health', 'functionality_state'}
MMSE_Spell-Health_vs_Peers (syn)	MAP_NormalElevated_vs_H	0.0026847321774007816	0.007982817853717931	33.631384638826376	Multimorbidity_1	['MMSE_Spell', 'Health_vs_Peers']	{'MMSE_Spell', 'Health_vs_Peers'}
General_Health-Alcohol_Use (syn)	Physical_Activity	0.039590205598146605	0.11772234829143781	33.63015278979623	Multimorbidity_1	['General_Health', 'Alcohol_Use']	{'General_Health', 'Alcohol_Use'}
Physical_Activity-WHR_Obesity (syn)	BMI	0.016735113784659576	0.049843957932333025	33.57500984849311	Multimorbidity_1	['Physical_Activity', 'WHR_Obesity']	{'WHR_Obesity', 'Physical_Activity'}
Sleep-Health_vs_Peers (syn)	Depression	0.01879832958408593	0.05603238639958348	33.54904331582363	Multimorbidity_1	['Sleep', 'Health_vs_Peers']	{'Health_vs_Peers', 'Sleep'}
Anxiety-MMSE_Spell (syn)	Memory_Complaints	0.006238991410974373	0.018761457834429004	33.25429967134669	Multimorbidity_1	['Anxiety', 'MMSE_Spell']	{'MMSE_Spell', 'Anxiety'}
Anxiety-MMSE_Spell (syn)	Memory_Problems	0.006238991410974318	0.018761457834429084	33.25429967134626	Multimorbidity_1	['Anxiety', 'MMSE_Spell']	{'MMSE_Spell', 'Anxiety'}
Health_vs_Peers-WHR_Obesity (syn)	grip_category	0.0036053782986662578	0.010892409326859146	33.09991564286795	Multimorbidity_1	['Health_vs_Peers', 'WHR_Obesity']	{'WHR_Obesity', 'Health_vs_Peers'}
Physical_Activity-grip_category (syn)	MAP_NormalElevated_vs_H	0.001525402411358853	0.004623072475932435	32.99542499712147	Multimorbidity_1	['Physical_Activity', 'grip_category']	{'Physical_Activity', 'grip_category'}
BMI-Alcohol_Use (syn)	Pain	0.018344627082460985	0.05561110854025775	32.98734293199896	Multimorbidity_1	['BMI', 'Alcohol_Use']	{'Alcohol_Use', 'BMI'}
Anxiety-Sleep (syn)	Pain	0.021835849064237887	0.06633654957684579	32.91676941825673	Multimorbidity_1	['Anxiety', 'Sleep']	{'Sleep', 'Anxiety'}
BMI-Memory_Complaints (syn)	Anxiety	0.0051290846543319375	0.015620261441841494	32.83609991695032	Multimorbidity_1	['BMI', 'Memory_Complaints']	{'Memory_Complaints', 'BMI'}
BMI-Memory_Problems (syn)	Anxiety	0.0051290846543319375	0.015620261441841494	32.83609991695032	Multimorbidity_1	['BMI', 'Memory_Problems']	{'Memory_Problems', 'BMI'}
Hearing-Alcohol_Use (syn)	Pain	0.009178320740483113	0.02805290256648924	32.71790046940501	Multimorbidity_1	['Hearing', 'Alcohol_Use']	{'Hearing', 'Alcohol_Use'}
Health_vs_Peers-grip_category (syn)	Depression	0.010461800289276582	0.03216104256010573	32.52941900040876	Multimorbidity_1	['Health_vs_Peers', 'grip_category']	{'grip_category', 'Health_vs_Peers'}
Anxiety-Hearing (syn)	Memory_Complaints	0.009183367658432015	0.02824711397344158	32.510817448700685	Multimorbidity_1	['Anxiety', 'Hearing']	{'Hearing', 'Anxiety'}
Anxiety-Hearing (syn)	Memory_Problems	0.00918336765843199	0.02824711397344173	32.51081744870043	Multimorbidity_1	['Anxiety', 'Hearing']	{'Hearing', 'Anxiety'}
Anxiety-Sleep (syn)	Alcohol_Use	0.002701573564971411	0.008321377478706248	32.465461059596514	Multimorbidity_1	['Anxiety', 'Sleep']	{'Sleep', 'Anxiety'}
Anxiety-General_Health (syn)	Hearing	0.0014220810958327024	0.0043810497764611754	32.45982511938951	Multimorbidity_1	['Anxiety', 'General_Health']	{'General_Health', 'Anxiety'}
Health_vs_Peers-BMI (syn)	grip_category	0.005459259987183406	0.016851062869016754	32.39712550845139	Multimorbidity_1	['Health_vs_Peers', 'BMI']	{'Health_vs_Peers', 'BMI'}
Health_vs_Peers-Physical_Activity (syn)	MAP_NormalElevated_vs_H	0.0025891009990857846	0.008048251912609179	32.16973110681893	Multimorbidity_1	['Health_vs_Peers', 'Physical_Activity']	{'Physical_Activity', 'Health_vs_Peers'}
MMSE_Spell-WHR_Obesity (syn)	Pain	0.005087936882018039	0.01583846301767344	32.123930689111916	Multimorbidity_1	['MMSE_Spell', 'WHR_Obesity']	{'WHR_Obesity', 'MMSE_Spell'}
Depression-BMI (syn)	Memory_Complaints	0.003761607259504093	0.011734241267826007	32.056672209544594	Multimorbidity_1	['Depression', 'BMI']	{'BMI', 'Depression'}
Depression-BMI (syn)	Memory_Problems	0.003761607259503979	0.01173424126782585	32.056672209544054	Multimorbidity_1	['Depression', 'BMI']	{'BMI', 'Depression'}
Pain-Health_vs_Peers (syn)	Memory_Complaints	0.0024102768257184145	0.007520020408117037	32.05146655076607	Multimorbidity_1	['Pain', 'Health_vs_Peers']	{'Pain', 'Health_vs_Peers'}
Pain-Health_vs_Peers (syn)	Memory_Problems	0.002410276825718197	0.007520020408116939	32.0514665507636	Multimorbidity_1	['Pain', 'Health_vs_Peers']	{'Pain', 'Health_vs_Peers'}
Anxiety-Alcohol_Use (syn)	Pain	0.017692392730853573	0.0552094426435354	32.045954249322996	Multimorbidity_1	['Anxiety', 'Alcohol_Use']	{'Alcohol_Use', 'Anxiety'}
Health_vs_Peers-MAP_NormalElevated_vs_H (syn)	grip_category	0.003441776944582631	0.010758664927356524	31.990743905696657	Multimorbidity_1	['Health_vs_Peers', 'MAP_NormalElevated_vs_H']	{'Health_vs_Peers', 'MAP_NormalElevated_vs_H'}
MMSE_Spell-General_Health (syn)	Memory_Complaints	0.0066037348281313794	0.020644621998839777	31.987676153637047	Multimorbidity_1	['MMSE_Spell', 'General_Health']	{'General_Health', 'MMSE_Spell'}
MMSE_Spell-General_Health (syn)	Memory_Problems	0.006603734828131374	0.020644621998839936	31.987676153636773	Multimorbidity_1	['MMSE_Spell', 'General_Health']	{'General_Health', 'MMSE_Spell'}
Physical_Activity-grip_category (syn)	Hearing	0.004935925191600177	0.015430863345479412	31.987355996164624	Multimorbidity_1	['Physical_Activity', 'grip_category']	{'Physical_Activity', 'grip_category'}
Sleep-Memory_Problems (syn)	MMSE_Spell	0.0046823751019948595	0.01467564579483899	31.905751661310322	Multimorbidity_1	['Sleep', 'Memory_Problems']	{'Memory_Problems', 'Sleep'}
Sleep-Memory_Complaints (syn)	MMSE_Spell	0.0046823751019948595	0.01467564579483899	31.905751661310322	Multimorbidity_1	['Sleep', 'Memory_Complaints']	{'Sleep', 'Memory_Complaints'}
Depression-functionality_state (syn)	General_Health	0.0565100135558172	0.17817981434322624	31.715160195959374	Multimorbidity_1	['Depression', 'functionality_state']	{'functionality_state', 'Depression'}
Sleep-Alcohol_Use (syn)	Pain	0.02057213098773565	0.06507283150034356	31.61400927763077	Multimorbidity_1	['Sleep', 'Alcohol_Use']	{'Alcohol_Use', 'Sleep'}
Pain-Alcohol_Use (syn)	Memory_Complaints	0.002861270775482931	0.009055762770563419	31.596132186498437	Multimorbidity_1	['Pain', 'Alcohol_Use']	{'Alcohol_Use', 'Pain'}
Pain-Alcohol_Use (syn)	Memory_Problems	0.0028612707754829105	0.009055762770563438	31.596132186498142	Multimorbidity_1	['Pain', 'Alcohol_Use']	{'Alcohol_Use', 'Pain'}
Memory_Complaints-grip_category (syn)	General_Health	0.007213797267582197	0.022838567333710272	31.58603235560428	Multimorbidity_1	['Memory_Complaints', 'grip_category']	{'grip_category', 'Memory_Complaints'}
Memory_Problems-grip_category (syn)	General_Health	0.007213797267582197	0.022838567333710272	31.58603235560428	Multimorbidity_1	['Memory_Problems', 'grip_category']	{'Memory_Problems', 'grip_category'}
Pain-Health_vs_Peers (syn)	grip_category	0.0050241232906882835	0.015968176876468756	31.46334944530832	Multimorbidity_1	['Pain', 'Health_vs_Peers']	{'Pain', 'Health_vs_Peers'}
Health_vs_Peers-Alcohol_Use (syn)	grip_category	0.007974215190842755	0.02544919976581609	31.3338543617151	Multimorbidity_1	['Health_vs_Peers', 'Alcohol_Use']	{'Alcohol_Use', 'Health_vs_Peers'}
Sleep-Alcohol_Use (syn)	grip_category	0.0081209137836161	0.026008115914674224	31.224537026283173	Multimorbidity_1	['Sleep', 'Alcohol_Use']	{'Alcohol_Use', 'Sleep'}
Physical_Activity-BMI (syn)	grip_category	0.020618700900419493	0.06605924371031793	31.212438626812517	Multimorbidity_1	['Physical_Activity', 'BMI']	{'Physical_Activity', 'BMI'}
Health_vs_Peers-Physical_Activity (syn)	Depression	0.015223810401102168	0.04880004218024206	31.1963058246411	Multimorbidity_1	['Health_vs_Peers', 'Physical_Activity']	{'Physical_Activity', 'Health_vs_Peers'}
MMSE_Spell-Physical_Activity (syn)	Anxiety	0.002125347755811316	0.006864583848113272	30.961057550421895	Multimorbidity_1	['MMSE_Spell', 'Physical_Activity']	{'Physical_Activity', 'MMSE_Spell'}
Memory_Complaints-WHR_Obesity (syn)	Pain	0.0023891060294249384	0.007747852477218642	30.83571914217177	Multimorbidity_1	['Memory_Complaints', 'WHR_Obesity']	{'WHR_Obesity', 'Memory_Complaints'}
Memory_Problems-WHR_Obesity (syn)	Pain	0.0023891060294249384	0.007747852477218642	30.83571914217177	Multimorbidity_1	['Memory_Problems', 'WHR_Obesity']	{'Memory_Problems', 'WHR_Obesity'}
Sleep-BMI (syn)	General_Health	0.01474153497597688	0.04797649311803716	30.726578826234963	Multimorbidity_1	['Sleep', 'BMI']	{'Sleep', 'BMI'}
Depression-grip_category (syn)	functionality_state	0.02427725228478683	0.07924706142357199	30.634892762806693	Multimorbidity_1	['Depression', 'grip_category']	{'grip_category', 'Depression'}
General_Health-grip_category (syn)	Physical_Activity	0.03449717137879311	0.11262931407208432	30.628945637291586	Multimorbidity_1	['General_Health', 'grip_category']	{'General_Health', 'grip_category'}
Health_vs_Peers-functionality_state (syn)	MAP_NormalElevated_vs_H	0.0023977859221841493	0.007838824303054418	30.588591215775125	Multimorbidity_1	['Health_vs_Peers', 'functionality_state']	{'Health_vs_Peers', 'functionality_state'}
MMSE_Spell-Health_vs_Peers (syn)	Physical_Activity	0.012171568778396815	0.03982261776315587	30.564461760869033	Multimorbidity_1	['MMSE_Spell', 'Health_vs_Peers']	{'MMSE_Spell', 'Health_vs_Peers'}
Depression-General_Health (syn)	grip_category	0.004649414098726751	0.015283282501710394	30.42156747548455	Multimorbidity_1	['Depression', 'General_Health']	{'General_Health', 'Depression'}
MMSE_Spell-BMI (syn)	General_Health	0.008751172757814216	0.028816451939893552	30.368668481698386	Multimorbidity_1	['MMSE_Spell', 'BMI']	{'MMSE_Spell', 'BMI'}
Depression-Alcohol_Use (syn)	functionality_state	0.026801318689425698	0.08855464324846495	30.265288985724965	Multimorbidity_1	['Depression', 'Alcohol_Use']	{'Alcohol_Use', 'Depression'}
Depression-Health_vs_Peers (syn)	Alcohol_Use	0.0032856241114723166	0.010862965851202305	30.246105497134245	Multimorbidity_1	['Depression', 'Health_vs_Peers']	{'Health_vs_Peers', 'Depression'}
Anxiety-Depression (syn)	Pain	0.01778609296746913	0.05883657490855612	30.22965391019497	Multimorbidity_1	['Anxiety', 'Depression']	{'Depression', 'Anxiety'}
Sleep-BMI (syn)	Hearing	0.003580986800222445	0.01189076653413008	30.11569346638785	Multimorbidity_1	['Sleep', 'BMI']	{'Sleep', 'BMI'}
Anxiety-MAP_NormalElevated_vs_H (syn)	BMI	0.0019874766862477858	0.00663339838831363	29.961666251633805	Multimorbidity_1	['Anxiety', 'MAP_NormalElevated_vs_H']	{'Anxiety', 'MAP_NormalElevated_vs_H'}
Sleep-Pain (syn)	Anxiety	0.022001929247450154	0.07357561171716628	29.9038346184987	Multimorbidity_1	['Sleep', 'Pain']	{'Pain', 'Sleep'}
MMSE_Spell-Alcohol_Use (syn)	grip_category	0.007399005047069174	0.024873989622042503	29.745952135126814	Multimorbidity_1	['MMSE_Spell', 'Alcohol_Use']	{'Alcohol_Use', 'MMSE_Spell'}
Depression-Health_vs_Peers (syn)	General_Health	0.06687402374089996	0.224935877436789	29.73026113172753	Multimorbidity_1	['Depression', 'Health_vs_Peers']	{'Health_vs_Peers', 'Depression'}
MMSE_Spell-Hearing (syn)	grip_category	0.00346110961222376	0.011644668312686847	29.72269814205774	Multimorbidity_1	['MMSE_Spell', 'Hearing']	{'Hearing', 'MMSE_Spell'}
Sleep-Hearing (syn)	Physical_Activity	0.004917696321733905	0.01655278378676786	29.709179948722976	Multimorbidity_1	['Sleep', 'Hearing']	{'Hearing', 'Sleep'}
Depression-grip_category (syn)	BMI	0.004849613707700366	0.016367661413083018	29.629240154149127	Multimorbidity_1	['Depression', 'grip_category']	{'grip_category', 'Depression'}
Depression-Physical_Activity (syn)	Pain	0.024606784378998214	0.08328547701324499	29.54510829671417	Multimorbidity_1	['Depression', 'Physical_Activity']	{'Physical_Activity', 'Depression'}
Health_vs_Peers-Alcohol_Use (syn)	Memory_Complaints	0.0010663548941511418	0.0036106133478524603	29.533898853650282	Multimorbidity_1	['Health_vs_Peers', 'Alcohol_Use']	{'Alcohol_Use', 'Health_vs_Peers'}
Health_vs_Peers-Alcohol_Use (syn)	Memory_Problems	0.0010663548941511017	0.00361061334785242	29.533898853649497	Multimorbidity_1	['Health_vs_Peers', 'Alcohol_Use']	{'Alcohol_Use', 'Health_vs_Peers'}
Sleep-WHR_Obesity (syn)	grip_category	0.0032600205520973554	0.011110560430058192	29.341639178504348	Multimorbidity_1	['Sleep', 'WHR_Obesity']	{'WHR_Obesity', 'Sleep'}
Anxiety-MMSE_Spell (syn)	functionality_state	0.013861211247745383	0.04730141696280044	29.304008500731264	Multimorbidity_1	['Anxiety', 'MMSE_Spell']	{'MMSE_Spell', 'Anxiety'}
Anxiety-Depression (syn)	BMI	0.0019252317687540553	0.006571153470819899	29.29823169255305	Multimorbidity_1	['Anxiety', 'Depression']	{'Depression', 'Anxiety'}
Alcohol_Use-MAP_NormalElevated_vs_H (syn)	Sleep	0.002212088230406397	0.007551990524543629	29.29145929430407	Multimorbidity_1	['Alcohol_Use', 'MAP_NormalElevated_vs_H']	{'Alcohol_Use', 'MAP_NormalElevated_vs_H'}
Pain-Physical_Activity (syn)	Depression	0.01712328194812222	0.058466284673927976	29.28744667738063	Multimorbidity_1	['Pain', 'Physical_Activity']	{'Physical_Activity', 'Pain'}
Health_vs_Peers-Memory_Complaints (syn)	grip_category	0.003096046365582851	0.010574404449143792	29.278683073575245	Multimorbidity_1	['Health_vs_Peers', 'Memory_Complaints']	{'Health_vs_Peers', 'Memory_Complaints'}
Health_vs_Peers-Memory_Problems (syn)	grip_category	0.003096046365582851	0.010574404449143792	29.278683073575245	Multimorbidity_1	['Health_vs_Peers', 'Memory_Problems']	{'Memory_Problems', 'Health_vs_Peers'}
Health_vs_Peers-Physical_Activity (syn)	General_Health	0.06538764111647381	0.22337777260528668	29.2722236209308	Multimorbidity_1	['Health_vs_Peers', 'Physical_Activity']	{'Physical_Activity', 'Health_vs_Peers'}
MMSE_Spell-MAP_NormalElevated_vs_H (syn)	Sleep	0.0029116722052375727	0.009965678212391263	29.21700001929841	Multimorbidity_1	['MMSE_Spell', 'MAP_NormalElevated_vs_H']	{'MMSE_Spell', 'MAP_NormalElevated_vs_H'}
MMSE_Spell-Hearing (syn)	functionality_state	0.0137975366450272	0.047237742360082255	29.208713108792978	Multimorbidity_1	['MMSE_Spell', 'Hearing']	{'Hearing', 'MMSE_Spell'}
MMSE_Spell-MAP_NormalElevated_vs_H (syn)	Health_vs_Peers	0.0020902376243416496	0.0071591356404926785	29.196787563558484	Multimorbidity_1	['MMSE_Spell', 'MAP_NormalElevated_vs_H']	{'MMSE_Spell', 'MAP_NormalElevated_vs_H'}
Alcohol_Use-Memory_Complaints (syn)	Health_vs_Peers	0.003302747807528455	0.011312834657645768	29.19469706291779	Multimorbidity_1	['Alcohol_Use', 'Memory_Complaints']	{'Alcohol_Use', 'Memory_Complaints'}
Alcohol_Use-Memory_Problems (syn)	Health_vs_Peers	0.003302747807528455	0.011312834657645768	29.19469706291779	Multimorbidity_1	['Alcohol_Use', 'Memory_Problems']	{'Memory_Problems', 'Alcohol_Use'}
Alcohol_Use-Memory_Complaints (syn)	MMSE_Spell	0.011803514078230182	0.0404908002544637	29.15110100084763	Multimorbidity_1	['Alcohol_Use', 'Memory_Complaints']	{'Alcohol_Use', 'Memory_Complaints'}
Alcohol_Use-Memory_Problems (syn)	MMSE_Spell	0.011803514078230182	0.0404908002544637	29.15110100084763	Multimorbidity_1	['Alcohol_Use', 'Memory_Problems']	{'Memory_Problems', 'Alcohol_Use'}
Pain-Physical_Activity (syn)	functionality_state	0.11314178387095973	0.38816824804429384	29.147614324716514	Multimorbidity_1	['Pain', 'Physical_Activity']	{'Physical_Activity', 'Pain'}
Anxiety-General_Health (syn)	Depression	0.04773108041922525	0.16396092030374965	29.111254273762256	Multimorbidity_1	['Anxiety', 'General_Health']	{'General_Health', 'Anxiety'}
Sleep-Health_vs_Peers (syn)	Physical_Activity	0.005629730263343654	0.01935220466506908	29.09089874139959	Multimorbidity_1	['Sleep', 'Health_vs_Peers']	{'Health_vs_Peers', 'Sleep'}
BMI-Alcohol_Use (syn)	Health_vs_Peers	0.009423889850811001	0.032497599612817264	28.998725946190063	Multimorbidity_1	['BMI', 'Alcohol_Use']	{'Alcohol_Use', 'BMI'}
Anxiety-grip_category (syn)	BMI	0.004773353889633213	0.016506640880258275	28.917778754986312	Multimorbidity_1	['Anxiety', 'grip_category']	{'grip_category', 'Anxiety'}
MMSE_Spell-Alcohol_Use (syn)	General_Health	0.007166513293193343	0.024807912864763946	28.88801380535458	Multimorbidity_1	['MMSE_Spell', 'Alcohol_Use']	{'Alcohol_Use', 'MMSE_Spell'}
Anxiety-WHR_Obesity (syn)	grip_category	0.0014907188360742628	0.005164973042504609	28.86208357345812	Multimorbidity_1	['Anxiety', 'WHR_Obesity']	{'WHR_Obesity', 'Anxiety'}
BMI-functionality_state (syn)	Health_vs_Peers	0.014764627294539734	0.051244964581392986	28.81185969226089	Multimorbidity_1	['BMI', 'functionality_state']	{'functionality_state', 'BMI'}
Anxiety-functionality_state (syn)	Sleep	0.020751970203981156	0.07208651800503789	28.7875885509283	Multimorbidity_1	['Anxiety', 'functionality_state']	{'functionality_state', 'Anxiety'}
Pain-Physical_Activity (syn)	WHR_Obesity	0.0015608044476667436	0.005429300382129164	28.747800597001707	Multimorbidity_1	['Pain', 'Physical_Activity']	{'Physical_Activity', 'Pain'}
Sleep-Pain (syn)	Alcohol_Use	0.00755470671867101	0.0262980627188559	28.727236676845518	Multimorbidity_1	['Sleep', 'Pain']	{'Pain', 'Sleep'}
Sleep-MMSE_Spell (syn)	Physical_Activity	0.010979100339943294	0.03863014932470236	28.421066270439244	Multimorbidity_1	['Sleep', 'MMSE_Spell']	{'MMSE_Spell', 'Sleep'}
MMSE_Spell-Pain (syn)	Alcohol_Use	0.01143309767848683	0.040230266696297604	28.41914463256347	Multimorbidity_1	['MMSE_Spell', 'Pain']	{'Pain', 'MMSE_Spell'}
Pain-General_Health (syn)	MMSE_Spell	0.004184750527409294	0.014732832958382926	28.404248790645436	Multimorbidity_1	['Pain', 'General_Health']	{'General_Health', 'Pain'}
MMSE_Spell-Pain (syn)	Memory_Complaints	0.003806416884659852	0.013405247137613568	28.394977321824133	Multimorbidity_1	['MMSE_Spell', 'Pain']	{'Pain', 'MMSE_Spell'}
MMSE_Spell-Pain (syn)	Memory_Problems	0.003806416884659807	0.013405247137613666	28.394977321823596	Multimorbidity_1	['MMSE_Spell', 'Pain']	{'Pain', 'MMSE_Spell'}
MMSE_Spell-Memory_Problems (syn)	General_Health	0.005150498361460227	0.01827354804067333	28.18554092503672	Multimorbidity_1	['MMSE_Spell', 'Memory_Problems']	{'Memory_Problems', 'MMSE_Spell'}
MMSE_Spell-Memory_Complaints (syn)	General_Health	0.005150498361460227	0.01827354804067333	28.18554092503672	Multimorbidity_1	['MMSE_Spell', 'Memory_Complaints']	{'MMSE_Spell', 'Memory_Complaints'}
Depression-Sleep (syn)	functionality_state	0.012476755614681362	0.04435444357060382	28.12966325419176	Multimorbidity_1	['Depression', 'Sleep']	{'Sleep', 'Depression'}
Anxiety-MMSE_Spell (syn)	Health_vs_Peers	0.0024647507804551124	0.008797988120263799	28.014936446415767	Multimorbidity_1	['Anxiety', 'MMSE_Spell']	{'MMSE_Spell', 'Anxiety'}
Health_vs_Peers-MAP_NormalElevated_vs_H (syn)	Memory_Complaints	0.0005203103300005452	0.0018577285829088279	28.007876650411667	Multimorbidity_1	['Health_vs_Peers', 'MAP_NormalElevated_vs_H']	{'Health_vs_Peers', 'MAP_NormalElevated_vs_H'}
Health_vs_Peers-MAP_NormalElevated_vs_H (syn)	Memory_Problems	0.0005203103300005354	0.0018577285829089758	28.007876650408914	Multimorbidity_1	['Health_vs_Peers', 'MAP_NormalElevated_vs_H']	{'Health_vs_Peers', 'MAP_NormalElevated_vs_H'}
Health_vs_Peers-functionality_state (syn)	Depression	0.012499740680295352	0.04466650596118763	27.984594745684465	Multimorbidity_1	['Health_vs_Peers', 'functionality_state']	{'Health_vs_Peers', 'functionality_state'}
Sleep-MMSE_Spell (syn)	grip_category	0.003371129014653947	0.01208595387788528	27.892949524012288	Multimorbidity_1	['Sleep', 'MMSE_Spell']	{'MMSE_Spell', 'Sleep'}
Depression-Alcohol_Use (syn)	Pain	0.01576942105004613	0.05681990299113311	27.753340326024468	Multimorbidity_1	['Depression', 'Alcohol_Use']	{'Alcohol_Use', 'Depression'}
Anxiety-Physical_Activity (syn)	MAP_NormalElevated_vs_H	0.0004779625459590533	0.0017222938572516975	27.751509647822164	Multimorbidity_1	['Anxiety', 'Physical_Activity']	{'Physical_Activity', 'Anxiety'}
Health_vs_Peers-BMI (syn)	MAP_NormalElevated_vs_H	0.00224725193014833	0.008118386567880302	27.681016558627412	Multimorbidity_1	['Health_vs_Peers', 'BMI']	{'Health_vs_Peers', 'BMI'}
MMSE_Spell-Hearing (syn)	Sleep	0.002694181543494762	0.009748187550648445	27.637768862126027	Multimorbidity_1	['MMSE_Spell', 'Hearing']	{'Hearing', 'MMSE_Spell'}
Depression-Hearing (syn)	Memory_Complaints	0.007183618323360473	0.025993282185849016	27.63644187755289	Multimorbidity_1	['Depression', 'Hearing']	{'Hearing', 'Depression'}
Depression-Hearing (syn)	Memory_Problems	0.007183618323360355	0.02599328218584909	27.636441877552357	Multimorbidity_1	['Depression', 'Hearing']	{'Hearing', 'Depression'}
Pain-functionality_state (syn)	Depression	0.015747166110030717	0.057018164404772226	27.61780614023543	Multimorbidity_1	['Pain', 'functionality_state']	{'Pain', 'functionality_state'}
Hearing-General_Health (syn)	MMSE_Spell	0.0028508738247775547	0.010335420405688408	27.583530353622493	Multimorbidity_1	['Hearing', 'General_Health']	{'Hearing', 'General_Health'}
BMI-Alcohol_Use (syn)	Physical_Activity	0.019986569659075124	0.07294749233147765	27.39856987578817	Multimorbidity_1	['BMI', 'Alcohol_Use']	{'Alcohol_Use', 'BMI'}
Depression-grip_category (syn)	Health_vs_Peers	0.008138586796114242	0.029713194038991468	27.390481095483345	Multimorbidity_1	['Depression', 'grip_category']	{'grip_category', 'Depression'}
Pain-General_Health (syn)	Sleep	0.016650161294380877	0.06092817283460246	27.327524394305946	Multimorbidity_1	['Pain', 'General_Health']	{'General_Health', 'Pain'}
Health_vs_Peers-functionality_state (syn)	BMI	0.014301303386320005	0.052609025686740404	27.18412515654041	Multimorbidity_1	['Health_vs_Peers', 'functionality_state']	{'Health_vs_Peers', 'functionality_state'}
General_Health-grip_category (syn)	functionality_state	0.04507573096574473	0.16615453658523	27.128799424999663	Multimorbidity_1	['General_Health', 'grip_category']	{'General_Health', 'grip_category'}
Anxiety-MAP_NormalElevated_vs_H (syn)	Health_vs_Peers	0.0023434273555479977	0.00867666469535669	27.008389027664986	Multimorbidity_1	['Anxiety', 'MAP_NormalElevated_vs_H']	{'Anxiety', 'MAP_NormalElevated_vs_H'}
Health_vs_Peers-grip_category (syn)	Hearing	0.001355778714707242	0.005035995557204588	26.921761532685228	Multimorbidity_1	['Health_vs_Peers', 'grip_category']	{'grip_category', 'Health_vs_Peers'}
Depression-BMI (syn)	Physical_Activity	0.012428573824772684	0.046207039940006855	26.8975763020297	Multimorbidity_1	['Depression', 'BMI']	{'BMI', 'Depression'}
grip_category-WHR_Obesity (syn)	Sleep	0.002715610236111359	0.010105456652151651	26.872711739683254	Multimorbidity_1	['grip_category', 'WHR_Obesity']	{'WHR_Obesity', 'grip_category'}
Health_vs_Peers-Memory_Problems (syn)	Depression	0.007967487335292421	0.029666729606121572	26.856641905174385	Multimorbidity_1	['Health_vs_Peers', 'Memory_Problems']	{'Memory_Problems', 'Health_vs_Peers'}
Health_vs_Peers-Memory_Complaints (syn)	Depression	0.007967487335292421	0.029666729606121572	26.856641905174385	Multimorbidity_1	['Health_vs_Peers', 'Memory_Complaints']	{'Health_vs_Peers', 'Memory_Complaints'}
Anxiety-Memory_Complaints (syn)	functionality_state	0.0044963827121047815	0.016765990825822474	26.818472936174985	Multimorbidity_1	['Anxiety', 'Memory_Complaints']	{'Memory_Complaints', 'Anxiety'}
Anxiety-Memory_Problems (syn)	functionality_state	0.0044963827121047815	0.016765990825822474	26.818472936174985	Multimorbidity_1	['Anxiety', 'Memory_Problems']	{'Memory_Problems', 'Anxiety'}
MMSE_Spell-WHR_Obesity (syn)	MAP_NormalElevated_vs_H	0.0005779004880314001	0.0021656142912419786	26.685291576090147	Multimorbidity_1	['MMSE_Spell', 'WHR_Obesity']	{'WHR_Obesity', 'MMSE_Spell'}
Memory_Complaints-functionality_state (syn)	MAP_NormalElevated_vs_H	0.00018010627596183848	0.0006752910077723522	26.670912819640897	Multimorbidity_1	['Memory_Complaints', 'functionality_state']	{'functionality_state', 'Memory_Complaints'}
Memory_Problems-functionality_state (syn)	MAP_NormalElevated_vs_H	0.00018010627596183848	0.0006752910077723522	26.670912819640897	Multimorbidity_1	['Memory_Problems', 'functionality_state']	{'Memory_Problems', 'functionality_state'}
BMI-Memory_Problems (syn)	Physical_Activity	0.005382681496004464	0.020215006496061	26.627156894821226	Multimorbidity_1	['BMI', 'Memory_Problems']	{'Memory_Problems', 'BMI'}
BMI-Memory_Complaints (syn)	Physical_Activity	0.005382681496004464	0.020215006496061	26.627156894821226	Multimorbidity_1	['BMI', 'Memory_Complaints']	{'Memory_Complaints', 'BMI'}
Depression-grip_category (syn)	WHR_Obesity	0.0008520531322484147	0.003209729881697096	26.54594509983826	Multimorbidity_1	['Depression', 'grip_category']	{'grip_category', 'Depression'}
Sleep-grip_category (syn)	Alcohol_Use	0.006345263059349735	0.023981573304002236	26.4589106766018	Multimorbidity_1	['Sleep', 'grip_category']	{'grip_category', 'Sleep'}
Sleep-General_Health (syn)	grip_category	0.0039012534781436405	0.01476533719572936	26.421702575624323	Multimorbidity_1	['Sleep', 'General_Health']	{'General_Health', 'Sleep'}
Alcohol_Use-functionality_state (syn)	MMSE_Spell	0.011999416587618815	0.04548169272505079	26.382959535298202	Multimorbidity_1	['Alcohol_Use', 'functionality_state']	{'Alcohol_Use', 'functionality_state'}
General_Health-Health_vs_Peers (syn)	BMI	0.008089017875194528	0.030780213671430558	26.27992762344778	Multimorbidity_1	['General_Health', 'Health_vs_Peers']	{'General_Health', 'Health_vs_Peers'}
Sleep-Physical_Activity (syn)	General_Health	0.027659583967887213	0.10533864483041659	26.257774639512444	Multimorbidity_1	['Sleep', 'Physical_Activity']	{'Physical_Activity', 'Sleep'}
Depression-functionality_state (syn)	Sleep	0.013228029604062426	0.05043578915721944	26.227466299432233	Multimorbidity_1	['Depression', 'functionality_state']	{'functionality_state', 'Depression'}
Depression-MAP_NormalElevated_vs_H (syn)	grip_category	0.0031092822417289013	0.011862099835136981	26.211904173313645	Multimorbidity_1	['Depression', 'MAP_NormalElevated_vs_H']	{'Depression', 'MAP_NormalElevated_vs_H'}
General_Health-functionality_state (syn)	Sleep	0.011969977622308989	0.045708678382851725	26.187538222062663	Multimorbidity_1	['General_Health', 'functionality_state']	{'General_Health', 'functionality_state'}
MMSE_Spell-Pain (syn)	WHR_Obesity	0.0014716476837630503	0.005629966588359132	26.139545602382796	Multimorbidity_1	['MMSE_Spell', 'Pain']	{'Pain', 'MMSE_Spell'}
Depression-WHR_Obesity (syn)	grip_category	0.0030914790857552972	0.011844296679163379	26.100993326128535	Multimorbidity_1	['Depression', 'WHR_Obesity']	{'WHR_Obesity', 'Depression'}
Health_vs_Peers-grip_category (syn)	BMI	0.008059927059976223	0.030927954618420395	26.060330078135223	Multimorbidity_1	['Health_vs_Peers', 'grip_category']	{'grip_category', 'Health_vs_Peers'}
Anxiety-MMSE_Spell (syn)	grip_category	0.0029562139055487628	0.011348318810562662	26.04979605258544	Multimorbidity_1	['Anxiety', 'MMSE_Spell']	{'MMSE_Spell', 'Anxiety'}
Sleep-Physical_Activity (syn)	BMI	0.005174957232712131	0.01989944310578509	26.005537970093684	Multimorbidity_1	['Sleep', 'Physical_Activity']	{'Physical_Activity', 'Sleep'}
Anxiety-functionality_state (syn)	General_Health	0.042589578110143696	0.16408919768285732	25.955138248928805	Multimorbidity_1	['Anxiety', 'functionality_state']	{'functionality_state', 'Anxiety'}
BMI-MAP_NormalElevated_vs_H (syn)	Hearing	0.0029044011535934566	0.011214180887501092	25.899360664233566	Multimorbidity_1	['BMI', 'MAP_NormalElevated_vs_H']	{'BMI', 'MAP_NormalElevated_vs_H'}
Anxiety-Physical_Activity (syn)	Health_vs_Peers	0.004740849067797898	0.01834564773123016	25.841818927589326	Multimorbidity_1	['Anxiety', 'Physical_Activity']	{'Physical_Activity', 'Anxiety'}
MMSE_Spell-Pain (syn)	Physical_Activity	0.020514738038946535	0.07982981707146398	25.698089750827886	Multimorbidity_1	['MMSE_Spell', 'Pain']	{'Pain', 'MMSE_Spell'}
General_Health-MAP_NormalElevated_vs_H (syn)	WHR_Obesity	0.0004128735023364156	0.001612197623013947	25.609360567382737	Multimorbidity_1	['General_Health', 'MAP_NormalElevated_vs_H']	{'General_Health', 'MAP_NormalElevated_vs_H'}
Pain-Health_vs_Peers (syn)	BMI	0.012835813266535764	0.0501568487420985	25.59134712098089	Multimorbidity_1	['Pain', 'Health_vs_Peers']	{'Pain', 'Health_vs_Peers'}
General_Health-Alcohol_Use (syn)	functionality_state	0.04153447998848975	0.16251172547260045	25.55783582243269	Multimorbidity_1	['General_Health', 'Alcohol_Use']	{'General_Health', 'Alcohol_Use'}
grip_category-WHR_Obesity (syn)	Pain	0.0038779620287020637	0.015176887959374235	25.551760275773677	Multimorbidity_1	['grip_category', 'WHR_Obesity']	{'WHR_Obesity', 'grip_category'}
Alcohol_Use-Memory_Complaints (syn)	Hearing	0.006491436140290035	0.0254601342140089	25.49647258622172	Multimorbidity_1	['Alcohol_Use', 'Memory_Complaints']	{'Alcohol_Use', 'Memory_Complaints'}
Alcohol_Use-Memory_Problems (syn)	Hearing	0.006491436140290035	0.0254601342140089	25.49647258622172	Multimorbidity_1	['Alcohol_Use', 'Memory_Problems']	{'Memory_Problems', 'Alcohol_Use'}
Anxiety-BMI (syn)	Health_vs_Peers	0.007892897342297964	0.030966607104304232	25.488415039182264	Multimorbidity_1	['Anxiety', 'BMI']	{'BMI', 'Anxiety'}
Pain-General_Health (syn)	Alcohol_Use	0.006572085757129798	0.02581628245420941	25.457134538199956	Multimorbidity_1	['Pain', 'General_Health']	{'General_Health', 'Pain'}
BMI-Memory_Problems (syn)	Hearing	0.00662332317787329	0.026043748270123585	25.431528170126416	Multimorbidity_1	['BMI', 'Memory_Problems']	{'Memory_Problems', 'BMI'}
BMI-Memory_Complaints (syn)	Hearing	0.00662332317787329	0.026043748270123585	25.431528170126416	Multimorbidity_1	['BMI', 'Memory_Complaints']	{'Memory_Complaints', 'BMI'}
Depression-functionality_state (syn)	Health_vs_Peers	0.01237172024344402	0.04885205753029726	25.32487037167529	Multimorbidity_1	['Depression', 'functionality_state']	{'functionality_state', 'Depression'}
Sleep-Health_vs_Peers (syn)	MAP_NormalElevated_vs_H	0.0018976961945877885	0.00752159685173128	25.22996422163981	Multimorbidity_1	['Sleep', 'Health_vs_Peers']	{'Health_vs_Peers', 'Sleep'}
Health_vs_Peers-Alcohol_Use (syn)	Depression	0.007321995176340355	0.029021237447169508	25.229782808777102	Multimorbidity_1	['Health_vs_Peers', 'Alcohol_Use']	{'Alcohol_Use', 'Health_vs_Peers'}
Depression-Hearing (syn)	grip_category	0.002940304907839403	0.011693122501247485	25.145592270377016	Multimorbidity_1	['Depression', 'Hearing']	{'Hearing', 'Depression'}
MMSE_Spell-grip_category (syn)	Sleep	0.0025154770702385983	0.010041871569458724	25.049882911161227	Multimorbidity_1	['MMSE_Spell', 'grip_category']	{'MMSE_Spell', 'grip_category'}
Depression-Pain (syn)	Alcohol_Use	0.006230294085548451	0.02495878508179068	24.962329156373567	Multimorbidity_1	['Depression', 'Pain']	{'Pain', 'Depression'}
Sleep-General_Health (syn)	Alcohol_Use	0.005886030627418493	0.023607748366212745	24.93262184987765	Multimorbidity_1	['Sleep', 'General_Health']	{'General_Health', 'Sleep'}
MMSE_Spell-MAP_NormalElevated_vs_H (syn)	Alcohol_Use	0.009327870840373354	0.0379977907076428	24.54845575665841	Multimorbidity_1	['MMSE_Spell', 'MAP_NormalElevated_vs_H']	{'MMSE_Spell', 'MAP_NormalElevated_vs_H'}
General_Health-BMI (syn)	Alcohol_Use	0.0058051193516391935	0.02365909387782556	24.53652444010136	Multimorbidity_1	['General_Health', 'BMI']	{'General_Health', 'BMI'}
Depression-General_Health (syn)	Sleep	0.012898653530744125	0.05300582535411631	24.334407481766426	Multimorbidity_1	['Depression', 'General_Health']	{'General_Health', 'Depression'}
Depression-Health_vs_Peers (syn)	WHR_Obesity	4.7377460791940416e-05	0.00019506745148683947	24.287732489875076	Multimorbidity_1	['Depression', 'Health_vs_Peers']	{'Health_vs_Peers', 'Depression'}
BMI-WHR_Obesity (syn)	Sleep	0.001120567467837185	0.0046176149598867785	24.267234872798074	Multimorbidity_1	['BMI', 'WHR_Obesity']	{'WHR_Obesity', 'BMI'}
MMSE_Spell-General_Health (syn)	Physical_Activity	0.02503240593952107	0.10319282184816889	24.257894581419723	Multimorbidity_1	['MMSE_Spell', 'General_Health']	{'General_Health', 'MMSE_Spell'}
Pain-WHR_Obesity (syn)	grip_category	0.0035005589218100046	0.014444612507590479	24.23435671929933	Multimorbidity_1	['Pain', 'WHR_Obesity']	{'WHR_Obesity', 'Pain'}
Physical_Activity-grip_category (syn)	Anxiety	0.0009714365248880367	0.00401018692185166	24.22422056175592	Multimorbidity_1	['Physical_Activity', 'grip_category']	{'Physical_Activity', 'grip_category'}
Alcohol_Use-functionality_state (syn)	grip_category	0.01742786781453562	0.07198904246154314	24.20905629331806	Multimorbidity_1	['Alcohol_Use', 'functionality_state']	{'Alcohol_Use', 'functionality_state'}
Depression-Sleep (syn)	MMSE_Spell	0.002221642842190774	0.009188873452499746	24.177532247833895	Multimorbidity_1	['Depression', 'Sleep']	{'Sleep', 'Depression'}
Anxiety-Sleep (syn)	grip_category	0.0025026338944746096	0.010353173772435444	24.172625220854364	Multimorbidity_1	['Anxiety', 'Sleep']	{'Sleep', 'Anxiety'}
Depression-WHR_Obesity (syn)	MAP_NormalElevated_vs_H	0.0004984189917873102	0.002062706844486167	24.16334599943937	Multimorbidity_1	['Depression', 'WHR_Obesity']	{'WHR_Obesity', 'Depression'}
Anxiety-Health_vs_Peers (syn)	General_Health	0.05003998233126002	0.20803011382007291	24.05420129440493	Multimorbidity_1	['Anxiety', 'Health_vs_Peers']	{'Health_vs_Peers', 'Anxiety'}
Hearing-General_Health (syn)	grip_category	0.003308344982250454	0.013762088914213105	24.039555352920928	Multimorbidity_1	['Hearing', 'General_Health']	{'Hearing', 'General_Health'}
Pain-Hearing (syn)	Alcohol_Use	0.006028173494180483	0.025098272747620776	24.018280280868858	Multimorbidity_1	['Pain', 'Hearing']	{'Hearing', 'Pain'}
MMSE_Spell-Physical_Activity (syn)	Alcohol_Use	0.016798320985532356	0.0700220947228676	23.99002922151429	Multimorbidity_1	['MMSE_Spell', 'Physical_Activity']	{'Physical_Activity', 'MMSE_Spell'}
Alcohol_Use-MAP_NormalElevated_vs_H (syn)	grip_category	0.005497973656466622	0.022972958231439952	23.932371273553688	Multimorbidity_1	['Alcohol_Use', 'MAP_NormalElevated_vs_H']	{'Alcohol_Use', 'MAP_NormalElevated_vs_H'}
BMI-MAP_NormalElevated_vs_H (syn)	Health_vs_Peers	0.0072563685395883	0.030330078301594565	23.92466141179334	Multimorbidity_1	['BMI', 'MAP_NormalElevated_vs_H']	{'BMI', 'MAP_NormalElevated_vs_H'}
Sleep-Memory_Complaints (syn)	functionality_state	0.007701425532706067	0.03234978897385848	23.80672572216625	Multimorbidity_1	['Sleep', 'Memory_Complaints']	{'Sleep', 'Memory_Complaints'}
Sleep-Memory_Problems (syn)	functionality_state	0.007701425532706067	0.03234978897385848	23.80672572216625	Multimorbidity_1	['Sleep', 'Memory_Problems']	{'Memory_Problems', 'Sleep'}
grip_category-MAP_NormalElevated_vs_H (syn)	Alcohol_Use	0.005520705447061992	0.023221080188184275	23.77454193483698	Multimorbidity_1	['grip_category', 'MAP_NormalElevated_vs_H']	{'grip_category', 'MAP_NormalElevated_vs_H'}
Physical_Activity-Alcohol_Use (syn)	grip_category	0.013951690025313403	0.05875073583445324	23.747260059220743	Multimorbidity_1	['Physical_Activity', 'Alcohol_Use']	{'Alcohol_Use', 'Physical_Activity'}
Anxiety-MMSE_Spell (syn)	Pain	0.011702525650850745	0.04942413372810554	23.67775571996719	Multimorbidity_1	['Anxiety', 'MMSE_Spell']	{'MMSE_Spell', 'Anxiety'}
Sleep-MMSE_Spell (syn)	Pain	0.01380193500614896	0.05830263551875687	23.672917842125095	Multimorbidity_1	['Sleep', 'MMSE_Spell']	{'MMSE_Spell', 'Sleep'}
Depression-MAP_NormalElevated_vs_H (syn)	WHR_Obesity	0.00037261414283500484	0.0015788216193827662	23.60077530358856	Multimorbidity_1	['Depression', 'MAP_NormalElevated_vs_H']	{'Depression', 'MAP_NormalElevated_vs_H'}
Pain-functionality_state (syn)	Sleep	0.013613369269580832	0.05771248725804708	23.588256054035632	Multimorbidity_1	['Pain', 'functionality_state']	{'Pain', 'functionality_state'}
Hearing-functionality_state (syn)	BMI	0.011920077449148223	0.05056607658358256	23.573269382379472	Multimorbidity_1	['Hearing', 'functionality_state']	{'Hearing', 'functionality_state'}
MMSE_Spell-BMI (syn)	Pain	0.011527857383872306	0.04902097160202094	23.51617482709596	Multimorbidity_1	['MMSE_Spell', 'BMI']	{'MMSE_Spell', 'BMI'}
grip_category-MAP_NormalElevated_vs_H (syn)	BMI	0.003570563020740607	0.01528306389442571	23.362874390932312	Multimorbidity_1	['grip_category', 'MAP_NormalElevated_vs_H']	{'grip_category', 'MAP_NormalElevated_vs_H'}
Sleep-BMI (syn)	Health_vs_Peers	0.007020270962791408	0.03009398072479768	23.327824347965535	Multimorbidity_1	['Sleep', 'BMI']	{'Sleep', 'BMI'}
Anxiety-General_Health (syn)	Sleep	0.015614930768863538	0.06694947856992024	23.323453897487376	Multimorbidity_1	['Anxiety', 'General_Health']	{'General_Health', 'Anxiety'}
Pain-BMI (syn)	Alcohol_Use	0.005691844885848558	0.024420335882090794	23.307807531110996	Multimorbidity_1	['Pain', 'BMI']	{'Pain', 'BMI'}
General_Health-MAP_NormalElevated_vs_H (syn)	MMSE_Spell	0.0022556523174091948	0.0096927072185072	23.271643995418174	Multimorbidity_1	['General_Health', 'MAP_NormalElevated_vs_H']	{'General_Health', 'MAP_NormalElevated_vs_H'}
Hearing-BMI (syn)	General_Health	0.006076034158961621	0.026141313341040952	23.24303327722429	Multimorbidity_1	['Hearing', 'BMI']	{'Hearing', 'BMI'}
Pain-Memory_Complaints (syn)	Hearing	0.005762821071949063	0.02493584017591426	23.110595156586786	Multimorbidity_1	['Pain', 'Memory_Complaints']	{'Pain', 'Memory_Complaints'}
Pain-Memory_Problems (syn)	Hearing	0.005762821071949063	0.02493584017591426	23.110595156586786	Multimorbidity_1	['Pain', 'Memory_Problems']	{'Memory_Problems', 'Pain'}
Pain-Hearing (syn)	MMSE_Spell	0.003182949283780451	0.013776407252372254	23.104349526487443	Multimorbidity_1	['Pain', 'Hearing']	{'Hearing', 'Pain'}
Alcohol_Use-functionality_state (syn)	BMI	0.011591821443618087	0.05017931423960982	23.10079685080252	Multimorbidity_1	['Alcohol_Use', 'functionality_state']	{'Alcohol_Use', 'functionality_state'}
Sleep-Alcohol_Use (syn)	functionality_state	0.018509449852505248	0.08026010877755752	23.06183001047825	Multimorbidity_1	['Sleep', 'Alcohol_Use']	{'Alcohol_Use', 'Sleep'}
Physical_Activity-MAP_NormalElevated_vs_H (syn)	WHR_Obesity	0.0004213451303815381	0.0018306248572645852	23.0164650452269	Multimorbidity_1	['Physical_Activity', 'MAP_NormalElevated_vs_H']	{'Physical_Activity', 'MAP_NormalElevated_vs_H'}
MMSE_Spell-Hearing (syn)	Memory_Complaints	0.005598798100415026	0.02441263069603605	22.934022023788362	Multimorbidity_1	['MMSE_Spell', 'Hearing']	{'Hearing', 'MMSE_Spell'}
MMSE_Spell-Hearing (syn)	Memory_Problems	0.005598798100414947	0.024412630696036157	22.934022023787936	Multimorbidity_1	['MMSE_Spell', 'Hearing']	{'Hearing', 'MMSE_Spell'}
Sleep-General_Health (syn)	Hearing	0.0008772736466380569	0.0038362423272665282	22.868045649846852	Multimorbidity_1	['Sleep', 'General_Health']	{'General_Health', 'Sleep'}
Depression-Pain (syn)	General_Health	0.049145016795684386	0.2154894687671131	22.80622671579236	Multimorbidity_1	['Depression', 'Pain']	{'Pain', 'Depression'}
MMSE_Spell-Hearing (syn)	Physical_Activity	0.008235412832018589	0.03612474153333357	22.797153647229514	Multimorbidity_1	['MMSE_Spell', 'Hearing']	{'Hearing', 'MMSE_Spell'}
Depression-Physical_Activity (syn)	Memory_Complaints	0.002249410186304631	0.009876508600942274	22.775357944709576	Multimorbidity_1	['Depression', 'Physical_Activity']	{'Physical_Activity', 'Depression'}
Depression-Physical_Activity (syn)	Memory_Problems	0.0022494101863046066	0.009876508600942382	22.775357944709082	Multimorbidity_1	['Depression', 'Physical_Activity']	{'Physical_Activity', 'Depression'}
Physical_Activity-Memory_Complaints (syn)	MMSE_Spell	0.00815861725130961	0.0358702809323522	22.74478214066947	Multimorbidity_1	['Physical_Activity', 'Memory_Complaints']	{'Physical_Activity', 'Memory_Complaints'}
Physical_Activity-Memory_Problems (syn)	MMSE_Spell	0.00815861725130961	0.0358702809323522	22.74478214066947	Multimorbidity_1	['Physical_Activity', 'Memory_Problems']	{'Memory_Problems', 'Physical_Activity'}
Alcohol_Use-MAP_NormalElevated_vs_H (syn)	BMI	0.0016375906466703017	0.00720336439487126	22.733691604387715	Multimorbidity_1	['Alcohol_Use', 'MAP_NormalElevated_vs_H']	{'Alcohol_Use', 'MAP_NormalElevated_vs_H'}
Memory_Problems-grip_category (syn)	Pain	0.0033169007683891724	0.014615826699061344	22.69389776359479	Multimorbidity_1	['Memory_Problems', 'grip_category']	{'Memory_Problems', 'grip_category'}
Memory_Complaints-grip_category (syn)	Pain	0.0033169007683891724	0.014615826699061344	22.69389776359479	Multimorbidity_1	['Memory_Complaints', 'grip_category']	{'grip_category', 'Memory_Complaints'}
Anxiety-Alcohol_Use (syn)	General_Health	0.01632914219124472	0.07202758699765403	22.670677822063602	Multimorbidity_1	['Anxiety', 'Alcohol_Use']	{'Alcohol_Use', 'Anxiety'}
MMSE_Spell-WHR_Obesity (syn)	grip_category	0.00239891180494571	0.010582470505408795	22.66873131108284	Multimorbidity_1	['MMSE_Spell', 'WHR_Obesity']	{'WHR_Obesity', 'MMSE_Spell'}
Depression-Pain (syn)	Physical_Activity	0.01737604693582343	0.07668004474880755	22.66045487159636	Multimorbidity_1	['Depression', 'Pain']	{'Pain', 'Depression'}
grip_category-functionality_state (syn)	Alcohol_Use	0.01819155100669791	0.08029025683767499	22.657233546376947	Multimorbidity_1	['grip_category', 'functionality_state']	{'grip_category', 'functionality_state'}
Hearing-grip_category (syn)	functionality_state	0.016032720788045022	0.0710025299268302	22.580492279031635	Multimorbidity_1	['Hearing', 'grip_category']	{'Hearing', 'grip_category'}
Pain-Hearing (syn)	BMI	0.010857203819423875	0.04840091543245881	22.431815023363743	Multimorbidity_1	['Pain', 'Hearing']	{'Hearing', 'Pain'}
Hearing-BMI (syn)	Pain	0.010892430877718755	0.048601850431167964	22.41155589980074	Multimorbidity_1	['Hearing', 'BMI']	{'Hearing', 'BMI'}
Alcohol_Use-grip_category (syn)	BMI	0.003357198549752818	0.015022975327831426	22.347094876294594	Multimorbidity_1	['Alcohol_Use', 'grip_category']	{'Alcohol_Use', 'grip_category'}
Health_vs_Peers-functionality_state (syn)	Anxiety	0.0035060803165312543	0.01571114959825832	22.31587379780233	Multimorbidity_1	['Health_vs_Peers', 'functionality_state']	{'Health_vs_Peers', 'functionality_state'}
Anxiety-BMI (syn)	General_Health	0.016018245068666514	0.07195708326383614	22.26083151527195	Multimorbidity_1	['Anxiety', 'BMI']	{'BMI', 'Anxiety'}
MMSE_Spell-Alcohol_Use (syn)	functionality_state	0.01757017125077549	0.07932083017582778	22.150765709118637	Multimorbidity_1	['MMSE_Spell', 'Alcohol_Use']	{'Alcohol_Use', 'MMSE_Spell'}
Alcohol_Use-WHR_Obesity (syn)	grip_category	0.004917596059666487	0.022392580634639822	21.960827739788485	Multimorbidity_1	['Alcohol_Use', 'WHR_Obesity']	{'WHR_Obesity', 'Alcohol_Use'}
Health_vs_Peers-functionality_state (syn)	Hearing	0.004970374572129476	0.02263457925766067	21.959209029464304	Multimorbidity_1	['Health_vs_Peers', 'functionality_state']	{'Health_vs_Peers', 'functionality_state'}
MMSE_Spell-Memory_Complaints (syn)	Health_vs_Peers	0.0004497219310719333	0.0020501960082295444	21.935557832848023	Multimorbidity_1	['MMSE_Spell', 'Memory_Complaints']	{'MMSE_Spell', 'Memory_Complaints'}
MMSE_Spell-Memory_Problems (syn)	Health_vs_Peers	0.0004497219310719333	0.0020501960082295444	21.935557832848023	Multimorbidity_1	['MMSE_Spell', 'Memory_Problems']	{'Memory_Problems', 'MMSE_Spell'}
Pain-General_Health (syn)	MAP_NormalElevated_vs_H	0.00016015347458725124	0.0007307637334778738	21.91590349250691	Multimorbidity_1	['Pain', 'General_Health']	{'General_Health', 'Pain'}
Physical_Activity-grip_category (syn)	Alcohol_Use	0.014909717274390086	0.06813349101172535	21.883096041305468	Multimorbidity_1	['Physical_Activity', 'grip_category']	{'Physical_Activity', 'grip_category'}
MMSE_Spell-grip_category (syn)	Anxiety	0.0006319496257016022	0.0028939622148950934	21.83683057259649	Multimorbidity_1	['MMSE_Spell', 'grip_category']	{'MMSE_Spell', 'grip_category'}
Memory_Problems-grip_category (syn)	Hearing	0.0052502956255208195	0.024116905572553582	21.770187761965435	Multimorbidity_1	['Memory_Problems', 'grip_category']	{'Memory_Problems', 'grip_category'}
Memory_Complaints-grip_category (syn)	Hearing	0.0052502956255208195	0.024116905572553582	21.770187761965435	Multimorbidity_1	['Memory_Complaints', 'grip_category']	{'grip_category', 'Memory_Complaints'}
Depression-Health_vs_Peers (syn)	MMSE_Spell	0.0011474439665214251	0.005277889705785325	21.740582514705864	Multimorbidity_1	['Depression', 'Health_vs_Peers']	{'Health_vs_Peers', 'Depression'}
Anxiety-BMI (syn)	grip_category	0.0032169520694291117	0.014833880475211591	21.68651739377875	Multimorbidity_1	['Anxiety', 'BMI']	{'BMI', 'Anxiety'}
Pain-grip_category (syn)	functionality_state	0.04735879233106769	0.21840988945037954	21.68344686691814	Multimorbidity_1	['Pain', 'grip_category']	{'Pain', 'grip_category'}
Sleep-MMSE_Spell (syn)	Hearing	0.0013945973214918616	0.006444546222235762	21.6399615023328	Multimorbidity_1	['Sleep', 'MMSE_Spell']	{'MMSE_Spell', 'Sleep'}
Anxiety-Sleep (syn)	General_Health	0.01535834700802128	0.07103588328549004	21.620547669262827	Multimorbidity_1	['Anxiety', 'Sleep']	{'Sleep', 'Anxiety'}
Sleep-Alcohol_Use (syn)	Physical_Activity	0.014604588712090475	0.06756551138449302	21.61544908463814	Multimorbidity_1	['Sleep', 'Alcohol_Use']	{'Alcohol_Use', 'Sleep'}
Pain-Physical_Activity (syn)	Memory_Complaints	0.0013159419749249547	0.006115412707070597	21.518449170298382	Multimorbidity_1	['Pain', 'Physical_Activity']	{'Physical_Activity', 'Pain'}
Pain-Physical_Activity (syn)	Memory_Problems	0.0013159419749249354	0.006115412707070726	21.51844917029761	Multimorbidity_1	['Pain', 'Physical_Activity']	{'Physical_Activity', 'Pain'}
Pain-Alcohol_Use (syn)	functionality_state	0.046757811034989	0.2176731397090674	21.48074452249069	Multimorbidity_1	['Pain', 'Alcohol_Use']	{'Alcohol_Use', 'Pain'}
Depression-General_Health (syn)	MMSE_Spell	0.0020311441728624187	0.009468199073960426	21.452275738989265	Multimorbidity_1	['Depression', 'General_Health']	{'General_Health', 'Depression'}
General_Health-MAP_NormalElevated_vs_H (syn)	Alcohol_Use	0.0048504742625301005	0.022674864586442404	21.391414462648044	Multimorbidity_1	['General_Health', 'MAP_NormalElevated_vs_H']	{'General_Health', 'MAP_NormalElevated_vs_H'}
General_Health-Alcohol_Use (syn)	BMI	0.005586591761904522	0.026139708207207152	21.372050971725102	Multimorbidity_1	['General_Health', 'Alcohol_Use']	{'General_Health', 'Alcohol_Use'}
Depression-Pain (syn)	Memory_Complaints	0.00219495669184765	0.010274795562163519	21.362533965449213	Multimorbidity_1	['Depression', 'Pain']	{'Pain', 'Depression'}
Depression-Pain (syn)	Memory_Problems	0.0021949566918476205	0.010274795562163638	21.362533965448677	Multimorbidity_1	['Depression', 'Pain']	{'Pain', 'Depression'}
Alcohol_Use-WHR_Obesity (syn)	BMI	0.009072787166782356	0.042480141126355286	21.357714278292423	Multimorbidity_1	['Alcohol_Use', 'WHR_Obesity']	{'WHR_Obesity', 'Alcohol_Use'}
Memory_Complaints-MAP_NormalElevated_vs_H (syn)	MMSE_Spell	0.0025961729482509325	0.012158241913050826	21.35319371680016	Multimorbidity_1	['Memory_Complaints', 'MAP_NormalElevated_vs_H']	{'Memory_Complaints', 'MAP_NormalElevated_vs_H'}
Memory_Problems-MAP_NormalElevated_vs_H (syn)	MMSE_Spell	0.0025961729482509325	0.012158241913050826	21.35319371680016	Multimorbidity_1	['Memory_Problems', 'MAP_NormalElevated_vs_H']	{'Memory_Problems', 'MAP_NormalElevated_vs_H'}
Depression-Hearing (syn)	Physical_Activity	0.009196583051435905	0.043086794862852974	21.344319253054223	Multimorbidity_1	['Depression', 'Hearing']	{'Hearing', 'Depression'}
MMSE_Spell-Physical_Activity (syn)	Hearing	0.0028655581739581277	0.01345044468153347	21.304560866246607	Multimorbidity_1	['MMSE_Spell', 'Physical_Activity']	{'Physical_Activity', 'MMSE_Spell'}
Hearing-Alcohol_Use (syn)	Physical_Activity	0.014297930779197419	0.06725885345159996	21.258064991378912	Multimorbidity_1	['Hearing', 'Alcohol_Use']	{'Hearing', 'Alcohol_Use'}
Anxiety-Health_vs_Peers (syn)	functionality_state	0.009639933236923338	0.04551157143264449	21.18127969101242	Multimorbidity_1	['Anxiety', 'Health_vs_Peers']	{'Health_vs_Peers', 'Anxiety'}
Memory_Problems-MAP_NormalElevated_vs_H (syn)	grip_category	0.0009415898896715257	0.0044562346318110955	21.129719762732655	Multimorbidity_1	['Memory_Problems', 'MAP_NormalElevated_vs_H']	{'Memory_Problems', 'MAP_NormalElevated_vs_H'}
Memory_Complaints-MAP_NormalElevated_vs_H (syn)	grip_category	0.0009415898896715257	0.0044562346318110955	21.129719762732655	Multimorbidity_1	['Memory_Complaints', 'MAP_NormalElevated_vs_H']	{'Memory_Complaints', 'MAP_NormalElevated_vs_H'}
Anxiety-Health_vs_Peers (syn)	Memory_Complaints	0.002920443092189496	0.013942278616413239	20.946669999489675	Multimorbidity_1	['Anxiety', 'Health_vs_Peers']	{'Health_vs_Peers', 'Anxiety'}
Anxiety-Health_vs_Peers (syn)	Memory_Problems	0.0029204430921894718	0.013942278616413388	20.946669999489277	Multimorbidity_1	['Anxiety', 'Health_vs_Peers']	{'Health_vs_Peers', 'Anxiety'}
BMI-Memory_Problems (syn)	functionality_state	0.010124373131307988	0.04846824355139788	20.888673468374506	Multimorbidity_1	['BMI', 'Memory_Problems']	{'Memory_Problems', 'BMI'}
BMI-Memory_Complaints (syn)	functionality_state	0.010124373131307988	0.04846824355139788	20.888673468374506	Multimorbidity_1	['BMI', 'Memory_Complaints']	{'Memory_Complaints', 'BMI'}
Hearing-grip_category (syn)	Physical_Activity	0.01166660436867503	0.056011898901689	20.828796376198618	Multimorbidity_1	['Hearing', 'grip_category']	{'Hearing', 'grip_category'}
Anxiety-Depression (syn)	Sleep	0.013504219868477952	0.06483876766953468	20.827385149121337	Multimorbidity_1	['Anxiety', 'Depression']	{'Depression', 'Anxiety'}
Pain-General_Health (syn)	Physical_Activity	0.0205797241166786	0.0988920885186752	20.810283638404744	Multimorbidity_1	['Pain', 'General_Health']	{'General_Health', 'Pain'}
Sleep-grip_category (syn)	General_Health	0.008731415178236826	0.042011751910568204	20.78326844551419	Multimorbidity_1	['Sleep', 'grip_category']	{'grip_category', 'Sleep'}
Depression-MAP_NormalElevated_vs_H (syn)	BMI	0.000964619871122414	0.0046632373333209	20.685626790422546	Multimorbidity_1	['Depression', 'MAP_NormalElevated_vs_H']	{'Depression', 'MAP_NormalElevated_vs_H'}
Physical_Activity-functionality_state (syn)	MMSE_Spell	0.008728021814079695	0.04221029795151166	20.67747028013367	Multimorbidity_1	['Physical_Activity', 'functionality_state']	{'Physical_Activity', 'functionality_state'}
Pain-General_Health (syn)	grip_category	0.0030208234299645303	0.014613452210106665	20.67152502045566	Multimorbidity_1	['Pain', 'General_Health']	{'General_Health', 'Pain'}
Pain-BMI (syn)	Health_vs_Peers	0.013501811104845638	0.06543262205686515	20.634678361371027	Multimorbidity_1	['Pain', 'BMI']	{'Pain', 'BMI'}
Alcohol_Use-MAP_NormalElevated_vs_H (syn)	MMSE_Spell	0.0074170451075526375	0.035981394652687695	20.61355647591222	Multimorbidity_1	['Alcohol_Use', 'MAP_NormalElevated_vs_H']	{'Alcohol_Use', 'MAP_NormalElevated_vs_H'}
Memory_Complaints-WHR_Obesity (syn)	grip_category	0.0005685996479133301	0.0027745074057708968	20.493715271066097	Multimorbidity_1	['Memory_Complaints', 'WHR_Obesity']	{'WHR_Obesity', 'Memory_Complaints'}
Memory_Problems-WHR_Obesity (syn)	grip_category	0.0005685996479133301	0.0027745074057708968	20.493715271066097	Multimorbidity_1	['Memory_Problems', 'WHR_Obesity']	{'Memory_Problems', 'WHR_Obesity'}
WHR_Obesity-MAP_NormalElevated_vs_H (syn)	Anxiety	7.387679460607103e-05	0.0003615558786584631	20.433022657573034	Multimorbidity_1	['WHR_Obesity', 'MAP_NormalElevated_vs_H']	{'WHR_Obesity', 'MAP_NormalElevated_vs_H'}
Sleep-Memory_Problems (syn)	General_Health	0.00851780882189448	0.04172213420948303	20.415563545065403	Multimorbidity_1	['Sleep', 'Memory_Problems']	{'Memory_Problems', 'Sleep'}
Sleep-Memory_Complaints (syn)	General_Health	0.00851780882189448	0.04172213420948303	20.415563545065403	Multimorbidity_1	['Sleep', 'Memory_Complaints']	{'Sleep', 'Memory_Complaints'}
Anxiety-Alcohol_Use (syn)	MAP_NormalElevated_vs_H	0.0009337173366295927	0.004583145337984913	20.3728502539726	Multimorbidity_1	['Anxiety', 'Alcohol_Use']	{'Alcohol_Use', 'Anxiety'}
Pain-Physical_Activity (syn)	Sleep	0.011277327723448497	0.05543791016822148	20.342267032123747	Multimorbidity_1	['Pain', 'Physical_Activity']	{'Physical_Activity', 'Pain'}
Hearing-Health_vs_Peers (syn)	BMI	0.005765533074003817	0.028386489540933747	20.310835074163826	Multimorbidity_1	['Hearing', 'Health_vs_Peers']	{'Hearing', 'Health_vs_Peers'}
MMSE_Spell-Alcohol_Use (syn)	Sleep	0.001793604278896436	0.008847610286050122	20.272188996890854	Multimorbidity_1	['MMSE_Spell', 'Alcohol_Use']	{'Alcohol_Use', 'MMSE_Spell'}
Pain-functionality_state (syn)	General_Health	0.04203597947479572	0.20847101030204923	20.16394481606372	Multimorbidity_1	['Pain', 'functionality_state']	{'Pain', 'functionality_state'}
Sleep-functionality_state (syn)	grip_category	0.013877659701736525	0.06901932837267996	20.106917915517915	Multimorbidity_1	['Sleep', 'functionality_state']	{'Sleep', 'functionality_state'}
Health_vs_Peers-Alcohol_Use (syn)	Pain	0.013080037167234868	0.06517333451719069	20.06961476519935	Multimorbidity_1	['Health_vs_Peers', 'Alcohol_Use']	{'Alcohol_Use', 'Health_vs_Peers'}
grip_category-WHR_Obesity (syn)	BMI	0.008377402137416534	0.04181199201736916	20.035883805623204	Multimorbidity_1	['grip_category', 'WHR_Obesity']	{'WHR_Obesity', 'grip_category'}
MMSE_Spell-Health_vs_Peers (syn)	Alcohol_Use	0.0071361431521370505	0.03580606301940649	19.92998545600878	Multimorbidity_1	['MMSE_Spell', 'Health_vs_Peers']	{'MMSE_Spell', 'Health_vs_Peers'}
Memory_Complaints-functionality_state (syn)	MMSE_Spell	0.008336949354702205	0.041843059997085	19.92432999709629	Multimorbidity_1	['Memory_Complaints', 'functionality_state']	{'functionality_state', 'Memory_Complaints'}
Memory_Problems-functionality_state (syn)	MMSE_Spell	0.008336949354702205	0.041843059997085	19.92432999709629	Multimorbidity_1	['Memory_Problems', 'functionality_state']	{'Memory_Problems', 'functionality_state'}
Anxiety-MMSE_Spell (syn)	Physical_Activity	0.006866869244077687	0.03451791822883674	19.8936366861806	Multimorbidity_1	['Anxiety', 'MMSE_Spell']	{'MMSE_Spell', 'Anxiety'}
Health_vs_Peers-Memory_Complaints (syn)	MAP_NormalElevated_vs_H	0.0013108264338405466	0.006608912110157695	19.834224029486585	Multimorbidity_1	['Health_vs_Peers', 'Memory_Complaints']	{'Health_vs_Peers', 'Memory_Complaints'}
Health_vs_Peers-Memory_Problems (syn)	MAP_NormalElevated_vs_H	0.0013108264338405466	0.006608912110157695	19.834224029486585	Multimorbidity_1	['Health_vs_Peers', 'Memory_Problems']	{'Memory_Problems', 'Health_vs_Peers'}
Pain-Physical_Activity (syn)	BMI	0.009291821299383149	0.04684947426452184	19.833352337999784	Multimorbidity_1	['Pain', 'Physical_Activity']	{'Physical_Activity', 'Pain'}
Anxiety-Pain (syn)	Memory_Complaints	0.002660529524307865	0.013421512683583619	19.822873822278346	Multimorbidity_1	['Anxiety', 'Pain']	{'Pain', 'Anxiety'}
Anxiety-Pain (syn)	Memory_Problems	0.002660529524307836	0.013421512683583704	19.822873822278	Multimorbidity_1	['Anxiety', 'Pain']	{'Pain', 'Anxiety'}
Anxiety-Physical_Activity (syn)	Depression	0.028636249795998443	0.14452678841772396	19.813800686715222	Multimorbidity_1	['Anxiety', 'Physical_Activity']	{'Physical_Activity', 'Anxiety'}
Memory_Complaints-MAP_NormalElevated_vs_H (syn)	WHR_Obesity	0.00030887856292122125	0.0015651055585978618	19.735318248945312	Multimorbidity_1	['Memory_Complaints', 'MAP_NormalElevated_vs_H']	{'Memory_Complaints', 'MAP_NormalElevated_vs_H'}
Memory_Problems-MAP_NormalElevated_vs_H (syn)	WHR_Obesity	0.00030887856292122125	0.0015651055585978618	19.735318248945312	Multimorbidity_1	['Memory_Problems', 'MAP_NormalElevated_vs_H']	{'Memory_Problems', 'MAP_NormalElevated_vs_H'}
MMSE_Spell-General_Health (syn)	functionality_state	0.02966721703059122	0.15063422554331465	19.694871416894863	Multimorbidity_1	['MMSE_Spell', 'General_Health']	{'General_Health', 'MMSE_Spell'}
BMI-grip_category (syn)	Pain	0.009201156521107291	0.04674440266687998	19.683974970604616	Multimorbidity_1	['BMI', 'grip_category']	{'grip_category', 'BMI'}
Pain-General_Health (syn)	functionality_state	0.04175913389340819	0.21267446256748662	19.635236590832825	Multimorbidity_1	['Pain', 'General_Health']	{'General_Health', 'Pain'}
General_Health-Alcohol_Use (syn)	MMSE_Spell	0.006980805467803613	0.035587543494356645	19.615867751340033	Multimorbidity_1	['General_Health', 'Alcohol_Use']	{'General_Health', 'Alcohol_Use'}
BMI-grip_category (syn)	Health_vs_Peers	0.005629803828941955	0.02870351359094822	19.613640020423624	Multimorbidity_1	['BMI', 'grip_category']	{'grip_category', 'BMI'}
Anxiety-Hearing (syn)	Pain	0.009085696883458515	0.046898207874438394	19.37322830711112	Multimorbidity_1	['Anxiety', 'Hearing']	{'Hearing', 'Anxiety'}
Hearing-Health_vs_Peers (syn)	Anxiety	0.0014907849379125588	0.0077037082679002325	19.351523786594477	Multimorbidity_1	['Hearing', 'Health_vs_Peers']	{'Hearing', 'Health_vs_Peers'}
Physical_Activity-Alcohol_Use (syn)	Health_vs_Peers	0.0033160282708084646	0.0171489631852207	19.33661082010066	Multimorbidity_1	['Physical_Activity', 'Alcohol_Use']	{'Alcohol_Use', 'Physical_Activity'}
General_Health-Alcohol_Use (syn)	Sleep	0.00811975301507746	0.04204666749217747	19.311287907865925	Multimorbidity_1	['General_Health', 'Alcohol_Use']	{'General_Health', 'Alcohol_Use'}
General_Health-functionality_state (syn)	Memory_Problems	0.003069874720890596	0.015918768223076196	19.284624776686165	Multimorbidity_1	['General_Health', 'functionality_state']	{'General_Health', 'functionality_state'}
General_Health-functionality_state (syn)	Memory_Complaints	0.003069874720890566	0.015918768223076047	19.284624776686158	Multimorbidity_1	['General_Health', 'functionality_state']	{'General_Health', 'functionality_state'}
Depression-Sleep (syn)	Anxiety	0.02768177229945186	0.14358914546973445	19.278457441120846	Multimorbidity_1	['Depression', 'Sleep']	{'Sleep', 'Depression'}
Alcohol_Use-grip_category (syn)	MMSE_Spell	0.006815460488294653	0.035379810033429715	19.263700064683366	Multimorbidity_1	['Alcohol_Use', 'grip_category']	{'Alcohol_Use', 'grip_category'}
Sleep-General_Health (syn)	Depression	0.020663867614245053	0.10738018124898435	19.243651271486844	Multimorbidity_1	['Sleep', 'General_Health']	{'General_Health', 'Sleep'}
Pain-Physical_Activity (syn)	General_Health	0.0395833517939035	0.20596183474486252	19.218779946749752	Multimorbidity_1	['Pain', 'Physical_Activity']	{'Physical_Activity', 'Pain'}
Sleep-Physical_Activity (syn)	Health_vs_Peers	0.0032488614134567476	0.016924069027110626	19.196692049957985	Multimorbidity_1	['Sleep', 'Physical_Activity']	{'Physical_Activity', 'Sleep'}
Anxiety-Hearing (syn)	Health_vs_Peers	0.0015023183995449825	0.007835555739353676	19.173093134921693	Multimorbidity_1	['Anxiety', 'Hearing']	{'Hearing', 'Anxiety'}
MMSE_Spell-grip_category (syn)	Health_vs_Peers	0.0017591231941398752	0.009197602072299667	19.125889338459316	Multimorbidity_1	['MMSE_Spell', 'grip_category']	{'MMSE_Spell', 'grip_category'}
Depression-MAP_NormalElevated_vs_H (syn)	Health_vs_Peers	0.005044621096791503	0.026594297835819562	18.96880725309829	Multimorbidity_1	['Depression', 'MAP_NormalElevated_vs_H']	{'Depression', 'MAP_NormalElevated_vs_H'}
Health_vs_Peers-Alcohol_Use (syn)	BMI	0.005301166638986058	0.028051740913145187	18.897816914107832	Multimorbidity_1	['Health_vs_Peers', 'Alcohol_Use']	{'Alcohol_Use', 'Health_vs_Peers'}
MMSE_Spell-Physical_Activity (syn)	Memory_Complaints	0.0022310703372652547	0.011829900590218972	18.859586521884353	Multimorbidity_1	['MMSE_Spell', 'Physical_Activity']	{'Physical_Activity', 'MMSE_Spell'}
MMSE_Spell-Physical_Activity (syn)	Memory_Problems	0.002231070337265131	0.01182990059021899	18.85958652188328	Multimorbidity_1	['MMSE_Spell', 'Physical_Activity']	{'Physical_Activity', 'MMSE_Spell'}
Health_vs_Peers-grip_category (syn)	Physical_Activity	0.010213567890524735	0.05445484332279824	18.756032094299847	Multimorbidity_1	['Health_vs_Peers', 'grip_category']	{'grip_category', 'Health_vs_Peers'}
Hearing-BMI (syn)	grip_category	0.0026143188514216103	0.014006121733254967	18.665544261366726	Multimorbidity_1	['Hearing', 'BMI']	{'Hearing', 'BMI'}
Memory_Problems-functionality_state (syn)	Depression	0.007346566889938948	0.03951333217083122	18.592628073423253	Multimorbidity_1	['Memory_Problems', 'functionality_state']	{'Memory_Problems', 'functionality_state'}
Memory_Complaints-functionality_state (syn)	Depression	0.007346566889938948	0.03951333217083122	18.592628073423253	Multimorbidity_1	['Memory_Complaints', 'functionality_state']	{'functionality_state', 'Memory_Complaints'}
BMI-MAP_NormalElevated_vs_H (syn)	Depression	0.0009149870732863003	0.004923113319004001	18.585537524685947	Multimorbidity_1	['BMI', 'MAP_NormalElevated_vs_H']	{'BMI', 'MAP_NormalElevated_vs_H'}
Hearing-Memory_Problems (syn)	Physical_Activity	0.002460365848797769	0.013258135652602284	18.557404398821735	Multimorbidity_1	['Hearing', 'Memory_Problems']	{'Hearing', 'Memory_Problems'}
Hearing-Memory_Complaints (syn)	Physical_Activity	0.002460365848797769	0.013258135652602284	18.557404398821735	Multimorbidity_1	['Hearing', 'Memory_Complaints']	{'Hearing', 'Memory_Complaints'}
Pain-Health_vs_Peers (syn)	Depression	0.009369055381098173	0.050529092963950875	18.541902954368027	Multimorbidity_1	['Pain', 'Health_vs_Peers']	{'Pain', 'Health_vs_Peers'}
Physical_Activity-functionality_state (syn)	Depression	0.007631221254393506	0.04120686265055978	18.51929694116094	Multimorbidity_1	['Physical_Activity', 'functionality_state']	{'Physical_Activity', 'functionality_state'}
Depression-Health_vs_Peers (syn)	Physical_Activity	0.0076385859590252705	0.041417052074259435	18.443094272691194	Multimorbidity_1	['Depression', 'Health_vs_Peers']	{'Health_vs_Peers', 'Depression'}
Health_vs_Peers-Memory_Complaints (syn)	functionality_state	0.00810854731081147	0.04397106353007872	18.440644050523723	Multimorbidity_1	['Health_vs_Peers', 'Memory_Complaints']	{'Health_vs_Peers', 'Memory_Complaints'}
Health_vs_Peers-Memory_Problems (syn)	functionality_state	0.00810854731081147	0.04397106353007872	18.440644050523723	Multimorbidity_1	['Health_vs_Peers', 'Memory_Problems']	{'Memory_Problems', 'Health_vs_Peers'}
BMI-grip_category (syn)	Hearing	0.0018491744401957265	0.010158954174103358	18.202409505001405	Multimorbidity_1	['BMI', 'grip_category']	{'grip_category', 'BMI'}
Sleep-Hearing (syn)	Memory_Complaints	0.004192166297248555	0.023180581308183453	18.084819537155404	Multimorbidity_1	['Sleep', 'Hearing']	{'Hearing', 'Sleep'}
Sleep-Hearing (syn)	Memory_Problems	0.004192166297248555	0.023180581308183613	18.08481953715528	Multimorbidity_1	['Sleep', 'Hearing']	{'Hearing', 'Sleep'}
grip_category-WHR_Obesity (syn)	Hearing	0.0008891492409891712	0.0049340219380363355	18.020780048315693	Multimorbidity_1	['grip_category', 'WHR_Obesity']	{'WHR_Obesity', 'grip_category'}
Anxiety-Physical_Activity (syn)	Memory_Complaints	0.00236429150813997	0.013125274667415721	18.01327262133009	Multimorbidity_1	['Anxiety', 'Physical_Activity']	{'Physical_Activity', 'Anxiety'}
Anxiety-Physical_Activity (syn)	Memory_Problems	0.0023642915081398515	0.013125274667415716	18.013272621329193	Multimorbidity_1	['Anxiety', 'Physical_Activity']	{'Physical_Activity', 'Anxiety'}
Depression-MAP_NormalElevated_vs_H (syn)	MMSE_Spell	0.0009058577137650894	0.005036303453028992	17.98655943220177	Multimorbidity_1	['Depression', 'MAP_NormalElevated_vs_H']	{'Depression', 'MAP_NormalElevated_vs_H'}
Physical_Activity-grip_category (syn)	Depression	0.007309265943732811	0.04088490733989907	17.87766297956065	Multimorbidity_1	['Physical_Activity', 'grip_category']	{'Physical_Activity', 'grip_category'}
General_Health-BMI (syn)	functionality_state	0.02615308839456555	0.14725079109243394	17.760915374742154	Multimorbidity_1	['General_Health', 'BMI']	{'General_Health', 'BMI'}
BMI-WHR_Obesity (syn)	Physical_Activity	0.0031847279118490997	0.018017052911905633	17.676186707231338	Multimorbidity_1	['BMI', 'WHR_Obesity']	{'WHR_Obesity', 'BMI'}
grip_category-functionality_state (syn)	MMSE_Spell	0.007179757888657928	0.04066203402608991	17.657153806057003	Multimorbidity_1	['grip_category', 'functionality_state']	{'grip_category', 'functionality_state'}
Hearing-Memory_Complaints (syn)	Alcohol_Use	0.0011930875761173405	0.006816653515630848	17.502540995835343	Multimorbidity_1	['Hearing', 'Memory_Complaints']	{'Hearing', 'Memory_Complaints'}
Hearing-Memory_Problems (syn)	Alcohol_Use	0.0011930875761173405	0.006816653515630848	17.502540995835343	Multimorbidity_1	['Hearing', 'Memory_Problems']	{'Hearing', 'Memory_Problems'}
Pain-functionality_state (syn)	Hearing	0.003768031879519916	0.021654020905549295	17.40107251191523	Multimorbidity_1	['Pain', 'functionality_state']	{'Pain', 'functionality_state'}
Pain-Hearing (syn)	Memory_Complaints	0.003947593385679343	0.022714329012372674	17.379308821004827	Multimorbidity_1	['Pain', 'Hearing']	{'Hearing', 'Pain'}
Pain-Hearing (syn)	Memory_Problems	0.0039475933856792525	0.02271432901237281	17.379308821004326	Multimorbidity_1	['Pain', 'Hearing']	{'Hearing', 'Pain'}
Pain-grip_category (syn)	BMI	0.007905473230175483	0.04563188509704111	17.324450246496816	Multimorbidity_1	['Pain', 'grip_category']	{'Pain', 'grip_category'}
Sleep-Physical_Activity (syn)	MMSE_Spell	0.005865281312057649	0.03391038519698811	17.296416062471028	Multimorbidity_1	['Sleep', 'Physical_Activity']	{'Physical_Activity', 'Sleep'}
Health_vs_Peers-Physical_Activity (syn)	Anxiety	0.0013667334083881458	0.007913821975151674	17.270206641992996	Multimorbidity_1	['Health_vs_Peers', 'Physical_Activity']	{'Physical_Activity', 'Health_vs_Peers'}
Anxiety-grip_category (syn)	MAP_NormalElevated_vs_H	0.0006252344212035099	0.0036244645800807534	17.25039402066883	Multimorbidity_1	['Anxiety', 'grip_category']	{'grip_category', 'Anxiety'}
Anxiety-grip_category (syn)	Pain	0.00779211085420094	0.04551996591559211	17.11800678552767	Multimorbidity_1	['Anxiety', 'grip_category']	{'grip_category', 'Anxiety'}
Anxiety-functionality_state (syn)	Depression	0.023679544601406966	0.1395952327765909	16.96300377198687	Multimorbidity_1	['Anxiety', 'functionality_state']	{'functionality_state', 'Anxiety'}
Physical_Activity-MAP_NormalElevated_vs_H (syn)	Memory_Complaints	0.0005927717334092746	0.0035082525574195956	16.89649544060398	Multimorbidity_1	['Physical_Activity', 'MAP_NormalElevated_vs_H']	{'Physical_Activity', 'MAP_NormalElevated_vs_H'}
Physical_Activity-MAP_NormalElevated_vs_H (syn)	Memory_Problems	0.0005927717334092352	0.003508252557419744	16.89649544060215	Multimorbidity_1	['Physical_Activity', 'MAP_NormalElevated_vs_H']	{'Physical_Activity', 'MAP_NormalElevated_vs_H'}
Health_vs_Peers-grip_category (syn)	MMSE_Spell	0.001632072995856202	0.009723715467257947	16.78445858840459	Multimorbidity_1	['Health_vs_Peers', 'grip_category']	{'grip_category', 'Health_vs_Peers'}
General_Health-Physical_Activity (syn)	functionality_state	0.05530642835885151	0.3303328925321855	16.74263435738928	Multimorbidity_1	['General_Health', 'Physical_Activity']	{'General_Health', 'Physical_Activity'}
Physical_Activity-grip_category (syn)	MMSE_Spell	0.005549433581315638	0.033172101958388836	16.72921899334827	Multimorbidity_1	['Physical_Activity', 'grip_category']	{'Physical_Activity', 'grip_category'}
Anxiety-Physical_Activity (syn)	BMI	0.0029731677496233396	0.018002962551056184	16.514880488094512	Multimorbidity_1	['Anxiety', 'Physical_Activity']	{'Physical_Activity', 'Anxiety'}
MMSE_Spell-functionality_state (syn)	Alcohol_Use	0.012220417276595182	0.07405473418541483	16.501871772300557	Multimorbidity_1	['MMSE_Spell', 'functionality_state']	{'MMSE_Spell', 'functionality_state'}
Anxiety-Depression (syn)	General_Health	0.017069249282453354	0.10370909708767065	16.45877725463547	Multimorbidity_1	['Anxiety', 'Depression']	{'Depression', 'Anxiety'}
MAP_NormalElevated_vs_H-functionality_state (syn)	Health_vs_Peers	0.00717398835331839	0.043654325640171666	16.433625415385478	Multimorbidity_1	['MAP_NormalElevated_vs_H', 'functionality_state']	{'functionality_state', 'MAP_NormalElevated_vs_H'}
MMSE_Spell-Memory_Complaints (syn)	grip_category	0.0016086041752906865	0.009792162875753772	16.42746547112413	Multimorbidity_1	['MMSE_Spell', 'Memory_Complaints']	{'MMSE_Spell', 'Memory_Complaints'}
MMSE_Spell-Memory_Problems (syn)	grip_category	0.0016086041752906865	0.009792162875753772	16.42746547112413	Multimorbidity_1	['MMSE_Spell', 'Memory_Problems']	{'Memory_Problems', 'MMSE_Spell'}
Health_vs_Peers-Memory_Problems (syn)	Physical_Activity	0.002693885299334672	0.016416359701060104	16.409760436479175	Multimorbidity_1	['Health_vs_Peers', 'Memory_Problems']	{'Memory_Problems', 'Health_vs_Peers'}
Health_vs_Peers-Memory_Complaints (syn)	Physical_Activity	0.002693885299334672	0.016416359701060104	16.409760436479175	Multimorbidity_1	['Health_vs_Peers', 'Memory_Complaints']	{'Health_vs_Peers', 'Memory_Complaints'}
Sleep-Memory_Problems (syn)	Pain	0.008726263897409402	0.053226964410017306	16.3944421669238	Multimorbidity_1	['Sleep', 'Memory_Problems']	{'Memory_Problems', 'Sleep'}
Sleep-Memory_Complaints (syn)	Pain	0.008726263897409402	0.053226964410017306	16.3944421669238	Multimorbidity_1	['Sleep', 'Memory_Complaints']	{'Sleep', 'Memory_Complaints'}
Physical_Activity-functionality_state (syn)	Alcohol_Use	0.012116822865908546	0.07395113977472823	16.38490346845107	Multimorbidity_1	['Physical_Activity', 'functionality_state']	{'Physical_Activity', 'functionality_state'}
Hearing-Alcohol_Use (syn)	functionality_state	0.012099006023536214	0.0738496649485885	16.3832916939557	Multimorbidity_1	['Hearing', 'Alcohol_Use']	{'Hearing', 'Alcohol_Use'}
Physical_Activity-functionality_state (syn)	Hearing	0.0034423861200636383	0.021013955767962708	16.381428409170844	Multimorbidity_1	['Physical_Activity', 'functionality_state']	{'Physical_Activity', 'functionality_state'}
Physical_Activity-MAP_NormalElevated_vs_H (syn)	Anxiety	0.000626681269829501	0.0038277546589635886	16.372033363266354	Multimorbidity_1	['Physical_Activity', 'MAP_NormalElevated_vs_H']	{'Physical_Activity', 'MAP_NormalElevated_vs_H'}
Anxiety-WHR_Obesity (syn)	MAP_NormalElevated_vs_H	0.0002756928255039674	0.0016847850941029898	16.363679051348164	Multimorbidity_1	['Anxiety', 'WHR_Obesity']	{'WHR_Obesity', 'Anxiety'}
Physical_Activity-Memory_Complaints (syn)	Depression	0.0065666800377876654	0.04014232143395394	16.358495979341427	Multimorbidity_1	['Physical_Activity', 'Memory_Complaints']	{'Physical_Activity', 'Memory_Complaints'}
Physical_Activity-Memory_Problems (syn)	Depression	0.0065666800377876654	0.04014232143395394	16.358495979341427	Multimorbidity_1	['Physical_Activity', 'Memory_Problems']	{'Memory_Problems', 'Physical_Activity'}
Sleep-functionality_state (syn)	Pain	0.03323823073826357	0.20381867922281757	16.307745131606435	Multimorbidity_1	['Sleep', 'functionality_state']	{'Sleep', 'functionality_state'}
General_Health-WHR_Obesity (syn)	grip_category	0.002036139113774197	0.012489883045736849	16.302307285969253	Multimorbidity_1	['General_Health', 'WHR_Obesity']	{'General_Health', 'WHR_Obesity'}
General_Health-functionality_state (syn)	BMI	0.007455136791966737	0.04607865435654392	16.17915474328079	Multimorbidity_1	['General_Health', 'functionality_state']	{'General_Health', 'functionality_state'}
Hearing-WHR_Obesity (syn)	BMI	0.006436332237306684	0.03978991586278518	16.175787502296465	Multimorbidity_1	['Hearing', 'WHR_Obesity']	{'Hearing', 'WHR_Obesity'}
Pain-Physical_Activity (syn)	Alcohol_Use	0.010258755615196158	0.06348252935253143	16.159966718129954	Multimorbidity_1	['Pain', 'Physical_Activity']	{'Physical_Activity', 'Pain'}
BMI-functionality_state (syn)	Alcohol_Use	0.011890494862744364	0.07373840225358161	16.125240714944866	Multimorbidity_1	['BMI', 'functionality_state']	{'functionality_state', 'BMI'}
MMSE_Spell-Pain (syn)	Sleep	0.00850561689849421	0.052751741207303485	16.12385999747172	Multimorbidity_1	['MMSE_Spell', 'Pain']	{'Pain', 'MMSE_Spell'}
Sleep-grip_category (syn)	MMSE_Spell	0.001687116006029664	0.010483351674305393	16.093288276923605	Multimorbidity_1	['Sleep', 'grip_category']	{'grip_category', 'Sleep'}
Anxiety-BMI (syn)	functionality_state	0.007352249882208329	0.04569612030229822	16.08944005217563	Multimorbidity_1	['Anxiety', 'BMI']	{'BMI', 'Anxiety'}
Sleep-grip_category (syn)	Depression	0.0071125004330357035	0.0442563254945104	16.071149951023266	Multimorbidity_1	['Sleep', 'grip_category']	{'grip_category', 'Sleep'}
Pain-Memory_Problems (syn)	Anxiety	0.007242710551246826	0.04508572088561751	16.064311291864637	Multimorbidity_1	['Pain', 'Memory_Problems']	{'Memory_Problems', 'Pain'}
Pain-Memory_Complaints (syn)	Anxiety	0.007242710551246826	0.04508572088561751	16.064311291864637	Multimorbidity_1	['Pain', 'Memory_Complaints']	{'Pain', 'Memory_Complaints'}
Depression-Pain (syn)	MMSE_Spell	0.0020488889367662137	0.012767321165363462	16.047915692170854	Multimorbidity_1	['Depression', 'Pain']	{'Pain', 'Depression'}
Pain-functionality_state (syn)	Health_vs_Peers	0.009886544033378566	0.06166047744285618	16.033842816966374	Multimorbidity_1	['Pain', 'functionality_state']	{'Pain', 'functionality_state'}
Depression-MMSE_Spell (syn)	Pain	0.00787442777651139	0.04926371417236153	15.984234864957031	Multimorbidity_1	['Depression', 'MMSE_Spell']	{'MMSE_Spell', 'Depression'}
Pain-MAP_NormalElevated_vs_H (syn)	Alcohol_Use	0.003567822588250837	0.022360442330579967	15.955957111686967	Multimorbidity_1	['Pain', 'MAP_NormalElevated_vs_H']	{'Pain', 'MAP_NormalElevated_vs_H'}
Physical_Activity-functionality_state (syn)	grip_category	0.010310564167310665	0.06487173881431818	15.89376877475491	Multimorbidity_1	['Physical_Activity', 'functionality_state']	{'Physical_Activity', 'functionality_state'}
MMSE_Spell-grip_category (syn)	Memory_Complaints	0.0018073920975061127	0.011406222350459828	15.845667758995157	Multimorbidity_1	['MMSE_Spell', 'grip_category']	{'MMSE_Spell', 'grip_category'}
MMSE_Spell-grip_category (syn)	Memory_Problems	0.0018073920975060732	0.011406222350459932	15.845667758994667	Multimorbidity_1	['MMSE_Spell', 'grip_category']	{'MMSE_Spell', 'grip_category'}
grip_category-MAP_NormalElevated_vs_H (syn)	Anxiety	0.0004427059552186254	0.0028166100032511604	15.717687386880616	Multimorbidity_1	['grip_category', 'MAP_NormalElevated_vs_H']	{'grip_category', 'MAP_NormalElevated_vs_H'}
Sleep-BMI (syn)	grip_category	0.0023053052889757085	0.014728041270206457	15.652490692290089	Multimorbidity_1	['Sleep', 'BMI']	{'Sleep', 'BMI'}
Sleep-functionality_state (syn)	General_Health	0.022512185500551868	0.1440118050732655	15.63218063206615	Multimorbidity_1	['Sleep', 'functionality_state']	{'Sleep', 'functionality_state'}
Depression-Sleep (syn)	General_Health	0.01598196919549566	0.10262181700071295	15.573656423745282	Multimorbidity_1	['Depression', 'Sleep']	{'Sleep', 'Depression'}
Hearing-Memory_Problems (syn)	MMSE_Spell	0.0017623820096309122	0.011324450974430805	15.56262651152052	Multimorbidity_1	['Hearing', 'Memory_Problems']	{'Hearing', 'Memory_Problems'}
Hearing-Memory_Complaints (syn)	MMSE_Spell	0.0017623820096309122	0.011324450974430805	15.56262651152052	Multimorbidity_1	['Hearing', 'Memory_Complaints']	{'Hearing', 'Memory_Complaints'}
Memory_Problems-WHR_Obesity (syn)	Sleep	0.00048237183023234305	0.0031085683267522124	15.517491640157004	Multimorbidity_1	['Memory_Problems', 'WHR_Obesity']	{'Memory_Problems', 'WHR_Obesity'}
Memory_Complaints-WHR_Obesity (syn)	Sleep	0.00048237183023234305	0.0031085683267522124	15.517491640157004	Multimorbidity_1	['Memory_Complaints', 'WHR_Obesity']	{'WHR_Obesity', 'Memory_Complaints'}
Depression-Memory_Problems (syn)	functionality_state	0.005828775165525465	0.03770646312144791	15.458291982336537	Multimorbidity_1	['Depression', 'Memory_Problems']	{'Memory_Problems', 'Depression'}
Depression-Memory_Complaints (syn)	functionality_state	0.005828775165525465	0.03770646312144791	15.458291982336537	Multimorbidity_1	['Depression', 'Memory_Complaints']	{'Memory_Complaints', 'Depression'}
General_Health-grip_category (syn)	Sleep	0.006149411988940124	0.039860259658517874	15.427425816143762	Multimorbidity_1	['General_Health', 'grip_category']	{'General_Health', 'grip_category'}
Pain-Alcohol_Use (syn)	BMI	0.006807904569413537	0.04413813712850541	15.42408677011617	Multimorbidity_1	['Pain', 'Alcohol_Use']	{'Alcohol_Use', 'Pain'}
Depression-Alcohol_Use (syn)	Sleep	0.006746263009349821	0.04417243729250168	15.272562310015452	Multimorbidity_1	['Depression', 'Alcohol_Use']	{'Alcohol_Use', 'Depression'}
Anxiety-Alcohol_Use (syn)	functionality_state	0.01108907536113119	0.0728397342861835	15.223937140630955	Multimorbidity_1	['Anxiety', 'Alcohol_Use']	{'Alcohol_Use', 'Anxiety'}
Anxiety-Pain (syn)	Depression	0.02069989900606973	0.13659043762779527	15.154720466213245	Multimorbidity_1	['Anxiety', 'Pain']	{'Pain', 'Anxiety'}
Health_vs_Peers-MAP_NormalElevated_vs_H (syn)	Sleep	0.0011537545081806795	0.0076346758250886715	15.11203009287273	Multimorbidity_1	['Health_vs_Peers', 'MAP_NormalElevated_vs_H']	{'Health_vs_Peers', 'MAP_NormalElevated_vs_H'}
MMSE_Spell-Hearing (syn)	MAP_NormalElevated_vs_H	0.0002957161052167223	0.0019646314408515134	15.051988839624423	Multimorbidity_1	['MMSE_Spell', 'Hearing']	{'Hearing', 'MMSE_Spell'}
Pain-MAP_NormalElevated_vs_H (syn)	MMSE_Spell	0.001856236687418028	0.012369394446071515	15.00669006482822	Multimorbidity_1	['Pain', 'MAP_NormalElevated_vs_H']	{'Pain', 'MAP_NormalElevated_vs_H'}
Depression-BMI (syn)	General_Health	0.015232626319090156	0.1019080136436965	14.94742736557339	Multimorbidity_1	['Depression', 'BMI']	{'BMI', 'Depression'}
Health_vs_Peers-Alcohol_Use (syn)	Physical_Activity	0.00929326823930264	0.062254190911705164	14.927939955854924	Multimorbidity_1	['Health_vs_Peers', 'Alcohol_Use']	{'Alcohol_Use', 'Health_vs_Peers'}
Pain-General_Health (syn)	BMI	0.006577158933290368	0.0442078494039398	14.877807950332485	Multimorbidity_1	['Pain', 'General_Health']	{'General_Health', 'Pain'}
Depression-Pain (syn)	Health_vs_Peers	0.009050371745224826	0.060835046649363345	14.876904422197136	Multimorbidity_1	['Depression', 'Pain']	{'Pain', 'Depression'}
grip_category-WHR_Obesity (syn)	Alcohol_Use	0.003080449386130568	0.020758717367122564	14.839305009322738	Multimorbidity_1	['grip_category', 'WHR_Obesity']	{'WHR_Obesity', 'grip_category'}
Memory_Problems-grip_category (syn)	Anxiety	0.0018236050837856204	0.012314781871295177	14.80826134676657	Multimorbidity_1	['Memory_Problems', 'grip_category']	{'Memory_Problems', 'grip_category'}
Memory_Complaints-grip_category (syn)	Anxiety	0.0018236050837856204	0.012314781871295177	14.80826134676657	Multimorbidity_1	['Memory_Complaints', 'grip_category']	{'grip_category', 'Memory_Complaints'}
Physical_Activity-Alcohol_Use (syn)	Pain	0.010178529560128281	0.06885116566363692	14.78338015343722	Multimorbidity_1	['Physical_Activity', 'Alcohol_Use']	{'Alcohol_Use', 'Physical_Activity'}
Depression-Alcohol_Use (syn)	Health_vs_Peers	0.003768545589700768	0.02551007022105305	14.772776229328635	Multimorbidity_1	['Depression', 'Alcohol_Use']	{'Alcohol_Use', 'Depression'}
BMI-grip_category (syn)	Alcohol_Use	0.003084014947568116	0.020880852206678124	14.76958371738192	Multimorbidity_1	['BMI', 'grip_category']	{'grip_category', 'BMI'}
Sleep-Pain (syn)	Physical_Activity	0.010270130151346507	0.06955236741628935	14.766039651644144	Multimorbidity_1	['Sleep', 'Pain']	{'Pain', 'Sleep'}
grip_category-WHR_Obesity (syn)	Anxiety	0.00042747889206367793	0.002908473151363646	14.697708034996069	Multimorbidity_1	['grip_category', 'WHR_Obesity']	{'WHR_Obesity', 'grip_category'}
Pain-General_Health (syn)	Memory_Complaints	0.002178909851818408	0.014911824663041539	14.61195997843754	Multimorbidity_1	['Pain', 'General_Health']	{'General_Health', 'Pain'}
Pain-General_Health (syn)	Memory_Problems	0.0021789098518183976	0.014911824663041685	14.611959978437325	Multimorbidity_1	['Pain', 'General_Health']	{'General_Health', 'Pain'}
BMI-functionality_state (syn)	Sleep	0.004268376147679572	0.0292589488122762	14.588275795775294	Multimorbidity_1	['BMI', 'functionality_state']	{'functionality_state', 'BMI'}
Physical_Activity-grip_category (syn)	Health_vs_Peers	0.0023222942382135504	0.016021734017206878	14.494649803320126	Multimorbidity_1	['Physical_Activity', 'grip_category']	{'Physical_Activity', 'grip_category'}
grip_category-functionality_state (syn)	Health_vs_Peers	0.006187320721863341	0.04279481137524524	14.458109576906352	Multimorbidity_1	['grip_category', 'functionality_state']	{'grip_category', 'functionality_state'}
Sleep-General_Health (syn)	Pain	0.027923079467950796	0.19452538913626455	14.35446529213251	Multimorbidity_1	['Sleep', 'General_Health']	{'General_Health', 'Sleep'}
Pain-MAP_NormalElevated_vs_H (syn)	grip_category	0.001834256623432492	0.012778310209212962	14.354453706328258	Multimorbidity_1	['Pain', 'MAP_NormalElevated_vs_H']	{'Pain', 'MAP_NormalElevated_vs_H'}
General_Health-Physical_Activity (syn)	MMSE_Spell	0.004635757998417672	0.032311616629829974	14.347032064430834	Multimorbidity_1	['General_Health', 'Physical_Activity']	{'General_Health', 'Physical_Activity'}
Hearing-grip_category (syn)	Health_vs_Peers	0.0012452865781957846	0.008683765456355574	14.340398580023484	Multimorbidity_1	['Hearing', 'grip_category']	{'Hearing', 'grip_category'}
Depression-Hearing (syn)	Pain	0.006886606577168308	0.04818704701382621	14.291406101711	Multimorbidity_1	['Depression', 'Hearing']	{'Hearing', 'Depression'}
Anxiety-functionality_state (syn)	Pain	0.028301811059096807	0.19859666017413663	14.250899805807796	Multimorbidity_1	['Anxiety', 'functionality_state']	{'functionality_state', 'Anxiety'}
BMI-MAP_NormalElevated_vs_H (syn)	Physical_Activity	0.002462031964434298	0.017294356964490835	14.236042250598837	Multimorbidity_1	['BMI', 'MAP_NormalElevated_vs_H']	{'BMI', 'MAP_NormalElevated_vs_H'}
Physical_Activity-BMI (syn)	Alcohol_Use	0.008790750339187045	0.06201452407652231	14.17530888141586	Multimorbidity_1	['Physical_Activity', 'BMI']	{'Physical_Activity', 'BMI'}
MMSE_Spell-WHR_Obesity (syn)	Hearing	0.0008338708533590017	0.005883819754102902	14.172270535267966	Multimorbidity_1	['MMSE_Spell', 'WHR_Obesity']	{'WHR_Obesity', 'MMSE_Spell'}
Anxiety-Alcohol_Use (syn)	Sleep	0.008474004014794949	0.05980855181585167	14.168549074530503	Multimorbidity_1	['Anxiety', 'Alcohol_Use']	{'Alcohol_Use', 'Anxiety'}
Hearing-Health_vs_Peers (syn)	Pain	0.008606028709301652	0.0611300776851511	14.078223086230615	Multimorbidity_1	['Hearing', 'Health_vs_Peers']	{'Hearing', 'Health_vs_Peers'}
Anxiety-MMSE_Spell (syn)	MAP_NormalElevated_vs_H	0.00026827187916506984	0.0019066138763715308	14.070593028286197	Multimorbidity_1	['Anxiety', 'MMSE_Spell']	{'MMSE_Spell', 'Anxiety'}
Anxiety-Depression (syn)	Memory_Complaints	0.0017504179818889074	0.012535688716906045	13.963476769555037	Multimorbidity_1	['Anxiety', 'Depression']	{'Depression', 'Anxiety'}
Anxiety-Depression (syn)	Memory_Problems	0.001750417981888853	0.012535688716906121	13.963476769554518	Multimorbidity_1	['Anxiety', 'Depression']	{'Depression', 'Anxiety'}
Depression-grip_category (syn)	Memory_Complaints	0.0012334486529642589	0.008872530233384749	13.901881656296315	Multimorbidity_1	['Depression', 'grip_category']	{'grip_category', 'Depression'}
Depression-grip_category (syn)	Memory_Problems	0.0012334486529642485	0.008872530233384898	13.901881656295961	Multimorbidity_1	['Depression', 'grip_category']	{'grip_category', 'Depression'}
MMSE_Spell-Health_vs_Peers (syn)	Depression	0.0034999443027300446	0.02523170068468145	13.871218379088154	Multimorbidity_1	['MMSE_Spell', 'Health_vs_Peers']	{'MMSE_Spell', 'Health_vs_Peers'}
Anxiety-Pain (syn)	General_Health	0.026693848978861706	0.1929279724965993	13.836173486627107	Multimorbidity_1	['Anxiety', 'Pain']	{'Pain', 'Anxiety'}
Hearing-Alcohol_Use (syn)	MMSE_Spell	0.004591744187847798	0.033274568168377705	13.79956056713468	Multimorbidity_1	['Hearing', 'Alcohol_Use']	{'Hearing', 'Alcohol_Use'}
Depression-Health_vs_Peers (syn)	Memory_Complaints	0.0012539452976612513	0.009102763540901917	13.775435251358934	Multimorbidity_1	['Depression', 'Health_vs_Peers']	{'Health_vs_Peers', 'Depression'}
Depression-Health_vs_Peers (syn)	Memory_Problems	0.001253945297661133	0.009102763540901957	13.775435251357573	Multimorbidity_1	['Depression', 'Health_vs_Peers']	{'Health_vs_Peers', 'Depression'}
MMSE_Spell-BMI (syn)	Alcohol_Use	0.004555777237613026	0.033225697104882476	13.711607684955268	Multimorbidity_1	['MMSE_Spell', 'BMI']	{'MMSE_Spell', 'BMI'}
MMSE_Spell-Hearing (syn)	BMI	0.0013024722469780722	0.009503750322672993	13.704823914310737	Multimorbidity_1	['MMSE_Spell', 'Hearing']	{'Hearing', 'MMSE_Spell'}
Anxiety-Physical_Activity (syn)	Sleep	0.008133902796409506	0.05975686890260071	13.611661631179453	Multimorbidity_1	['Anxiety', 'Physical_Activity']	{'Physical_Activity', 'Anxiety'}
BMI-Memory_Complaints (syn)	Pain	0.005840130606868564	0.04307946721853614	13.556645390348946	Multimorbidity_1	['BMI', 'Memory_Complaints']	{'Memory_Complaints', 'BMI'}
BMI-Memory_Problems (syn)	Pain	0.005840130606868564	0.04307946721853614	13.556645390348946	Multimorbidity_1	['BMI', 'Memory_Problems']	{'Memory_Problems', 'BMI'}
Pain-General_Health (syn)	Anxiety	0.008743133558394236	0.06461045003176394	13.532073455758187	Multimorbidity_1	['Pain', 'General_Health']	{'General_Health', 'Pain'}
Sleep-Memory_Problems (syn)	Depression	0.005779159529166521	0.04292298459064121	13.464020697262026	Multimorbidity_1	['Sleep', 'Memory_Problems']	{'Memory_Problems', 'Sleep'}
Sleep-Memory_Complaints (syn)	Depression	0.005779159529166521	0.04292298459064121	13.464020697262026	Multimorbidity_1	['Sleep', 'Memory_Complaints']	{'Sleep', 'Memory_Complaints'}
Anxiety-Depression (syn)	grip_category	0.0014175705377816805	0.010530909210685646	13.461046044754433	Multimorbidity_1	['Anxiety', 'Depression']	{'Depression', 'Anxiety'}
Physical_Activity-BMI (syn)	General_Health	0.012086697139086236	0.0901257371535349	13.410927356406285	Multimorbidity_1	['Physical_Activity', 'BMI']	{'Physical_Activity', 'BMI'}
Health_vs_Peers-grip_category (syn)	Pain	0.008049781935445338	0.06033755430163208	13.34124663920559	Multimorbidity_1	['Health_vs_Peers', 'grip_category']	{'grip_category', 'Health_vs_Peers'}
Health_vs_Peers-WHR_Obesity (syn)	Alcohol_Use	0.0011783107907179244	0.00883475662143983	13.337218456685582	Multimorbidity_1	['Health_vs_Peers', 'WHR_Obesity']	{'WHR_Obesity', 'Health_vs_Peers'}
MMSE_Spell-Alcohol_Use (syn)	Pain	0.0029229008215992977	0.021920410294534124	13.334151972183323	Multimorbidity_1	['MMSE_Spell', 'Alcohol_Use']	{'Alcohol_Use', 'MMSE_Spell'}
Anxiety-grip_category (syn)	General_Health	0.008613404395147448	0.06462847892164078	13.327567875442073	Multimorbidity_1	['Anxiety', 'grip_category']	{'grip_category', 'Anxiety'}
Anxiety-Memory_Problems (syn)	General_Health	0.008539961028869846	0.0643330739571262	13.274604342023471	Multimorbidity_1	['Anxiety', 'Memory_Problems']	{'Memory_Problems', 'Anxiety'}
Anxiety-Memory_Complaints (syn)	General_Health	0.008539961028869846	0.0643330739571262	13.274604342023471	Multimorbidity_1	['Anxiety', 'Memory_Complaints']	{'Memory_Complaints', 'Anxiety'}
Hearing-grip_category (syn)	General_Health	0.0016479746811845952	0.012443226425604045	13.243949959743626	Multimorbidity_1	['Hearing', 'grip_category']	{'Hearing', 'grip_category'}
Depression-grip_category (syn)	Sleep	0.005641500165826983	0.042849259718983984	13.165922125202007	Multimorbidity_1	['Depression', 'grip_category']	{'grip_category', 'Depression'}
Sleep-Memory_Complaints (syn)	Anxiety	0.007755435839143867	0.05905891657607726	13.131693381394212	Multimorbidity_1	['Sleep', 'Memory_Complaints']	{'Sleep', 'Memory_Complaints'}
Sleep-Memory_Problems (syn)	Anxiety	0.007755435839143867	0.05905891657607726	13.131693381394212	Multimorbidity_1	['Sleep', 'Memory_Problems']	{'Memory_Problems', 'Sleep'}
Hearing-Physical_Activity (syn)	Alcohol_Use	0.008042651693533095	0.061268988964350256	13.126790288987406	Multimorbidity_1	['Hearing', 'Physical_Activity']	{'Hearing', 'Physical_Activity'}
Memory_Problems-WHR_Obesity (syn)	Depression	0.0011268942215031054	0.008596962600356174	13.108050760351311	Multimorbidity_1	['Memory_Problems', 'WHR_Obesity']	{'Memory_Problems', 'WHR_Obesity'}
Memory_Complaints-WHR_Obesity (syn)	Depression	0.0011268942215031054	0.008596962600356174	13.108050760351311	Multimorbidity_1	['Memory_Complaints', 'WHR_Obesity']	{'WHR_Obesity', 'Memory_Complaints'}
Depression-Pain (syn)	Anxiety	0.017392699817162714	0.1332084307977946	13.056756027375007	Multimorbidity_1	['Depression', 'Pain']	{'Pain', 'Depression'}
Pain-BMI (syn)	Physical_Activity	0.008895254205158255	0.0681774914701011	13.047200789221211	Multimorbidity_1	['Pain', 'BMI']	{'Pain', 'BMI'}
Depression-Alcohol_Use (syn)	General_Health	0.012978133818896615	0.09961798162411392	13.02790280159127	Multimorbidity_1	['Depression', 'Alcohol_Use']	{'Alcohol_Use', 'Depression'}
Health_vs_Peers-MAP_NormalElevated_vs_H (syn)	Physical_Activity	0.0020501178340078677	0.015772592235733296	12.997976511199361	Multimorbidity_1	['Health_vs_Peers', 'MAP_NormalElevated_vs_H']	{'Health_vs_Peers', 'MAP_NormalElevated_vs_H'}
MMSE_Spell-Memory_Problems (syn)	Pain	0.0015956196009149991	0.012297100220404023	12.975576130277117	Multimorbidity_1	['MMSE_Spell', 'Memory_Problems']	{'Memory_Problems', 'MMSE_Spell'}
MMSE_Spell-Memory_Complaints (syn)	Pain	0.0015956196009149991	0.012297100220404023	12.975576130277117	Multimorbidity_1	['MMSE_Spell', 'Memory_Complaints']	{'MMSE_Spell', 'Memory_Complaints'}
Depression-Physical_Activity (syn)	grip_category	0.006676503385018145	0.051475549194158025	12.970242162614678	Multimorbidity_1	['Depression', 'Physical_Activity']	{'Physical_Activity', 'Depression'}
Hearing-grip_category (syn)	Memory_Complaints	0.002806674892642099	0.02171551963126709	12.924742029202507	Multimorbidity_1	['Hearing', 'grip_category']	{'Hearing', 'grip_category'}
Hearing-grip_category (syn)	Memory_Problems	0.0028066748926421194	0.021715519631267305	12.924742029202474	Multimorbidity_1	['Hearing', 'grip_category']	{'Hearing', 'grip_category'}
Health_vs_Peers-functionality_state (syn)	Pain	0.025217786792874626	0.19566652625993955	12.88814559899389	Multimorbidity_1	['Health_vs_Peers', 'functionality_state']	{'Health_vs_Peers', 'functionality_state'}
Sleep-Physical_Activity (syn)	Alcohol_Use	0.007821290729547636	0.0610450644668829	12.812322827164358	Multimorbidity_1	['Sleep', 'Physical_Activity']	{'Physical_Activity', 'Sleep'}
Memory_Problems-functionality_state (syn)	Sleep	0.003626879374179135	0.028340918177217456	12.797324883760087	Multimorbidity_1	['Memory_Problems', 'functionality_state']	{'Memory_Problems', 'functionality_state'}
Memory_Complaints-functionality_state (syn)	Sleep	0.003626879374179135	0.028340918177217456	12.797324883760087	Multimorbidity_1	['Memory_Complaints', 'functionality_state']	{'functionality_state', 'Memory_Complaints'}
Sleep-Health_vs_Peers (syn)	General_Health	0.023125619838727244	0.1811157513275402	12.768420012738446	Multimorbidity_1	['Sleep', 'Health_vs_Peers']	{'Health_vs_Peers', 'Sleep'}
General_Health-Memory_Problems (syn)	Hearing	0.0027788873560579412	0.02186257920121582	12.710702294006564	Multimorbidity_1	['General_Health', 'Memory_Problems']	{'General_Health', 'Memory_Problems'}
General_Health-Memory_Complaints (syn)	Hearing	0.0027788873560579412	0.02186257920121582	12.710702294006564	Multimorbidity_1	['General_Health', 'Memory_Complaints']	{'General_Health', 'Memory_Complaints'}
General_Health-BMI (syn)	Pain	0.024038337306082805	0.19060136025453311	12.611839324746422	Multimorbidity_1	['General_Health', 'BMI']	{'General_Health', 'BMI'}
Sleep-functionality_state (syn)	Anxiety	0.0073700133189840275	0.058667029370836926	12.56244503603181	Multimorbidity_1	['Sleep', 'functionality_state']	{'Sleep', 'functionality_state'}
Sleep-Memory_Complaints (syn)	WHR_Obesity	9.004463782895952e-05	0.0007181699045642187	12.538068952304272	Multimorbidity_1	['Sleep', 'Memory_Complaints']	{'Sleep', 'Memory_Complaints'}
Sleep-Memory_Problems (syn)	WHR_Obesity	9.004463782895952e-05	0.0007181699045642187	12.538068952304272	Multimorbidity_1	['Sleep', 'Memory_Problems']	{'Memory_Problems', 'Sleep'}
Hearing-WHR_Obesity (syn)	Pain	0.0011249016727977459	0.008985083028759434	12.519658073243878	Multimorbidity_1	['Hearing', 'WHR_Obesity']	{'Hearing', 'WHR_Obesity'}
MMSE_Spell-Health_vs_Peers (syn)	Sleep	0.0010094984211032592	0.008063504428256945	12.51935098548062	Multimorbidity_1	['MMSE_Spell', 'Health_vs_Peers']	{'MMSE_Spell', 'Health_vs_Peers'}
Sleep-Health_vs_Peers (syn)	BMI	0.003209712542272031	0.025685774435648658	12.496070734847494	Multimorbidity_1	['Sleep', 'Health_vs_Peers']	{'Health_vs_Peers', 'Sleep'}
MMSE_Spell-Alcohol_Use (syn)	Health_vs_Peers	0.001119477955650463	0.008978320225225302	12.468679302674026	Multimorbidity_1	['MMSE_Spell', 'Alcohol_Use']	{'Alcohol_Use', 'MMSE_Spell'}
Anxiety-MMSE_Spell (syn)	General_Health	0.007930773229493615	0.06360830950696239	12.468140233510741	Multimorbidity_1	['Anxiety', 'MMSE_Spell']	{'MMSE_Spell', 'Anxiety'}
Depression-General_Health (syn)	Anxiety	0.01645787460410204	0.13200029456269238	12.46805899837255	Multimorbidity_1	['Depression', 'General_Health']	{'General_Health', 'Depression'}
Health_vs_Peers-functionality_state (syn)	grip_category	0.007718563838327139	0.06227973848533467	12.393378691120658	Multimorbidity_1	['Health_vs_Peers', 'functionality_state']	{'Health_vs_Peers', 'functionality_state'}
Pain-Physical_Activity (syn)	MMSE_Spell	0.003909356081056525	0.03155985666876124	12.38711608258382	Multimorbidity_1	['Pain', 'Physical_Activity']	{'Physical_Activity', 'Pain'}
Hearing-Memory_Problems (syn)	General_Health	0.0017873432896296003	0.01443419550563699	12.382701127552199	Multimorbidity_1	['Hearing', 'Memory_Problems']	{'Hearing', 'Memory_Problems'}
Hearing-Memory_Complaints (syn)	General_Health	0.0017873432896296003	0.01443419550563699	12.382701127552199	Multimorbidity_1	['Hearing', 'Memory_Complaints']	{'Hearing', 'Memory_Complaints'}
Pain-Health_vs_Peers (syn)	Hearing	0.0011228663502267653	0.009068695552955423	12.38178460915287	Multimorbidity_1	['Pain', 'Health_vs_Peers']	{'Pain', 'Health_vs_Peers'}
MMSE_Spell-Pain (syn)	functionality_state	0.024081656283848802	0.1950136758126257	12.34870128133326	Multimorbidity_1	['MMSE_Spell', 'Pain']	{'Pain', 'MMSE_Spell'}
Anxiety-grip_category (syn)	functionality_state	0.007714641702332771	0.06268923108114763	12.30616737402092	Multimorbidity_1	['Anxiety', 'grip_category']	{'grip_category', 'Anxiety'}
Hearing-General_Health (syn)	functionality_state	0.01694700749633895	0.1379140160090624	12.288096588547862	Multimorbidity_1	['Hearing', 'General_Health']	{'Hearing', 'General_Health'}
Anxiety-grip_category (syn)	Sleep	0.00714306761250757	0.0584776154135643	12.215045982963739	Multimorbidity_1	['Anxiety', 'grip_category']	{'grip_category', 'Anxiety'}
Pain-WHR_Obesity (syn)	MMSE_Spell	0.0014940196471887029	0.012251411417579025	12.194673709553154	Multimorbidity_1	['Pain', 'WHR_Obesity']	{'WHR_Obesity', 'Pain'}
Pain-Memory_Problems (syn)	Sleep	0.006118797503589989	0.050217915492056245	12.184491219190281	Multimorbidity_1	['Pain', 'Memory_Problems']	{'Memory_Problems', 'Pain'}
Pain-Memory_Complaints (syn)	Sleep	0.006118797503589989	0.050217915492056245	12.184491219190281	Multimorbidity_1	['Pain', 'Memory_Complaints']	{'Pain', 'Memory_Complaints'}
Physical_Activity-Memory_Complaints (syn)	BMI	0.002088990593354125	0.01719360650941912	12.149810408943114	Multimorbidity_1	['Physical_Activity', 'Memory_Complaints']	{'Physical_Activity', 'Memory_Complaints'}
Physical_Activity-Memory_Problems (syn)	BMI	0.002088990593354125	0.01719360650941912	12.149810408943114	Multimorbidity_1	['Physical_Activity', 'Memory_Problems']	{'Memory_Problems', 'Physical_Activity'}
Pain-Memory_Complaints (syn)	Alcohol_Use	0.002792148065891839	0.02303920755470476	12.119115031461503	Multimorbidity_1	['Pain', 'Memory_Complaints']	{'Pain', 'Memory_Complaints'}
Pain-Memory_Problems (syn)	Alcohol_Use	0.002792148065891839	0.02303920755470476	12.119115031461503	Multimorbidity_1	['Pain', 'Memory_Problems']	{'Memory_Problems', 'Pain'}
MAP_NormalElevated_vs_H-functionality_state (syn)	MMSE_Spell	0.004616597871070133	0.0380988740085021	12.117412892674723	Multimorbidity_1	['MAP_NormalElevated_vs_H', 'functionality_state']	{'functionality_state', 'MAP_NormalElevated_vs_H'}
MMSE_Spell-Memory_Complaints (syn)	functionality_state	0.0046038546516830965	0.03804406036673816	12.101375634731767	Multimorbidity_1	['MMSE_Spell', 'Memory_Complaints']	{'MMSE_Spell', 'Memory_Complaints'}
MMSE_Spell-Memory_Problems (syn)	functionality_state	0.0046038546516830965	0.03804406036673816	12.101375634731767	Multimorbidity_1	['MMSE_Spell', 'Memory_Problems']	{'Memory_Problems', 'MMSE_Spell'}
grip_category-functionality_state (syn)	Hearing	0.00241226641645121	0.01998383606435028	12.071087896655234	Multimorbidity_1	['grip_category', 'functionality_state']	{'grip_category', 'functionality_state'}
Anxiety-Depression (syn)	Alcohol_Use	0.0005641995788435441	0.004686121900078975	12.039797317991999	Multimorbidity_1	['Anxiety', 'Depression']	{'Depression', 'Anxiety'}
MMSE_Spell-Physical_Activity (syn)	grip_category	0.006130064072681886	0.050929109881821734	12.036464188960636	Multimorbidity_1	['MMSE_Spell', 'Physical_Activity']	{'Physical_Activity', 'MMSE_Spell'}
General_Health-Health_vs_Peers (syn)	Memory_Complaints	0.00174727765565153	0.01454690790803946	12.011333726020798	Multimorbidity_1	['General_Health', 'Health_vs_Peers']	{'General_Health', 'Health_vs_Peers'}
General_Health-Health_vs_Peers (syn)	Memory_Problems	0.0017472776556514908	0.014546907908039579	12.011333726020428	Multimorbidity_1	['General_Health', 'Health_vs_Peers']	{'General_Health', 'Health_vs_Peers'}
MMSE_Spell-functionality_state (syn)	Sleep	0.003331465375958924	0.02837627385576079	11.740320074767636	Multimorbidity_1	['MMSE_Spell', 'functionality_state']	{'MMSE_Spell', 'functionality_state'}
Sleep-WHR_Obesity (syn)	BMI	0.004392127642069395	0.03750097178974285	11.712036868523807	Multimorbidity_1	['Sleep', 'WHR_Obesity']	{'WHR_Obesity', 'Sleep'}
Health_vs_Peers-BMI (syn)	Anxiety	0.0008166081857899878	0.0069734644681788815	11.710222221914394	Multimorbidity_1	['Health_vs_Peers', 'BMI']	{'Health_vs_Peers', 'BMI'}
General_Health-Physical_Activity (syn)	Sleep	0.004454197479095438	0.03849013126101544	11.572310442097274	Multimorbidity_1	['General_Health', 'Physical_Activity']	{'General_Health', 'Physical_Activity'}
Physical_Activity-Memory_Complaints (syn)	General_Health	0.010156610227739393	0.0880602908133165	11.533700529414455	Multimorbidity_1	['Physical_Activity', 'Memory_Complaints']	{'Physical_Activity', 'Memory_Complaints'}
Physical_Activity-Memory_Problems (syn)	General_Health	0.010156610227739393	0.0880602908133165	11.533700529414455	Multimorbidity_1	['Physical_Activity', 'Memory_Problems']	{'Memory_Problems', 'Physical_Activity'}
MMSE_Spell-Health_vs_Peers (syn)	Pain	0.006809015565593918	0.05921498893455424	11.498804083404284	Multimorbidity_1	['MMSE_Spell', 'Health_vs_Peers']	{'MMSE_Spell', 'Health_vs_Peers'}
Health_vs_Peers-Memory_Complaints (syn)	Pain	0.006749782104521923	0.05884307945447776	11.470817243247264	Multimorbidity_1	['Health_vs_Peers', 'Memory_Complaints']	{'Health_vs_Peers', 'Memory_Complaints'}
Health_vs_Peers-Memory_Problems (syn)	Pain	0.006749782104521923	0.05884307945447776	11.470817243247264	Multimorbidity_1	['Health_vs_Peers', 'Memory_Problems']	{'Memory_Problems', 'Health_vs_Peers'}
Anxiety-Depression (syn)	functionality_state	0.004113456846568905	0.036023782648705385	11.418725475562278	Multimorbidity_1	['Anxiety', 'Depression']	{'Depression', 'Anxiety'}
BMI-Alcohol_Use (syn)	WHR_Obesity	0.004260618374097437	0.03761382502947518	11.327266957717551	Multimorbidity_1	['BMI', 'Alcohol_Use']	{'Alcohol_Use', 'BMI'}
Depression-Pain (syn)	grip_category	0.0013925222637983816	0.012336575849578852	11.287753431564397	Multimorbidity_1	['Depression', 'Pain']	{'Pain', 'Depression'}
MMSE_Spell-Hearing (syn)	Alcohol_Use	0.003616754266535893	0.03228667413380533	11.202003190378221	Multimorbidity_1	['MMSE_Spell', 'Hearing']	{'Hearing', 'MMSE_Spell'}
Anxiety-BMI (syn)	Physical_Activity	0.0018624507646507315	0.016694775764707258	11.155889668119718	Multimorbidity_1	['Anxiety', 'BMI']	{'BMI', 'Anxiety'}
Hearing-functionality_state (syn)	Health_vs_Peers	0.004552776924406503	0.041033114211259755	11.095372632373078	Multimorbidity_1	['Hearing', 'functionality_state']	{'Hearing', 'functionality_state'}
Anxiety-Health_vs_Peers (syn)	Depression	0.014379530711609002	0.13027006933333454	11.038245995566882	Multimorbidity_1	['Anxiety', 'Health_vs_Peers']	{'Health_vs_Peers', 'Anxiety'}
Pain-Memory_Problems (syn)	Depression	0.005081068255297936	0.04621124807104938	10.995306267179451	Multimorbidity_1	['Pain', 'Memory_Problems']	{'Memory_Problems', 'Pain'}
Pain-Memory_Complaints (syn)	Depression	0.005081068255297936	0.04621124807104938	10.995306267179451	Multimorbidity_1	['Pain', 'Memory_Complaints']	{'Pain', 'Memory_Complaints'}
General_Health-Memory_Complaints (syn)	Anxiety	0.006835620225939611	0.062285675171943736	10.974626520575443	Multimorbidity_1	['General_Health', 'Memory_Complaints']	{'General_Health', 'Memory_Complaints'}
General_Health-Memory_Problems (syn)	Anxiety	0.006835620225939611	0.062285675171943736	10.974626520575443	Multimorbidity_1	['General_Health', 'Memory_Problems']	{'General_Health', 'Memory_Problems'}
WHR_Obesity-MAP_NormalElevated_vs_H (syn)	Alcohol_Use	0.0004809539865780993	0.004393214820758643	10.947654649290419	Multimorbidity_1	['WHR_Obesity', 'MAP_NormalElevated_vs_H']	{'WHR_Obesity', 'MAP_NormalElevated_vs_H'}
Pain-BMI (syn)	functionality_state	0.021000795088171115	0.19195818076869411	10.940296998061608	Multimorbidity_1	['Pain', 'BMI']	{'Pain', 'BMI'}
Pain-Alcohol_Use (syn)	MMSE_Spell	0.00352479830420196	0.032226267627947586	10.937656029223655	Multimorbidity_1	['Pain', 'Alcohol_Use']	{'Alcohol_Use', 'Pain'}
MMSE_Spell-functionality_state (syn)	grip_category	0.0066490632658817005	0.06121023791288922	10.86266528704602	Multimorbidity_1	['MMSE_Spell', 'functionality_state']	{'MMSE_Spell', 'functionality_state'}
Anxiety-WHR_Obesity (syn)	BMI	0.0040619820319994625	0.03752209126264506	10.825574735604755	Multimorbidity_1	['Anxiety', 'WHR_Obesity']	{'WHR_Obesity', 'Anxiety'}
BMI-MAP_NormalElevated_vs_H (syn)	Anxiety	0.0005032032444049696	0.0046606218504598	10.796912097799254	Multimorbidity_1	['BMI', 'MAP_NormalElevated_vs_H']	{'BMI', 'MAP_NormalElevated_vs_H'}
Anxiety-Hearing (syn)	Sleep	0.006210891968574818	0.05754543976963155	10.793021989993534	Multimorbidity_1	['Anxiety', 'Hearing']	{'Hearing', 'Anxiety'}
Anxiety-WHR_Obesity (syn)	functionality_state	0.0014855024735046531	0.013826153069441023	10.744148904209336	Multimorbidity_1	['Anxiety', 'WHR_Obesity']	{'WHR_Obesity', 'Anxiety'}
Anxiety-MMSE_Spell (syn)	Sleep	0.006133401525415788	0.05771131657139982	10.627727610108513	Multimorbidity_1	['Anxiety', 'MMSE_Spell']	{'MMSE_Spell', 'Anxiety'}
MMSE_Spell-General_Health (syn)	Hearing	0.000603816722348521	0.005722067973955245	10.552421346563397	Multimorbidity_1	['MMSE_Spell', 'General_Health']	{'General_Health', 'MMSE_Spell'}
Physical_Activity-MAP_NormalElevated_vs_H (syn)	Alcohol_Use	0.00627792790928273	0.059501701646618	10.550837598842955	Multimorbidity_1	['Physical_Activity', 'MAP_NormalElevated_vs_H']	{'Physical_Activity', 'MAP_NormalElevated_vs_H'}
Pain-Alcohol_Use (syn)	Sleep	0.0052200153292411705	0.04965603955133471	10.512347292306078	Multimorbidity_1	['Pain', 'Alcohol_Use']	{'Alcohol_Use', 'Pain'}
General_Health-Physical_Activity (syn)	Pain	0.019538374313036726	0.18610139726148714	10.49877894553568	Multimorbidity_1	['General_Health', 'Physical_Activity']	{'General_Health', 'Physical_Activity'}
Sleep-General_Health (syn)	functionality_state	0.014089458293182358	0.13505646680590572	10.432272238715383	Multimorbidity_1	['Sleep', 'General_Health']	{'General_Health', 'Sleep'}
General_Health-functionality_state (syn)	MMSE_Spell	0.0038795431357620987	0.03736181927319408	10.383710459585537	Multimorbidity_1	['General_Health', 'functionality_state']	{'General_Health', 'functionality_state'}
Anxiety-Sleep (syn)	Depression	0.013377233139477704	0.12926777176120324	10.348467338161834	Multimorbidity_1	['Anxiety', 'Sleep']	{'Sleep', 'Anxiety'}
Sleep-Hearing (syn)	Anxiety	0.005888902665033424	0.05718591871688633	10.297819458296994	Multimorbidity_1	['Sleep', 'Hearing']	{'Hearing', 'Sleep'}
Depression-Sleep (syn)	BMI	0.00041748797243948454	0.00405731752646762	10.28975350625214	Multimorbidity_1	['Depression', 'Sleep']	{'Sleep', 'Depression'}
Health_vs_Peers-functionality_state (syn)	Sleep	0.0027700287922333413	0.027433125774411354	10.097386695967128	Multimorbidity_1	['Health_vs_Peers', 'functionality_state']	{'Health_vs_Peers', 'functionality_state'}
Pain-BMI (syn)	Memory_Complaints	0.0005775250337187671	0.005859208300304576	9.856707666268598	Multimorbidity_1	['Pain', 'BMI']	{'Pain', 'BMI'}
Pain-BMI (syn)	Memory_Problems	0.000577525033718758	0.005859208300304558	9.856707666268472	Multimorbidity_1	['Pain', 'BMI']	{'Pain', 'BMI'}
Hearing-WHR_Obesity (syn)	functionality_state	0.0019455104873657878	0.019751073009870362	9.850150857087826	Multimorbidity_1	['Hearing', 'WHR_Obesity']	{'Hearing', 'WHR_Obesity'}
Anxiety-Health_vs_Peers (syn)	Physical_Activity	0.0014989772266037434	0.015221451628329167	9.847794173677531	Multimorbidity_1	['Anxiety', 'Health_vs_Peers']	{'Health_vs_Peers', 'Anxiety'}
BMI-functionality_state (syn)	Pain	0.018589702484833322	0.18912219401375058	9.829466383771814	Multimorbidity_1	['BMI', 'functionality_state']	{'functionality_state', 'BMI'}
Depression-Sleep (syn)	Physical_Activity	0.0036563012655025707	0.03743476738073674	9.767126982025905	Multimorbidity_1	['Depression', 'Sleep']	{'Sleep', 'Depression'}
MAP_NormalElevated_vs_H-functionality_state (syn)	WHR_Obesity	0.00012822319621624617	0.001327547316893778	9.658653562440652	Multimorbidity_1	['MAP_NormalElevated_vs_H', 'functionality_state']	{'functionality_state', 'MAP_NormalElevated_vs_H'}
Pain-Physical_Activity (syn)	grip_category	0.004764694807142583	0.04956374061628243	9.613267174546767	Multimorbidity_1	['Pain', 'Physical_Activity']	{'Physical_Activity', 'Pain'}
WHR_Obesity-functionality_state (syn)	Anxiety	0.0013141319331497086	0.013711787425976207	9.583957892026241	Multimorbidity_1	['WHR_Obesity', 'functionality_state']	{'WHR_Obesity', 'functionality_state'}
Sleep-Pain (syn)	General_Health	0.017565419845239055	0.18379954336297658	9.556835410929168	Multimorbidity_1	['Sleep', 'Pain']	{'Pain', 'Sleep'}
MMSE_Spell-Alcohol_Use (syn)	Memory_Complaints	0.0011396739926038918	0.011951490783537909	9.535831246874148	Multimorbidity_1	['MMSE_Spell', 'Alcohol_Use']	{'Alcohol_Use', 'MMSE_Spell'}
MMSE_Spell-Alcohol_Use (syn)	Memory_Problems	0.0011396739926038475	0.011951490783537909	9.535831246873776	Multimorbidity_1	['MMSE_Spell', 'Alcohol_Use']	{'Alcohol_Use', 'MMSE_Spell'}
Alcohol_Use-Memory_Complaints (syn)	Physical_Activity	0.0055741356167954255	0.058535058289197965	9.522730103480693	Multimorbidity_1	['Alcohol_Use', 'Memory_Complaints']	{'Alcohol_Use', 'Memory_Complaints'}
Alcohol_Use-Memory_Problems (syn)	Physical_Activity	0.0055741356167954255	0.058535058289197965	9.522730103480693	Multimorbidity_1	['Alcohol_Use', 'Memory_Problems']	{'Memory_Problems', 'Alcohol_Use'}
Depression-Sleep (syn)	Health_vs_Peers	0.00227311357221171	0.02392479785322886	9.501077443398058	Multimorbidity_1	['Depression', 'Sleep']	{'Sleep', 'Depression'}
Sleep-grip_category (syn)	Pain	0.004673643243251381	0.04930272705331396	9.479482216465417	Multimorbidity_1	['Sleep', 'grip_category']	{'grip_category', 'Sleep'}
Depression-WHR_Obesity (syn)	BMI	0.0034070797308962354	0.03651592387856969	9.330394438947136	Multimorbidity_1	['Depression', 'WHR_Obesity']	{'WHR_Obesity', 'Depression'}
MMSE_Spell-BMI (syn)	Health_vs_Peers	0.00234693393168195	0.025425986519167842	9.230453771823845	Multimorbidity_1	['MMSE_Spell', 'BMI']	{'MMSE_Spell', 'BMI'}
Physical_Activity-grip_category (syn)	Pain	0.005943977549237049	0.0646515000779818	9.193874143782434	Multimorbidity_1	['Physical_Activity', 'grip_category']	{'Physical_Activity', 'grip_category'}
grip_category-WHR_Obesity (syn)	MAP_NormalElevated_vs_H	0.0002964544583610099	0.003235873130522604	9.161498192394568	Multimorbidity_1	['grip_category', 'WHR_Obesity']	{'WHR_Obesity', 'grip_category'}
Memory_Complaints-MAP_NormalElevated_vs_H (syn)	functionality_state	0.0005427672475650548	0.00593755299797506	9.14126152221563	Multimorbidity_1	['Memory_Complaints', 'MAP_NormalElevated_vs_H']	{'Memory_Complaints', 'MAP_NormalElevated_vs_H'}
Memory_Problems-MAP_NormalElevated_vs_H (syn)	functionality_state	0.0005427672475650548	0.00593755299797506	9.14126152221563	Multimorbidity_1	['Memory_Problems', 'MAP_NormalElevated_vs_H']	{'Memory_Problems', 'MAP_NormalElevated_vs_H'}
MMSE_Spell-Health_vs_Peers (syn)	Memory_Complaints	0.0009590667864495305	0.01055789703940325	9.083880841707266	Multimorbidity_1	['MMSE_Spell', 'Health_vs_Peers']	{'MMSE_Spell', 'Health_vs_Peers'}
MMSE_Spell-Health_vs_Peers (syn)	Memory_Problems	0.0009590667864494462	0.010557897039403309	9.083880841706417	Multimorbidity_1	['MMSE_Spell', 'Health_vs_Peers']	{'MMSE_Spell', 'Health_vs_Peers'}
Hearing-Physical_Activity (syn)	Memory_Complaints	0.0018580419956562171	0.02062477762234956	9.00878559603374	Multimorbidity_1	['Hearing', 'Physical_Activity']	{'Hearing', 'Physical_Activity'}
Hearing-Physical_Activity (syn)	Memory_Problems	0.001858041995656109	0.020624777622349676	9.008785596033164	Multimorbidity_1	['Hearing', 'Physical_Activity']	{'Hearing', 'Physical_Activity'}
Memory_Problems-functionality_state (syn)	BMI	0.00385008288299265	0.042801653118451716	8.99517332271656	Multimorbidity_1	['Memory_Problems', 'functionality_state']	{'Memory_Problems', 'functionality_state'}
Memory_Complaints-functionality_state (syn)	BMI	0.00385008288299265	0.042801653118451716	8.99517332271656	Multimorbidity_1	['Memory_Complaints', 'functionality_state']	{'functionality_state', 'Memory_Complaints'}
Hearing-General_Health (syn)	Physical_Activity	0.007719881932639133	0.08601455912397028	8.97508748665757	Multimorbidity_1	['Hearing', 'General_Health']	{'Hearing', 'General_Health'}
Pain-grip_category (syn)	Health_vs_Peers	0.00510810512002984	0.05730739169126583	8.913518778779741	Multimorbidity_1	['Pain', 'grip_category']	{'Pain', 'grip_category'}
Hearing-MAP_NormalElevated_vs_H (syn)	MMSE_Spell	0.0004969208014644257	0.005576905599877467	8.910331949591253	Multimorbidity_1	['Hearing', 'MAP_NormalElevated_vs_H']	{'Hearing', 'MAP_NormalElevated_vs_H'}
MMSE_Spell-MAP_NormalElevated_vs_H (syn)	Memory_Complaints	0.0009300120636154394	0.010528842316569158	8.83299450835052	Multimorbidity_1	['MMSE_Spell', 'MAP_NormalElevated_vs_H']	{'MMSE_Spell', 'MAP_NormalElevated_vs_H'}
MMSE_Spell-MAP_NormalElevated_vs_H (syn)	Memory_Problems	0.0009300120636153851	0.010528842316569245	8.83299450834993	Multimorbidity_1	['MMSE_Spell', 'MAP_NormalElevated_vs_H']	{'MMSE_Spell', 'MAP_NormalElevated_vs_H'}
Depression-General_Health (syn)	Physical_Activity	0.007583625638486113	0.08586901673433725	8.831620445763853	Multimorbidity_1	['Depression', 'General_Health']	{'General_Health', 'Depression'}
Sleep-Physical_Activity (syn)	grip_category	0.0043668041319252565	0.049472019730545366	8.826815957200699	Multimorbidity_1	['Sleep', 'Physical_Activity']	{'Physical_Activity', 'Sleep'}
Sleep-grip_category (syn)	Physical_Activity	0.0042726576829695525	0.04859438869438285	8.792491885927232	Multimorbidity_1	['Sleep', 'grip_category']	{'grip_category', 'Sleep'}
Hearing-Physical_Activity (syn)	MMSE_Spell	0.0026778331550181378	0.030468268817400983	8.788924540040748	Multimorbidity_1	['Hearing', 'Physical_Activity']	{'Hearing', 'Physical_Activity'}
Sleep-Alcohol_Use (syn)	Depression	0.0035582595040381396	0.040702084565512824	8.742204587361796	Multimorbidity_1	['Sleep', 'Alcohol_Use']	{'Alcohol_Use', 'Sleep'}
Physical_Activity-functionality_state (syn)	General_Health	0.011536813860647843	0.1330364334333615	8.671920588149773	Multimorbidity_1	['Physical_Activity', 'functionality_state']	{'Physical_Activity', 'functionality_state'}
Anxiety-functionality_state (syn)	Health_vs_Peers	0.0034485852388836586	0.03992892252573692	8.63681016351195	Multimorbidity_1	['Anxiety', 'functionality_state']	{'functionality_state', 'Anxiety'}
General_Health-Health_vs_Peers (syn)	MMSE_Spell	0.0007029884582346877	0.008140043359332697	8.636175843322746	Multimorbidity_1	['General_Health', 'Health_vs_Peers']	{'General_Health', 'Health_vs_Peers'}
Anxiety-MAP_NormalElevated_vs_H (syn)	functionality_state	0.0011540361820986935	0.013423644295816387	8.597040838294266	Multimorbidity_1	['Anxiety', 'MAP_NormalElevated_vs_H']	{'Anxiety', 'MAP_NormalElevated_vs_H'}
Memory_Problems-MAP_NormalElevated_vs_H (syn)	Pain	0.0005022368616120059	0.005871551561717389	8.55373330767626	Multimorbidity_1	['Memory_Problems', 'MAP_NormalElevated_vs_H']	{'Memory_Problems', 'MAP_NormalElevated_vs_H'}
Memory_Complaints-MAP_NormalElevated_vs_H (syn)	Pain	0.0005022368616120059	0.005871551561717389	8.55373330767626	Multimorbidity_1	['Memory_Complaints', 'MAP_NormalElevated_vs_H']	{'Memory_Complaints', 'MAP_NormalElevated_vs_H'}
Health_vs_Peers-grip_category (syn)	General_Health	0.014751195883312805	0.17276803696418255	8.53815100438454	Multimorbidity_1	['Health_vs_Peers', 'grip_category']	{'grip_category', 'Health_vs_Peers'}
Physical_Activity-grip_category (syn)	Memory_Complaints	0.00029853746543061807	0.003498121708629615	8.534221799491641	Multimorbidity_1	['Physical_Activity', 'grip_category']	{'Physical_Activity', 'grip_category'}
Physical_Activity-grip_category (syn)	Memory_Problems	0.0002985374654305979	0.0034981217086297533	8.534221799490727	Multimorbidity_1	['Physical_Activity', 'grip_category']	{'Physical_Activity', 'grip_category'}
Sleep-functionality_state (syn)	BMI	0.0035702017585195786	0.04187792405893999	8.525259641559098	Multimorbidity_1	['Sleep', 'functionality_state']	{'Sleep', 'functionality_state'}
BMI-WHR_Obesity (syn)	Health_vs_Peers	0.0022600304966123494	0.026530013472271054	8.51876874836311	Multimorbidity_1	['BMI', 'WHR_Obesity']	{'WHR_Obesity', 'BMI'}
Physical_Activity-BMI (syn)	functionality_state	0.025574040537364808	0.3006005047106989	8.507650564984093	Multimorbidity_1	['Physical_Activity', 'BMI']	{'Physical_Activity', 'BMI'}
Hearing-WHR_Obesity (syn)	Physical_Activity	0.0010141286145751874	0.011932942060354666	8.498563132594693	Multimorbidity_1	['Hearing', 'WHR_Obesity']	{'Hearing', 'WHR_Obesity'}
General_Health-BMI (syn)	Physical_Activity	0.00723351621501489	0.08536565890830607	8.473566897415548	Multimorbidity_1	['General_Health', 'BMI']	{'General_Health', 'BMI'}
Sleep-functionality_state (syn)	MMSE_Spell	0.0031159206966124772	0.03697364027040583	8.427411187603564	Multimorbidity_1	['Sleep', 'functionality_state']	{'Sleep', 'functionality_state'}
BMI-MAP_NormalElevated_vs_H (syn)	General_Health	0.0018391082923605103	0.021904387474439842	8.396072679533082	Multimorbidity_1	['BMI', 'MAP_NormalElevated_vs_H']	{'BMI', 'MAP_NormalElevated_vs_H'}
Hearing-Memory_Problems (syn)	Health_vs_Peers	0.0001466185880871961	0.0017470926652448052	8.392147194244655	Multimorbidity_1	['Hearing', 'Memory_Problems']	{'Hearing', 'Memory_Problems'}
Hearing-Memory_Complaints (syn)	Health_vs_Peers	0.0001466185880871961	0.0017470926652448052	8.392147194244655	Multimorbidity_1	['Hearing', 'Memory_Complaints']	{'Hearing', 'Memory_Complaints'}
Pain-functionality_state (syn)	Anxiety	0.003460245967230089	0.04130123391121808	8.378069223472353	Multimorbidity_1	['Pain', 'functionality_state']	{'Pain', 'functionality_state'}
Depression-Health_vs_Peers (syn)	Sleep	0.003398606604911593	0.04060636615806859	8.369639853223559	Multimorbidity_1	['Depression', 'Health_vs_Peers']	{'Health_vs_Peers', 'Depression'}
Hearing-functionality_state (syn)	Memory_Complaints	0.001738554677009891	0.0208071917130875	8.355546971369321	Multimorbidity_1	['Hearing', 'functionality_state']	{'Hearing', 'functionality_state'}
Hearing-functionality_state (syn)	Memory_Problems	0.0017385546770098022	0.02080719171308761	8.35554697136885	Multimorbidity_1	['Hearing', 'functionality_state']	{'Hearing', 'functionality_state'}
General_Health-Memory_Complaints (syn)	grip_category	0.0009699099821942022	0.011632457394800785	8.337962902212828	Multimorbidity_1	['General_Health', 'Memory_Complaints']	{'General_Health', 'Memory_Complaints'}
General_Health-Memory_Problems (syn)	grip_category	0.0009699099821942022	0.011632457394800785	8.337962902212828	Multimorbidity_1	['General_Health', 'Memory_Problems']	{'General_Health', 'Memory_Problems'}
MAP_NormalElevated_vs_H-functionality_state (syn)	Memory_Problems	0.0005393168636828606	0.0064736257788267255	8.330986098189411	Multimorbidity_1	['MAP_NormalElevated_vs_H', 'functionality_state']	{'functionality_state', 'MAP_NormalElevated_vs_H'}
MAP_NormalElevated_vs_H-functionality_state (syn)	Memory_Complaints	0.000539316863682831	0.006473625778826577	8.330986098189145	Multimorbidity_1	['MAP_NormalElevated_vs_H', 'functionality_state']	{'functionality_state', 'MAP_NormalElevated_vs_H'}
Depression-grip_category (syn)	Pain	0.0036993809542355833	0.044770376653323715	8.263010568084967	Multimorbidity_1	['Depression', 'grip_category']	{'grip_category', 'Depression'}
Depression-WHR_Obesity (syn)	Pain	0.0036574490538975797	0.04470793099498457	8.180761159150666	Multimorbidity_1	['Depression', 'WHR_Obesity']	{'WHR_Obesity', 'Depression'}
Physical_Activity-BMI (syn)	WHR_Obesity	0.0029556224516619363	0.03616613018599306	8.172349202034981	Multimorbidity_1	['Physical_Activity', 'BMI']	{'Physical_Activity', 'BMI'}
Depression-Memory_Complaints (syn)	grip_category	0.0007787848004746378	0.00955665681658292	8.149134319893891	Multimorbidity_1	['Depression', 'Memory_Complaints']	{'Memory_Complaints', 'Depression'}
Depression-Memory_Problems (syn)	grip_category	0.0007787848004746378	0.00955665681658292	8.149134319893891	Multimorbidity_1	['Depression', 'Memory_Problems']	{'Memory_Problems', 'Depression'}
Depression-functionality_state (syn)	Pain	0.015024605077220296	0.18530961670537804	8.107838839852423	Multimorbidity_1	['Depression', 'functionality_state']	{'functionality_state', 'Depression'}
General_Health-Physical_Activity (syn)	Depression	0.007590639280422019	0.0943069529151613	8.048864951930502	Multimorbidity_1	['General_Health', 'Physical_Activity']	{'General_Health', 'Physical_Activity'}
MMSE_Spell-functionality_state (syn)	Hearing	0.0015238920295476517	0.01909546167744672	7.980388509524705	Multimorbidity_1	['MMSE_Spell', 'functionality_state']	{'MMSE_Spell', 'functionality_state'}
Hearing-General_Health (syn)	Alcohol_Use	0.0015429086388450712	0.019399692170003407	7.953263512246752	Multimorbidity_1	['Hearing', 'General_Health']	{'Hearing', 'General_Health'}
Hearing-Physical_Activity (syn)	Anxiety	0.00026155808948325344	0.0033113010050438256	7.898952378078708	Multimorbidity_1	['Hearing', 'Physical_Activity']	{'Hearing', 'Physical_Activity'}
Physical_Activity-MAP_NormalElevated_vs_H (syn)	BMI	0.0013043759704765077	0.01655273481850459	7.880123645902446	Multimorbidity_1	['Physical_Activity', 'MAP_NormalElevated_vs_H']	{'Physical_Activity', 'MAP_NormalElevated_vs_H'}
Memory_Problems-functionality_state (syn)	Health_vs_Peers	0.0031480769525350297	0.040051754624945216	7.860022568335445	Multimorbidity_1	['Memory_Problems', 'functionality_state']	{'Memory_Problems', 'functionality_state'}
Memory_Complaints-functionality_state (syn)	Health_vs_Peers	0.0031480769525350297	0.040051754624945216	7.860022568335445	Multimorbidity_1	['Memory_Complaints', 'functionality_state']	{'functionality_state', 'Memory_Complaints'}
MMSE_Spell-Memory_Problems (syn)	Physical_Activity	0.002351485158816605	0.030002534143575656	7.837621807423627	Multimorbidity_1	['MMSE_Spell', 'Memory_Problems']	{'Memory_Problems', 'MMSE_Spell'}
MMSE_Spell-Memory_Complaints (syn)	Physical_Activity	0.002351485158816605	0.030002534143575656	7.837621807423627	Multimorbidity_1	['MMSE_Spell', 'Memory_Complaints']	{'MMSE_Spell', 'Memory_Complaints'}
Anxiety-WHR_Obesity (syn)	Pain	0.003201367585280473	0.04084812870419988	7.837244169648629	Multimorbidity_1	['Anxiety', 'WHR_Obesity']	{'WHR_Obesity', 'Anxiety'}
Alcohol_Use-MAP_NormalElevated_vs_H (syn)	General_Health	0.0015016866331246115	0.01926477563980769	7.794986358530993	Multimorbidity_1	['Alcohol_Use', 'MAP_NormalElevated_vs_H']	{'Alcohol_Use', 'MAP_NormalElevated_vs_H'}
Depression-Physical_Activity (syn)	WHR_Obesity	0.00010017452017280055	0.0012865727357380336	7.786152884340125	Multimorbidity_1	['Depression', 'Physical_Activity']	{'Physical_Activity', 'Depression'}
Health_vs_Peers-Physical_Activity (syn)	functionality_state	0.02320705496068371	0.29823351913401774	7.781504583411738	Multimorbidity_1	['Health_vs_Peers', 'Physical_Activity']	{'Physical_Activity', 'Health_vs_Peers'}
Hearing-Physical_Activity (syn)	grip_category	0.003770535772080596	0.04856958158122045	7.763162970171608	Multimorbidity_1	['Hearing', 'Physical_Activity']	{'Hearing', 'Physical_Activity'}
BMI-functionality_state (syn)	MMSE_Spell	0.0029952509113694353	0.03862416406258363	7.7548627499514575	Multimorbidity_1	['BMI', 'functionality_state']	{'functionality_state', 'BMI'}
Health_vs_Peers-Memory_Problems (syn)	General_Health	0.013272032957161152	0.1712763166574298	7.7489014337613185	Multimorbidity_1	['Health_vs_Peers', 'Memory_Problems']	{'Memory_Problems', 'Health_vs_Peers'}
Health_vs_Peers-Memory_Complaints (syn)	General_Health	0.013272032957161152	0.1712763166574298	7.7489014337613185	Multimorbidity_1	['Health_vs_Peers', 'Memory_Complaints']	{'Health_vs_Peers', 'Memory_Complaints'}
Pain-Hearing (syn)	functionality_state	0.014341087273336262	0.1852564159474147	7.741209501433407	Multimorbidity_1	['Pain', 'Hearing']	{'Hearing', 'Pain'}
MMSE_Spell-MAP_NormalElevated_vs_H (syn)	functionality_state	0.002795946495311106	0.03623615221036616	7.715903385876779	Multimorbidity_1	['MMSE_Spell', 'MAP_NormalElevated_vs_H']	{'MMSE_Spell', 'MAP_NormalElevated_vs_H'}
Depression-WHR_Obesity (syn)	Memory_Complaints	0.0006418638999186496	0.008334506688646881	7.701282438143403	Multimorbidity_1	['Depression', 'WHR_Obesity']	{'WHR_Obesity', 'Depression'}
Depression-WHR_Obesity (syn)	Memory_Problems	0.0006418638999186102	0.00833450668864701	7.7012824381428135	Multimorbidity_1	['Depression', 'WHR_Obesity']	{'WHR_Obesity', 'Depression'}
Depression-grip_category (syn)	General_Health	0.007227423693270701	0.09386727149848799	7.69962051510906	Multimorbidity_1	['Depression', 'grip_category']	{'grip_category', 'Depression'}
Depression-MMSE_Spell (syn)	Sleep	0.0031149778828300613	0.04071288000717414	7.651087032607768	Multimorbidity_1	['Depression', 'MMSE_Spell']	{'MMSE_Spell', 'Depression'}
Health_vs_Peers-WHR_Obesity (syn)	Sleep	0.0005153528667522379	0.006764373033123671	7.618634635148984	Multimorbidity_1	['Health_vs_Peers', 'WHR_Obesity']	{'WHR_Obesity', 'Health_vs_Peers'}
MMSE_Spell-Hearing (syn)	General_Health	0.0006061604058649017	0.00797501747187403	7.600740788376751	Multimorbidity_1	['MMSE_Spell', 'Hearing']	{'Hearing', 'MMSE_Spell'}
Alcohol_Use-functionality_state (syn)	Health_vs_Peers	0.0030207260354435887	0.03981204327537133	7.587467979349559	Multimorbidity_1	['Alcohol_Use', 'functionality_state']	{'Alcohol_Use', 'functionality_state'}
MAP_NormalElevated_vs_H-functionality_state (syn)	Anxiety	0.001006421918465148	0.013295432328026978	7.569681779686058	Multimorbidity_1	['MAP_NormalElevated_vs_H', 'functionality_state']	{'functionality_state', 'MAP_NormalElevated_vs_H'}
Depression-Memory_Problems (syn)	Health_vs_Peers	0.001781338271906381	0.023652665607273714	7.531236865575863	Multimorbidity_1	['Depression', 'Memory_Problems']	{'Memory_Problems', 'Depression'}
Depression-Memory_Complaints (syn)	Health_vs_Peers	0.001781338271906381	0.023652665607273714	7.531236865575863	Multimorbidity_1	['Depression', 'Memory_Complaints']	{'Memory_Complaints', 'Depression'}
Pain-BMI (syn)	WHR_Obesity	0.002715866836175104	0.03617311152909256	7.5079713117596825	Multimorbidity_1	['Pain', 'BMI']	{'Pain', 'BMI'}
Health_vs_Peers-Physical_Activity (syn)	grip_category	0.0036311630770533712	0.048460445098593916	7.493045244767531	Multimorbidity_1	['Health_vs_Peers', 'Physical_Activity']	{'Physical_Activity', 'Health_vs_Peers'}
WHR_Obesity-functionality_state (syn)	Hearing	0.0014228580235925632	0.01899442767149163	7.490923381324636	Multimorbidity_1	['WHR_Obesity', 'functionality_state']	{'WHR_Obesity', 'functionality_state'}
Memory_Problems-functionality_state (syn)	General_Health	0.009832667289523509	0.13136042942596915	7.4852581804819005	Multimorbidity_1	['Memory_Problems', 'functionality_state']	{'Memory_Problems', 'functionality_state'}
Memory_Complaints-functionality_state (syn)	General_Health	0.009832667289523509	0.13136042942596915	7.4852581804819005	Multimorbidity_1	['Memory_Complaints', 'functionality_state']	{'functionality_state', 'Memory_Complaints'}
General_Health-functionality_state (syn)	Hearing	0.0014406802385037727	0.01930491621177585	7.462763488323088	Multimorbidity_1	['General_Health', 'functionality_state']	{'General_Health', 'functionality_state'}
Pain-Alcohol_Use (syn)	WHR_Obesity	0.0003070344444098969	0.004175530378872317	7.353184303566664	Multimorbidity_1	['Pain', 'Alcohol_Use']	{'Alcohol_Use', 'Pain'}
Sleep-Memory_Complaints (syn)	Hearing	0.0014940702432793477	0.02034379346906469	7.34410839134437	Multimorbidity_1	['Sleep', 'Memory_Complaints']	{'Sleep', 'Memory_Complaints'}
Sleep-Memory_Problems (syn)	Hearing	0.0014940702432793477	0.02034379346906469	7.34410839134437	Multimorbidity_1	['Sleep', 'Memory_Problems']	{'Memory_Problems', 'Sleep'}
Memory_Complaints-grip_category (syn)	Physical_Activity	0.003499610749397219	0.047740886181670744	7.330426871591738	Multimorbidity_1	['Memory_Complaints', 'grip_category']	{'grip_category', 'Memory_Complaints'}
Memory_Problems-grip_category (syn)	Physical_Activity	0.003499610749397219	0.047740886181670744	7.330426871591738	Multimorbidity_1	['Memory_Problems', 'grip_category']	{'Memory_Problems', 'grip_category'}
Anxiety-Alcohol_Use (syn)	grip_category	0.0013873624157197289	0.018959376749175087	7.317552860908745	Multimorbidity_1	['Anxiety', 'Alcohol_Use']	{'Alcohol_Use', 'Anxiety'}
Anxiety-Health_vs_Peers (syn)	Alcohol_Use	0.000698903052345438	0.009737568776552694	7.17738758393514	Multimorbidity_1	['Anxiety', 'Health_vs_Peers']	{'Health_vs_Peers', 'Anxiety'}
Hearing-MAP_NormalElevated_vs_H (syn)	Health_vs_Peers	0.0003887561321005976	0.005457654148251623	7.123136086319007	Multimorbidity_1	['Hearing', 'MAP_NormalElevated_vs_H']	{'Hearing', 'MAP_NormalElevated_vs_H'}
Hearing-Memory_Problems (syn)	functionality_state	0.0013635497523320245	0.0191691122748366	7.113264989959728	Multimorbidity_1	['Hearing', 'Memory_Problems']	{'Hearing', 'Memory_Problems'}
Hearing-Memory_Complaints (syn)	functionality_state	0.0013635497523320245	0.0191691122748366	7.113264989959728	Multimorbidity_1	['Hearing', 'Memory_Complaints']	{'Hearing', 'Memory_Complaints'}
Depression-Memory_Complaints (syn)	Physical_Activity	0.0025827754246036494	0.036361241539837816	7.103100211179339	Multimorbidity_1	['Depression', 'Memory_Complaints']	{'Memory_Complaints', 'Depression'}
Depression-Memory_Problems (syn)	Physical_Activity	0.0025827754246036494	0.036361241539837816	7.103100211179339	Multimorbidity_1	['Depression', 'Memory_Problems']	{'Memory_Problems', 'Depression'}
Depression-Memory_Problems (syn)	Pain	0.0031307731608148956	0.044181255101901885	7.086202403245272	Multimorbidity_1	['Depression', 'Memory_Problems']	{'Memory_Problems', 'Depression'}
Depression-Memory_Complaints (syn)	Pain	0.0031307731608148956	0.044181255101901885	7.086202403245272	Multimorbidity_1	['Depression', 'Memory_Complaints']	{'Memory_Complaints', 'Depression'}
Pain-Health_vs_Peers (syn)	Alcohol_Use	0.0014302562223709226	0.020238749585448277	7.066919902004624	Multimorbidity_1	['Pain', 'Health_vs_Peers']	{'Pain', 'Health_vs_Peers'}
MMSE_Spell-Physical_Activity (syn)	Depression	0.002562177675760692	0.03626601714351901	7.064954680910063	Multimorbidity_1	['MMSE_Spell', 'Physical_Activity']	{'Physical_Activity', 'MMSE_Spell'}
Depression-Hearing (syn)	Sleep	0.0028256413731617648	0.04003340092631877	7.058209664380851	Multimorbidity_1	['Depression', 'Hearing']	{'Hearing', 'Depression'}
Sleep-Pain (syn)	functionality_state	0.012885745176983834	0.18380107385106226	7.010701791342861	Multimorbidity_1	['Sleep', 'Pain']	{'Pain', 'Sleep'}
Physical_Activity-Alcohol_Use (syn)	functionality_state	0.02065013401311658	0.29567659818645065	6.984027190442315	Multimorbidity_1	['Physical_Activity', 'Alcohol_Use']	{'Alcohol_Use', 'Physical_Activity'}
Physical_Activity-MAP_NormalElevated_vs_H (syn)	MMSE_Spell	0.0020385363962009185	0.029661204773274098	6.872736329435004	Multimorbidity_1	['Physical_Activity', 'MAP_NormalElevated_vs_H']	{'Physical_Activity', 'MAP_NormalElevated_vs_H'}
Depression-Pain (syn)	WHR_Obesity	0.00028406570400073776	0.004152561638463158	6.84073419572091	Multimorbidity_1	['Depression', 'Pain']	{'Pain', 'Depression'}
General_Health-grip_category (syn)	Health_vs_Peers	0.011573661321297552	0.16925237234879248	6.838108772529782	Multimorbidity_1	['General_Health', 'grip_category']	{'General_Health', 'grip_category'}
Physical_Activity-grip_category (syn)	functionality_state	0.020105304697116553	0.2951317688704506	6.812314639682813	Multimorbidity_1	['Physical_Activity', 'grip_category']	{'Physical_Activity', 'grip_category'}
Health_vs_Peers-WHR_Obesity (syn)	Physical_Activity	0.0009922380328505338	0.014714712434575967	6.743169717126225	Multimorbidity_1	['Health_vs_Peers', 'WHR_Obesity']	{'WHR_Obesity', 'Health_vs_Peers'}
Memory_Complaints-grip_category (syn)	functionality_state	0.003953840722587675	0.05892364986137286	6.710108304373043	Multimorbidity_1	['Memory_Complaints', 'grip_category']	{'grip_category', 'Memory_Complaints'}
Memory_Problems-grip_category (syn)	functionality_state	0.003953840722587675	0.05892364986137286	6.710108304373043	Multimorbidity_1	['Memory_Problems', 'grip_category']	{'Memory_Problems', 'grip_category'}
Anxiety-grip_category (syn)	Depression	0.00825774926972563	0.1241482878914512	6.651520862652392	Multimorbidity_1	['Anxiety', 'grip_category']	{'grip_category', 'Anxiety'}
Depression-Physical_Activity (syn)	Sleep	0.0026725520608875918	0.0402300387761049	6.643175453449936	Multimorbidity_1	['Depression', 'Physical_Activity']	{'Physical_Activity', 'Depression'}
Health_vs_Peers-BMI (syn)	WHR_Obesity	0.0024369746386679854	0.03695043816721133	6.595252342177855	Multimorbidity_1	['Health_vs_Peers', 'BMI']	{'Health_vs_Peers', 'BMI'}
Hearing-Health_vs_Peers (syn)	Alcohol_Use	0.0005458127112504153	0.008317192913647868	6.562463043928908	Multimorbidity_1	['Hearing', 'Health_vs_Peers']	{'Hearing', 'Health_vs_Peers'}
BMI-functionality_state (syn)	General_Health	0.008510615789115671	0.1300102353618293	6.546112131425591	Multimorbidity_1	['BMI', 'functionality_state']	{'functionality_state', 'BMI'}
Pain-functionality_state (syn)	Alcohol_Use	0.004318060002596597	0.06615237691141625	6.52744497507452	Multimorbidity_1	['Pain', 'functionality_state']	{'Pain', 'functionality_state'}
Depression-Memory_Complaints (syn)	General_Health	0.006041580697297388	0.09276253835446546	6.512953186135569	Multimorbidity_1	['Depression', 'Memory_Complaints']	{'Memory_Complaints', 'Depression'}
Depression-Memory_Problems (syn)	General_Health	0.006041580697297388	0.09276253835446546	6.512953186135569	Multimorbidity_1	['Depression', 'Memory_Problems']	{'Memory_Problems', 'Depression'}
Physical_Activity-grip_category (syn)	WHR_Obesity	0.0002629434983414499	0.00405228852757496	6.48876546060764	Multimorbidity_1	['Physical_Activity', 'grip_category']	{'Physical_Activity', 'grip_category'}
MMSE_Spell-Physical_Activity (syn)	Pain	0.0040778282008842965	0.0629264593580692	6.480307715519652	Multimorbidity_1	['MMSE_Spell', 'Physical_Activity']	{'Physical_Activity', 'MMSE_Spell'}
Anxiety-Physical_Activity (syn)	MMSE_Spell	0.002000219437424929	0.03108662593182001	6.434340741294542	Multimorbidity_1	['Anxiety', 'Physical_Activity']	{'Physical_Activity', 'Anxiety'}
Sleep-WHR_Obesity (syn)	Pain	0.0030536361167435903	0.047554336629351504	6.421362031699173	Multimorbidity_1	['Sleep', 'WHR_Obesity']	{'WHR_Obesity', 'Sleep'}
BMI-Memory_Problems (syn)	grip_category	0.0007907619713457112	0.012323459381773878	6.416720718171316	Multimorbidity_1	['BMI', 'Memory_Problems']	{'Memory_Problems', 'BMI'}
BMI-Memory_Complaints (syn)	grip_category	0.0007907619713457112	0.012323459381773878	6.416720718171316	Multimorbidity_1	['BMI', 'Memory_Complaints']	{'Memory_Complaints', 'BMI'}
Memory_Problems-MAP_NormalElevated_vs_H (syn)	BMI	3.138570588586483e-05	0.0004902864938623768	6.401503259576794	Multimorbidity_1	['Memory_Problems', 'MAP_NormalElevated_vs_H']	{'Memory_Problems', 'MAP_NormalElevated_vs_H'}
Memory_Complaints-MAP_NormalElevated_vs_H (syn)	BMI	3.138570588586483e-05	0.0004902864938623768	6.401503259576794	Multimorbidity_1	['Memory_Complaints', 'MAP_NormalElevated_vs_H']	{'Memory_Complaints', 'MAP_NormalElevated_vs_H'}
General_Health-Physical_Activity (syn)	Alcohol_Use	0.003602220327831072	0.05682599406516634	6.3390361877350605	Multimorbidity_1	['General_Health', 'Physical_Activity']	{'General_Health', 'Physical_Activity'}
Depression-Physical_Activity (syn)	MMSE_Spell	0.0018488667116853522	0.029689542352566073	6.227333145556399	Multimorbidity_1	['Depression', 'Physical_Activity']	{'Physical_Activity', 'Depression'}
Anxiety-BMI (syn)	Sleep	0.003394686467327929	0.05472923426838464	6.202693154230613	Multimorbidity_1	['Anxiety', 'BMI']	{'BMI', 'Anxiety'}
Pain-Hearing (syn)	Anxiety	0.0024981213888046654	0.04048705499280718	6.17017313126004	Multimorbidity_1	['Pain', 'Hearing']	{'Hearing', 'Pain'}
Sleep-General_Health (syn)	Physical_Activity	0.005137860112963335	0.08327000280625456	6.17012121990396	Multimorbidity_1	['Sleep', 'General_Health']	{'General_Health', 'Sleep'}
Anxiety-Memory_Problems (syn)	Pain	0.002455067345468139	0.03997211725814997	6.1419497236353475	Multimorbidity_1	['Anxiety', 'Memory_Problems']	{'Memory_Problems', 'Anxiety'}
Anxiety-Memory_Complaints (syn)	Pain	0.002455067345468139	0.03997211725814997	6.1419497236353475	Multimorbidity_1	['Anxiety', 'Memory_Complaints']	{'Memory_Complaints', 'Anxiety'}
General_Health-BMI (syn)	Health_vs_Peers	0.010254736008370274	0.16810521572649606	6.100189077449287	Multimorbidity_1	['General_Health', 'BMI']	{'General_Health', 'BMI'}
MMSE_Spell-functionality_state (syn)	BMI	0.0026241409367598707	0.04306047162563245	6.094083129358499	Multimorbidity_1	['MMSE_Spell', 'functionality_state']	{'MMSE_Spell', 'functionality_state'}
MMSE_Spell-WHR_Obesity (syn)	Depression	0.000264574418944854	0.004343055722140485	6.091895565513443	Multimorbidity_1	['MMSE_Spell', 'WHR_Obesity']	{'WHR_Obesity', 'MMSE_Spell'}
Health_vs_Peers-MAP_NormalElevated_vs_H (syn)	functionality_state	0.002281764471086071	0.038144280690353326	5.981930789595748	Multimorbidity_1	['Health_vs_Peers', 'MAP_NormalElevated_vs_H']	{'Health_vs_Peers', 'MAP_NormalElevated_vs_H'}
Sleep-BMI (syn)	Anxiety	0.003183824874339548	0.05448084092619244	5.843934895668761	Multimorbidity_1	['Sleep', 'BMI']	{'Sleep', 'BMI'}
Physical_Activity-WHR_Obesity (syn)	Pain	0.003639180265381813	0.06236097686106792	5.835669113217116	Multimorbidity_1	['Physical_Activity', 'WHR_Obesity']	{'WHR_Obesity', 'Physical_Activity'}
Physical_Activity-WHR_Obesity (syn)	grip_category	0.0027751635135347015	0.04757420932267456	5.833336072307603	Multimorbidity_1	['Physical_Activity', 'WHR_Obesity']	{'WHR_Obesity', 'Physical_Activity'}
Pain-functionality_state (syn)	MMSE_Spell	0.0020552075609631243	0.0355374836983951	5.783210703395804	Multimorbidity_1	['Pain', 'functionality_state']	{'Pain', 'functionality_state'}
Anxiety-Memory_Complaints (syn)	grip_category	0.00016616172407586465	0.002884229223155298	5.761044328303648	Multimorbidity_1	['Anxiety', 'Memory_Complaints']	{'Memory_Complaints', 'Anxiety'}
Anxiety-Memory_Problems (syn)	grip_category	0.00016616172407586465	0.002884229223155298	5.761044328303648	Multimorbidity_1	['Anxiety', 'Memory_Problems']	{'Memory_Problems', 'Anxiety'}
Depression-Alcohol_Use (syn)	MMSE_Spell	0.0017436385371159939	0.030516338779921912	5.713786800214753	Multimorbidity_1	['Depression', 'Alcohol_Use']	{'Alcohol_Use', 'Depression'}
Physical_Activity-MAP_NormalElevated_vs_H (syn)	grip_category	0.0027131262614849315	0.047512172070624775	5.71038145225604	Multimorbidity_1	['Physical_Activity', 'MAP_NormalElevated_vs_H']	{'Physical_Activity', 'MAP_NormalElevated_vs_H'}
Anxiety-WHR_Obesity (syn)	Memory_Problems	0.0006552221818397212	0.011474608554484629	5.71019201856468	Multimorbidity_1	['Anxiety', 'WHR_Obesity']	{'WHR_Obesity', 'Anxiety'}
Anxiety-WHR_Obesity (syn)	Memory_Complaints	0.0006552221818396771	0.011474608554484473	5.710192018564373	Multimorbidity_1	['Anxiety', 'WHR_Obesity']	{'WHR_Obesity', 'Anxiety'}
Anxiety-BMI (syn)	Memory_Problems	0.0006634813208792891	0.011711160085540634	5.665376581253182	Multimorbidity_1	['Anxiety', 'BMI']	{'BMI', 'Anxiety'}
Anxiety-BMI (syn)	Memory_Complaints	0.0006634813208792546	0.011711160085540644	5.6653765812528825	Multimorbidity_1	['Anxiety', 'BMI']	{'BMI', 'Anxiety'}
BMI-MAP_NormalElevated_vs_H (syn)	WHR_Obesity	0.0019919154571087423	0.035206609019616766	5.65778844534237	Multimorbidity_1	['BMI', 'MAP_NormalElevated_vs_H']	{'BMI', 'MAP_NormalElevated_vs_H'}
MMSE_Spell-Physical_Activity (syn)	General_Health	0.004625183656270175	0.08232636388887057	5.618107539054616	Multimorbidity_1	['MMSE_Spell', 'Physical_Activity']	{'Physical_Activity', 'MMSE_Spell'}
MAP_NormalElevated_vs_H-functionality_state (syn)	Alcohol_Use	0.0036828075359646092	0.06568562525214454	5.606717636967871	Multimorbidity_1	['MAP_NormalElevated_vs_H', 'functionality_state']	{'functionality_state', 'MAP_NormalElevated_vs_H'}
Depression-Physical_Activity (syn)	BMI	0.0008712211037479044	0.01559570697682086	5.58628797683079	Multimorbidity_1	['Depression', 'Physical_Activity']	{'Physical_Activity', 'Depression'}
Alcohol_Use-Memory_Problems (syn)	functionality_state	0.003637100263450636	0.06538775918850294	5.562356484744233	Multimorbidity_1	['Alcohol_Use', 'Memory_Problems']	{'Memory_Problems', 'Alcohol_Use'}
Alcohol_Use-Memory_Complaints (syn)	functionality_state	0.003637100263450636	0.06538775918850294	5.562356484744233	Multimorbidity_1	['Alcohol_Use', 'Memory_Complaints']	{'Alcohol_Use', 'Memory_Complaints'}
General_Health-grip_category (syn)	Memory_Problems	0.0007388430894804794	0.01347175790070377	5.484385147998258	Multimorbidity_1	['General_Health', 'grip_category']	{'General_Health', 'grip_category'}
General_Health-grip_category (syn)	Memory_Complaints	0.0007388430894804201	0.013471757900703553	5.484385147997906	Multimorbidity_1	['General_Health', 'grip_category']	{'General_Health', 'grip_category'}
MMSE_Spell-MAP_NormalElevated_vs_H (syn)	General_Health	0.0004358754547837077	0.007947659265654734	5.484324883771927	Multimorbidity_1	['MMSE_Spell', 'MAP_NormalElevated_vs_H']	{'MMSE_Spell', 'MAP_NormalElevated_vs_H'}
Depression-General_Health (syn)	Memory_Complaints	0.0007376893773659691	0.013470604188589102	5.476290202267713	Multimorbidity_1	['Depression', 'General_Health']	{'General_Health', 'Depression'}
Depression-General_Health (syn)	Memory_Problems	0.0007376893773658756	0.013470604188589166	5.476290202266992	Multimorbidity_1	['Depression', 'General_Health']	{'General_Health', 'Depression'}
Anxiety-General_Health (syn)	Pain	0.009615736920151382	0.1761787598686018	5.457943356692385	Multimorbidity_1	['Anxiety', 'General_Health']	{'General_Health', 'Anxiety'}
MMSE_Spell-Memory_Problems (syn)	Hearing	0.0010848696347018258	0.020117271840367018	5.392727420051772	Multimorbidity_1	['MMSE_Spell', 'Memory_Problems']	{'Memory_Problems', 'MMSE_Spell'}
MMSE_Spell-Memory_Complaints (syn)	Hearing	0.0010848696347018258	0.020117271840367018	5.392727420051772	Multimorbidity_1	['MMSE_Spell', 'Memory_Complaints']	{'MMSE_Spell', 'Memory_Complaints'}
Pain-functionality_state (syn)	grip_category	0.0031006671258016934	0.05766184177280918	5.377329322948947	Multimorbidity_1	['Pain', 'functionality_state']	{'Pain', 'functionality_state'}
Sleep-Hearing (syn)	General_Health	0.001875710568188042	0.035080035955776585	5.346945968221481	Multimorbidity_1	['Sleep', 'Hearing']	{'Hearing', 'Sleep'}
Pain-Alcohol_Use (syn)	MAP_NormalElevated_vs_H	0.00022949244645678005	0.004292454084407671	5.346415871759952	Multimorbidity_1	['Pain', 'Alcohol_Use']	{'Alcohol_Use', 'Pain'}
General_Health-grip_category (syn)	Depression	0.004872552761972923	0.09158886639671222	5.320027371959954	Multimorbidity_1	['General_Health', 'grip_category']	{'General_Health', 'grip_category'}
grip_category-WHR_Obesity (syn)	Depression	0.0004894681929532645	0.009202046780432517	5.31912306720808	Multimorbidity_1	['grip_category', 'WHR_Obesity']	{'WHR_Obesity', 'grip_category'}
Pain-Health_vs_Peers (syn)	functionality_state	0.00956640266419192	0.18048173133827036	5.300482543721812	Multimorbidity_1	['Pain', 'Health_vs_Peers']	{'Pain', 'Health_vs_Peers'}
Sleep-Physical_Activity (syn)	functionality_state	0.015382151577198029	0.29040861575053206	5.29672700565181	Multimorbidity_1	['Sleep', 'Physical_Activity']	{'Physical_Activity', 'Sleep'}
Depression-MAP_NormalElevated_vs_H (syn)	Physical_Activity	0.001884927742815264	0.035663393858049425	5.285329125763575	Multimorbidity_1	['Depression', 'MAP_NormalElevated_vs_H']	{'Depression', 'MAP_NormalElevated_vs_H'}
Health_vs_Peers-MAP_NormalElevated_vs_H (syn)	BMI	0.001264283433970648	0.024154240016359727	5.234209120694113	Multimorbidity_1	['Health_vs_Peers', 'MAP_NormalElevated_vs_H']	{'Health_vs_Peers', 'MAP_NormalElevated_vs_H'}
Depression-MMSE_Spell (syn)	Health_vs_Peers	0.0011736576748494587	0.022723334413877527	5.164988788497017	Multimorbidity_1	['Depression', 'MMSE_Spell']	{'MMSE_Spell', 'Depression'}
Anxiety-Depression (syn)	Health_vs_Peers	0.00117157317989494	0.022721249918923006	5.156288426365204	Multimorbidity_1	['Anxiety', 'Depression']	{'Depression', 'Anxiety'}
Alcohol_Use-WHR_Obesity (syn)	Pain	0.0010107968303450462	0.019812495709215214	5.101814759636278	Multimorbidity_1	['Alcohol_Use', 'WHR_Obesity']	{'WHR_Obesity', 'Alcohol_Use'}
Hearing-WHR_Obesity (syn)	MMSE_Spell	0.00027577278346218746	0.005421878410167428	5.086295977147735	Multimorbidity_1	['Hearing', 'WHR_Obesity']	{'Hearing', 'WHR_Obesity'}
General_Health-WHR_Obesity (syn)	Hearing	0.0001580699696108341	0.0031170386502393063	5.0711584727606285	Multimorbidity_1	['General_Health', 'WHR_Obesity']	{'General_Health', 'WHR_Obesity'}
Sleep-functionality_state (syn)	Health_vs_Peers	0.0019430045691887603	0.0384648804540345	5.051372956977337	Multimorbidity_1	['Sleep', 'functionality_state']	{'Sleep', 'functionality_state'}
Health_vs_Peers-Alcohol_Use (syn)	MMSE_Spell	0.00151574944054004	0.030080098985675097	5.039044057873208	Multimorbidity_1	['Health_vs_Peers', 'Alcohol_Use']	{'Alcohol_Use', 'Health_vs_Peers'}
Sleep-General_Health (syn)	MMSE_Spell	0.0004313092998664216	0.00865340524499	4.9842725222666955	Multimorbidity_1	['Sleep', 'General_Health']	{'General_Health', 'Sleep'}
Health_vs_Peers-Alcohol_Use (syn)	General_Health	0.008273848893678652	0.16626398038249157	4.976332741851	Multimorbidity_1	['Health_vs_Peers', 'Alcohol_Use']	{'Alcohol_Use', 'Health_vs_Peers'}
MMSE_Spell-Pain (syn)	Depression	0.002142936679408537	0.04332232977394261	4.9464945458622696	Multimorbidity_1	['MMSE_Spell', 'Pain']	{'Pain', 'MMSE_Spell'}
grip_category-WHR_Obesity (syn)	Physical_Activity	0.002291258532698973	0.04653253396497248	4.923992607889623	Multimorbidity_1	['grip_category', 'WHR_Obesity']	{'WHR_Obesity', 'grip_category'}
Pain-Memory_Problems (syn)	General_Health	0.008531391104201636	0.17476551462193918	4.881621596032338	Multimorbidity_1	['Pain', 'Memory_Problems']	{'Memory_Problems', 'Pain'}
Pain-Memory_Complaints (syn)	General_Health	0.008531391104201636	0.17476551462193918	4.881621596032338	Multimorbidity_1	['Pain', 'Memory_Complaints']	{'Pain', 'Memory_Complaints'}
Sleep-BMI (syn)	Depression	0.0019090384363543728	0.039133059277960354	4.878326590299417	Multimorbidity_1	['Sleep', 'BMI']	{'Sleep', 'BMI'}
Physical_Activity-Memory_Complaints (syn)	Pain	0.002981354660258395	0.061653990763767014	4.8356231661981655	Multimorbidity_1	['Physical_Activity', 'Memory_Complaints']	{'Physical_Activity', 'Memory_Complaints'}
Physical_Activity-Memory_Problems (syn)	Pain	0.002981354660258395	0.061653990763767014	4.8356231661981655	Multimorbidity_1	['Physical_Activity', 'Memory_Problems']	{'Memory_Problems', 'Physical_Activity'}
Anxiety-Alcohol_Use (syn)	Physical_Activity	0.0026902369548896664	0.05565115962729219	4.834107632090262	Multimorbidity_1	['Anxiety', 'Alcohol_Use']	{'Alcohol_Use', 'Anxiety'}
General_Health-Alcohol_Use (syn)	Memory_Complaints	0.0007117075547140556	0.014726156351679754	4.832948514993011	Multimorbidity_1	['General_Health', 'Alcohol_Use']	{'General_Health', 'Alcohol_Use'}
General_Health-Alcohol_Use (syn)	Memory_Problems	0.0007117075547139767	0.014726156351679676	4.832948514992501	Multimorbidity_1	['General_Health', 'Alcohol_Use']	{'General_Health', 'Alcohol_Use'}
Physical_Activity-Alcohol_Use (syn)	General_Health	0.0038621518967567304	0.08154121275928614	4.736441568704652	Multimorbidity_1	['Physical_Activity', 'Alcohol_Use']	{'Alcohol_Use', 'Physical_Activity'}
Pain-General_Health (syn)	Depression	0.004308137463866959	0.09102445109860627	4.732945282141804	Multimorbidity_1	['Pain', 'General_Health']	{'General_Health', 'Pain'}
Pain-MAP_NormalElevated_vs_H (syn)	Health_vs_Peers	0.0025680872524849836	0.054342020661962594	4.7257853521125135	Multimorbidity_1	['Pain', 'MAP_NormalElevated_vs_H']	{'Pain', 'MAP_NormalElevated_vs_H'}
BMI-WHR_Obesity (syn)	Pain	0.0018386870665378283	0.03912408305821167	4.699629800402211	Multimorbidity_1	['BMI', 'WHR_Obesity']	{'WHR_Obesity', 'BMI'}
Health_vs_Peers-functionality_state (syn)	Alcohol_Use	0.0030445517573333687	0.06487886866615301	4.6926708494251175	Multimorbidity_1	['Health_vs_Peers', 'functionality_state']	{'Health_vs_Peers', 'functionality_state'}
Health_vs_Peers-BMI (syn)	General_Health	0.0077844897940516355	0.16592739780615365	4.691503571427031	Multimorbidity_1	['Health_vs_Peers', 'BMI']	{'Health_vs_Peers', 'BMI'}
Hearing-Health_vs_Peers (syn)	WHR_Obesity	7.278741663996482e-05	0.0015568523020006136	4.675293638736973	Multimorbidity_1	['Hearing', 'Health_vs_Peers']	{'Hearing', 'Health_vs_Peers'}
Pain-Memory_Complaints (syn)	Health_vs_Peers	0.0025434018260331085	0.05445937472310702	4.6702736470346355	Multimorbidity_1	['Pain', 'Memory_Complaints']	{'Pain', 'Memory_Complaints'}
Pain-Memory_Problems (syn)	Health_vs_Peers	0.0025434018260331085	0.05445937472310702	4.6702736470346355	Multimorbidity_1	['Pain', 'Memory_Problems']	{'Memory_Problems', 'Pain'}
WHR_Obesity-functionality_state (syn)	Depression	0.0015309105287692228	0.0336976758096615	4.543074535515276	Multimorbidity_1	['WHR_Obesity', 'functionality_state']	{'WHR_Obesity', 'functionality_state'}
Physical_Activity-functionality_state (syn)	BMI	0.0018210920169629942	0.04012881431738339	4.538115685551457	Multimorbidity_1	['Physical_Activity', 'functionality_state']	{'Physical_Activity', 'functionality_state'}
General_Health-functionality_state (syn)	Physical_Activity	0.01295910824517102	0.2881310039007883	4.497644498414759	Multimorbidity_1	['General_Health', 'functionality_state']	{'General_Health', 'functionality_state'}
Health_vs_Peers-Physical_Activity (syn)	Alcohol_Use	0.002476390625694751	0.05570016436303003	4.445930553372675	Multimorbidity_1	['Health_vs_Peers', 'Physical_Activity']	{'Physical_Activity', 'Health_vs_Peers'}
WHR_Obesity-functionality_state (syn)	grip_category	0.002534865441015664	0.057096040088023166	4.439651921758045	Multimorbidity_1	['WHR_Obesity', 'functionality_state']	{'WHR_Obesity', 'functionality_state'}
Alcohol_Use-MAP_NormalElevated_vs_H (syn)	Physical_Activity	0.0024593066809856924	0.055420229353388216	4.437561355626793	Multimorbidity_1	['Alcohol_Use', 'MAP_NormalElevated_vs_H']	{'Alcohol_Use', 'MAP_NormalElevated_vs_H'}
Anxiety-grip_category (syn)	Physical_Activity	0.002006918014233426	0.04624819344650694	4.339451694593717	Multimorbidity_1	['Anxiety', 'grip_category']	{'grip_category', 'Anxiety'}
Sleep-BMI (syn)	WHR_Obesity	0.001506338734485666	0.0347168464688168	4.338927315413519	Multimorbidity_1	['Sleep', 'BMI']	{'Sleep', 'BMI'}
Sleep-Health_vs_Peers (syn)	Anxiety	0.0022986026836348044	0.05359561873548773	4.288788408207723	Multimorbidity_1	['Sleep', 'Health_vs_Peers']	{'Health_vs_Peers', 'Sleep'}
Pain-Physical_Activity (syn)	Health_vs_Peers	0.00232080207288147	0.054205107434616664	4.2815191828203085	Multimorbidity_1	['Pain', 'Physical_Activity']	{'Physical_Activity', 'Pain'}
Physical_Activity-MAP_NormalElevated_vs_H (syn)	Pain	0.0026119217612527476	0.06128455786476136	4.2619574200348485	Multimorbidity_1	['Physical_Activity', 'MAP_NormalElevated_vs_H']	{'Physical_Activity', 'MAP_NormalElevated_vs_H'}
Sleep-Alcohol_Use (syn)	MMSE_Spell	0.0012952160703940208	0.03040575215731159	4.259773162962403	Multimorbidity_1	['Sleep', 'Alcohol_Use']	{'Alcohol_Use', 'Sleep'}
Pain-Physical_Activity (syn)	Anxiety	0.0016766025099163354	0.03956025813923143	4.238098002332469	Multimorbidity_1	['Pain', 'Physical_Activity']	{'Physical_Activity', 'Pain'}
MMSE_Spell-Health_vs_Peers (syn)	General_Health	0.006757046765569464	0.1647471782543823	4.1014643389740275	Multimorbidity_1	['MMSE_Spell', 'Health_vs_Peers']	{'MMSE_Spell', 'Health_vs_Peers'}
Sleep-grip_category (syn)	Anxiety	0.0021846349536499355	0.05348165100550281	4.084830801923364	Multimorbidity_1	['Sleep', 'grip_category']	{'grip_category', 'Sleep'}
MMSE_Spell-MAP_NormalElevated_vs_H (syn)	Physical_Activity	0.0011640848507845167	0.02881513383554358	4.039838431527996	Multimorbidity_1	['MMSE_Spell', 'MAP_NormalElevated_vs_H']	{'MMSE_Spell', 'MAP_NormalElevated_vs_H'}
Anxiety-MMSE_Spell (syn)	Depression	0.004861465891506929	0.12088368641606524	4.021606252786189	Multimorbidity_1	['Anxiety', 'MMSE_Spell']	{'MMSE_Spell', 'Anxiety'}
Pain-BMI (syn)	General_Health	0.006958990266093709	0.17336119836695169	4.014156761516896	Multimorbidity_1	['Pain', 'BMI']	{'Pain', 'BMI'}
General_Health-Alcohol_Use (syn)	Pain	0.006942002787806328	0.17350502573625676	4.001038447358175	Multimorbidity_1	['General_Health', 'Alcohol_Use']	{'General_Health', 'Alcohol_Use'}
Sleep-Alcohol_Use (syn)	Anxiety	0.0021885737368382624	0.05484991983722842	3.9901129178183523	Multimorbidity_1	['Sleep', 'Alcohol_Use']	{'Alcohol_Use', 'Sleep'}
MMSE_Spell-Physical_Activity (syn)	functionality_state	0.011173966489127628	0.28620043066246154	3.9042451694651557	Multimorbidity_1	['MMSE_Spell', 'Physical_Activity']	{'Physical_Activity', 'MMSE_Spell'}
Pain-Health_vs_Peers (syn)	Physical_Activity	0.002387015589636711	0.06166925285457955	3.8706737622806333	Multimorbidity_1	['Pain', 'Health_vs_Peers']	{'Pain', 'Health_vs_Peers'}
Hearing-Physical_Activity (syn)	functionality_state	0.011029918895554767	0.28605638306888864	3.855854841350812	Multimorbidity_1	['Hearing', 'Physical_Activity']	{'Hearing', 'Physical_Activity'}
Pain-Hearing (syn)	Physical_Activity	0.002368860792473271	0.06165109805741616	3.842365938506289	Multimorbidity_1	['Pain', 'Hearing']	{'Hearing', 'Pain'}
Depression-Memory_Complaints (syn)	Anxiety	0.004594921269846592	0.12013734122843693	3.824723622865526	Multimorbidity_1	['Depression', 'Memory_Complaints']	{'Memory_Complaints', 'Depression'}
Depression-Memory_Problems (syn)	Anxiety	0.004594921269846592	0.12013734122843693	3.824723622865526	Multimorbidity_1	['Depression', 'Memory_Problems']	{'Memory_Problems', 'Depression'}
Anxiety-Health_vs_Peers (syn)	Sleep	0.0020250857306781944	0.05335963353173492	3.7951642405373756	Multimorbidity_1	['Anxiety', 'Health_vs_Peers']	{'Health_vs_Peers', 'Anxiety'}
Alcohol_Use-functionality_state (syn)	Physical_Activity	0.010822674391879637	0.28579185544616387	3.786907914147456	Multimorbidity_1	['Alcohol_Use', 'functionality_state']	{'Alcohol_Use', 'functionality_state'}
Anxiety-Health_vs_Peers (syn)	BMI	0.0008761597210954746	0.023396135477133095	3.7448907831458547	Multimorbidity_1	['Anxiety', 'Health_vs_Peers']	{'Health_vs_Peers', 'Anxiety'}
Depression-MMSE_Spell (syn)	General_Health	0.0033481546860189768	0.08998800249123629	3.720667859412754	Multimorbidity_1	['Depression', 'MMSE_Spell']	{'MMSE_Spell', 'Depression'}
Hearing-functionality_state (syn)	grip_category	0.0020927648606175273	0.0566782272550645	3.6923611798929854	Multimorbidity_1	['Hearing', 'functionality_state']	{'Hearing', 'functionality_state'}
Depression-Hearing (syn)	Anxiety	0.004415323867299872	0.11995774382589026	3.680732670087882	Multimorbidity_1	['Depression', 'Hearing']	{'Hearing', 'Depression'}
Pain-WHR_Obesity (syn)	Physical_Activity	0.002264857154222617	0.06154709441916548	3.679876646650197	Multimorbidity_1	['Pain', 'WHR_Obesity']	{'WHR_Obesity', 'Pain'}
Anxiety-Alcohol_Use (syn)	Depression	0.004413395594761895	0.12030393421648743	3.668538043668606	Multimorbidity_1	['Anxiety', 'Alcohol_Use']	{'Alcohol_Use', 'Anxiety'}
Depression-WHR_Obesity (syn)	Physical_Activity	0.0012854271694802465	0.03506389328471442	3.6659567693830777	Multimorbidity_1	['Depression', 'WHR_Obesity']	{'WHR_Obesity', 'Depression'}
Depression-WHR_Obesity (syn)	functionality_state	0.0012152633343792058	0.03315664680622349	3.6652178414829977	Multimorbidity_1	['Depression', 'WHR_Obesity']	{'WHR_Obesity', 'Depression'}
MMSE_Spell-functionality_state (syn)	Depression	0.0012135088015886464	0.03341247578141726	3.6319032732784007	Multimorbidity_1	['MMSE_Spell', 'functionality_state']	{'MMSE_Spell', 'functionality_state'}
MMSE_Spell-General_Health (syn)	Pain	0.00627323431333002	0.17317639548424746	3.6224534503033055	Multimorbidity_1	['MMSE_Spell', 'General_Health']	{'General_Health', 'MMSE_Spell'}
Physical_Activity-functionality_state (syn)	Health_vs_Peers	0.0013672141500067287	0.03784755143685998	3.612424313069801	Multimorbidity_1	['Physical_Activity', 'functionality_state']	{'Physical_Activity', 'functionality_state'}
Pain-Alcohol_Use (syn)	General_Health	0.006159984499436018	0.1725979239315353	3.5689794866127755	Multimorbidity_1	['Pain', 'Alcohol_Use']	{'Alcohol_Use', 'Pain'}
Hearing-Alcohol_Use (syn)	Memory_Complaints	0.0007448040088706082	0.020873143606685695	3.5682407159410645	Multimorbidity_1	['Hearing', 'Alcohol_Use']	{'Hearing', 'Alcohol_Use'}
Hearing-Alcohol_Use (syn)	Memory_Problems	0.000744804008870539	0.020873143606685695	3.568240715940733	Multimorbidity_1	['Hearing', 'Alcohol_Use']	{'Hearing', 'Alcohol_Use'}
MMSE_Spell-General_Health (syn)	Sleep	0.001231953839000225	0.034827670202379	3.53728467003823	Multimorbidity_1	['MMSE_Spell', 'General_Health']	{'General_Health', 'MMSE_Spell'}
General_Health-Memory_Problems (syn)	Alcohol_Use	0.0006746764007195545	0.019649364089101326	3.4335788051979197	Multimorbidity_1	['General_Health', 'Memory_Problems']	{'General_Health', 'Memory_Problems'}
General_Health-Memory_Complaints (syn)	Alcohol_Use	0.0006746764007195545	0.019649364089101326	3.4335788051979197	Multimorbidity_1	['General_Health', 'Memory_Complaints']	{'General_Health', 'Memory_Complaints'}
Anxiety-Physical_Activity (syn)	grip_category	0.0015921792069028841	0.046561779340467825	3.4194982010042896	Multimorbidity_1	['Anxiety', 'Physical_Activity']	{'Physical_Activity', 'Anxiety'}
Depression-Pain (syn)	functionality_state	0.006047470103322243	0.17696279877740073	3.417368025993576	Multimorbidity_1	['Depression', 'Pain']	{'Pain', 'Depression'}
General_Health-MAP_NormalElevated_vs_H (syn)	Health_vs_Peers	0.005563506687188968	0.16319741468962196	3.4090654547254675	Multimorbidity_1	['General_Health', 'MAP_NormalElevated_vs_H']	{'General_Health', 'MAP_NormalElevated_vs_H'}
Physical_Activity-BMI (syn)	Depression	0.0011761545592162187	0.034775775698468146	3.3821087685127544	Multimorbidity_1	['Physical_Activity', 'BMI']	{'Physical_Activity', 'BMI'}
grip_category-functionality_state (syn)	Physical_Activity	0.0096022143499491	0.2845549662373154	3.3744673224015953	Multimorbidity_1	['grip_category', 'functionality_state']	{'grip_category', 'functionality_state'}
Anxiety-grip_category (syn)	Memory_Complaints	0.000372404887438498	0.01113338804671425	3.3449376405092095	Multimorbidity_1	['Anxiety', 'grip_category']	{'grip_category', 'Anxiety'}
Anxiety-grip_category (syn)	Memory_Problems	0.0003724048874383794	0.011133388046714245	3.344937640508146	Multimorbidity_1	['Anxiety', 'grip_category']	{'grip_category', 'Anxiety'}
Hearing-Health_vs_Peers (syn)	MMSE_Spell	0.0001749264491742032	0.005234132454396648	3.342033292017014	Multimorbidity_1	['Hearing', 'Health_vs_Peers']	{'Hearing', 'Health_vs_Peers'}
Pain-grip_category (syn)	Depression	0.001418385670251965	0.04254856548600342	3.3335687209444242	Multimorbidity_1	['Pain', 'grip_category']	{'Pain', 'grip_category'}
Sleep-MMSE_Spell (syn)	Memory_Problems	0.0003297722856347428	0.009928602538588604	3.321437073878691	Multimorbidity_1	['Sleep', 'MMSE_Spell']	{'MMSE_Spell', 'Sleep'}
Sleep-MMSE_Spell (syn)	Memory_Complaints	0.00032977228563472257	0.009928602538588443	3.3214370738785415	Multimorbidity_1	['Sleep', 'MMSE_Spell']	{'MMSE_Spell', 'Sleep'}
General_Health-MAP_NormalElevated_vs_H (syn)	Physical_Activity	0.0026279602884790375	0.08076010298177023	3.2540328596067294	Multimorbidity_1	['General_Health', 'MAP_NormalElevated_vs_H']	{'General_Health', 'MAP_NormalElevated_vs_H'}
MMSE_Spell-functionality_state (syn)	General_Health	0.004079472417565515	0.12557909199027914	3.248528360024533	Multimorbidity_1	['MMSE_Spell', 'functionality_state']	{'MMSE_Spell', 'functionality_state'}
Hearing-Health_vs_Peers (syn)	General_Health	0.005245814849622323	0.16323594633843513	3.213639499933573	Multimorbidity_1	['Hearing', 'Health_vs_Peers']	{'Hearing', 'Health_vs_Peers'}
grip_category-functionality_state (syn)	Depression	0.001066856192941254	0.03323362147383352	3.2101713434427928	Multimorbidity_1	['grip_category', 'functionality_state']	{'grip_category', 'functionality_state'}
MMSE_Spell-Memory_Complaints (syn)	Alcohol_Use	0.0009763411030990128	0.030913789464600397	3.1582705323688254	Multimorbidity_1	['MMSE_Spell', 'Memory_Complaints']	{'MMSE_Spell', 'Memory_Complaints'}
MMSE_Spell-Memory_Problems (syn)	Alcohol_Use	0.0009763411030990128	0.030913789464600397	3.1582705323688254	Multimorbidity_1	['MMSE_Spell', 'Memory_Problems']	{'Memory_Problems', 'MMSE_Spell'}
Depression-functionality_state (syn)	Physical_Activity	0.008970695739840795	0.284089410356089	3.157701559025579	Multimorbidity_1	['Depression', 'functionality_state']	{'functionality_state', 'Depression'}
General_Health-MAP_NormalElevated_vs_H (syn)	Anxiety	0.0017985555417484194	0.05741752069581494	3.132415889701613	Multimorbidity_1	['General_Health', 'MAP_NormalElevated_vs_H']	{'General_Health', 'MAP_NormalElevated_vs_H'}
Hearing-grip_category (syn)	WHR_Obesity	0.00013633592525437717	0.004384647231562424	3.1093932545582526	Multimorbidity_1	['Hearing', 'grip_category']	{'Hearing', 'grip_category'}
General_Health-grip_category (syn)	Pain	0.005303193162321231	0.1719153776526118	3.0847695155213843	Multimorbidity_1	['General_Health', 'grip_category']	{'General_Health', 'grip_category'}
Anxiety-Hearing (syn)	General_Health	0.0017482822176343755	0.05742581849510314	3.0444184574982702	Multimorbidity_1	['Anxiety', 'Hearing']	{'Hearing', 'Anxiety'}
General_Health-MAP_NormalElevated_vs_H (syn)	BMI	0.0006470639117628366	0.02128211216682504	3.040412092045507	Multimorbidity_1	['General_Health', 'MAP_NormalElevated_vs_H']	{'General_Health', 'MAP_NormalElevated_vs_H'}
General_Health-WHR_Obesity (syn)	Alcohol_Use	0.0005606673963859769	0.018489058140426878	3.0324281103322455	Multimorbidity_1	['General_Health', 'WHR_Obesity']	{'General_Health', 'WHR_Obesity'}
MMSE_Spell-WHR_Obesity (syn)	functionality_state	0.001044899677792469	0.03457481380819118	3.022141156245128	Multimorbidity_1	['MMSE_Spell', 'WHR_Obesity']	{'WHR_Obesity', 'MMSE_Spell'}
Depression-functionality_state (syn)	Anxiety	0.003583818262845136	0.11912623822143553	3.0084205766519916	Multimorbidity_1	['Depression', 'functionality_state']	{'functionality_state', 'Depression'}
Anxiety-Physical_Activity (syn)	functionality_state	0.008475343214000453	0.28350180738733444	2.9895199935783876	Multimorbidity_1	['Anxiety', 'Physical_Activity']	{'Physical_Activity', 'Anxiety'}
Depression-Memory_Problems (syn)	Sleep	0.0011461554176875072	0.038353914970844526	2.988366164337538	Multimorbidity_1	['Depression', 'Memory_Problems']	{'Memory_Problems', 'Depression'}
Depression-Memory_Complaints (syn)	Sleep	0.0011461554176875072	0.038353914970844526	2.988366164337538	Multimorbidity_1	['Depression', 'Memory_Complaints']	{'Memory_Complaints', 'Depression'}
Pain-MAP_NormalElevated_vs_H (syn)	Physical_Activity	0.001825644909737268	0.06110788217468012	2.987576798224761	Multimorbidity_1	['Pain', 'MAP_NormalElevated_vs_H']	{'Pain', 'MAP_NormalElevated_vs_H'}
Physical_Activity-WHR_Obesity (syn)	Anxiety	9.750107548801338e-05	0.0032708952823073123	2.9808681438201057	Multimorbidity_1	['Physical_Activity', 'WHR_Obesity']	{'WHR_Obesity', 'Physical_Activity'}
MMSE_Spell-Physical_Activity (syn)	Health_vs_Peers	0.0004146068313245127	0.01401940549475676	2.95737812476838	Multimorbidity_1	['MMSE_Spell', 'Physical_Activity']	{'Physical_Activity', 'MMSE_Spell'}
Memory_Complaints-WHR_Obesity (syn)	Anxiety	0.00033011915818032054	0.011211333482516014	2.9445128779296303	Multimorbidity_1	['Memory_Complaints', 'WHR_Obesity']	{'WHR_Obesity', 'Memory_Complaints'}
Memory_Problems-WHR_Obesity (syn)	Anxiety	0.00033011915818032054	0.011211333482516014	2.9445128779296303	Multimorbidity_1	['Memory_Problems', 'WHR_Obesity']	{'Memory_Problems', 'WHR_Obesity'}
Health_vs_Peers-WHR_Obesity (syn)	Anxiety	0.00019025962287369421	0.006483343161677924	2.934591276893849	Multimorbidity_1	['Health_vs_Peers', 'WHR_Obesity']	{'WHR_Obesity', 'Health_vs_Peers'}
Pain-Hearing (syn)	Health_vs_Peers	0.001527785522937484	0.053337247480240775	2.8643876373700476	Multimorbidity_1	['Pain', 'Hearing']	{'Hearing', 'Pain'}
Alcohol_Use-WHR_Obesity (syn)	Physical_Activity	0.0015537614453054452	0.05451468411770798	2.850170500760065	Multimorbidity_1	['Alcohol_Use', 'WHR_Obesity']	{'WHR_Obesity', 'Alcohol_Use'}
General_Health-functionality_state (syn)	Depression	0.002541554255869189	0.08932629320907894	2.8452476472077213	Multimorbidity_1	['General_Health', 'functionality_state']	{'General_Health', 'functionality_state'}
General_Health-Memory_Problems (syn)	functionality_state	0.0035244256331701785	0.1244914341458936	2.831058745005576	Multimorbidity_1	['General_Health', 'Memory_Problems']	{'General_Health', 'Memory_Problems'}
General_Health-Memory_Complaints (syn)	functionality_state	0.0035244256331701785	0.1244914341458936	2.831058745005576	Multimorbidity_1	['General_Health', 'Memory_Complaints']	{'General_Health', 'Memory_Complaints'}
MAP_NormalElevated_vs_H-functionality_state (syn)	General_Health	0.0035194890865768553	0.12501910865929056	2.8151609176548957	Multimorbidity_1	['MAP_NormalElevated_vs_H', 'functionality_state']	{'functionality_state', 'MAP_NormalElevated_vs_H'}
BMI-MAP_NormalElevated_vs_H (syn)	functionality_state	0.0011051704917181906	0.03944904091180807	2.801514222332807	Multimorbidity_1	['BMI', 'MAP_NormalElevated_vs_H']	{'BMI', 'MAP_NormalElevated_vs_H'}
Depression-functionality_state (syn)	MMSE_Spell	0.0009548656075859885	0.03457608427035886	2.761636049124767	Multimorbidity_1	['Depression', 'functionality_state']	{'functionality_state', 'Depression'}
General_Health-MAP_NormalElevated_vs_H (syn)	functionality_state	0.0033667991588733587	0.12433380767159677	2.7078710303524964	Multimorbidity_1	['General_Health', 'MAP_NormalElevated_vs_H']	{'General_Health', 'MAP_NormalElevated_vs_H'}
General_Health-Health_vs_Peers (syn)	Depression	0.0023941814370428997	0.08911049507178218	2.6867558474613884	Multimorbidity_1	['General_Health', 'Health_vs_Peers']	{'General_Health', 'Health_vs_Peers'}
Anxiety-MAP_NormalElevated_vs_H (syn)	General_Health	0.0015219180007307659	0.05719945427819953	2.6607211903257886	Multimorbidity_1	['Anxiety', 'MAP_NormalElevated_vs_H']	{'Anxiety', 'MAP_NormalElevated_vs_H'}
Hearing-MAP_NormalElevated_vs_H (syn)	BMI	0.00024004872697679742	0.009143547722394495	2.62533465417222	Multimorbidity_1	['Hearing', 'MAP_NormalElevated_vs_H']	{'Hearing', 'MAP_NormalElevated_vs_H'}
Sleep-MMSE_Spell (syn)	Alcohol_Use	0.0007703435701236864	0.02944026343739313	2.616632734152934	Multimorbidity_1	['Sleep', 'MMSE_Spell']	{'MMSE_Spell', 'Sleep'}
MMSE_Spell-functionality_state (syn)	Health_vs_Peers	0.0009793832392310134	0.0374841831016755	2.612790671133063	Multimorbidity_1	['MMSE_Spell', 'functionality_state']	{'MMSE_Spell', 'functionality_state'}
Anxiety-Physical_Activity (syn)	Hearing	0.000280635684850881	0.010792741852960185	2.6002260470439165	Multimorbidity_1	['Anxiety', 'Physical_Activity']	{'Physical_Activity', 'Anxiety'}
Hearing-functionality_state (syn)	MMSE_Spell	0.000891504519727951	0.03445783681416259	2.5872329842874286	Multimorbidity_1	['Hearing', 'functionality_state']	{'Hearing', 'functionality_state'}
General_Health-Physical_Activity (syn)	Memory_Complaints	0.0003363996168818564	0.013069314428104991	2.573965288940051	Multimorbidity_1	['General_Health', 'Physical_Activity']	{'General_Health', 'Physical_Activity'}
General_Health-Physical_Activity (syn)	Memory_Problems	0.00033639961688180684	0.013069314428105102	2.57396528893965	Multimorbidity_1	['General_Health', 'Physical_Activity']	{'General_Health', 'Physical_Activity'}
Depression-General_Health (syn)	Pain	0.004389293507262785	0.1709523164557132	2.5675542737672536	Multimorbidity_1	['Depression', 'General_Health']	{'General_Health', 'Depression'}
MAP_NormalElevated_vs_H-functionality_state (syn)	BMI	0.0010207318095158374	0.03981252580641935	2.5638458973413214	Multimorbidity_1	['MAP_NormalElevated_vs_H', 'functionality_state']	{'functionality_state', 'MAP_NormalElevated_vs_H'}
General_Health-Health_vs_Peers (syn)	functionality_state	0.0031562590672968424	0.12412326758002022	2.5428423927544883	Multimorbidity_1	['General_Health', 'Health_vs_Peers']	{'General_Health', 'Health_vs_Peers'}
Alcohol_Use-functionality_state (syn)	Pain	0.004410842155447167	0.17467861480485652	2.5251185786965227	Multimorbidity_1	['Alcohol_Use', 'functionality_state']	{'Alcohol_Use', 'functionality_state'}
Pain-Memory_Complaints (syn)	functionality_state	0.004307016297974501	0.17522234497205286	2.4580291392981017	Multimorbidity_1	['Pain', 'Memory_Complaints']	{'Pain', 'Memory_Complaints'}
Pain-Memory_Problems (syn)	functionality_state	0.004307016297974501	0.17522234497205286	2.4580291392981017	Multimorbidity_1	['Pain', 'Memory_Problems']	{'Memory_Problems', 'Pain'}
Hearing-General_Health (syn)	Pain	0.00416467239921669	0.17085988851039666	2.437478120538089	Multimorbidity_1	['Hearing', 'General_Health']	{'Hearing', 'General_Health'}
Sleep-functionality_state (syn)	Hearing	0.0004375543662627486	0.018009124014161812	2.4296260379942383	Multimorbidity_1	['Sleep', 'functionality_state']	{'Sleep', 'functionality_state'}
Depression-BMI (syn)	Sleep	0.0009157629288520443	0.03818518123270305	2.3982154838321277	Multimorbidity_1	['Depression', 'BMI']	{'BMI', 'Depression'}
Depression-MAP_NormalElevated_vs_H (syn)	Memory_Complaints	0.00018733240536347403	0.007814430820001113	2.3972623173525944	Multimorbidity_1	['Depression', 'MAP_NormalElevated_vs_H']	{'Depression', 'MAP_NormalElevated_vs_H'}
Depression-MAP_NormalElevated_vs_H (syn)	Memory_Problems	0.0001873324053634098	0.007814430820001182	2.397262317351751	Multimorbidity_1	['Depression', 'MAP_NormalElevated_vs_H']	{'Depression', 'MAP_NormalElevated_vs_H'}
Hearing-Health_vs_Peers (syn)	Memory_Complaints	0.0004675592208894872	0.01970185048361676	2.3731741405625324	Multimorbidity_1	['Hearing', 'Health_vs_Peers']	{'Hearing', 'Health_vs_Peers'}
Hearing-Health_vs_Peers (syn)	Memory_Problems	0.00046755922088940804	0.01970185048361691	2.3731741405621127	Multimorbidity_1	['Hearing', 'Health_vs_Peers']	{'Hearing', 'Health_vs_Peers'}
Memory_Problems-functionality_state (syn)	Pain	0.004075048792252891	0.17436568231555336	2.3370704247170537	Multimorbidity_1	['Memory_Problems', 'functionality_state']	{'Memory_Problems', 'functionality_state'}
Memory_Complaints-functionality_state (syn)	Pain	0.004075048792252891	0.17436568231555336	2.3370704247170537	Multimorbidity_1	['Memory_Complaints', 'functionality_state']	{'functionality_state', 'Memory_Complaints'}
Depression-Physical_Activity (syn)	functionality_state	0.006577817058018117	0.28160428123135217	2.3358370225252743	Multimorbidity_1	['Depression', 'Physical_Activity']	{'Physical_Activity', 'Depression'}
Physical_Activity-MAP_NormalElevated_vs_H (syn)	General_Health	0.0018303054685142462	0.07984062033633711	2.2924489574403224	Multimorbidity_1	['Physical_Activity', 'MAP_NormalElevated_vs_H']	{'Physical_Activity', 'MAP_NormalElevated_vs_H'}
General_Health-functionality_state (syn)	Health_vs_Peers	0.0036990348304406645	0.16137879227616586	2.2921443259474543	Multimorbidity_1	['General_Health', 'functionality_state']	{'General_Health', 'functionality_state'}
Physical_Activity-BMI (syn)	MMSE_Spell	0.0006946444101104491	0.030386808232180266	2.2860064959859985	Multimorbidity_1	['Physical_Activity', 'BMI']	{'Physical_Activity', 'BMI'}
Hearing-functionality_state (syn)	Pain	0.003970469725482255	0.17430567083656767	2.2778775391679846	Multimorbidity_1	['Hearing', 'functionality_state']	{'Hearing', 'functionality_state'}
Anxiety-Pain (syn)	Physical_Activity	0.0013815109031962546	0.0606637481681391	2.2773253300590333	Multimorbidity_1	['Anxiety', 'Pain']	{'Pain', 'Anxiety'}
Hearing-MAP_NormalElevated_vs_H (syn)	functionality_state	0.0004135802447906411	0.018219142767295214	2.2700313075818803	Multimorbidity_1	['Hearing', 'MAP_NormalElevated_vs_H']	{'Hearing', 'MAP_NormalElevated_vs_H'}
grip_category-MAP_NormalElevated_vs_H (syn)	Physical_Activity	0.0010248831768715097	0.04526615860914501	2.2641266861651808	Multimorbidity_1	['grip_category', 'MAP_NormalElevated_vs_H']	{'grip_category', 'MAP_NormalElevated_vs_H'}
WHR_Obesity-functionality_state (syn)	MMSE_Spell	0.0007775039590827562	0.03436262352087138	2.2626443484750545	Multimorbidity_1	['WHR_Obesity', 'functionality_state']	{'WHR_Obesity', 'functionality_state'}
Anxiety-MMSE_Spell (syn)	Alcohol_Use	0.0007033873080912545	0.03119717708044264	2.2546504969906542	Multimorbidity_1	['Anxiety', 'MMSE_Spell']	{'MMSE_Spell', 'Anxiety'}
Pain-Memory_Problems (syn)	Physical_Activity	0.0013535510476981724	0.06063578831264103	2.2322642870893317	Multimorbidity_1	['Pain', 'Memory_Problems']	{'Memory_Problems', 'Pain'}
Pain-Memory_Complaints (syn)	Physical_Activity	0.0013535510476981724	0.06063578831264103	2.2322642870893317	Multimorbidity_1	['Pain', 'Memory_Complaints']	{'Pain', 'Memory_Complaints'}
MMSE_Spell-Pain (syn)	General_Health	0.003755090511266329	0.17001013045492633	2.208745150196736	Multimorbidity_1	['MMSE_Spell', 'Pain']	{'Pain', 'MMSE_Spell'}
Memory_Complaints-WHR_Obesity (syn)	Physical_Activity	9.968390871061588e-05	0.004529642728685069	2.2007013506681923	Multimorbidity_1	['Memory_Complaints', 'WHR_Obesity']	{'WHR_Obesity', 'Memory_Complaints'}
Memory_Problems-WHR_Obesity (syn)	Physical_Activity	9.968390871061588e-05	0.004529642728685069	2.2007013506681923	Multimorbidity_1	['Memory_Problems', 'WHR_Obesity']	{'Memory_Problems', 'WHR_Obesity'}
Depression-MMSE_Spell (syn)	Alcohol_Use	0.0006391133291118558	0.029324321183241776	2.1794650424068314	Multimorbidity_1	['Depression', 'MMSE_Spell']	{'MMSE_Spell', 'Depression'}
Pain-Alcohol_Use (syn)	Health_vs_Peers	0.0011308807810704554	0.053104397834840944	2.129542612624265	Multimorbidity_1	['Pain', 'Alcohol_Use']	{'Alcohol_Use', 'Pain'}
Sleep-Hearing (syn)	Depression	0.0008455013843684581	0.04003463122125424	2.1119249973747345	Multimorbidity_1	['Sleep', 'Hearing']	{'Hearing', 'Sleep'}
WHR_Obesity-MAP_NormalElevated_vs_H (syn)	BMI	0.0007142851865755039	0.03404049883888461	2.0983393632280523	Multimorbidity_1	['WHR_Obesity', 'MAP_NormalElevated_vs_H']	{'WHR_Obesity', 'MAP_NormalElevated_vs_H'}
Physical_Activity-MAP_NormalElevated_vs_H (syn)	Depression	0.0007192500085501071	0.03462603449615278	2.077194281747803	Multimorbidity_1	['Physical_Activity', 'MAP_NormalElevated_vs_H']	{'Physical_Activity', 'MAP_NormalElevated_vs_H'}
Hearing-Memory_Problems (syn)	Depression	0.0001533193253441461	0.007623387704197218	2.0111705096637404	Multimorbidity_1	['Hearing', 'Memory_Problems']	{'Hearing', 'Memory_Problems'}
Hearing-Memory_Complaints (syn)	Depression	0.0001533193253441461	0.007623387704197218	2.0111705096637404	Multimorbidity_1	['Hearing', 'Memory_Complaints']	{'Hearing', 'Memory_Complaints'}
General_Health-Health_vs_Peers (syn)	Physical_Activity	0.0015957774680172422	0.07972792016130843	2.001529031220941	Multimorbidity_1	['General_Health', 'Health_vs_Peers']	{'General_Health', 'Health_vs_Peers'}
Physical_Activity-Memory_Complaints (syn)	Alcohol_Use	0.0010825946529605314	0.055603459286548855	1.9469915484600506	Multimorbidity_1	['Physical_Activity', 'Memory_Complaints']	{'Physical_Activity', 'Memory_Complaints'}
Physical_Activity-Memory_Problems (syn)	Alcohol_Use	0.0010825946529605314	0.055603459286548855	1.9469915484600506	Multimorbidity_1	['Physical_Activity', 'Memory_Problems']	{'Memory_Problems', 'Physical_Activity'}
Physical_Activity-Memory_Complaints (syn)	grip_category	0.0008903865222804262	0.045733001210827885	1.9469234441356005	Multimorbidity_1	['Physical_Activity', 'Memory_Complaints']	{'Physical_Activity', 'Memory_Complaints'}
Physical_Activity-Memory_Problems (syn)	grip_category	0.0008903865222804262	0.045733001210827885	1.9469234441356005	Multimorbidity_1	['Physical_Activity', 'Memory_Problems']	{'Memory_Problems', 'Physical_Activity'}
MMSE_Spell-functionality_state (syn)	Physical_Activity	0.005372678061049247	0.28034148431384615	1.916476283986019	Multimorbidity_1	['MMSE_Spell', 'functionality_state']	{'MMSE_Spell', 'functionality_state'}
Alcohol_Use-MAP_NormalElevated_vs_H (syn)	Pain	0.0003608289758310129	0.019162527854701177	1.8829925705365125	Multimorbidity_1	['Alcohol_Use', 'MAP_NormalElevated_vs_H']	{'Alcohol_Use', 'MAP_NormalElevated_vs_H'}
Sleep-MMSE_Spell (syn)	General_Health	0.0006161977983405048	0.0338376560070324	1.821041617694919	Multimorbidity_1	['Sleep', 'MMSE_Spell']	{'MMSE_Spell', 'Sleep'}
Depression-BMI (syn)	Anxiety	0.002125340464171839	0.11766776042276221	1.8062215653088125	Multimorbidity_1	['Depression', 'BMI']	{'BMI', 'Depression'}
Anxiety-Pain (syn)	functionality_state	0.003115970716748257	0.17403129939082676	1.790465696489824	Multimorbidity_1	['Anxiety', 'Pain']	{'Pain', 'Anxiety'}
Health_vs_Peers-functionality_state (syn)	MMSE_Spell	0.0006094864860049515	0.03409176262343692	1.7877822649919262	Multimorbidity_1	['Health_vs_Peers', 'functionality_state']	{'Health_vs_Peers', 'functionality_state'}
Pain-MAP_NormalElevated_vs_H (syn)	Depression	0.0007527404276856566	0.042224033552320454	1.7827297971259055	Multimorbidity_1	['Pain', 'MAP_NormalElevated_vs_H']	{'Pain', 'MAP_NormalElevated_vs_H'}
Health_vs_Peers-Memory_Problems (syn)	MMSE_Spell	0.00016938587102252814	0.009731454835822422	1.7406017279040584	Multimorbidity_1	['Health_vs_Peers', 'Memory_Problems']	{'Memory_Problems', 'Health_vs_Peers'}
Health_vs_Peers-Memory_Complaints (syn)	MMSE_Spell	0.00016938587102252814	0.009731454835822422	1.7406017279040584	Multimorbidity_1	['Health_vs_Peers', 'Memory_Complaints']	{'Health_vs_Peers', 'Memory_Complaints'}
Pain-grip_category (syn)	General_Health	0.0029383089550061117	0.1694202899322014	1.7343312044749561	Multimorbidity_1	['Pain', 'grip_category']	{'Pain', 'grip_category'}
Sleep-MMSE_Spell (syn)	Depression	0.0006511292819471478	0.03786402720487721	1.7196514211865896	Multimorbidity_1	['Sleep', 'MMSE_Spell']	{'MMSE_Spell', 'Sleep'}
Depression-MAP_NormalElevated_vs_H (syn)	Sleep	0.0006476317325530827	0.03785539128571008	1.7108044866453547	Multimorbidity_1	['Depression', 'MAP_NormalElevated_vs_H']	{'Depression', 'MAP_NormalElevated_vs_H'}
Memory_Problems-MAP_NormalElevated_vs_H (syn)	Anxiety	0.0001841072117165322	0.010822653784672509	1.701128164861676	Multimorbidity_1	['Memory_Problems', 'MAP_NormalElevated_vs_H']	{'Memory_Problems', 'MAP_NormalElevated_vs_H'}
Memory_Complaints-MAP_NormalElevated_vs_H (syn)	Anxiety	0.0001841072117165322	0.010822653784672509	1.701128164861676	Multimorbidity_1	['Memory_Complaints', 'MAP_NormalElevated_vs_H']	{'Memory_Complaints', 'MAP_NormalElevated_vs_H'}
Depression-Health_vs_Peers (syn)	BMI	0.0003815056896862194	0.0226531063811424	1.6841208586024397	Multimorbidity_1	['Depression', 'Health_vs_Peers']	{'Health_vs_Peers', 'Depression'}
Health_vs_Peers-BMI (syn)	Depression	0.0003696229629701268	0.02206886523379928	1.6748616616863277	Multimorbidity_1	['Health_vs_Peers', 'BMI']	{'Health_vs_Peers', 'BMI'}
General_Health-MAP_NormalElevated_vs_H (syn)	Memory_Complaints	0.0002154529835699524	0.012948367794793088	1.6639393241254101	Multimorbidity_1	['General_Health', 'MAP_NormalElevated_vs_H']	{'General_Health', 'MAP_NormalElevated_vs_H'}
General_Health-MAP_NormalElevated_vs_H (syn)	Memory_Problems	0.00021545298356989327	0.012948367794793188	1.6639393241249407	Multimorbidity_1	['General_Health', 'MAP_NormalElevated_vs_H']	{'General_Health', 'MAP_NormalElevated_vs_H'}
Depression-MAP_NormalElevated_vs_H (syn)	Pain	0.0006948448413993732	0.041920789469151176	1.657518501436377	Multimorbidity_1	['Depression', 'MAP_NormalElevated_vs_H']	{'Depression', 'MAP_NormalElevated_vs_H'}
Depression-General_Health (syn)	functionality_state	0.002018341667578869	0.12298535018030222	1.641123649784211	Multimorbidity_1	['Depression', 'General_Health']	{'General_Health', 'Depression'}
Anxiety-Hearing (syn)	Depression	0.0019329358150298344	0.11997197147483853	1.6111561652841764	Multimorbidity_1	['Anxiety', 'Hearing']	{'Hearing', 'Anxiety'}
Depression-functionality_state (syn)	grip_category	0.0008886919996429075	0.055449866646650414	1.6026945660771774	Multimorbidity_1	['Depression', 'functionality_state']	{'functionality_state', 'Depression'}
Anxiety-Memory_Problems (syn)	Depression	0.0018791832645421733	0.1177697218862677	1.5956421009102268	Multimorbidity_1	['Anxiety', 'Memory_Problems']	{'Memory_Problems', 'Anxiety'}
Anxiety-Memory_Complaints (syn)	Depression	0.0018791832645421733	0.1177697218862677	1.5956421009102268	Multimorbidity_1	['Anxiety', 'Memory_Complaints']	{'Memory_Complaints', 'Anxiety'}
Hearing-functionality_state (syn)	Physical_Activity	0.004281507104837429	0.2793557324829644	1.5326362078854145	Multimorbidity_1	['Hearing', 'functionality_state']	{'Hearing', 'functionality_state'}
General_Health-Memory_Problems (syn)	Physical_Activity	0.001187864347509608	0.0793200070408008	1.4975595588368917	Multimorbidity_1	['General_Health', 'Memory_Problems']	{'General_Health', 'Memory_Problems'}
General_Health-Memory_Complaints (syn)	Physical_Activity	0.001187864347509608	0.0793200070408008	1.4975595588368917	Multimorbidity_1	['General_Health', 'Memory_Complaints']	{'General_Health', 'Memory_Complaints'}
Anxiety-WHR_Obesity (syn)	Sleep	0.0007665260567013923	0.052101073857758105	1.471228901719178	Multimorbidity_1	['Anxiety', 'WHR_Obesity']	{'WHR_Obesity', 'Anxiety'}
General_Health-Health_vs_Peers (syn)	Anxiety	0.0008058455224314142	0.056255900468435566	1.4324640006137015	Multimorbidity_1	['General_Health', 'Health_vs_Peers']	{'General_Health', 'Health_vs_Peers'}
grip_category-functionality_state (syn)	Pain	0.002403138536324414	0.1730321697795476	1.3888391617501783	Multimorbidity_1	['grip_category', 'functionality_state']	{'grip_category', 'functionality_state'}
Anxiety-MAP_NormalElevated_vs_H (syn)	Sleep	0.0006996259179089503	0.05203417371896568	1.3445508363169165	Multimorbidity_1	['Anxiety', 'MAP_NormalElevated_vs_H']	{'Anxiety', 'MAP_NormalElevated_vs_H'}
Memory_Complaints-MAP_NormalElevated_vs_H (syn)	General_Health	0.00017095478581964022	0.01281780700182703	1.3337288180050815	Multimorbidity_1	['Memory_Complaints', 'MAP_NormalElevated_vs_H']	{'Memory_Complaints', 'MAP_NormalElevated_vs_H'}
Memory_Problems-MAP_NormalElevated_vs_H (syn)	General_Health	0.00017095478581964022	0.01281780700182703	1.3337288180050815	Multimorbidity_1	['Memory_Problems', 'MAP_NormalElevated_vs_H']	{'Memory_Problems', 'MAP_NormalElevated_vs_H'}
General_Health-Health_vs_Peers (syn)	Pain	0.002212567362159712	0.16877559031061015	1.3109522283926018	Multimorbidity_1	['General_Health', 'Health_vs_Peers']	{'General_Health', 'Health_vs_Peers'}
Physical_Activity-functionality_state (syn)	Sleep	0.00033300389830327867	0.025475836214388523	1.3071362820082861	Multimorbidity_1	['Physical_Activity', 'functionality_state']	{'Physical_Activity', 'functionality_state'}
General_Health-WHR_Obesity (syn)	Physical_Activity	0.0010344561459903153	0.07916659883928154	1.306682567089178	Multimorbidity_1	['General_Health', 'WHR_Obesity']	{'General_Health', 'WHR_Obesity'}
MMSE_Spell-Physical_Activity (syn)	BMI	0.00022153882206585112	0.016986519911244564	1.304203705193311	Multimorbidity_1	['MMSE_Spell', 'Physical_Activity']	{'Physical_Activity', 'MMSE_Spell'}
Health_vs_Peers-WHR_Obesity (syn)	functionality_state	0.00047020099566403325	0.03638393480073209	1.2923313496443827	Multimorbidity_1	['Health_vs_Peers', 'WHR_Obesity']	{'WHR_Obesity', 'Health_vs_Peers'}
Pain-WHR_Obesity (syn)	Sleep	0.0005710854179204513	0.0446702034063867	1.278448214629801	Multimorbidity_1	['Pain', 'WHR_Obesity']	{'WHR_Obesity', 'Pain'}
Hearing-General_Health (syn)	Sleep	0.00043195349203613395	0.03398256668062675	1.2711031985773693	Multimorbidity_1	['Hearing', 'General_Health']	{'Hearing', 'General_Health'}
Depression-General_Health (syn)	Health_vs_Peers	0.0020037226339272665	0.15966554145522074	1.254949950794	Multimorbidity_1	['Depression', 'General_Health']	{'General_Health', 'Depression'}
Health_vs_Peers-Memory_Problems (syn)	Alcohol_Use	0.00011230598912194412	0.008975951054253585	1.2511876283987062	Multimorbidity_1	['Health_vs_Peers', 'Memory_Problems']	{'Memory_Problems', 'Health_vs_Peers'}
Health_vs_Peers-Memory_Complaints (syn)	Alcohol_Use	0.00011230598912194412	0.008975951054253585	1.2511876283987062	Multimorbidity_1	['Health_vs_Peers', 'Memory_Complaints']	{'Health_vs_Peers', 'Memory_Complaints'}
Sleep-MAP_NormalElevated_vs_H (syn)	Anxiety	0.0006466523496145413	0.05195349831255513	1.2446752781193768	Multimorbidity_1	['Sleep', 'MAP_NormalElevated_vs_H']	{'Sleep', 'MAP_NormalElevated_vs_H'}
MMSE_Spell-BMI (syn)	Memory_Complaints	0.00012467316205184157	0.010076959978424898	1.23721005460745	Multimorbidity_1	['MMSE_Spell', 'BMI']	{'MMSE_Spell', 'BMI'}
MMSE_Spell-BMI (syn)	Memory_Problems	0.00012467316205183658	0.010076959978424898	1.2372100546074005	Multimorbidity_1	['MMSE_Spell', 'BMI']	{'MMSE_Spell', 'BMI'}
Anxiety-MAP_NormalElevated_vs_H (syn)	Memory_Problems	0.0001320254064767132	0.010893008565752574	1.2120196700459664	Multimorbidity_1	['Anxiety', 'MAP_NormalElevated_vs_H']	{'Anxiety', 'MAP_NormalElevated_vs_H'}
Anxiety-MAP_NormalElevated_vs_H (syn)	Memory_Complaints	0.00013202540647663902	0.010893008565752387	1.212019670045306	Multimorbidity_1	['Anxiety', 'MAP_NormalElevated_vs_H']	{'Anxiety', 'MAP_NormalElevated_vs_H'}
MAP_NormalElevated_vs_H-functionality_state (syn)	Pain	0.0020744117792895127	0.17237106827419318	1.2034570534712445	Multimorbidity_1	['MAP_NormalElevated_vs_H', 'functionality_state']	{'functionality_state', 'MAP_NormalElevated_vs_H'}
Anxiety-Sleep (syn)	Health_vs_Peers	9.696467022738553e-05	0.008110023079139553	1.195615219354877	Multimorbidity_1	['Anxiety', 'Sleep']	{'Sleep', 'Anxiety'}
General_Health-Physical_Activity (syn)	Health_vs_Peers	0.0018614417673623294	0.1594953497697952	1.1670821563443752	Multimorbidity_1	['General_Health', 'Physical_Activity']	{'General_Health', 'Physical_Activity'}
Health_vs_Peers-Alcohol_Use (syn)	Anxiety	9.185817007002268e-05	0.007888770782830649	1.1644167716210678	Multimorbidity_1	['Health_vs_Peers', 'Alcohol_Use']	{'Alcohol_Use', 'Health_vs_Peers'}
General_Health-Memory_Complaints (syn)	Depression	0.0010043501620043305	0.08772066379674362	1.1449413610588912	Multimorbidity_1	['General_Health', 'Memory_Complaints']	{'General_Health', 'Memory_Complaints'}
General_Health-Memory_Problems (syn)	Depression	0.0010043501620043305	0.08772066379674362	1.1449413610588912	Multimorbidity_1	['General_Health', 'Memory_Problems']	{'General_Health', 'Memory_Problems'}
General_Health-MAP_NormalElevated_vs_H (syn)	Sleep	0.0003875968244296232	0.033938210013020234	1.1420661970119328	Multimorbidity_1	['General_Health', 'MAP_NormalElevated_vs_H']	{'General_Health', 'MAP_NormalElevated_vs_H'}
General_Health-functionality_state (syn)	grip_category	0.0006167720956450631	0.055199817157451134	1.1173444540328668	Multimorbidity_1	['General_Health', 'functionality_state']	{'General_Health', 'functionality_state'}
Pain-General_Health (syn)	Health_vs_Peers	0.0017705484333801202	0.15940445643581305	1.110727060565626	Multimorbidity_1	['Pain', 'General_Health']	{'General_Health', 'Pain'}
Hearing-General_Health (syn)	Health_vs_Peers	0.0017698344782317902	0.15940959040948458	1.1102434136399915	Multimorbidity_1	['Hearing', 'General_Health']	{'Hearing', 'General_Health'}
Anxiety-Memory_Complaints (syn)	Sleep	0.000568978421135467	0.05190352622219219	1.0962230556354593	Multimorbidity_1	['Anxiety', 'Memory_Complaints']	{'Memory_Complaints', 'Anxiety'}
Anxiety-Memory_Problems (syn)	Sleep	0.000568978421135467	0.05190352622219219	1.0962230556354593	Multimorbidity_1	['Anxiety', 'Memory_Problems']	{'Memory_Problems', 'Anxiety'}
General_Health-WHR_Obesity (syn)	Pain	0.0017880024801588913	0.16835102542860922	1.0620680661770665	Multimorbidity_1	['General_Health', 'WHR_Obesity']	{'General_Health', 'WHR_Obesity'}
Pain-Health_vs_Peers (syn)	Anxiety	0.0004000569043332952	0.0382410448483213	1.0461453287170235	Multimorbidity_1	['Pain', 'Health_vs_Peers']	{'Pain', 'Health_vs_Peers'}
Anxiety-General_Health (syn)	grip_category	0.00010751994776398213	0.010680504307121187	1.006693548096728	Multimorbidity_1	['Anxiety', 'General_Health']	{'General_Health', 'Anxiety'}
Depression-grip_category (syn)	Anxiety	0.0011362737282685348	0.11667869368685888	0.9738485171234904	Multimorbidity_1	['Depression', 'grip_category']	{'grip_category', 'Depression'}
Depression-MAP_NormalElevated_vs_H (syn)	General_Health	0.0008326398890004462	0.08747248769421774	0.9518877431623416	Multimorbidity_1	['Depression', 'MAP_NormalElevated_vs_H']	{'Depression', 'MAP_NormalElevated_vs_H'}
Anxiety-BMI (syn)	Depression	0.0010766718667871212	0.11696721048851266	0.9204903342487261	Multimorbidity_1	['Anxiety', 'BMI']	{'BMI', 'Anxiety'}
MMSE_Spell-Health_vs_Peers (syn)	Hearing	4.7046098777035674e-05	0.005131750508910011	0.9167651212846727	Multimorbidity_1	['MMSE_Spell', 'Health_vs_Peers']	{'MMSE_Spell', 'Health_vs_Peers'}
Depression-Alcohol_Use (syn)	Memory_Complaints	8.212862937630687e-05	0.008987743638724312	0.9137847348298856	Multimorbidity_1	['Depression', 'Alcohol_Use']	{'Alcohol_Use', 'Depression'}
Depression-Alcohol_Use (syn)	Memory_Problems	8.212862937620828e-05	0.008987743638724233	0.9137847348287967	Multimorbidity_1	['Depression', 'Alcohol_Use']	{'Alcohol_Use', 'Depression'}
Sleep-MAP_NormalElevated_vs_H (syn)	Depression	0.0003430523399527578	0.03785916102763109	0.9061276865126114	Multimorbidity_1	['Sleep', 'MAP_NormalElevated_vs_H']	{'Sleep', 'MAP_NormalElevated_vs_H'}
General_Health-Memory_Problems (syn)	Health_vs_Peers	0.001434370848454451	0.15946983515046634	0.8994621754647599	Multimorbidity_1	['General_Health', 'Memory_Problems']	{'General_Health', 'Memory_Problems'}
General_Health-Memory_Complaints (syn)	Health_vs_Peers	0.001434370848454451	0.15946983515046634	0.8994621754647599	Multimorbidity_1	['General_Health', 'Memory_Complaints']	{'General_Health', 'Memory_Complaints'}
grip_category-functionality_state (syn)	General_Health	0.0011006114443377533	0.12260023101705134	0.8977237931832929	Multimorbidity_1	['grip_category', 'functionality_state']	{'grip_category', 'functionality_state'}
Depression-Alcohol_Use (syn)	Anxiety	0.001028701222665905	0.11796284274593742	0.8720553003978304	Multimorbidity_1	['Depression', 'Alcohol_Use']	{'Alcohol_Use', 'Depression'}
MAP_NormalElevated_vs_H-functionality_state (syn)	Physical_Activity	0.0023900808883393237	0.27734283277570554	0.8617784942985149	Multimorbidity_1	['MAP_NormalElevated_vs_H', 'functionality_state']	{'functionality_state', 'MAP_NormalElevated_vs_H'}
General_Health-Memory_Problems (syn)	Sleep	0.00029144624667595126	0.03387127717000564	0.8604524866692611	Multimorbidity_1	['General_Health', 'Memory_Problems']	{'General_Health', 'Memory_Problems'}
General_Health-Memory_Complaints (syn)	Sleep	0.00029144624667595126	0.03387127717000564	0.8604524866692611	Multimorbidity_1	['General_Health', 'Memory_Complaints']	{'General_Health', 'Memory_Complaints'}
MMSE_Spell-functionality_state (syn)	Pain	0.001471377844956086	0.17190304983036153	0.8559346948225064	Multimorbidity_1	['MMSE_Spell', 'functionality_state']	{'MMSE_Spell', 'functionality_state'}
Physical_Activity-WHR_Obesity (syn)	Alcohol_Use	0.0004572540720798075	0.05368102780941506	0.8517982809554369	Multimorbidity_1	['Physical_Activity', 'WHR_Obesity']	{'WHR_Obesity', 'Physical_Activity'}
General_Health-Memory_Complaints (syn)	Pain	0.001387230717109323	0.16795025366555966	0.8259771490858978	Multimorbidity_1	['General_Health', 'Memory_Complaints']	{'General_Health', 'Memory_Complaints'}
General_Health-Memory_Problems (syn)	Pain	0.001387230717109323	0.16795025366555966	0.8259771490858978	Multimorbidity_1	['General_Health', 'Memory_Problems']	{'General_Health', 'Memory_Problems'}
Pain-MAP_NormalElevated_vs_H (syn)	functionality_state	0.0013892012614980908	0.17230452993557652	0.8062476720823901	Multimorbidity_1	['Pain', 'MAP_NormalElevated_vs_H']	{'Pain', 'MAP_NormalElevated_vs_H'}
General_Health-MAP_NormalElevated_vs_H (syn)	Depression	0.0006978013946993827	0.08793164356912342	0.7935725597473204	Multimorbidity_1	['General_Health', 'MAP_NormalElevated_vs_H']	{'General_Health', 'MAP_NormalElevated_vs_H'}
Hearing-functionality_state (syn)	General_Health	0.0009619249215106736	0.12246154449422433	0.7854914173126739	Multimorbidity_1	['Hearing', 'functionality_state']	{'Hearing', 'functionality_state'}
grip_category-WHR_Obesity (syn)	functionality_state	0.0004329257469057863	0.055611655946919254	0.7784802296105144	Multimorbidity_1	['grip_category', 'WHR_Obesity']	{'WHR_Obesity', 'grip_category'}
Anxiety-functionality_state (syn)	MMSE_Spell	0.00025835542606356555	0.03520934797064501	0.7337694133926124	Multimorbidity_1	['Anxiety', 'functionality_state']	{'functionality_state', 'Anxiety'}
Physical_Activity-MAP_NormalElevated_vs_H (syn)	functionality_state	0.001981339441531384	0.2770078036148655	0.7152648465767107	Multimorbidity_1	['Physical_Activity', 'MAP_NormalElevated_vs_H']	{'Physical_Activity', 'MAP_NormalElevated_vs_H'}
Anxiety-Alcohol_Use (syn)	MMSE_Spell	0.00020535071176940254	0.030382325995881324	0.6758887117373442	Multimorbidity_1	['Anxiety', 'Alcohol_Use']	{'Alcohol_Use', 'Anxiety'}
Memory_Complaints-grip_category (syn)	BMI	7.991776390702389e-05	0.01210548195323744	0.6601782912546577	Multimorbidity_1	['Memory_Complaints', 'grip_category']	{'grip_category', 'Memory_Complaints'}
Memory_Problems-grip_category (syn)	BMI	7.991776390702389e-05	0.01210548195323744	0.6601782912546577	Multimorbidity_1	['Memory_Problems', 'grip_category']	{'Memory_Problems', 'grip_category'}
WHR_Obesity-functionality_state (syn)	Physical_Activity	0.0017300166951628101	0.27690411005917853	0.6247710425074875	Multimorbidity_1	['WHR_Obesity', 'functionality_state']	{'WHR_Obesity', 'functionality_state'}
BMI-WHR_Obesity (syn)	functionality_state	0.00023652241343335284	0.038597731269225964	0.6127883832952963	Multimorbidity_1	['BMI', 'WHR_Obesity']	{'WHR_Obesity', 'BMI'}
Physical_Activity-Memory_Problems (syn)	Health_vs_Peers	8.226071620481699e-05	0.014100018362593475	0.5834085750061848	Multimorbidity_1	['Physical_Activity', 'Memory_Problems']	{'Memory_Problems', 'Physical_Activity'}
Physical_Activity-Memory_Complaints (syn)	Health_vs_Peers	8.226071620481699e-05	0.014100018362593475	0.5834085750061848	Multimorbidity_1	['Physical_Activity', 'Memory_Complaints']	{'Physical_Activity', 'Memory_Complaints'}
Alcohol_Use-WHR_Obesity (syn)	functionality_state	0.00034525128027528874	0.062144947863352985	0.5555580817839646	Multimorbidity_1	['Alcohol_Use', 'WHR_Obesity']	{'WHR_Obesity', 'Alcohol_Use'}
General_Health-WHR_Obesity (syn)	Anxiety	0.0002910601336896822	0.056081000016125745	0.5189995428148386	Multimorbidity_1	['General_Health', 'WHR_Obesity']	{'General_Health', 'WHR_Obesity'}
General_Health-MAP_NormalElevated_vs_H (syn)	Pain	0.0008632669380760681	0.16742628988652647	0.5156101462089073	Multimorbidity_1	['General_Health', 'MAP_NormalElevated_vs_H']	{'General_Health', 'MAP_NormalElevated_vs_H'}
WHR_Obesity-functionality_state (syn)	Alcohol_Use	0.0003157218292699384	0.06215003873808956	0.5079994086575583	Multimorbidity_1	['WHR_Obesity', 'functionality_state']	{'WHR_Obesity', 'functionality_state'}
Physical_Activity-WHR_Obesity (syn)	Depression	0.00014771448098336313	0.0337339993009105	0.4378801329357241	Multimorbidity_1	['Physical_Activity', 'WHR_Obesity']	{'WHR_Obesity', 'Physical_Activity'}
MAP_NormalElevated_vs_H-functionality_state (syn)	Hearing	6.285848322632115e-05	0.017804909442225143	0.3530401737244978	Multimorbidity_1	['MAP_NormalElevated_vs_H', 'functionality_state']	{'functionality_state', 'MAP_NormalElevated_vs_H'}
Physical_Activity-WHR_Obesity (syn)	functionality_state	0.0009452905282604114	0.27605116062854373	0.34243309323824966	Multimorbidity_1	['Physical_Activity', 'WHR_Obesity']	{'WHR_Obesity', 'Physical_Activity'}
Pain-functionality_state (syn)	Physical_Activity	0.0008832468397347065	0.27627095205577074	0.3197031150623486	Multimorbidity_1	['Pain', 'functionality_state']	{'Pain', 'functionality_state'}
MMSE_Spell-General_Health (syn)	Health_vs_Peers	0.0004874224764661903	0.15822670620176016	0.3080532282866722	Multimorbidity_1	['MMSE_Spell', 'General_Health']	{'General_Health', 'MMSE_Spell'}
Depression-MAP_NormalElevated_vs_H (syn)	Anxiety	0.00032597021648494973	0.1161489904159141	0.2806483425449448	Multimorbidity_1	['Depression', 'MAP_NormalElevated_vs_H']	{'Depression', 'MAP_NormalElevated_vs_H'}
BMI-functionality_state (syn)	Physical_Activity	0.0007272572687489016	0.27568000915611524	0.2638048623747187	Multimorbidity_1	['BMI', 'functionality_state']	{'functionality_state', 'BMI'}
Physical_Activity-Memory_Problems (syn)	functionality_state	0.000706608812781885	0.27573307298611605	0.2562655270655417	Multimorbidity_1	['Physical_Activity', 'Memory_Problems']	{'Memory_Problems', 'Physical_Activity'}
Physical_Activity-Memory_Complaints (syn)	functionality_state	0.000706608812781885	0.27573307298611605	0.2562655270655417	Multimorbidity_1	['Physical_Activity', 'Memory_Complaints']	{'Physical_Activity', 'Memory_Complaints'}
MAP_NormalElevated_vs_H-functionality_state (syn)	grip_category	0.00011704939822297639	0.05469356023043114	0.21400946972519602	Multimorbidity_1	['MAP_NormalElevated_vs_H', 'functionality_state']	{'functionality_state', 'MAP_NormalElevated_vs_H'}
Anxiety-Alcohol_Use (syn)	Memory_Complaints	2.4799351137066436e-05	0.011906020874277222	0.20829252190078937	Multimorbidity_1	['Anxiety', 'Alcohol_Use']	{'Alcohol_Use', 'Anxiety'}
Anxiety-Alcohol_Use (syn)	Memory_Problems	2.4799351136957744e-05	0.011906020874277142	0.20829252189987785	Multimorbidity_1	['Anxiety', 'Alcohol_Use']	{'Alcohol_Use', 'Anxiety'}
Physical_Activity-functionality_state (syn)	Pain	0.00031232261373154727	0.17058009526314089	0.18309440691175077	Multimorbidity_1	['Physical_Activity', 'functionality_state']	{'Physical_Activity', 'functionality_state'}
Health_vs_Peers-functionality_state (syn)	Physical_Activity	0.0004722811459788252	0.2754250330333452	0.17147357332681049	Multimorbidity_1	['Health_vs_Peers', 'functionality_state']	{'Health_vs_Peers', 'functionality_state'}
Physical_Activity-Memory_Problems (syn)	WHR_Obesity	1.1838706335819848e-06	0.001234104955282064	0.09592949355846338	Multimorbidity_1	['Physical_Activity', 'Memory_Problems']	{'Memory_Problems', 'Physical_Activity'}
Physical_Activity-Memory_Complaints (syn)	WHR_Obesity	1.1838706335819848e-06	0.001234104955282064	0.09592949355846338	Multimorbidity_1	['Physical_Activity', 'Memory_Complaints']	{'Physical_Activity', 'Memory_Complaints'}
MMSE_Spell-WHR_Obesity (syn)	Memory_Problems	8.313027236078247e-06	0.009734092291239426	0.08540115490336862	Multimorbidity_1	['MMSE_Spell', 'WHR_Obesity']	{'WHR_Obesity', 'MMSE_Spell'}
MMSE_Spell-WHR_Obesity (syn)	Memory_Complaints	8.313027236053609e-06	0.009734092291239367	0.08540115490311603	Multimorbidity_1	['MMSE_Spell', 'WHR_Obesity']	{'WHR_Obesity', 'MMSE_Spell'}
Hearing-Alcohol_Use (syn)	General_Health	3.133379902894623e-06	0.017640297171152366	0.017762625382630855	Multimorbidity_1	['Hearing', 'Alcohol_Use']	{'Hearing', 'Alcohol_Use'}
Anxiety-Memory_Problems (syn)	Memory_Complaints	0.0001665092526033839	0.9520126267667591	0.01749023573026393	Multimorbidity_1	['Anxiety', 'Memory_Problems']	{'Memory_Problems', 'Anxiety'}
Anxiety-Memory_Complaints (syn)	Memory_Problems	0.00016650925260314214	0.952012626766759	0.017490235730238536	Multimorbidity_1	['Anxiety', 'Memory_Complaints']	{'Memory_Complaints', 'Anxiety'}
Health_vs_Peers-Memory_Problems (syn)	Memory_Complaints	0.00016335040220350855	0.9521544174010952	0.017155872956969874	Multimorbidity_1	['Health_vs_Peers', 'Memory_Problems']	{'Memory_Problems', 'Health_vs_Peers'}
Health_vs_Peers-Memory_Complaints (syn)	Memory_Problems	0.0001633504022034667	0.9521544174010953	0.017155872956965475	Multimorbidity_1	['Health_vs_Peers', 'Memory_Complaints']	{'Health_vs_Peers', 'Memory_Complaints'}
Memory_Complaints-functionality_state (syn)	Memory_Problems	0.00013450461086756893	0.9520486675965323	0.014127913356270828	Multimorbidity_1	['Memory_Complaints', 'functionality_state']	{'functionality_state', 'Memory_Complaints'}
Memory_Problems-functionality_state (syn)	Memory_Complaints	0.00013450461086730205	0.9520486675965318	0.0141279133562428	Multimorbidity_1	['Memory_Problems', 'functionality_state']	{'Memory_Problems', 'functionality_state'}
Sleep-Memory_Problems (syn)	Memory_Complaints	9.10067118535868e-05	0.9520916550985499	0.009558608287997945	Multimorbidity_1	['Sleep', 'Memory_Problems']	{'Memory_Problems', 'Sleep'}
Sleep-Memory_Complaints (syn)	Memory_Problems	9.100671185283607e-05	0.9520916550985491	0.009558608287919101	Multimorbidity_1	['Sleep', 'Memory_Complaints']	{'Sleep', 'Memory_Complaints'}
Memory_Complaints-WHR_Obesity (syn)	Memory_Problems	8.015137887900351e-05	0.952012216494171	0.008419154448896116	Multimorbidity_1	['Memory_Complaints', 'WHR_Obesity']	{'WHR_Obesity', 'Memory_Complaints'}
Memory_Problems-WHR_Obesity (syn)	Memory_Complaints	8.0151378878912e-05	0.9520122164941709	0.008419154448886502	Multimorbidity_1	['Memory_Problems', 'WHR_Obesity']	{'Memory_Problems', 'WHR_Obesity'}
MMSE_Spell-Memory_Problems (syn)	Memory_Complaints	6.784515658300052e-05	0.9518488011850932	0.007127724119474685	Multimorbidity_1	['MMSE_Spell', 'Memory_Problems']	{'Memory_Problems', 'MMSE_Spell'}
MMSE_Spell-Memory_Complaints (syn)	Memory_Problems	6.784515658287476e-05	0.9518488011850933	0.007127724119461471	Multimorbidity_1	['MMSE_Spell', 'Memory_Complaints']	{'MMSE_Spell', 'Memory_Complaints'}
Memory_Problems-grip_category (syn)	Memory_Complaints	5.365276387631552e-05	0.9518889672952433	0.005636451909802866	Multimorbidity_1	['Memory_Problems', 'grip_category']	{'Memory_Problems', 'grip_category'}
Memory_Complaints-grip_category (syn)	Memory_Problems	5.365276387609818e-05	0.9518889672952433	0.005636451909780033	Multimorbidity_1	['Memory_Complaints', 'grip_category']	{'grip_category', 'Memory_Complaints'}
grip_category-WHR_Obesity (syn)	Memory_Problems	0.0	0.0011082365511915924	0.0	Multimorbidity_1	['grip_category', 'WHR_Obesity']	{'WHR_Obesity', 'grip_category'}
Physical_Activity-WHR_Obesity (syn)	Memory_Complaints	0.0	0.0030793814844841247	0.0	Multimorbidity_1	['Physical_Activity', 'WHR_Obesity']	{'WHR_Obesity', 'Physical_Activity'}
WHR_Obesity-functionality_state (syn)	Sleep	0.0	0.024663096982178008	0.0	Multimorbidity_1	['WHR_Obesity', 'functionality_state']	{'WHR_Obesity', 'functionality_state'}
Sleep-MAP_NormalElevated_vs_H (syn)	Physical_Activity	0.0	0.010302774792027089	0.0	Multimorbidity_1	['Sleep', 'MAP_NormalElevated_vs_H']	{'Sleep', 'MAP_NormalElevated_vs_H'}
Sleep-Physical_Activity (syn)	Anxiety	0.0	0.0512970160518529	0.0	Multimorbidity_1	['Sleep', 'Physical_Activity']	{'Physical_Activity', 'Sleep'}
WHR_Obesity-MAP_NormalElevated_vs_H (syn)	Hearing	0.0	0.00014495281373609292	0.0	Multimorbidity_1	['WHR_Obesity', 'MAP_NormalElevated_vs_H']	{'WHR_Obesity', 'MAP_NormalElevated_vs_H'}
WHR_Obesity-MAP_NormalElevated_vs_H (syn)	MMSE_Spell	0.0	0.0017372879539241889	0.0	Multimorbidity_1	['WHR_Obesity', 'MAP_NormalElevated_vs_H']	{'WHR_Obesity', 'MAP_NormalElevated_vs_H'}
Sleep-MAP_NormalElevated_vs_H (syn)	Memory_Complaints	0.0	0.002947181473895439	0.0	Multimorbidity_1	['Sleep', 'MAP_NormalElevated_vs_H']	{'Sleep', 'MAP_NormalElevated_vs_H'}
Sleep-Physical_Activity (syn)	Hearing	0.0	0.010494938153879238	0.0	Multimorbidity_1	['Sleep', 'Physical_Activity']	{'Physical_Activity', 'Sleep'}
Pain-grip_category (syn)	MAP_NormalElevated_vs_H	0.0	0.002939418672161594	0.0	Multimorbidity_1	['Pain', 'grip_category']	{'Pain', 'grip_category'}
Sleep-MAP_NormalElevated_vs_H (syn)	functionality_state	0.0	0.02464836344115242	0.0	Multimorbidity_1	['Sleep', 'MAP_NormalElevated_vs_H']	{'Sleep', 'MAP_NormalElevated_vs_H'}
Pain-grip_category (syn)	Memory_Complaints	0.0	0.004982464989934031	0.0	Multimorbidity_1	['Pain', 'grip_category']	{'Pain', 'grip_category'}
grip_category-functionality_state (syn)	WHR_Obesity	0.0	0.0058447754157486	0.0	Multimorbidity_1	['grip_category', 'functionality_state']	{'grip_category', 'functionality_state'}
grip_category-functionality_state (syn)	Memory_Complaints	0.0	0.005934308915143745	0.0	Multimorbidity_1	['grip_category', 'functionality_state']	{'grip_category', 'functionality_state'}
Physical_Activity-functionality_state (syn)	Memory_Problems	0.0	0.0059343089151438645	0.0	Multimorbidity_1	['Physical_Activity', 'functionality_state']	{'Physical_Activity', 'functionality_state'}
Pain-grip_category (syn)	Memory_Problems	0.0	0.00498246498993415	0.0	Multimorbidity_1	['Pain', 'grip_category']	{'Pain', 'grip_category'}
grip_category-MAP_NormalElevated_vs_H (syn)	Pain	0.0	0.011298925930672178	0.0	Multimorbidity_1	['grip_category', 'MAP_NormalElevated_vs_H']	{'grip_category', 'MAP_NormalElevated_vs_H'}
Sleep-grip_category (syn)	BMI	0.0	0.011518047705382652	0.0	Multimorbidity_1	['Sleep', 'grip_category']	{'grip_category', 'Sleep'}
Sleep-MAP_NormalElevated_vs_H (syn)	General_Health	0.0	0.03340824774977293	0.0	Multimorbidity_1	['Sleep', 'MAP_NormalElevated_vs_H']	{'Sleep', 'MAP_NormalElevated_vs_H'}
Sleep-Physical_Activity (syn)	MAP_NormalElevated_vs_H	0.0	0.0012853488467483062	0.0	Multimorbidity_1	['Sleep', 'Physical_Activity']	{'Physical_Activity', 'Sleep'}
Physical_Activity-Alcohol_Use (syn)	Anxiety	0.0	0.0043794968798810474	0.0	Multimorbidity_1	['Physical_Activity', 'Alcohol_Use']	{'Alcohol_Use', 'Physical_Activity'}
grip_category-WHR_Obesity (syn)	Memory_Complaints	0.0	0.0011082365511914344	0.0	Multimorbidity_1	['grip_category', 'WHR_Obesity']	{'WHR_Obesity', 'grip_category'}
Sleep-MAP_NormalElevated_vs_H (syn)	Pain	0.0	0.04450070051260791	0.0	Multimorbidity_1	['Sleep', 'MAP_NormalElevated_vs_H']	{'Sleep', 'MAP_NormalElevated_vs_H'}
grip_category-WHR_Obesity (syn)	General_Health	0.0	0.012311934146921883	0.0	Multimorbidity_1	['grip_category', 'WHR_Obesity']	{'WHR_Obesity', 'grip_category'}
Physical_Activity-Alcohol_Use (syn)	Depression	0.0	0.03357564139616627	0.0	Multimorbidity_1	['Physical_Activity', 'Alcohol_Use']	{'Alcohol_Use', 'Physical_Activity'}
Sleep-MMSE_Spell (syn)	Health_vs_Peers	0.0	0.006650588869942271	0.0	Multimorbidity_1	['Sleep', 'MMSE_Spell']	{'MMSE_Spell', 'Sleep'}
grip_category-MAP_NormalElevated_vs_H (syn)	MMSE_Spell	0.0	0.008098485285914971	0.0	Multimorbidity_1	['grip_category', 'MAP_NormalElevated_vs_H']	{'grip_category', 'MAP_NormalElevated_vs_H'}
Sleep-Hearing (syn)	MAP_NormalElevated_vs_H	0.0	0.00048309976722881056	0.0	Multimorbidity_1	['Sleep', 'Hearing']	{'Hearing', 'Sleep'}
grip_category-MAP_NormalElevated_vs_H (syn)	Depression	0.0	0.008895770361781546	0.0	Multimorbidity_1	['grip_category', 'MAP_NormalElevated_vs_H']	{'grip_category', 'MAP_NormalElevated_vs_H'}
Sleep-MAP_NormalElevated_vs_H (syn)	Memory_Problems	0.0	0.0029471814738955575	0.0	Multimorbidity_1	['Sleep', 'MAP_NormalElevated_vs_H']	{'Sleep', 'MAP_NormalElevated_vs_H'}
Physical_Activity-functionality_state (syn)	Memory_Complaints	0.0	0.005934308915143746	0.0	Multimorbidity_1	['Physical_Activity', 'functionality_state']	{'Physical_Activity', 'functionality_state'}
Physical_Activity-WHR_Obesity (syn)	Memory_Problems	0.0	0.003079381484484243	0.0	Multimorbidity_1	['Physical_Activity', 'WHR_Obesity']	{'WHR_Obesity', 'Physical_Activity'}
WHR_Obesity-functionality_state (syn)	MAP_NormalElevated_vs_H	0.0	0.0012343973461814144	0.0	Multimorbidity_1	['WHR_Obesity', 'functionality_state']	{'WHR_Obesity', 'functionality_state'}
grip_category-WHR_Obesity (syn)	Health_vs_Peers	0.0	0.00851870348857621	0.0	Multimorbidity_1	['grip_category', 'WHR_Obesity']	{'WHR_Obesity', 'grip_category'}
Physical_Activity-functionality_state (syn)	Anxiety	0.0	0.012205069281727056	0.0	Multimorbidity_1	['Physical_Activity', 'functionality_state']	{'Physical_Activity', 'functionality_state'}
Sleep-MMSE_Spell (syn)	BMI	0.0	0.005001922633207375	0.0	Multimorbidity_1	['Sleep', 'MMSE_Spell']	{'MMSE_Spell', 'Sleep'}
Sleep-Physical_Activity (syn)	WHR_Obesity	0.0	0.001106522525497985	0.0	Multimorbidity_1	['Sleep', 'Physical_Activity']	{'Physical_Activity', 'Sleep'}
Sleep-MMSE_Spell (syn)	Anxiety	0.0	0.05289681576912366	0.0	Multimorbidity_1	['Sleep', 'MMSE_Spell']	{'MMSE_Spell', 'Sleep'}
Sleep-Hearing (syn)	WHR_Obesity	0.0	0.0010693232585768145	0.0	Multimorbidity_1	['Sleep', 'Hearing']	{'Hearing', 'Sleep'}
Sleep-WHR_Obesity (syn)	Physical_Activity	0.0	0.010299733501794951	0.0	Multimorbidity_1	['Sleep', 'WHR_Obesity']	{'WHR_Obesity', 'Sleep'}
Sleep-Hearing (syn)	Health_vs_Peers	0.0	0.00658617864305253	0.0	Multimorbidity_1	['Sleep', 'Hearing']	{'Hearing', 'Sleep'}
grip_category-MAP_NormalElevated_vs_H (syn)	functionality_state	0.0	0.05496980913878516	0.0	Multimorbidity_1	['grip_category', 'MAP_NormalElevated_vs_H']	{'grip_category', 'MAP_NormalElevated_vs_H'}
Physical_Activity-Memory_Complaints (syn)	Memory_Problems	0.0	0.9515610747508844	0.0	Multimorbidity_1	['Physical_Activity', 'Memory_Complaints']	{'Physical_Activity', 'Memory_Complaints'}
Sleep-Memory_Problems (syn)	MAP_NormalElevated_vs_H	0.0	0.00048309976722880964	0.0	Multimorbidity_1	['Sleep', 'Memory_Problems']	{'Memory_Problems', 'Sleep'}
Physical_Activity-MAP_NormalElevated_vs_H (syn)	Hearing	0.0	0.010548209134068523	0.0	Multimorbidity_1	['Physical_Activity', 'MAP_NormalElevated_vs_H']	{'Physical_Activity', 'MAP_NormalElevated_vs_H'}
Sleep-General_Health (syn)	Health_vs_Peers	0.0	0.15789540805164584	0.0	Multimorbidity_1	['Sleep', 'General_Health']	{'General_Health', 'Sleep'}
Sleep-General_Health (syn)	BMI	0.0	0.020396691160587514	0.0	Multimorbidity_1	['Sleep', 'General_Health']	{'General_Health', 'Sleep'}
grip_category-MAP_NormalElevated_vs_H (syn)	WHR_Obesity	0.0	0.0027875317924539785	0.0	Multimorbidity_1	['grip_category', 'MAP_NormalElevated_vs_H']	{'grip_category', 'MAP_NormalElevated_vs_H'}
WHR_Obesity-MAP_NormalElevated_vs_H (syn)	functionality_state	0.0	0.00017707783816178974	0.0	Multimorbidity_1	['WHR_Obesity', 'MAP_NormalElevated_vs_H']	{'WHR_Obesity', 'MAP_NormalElevated_vs_H'}
Sleep-Memory_Complaints (syn)	Alcohol_Use	0.0	0.005927822271071814	0.0	Multimorbidity_1	['Sleep', 'Memory_Complaints']	{'Sleep', 'Memory_Complaints'}
Sleep-WHR_Obesity (syn)	MMSE_Spell	0.0	0.007171203064739304	0.0	Multimorbidity_1	['Sleep', 'WHR_Obesity']	{'WHR_Obesity', 'Sleep'}
Sleep-General_Health (syn)	Memory_Problems	0.0	0.012950396576992873	0.0	Multimorbidity_1	['Sleep', 'General_Health']	{'General_Health', 'Sleep'}
Sleep-Memory_Complaints (syn)	MAP_NormalElevated_vs_H	0.0	0.00048309976722880964	0.0	Multimorbidity_1	['Sleep', 'Memory_Complaints']	{'Sleep', 'Memory_Complaints'}
Sleep-General_Health (syn)	Memory_Complaints	0.0	0.012950396576992753	0.0	Multimorbidity_1	['Sleep', 'General_Health']	{'General_Health', 'Sleep'}
Physical_Activity-MAP_NormalElevated_vs_H (syn)	Sleep	0.0	0.011015533136556052	0.0	Multimorbidity_1	['Physical_Activity', 'MAP_NormalElevated_vs_H']	{'Physical_Activity', 'MAP_NormalElevated_vs_H'}
Sleep-General_Health (syn)	WHR_Obesity	0.0	0.0022866490425080296	0.0	Multimorbidity_1	['Sleep', 'General_Health']	{'General_Health', 'Sleep'}
WHR_Obesity-functionality_state (syn)	General_Health	0.0	0.12303506503986122	0.0	Multimorbidity_1	['WHR_Obesity', 'functionality_state']	{'WHR_Obesity', 'functionality_state'}
Sleep-WHR_Obesity (syn)	functionality_state	0.0	0.024860038924083463	0.0	Multimorbidity_1	['Sleep', 'WHR_Obesity']	{'WHR_Obesity', 'Sleep'}
Sleep-WHR_Obesity (syn)	Memory_Complaints	0.0	0.00296689095406641	0.0	Multimorbidity_1	['Sleep', 'WHR_Obesity']	{'WHR_Obesity', 'Sleep'}
Sleep-WHR_Obesity (syn)	Hearing	0.0	0.00019270963914469323	0.0	Multimorbidity_1	['Sleep', 'WHR_Obesity']	{'WHR_Obesity', 'Sleep'}
Sleep-BMI (syn)	Memory_Complaints	0.0	0.003539964828888921	0.0	Multimorbidity_1	['Sleep', 'BMI']	{'Sleep', 'BMI'}
Sleep-BMI (syn)	Memory_Problems	0.0	0.0035399648288888816	0.0	Multimorbidity_1	['Sleep', 'BMI']	{'Sleep', 'BMI'}
Sleep-Alcohol_Use (syn)	Memory_Problems	0.0	0.004464233972717393	0.0	Multimorbidity_1	['Sleep', 'Alcohol_Use']	{'Alcohol_Use', 'Sleep'}
Sleep-Memory_Problems (syn)	Alcohol_Use	0.0	0.005927822271071814	0.0	Multimorbidity_1	['Sleep', 'Memory_Problems']	{'Memory_Problems', 'Sleep'}
Sleep-WHR_Obesity (syn)	General_Health	0.0	0.03482479963910888	0.0	Multimorbidity_1	['Sleep', 'WHR_Obesity']	{'WHR_Obesity', 'Sleep'}
Sleep-WHR_Obesity (syn)	Memory_Problems	0.0	0.002966890954066528	0.0	Multimorbidity_1	['Sleep', 'WHR_Obesity']	{'WHR_Obesity', 'Sleep'}
WHR_Obesity-functionality_state (syn)	Health_vs_Peers	0.0	0.03771681067227802	0.0	Multimorbidity_1	['WHR_Obesity', 'functionality_state']	{'WHR_Obesity', 'functionality_state'}
Sleep-BMI (syn)	MMSE_Spell	0.0	0.007389143250985618	0.0	Multimorbidity_1	['Sleep', 'BMI']	{'Sleep', 'BMI'}
Sleep-WHR_Obesity (syn)	Health_vs_Peers	0.0	0.007836915893413152	0.0	Multimorbidity_1	['Sleep', 'WHR_Obesity']	{'WHR_Obesity', 'Sleep'}
Sleep-Alcohol_Use (syn)	Memory_Complaints	0.0	0.004464233972717314	0.0	Multimorbidity_1	['Sleep', 'Alcohol_Use']	{'Alcohol_Use', 'Sleep'}
grip_category-MAP_NormalElevated_vs_H (syn)	Memory_Problems	0.0	0.0010484403954582658	0.0	Multimorbidity_1	['grip_category', 'MAP_NormalElevated_vs_H']	{'grip_category', 'MAP_NormalElevated_vs_H'}
grip_category-MAP_NormalElevated_vs_H (syn)	Memory_Complaints	0.0	0.001048440395458108	0.0	Multimorbidity_1	['grip_category', 'MAP_NormalElevated_vs_H']	{'grip_category', 'MAP_NormalElevated_vs_H'}
Sleep-Memory_Problems (syn)	BMI	0.0	0.00335983925651154	0.0	Multimorbidity_1	['Sleep', 'Memory_Problems']	{'Memory_Problems', 'Sleep'}
Sleep-General_Health (syn)	MAP_NormalElevated_vs_H	0.0	0.00048309976722881023	0.0	Multimorbidity_1	['Sleep', 'General_Health']	{'General_Health', 'Sleep'}
Sleep-Memory_Complaints (syn)	BMI	0.0	0.00335983925651154	0.0	Multimorbidity_1	['Sleep', 'Memory_Complaints']	{'Sleep', 'Memory_Complaints'}
WHR_Obesity-MAP_NormalElevated_vs_H (syn)	General_Health	0.0	0.0016988237701337098	0.0	Multimorbidity_1	['WHR_Obesity', 'MAP_NormalElevated_vs_H']	{'WHR_Obesity', 'MAP_NormalElevated_vs_H'}
Physical_Activity-WHR_Obesity (syn)	General_Health	0.0	0.07929317673140966	0.0	Multimorbidity_1	['Physical_Activity', 'WHR_Obesity']	{'WHR_Obesity', 'Physical_Activity'}
Physical_Activity-WHR_Obesity (syn)	Sleep	0.0	0.011015533136556054	0.0	Multimorbidity_1	['Physical_Activity', 'WHR_Obesity']	{'WHR_Obesity', 'Physical_Activity'}
Physical_Activity-WHR_Obesity (syn)	MMSE_Spell	0.0	0.02816273438945198	0.0	Multimorbidity_1	['Physical_Activity', 'WHR_Obesity']	{'WHR_Obesity', 'Physical_Activity'}
Sleep-Pain (syn)	BMI	0.0	0.03735828660331463	0.0	Multimorbidity_1	['Sleep', 'Pain']	{'Pain', 'Sleep'}
WHR_Obesity-functionality_state (syn)	Pain	0.0	0.17033291385876256	0.0	Multimorbidity_1	['WHR_Obesity', 'functionality_state']	{'WHR_Obesity', 'functionality_state'}
grip_category-WHR_Obesity (syn)	MMSE_Spell	0.0	0.008546722613005493	0.0	Multimorbidity_1	['grip_category', 'WHR_Obesity']	{'WHR_Obesity', 'grip_category'}
Physical_Activity-WHR_Obesity (syn)	Hearing	0.0	0.010495608388191652	0.0	Multimorbidity_1	['Physical_Activity', 'WHR_Obesity']	{'WHR_Obesity', 'Physical_Activity'}
Physical_Activity-grip_category (syn)	General_Health	0.0	0.0779185207559959	0.0	Multimorbidity_1	['Physical_Activity', 'grip_category']	{'Physical_Activity', 'grip_category'}
Sleep-Health_vs_Peers (syn)	MMSE_Spell	0.0	0.006967230610308972	0.0	Multimorbidity_1	['Sleep', 'Health_vs_Peers']	{'Health_vs_Peers', 'Sleep'}
WHR_Obesity-MAP_NormalElevated_vs_H (syn)	Health_vs_Peers	0.0	0.006467716290912381	0.0	Multimorbidity_1	['WHR_Obesity', 'MAP_NormalElevated_vs_H']	{'WHR_Obesity', 'MAP_NormalElevated_vs_H'}
Physical_Activity-Alcohol_Use (syn)	WHR_Obesity	0.0	0.00117890421806531	0.0	Multimorbidity_1	['Physical_Activity', 'Alcohol_Use']	{'Alcohol_Use', 'Physical_Activity'}
Sleep-Hearing (syn)	Pain	0.0	0.0445007005126079	0.0	Multimorbidity_1	['Sleep', 'Hearing']	{'Hearing', 'Sleep'}
Sleep-Pain (syn)	grip_category	0.0	0.013181350617691188	0.0	Multimorbidity_1	['Sleep', 'Pain']	{'Pain', 'Sleep'}
Physical_Activity-WHR_Obesity (syn)	Health_vs_Peers	0.0	0.014853808394797312	0.0	Multimorbidity_1	['Physical_Activity', 'WHR_Obesity']	{'WHR_Obesity', 'Physical_Activity'}
Sleep-Pain (syn)	MAP_NormalElevated_vs_H	0.0	0.0007247028191281486	0.0	Multimorbidity_1	['Sleep', 'Pain']	{'Pain', 'Sleep'}
Sleep-Health_vs_Peers (syn)	WHR_Obesity	0.0	0.0017583216986832959	0.0	Multimorbidity_1	['Sleep', 'Health_vs_Peers']	{'Health_vs_Peers', 'Sleep'}
Sleep-functionality_state (syn)	MAP_NormalElevated_vs_H	0.0	0.0006775450362281488	0.0	Multimorbidity_1	['Sleep', 'functionality_state']	{'Sleep', 'functionality_state'}
grip_category-functionality_state (syn)	Anxiety	0.0	0.012205069281727062	0.0	Multimorbidity_1	['grip_category', 'functionality_state']	{'grip_category', 'functionality_state'}
grip_category-functionality_state (syn)	Memory_Problems	0.0	0.005934308915143863	0.0	Multimorbidity_1	['grip_category', 'functionality_state']	{'grip_category', 'functionality_state'}
Sleep-functionality_state (syn)	WHR_Obesity	0.0	0.00281868881902565	0.0	Multimorbidity_1	['Sleep', 'functionality_state']	{'Sleep', 'functionality_state'}
Sleep-MMSE_Spell (syn)	WHR_Obesity	0.0	0.0008351460305579386	0.0	Multimorbidity_1	['Sleep', 'MMSE_Spell']	{'MMSE_Spell', 'Sleep'}
grip_category-MAP_NormalElevated_vs_H (syn)	General_Health	0.0	0.010799099750104358	0.0	Multimorbidity_1	['grip_category', 'MAP_NormalElevated_vs_H']	{'grip_category', 'MAP_NormalElevated_vs_H'}
WHR_Obesity-functionality_state (syn)	Memory_Complaints	0.0	0.0060495940183881705	0.0	Multimorbidity_1	['WHR_Obesity', 'functionality_state']	{'WHR_Obesity', 'functionality_state'}
WHR_Obesity-functionality_state (syn)	Memory_Problems	0.0	0.006049594018388141	0.0	Multimorbidity_1	['WHR_Obesity', 'functionality_state']	{'WHR_Obesity', 'functionality_state'}
Physical_Activity-Memory_Problems (syn)	Memory_Complaints	0.0	0.9515610747508843	0.0	Multimorbidity_1	['Physical_Activity', 'Memory_Problems']	{'Memory_Problems', 'Physical_Activity'}
Sleep-Pain (syn)	Health_vs_Peers	0.0	0.05243365213860785	0.0	Multimorbidity_1	['Sleep', 'Pain']	{'Pain', 'Sleep'}
Sleep-functionality_state (syn)	Alcohol_Use	0.0	0.061834316908819645	0.0	Multimorbidity_1	['Sleep', 'functionality_state']	{'Sleep', 'functionality_state'}
Sleep-Pain (syn)	Hearing	0.0	0.007929162251047504	0.0	Multimorbidity_1	['Sleep', 'Pain']	{'Pain', 'Sleep'}
Sleep-WHR_Obesity (syn)	Anxiety	0.0	0.051483060675000365	0.0	Multimorbidity_1	['Sleep', 'WHR_Obesity']	{'WHR_Obesity', 'Sleep'}
Sleep-functionality_state (syn)	Physical_Activity	0.0	0.27495275188736634	0.0	Multimorbidity_1	['Sleep', 'functionality_state']	{'Sleep', 'functionality_state'}
Sleep-WHR_Obesity (syn)	Depression	0.0	0.03714382506147468	0.0	Multimorbidity_1	['Sleep', 'WHR_Obesity']	{'WHR_Obesity', 'Sleep'}
Sleep-Health_vs_Peers (syn)	Hearing	0.0	0.0010106943236128673	0.0	Multimorbidity_1	['Sleep', 'Health_vs_Peers']	{'Health_vs_Peers', 'Sleep'}
Sleep-MAP_NormalElevated_vs_H (syn)	Hearing	0.0	0.0003474121358032938	0.0	Multimorbidity_1	['Sleep', 'MAP_NormalElevated_vs_H']	{'Sleep', 'MAP_NormalElevated_vs_H'}
Hearing-MAP_NormalElevated_vs_H (syn)	Memory_Complaints	0.0	0.018766735626693332	0.0	Multimorbidity_1	['Hearing', 'MAP_NormalElevated_vs_H']	{'Hearing', 'MAP_NormalElevated_vs_H'}
Pain-grip_category (syn)	Sleep	0.0	0.04417280458184074	0.0	Multimorbidity_1	['Pain', 'grip_category']	{'Pain', 'grip_category'}
Pain-grip_category (syn)	Anxiety	0.0	0.03798771119650003	0.0	Multimorbidity_1	['Pain', 'grip_category']	{'Pain', 'grip_category'}
Depression-Hearing (syn)	WHR_Obesity	0.0	0.0003845679838525158	0.0	Multimorbidity_1	['Depression', 'Hearing']	{'Hearing', 'Depression'}
Depression-Hearing (syn)	MAP_NormalElevated_vs_H	0.0	0.00012232104652257024	0.0	Multimorbidity_1	['Depression', 'Hearing']	{'Hearing', 'Depression'}
Depression-MAP_NormalElevated_vs_H (syn)	functionality_state	0.0	0.031877687955922454	0.0	Multimorbidity_1	['Depression', 'MAP_NormalElevated_vs_H']	{'Depression', 'MAP_NormalElevated_vs_H'}
Depression-MMSE_Spell (syn)	Anxiety	0.0	0.11730985909431546	0.0	Multimorbidity_1	['Depression', 'MMSE_Spell']	{'MMSE_Spell', 'Depression'}
Depression-MMSE_Spell (syn)	BMI	0.0	0.006892007949624128	0.0	Multimorbidity_1	['Depression', 'MMSE_Spell']	{'MMSE_Spell', 'Depression'}
Depression-MMSE_Spell (syn)	WHR_Obesity	0.0	0.00014768999069489922	0.0	Multimorbidity_1	['Depression', 'MMSE_Spell']	{'MMSE_Spell', 'Depression'}
Depression-MMSE_Spell (syn)	MAP_NormalElevated_vs_H	0.0	0.0015551859624469422	0.0	Multimorbidity_1	['Depression', 'MMSE_Spell']	{'MMSE_Spell', 'Depression'}
Depression-Memory_Complaints (syn)	Hearing	0.0	0.02092169726366677	0.0	Multimorbidity_1	['Depression', 'Memory_Complaints']	{'Memory_Complaints', 'Depression'}
Depression-Memory_Complaints (syn)	Alcohol_Use	0.0	0.0036944044756420835	0.0	Multimorbidity_1	['Depression', 'Memory_Complaints']	{'Memory_Complaints', 'Depression'}
Depression-Memory_Complaints (syn)	Memory_Problems	0.0	0.9516525906023439	0.0	Multimorbidity_1	['Depression', 'Memory_Complaints']	{'Memory_Complaints', 'Depression'}
Depression-Memory_Complaints (syn)	MAP_NormalElevated_vs_H	0.0	0.0004862630358493253	0.0	Multimorbidity_1	['Depression', 'Memory_Complaints']	{'Memory_Complaints', 'Depression'}
Depression-Memory_Problems (syn)	Hearing	0.0	0.02092169726366677	0.0	Multimorbidity_1	['Depression', 'Memory_Problems']	{'Memory_Problems', 'Depression'}
Depression-Memory_Problems (syn)	Alcohol_Use	0.0	0.0036944044756420835	0.0	Multimorbidity_1	['Depression', 'Memory_Problems']	{'Memory_Problems', 'Depression'}
Depression-Memory_Problems (syn)	Memory_Complaints	0.0	0.9516525906023438	0.0	Multimorbidity_1	['Depression', 'Memory_Problems']	{'Memory_Problems', 'Depression'}
Depression-Memory_Problems (syn)	MAP_NormalElevated_vs_H	0.0	0.0004862630358493253	0.0	Multimorbidity_1	['Depression', 'Memory_Problems']	{'Memory_Problems', 'Depression'}
Depression-Pain (syn)	BMI	0.0	0.03732103547556274	0.0	Multimorbidity_1	['Depression', 'Pain']	{'Pain', 'Depression'}
Depression-Pain (syn)	MAP_NormalElevated_vs_H	0.0	0.0010553127251661425	0.0	Multimorbidity_1	['Depression', 'Pain']	{'Pain', 'Depression'}
Depression-Physical_Activity (syn)	Anxiety	0.0	0.1155647301361374	0.0	Multimorbidity_1	['Depression', 'Physical_Activity']	{'Physical_Activity', 'Depression'}
Depression-Physical_Activity (syn)	Hearing	0.0	0.012629192070977867	0.0	Multimorbidity_1	['Depression', 'Physical_Activity']	{'Physical_Activity', 'Depression'}
Depression-Physical_Activity (syn)	Alcohol_Use	0.0	0.05327086366038048	0.0	Multimorbidity_1	['Depression', 'Physical_Activity']	{'Physical_Activity', 'Depression'}
Depression-Sleep (syn)	Memory_Problems	0.0	0.009378885163858744	0.0	Multimorbidity_1	['Depression', 'Sleep']	{'Sleep', 'Depression'}
Depression-Sleep (syn)	Memory_Complaints	0.0	0.009378885163858626	0.0	Multimorbidity_1	['Depression', 'Sleep']	{'Sleep', 'Depression'}
Depression-Sleep (syn)	WHR_Obesity	0.0	0.0004596190246571139	0.0	Multimorbidity_1	['Depression', 'Sleep']	{'Sleep', 'Depression'}
Depression-Hearing (syn)	Health_vs_Peers	0.0	0.021549676739028058	0.0	Multimorbidity_1	['Depression', 'Hearing']	{'Hearing', 'Depression'}
Depression-Hearing (syn)	General_Health	0.0	0.08663984780521729	0.0	Multimorbidity_1	['Depression', 'Hearing']	{'Hearing', 'Depression'}
Depression-Health_vs_Peers (syn)	MAP_NormalElevated_vs_H	0.0	0.005673824604388327	0.0	Multimorbidity_1	['Depression', 'Health_vs_Peers']	{'Health_vs_Peers', 'Depression'}
BMI-functionality_state (syn)	Depression	0.0	0.032166765280892254	0.0	Multimorbidity_1	['BMI', 'functionality_state']	{'functionality_state', 'BMI'}
BMI-Memory_Problems (syn)	WHR_Obesity	0.0	0.03332733063518606	0.0	Multimorbidity_1	['BMI', 'Memory_Problems']	{'Memory_Problems', 'BMI'}
BMI-WHR_Obesity (syn)	Anxiety	0.0	0.004214141401718801	0.0	Multimorbidity_1	['BMI', 'WHR_Obesity']	{'WHR_Obesity', 'BMI'}
BMI-WHR_Obesity (syn)	Depression	0.0	0.0035702114329970057	0.0	Multimorbidity_1	['BMI', 'WHR_Obesity']	{'WHR_Obesity', 'BMI'}
BMI-WHR_Obesity (syn)	MMSE_Spell	0.0	0.0002254055077946931	0.0	Multimorbidity_1	['BMI', 'WHR_Obesity']	{'WHR_Obesity', 'BMI'}
BMI-WHR_Obesity (syn)	Hearing	0.0	0.008309779733907634	0.0	Multimorbidity_1	['BMI', 'WHR_Obesity']	{'WHR_Obesity', 'BMI'}
BMI-WHR_Obesity (syn)	General_Health	0.0	0.02179751396090749	0.0	Multimorbidity_1	['BMI', 'WHR_Obesity']	{'WHR_Obesity', 'BMI'}
BMI-WHR_Obesity (syn)	Memory_Problems	0.0	0.00017076666827855447	0.0	Multimorbidity_1	['BMI', 'WHR_Obesity']	{'WHR_Obesity', 'BMI'}
BMI-WHR_Obesity (syn)	Memory_Complaints	0.0	0.00017076666827856425	0.0	Multimorbidity_1	['BMI', 'WHR_Obesity']	{'WHR_Obesity', 'BMI'}
BMI-WHR_Obesity (syn)	grip_category	0.0	0.011391802881833354	0.0	Multimorbidity_1	['BMI', 'WHR_Obesity']	{'WHR_Obesity', 'BMI'}
BMI-functionality_state (syn)	Anxiety	0.0	0.012205069281727064	0.0	Multimorbidity_1	['BMI', 'functionality_state']	{'functionality_state', 'BMI'}
BMI-functionality_state (syn)	WHR_Obesity	0.0	0.03321050773433113	0.0	Multimorbidity_1	['BMI', 'functionality_state']	{'functionality_state', 'BMI'}
Depression-Health_vs_Peers (syn)	Hearing	0.0	0.0009765205843988827	0.0	Multimorbidity_1	['Depression', 'Health_vs_Peers']	{'Health_vs_Peers', 'Depression'}
BMI-grip_category (syn)	Sleep	0.0	0.0074983087464316365	0.0	Multimorbidity_1	['BMI', 'grip_category']	{'grip_category', 'BMI'}
BMI-grip_category (syn)	MMSE_Spell	0.0	0.010761679304560037	0.0	Multimorbidity_1	['BMI', 'grip_category']	{'grip_category', 'BMI'}
BMI-grip_category (syn)	WHR_Obesity	0.0	0.03321050773433113	0.0	Multimorbidity_1	['BMI', 'grip_category']	{'grip_category', 'BMI'}
Depression-Alcohol_Use (syn)	WHR_Obesity	0.0	0.00014768999069489908	0.0	Multimorbidity_1	['Depression', 'Alcohol_Use']	{'Alcohol_Use', 'Depression'}
Depression-BMI (syn)	MMSE_Spell	0.0	0.006764617839227912	0.0	Multimorbidity_1	['Depression', 'BMI']	{'BMI', 'Depression'}
Depression-BMI (syn)	WHR_Obesity	0.0	0.03321050773433113	0.0	Multimorbidity_1	['Depression', 'BMI']	{'BMI', 'Depression'}
Depression-General_Health (syn)	Hearing	0.0	0.002958968680628473	0.0	Multimorbidity_1	['Depression', 'General_Health']	{'General_Health', 'Depression'}
Depression-General_Health (syn)	BMI	0.0	0.020396691160587517	0.0	Multimorbidity_1	['Depression', 'General_Health']	{'General_Health', 'Depression'}
Depression-General_Health (syn)	Alcohol_Use	0.0	0.017824465049363192	0.0	Multimorbidity_1	['Depression', 'General_Health']	{'General_Health', 'Depression'}
Depression-Health_vs_Peers (syn)	Anxiety	0.0	0.11554241995859038	0.0	Multimorbidity_1	['Depression', 'Health_vs_Peers']	{'Health_vs_Peers', 'Depression'}
Depression-WHR_Obesity (syn)	Anxiety	0.0	0.11580452811468746	0.0	Multimorbidity_1	['Depression', 'WHR_Obesity']	{'WHR_Obesity', 'Depression'}
Depression-WHR_Obesity (syn)	Sleep	0.0	0.037282651608969875	0.0	Multimorbidity_1	['Depression', 'WHR_Obesity']	{'WHR_Obesity', 'Depression'}
Depression-WHR_Obesity (syn)	MMSE_Spell	0.0	0.004503605069027727	0.0	Multimorbidity_1	['Depression', 'WHR_Obesity']	{'WHR_Obesity', 'Depression'}
General_Health-WHR_Obesity (syn)	Depression	0.0	0.0867163136347393	0.0	Multimorbidity_1	['General_Health', 'WHR_Obesity']	{'General_Health', 'WHR_Obesity'}
General_Health-Memory_Complaints (syn)	BMI	0.0	0.02077170036484481	0.0	Multimorbidity_1	['General_Health', 'Memory_Complaints']	{'General_Health', 'Memory_Complaints'}
General_Health-Memory_Complaints (syn)	Memory_Problems	0.0	0.9519835992167447	0.0	Multimorbidity_1	['General_Health', 'Memory_Complaints']	{'General_Health', 'Memory_Complaints'}
General_Health-Memory_Complaints (syn)	WHR_Obesity	0.0	9.771397344941104e-06	0.0	Multimorbidity_1	['General_Health', 'Memory_Complaints']	{'General_Health', 'Memory_Complaints'}
General_Health-Memory_Problems (syn)	BMI	0.0	0.02077170036484481	0.0	Multimorbidity_1	['General_Health', 'Memory_Problems']	{'General_Health', 'Memory_Problems'}
General_Health-Memory_Problems (syn)	Memory_Complaints	0.0	0.9519835992167446	0.0	Multimorbidity_1	['General_Health', 'Memory_Problems']	{'General_Health', 'Memory_Problems'}
General_Health-Memory_Problems (syn)	WHR_Obesity	0.0	9.771397344941104e-06	0.0	Multimorbidity_1	['General_Health', 'Memory_Problems']	{'General_Health', 'Memory_Problems'}
General_Health-Physical_Activity (syn)	Anxiety	0.0	0.055494134507648785	0.0	Multimorbidity_1	['General_Health', 'Physical_Activity']	{'General_Health', 'Physical_Activity'}
General_Health-Physical_Activity (syn)	Hearing	0.0	0.010789688068451889	0.0	Multimorbidity_1	['General_Health', 'Physical_Activity']	{'General_Health', 'Physical_Activity'}
General_Health-Physical_Activity (syn)	grip_category	0.0	0.04479904580913989	0.0	Multimorbidity_1	['General_Health', 'Physical_Activity']	{'General_Health', 'Physical_Activity'}
General_Health-Physical_Activity (syn)	WHR_Obesity	0.0	0.001426194099704376	0.0	Multimorbidity_1	['General_Health', 'Physical_Activity']	{'General_Health', 'Physical_Activity'}
General_Health-WHR_Obesity (syn)	Sleep	0.0	0.03355061318859061	0.0	Multimorbidity_1	['General_Health', 'WHR_Obesity']	{'General_Health', 'WHR_Obesity'}
General_Health-MAP_NormalElevated_vs_H (syn)	Hearing	0.0	0.003157332452964233	0.0	Multimorbidity_1	['General_Health', 'MAP_NormalElevated_vs_H']	{'General_Health', 'MAP_NormalElevated_vs_H'}
General_Health-WHR_Obesity (syn)	MMSE_Spell	0.0	0.007726009028263722	0.0	Multimorbidity_1	['General_Health', 'WHR_Obesity']	{'General_Health', 'WHR_Obesity'}
General_Health-WHR_Obesity (syn)	Health_vs_Peers	0.0	0.15895754436971254	0.0	Multimorbidity_1	['General_Health', 'WHR_Obesity']	{'General_Health', 'WHR_Obesity'}
General_Health-WHR_Obesity (syn)	Memory_Problems	0.0	0.01279340966206548	0.0	Multimorbidity_1	['General_Health', 'WHR_Obesity']	{'General_Health', 'WHR_Obesity'}
General_Health-WHR_Obesity (syn)	Memory_Complaints	0.0	0.012793409662065332	0.0	Multimorbidity_1	['General_Health', 'WHR_Obesity']	{'General_Health', 'WHR_Obesity'}
General_Health-WHR_Obesity (syn)	functionality_state	0.0	0.12098834208893844	0.0	Multimorbidity_1	['General_Health', 'WHR_Obesity']	{'General_Health', 'WHR_Obesity'}
General_Health-functionality_state (syn)	Anxiety	0.0	0.055584032213960854	0.0	Multimorbidity_1	['General_Health', 'functionality_state']	{'General_Health', 'functionality_state'}
General_Health-functionality_state (syn)	Alcohol_Use	0.0	0.06183431690881967	0.0	Multimorbidity_1	['General_Health', 'functionality_state']	{'General_Health', 'functionality_state'}
General_Health-functionality_state (syn)	WHR_Obesity	0.0	0.0015421248898608135	0.0	Multimorbidity_1	['General_Health', 'functionality_state']	{'General_Health', 'functionality_state'}
General_Health-grip_category (syn)	Anxiety	0.0	0.055459245718235274	0.0	Multimorbidity_1	['General_Health', 'grip_category']	{'General_Health', 'grip_category'}
General_Health-grip_category (syn)	WHR_Obesity	0.0	0.004060828098234567	0.0	Multimorbidity_1	['General_Health', 'grip_category']	{'General_Health', 'grip_category'}
General_Health-MAP_NormalElevated_vs_H (syn)	grip_category	0.0	0.01048791884540269	0.0	Multimorbidity_1	['General_Health', 'MAP_NormalElevated_vs_H']	{'General_Health', 'MAP_NormalElevated_vs_H'}
General_Health-Health_vs_Peers (syn)	MAP_NormalElevated_vs_H	0.0	0.005454077063427913	0.0	Multimorbidity_1	['General_Health', 'Health_vs_Peers']	{'General_Health', 'Health_vs_Peers'}
Depression-WHR_Obesity (syn)	Hearing	0.0	1.8659987347529147e-05	0.0	Multimorbidity_1	['Depression', 'WHR_Obesity']	{'WHR_Obesity', 'Depression'}
General_Health-Alcohol_Use (syn)	Hearing	0.0	0.004316693082440075	0.0	Multimorbidity_1	['General_Health', 'Alcohol_Use']	{'General_Health', 'Alcohol_Use'}
Depression-WHR_Obesity (syn)	General_Health	0.0	0.08821469059316389	0.0	Multimorbidity_1	['Depression', 'WHR_Obesity']	{'WHR_Obesity', 'Depression'}
Depression-WHR_Obesity (syn)	Health_vs_Peers	0.0	0.022931175814049718	0.0	Multimorbidity_1	['Depression', 'WHR_Obesity']	{'WHR_Obesity', 'Depression'}
Depression-WHR_Obesity (syn)	Alcohol_Use	0.0	0.0025162932190152484	0.0	Multimorbidity_1	['Depression', 'WHR_Obesity']	{'WHR_Obesity', 'Depression'}
Depression-functionality_state (syn)	Hearing	0.0	0.01958616722689465	0.0	Multimorbidity_1	['Depression', 'functionality_state']	{'functionality_state', 'Depression'}
Depression-functionality_state (syn)	BMI	0.0	0.0383077223004204	0.0	Multimorbidity_1	['Depression', 'functionality_state']	{'functionality_state', 'Depression'}
Depression-functionality_state (syn)	Alcohol_Use	0.0	0.06183431690881964	0.0	Multimorbidity_1	['Depression', 'functionality_state']	{'functionality_state', 'Depression'}
Depression-functionality_state (syn)	MAP_NormalElevated_vs_H	0.0	0.00037682562351728464	0.0	Multimorbidity_1	['Depression', 'functionality_state']	{'functionality_state', 'Depression'}
Depression-grip_category (syn)	MAP_NormalElevated_vs_H	0.0	0.003034401221070538	0.0	Multimorbidity_1	['Depression', 'grip_category']	{'grip_category', 'Depression'}
General_Health-Alcohol_Use (syn)	Anxiety	0.0	0.05687249288529401	0.0	Multimorbidity_1	['General_Health', 'Alcohol_Use']	{'General_Health', 'Alcohol_Use'}
General_Health-Alcohol_Use (syn)	Depression	0.0	0.08671631363473932	0.0	Multimorbidity_1	['General_Health', 'Alcohol_Use']	{'General_Health', 'Alcohol_Use'}
General_Health-Alcohol_Use (syn)	Health_vs_Peers	0.0	0.15775908515503276	0.0	Multimorbidity_1	['General_Health', 'Alcohol_Use']	{'General_Health', 'Alcohol_Use'}
General_Health-Health_vs_Peers (syn)	WHR_Obesity	0.0	0.000141597028513195	0.0	Multimorbidity_1	['General_Health', 'Health_vs_Peers']	{'General_Health', 'Health_vs_Peers'}
General_Health-Alcohol_Use (syn)	WHR_Obesity	0.0	0.0011971520901353707	0.0	Multimorbidity_1	['General_Health', 'Alcohol_Use']	{'General_Health', 'Alcohol_Use'}
General_Health-BMI (syn)	Anxiety	0.0	0.055450054946004156	0.0	Multimorbidity_1	['General_Health', 'BMI']	{'General_Health', 'BMI'}
General_Health-BMI (syn)	Depression	0.0	0.08671631363473929	0.0	Multimorbidity_1	['General_Health', 'BMI']	{'General_Health', 'BMI'}
General_Health-BMI (syn)	Sleep	0.0	0.03370174385740439	0.0	Multimorbidity_1	['General_Health', 'BMI']	{'General_Health', 'BMI'}
General_Health-BMI (syn)	MMSE_Spell	0.0	0.00968592313828636	0.0	Multimorbidity_1	['General_Health', 'BMI']	{'General_Health', 'BMI'}
General_Health-BMI (syn)	Memory_Problems	0.0	0.013125708506787898	0.0	Multimorbidity_1	['General_Health', 'BMI']	{'General_Health', 'BMI'}
General_Health-BMI (syn)	Memory_Complaints	0.0	0.013125708506787898	0.0	Multimorbidity_1	['General_Health', 'BMI']	{'General_Health', 'BMI'}
General_Health-BMI (syn)	WHR_Obesity	0.0	0.034873574377434435	0.0	Multimorbidity_1	['General_Health', 'BMI']	{'General_Health', 'BMI'}
General_Health-Health_vs_Peers (syn)	Sleep	0.0	0.03355061318859061	0.0	Multimorbidity_1	['General_Health', 'Health_vs_Peers']	{'General_Health', 'Health_vs_Peers'}
General_Health-Health_vs_Peers (syn)	Alcohol_Use	0.0	0.017721717738794253	0.0	Multimorbidity_1	['General_Health', 'Health_vs_Peers']	{'General_Health', 'Health_vs_Peers'}
BMI-Memory_Problems (syn)	Memory_Complaints	0.0	0.9520634768754385	0.0	Multimorbidity_1	['BMI', 'Memory_Problems']	{'Memory_Problems', 'BMI'}
BMI-Memory_Problems (syn)	Alcohol_Use	0.0	0.006233313537508582	0.0	Multimorbidity_1	['BMI', 'Memory_Problems']	{'Memory_Problems', 'BMI'}
BMI-Memory_Problems (syn)	Health_vs_Peers	0.0	0.0234142813829128	0.0	Multimorbidity_1	['BMI', 'Memory_Problems']	{'Memory_Problems', 'BMI'}
Anxiety-BMI (syn)	MAP_NormalElevated_vs_H	0.0	0.0002737666676044187	0.0	Multimorbidity_1	['Anxiety', 'BMI']	{'BMI', 'Anxiety'}
Alcohol_Use-functionality_state (syn)	Hearing	0.0	0.017729744298385516	0.0	Multimorbidity_1	['Alcohol_Use', 'functionality_state']	{'Alcohol_Use', 'functionality_state'}
Alcohol_Use-functionality_state (syn)	General_Health	0.0	0.12149961957271362	0.0	Multimorbidity_1	['Alcohol_Use', 'functionality_state']	{'Alcohol_Use', 'functionality_state'}
Alcohol_Use-functionality_state (syn)	Memory_Problems	0.0	0.007037866525598121	0.0	Multimorbidity_1	['Alcohol_Use', 'functionality_state']	{'Alcohol_Use', 'functionality_state'}
Alcohol_Use-functionality_state (syn)	Memory_Complaints	0.0	0.007037866525598121	0.0	Multimorbidity_1	['Alcohol_Use', 'functionality_state']	{'Alcohol_Use', 'functionality_state'}
Alcohol_Use-functionality_state (syn)	MAP_NormalElevated_vs_H	0.0	0.0037402910893021115	0.0	Multimorbidity_1	['Alcohol_Use', 'functionality_state']	{'Alcohol_Use', 'functionality_state'}
Alcohol_Use-grip_category (syn)	Memory_Problems	0.0	0.001048440395458267	0.0	Multimorbidity_1	['Alcohol_Use', 'grip_category']	{'Alcohol_Use', 'grip_category'}
Alcohol_Use-grip_category (syn)	Memory_Complaints	0.0	0.001048440395458109	0.0	Multimorbidity_1	['Alcohol_Use', 'grip_category']	{'Alcohol_Use', 'grip_category'}
Anxiety-Alcohol_Use (syn)	WHR_Obesity	0.0	3.085600051178926e-05	0.0	Multimorbidity_1	['Anxiety', 'Alcohol_Use']	{'Alcohol_Use', 'Anxiety'}
Anxiety-BMI (syn)	MMSE_Spell	0.0	0.0018265836648453466	0.0	Multimorbidity_1	['Anxiety', 'BMI']	{'BMI', 'Anxiety'}
Anxiety-BMI (syn)	WHR_Obesity	0.0	0.03342975610730299	0.0	Multimorbidity_1	['Anxiety', 'BMI']	{'BMI', 'Anxiety'}
Anxiety-Depression (syn)	MMSE_Spell	0.0	0.005733978139887049	0.0	Multimorbidity_1	['Anxiety', 'Depression']	{'Depression', 'Anxiety'}
Alcohol_Use-functionality_state (syn)	Depression	0.0	0.03216676528089229	0.0	Multimorbidity_1	['Alcohol_Use', 'functionality_state']	{'Alcohol_Use', 'functionality_state'}
Anxiety-Depression (syn)	Physical_Activity	0.0	0.03377846611523418	0.0	Multimorbidity_1	['Anxiety', 'Depression']	{'Depression', 'Anxiety'}
Anxiety-Depression (syn)	WHR_Obesity	0.0	0.0001516866635385586	0.0	Multimorbidity_1	['Anxiety', 'Depression']	{'Depression', 'Anxiety'}
Anxiety-General_Health (syn)	MMSE_Spell	0.0	0.00889644796708719	0.0	Multimorbidity_1	['Anxiety', 'General_Health']	{'General_Health', 'Anxiety'}
Anxiety-General_Health (syn)	Health_vs_Peers	0.0	0.15763390800243302	0.0	Multimorbidity_1	['Anxiety', 'General_Health']	{'General_Health', 'Anxiety'}
Anxiety-General_Health (syn)	Physical_Activity	0.0	0.07813214269329116	0.0	Multimorbidity_1	['Anxiety', 'General_Health']	{'General_Health', 'Anxiety'}
Anxiety-General_Health (syn)	BMI	0.0	0.020457563567753044	0.0	Multimorbidity_1	['Anxiety', 'General_Health']	{'General_Health', 'Anxiety'}
Anxiety-General_Health (syn)	Alcohol_Use	0.0	0.019335096255012226	0.0	Multimorbidity_1	['Anxiety', 'General_Health']	{'General_Health', 'Anxiety'}
Anxiety-General_Health (syn)	functionality_state	0.0	0.12099675521047454	0.0	Multimorbidity_1	['Anxiety', 'General_Health']	{'General_Health', 'Anxiety'}
Anxiety-Health_vs_Peers (syn)	WHR_Obesity	0.0	0.00016327638310765642	0.0	Multimorbidity_1	['Anxiety', 'Health_vs_Peers']	{'Health_vs_Peers', 'Anxiety'}
Anxiety-Health_vs_Peers (syn)	MAP_NormalElevated_vs_H	0.0	0.005473894284749087	0.0	Multimorbidity_1	['Anxiety', 'Health_vs_Peers']	{'Health_vs_Peers', 'Anxiety'}
Alcohol_Use-functionality_state (syn)	Sleep	0.0	0.0253375005703736	0.0	Multimorbidity_1	['Alcohol_Use', 'functionality_state']	{'Alcohol_Use', 'functionality_state'}
Alcohol_Use-functionality_state (syn)	Anxiety	0.0	0.013506576397041486	0.0	Multimorbidity_1	['Alcohol_Use', 'functionality_state']	{'Alcohol_Use', 'functionality_state'}
Anxiety-Hearing (syn)	WHR_Obesity	0.0	0.0004810260146392249	0.0	Multimorbidity_1	['Anxiety', 'Hearing']	{'Hearing', 'Anxiety'}
Alcohol_Use-Memory_Problems (syn)	Sleep	0.0	0.00533990229413723	0.0	Multimorbidity_1	['Alcohol_Use', 'Memory_Problems']	{'Memory_Problems', 'Alcohol_Use'}
Alcohol_Use-MAP_NormalElevated_vs_H (syn)	Memory_Problems	0.0	0.00010103322195362903	0.0	Multimorbidity_1	['Alcohol_Use', 'MAP_NormalElevated_vs_H']	{'Alcohol_Use', 'MAP_NormalElevated_vs_H'}
Alcohol_Use-MAP_NormalElevated_vs_H (syn)	Memory_Complaints	0.0	0.00010103322195351543	0.0	Multimorbidity_1	['Alcohol_Use', 'MAP_NormalElevated_vs_H']	{'Alcohol_Use', 'MAP_NormalElevated_vs_H'}
Alcohol_Use-MAP_NormalElevated_vs_H (syn)	functionality_state	0.0	0.06175065892505228	0.0	Multimorbidity_1	['Alcohol_Use', 'MAP_NormalElevated_vs_H']	{'Alcohol_Use', 'MAP_NormalElevated_vs_H'}
Alcohol_Use-Memory_Complaints (syn)	Anxiety	0.0	0.012681469633757379	0.0	Multimorbidity_1	['Alcohol_Use', 'Memory_Complaints']	{'Alcohol_Use', 'Memory_Complaints'}
Alcohol_Use-Memory_Complaints (syn)	Sleep	0.0	0.00533990229413723	0.0	Multimorbidity_1	['Alcohol_Use', 'Memory_Complaints']	{'Alcohol_Use', 'Memory_Complaints'}
Alcohol_Use-Memory_Complaints (syn)	BMI	0.0	0.005535518794619594	0.0	Multimorbidity_1	['Alcohol_Use', 'Memory_Complaints']	{'Alcohol_Use', 'Memory_Complaints'}
Alcohol_Use-Memory_Complaints (syn)	Memory_Problems	0.0	0.9529579236793995	0.0	Multimorbidity_1	['Alcohol_Use', 'Memory_Complaints']	{'Alcohol_Use', 'Memory_Complaints'}
Alcohol_Use-Memory_Complaints (syn)	grip_category	0.0	0.01747498457497333	0.0	Multimorbidity_1	['Alcohol_Use', 'Memory_Complaints']	{'Alcohol_Use', 'Memory_Complaints'}
Alcohol_Use-Memory_Complaints (syn)	MAP_NormalElevated_vs_H	0.0	0.0036150183164411955	0.0	Multimorbidity_1	['Alcohol_Use', 'Memory_Complaints']	{'Alcohol_Use', 'Memory_Complaints'}
Alcohol_Use-Memory_Problems (syn)	Anxiety	0.0	0.012681469633757379	0.0	Multimorbidity_1	['Alcohol_Use', 'Memory_Problems']	{'Memory_Problems', 'Alcohol_Use'}
Alcohol_Use-Memory_Problems (syn)	BMI	0.0	0.005535518794619594	0.0	Multimorbidity_1	['Alcohol_Use', 'Memory_Problems']	{'Memory_Problems', 'Alcohol_Use'}
Alcohol_Use-WHR_Obesity (syn)	Memory_Complaints	0.0	0.00012293093452627363	0.0	Multimorbidity_1	['Alcohol_Use', 'WHR_Obesity']	{'WHR_Obesity', 'Alcohol_Use'}
Alcohol_Use-Memory_Problems (syn)	Memory_Complaints	0.0	0.9529579236793995	0.0	Multimorbidity_1	['Alcohol_Use', 'Memory_Problems']	{'Memory_Problems', 'Alcohol_Use'}
Alcohol_Use-Memory_Problems (syn)	grip_category	0.0	0.01747498457497333	0.0	Multimorbidity_1	['Alcohol_Use', 'Memory_Problems']	{'Memory_Problems', 'Alcohol_Use'}
Alcohol_Use-Memory_Problems (syn)	MAP_NormalElevated_vs_H	0.0	0.0036150183164411955	0.0	Multimorbidity_1	['Alcohol_Use', 'Memory_Problems']	{'Memory_Problems', 'Alcohol_Use'}
Alcohol_Use-WHR_Obesity (syn)	Anxiety	0.0	3.262417501039519e-05	0.0	Multimorbidity_1	['Alcohol_Use', 'WHR_Obesity']	{'WHR_Obesity', 'Alcohol_Use'}
Alcohol_Use-WHR_Obesity (syn)	Depression	0.0	0.002293983272847064	0.0	Multimorbidity_1	['Alcohol_Use', 'WHR_Obesity']	{'WHR_Obesity', 'Alcohol_Use'}
Alcohol_Use-WHR_Obesity (syn)	MMSE_Spell	0.0	0.028921473530251162	0.0	Multimorbidity_1	['Alcohol_Use', 'WHR_Obesity']	{'WHR_Obesity', 'Alcohol_Use'}
Alcohol_Use-WHR_Obesity (syn)	Hearing	0.0	0.004243738703315043	0.0	Multimorbidity_1	['Alcohol_Use', 'WHR_Obesity']	{'WHR_Obesity', 'Alcohol_Use'}
Alcohol_Use-WHR_Obesity (syn)	General_Health	0.0	0.019258466566661057	0.0	Multimorbidity_1	['Alcohol_Use', 'WHR_Obesity']	{'WHR_Obesity', 'Alcohol_Use'}
Alcohol_Use-WHR_Obesity (syn)	Health_vs_Peers	0.0	0.009067632073733749	0.0	Multimorbidity_1	['Alcohol_Use', 'WHR_Obesity']	{'WHR_Obesity', 'Alcohol_Use'}
Alcohol_Use-WHR_Obesity (syn)	Memory_Problems	0.0	0.00012293093452629344	0.0	Multimorbidity_1	['Alcohol_Use', 'WHR_Obesity']	{'WHR_Obesity', 'Alcohol_Use'}
Anxiety-Hearing (syn)	MMSE_Spell	0.0	0.006557906476965266	0.0	Multimorbidity_1	['Anxiety', 'Hearing']	{'Hearing', 'Anxiety'}
Anxiety-Hearing (syn)	MAP_NormalElevated_vs_H	0.0	0.00027376666760441874	0.0	Multimorbidity_1	['Anxiety', 'Hearing']	{'Hearing', 'Anxiety'}
BMI-Memory_Problems (syn)	MMSE_Spell	0.0	0.011705340325876981	0.0	Multimorbidity_1	['BMI', 'Memory_Problems']	{'Memory_Problems', 'BMI'}
Anxiety-grip_category (syn)	WHR_Obesity	0.0	0.0026717031489463124	0.0	Multimorbidity_1	['Anxiety', 'grip_category']	{'grip_category', 'Anxiety'}
Anxiety-WHR_Obesity (syn)	General_Health	0.0	0.057488651477312615	0.0	Multimorbidity_1	['Anxiety', 'WHR_Obesity']	{'WHR_Obesity', 'Anxiety'}
Anxiety-WHR_Obesity (syn)	Health_vs_Peers	0.0	0.007543754111776536	0.0	Multimorbidity_1	['Anxiety', 'WHR_Obesity']	{'WHR_Obesity', 'Anxiety'}
Anxiety-WHR_Obesity (syn)	Alcohol_Use	0.0	0.00015129990438411353	0.0	Multimorbidity_1	['Anxiety', 'WHR_Obesity']	{'WHR_Obesity', 'Anxiety'}
Anxiety-functionality_state (syn)	Hearing	0.0	0.017571569647899063	0.0	Multimorbidity_1	['Anxiety', 'functionality_state']	{'functionality_state', 'Anxiety'}
Anxiety-functionality_state (syn)	Physical_Activity	0.0	0.2749527518873663	0.0	Multimorbidity_1	['Anxiety', 'functionality_state']	{'functionality_state', 'Anxiety'}
Anxiety-functionality_state (syn)	BMI	0.0	0.03841090993774901	0.0	Multimorbidity_1	['Anxiety', 'functionality_state']	{'functionality_state', 'Anxiety'}
Anxiety-functionality_state (syn)	Alcohol_Use	0.0	0.06332450308473882	0.0	Multimorbidity_1	['Anxiety', 'functionality_state']	{'functionality_state', 'Anxiety'}
Anxiety-functionality_state (syn)	grip_category	0.0	0.05475695373134151	0.0	Multimorbidity_1	['Anxiety', 'functionality_state']	{'functionality_state', 'Anxiety'}
Anxiety-grip_category (syn)	MMSE_Spell	0.0	0.009612312543383043	0.0	Multimorbidity_1	['Anxiety', 'grip_category']	{'grip_category', 'Anxiety'}
Anxiety-grip_category (syn)	Alcohol_Use	0.0	0.019147777881072803	0.0	Multimorbidity_1	['Anxiety', 'grip_category']	{'grip_category', 'Anxiety'}
BMI-Alcohol_Use (syn)	MMSE_Spell	0.0	0.030775112168201852	0.0	Multimorbidity_1	['BMI', 'Alcohol_Use']	{'Alcohol_Use', 'BMI'}
Anxiety-WHR_Obesity (syn)	MMSE_Spell	0.0	0.00014563863254130925	0.0	Multimorbidity_1	['Anxiety', 'WHR_Obesity']	{'WHR_Obesity', 'Anxiety'}
BMI-Alcohol_Use (syn)	Memory_Problems	0.0	0.0006942133932515993	0.0	Multimorbidity_1	['BMI', 'Alcohol_Use']	{'Alcohol_Use', 'BMI'}
BMI-Alcohol_Use (syn)	Memory_Complaints	0.0	0.0006942133932515993	0.0	Multimorbidity_1	['BMI', 'Alcohol_Use']	{'Alcohol_Use', 'BMI'}
BMI-MAP_NormalElevated_vs_H (syn)	Pain	0.0	0.037275930251892554	0.0	Multimorbidity_1	['BMI', 'MAP_NormalElevated_vs_H']	{'BMI', 'MAP_NormalElevated_vs_H'}
BMI-Memory_Complaints (syn)	Sleep	0.0	0.003497047492049594	0.0	Multimorbidity_1	['BMI', 'Memory_Complaints']	{'Memory_Complaints', 'BMI'}
BMI-Memory_Complaints (syn)	MMSE_Spell	0.0	0.011705340325876981	0.0	Multimorbidity_1	['BMI', 'Memory_Complaints']	{'Memory_Complaints', 'BMI'}
BMI-Memory_Complaints (syn)	Health_vs_Peers	0.0	0.0234142813829128	0.0	Multimorbidity_1	['BMI', 'Memory_Complaints']	{'Memory_Complaints', 'BMI'}
BMI-Memory_Complaints (syn)	Alcohol_Use	0.0	0.006233313537508582	0.0	Multimorbidity_1	['BMI', 'Memory_Complaints']	{'Memory_Complaints', 'BMI'}
BMI-Memory_Complaints (syn)	Memory_Problems	0.0	0.9520634768754385	0.0	Multimorbidity_1	['BMI', 'Memory_Complaints']	{'Memory_Complaints', 'BMI'}
BMI-Memory_Complaints (syn)	WHR_Obesity	0.0	0.03332733063518606	0.0	Multimorbidity_1	['BMI', 'Memory_Complaints']	{'Memory_Complaints', 'BMI'}
BMI-Memory_Problems (syn)	Sleep	0.0	0.003497047492049594	0.0	Multimorbidity_1	['BMI', 'Memory_Problems']	{'Memory_Problems', 'BMI'}
Anxiety-WHR_Obesity (syn)	Hearing	0.0	0.0008223532144412684	0.0	Multimorbidity_1	['Anxiety', 'WHR_Obesity']	{'WHR_Obesity', 'Anxiety'}
Anxiety-WHR_Obesity (syn)	Depression	0.0	0.11589053862172558	0.0	Multimorbidity_1	['Anxiety', 'WHR_Obesity']	{'WHR_Obesity', 'Anxiety'}
Anxiety-MAP_NormalElevated_vs_H (syn)	Depression	0.0	0.11625486495409063	0.0	Multimorbidity_1	['Anxiety', 'MAP_NormalElevated_vs_H']	{'Anxiety', 'MAP_NormalElevated_vs_H'}
Anxiety-Pain (syn)	MMSE_Spell	0.0	0.012015637997230369	0.0	Multimorbidity_1	['Anxiety', 'Pain']	{'Pain', 'Anxiety'}
Anxiety-MAP_NormalElevated_vs_H (syn)	Pain	0.0	0.03765121812209882	0.0	Multimorbidity_1	['Anxiety', 'MAP_NormalElevated_vs_H']	{'Anxiety', 'MAP_NormalElevated_vs_H'}
Anxiety-MAP_NormalElevated_vs_H (syn)	Hearing	0.0	0.0014899198214110454	0.0	Multimorbidity_1	['Anxiety', 'MAP_NormalElevated_vs_H']	{'Anxiety', 'MAP_NormalElevated_vs_H'}
Anxiety-MAP_NormalElevated_vs_H (syn)	WHR_Obesity	0.0	0.0013875560178916216	0.0	Multimorbidity_1	['Anxiety', 'MAP_NormalElevated_vs_H']	{'Anxiety', 'MAP_NormalElevated_vs_H'}
Anxiety-MMSE_Spell (syn)	WHR_Obesity	0.0	0.00012285000974098282	0.0	Multimorbidity_1	['Anxiety', 'MMSE_Spell']	{'MMSE_Spell', 'Anxiety'}
Anxiety-Memory_Complaints (syn)	MMSE_Spell	0.0	0.011106463249916732	0.0	Multimorbidity_1	['Anxiety', 'Memory_Complaints']	{'Memory_Complaints', 'Anxiety'}
Anxiety-Memory_Complaints (syn)	Hearing	0.0	0.01884972322578534	0.0	Multimorbidity_1	['Anxiety', 'Memory_Complaints']	{'Memory_Complaints', 'Anxiety'}
Anxiety-Memory_Complaints (syn)	MAP_NormalElevated_vs_H	0.0	0.00027376666760441874	0.0	Multimorbidity_1	['Anxiety', 'Memory_Complaints']	{'Memory_Complaints', 'Anxiety'}
Anxiety-Memory_Problems (syn)	MMSE_Spell	0.0	0.011106463249916732	0.0	Multimorbidity_1	['Anxiety', 'Memory_Problems']	{'Memory_Problems', 'Anxiety'}
Anxiety-Memory_Problems (syn)	Hearing	0.0	0.01884972322578534	0.0	Multimorbidity_1	['Anxiety', 'Memory_Problems']	{'Memory_Problems', 'Anxiety'}
Anxiety-Memory_Problems (syn)	MAP_NormalElevated_vs_H	0.0	0.00027376666760441874	0.0	Multimorbidity_1	['Anxiety', 'Memory_Problems']	{'Memory_Problems', 'Anxiety'}
Anxiety-Pain (syn)	Health_vs_Peers	0.0	0.05177393340947764	0.0	Multimorbidity_1	['Anxiety', 'Pain']	{'Pain', 'Anxiety'}
Anxiety-Sleep (syn)	WHR_Obesity	0.0	0.0006681439052213992	0.0	Multimorbidity_1	['Anxiety', 'Sleep']	{'Sleep', 'Anxiety'}
Anxiety-Pain (syn)	BMI	0.0	0.03760297564335044	0.0	Multimorbidity_1	['Anxiety', 'Pain']	{'Pain', 'Anxiety'}
Anxiety-Pain (syn)	Alcohol_Use	0.0	0.019990762786698996	0.0	Multimorbidity_1	['Anxiety', 'Pain']	{'Pain', 'Anxiety'}
Anxiety-Pain (syn)	grip_category	0.0	0.010972763135554783	0.0	Multimorbidity_1	['Anxiety', 'Pain']	{'Pain', 'Anxiety'}
Anxiety-Pain (syn)	WHR_Obesity	0.0	0.004074275490575543	0.0	Multimorbidity_1	['Anxiety', 'Pain']	{'Pain', 'Anxiety'}
Anxiety-Pain (syn)	MAP_NormalElevated_vs_H	0.0	0.0005929264919299017	0.0	Multimorbidity_1	['Anxiety', 'Pain']	{'Pain', 'Anxiety'}
Anxiety-Physical_Activity (syn)	Alcohol_Use	0.0	0.05447742939955999	0.0	Multimorbidity_1	['Anxiety', 'Physical_Activity']	{'Physical_Activity', 'Anxiety'}
Anxiety-Physical_Activity (syn)	WHR_Obesity	0.0	0.0015098560000092085	0.0	Multimorbidity_1	['Anxiety', 'Physical_Activity']	{'Physical_Activity', 'Anxiety'}
Anxiety-Sleep (syn)	MMSE_Spell	0.0	0.008483442039879715	0.0	Multimorbidity_1	['Anxiety', 'Sleep']	{'Sleep', 'Anxiety'}
Anxiety-Sleep (syn)	Memory_Problems	0.0	0.01130949076795615	0.0	Multimorbidity_1	['Anxiety', 'Sleep']	{'Sleep', 'Anxiety'}
Anxiety-Sleep (syn)	Memory_Complaints	0.0	0.01130949076795603	0.0	Multimorbidity_1	['Anxiety', 'Sleep']	{'Sleep', 'Anxiety'}
General_Health-grip_category (syn)	MAP_NormalElevated_vs_H	0.0	0.003133041626714911	0.0	Multimorbidity_1	['General_Health', 'grip_category']	{'General_Health', 'grip_category'}
Health_vs_Peers-Alcohol_Use (syn)	Hearing	0.0	0.0042892934883788465	0.0	Multimorbidity_1	['Health_vs_Peers', 'Alcohol_Use']	{'Alcohol_Use', 'Health_vs_Peers'}
Health_vs_Peers-Alcohol_Use (syn)	WHR_Obesity	0.0	0.0009519239874970634	0.0	Multimorbidity_1	['Health_vs_Peers', 'Alcohol_Use']	{'Alcohol_Use', 'Health_vs_Peers'}
Memory_Problems-Memory_Complaints (syn)	Health_vs_Peers	0.0	0.0016004740771576101	0.0	Multimorbidity_1	['Memory_Problems', 'Memory_Complaints']	{'Memory_Problems', 'Memory_Complaints'}
Memory_Problems-MAP_NormalElevated_vs_H (syn)	Hearing	0.0	0.019261369555109306	0.0	Multimorbidity_1	['Memory_Problems', 'MAP_NormalElevated_vs_H']	{'Memory_Problems', 'MAP_NormalElevated_vs_H'}
Memory_Problems-MAP_NormalElevated_vs_H (syn)	Alcohol_Use	0.0	0.0038804099168147275	0.0	Multimorbidity_1	['Memory_Problems', 'MAP_NormalElevated_vs_H']	{'Memory_Problems', 'MAP_NormalElevated_vs_H'}
Memory_Problems-MAP_NormalElevated_vs_H (syn)	Memory_Complaints	0.0	0.9515610747508846	0.0	Multimorbidity_1	['Memory_Problems', 'MAP_NormalElevated_vs_H']	{'Memory_Problems', 'MAP_NormalElevated_vs_H'}
Memory_Problems-Memory_Complaints (syn)	Anxiety	0.0	0.010491176787509554	0.0	Multimorbidity_1	['Memory_Problems', 'Memory_Complaints']	{'Memory_Problems', 'Memory_Complaints'}
Memory_Problems-Memory_Complaints (syn)	Depression	0.0	0.007470068378853069	0.0	Multimorbidity_1	['Memory_Problems', 'Memory_Complaints']	{'Memory_Problems', 'Memory_Complaints'}
Memory_Problems-Memory_Complaints (syn)	Sleep	0.0	0.0026261964965198707	0.0	Multimorbidity_1	['Memory_Problems', 'Memory_Complaints']	{'Memory_Problems', 'Memory_Complaints'}
Memory_Problems-Memory_Complaints (syn)	MMSE_Spell	0.0	0.009562068964799894	0.0	Multimorbidity_1	['Memory_Problems', 'Memory_Complaints']	{'Memory_Problems', 'Memory_Complaints'}
Memory_Problems-Memory_Complaints (syn)	Pain	0.0	0.005172551711796804	0.0	Multimorbidity_1	['Memory_Problems', 'Memory_Complaints']	{'Memory_Problems', 'Memory_Complaints'}
Memory_Problems-Memory_Complaints (syn)	Hearing	0.0	0.01884972322578534	0.0	Multimorbidity_1	['Memory_Problems', 'Memory_Complaints']	{'Memory_Problems', 'Memory_Complaints'}
Memory_Problems-Memory_Complaints (syn)	General_Health	0.0	0.012646852216007391	0.0	Multimorbidity_1	['Memory_Problems', 'Memory_Complaints']	{'Memory_Problems', 'Memory_Complaints'}
Memory_Problems-Memory_Complaints (syn)	Physical_Activity	0.0	0.003062862961564027	0.0	Multimorbidity_1	['Memory_Problems', 'Memory_Complaints']	{'Memory_Problems', 'Memory_Complaints'}
Memory_Problems-MAP_NormalElevated_vs_H (syn)	Depression	0.0	0.007812508549862214	0.0	Multimorbidity_1	['Memory_Problems', 'MAP_NormalElevated_vs_H']	{'Memory_Problems', 'MAP_NormalElevated_vs_H'}
Memory_Problems-Memory_Complaints (syn)	grip_category	0.0	0.001043501007755781	0.0	Multimorbidity_1	['Memory_Problems', 'Memory_Complaints']	{'Memory_Problems', 'Memory_Complaints'}
Memory_Problems-Memory_Complaints (syn)	MAP_NormalElevated_vs_H	0.0	0.00015579643962540553	0.0	Multimorbidity_1	['Memory_Problems', 'Memory_Complaints']	{'Memory_Problems', 'Memory_Complaints'}
Memory_Problems-Memory_Complaints (syn)	functionality_state	0.0	0.005394785750410002	0.0	Multimorbidity_1	['Memory_Problems', 'Memory_Complaints']	{'Memory_Problems', 'Memory_Complaints'}
Memory_Problems-WHR_Obesity (syn)	MMSE_Spell	0.0	0.00984766109339477	0.0	Multimorbidity_1	['Memory_Problems', 'WHR_Obesity']	{'Memory_Problems', 'WHR_Obesity'}
Memory_Problems-WHR_Obesity (syn)	Hearing	0.0	0.018849723225785354	0.0	Multimorbidity_1	['Memory_Problems', 'WHR_Obesity']	{'Memory_Problems', 'WHR_Obesity'}
Memory_Problems-WHR_Obesity (syn)	General_Health	0.0	0.01444023280633489	0.0	Multimorbidity_1	['Memory_Problems', 'WHR_Obesity']	{'Memory_Problems', 'WHR_Obesity'}
Memory_Problems-WHR_Obesity (syn)	Health_vs_Peers	0.0	0.002828846209377312	0.0	Multimorbidity_1	['Memory_Problems', 'WHR_Obesity']	{'Memory_Problems', 'WHR_Obesity'}
Memory_Problems-WHR_Obesity (syn)	BMI	0.0	0.03352479114895369	0.0	Multimorbidity_1	['Memory_Problems', 'WHR_Obesity']	{'Memory_Problems', 'WHR_Obesity'}
Memory_Problems-WHR_Obesity (syn)	Alcohol_Use	0.0	0.0001647666318666607	0.0	Multimorbidity_1	['Memory_Problems', 'WHR_Obesity']	{'Memory_Problems', 'WHR_Obesity'}
Memory_Problems-WHR_Obesity (syn)	functionality_state	0.0	0.005476940857375494	0.0	Multimorbidity_1	['Memory_Problems', 'WHR_Obesity']	{'Memory_Problems', 'WHR_Obesity'}
Memory_Problems-MAP_NormalElevated_vs_H (syn)	Sleep	0.0	0.002626196496519871	0.0	Multimorbidity_1	['Memory_Problems', 'MAP_NormalElevated_vs_H']	{'Memory_Problems', 'MAP_NormalElevated_vs_H'}
Memory_Complaints-grip_category (syn)	MAP_NormalElevated_vs_H	0.0	0.002939418672161594	0.0	Multimorbidity_1	['Memory_Complaints', 'grip_category']	{'grip_category', 'Memory_Complaints'}
Memory_Problems-functionality_state (syn)	Alcohol_Use	0.0	0.06319315604378245	0.0	Multimorbidity_1	['Memory_Problems', 'functionality_state']	{'Memory_Problems', 'functionality_state'}
Memory_Complaints-MAP_NormalElevated_vs_H (syn)	Memory_Problems	0.0	0.9515610747508846	0.0	Multimorbidity_1	['Memory_Complaints', 'MAP_NormalElevated_vs_H']	{'Memory_Complaints', 'MAP_NormalElevated_vs_H'}
MMSE_Spell-WHR_Obesity (syn)	BMI	0.0	0.03528375954224481	0.0	Multimorbidity_1	['MMSE_Spell', 'WHR_Obesity']	{'WHR_Obesity', 'MMSE_Spell'}
MMSE_Spell-WHR_Obesity (syn)	Alcohol_Use	0.0	0.028701444720991925	0.0	Multimorbidity_1	['MMSE_Spell', 'WHR_Obesity']	{'WHR_Obesity', 'MMSE_Spell'}
MMSE_Spell-functionality_state (syn)	Anxiety	0.0	0.013761179116498871	0.0	Multimorbidity_1	['MMSE_Spell', 'functionality_state']	{'MMSE_Spell', 'functionality_state'}
MMSE_Spell-grip_category (syn)	BMI	0.0	0.013460224726270854	0.0	Multimorbidity_1	['MMSE_Spell', 'grip_category']	{'MMSE_Spell', 'grip_category'}
MMSE_Spell-grip_category (syn)	WHR_Obesity	0.0	0.002701231609930617	0.0	Multimorbidity_1	['MMSE_Spell', 'grip_category']	{'MMSE_Spell', 'grip_category'}
MMSE_Spell-grip_category (syn)	MAP_NormalElevated_vs_H	0.0	0.002939418672161594	0.0	Multimorbidity_1	['MMSE_Spell', 'grip_category']	{'MMSE_Spell', 'grip_category'}
Memory_Complaints-MAP_NormalElevated_vs_H (syn)	Depression	0.0	0.007812508549862214	0.0	Multimorbidity_1	['Memory_Complaints', 'MAP_NormalElevated_vs_H']	{'Memory_Complaints', 'MAP_NormalElevated_vs_H'}
Memory_Complaints-MAP_NormalElevated_vs_H (syn)	Sleep	0.0	0.002626196496519871	0.0	Multimorbidity_1	['Memory_Complaints', 'MAP_NormalElevated_vs_H']	{'Memory_Complaints', 'MAP_NormalElevated_vs_H'}
Memory_Complaints-MAP_NormalElevated_vs_H (syn)	Hearing	0.0	0.019261369555109306	0.0	Multimorbidity_1	['Memory_Complaints', 'MAP_NormalElevated_vs_H']	{'Memory_Complaints', 'MAP_NormalElevated_vs_H'}
Memory_Complaints-MAP_NormalElevated_vs_H (syn)	Alcohol_Use	0.0	0.0038804099168147275	0.0	Multimorbidity_1	['Memory_Complaints', 'MAP_NormalElevated_vs_H']	{'Memory_Complaints', 'MAP_NormalElevated_vs_H'}
Memory_Complaints-WHR_Obesity (syn)	MMSE_Spell	0.0	0.00984766109339477	0.0	Multimorbidity_1	['Memory_Complaints', 'WHR_Obesity']	{'WHR_Obesity', 'Memory_Complaints'}
Memory_Complaints-grip_category (syn)	WHR_Obesity	0.0	0.0024526610053116123	0.0	Multimorbidity_1	['Memory_Complaints', 'grip_category']	{'grip_category', 'Memory_Complaints'}
Memory_Complaints-WHR_Obesity (syn)	Hearing	0.0	0.018849723225785354	0.0	Multimorbidity_1	['Memory_Complaints', 'WHR_Obesity']	{'WHR_Obesity', 'Memory_Complaints'}
Memory_Complaints-WHR_Obesity (syn)	General_Health	0.0	0.01444023280633489	0.0	Multimorbidity_1	['Memory_Complaints', 'WHR_Obesity']	{'WHR_Obesity', 'Memory_Complaints'}
Memory_Complaints-WHR_Obesity (syn)	Health_vs_Peers	0.0	0.002828846209377312	0.0	Multimorbidity_1	['Memory_Complaints', 'WHR_Obesity']	{'WHR_Obesity', 'Memory_Complaints'}
Memory_Complaints-WHR_Obesity (syn)	BMI	0.0	0.03352479114895369	0.0	Multimorbidity_1	['Memory_Complaints', 'WHR_Obesity']	{'WHR_Obesity', 'Memory_Complaints'}
Memory_Complaints-WHR_Obesity (syn)	Alcohol_Use	0.0	0.0001647666318666607	0.0	Multimorbidity_1	['Memory_Complaints', 'WHR_Obesity']	{'WHR_Obesity', 'Memory_Complaints'}
Memory_Complaints-WHR_Obesity (syn)	functionality_state	0.0	0.005476940857375494	0.0	Multimorbidity_1	['Memory_Complaints', 'WHR_Obesity']	{'WHR_Obesity', 'Memory_Complaints'}
Memory_Complaints-functionality_state (syn)	Physical_Activity	0.0	0.2749527518873662	0.0	Multimorbidity_1	['Memory_Complaints', 'functionality_state']	{'functionality_state', 'Memory_Complaints'}
Memory_Complaints-functionality_state (syn)	Alcohol_Use	0.0	0.06319315604378245	0.0	Multimorbidity_1	['Memory_Complaints', 'functionality_state']	{'functionality_state', 'Memory_Complaints'}
Memory_Complaints-functionality_state (syn)	grip_category	0.0	0.054561174647007514	0.0	Multimorbidity_1	['Memory_Complaints', 'functionality_state']	{'functionality_state', 'Memory_Complaints'}
Memory_Complaints-grip_category (syn)	Alcohol_Use	0.0	0.019059704593662054	0.0	Multimorbidity_1	['Memory_Complaints', 'grip_category']	{'grip_category', 'Memory_Complaints'}
Memory_Problems-functionality_state (syn)	Physical_Activity	0.0	0.2749527518873662	0.0	Multimorbidity_1	['Memory_Problems', 'functionality_state']	{'Memory_Problems', 'functionality_state'}
Memory_Problems-functionality_state (syn)	grip_category	0.0	0.054561174647007514	0.0	Multimorbidity_1	['Memory_Problems', 'functionality_state']	{'Memory_Problems', 'functionality_state'}
MMSE_Spell-WHR_Obesity (syn)	Health_vs_Peers	0.0	0.0016889508083090634	0.0	Multimorbidity_1	['MMSE_Spell', 'WHR_Obesity']	{'WHR_Obesity', 'MMSE_Spell'}
Pain-Memory_Problems (syn)	MAP_NormalElevated_vs_H	0.0	0.0009652059389655976	0.0	Multimorbidity_1	['Pain', 'Memory_Problems']	{'Memory_Problems', 'Pain'}
Pain-MAP_NormalElevated_vs_H (syn)	Memory_Complaints	0.0	0.004799470732145642	0.0	Multimorbidity_1	['Pain', 'MAP_NormalElevated_vs_H']	{'Pain', 'MAP_NormalElevated_vs_H'}
Pain-Memory_Complaints (syn)	BMI	0.0	0.037948361400241035	0.0	Multimorbidity_1	['Pain', 'Memory_Complaints']	{'Pain', 'Memory_Complaints'}
Pain-Memory_Complaints (syn)	Memory_Problems	0.0	0.9515610747508846	0.0	Multimorbidity_1	['Pain', 'Memory_Complaints']	{'Pain', 'Memory_Complaints'}
Pain-Memory_Complaints (syn)	grip_category	0.0	0.010944053585780475	0.0	Multimorbidity_1	['Pain', 'Memory_Complaints']	{'Pain', 'Memory_Complaints'}
Pain-Memory_Complaints (syn)	WHR_Obesity	0.0	0.0038960084713979756	0.0	Multimorbidity_1	['Pain', 'Memory_Complaints']	{'Pain', 'Memory_Complaints'}
Pain-Memory_Complaints (syn)	MAP_NormalElevated_vs_H	0.0	0.0009652059389655976	0.0	Multimorbidity_1	['Pain', 'Memory_Complaints']	{'Pain', 'Memory_Complaints'}
Pain-Memory_Problems (syn)	BMI	0.0	0.037948361400241035	0.0	Multimorbidity_1	['Pain', 'Memory_Problems']	{'Memory_Problems', 'Pain'}
Pain-Memory_Problems (syn)	Memory_Complaints	0.0	0.9515610747508845	0.0	Multimorbidity_1	['Pain', 'Memory_Problems']	{'Memory_Problems', 'Pain'}
Pain-Memory_Problems (syn)	grip_category	0.0	0.010944053585780475	0.0	Multimorbidity_1	['Pain', 'Memory_Problems']	{'Memory_Problems', 'Pain'}
Pain-Memory_Problems (syn)	WHR_Obesity	0.0	0.0038960084713979756	0.0	Multimorbidity_1	['Pain', 'Memory_Problems']	{'Memory_Problems', 'Pain'}
Pain-Physical_Activity (syn)	Hearing	0.0	0.010724056367527445	0.0	Multimorbidity_1	['Pain', 'Physical_Activity']	{'Physical_Activity', 'Pain'}
Pain-MAP_NormalElevated_vs_H (syn)	BMI	0.0	0.03786317337599583	0.0	Multimorbidity_1	['Pain', 'MAP_NormalElevated_vs_H']	{'Pain', 'MAP_NormalElevated_vs_H'}
Pain-WHR_Obesity (syn)	Anxiety	0.0	0.03805663948847654	0.0	Multimorbidity_1	['Pain', 'WHR_Obesity']	{'WHR_Obesity', 'Pain'}
Pain-WHR_Obesity (syn)	Depression	0.0	0.041130179815751455	0.0	Multimorbidity_1	['Pain', 'WHR_Obesity']	{'WHR_Obesity', 'Pain'}
Pain-WHR_Obesity (syn)	Hearing	0.0	0.007929162251047502	0.0	Multimorbidity_1	['Pain', 'WHR_Obesity']	{'WHR_Obesity', 'Pain'}
Pain-WHR_Obesity (syn)	General_Health	0.0	0.16784547398912364	0.0	Multimorbidity_1	['Pain', 'WHR_Obesity']	{'WHR_Obesity', 'Pain'}
Pain-WHR_Obesity (syn)	Health_vs_Peers	0.0	0.053087732467509224	0.0	Multimorbidity_1	['Pain', 'WHR_Obesity']	{'WHR_Obesity', 'Pain'}
Pain-WHR_Obesity (syn)	Alcohol_Use	0.0	0.018776718489460026	0.0	Multimorbidity_1	['Pain', 'WHR_Obesity']	{'WHR_Obesity', 'Pain'}
Pain-WHR_Obesity (syn)	Memory_Problems	0.0	0.004846998613061323	0.0	Multimorbidity_1	['Pain', 'WHR_Obesity']	{'WHR_Obesity', 'Pain'}
Pain-WHR_Obesity (syn)	Memory_Complaints	0.0	0.004846998613061175	0.0	Multimorbidity_1	['Pain', 'WHR_Obesity']	{'WHR_Obesity', 'Pain'}
Pain-WHR_Obesity (syn)	functionality_state	0.0	0.17110483067823404	0.0	Multimorbidity_1	['Pain', 'WHR_Obesity']	{'WHR_Obesity', 'Pain'}
Pain-functionality_state (syn)	WHR_Obesity	0.0	0.0038684959344624206	0.0	Multimorbidity_1	['Pain', 'functionality_state']	{'Pain', 'functionality_state'}
Pain-MAP_NormalElevated_vs_H (syn)	Memory_Problems	0.0	0.00479947073214579	0.0	Multimorbidity_1	['Pain', 'MAP_NormalElevated_vs_H']	{'Pain', 'MAP_NormalElevated_vs_H'}
Pain-MAP_NormalElevated_vs_H (syn)	General_Health	0.0	0.16623412351773753	0.0	Multimorbidity_1	['Pain', 'MAP_NormalElevated_vs_H']	{'Pain', 'MAP_NormalElevated_vs_H'}
Memory_Problems-grip_category (syn)	Alcohol_Use	0.0	0.019059704593662054	0.0	Multimorbidity_1	['Memory_Problems', 'grip_category']	{'Memory_Problems', 'grip_category'}
Pain-General_Health (syn)	WHR_Obesity	0.0	0.00386849593446242	0.0	Multimorbidity_1	['Pain', 'General_Health']	{'General_Health', 'Pain'}
Memory_Problems-grip_category (syn)	WHR_Obesity	0.0	0.0024526610053116123	0.0	Multimorbidity_1	['Memory_Problems', 'grip_category']	{'Memory_Problems', 'grip_category'}
Memory_Problems-grip_category (syn)	MAP_NormalElevated_vs_H	0.0	0.002939418672161594	0.0	Multimorbidity_1	['Memory_Problems', 'grip_category']	{'Memory_Problems', 'grip_category'}
Pain-Alcohol_Use (syn)	Anxiety	0.0	0.03955254588071129	0.0	Multimorbidity_1	['Pain', 'Alcohol_Use']	{'Alcohol_Use', 'Pain'}
Pain-Alcohol_Use (syn)	Depression	0.0	0.041130179815751455	0.0	Multimorbidity_1	['Pain', 'Alcohol_Use']	{'Alcohol_Use', 'Pain'}
Pain-BMI (syn)	Anxiety	0.0	0.03784098794398799	0.0	Multimorbidity_1	['Pain', 'BMI']	{'Pain', 'BMI'}
Pain-BMI (syn)	Depression	0.0	0.04124488651924341	0.0	Multimorbidity_1	['Pain', 'BMI']	{'Pain', 'BMI'}
Pain-BMI (syn)	Sleep	0.0	0.04421884533801767	0.0	Multimorbidity_1	['Pain', 'BMI']	{'Pain', 'BMI'}
Pain-BMI (syn)	MMSE_Spell	0.0	0.012639904170806454	0.0	Multimorbidity_1	['Pain', 'BMI']	{'Pain', 'BMI'}
Pain-BMI (syn)	MAP_NormalElevated_vs_H	0.0	0.0005706102588906228	0.0	Multimorbidity_1	['Pain', 'BMI']	{'Pain', 'BMI'}
Pain-General_Health (syn)	Hearing	0.0	0.007929162251047502	0.0	Multimorbidity_1	['Pain', 'General_Health']	{'General_Health', 'Pain'}
Pain-Health_vs_Peers (syn)	Sleep	0.0	0.0443454951629409	0.0	Multimorbidity_1	['Pain', 'Health_vs_Peers']	{'Pain', 'Health_vs_Peers'}
Pain-MAP_NormalElevated_vs_H (syn)	Hearing	0.0	0.008012396336650823	0.0	Multimorbidity_1	['Pain', 'MAP_NormalElevated_vs_H']	{'Pain', 'MAP_NormalElevated_vs_H'}
Pain-Health_vs_Peers (syn)	MMSE_Spell	0.0	0.010513157758653493	0.0	Multimorbidity_1	['Pain', 'Health_vs_Peers']	{'Pain', 'Health_vs_Peers'}
Pain-Health_vs_Peers (syn)	WHR_Obesity	0.0	0.003868495934462419	0.0	Multimorbidity_1	['Pain', 'Health_vs_Peers']	{'Pain', 'Health_vs_Peers'}
Pain-Health_vs_Peers (syn)	MAP_NormalElevated_vs_H	0.0	0.005598001048841875	0.0	Multimorbidity_1	['Pain', 'Health_vs_Peers']	{'Pain', 'Health_vs_Peers'}
Pain-Hearing (syn)	Depression	0.0	0.04336332257301819	0.0	Multimorbidity_1	['Pain', 'Hearing']	{'Hearing', 'Pain'}
Pain-Hearing (syn)	Sleep	0.0	0.04458943799729021	0.0	Multimorbidity_1	['Pain', 'Hearing']	{'Hearing', 'Pain'}
Pain-Hearing (syn)	General_Health	0.0	0.1663145058112738	0.0	Multimorbidity_1	['Pain', 'Hearing']	{'Hearing', 'Pain'}
Pain-Hearing (syn)	WHR_Obesity	0.0	0.00386849593446242	0.0	Multimorbidity_1	['Pain', 'Hearing']	{'Hearing', 'Pain'}
Pain-Hearing (syn)	MAP_NormalElevated_vs_H	0.0	0.0005706102588906222	0.0	Multimorbidity_1	['Pain', 'Hearing']	{'Hearing', 'Pain'}
Pain-MAP_NormalElevated_vs_H (syn)	Anxiety	0.0	0.037867742391140505	0.0	Multimorbidity_1	['Pain', 'MAP_NormalElevated_vs_H']	{'Pain', 'MAP_NormalElevated_vs_H'}
Pain-MAP_NormalElevated_vs_H (syn)	Sleep	0.0	0.04409911798846624	0.0	Multimorbidity_1	['Pain', 'MAP_NormalElevated_vs_H']	{'Pain', 'MAP_NormalElevated_vs_H'}
MMSE_Spell-WHR_Obesity (syn)	Physical_Activity	0.0	0.027651048984759074	0.0	Multimorbidity_1	['MMSE_Spell', 'WHR_Obesity']	{'WHR_Obesity', 'MMSE_Spell'}
MMSE_Spell-WHR_Obesity (syn)	General_Health	0.0	0.009015595293131383	0.0	Multimorbidity_1	['MMSE_Spell', 'WHR_Obesity']	{'WHR_Obesity', 'MMSE_Spell'}
Health_vs_Peers-BMI (syn)	Hearing	0.0	0.008309779733907636	0.0	Multimorbidity_1	['Health_vs_Peers', 'BMI']	{'Health_vs_Peers', 'BMI'}
Hearing-Health_vs_Peers (syn)	Sleep	0.0	0.006668644654931953	0.0	Multimorbidity_1	['Hearing', 'Health_vs_Peers']	{'Hearing', 'Health_vs_Peers'}
Hearing-BMI (syn)	MMSE_Spell	0.0	0.008572449808252714	0.0	Multimorbidity_1	['Hearing', 'BMI']	{'Hearing', 'BMI'}
Hearing-BMI (syn)	Health_vs_Peers	0.0	0.023073709762006265	0.0	Multimorbidity_1	['Hearing', 'BMI']	{'Hearing', 'BMI'}
Hearing-BMI (syn)	Memory_Problems	0.0	0.019298665177080884	0.0	Multimorbidity_1	['Hearing', 'BMI']	{'Hearing', 'BMI'}
Hearing-BMI (syn)	Memory_Complaints	0.0	0.019298665177080815	0.0	Multimorbidity_1	['Hearing', 'BMI']	{'Hearing', 'BMI'}
Hearing-BMI (syn)	WHR_Obesity	0.0	0.03325290602299021	0.0	Multimorbidity_1	['Hearing', 'BMI']	{'Hearing', 'BMI'}
Hearing-General_Health (syn)	Anxiety	0.0	0.05552980478635714	0.0	Multimorbidity_1	['Hearing', 'General_Health']	{'Hearing', 'General_Health'}
Hearing-General_Health (syn)	Depression	0.0	0.08863982524456275	0.0	Multimorbidity_1	['Hearing', 'General_Health']	{'Hearing', 'General_Health'}
Hearing-General_Health (syn)	WHR_Obesity	0.0	0.0019327147551492136	0.0	Multimorbidity_1	['Hearing', 'General_Health']	{'Hearing', 'General_Health'}
Hearing-General_Health (syn)	MAP_NormalElevated_vs_H	0.0	0.0016547168976152648	0.0	Multimorbidity_1	['Hearing', 'General_Health']	{'Hearing', 'General_Health'}
Hearing-Health_vs_Peers (syn)	Depression	0.0	0.023832691746409288	0.0	Multimorbidity_1	['Hearing', 'Health_vs_Peers']	{'Hearing', 'Health_vs_Peers'}
Hearing-Health_vs_Peers (syn)	MAP_NormalElevated_vs_H	0.0	0.005368374994259713	0.0	Multimorbidity_1	['Hearing', 'Health_vs_Peers']	{'Hearing', 'Health_vs_Peers'}
Hearing-Alcohol_Use (syn)	WHR_Obesity	0.0	0.00047348525026731354	0.0	Multimorbidity_1	['Hearing', 'Alcohol_Use']	{'Hearing', 'Alcohol_Use'}
Hearing-MAP_NormalElevated_vs_H (syn)	Anxiety	0.0	0.000543225342499552	0.0	Multimorbidity_1	['Hearing', 'MAP_NormalElevated_vs_H']	{'Hearing', 'MAP_NormalElevated_vs_H'}
Hearing-MAP_NormalElevated_vs_H (syn)	Depression	0.0	0.00016373395496098778	0.0	Multimorbidity_1	['Hearing', 'MAP_NormalElevated_vs_H']	{'Hearing', 'MAP_NormalElevated_vs_H'}
Hearing-MAP_NormalElevated_vs_H (syn)	Sleep	0.0	8.74060097804226e-06	0.0	Multimorbidity_1	['Hearing', 'MAP_NormalElevated_vs_H']	{'Hearing', 'MAP_NormalElevated_vs_H'}
Hearing-MAP_NormalElevated_vs_H (syn)	Pain	0.0	0.007860181355961685	0.0	Multimorbidity_1	['Hearing', 'MAP_NormalElevated_vs_H']	{'Hearing', 'MAP_NormalElevated_vs_H'}
Hearing-MAP_NormalElevated_vs_H (syn)	General_Health	0.0	0.002520857774840457	0.0	Multimorbidity_1	['Hearing', 'MAP_NormalElevated_vs_H']	{'Hearing', 'MAP_NormalElevated_vs_H'}
Hearing-MAP_NormalElevated_vs_H (syn)	Physical_Activity	0.0	0.010797769803804513	0.0	Multimorbidity_1	['Hearing', 'MAP_NormalElevated_vs_H']	{'Hearing', 'MAP_NormalElevated_vs_H'}
Hearing-MAP_NormalElevated_vs_H (syn)	Memory_Problems	0.0	0.01876673562669356	0.0	Multimorbidity_1	['Hearing', 'MAP_NormalElevated_vs_H']	{'Hearing', 'MAP_NormalElevated_vs_H'}
Hearing-Memory_Complaints (syn)	Anxiety	0.0	0.010491176787509552	0.0	Multimorbidity_1	['Hearing', 'Memory_Complaints']	{'Hearing', 'Memory_Complaints'}
Hearing-Memory_Complaints (syn)	BMI	0.0	0.008451403489414405	0.0	Multimorbidity_1	['Hearing', 'Memory_Complaints']	{'Hearing', 'Memory_Complaints'}
Hearing-Memory_Complaints (syn)	Memory_Problems	0.0	0.9515610747508849	0.0	Multimorbidity_1	['Hearing', 'Memory_Complaints']	{'Hearing', 'Memory_Complaints'}
Hearing-BMI (syn)	Sleep	0.0	0.003497047492049595	0.0	Multimorbidity_1	['Hearing', 'BMI']	{'Hearing', 'BMI'}
Hearing-Alcohol_Use (syn)	Health_vs_Peers	0.0	0.007794956033328736	0.0	Multimorbidity_1	['Hearing', 'Alcohol_Use']	{'Hearing', 'Alcohol_Use'}
Hearing-Memory_Complaints (syn)	MAP_NormalElevated_vs_H	0.0	0.0001718709912624902	0.0	Multimorbidity_1	['Hearing', 'Memory_Complaints']	{'Hearing', 'Memory_Complaints'}
Health_vs_Peers-Memory_Problems (syn)	BMI	0.0	0.022840823447131474	0.0	Multimorbidity_1	['Health_vs_Peers', 'Memory_Problems']	{'Memory_Problems', 'Health_vs_Peers'}
Health_vs_Peers-BMI (syn)	Memory_Problems	0.0	0.0018032041514598669	0.0	Multimorbidity_1	['Health_vs_Peers', 'BMI']	{'Health_vs_Peers', 'BMI'}
Health_vs_Peers-BMI (syn)	Memory_Complaints	0.0	0.0018032041514598669	0.0	Multimorbidity_1	['Health_vs_Peers', 'BMI']	{'Health_vs_Peers', 'BMI'}
Health_vs_Peers-MAP_NormalElevated_vs_H (syn)	Anxiety	0.0	0.006243597415158349	0.0	Multimorbidity_1	['Health_vs_Peers', 'MAP_NormalElevated_vs_H']	{'Health_vs_Peers', 'MAP_NormalElevated_vs_H'}
Health_vs_Peers-MAP_NormalElevated_vs_H (syn)	Depression	0.0	0.021912350349777752	0.0	Multimorbidity_1	['Health_vs_Peers', 'MAP_NormalElevated_vs_H']	{'Health_vs_Peers', 'MAP_NormalElevated_vs_H'}
Health_vs_Peers-MAP_NormalElevated_vs_H (syn)	Pain	0.0	0.052149730168261146	0.0	Multimorbidity_1	['Health_vs_Peers', 'MAP_NormalElevated_vs_H']	{'Health_vs_Peers', 'MAP_NormalElevated_vs_H'}
Health_vs_Peers-MAP_NormalElevated_vs_H (syn)	General_Health	0.0	0.15799013148881286	0.0	Multimorbidity_1	['Health_vs_Peers', 'MAP_NormalElevated_vs_H']	{'Health_vs_Peers', 'MAP_NormalElevated_vs_H'}
Health_vs_Peers-MAP_NormalElevated_vs_H (syn)	WHR_Obesity	0.0	0.0015288540841549292	0.0	Multimorbidity_1	['Health_vs_Peers', 'MAP_NormalElevated_vs_H']	{'Health_vs_Peers', 'MAP_NormalElevated_vs_H'}
Health_vs_Peers-Memory_Complaints (syn)	Hearing	0.0	0.019105306308641847	0.0	Multimorbidity_1	['Health_vs_Peers', 'Memory_Complaints']	{'Health_vs_Peers', 'Memory_Complaints'}
Health_vs_Peers-Memory_Complaints (syn)	BMI	0.0	0.022840823447131474	0.0	Multimorbidity_1	['Health_vs_Peers', 'Memory_Complaints']	{'Health_vs_Peers', 'Memory_Complaints'}
Health_vs_Peers-Memory_Problems (syn)	Hearing	0.0	0.019105306308641847	0.0	Multimorbidity_1	['Health_vs_Peers', 'Memory_Problems']	{'Memory_Problems', 'Health_vs_Peers'}
Health_vs_Peers-Physical_Activity (syn)	MMSE_Spell	0.0	0.027622668377073212	0.0	Multimorbidity_1	['Health_vs_Peers', 'Physical_Activity']	{'Physical_Activity', 'Health_vs_Peers'}
Hearing-Alcohol_Use (syn)	Depression	0.0	0.0044924070697483715	0.0	Multimorbidity_1	['Hearing', 'Alcohol_Use']	{'Hearing', 'Alcohol_Use'}
Health_vs_Peers-Physical_Activity (syn)	Hearing	0.0	0.010575944647096021	0.0	Multimorbidity_1	['Health_vs_Peers', 'Physical_Activity']	{'Physical_Activity', 'Health_vs_Peers'}
Health_vs_Peers-Physical_Activity (syn)	WHR_Obesity	0.0	0.002200567339854356	0.0	Multimorbidity_1	['Health_vs_Peers', 'Physical_Activity']	{'Physical_Activity', 'Health_vs_Peers'}
Health_vs_Peers-WHR_Obesity (syn)	Depression	0.0	0.02169924227082915	0.0	Multimorbidity_1	['Health_vs_Peers', 'WHR_Obesity']	{'WHR_Obesity', 'Health_vs_Peers'}
Health_vs_Peers-WHR_Obesity (syn)	MMSE_Spell	0.0	0.0014504101461270864	0.0	Multimorbidity_1	['Health_vs_Peers', 'WHR_Obesity']	{'WHR_Obesity', 'Health_vs_Peers'}
Health_vs_Peers-WHR_Obesity (syn)	Pain	0.0	0.05209329734995584	0.0	Multimorbidity_1	['Health_vs_Peers', 'WHR_Obesity']	{'WHR_Obesity', 'Health_vs_Peers'}
Health_vs_Peers-WHR_Obesity (syn)	General_Health	0.0	0.15954459023568543	0.0	Multimorbidity_1	['Health_vs_Peers', 'WHR_Obesity']	{'WHR_Obesity', 'Health_vs_Peers'}
Health_vs_Peers-WHR_Obesity (syn)	MAP_NormalElevated_vs_H	0.0	0.005437693809053376	0.0	Multimorbidity_1	['Health_vs_Peers', 'WHR_Obesity']	{'WHR_Obesity', 'Health_vs_Peers'}
Health_vs_Peers-functionality_state (syn)	WHR_Obesity	0.0	0.0012455565891309373	0.0	Multimorbidity_1	['Health_vs_Peers', 'functionality_state']	{'Health_vs_Peers', 'functionality_state'}
Health_vs_Peers-grip_category (syn)	WHR_Obesity	0.0	0.0038564151318506946	0.0	Multimorbidity_1	['Health_vs_Peers', 'grip_category']	{'grip_category', 'Health_vs_Peers'}
Hearing-Alcohol_Use (syn)	Anxiety	0.0	0.005675382077033164	0.0	Multimorbidity_1	['Hearing', 'Alcohol_Use']	{'Hearing', 'Alcohol_Use'}
Hearing-Memory_Complaints (syn)	WHR_Obesity	0.0	0.0003494886133271201	0.0	Multimorbidity_1	['Hearing', 'Memory_Complaints']	{'Hearing', 'Memory_Complaints'}
Hearing-Memory_Problems (syn)	Anxiety	0.0	0.010491176787509552	0.0	Multimorbidity_1	['Hearing', 'Memory_Problems']	{'Hearing', 'Memory_Problems'}
MMSE_Spell-WHR_Obesity (syn)	Sleep	0.0	0.007054006007153687	0.0	Multimorbidity_1	['MMSE_Spell', 'WHR_Obesity']	{'WHR_Obesity', 'MMSE_Spell'}
MMSE_Spell-MAP_NormalElevated_vs_H (syn)	Hearing	0.0	0.005135554554123814	0.0	Multimorbidity_1	['MMSE_Spell', 'MAP_NormalElevated_vs_H']	{'MMSE_Spell', 'MAP_NormalElevated_vs_H'}
MMSE_Spell-General_Health (syn)	Depression	0.0	0.08672688210477751	0.0	Multimorbidity_1	['MMSE_Spell', 'General_Health']	{'General_Health', 'MMSE_Spell'}
MMSE_Spell-General_Health (syn)	BMI	0.0	0.022310825355553968	0.0	Multimorbidity_1	['MMSE_Spell', 'General_Health']	{'General_Health', 'MMSE_Spell'}
MMSE_Spell-Health_vs_Peers (syn)	Anxiety	0.0	0.007863614231421146	0.0	Multimorbidity_1	['MMSE_Spell', 'Health_vs_Peers']	{'MMSE_Spell', 'Health_vs_Peers'}
MMSE_Spell-Health_vs_Peers (syn)	BMI	0.0	0.02444809057136964	0.0	Multimorbidity_1	['MMSE_Spell', 'Health_vs_Peers']	{'MMSE_Spell', 'Health_vs_Peers'}
MMSE_Spell-Hearing (syn)	Anxiety	0.0	0.0020955655663771485	0.0	Multimorbidity_1	['MMSE_Spell', 'Hearing']	{'Hearing', 'MMSE_Spell'}
MMSE_Spell-Hearing (syn)	Depression	0.0	0.004582822819167164	0.0	Multimorbidity_1	['MMSE_Spell', 'Hearing']	{'Hearing', 'MMSE_Spell'}
MMSE_Spell-Hearing (syn)	Health_vs_Peers	0.0	0.0012892647699932168	0.0	Multimorbidity_1	['MMSE_Spell', 'Hearing']	{'Hearing', 'MMSE_Spell'}
MMSE_Spell-Hearing (syn)	WHR_Obesity	0.0	0.0006760773270719416	0.0	Multimorbidity_1	['MMSE_Spell', 'Hearing']	{'Hearing', 'MMSE_Spell'}
MMSE_Spell-MAP_NormalElevated_vs_H (syn)	Depression	0.0	0.004368524097537732	0.0	Multimorbidity_1	['MMSE_Spell', 'MAP_NormalElevated_vs_H']	{'MMSE_Spell', 'MAP_NormalElevated_vs_H'}
MMSE_Spell-MAP_NormalElevated_vs_H (syn)	Pain	0.0	0.010845634232426604	0.0	Multimorbidity_1	['MMSE_Spell', 'MAP_NormalElevated_vs_H']	{'MMSE_Spell', 'MAP_NormalElevated_vs_H'}
MMSE_Spell-MAP_NormalElevated_vs_H (syn)	grip_category	0.0	0.008183558700463089	0.0	Multimorbidity_1	['MMSE_Spell', 'MAP_NormalElevated_vs_H']	{'MMSE_Spell', 'MAP_NormalElevated_vs_H'}
MMSE_Spell-BMI (syn)	WHR_Obesity	0.0	0.03353459001570227	0.0	Multimorbidity_1	['MMSE_Spell', 'BMI']	{'MMSE_Spell', 'BMI'}
MMSE_Spell-MAP_NormalElevated_vs_H (syn)	WHR_Obesity	0.0	0.001566300624390119	0.0	Multimorbidity_1	['MMSE_Spell', 'MAP_NormalElevated_vs_H']	{'MMSE_Spell', 'MAP_NormalElevated_vs_H'}
MMSE_Spell-Memory_Complaints (syn)	Anxiety	0.0	0.012177662158453109	0.0	Multimorbidity_1	['MMSE_Spell', 'Memory_Complaints']	{'MMSE_Spell', 'Memory_Complaints'}
MMSE_Spell-Memory_Complaints (syn)	WHR_Obesity	0.0	5.1756367475585575e-05	0.0	Multimorbidity_1	['MMSE_Spell', 'Memory_Complaints']	{'MMSE_Spell', 'Memory_Complaints'}
MMSE_Spell-Memory_Problems (syn)	Anxiety	0.0	0.012177662158453109	0.0	Multimorbidity_1	['MMSE_Spell', 'Memory_Problems']	{'Memory_Problems', 'MMSE_Spell'}
MMSE_Spell-Memory_Problems (syn)	WHR_Obesity	0.0	5.1756367475585575e-05	0.0	Multimorbidity_1	['MMSE_Spell', 'Memory_Problems']	{'Memory_Problems', 'MMSE_Spell'}
MMSE_Spell-Pain (syn)	Anxiety	0.0	0.03951945313822401	0.0	Multimorbidity_1	['MMSE_Spell', 'Pain']	{'Pain', 'MMSE_Spell'}
[truncated: 31 more rows]
