# Supplementary material for: Interpreting higher-order dependence in multimorbidity using cohort data: A partial information decomposition approach
Source: PLoS Comput Biol. 2026 Jun 10;22(6):e1014386. doi: 10.1371/journal.pcbi.1014386 (PMC13268148; doi:10.1371/journal.pcbi.1014386)
Supplement: S1 File — PID_BUST_Results_and_DemoScripts.zip is a self-contained archive enabling readers to reproduce the main-text analyses and figures from pre-computed PID results. It contains a Jupyter notebook that regenerates Figs 1–4, plotting utility modules, pre-computed permutation-screening results and analysis-ready dataframes, BUST-network artefacts (edge lists, node attributes, clique catalogues, and quadrant assignments), hub-variable summaries, and a Python requirements file. Installation and execution are documented in the accompanying README. Raw LASA participant data are not included (governed access); the package provides the full downstream pipeline conditional on data access. (ZIP) [file pcbi.1014386.s002.zip › PID_BUST_Results_and_DemoScripts/pid_dataframes_for_plotting_21/total_data_Sex_0.csv]

Sources	Target	Synergy	TMI	Percentage	Dataset	Source_list	Cleaned_Source_set
Depression-MAP_NormalElevated_vs_H (syn)	WHR_Obesity	0.0007897492029313283	0.0007897492029313283	100.0	Sex_0	['Depression', 'MAP_NormalElevated_vs_H']	{'Depression', 'MAP_NormalElevated_vs_H'}
Pain-Alcohol_Use (syn)	MAP_NormalElevated_vs_H	0.0014678624141456005	0.0014678624141456005	100.0	Sex_0	['Pain', 'Alcohol_Use']	{'Alcohol_Use', 'Pain'}
Anxiety-Alcohol_Use (syn)	MAP_NormalElevated_vs_H	0.0004359393221483074	0.0004359393221483074	100.0	Sex_0	['Anxiety', 'Alcohol_Use']	{'Alcohol_Use', 'Anxiety'}
Anxiety-WHR_Obesity (syn)	MAP_NormalElevated_vs_H	0.00039946578679849224	0.00039946578679849224	100.0	Sex_0	['Anxiety', 'WHR_Obesity']	{'WHR_Obesity', 'Anxiety'}
Anxiety-Pain (syn)	MAP_NormalElevated_vs_H	0.0011135111471258306	0.0011135111471258306	100.0	Sex_0	['Anxiety', 'Pain']	{'Pain', 'Anxiety'}
Pain-BMI (syn)	MAP_NormalElevated_vs_H	0.00016996751318571634	0.00016996751318571634	100.0	Sex_0	['Pain', 'BMI']	{'Pain', 'BMI'}
MMSE_Spell-MAP_NormalElevated_vs_H (syn)	WHR_Obesity	0.0003393140575820054	0.0003393140575820054	100.0	Sex_0	['MMSE_Spell', 'MAP_NormalElevated_vs_H']	{'MMSE_Spell', 'MAP_NormalElevated_vs_H'}
Anxiety-BMI (syn)	MAP_NormalElevated_vs_H	0.0009943515805225123	0.0009943515805225123	100.0	Sex_0	['Anxiety', 'BMI']	{'BMI', 'Anxiety'}
Depression-MMSE_Spell (syn)	WHR_Obesity	1.6384866086449822e-05	1.6384866086449822e-05	100.0	Sex_0	['Depression', 'MMSE_Spell']	{'MMSE_Spell', 'Depression'}
Alcohol_Use-functionality_state (syn)	MAP_NormalElevated_vs_H	0.0023311576823927815	0.0023311576823927815	100.0	Sex_0	['Alcohol_Use', 'functionality_state']	{'Alcohol_Use', 'functionality_state'}
BMI-functionality_state (syn)	MAP_NormalElevated_vs_H	0.001593445677281462	0.001593445677281462	100.0	Sex_0	['BMI', 'functionality_state']	{'functionality_state', 'BMI'}
Depression-Health_vs_Peers (syn)	WHR_Obesity	0.0007313363116204314	0.0007313363116204314	100.0	Sex_0	['Depression', 'Health_vs_Peers']	{'Health_vs_Peers', 'Depression'}
BMI-Alcohol_Use (syn)	MAP_NormalElevated_vs_H	0.0034798640005652354	0.0034798640005652354	100.0	Sex_0	['BMI', 'Alcohol_Use']	{'Alcohol_Use', 'BMI'}
Hearing-Alcohol_Use (syn)	MAP_NormalElevated_vs_H	0.0009635160855122469	0.0010028962578171876	96.07335534478392	Sex_0	['Hearing', 'Alcohol_Use']	{'Hearing', 'Alcohol_Use'}
Hearing-MAP_NormalElevated_vs_H (syn)	Sleep	0.0032654299011734304	0.003447310708411519	94.72397986075653	Sex_0	['Hearing', 'MAP_NormalElevated_vs_H']	{'Hearing', 'MAP_NormalElevated_vs_H'}
Alcohol_Use-WHR_Obesity (syn)	MAP_NormalElevated_vs_H	0.0015338466244074968	0.0016624963566797095	92.26165328090413	Sex_0	['Alcohol_Use', 'WHR_Obesity']	{'WHR_Obesity', 'Alcohol_Use'}
Sleep-BMI (syn)	MAP_NormalElevated_vs_H	0.003215257966425057	0.0035036532421790275	91.76872664560238	Sex_0	['Sleep', 'BMI']	{'Sleep', 'BMI'}
Depression-BMI (syn)	MAP_NormalElevated_vs_H	0.002488701955628711	0.0027595617128204635	90.18468201187953	Sex_0	['Depression', 'BMI']	{'BMI', 'Depression'}
Anxiety-General_Health (syn)	WHR_Obesity	0.0020302790528253308	0.002285499413841507	88.8330594411662	Sex_0	['Anxiety', 'General_Health']	{'General_Health', 'Anxiety'}
Anxiety-Health_vs_Peers (syn)	WHR_Obesity	0.0023679695816846303	0.002675353335426659	88.51053617211245	Sex_0	['Anxiety', 'Health_vs_Peers']	{'Health_vs_Peers', 'Anxiety'}
WHR_Obesity-MAP_NormalElevated_vs_H (syn)	Depression	0.0009012324432316768	0.0010441787526688923	86.31016872620242	Sex_0	['WHR_Obesity', 'MAP_NormalElevated_vs_H']	{'WHR_Obesity', 'MAP_NormalElevated_vs_H'}
Sleep-Hearing (syn)	MAP_NormalElevated_vs_H	0.001715923000854995	0.002004318276608965	85.61130339828583	Sex_0	['Sleep', 'Hearing']	{'Hearing', 'Sleep'}
Depression-Alcohol_Use (syn)	MAP_NormalElevated_vs_H	0.0015622207230139627	0.001833080480205715	85.22379349316101	Sex_0	['Depression', 'Alcohol_Use']	{'Alcohol_Use', 'Depression'}
Health_vs_Peers-Memory_Complaints (syn)	WHR_Obesity	0.0009675563154378266	0.0011627857427143234	83.21019770841296	Sex_0	['Health_vs_Peers', 'Memory_Complaints']	{'Health_vs_Peers', 'Memory_Complaints'}
Health_vs_Peers-Memory_Problems (syn)	WHR_Obesity	0.0009675563154378266	0.0011627857427143234	83.21019770841296	Sex_0	['Health_vs_Peers', 'Memory_Problems']	{'Memory_Problems', 'Health_vs_Peers'}
Sleep-Alcohol_Use (syn)	MAP_NormalElevated_vs_H	0.0014168211368062625	0.0017052164125602326	83.08746774721867	Sex_0	['Sleep', 'Alcohol_Use']	{'Alcohol_Use', 'Sleep'}
Depression-Hearing (syn)	MAP_NormalElevated_vs_H	0.0011902547058926522	0.0014611144630844047	81.46211237824798	Sex_0	['Depression', 'Hearing']	{'Hearing', 'Depression'}
Hearing-WHR_Obesity (syn)	Sleep	0.004264435525739886	0.005275226895509213	80.83890248152528	Sex_0	['Hearing', 'WHR_Obesity']	{'Hearing', 'WHR_Obesity'}
Pain-Memory_Problems (syn)	MAP_NormalElevated_vs_H	0.0015216875503430724	0.0018833635557667491	80.79627248195146	Sex_0	['Pain', 'Memory_Problems']	{'Memory_Problems', 'Pain'}
Pain-Memory_Complaints (syn)	MAP_NormalElevated_vs_H	0.0015216875503430724	0.0018833635557667491	80.79627248195146	Sex_0	['Pain', 'Memory_Complaints']	{'Pain', 'Memory_Complaints'}
Depression-WHR_Obesity (syn)	MAP_NormalElevated_vs_H	0.001136841062745391	0.0014077008199371434	80.75871283474517	Sex_0	['Depression', 'WHR_Obesity']	{'WHR_Obesity', 'Depression'}
Sleep-WHR_Obesity (syn)	Hearing	0.0034865369579556546	0.004362450405466841	79.92152652524076	Sex_0	['Sleep', 'WHR_Obesity']	{'WHR_Obesity', 'Sleep'}
Sleep-General_Health (syn)	WHR_Obesity	0.00353042608204754	0.0045002114870301485	78.45022599987618	Sex_0	['Sleep', 'General_Health']	{'General_Health', 'Sleep'}
MMSE_Spell-Pain (syn)	MAP_NormalElevated_vs_H	0.00407795375113613	0.005224965435530715	78.04747804464512	Sex_0	['MMSE_Spell', 'Pain']	{'Pain', 'MMSE_Spell'}
MMSE_Spell-MAP_NormalElevated_vs_H (syn)	BMI	0.0010950458221013783	0.001411159978445077	77.59898514893986	Sex_0	['MMSE_Spell', 'MAP_NormalElevated_vs_H']	{'MMSE_Spell', 'MAP_NormalElevated_vs_H'}
Sleep-Hearing (syn)	WHR_Obesity	0.0036515540067176126	0.004941310415029742	73.89849452912044	Sex_0	['Sleep', 'Hearing']	{'Hearing', 'Sleep'}
Depression-Pain (syn)	MAP_NormalElevated_vs_H	0.0007108019362411847	0.0009816616934329371	72.40803435605828	Sex_0	['Depression', 'Pain']	{'Pain', 'Depression'}
Anxiety-MMSE_Spell (syn)	WHR_Obesity	0.0008618671717449909	0.0011907436207909496	72.3805827464771	Sex_0	['Anxiety', 'MMSE_Spell']	{'MMSE_Spell', 'Anxiety'}
Depression-Sleep (syn)	MAP_NormalElevated_vs_H	0.0008249678584566744	0.0011404777039580542	72.3352903431259	Sex_0	['Depression', 'Sleep']	{'Sleep', 'Depression'}
General_Health-Memory_Complaints (syn)	WHR_Obesity	0.0005009229414841602	0.0007124527851152117	70.30963341706288	Sex_0	['General_Health', 'Memory_Complaints']	{'General_Health', 'Memory_Complaints'}
General_Health-Memory_Problems (syn)	WHR_Obesity	0.0005009229414841602	0.0007124527851152117	70.30963341706288	Sex_0	['General_Health', 'Memory_Problems']	{'General_Health', 'Memory_Problems'}
grip_category-functionality_state (syn)	WHR_Obesity	0.00967248426855775	0.013877493897093938	69.69907059792149	Sex_0	['grip_category', 'functionality_state']	{'grip_category', 'functionality_state'}
Physical_Activity-BMI (syn)	MAP_NormalElevated_vs_H	0.004191617385402942	0.006017956283982065	69.65184171509735	Sex_0	['Physical_Activity', 'BMI']	{'Physical_Activity', 'BMI'}
Physical_Activity-grip_category (syn)	WHR_Obesity	0.008781515666201226	0.012864409766738846	68.26209538898541	Sex_0	['Physical_Activity', 'grip_category']	{'Physical_Activity', 'grip_category'}
Sleep-Health_vs_Peers (syn)	WHR_Obesity	0.0019903184222159593	0.002960103827198567	67.23812874157156	Sex_0	['Sleep', 'Health_vs_Peers']	{'Health_vs_Peers', 'Sleep'}
Sleep-MMSE_Spell (syn)	MAP_NormalElevated_vs_H	0.002316563879475129	0.003463575563869712	66.8835957742734	Sex_0	['Sleep', 'MMSE_Spell']	{'MMSE_Spell', 'Sleep'}
Depression-Memory_Complaints (syn)	WHR_Obesity	0.00041388447985934925	0.0006199697185089107	66.75882184290917	Sex_0	['Depression', 'Memory_Complaints']	{'Memory_Complaints', 'Depression'}
Depression-Memory_Problems (syn)	WHR_Obesity	0.00041388447985934925	0.0006199697185089107	66.75882184290917	Sex_0	['Depression', 'Memory_Problems']	{'Memory_Problems', 'Depression'}
Sleep-General_Health (syn)	MAP_NormalElevated_vs_H	0.0021396796568803494	0.003216173666271661	66.52873504062877	Sex_0	['Sleep', 'General_Health']	{'General_Health', 'Sleep'}
Depression-Sleep (syn)	WHR_Obesity	0.0020979869735238475	0.0031578242111227105	66.43773792518817	Sex_0	['Depression', 'Sleep']	{'Sleep', 'Depression'}
MMSE_Spell-WHR_Obesity (syn)	Anxiety	0.0007486814457713013	0.0011278263557942844	66.38268754094099	Sex_0	['MMSE_Spell', 'WHR_Obesity']	{'WHR_Obesity', 'MMSE_Spell'}
Sleep-MAP_NormalElevated_vs_H (syn)	BMI	0.004908776054423284	0.007464644629565991	65.7603449061806	Sex_0	['Sleep', 'MAP_NormalElevated_vs_H']	{'Sleep', 'MAP_NormalElevated_vs_H'}
Hearing-grip_category (syn)	Alcohol_Use	0.015879640479024494	0.024365835068853696	65.17174738379103	Sex_0	['Hearing', 'grip_category']	{'Hearing', 'grip_category'}
Sleep-WHR_Obesity (syn)	MAP_NormalElevated_vs_H	0.0005367984339973201	0.0008251937097512904	65.05120284534266	Sex_0	['Sleep', 'WHR_Obesity']	{'WHR_Obesity', 'Sleep'}
BMI-grip_category (syn)	Memory_Problems	0.00416827280181894	0.006466207033012478	64.46240865067112	Sex_0	['BMI', 'grip_category']	{'grip_category', 'BMI'}
BMI-grip_category (syn)	Memory_Complaints	0.004168272801818881	0.006466207033012502	64.46240865066997	Sex_0	['BMI', 'grip_category']	{'grip_category', 'BMI'}
General_Health-BMI (syn)	MAP_NormalElevated_vs_H	0.002116780283369443	0.003294623277230362	64.24953948449374	Sex_0	['General_Health', 'BMI']	{'General_Health', 'BMI'}
BMI-WHR_Obesity (syn)	Sleep	0.004715238506925296	0.007351490298032286	64.13989974505422	Sex_0	['BMI', 'WHR_Obesity']	{'WHR_Obesity', 'BMI'}
Health_vs_Peers-BMI (syn)	MAP_NormalElevated_vs_H	0.0022402279467634762	0.003553306600766192	63.04628894901499	Sex_0	['Health_vs_Peers', 'BMI']	{'Health_vs_Peers', 'BMI'}
Sleep-Health_vs_Peers (syn)	MAP_NormalElevated_vs_H	0.0022026386207399714	0.0035157172747426876	62.65118747073257	Sex_0	['Sleep', 'Health_vs_Peers']	{'Health_vs_Peers', 'Sleep'}
Health_vs_Peers-Alcohol_Use (syn)	Hearing	0.007985292590181107	0.012767133779911427	62.5456952816273	Sex_0	['Health_vs_Peers', 'Alcohol_Use']	{'Alcohol_Use', 'Health_vs_Peers'}
Health_vs_Peers-Physical_Activity (syn)	MAP_NormalElevated_vs_H	0.0027208374504579234	0.004350936836517964	62.53451963773847	Sex_0	['Health_vs_Peers', 'Physical_Activity']	{'Physical_Activity', 'Health_vs_Peers'}
Pain-grip_category (syn)	WHR_Obesity	0.006810222578458561	0.01089040925114338	62.5341290800762	Sex_0	['Pain', 'grip_category']	{'Pain', 'grip_category'}
Alcohol_Use-grip_category (syn)	WHR_Obesity	0.007274426436088118	0.011637431903964022	62.508863605983834	Sex_0	['Alcohol_Use', 'grip_category']	{'Alcohol_Use', 'grip_category'}
Sleep-MAP_NormalElevated_vs_H (syn)	Hearing	0.0006765395035819503	0.0010920764928376318	61.9498275092473	Sex_0	['Sleep', 'MAP_NormalElevated_vs_H']	{'Sleep', 'MAP_NormalElevated_vs_H'}
Alcohol_Use-grip_category (syn)	Hearing	0.020605633481900937	0.033352899716603795	61.78063573777667	Sex_0	['Alcohol_Use', 'grip_category']	{'Alcohol_Use', 'grip_category'}
BMI-MAP_NormalElevated_vs_H (syn)	MMSE_Spell	0.0018476772330754366	0.0030008742563226672	61.57129807030363	Sex_0	['BMI', 'MAP_NormalElevated_vs_H']	{'BMI', 'MAP_NormalElevated_vs_H'}
MMSE_Spell-BMI (syn)	MAP_NormalElevated_vs_H	0.0018487445995897418	0.003006044397290699	61.50090801240283	Sex_0	['MMSE_Spell', 'BMI']	{'MMSE_Spell', 'BMI'}
Depression-General_Health (syn)	MAP_NormalElevated_vs_H	0.0014030859173442733	0.002294120759235642	61.16007240228083	Sex_0	['Depression', 'General_Health']	{'General_Health', 'Depression'}
General_Health-functionality_state (syn)	MAP_NormalElevated_vs_H	0.0017663108639774246	0.0028922320779800796	61.070855185694754	Sex_0	['General_Health', 'functionality_state']	{'General_Health', 'functionality_state'}
Alcohol_Use-WHR_Obesity (syn)	grip_category	0.012407146455974431	0.020408817898390993	60.79306757375985	Sex_0	['Alcohol_Use', 'WHR_Obesity']	{'WHR_Obesity', 'Alcohol_Use'}
MMSE_Spell-General_Health (syn)	MAP_NormalElevated_vs_H	0.0017741249325893447	0.0029211366169839283	60.73406229185979	Sex_0	['MMSE_Spell', 'General_Health']	{'General_Health', 'MMSE_Spell'}
BMI-MAP_NormalElevated_vs_H (syn)	Sleep	0.004062568264886197	0.006698820055993187	60.64602767246401	Sex_0	['BMI', 'MAP_NormalElevated_vs_H']	{'BMI', 'MAP_NormalElevated_vs_H'}
Anxiety-Memory_Problems (syn)	WHR_Obesity	0.00036308756341545546	0.0006066305263469456	59.853163935208485	Sex_0	['Anxiety', 'Memory_Problems']	{'Memory_Problems', 'Anxiety'}
Anxiety-Memory_Complaints (syn)	WHR_Obesity	0.00036308756341545546	0.0006066305263469456	59.853163935208485	Sex_0	['Anxiety', 'Memory_Complaints']	{'Memory_Complaints', 'Anxiety'}
WHR_Obesity-MAP_NormalElevated_vs_H (syn)	Anxiety	0.0005590565451777877	0.000938201455200771	59.588113200927836	Sex_0	['WHR_Obesity', 'MAP_NormalElevated_vs_H']	{'WHR_Obesity', 'MAP_NormalElevated_vs_H'}
Anxiety-MAP_NormalElevated_vs_H (syn)	WHR_Obesity	0.00040739147119949625	0.0006840424792925059	59.55645790022495	Sex_0	['Anxiety', 'MAP_NormalElevated_vs_H']	{'Anxiety', 'MAP_NormalElevated_vs_H'}
BMI-Memory_Complaints (syn)	MAP_NormalElevated_vs_H	0.0006687086257150881	0.0011269083248584668	59.34010877052258	Sex_0	['BMI', 'Memory_Complaints']	{'Memory_Complaints', 'BMI'}
BMI-Memory_Problems (syn)	MAP_NormalElevated_vs_H	0.0006687086257150881	0.0011269083248584668	59.34010877052258	Sex_0	['BMI', 'Memory_Problems']	{'Memory_Problems', 'BMI'}
Sleep-Alcohol_Use (syn)	Health_vs_Peers	0.018106342878277663	0.030923999912132356	58.55110247615165	Sex_0	['Sleep', 'Alcohol_Use']	{'Alcohol_Use', 'Sleep'}
Hearing-Memory_Problems (syn)	BMI	0.0031592971260677285	0.005453497502919722	57.931577384536936	Sex_0	['Hearing', 'Memory_Problems']	{'Hearing', 'Memory_Problems'}
Hearing-Memory_Complaints (syn)	BMI	0.0031592971260677285	0.005453497502919722	57.931577384536936	Sex_0	['Hearing', 'Memory_Complaints']	{'Hearing', 'Memory_Complaints'}
MMSE_Spell-Alcohol_Use (syn)	MAP_NormalElevated_vs_H	0.0015779184614510744	0.002724930145845658	57.90674905397919	Sex_0	['MMSE_Spell', 'Alcohol_Use']	{'Alcohol_Use', 'MMSE_Spell'}
MMSE_Spell-WHR_Obesity (syn)	MAP_NormalElevated_vs_H	0.0015472578420944122	0.002694269526488996	57.427730480650986	Sex_0	['MMSE_Spell', 'WHR_Obesity']	{'WHR_Obesity', 'MMSE_Spell'}
Physical_Activity-functionality_state (syn)	MAP_NormalElevated_vs_H	0.0021663196694474856	0.0037770364541828655	57.355010885542356	Sex_0	['Physical_Activity', 'functionality_state']	{'Physical_Activity', 'functionality_state'}
MMSE_Spell-Health_vs_Peers (syn)	MAP_NormalElevated_vs_H	0.0017648995222301353	0.003077978176232852	57.33957231594806	Sex_0	['MMSE_Spell', 'Health_vs_Peers']	{'MMSE_Spell', 'Health_vs_Peers'}
MMSE_Spell-Physical_Activity (syn)	MAP_NormalElevated_vs_H	0.002154769179055249	0.0037726063030381015	57.11619517043167	Sex_0	['MMSE_Spell', 'Physical_Activity']	{'Physical_Activity', 'MMSE_Spell'}
Alcohol_Use-Memory_Problems (syn)	MAP_NormalElevated_vs_H	0.000440323725114112	0.0007751699473437087	56.80350826589429	Sex_0	['Alcohol_Use', 'Memory_Problems']	{'Memory_Problems', 'Alcohol_Use'}
Alcohol_Use-Memory_Complaints (syn)	MAP_NormalElevated_vs_H	0.000440323725114112	0.0007751699473437087	56.80350826589429	Sex_0	['Alcohol_Use', 'Memory_Complaints']	{'Alcohol_Use', 'Memory_Complaints'}
Alcohol_Use-grip_category (syn)	MMSE_Spell	0.021425978303171875	0.03774510614481376	56.76491734045857	Sex_0	['Alcohol_Use', 'grip_category']	{'Alcohol_Use', 'grip_category'}
Hearing-Alcohol_Use (syn)	grip_category	0.016727762915521544	0.029537824513489564	56.63166868596628	Sex_0	['Hearing', 'Alcohol_Use']	{'Hearing', 'Alcohol_Use'}
Anxiety-MAP_NormalElevated_vs_H (syn)	BMI	0.005137412185083494	0.009098294694729295	56.465660406225716	Sex_0	['Anxiety', 'MAP_NormalElevated_vs_H']	{'Anxiety', 'MAP_NormalElevated_vs_H'}
Physical_Activity-Alcohol_Use (syn)	MAP_NormalElevated_vs_H	0.0022348203195348085	0.003985866240610764	56.06862309539924	Sex_0	['Physical_Activity', 'Alcohol_Use']	{'Alcohol_Use', 'Physical_Activity'}
MMSE_Spell-Alcohol_Use (syn)	grip_category	0.016790635680810097	0.030181313250218743	55.632554957456684	Sex_0	['MMSE_Spell', 'Alcohol_Use']	{'Alcohol_Use', 'MMSE_Spell'}
Anxiety-Hearing (syn)	WHR_Obesity	0.001211295246638449	0.002200292505347562	55.05155535886856	Sex_0	['Anxiety', 'Hearing']	{'Hearing', 'Anxiety'}
MMSE_Spell-functionality_state (syn)	MAP_NormalElevated_vs_H	0.0013960774274537915	0.0025430891118483753	54.89691340147693	Sex_0	['MMSE_Spell', 'functionality_state']	{'MMSE_Spell', 'functionality_state'}
Anxiety-Hearing (syn)	BMI	0.004728604167345736	0.008689486676991537	54.41753170375845	Sex_0	['Anxiety', 'Hearing']	{'Hearing', 'Anxiety'}
Sleep-functionality_state (syn)	MAP_NormalElevated_vs_H	0.00034355591504326555	0.0006319511907972357	54.36431168202308	Sex_0	['Sleep', 'functionality_state']	{'Sleep', 'functionality_state'}
MMSE_Spell-BMI (syn)	Alcohol_Use	0.019158472956852985	0.03561586576788327	53.7919619354844	Sex_0	['MMSE_Spell', 'BMI']	{'MMSE_Spell', 'BMI'}
BMI-Alcohol_Use (syn)	Anxiety	0.004378893089551159	0.008171012776039172	53.59057940029057	Sex_0	['BMI', 'Alcohol_Use']	{'Alcohol_Use', 'BMI'}
Depression-Alcohol_Use (syn)	grip_category	0.009363547502273688	0.01750200514646035	53.49985572463047	Sex_0	['Depression', 'Alcohol_Use']	{'Alcohol_Use', 'Depression'}
Sleep-Pain (syn)	WHR_Obesity	0.002081573199312646	0.003895168325733817	53.43987795239876	Sex_0	['Sleep', 'Pain']	{'Pain', 'Sleep'}
Sleep-MMSE_Spell (syn)	Memory_Problems	0.010452757371689061	0.019633295097524567	53.2399544741065	Sex_0	['Sleep', 'MMSE_Spell']	{'MMSE_Spell', 'Sleep'}
Sleep-MMSE_Spell (syn)	Memory_Complaints	0.010452757371689032	0.019633295097524532	53.23995447410643	Sex_0	['Sleep', 'MMSE_Spell']	{'MMSE_Spell', 'Sleep'}
Pain-MAP_NormalElevated_vs_H (syn)	grip_category	0.020066479762240203	0.03773043379484144	53.183803481696835	Sex_0	['Pain', 'MAP_NormalElevated_vs_H']	{'Pain', 'MAP_NormalElevated_vs_H'}
Alcohol_Use-grip_category (syn)	functionality_state	0.08072630652445935	0.1520335754582472	53.097683377596496	Sex_0	['Alcohol_Use', 'grip_category']	{'Alcohol_Use', 'grip_category'}
Alcohol_Use-grip_category (syn)	Pain	0.0188705126321656	0.03562961962931492	52.96299210738567	Sex_0	['Alcohol_Use', 'grip_category']	{'Alcohol_Use', 'grip_category'}
Sleep-Alcohol_Use (syn)	General_Health	0.03418985665213655	0.06520814375001777	52.43188148892405	Sex_0	['Sleep', 'Alcohol_Use']	{'Alcohol_Use', 'Sleep'}
Alcohol_Use-MAP_NormalElevated_vs_H (syn)	Memory_Problems	0.0004573028279810547	0.0008741653376405593	52.313081780999326	Sex_0	['Alcohol_Use', 'MAP_NormalElevated_vs_H']	{'Alcohol_Use', 'MAP_NormalElevated_vs_H'}
Alcohol_Use-MAP_NormalElevated_vs_H (syn)	Memory_Complaints	0.0004573028279810472	0.0008741653376405617	52.313081780998324	Sex_0	['Alcohol_Use', 'MAP_NormalElevated_vs_H']	{'Alcohol_Use', 'MAP_NormalElevated_vs_H'}
Sleep-Memory_Complaints (syn)	BMI	0.0027945637220713735	0.005350432297214082	52.23061552477686	Sex_0	['Sleep', 'Memory_Complaints']	{'Sleep', 'Memory_Complaints'}
Sleep-Memory_Problems (syn)	BMI	0.0027945637220713735	0.005350432297214082	52.23061552477686	Sex_0	['Sleep', 'Memory_Problems']	{'Memory_Problems', 'Sleep'}
Sleep-Pain (syn)	MMSE_Spell	0.010476554197609598	0.02013804024403166	52.0237027568487	Sex_0	['Sleep', 'Pain']	{'Pain', 'Sleep'}
Sleep-BMI (syn)	Health_vs_Peers	0.011647374463429234	0.022578730991984507	51.58560269646719	Sex_0	['Sleep', 'BMI']	{'Sleep', 'BMI'}
Sleep-Health_vs_Peers (syn)	Hearing	0.0036946936720158095	0.007164117661572031	51.57220814272721	Sex_0	['Sleep', 'Health_vs_Peers']	{'Health_vs_Peers', 'Sleep'}
Memory_Problems-grip_category (syn)	Sleep	0.01326194131100264	0.025719310809076405	51.564139527107656	Sex_0	['Memory_Problems', 'grip_category']	{'Memory_Problems', 'grip_category'}
Memory_Complaints-grip_category (syn)	Sleep	0.01326194131100264	0.025719310809076405	51.564139527107656	Sex_0	['Memory_Complaints', 'grip_category']	{'grip_category', 'Memory_Complaints'}
MMSE_Spell-grip_category (syn)	Depression	0.008324190915166277	0.016173413742614634	51.4683606543325	Sex_0	['MMSE_Spell', 'grip_category']	{'MMSE_Spell', 'grip_category'}
MMSE_Spell-grip_category (syn)	Alcohol_Use	0.017423439336004726	0.03388083214703498	51.42565347979361	Sex_0	['MMSE_Spell', 'grip_category']	{'MMSE_Spell', 'grip_category'}
Sleep-MAP_NormalElevated_vs_H (syn)	grip_category	0.018645033295867114	0.03630501738319019	51.35662957842313	Sex_0	['Sleep', 'MAP_NormalElevated_vs_H']	{'Sleep', 'MAP_NormalElevated_vs_H'}
MMSE_Spell-BMI (syn)	Depression	0.004104629528425424	0.008011893017697058	51.2317066560789	Sex_0	['MMSE_Spell', 'BMI']	{'MMSE_Spell', 'BMI'}
Memory_Complaints-MAP_NormalElevated_vs_H (syn)	BMI	0.002404756148106522	0.004701011862770457	51.15401148316443	Sex_0	['Memory_Complaints', 'MAP_NormalElevated_vs_H']	{'Memory_Complaints', 'MAP_NormalElevated_vs_H'}
Memory_Problems-MAP_NormalElevated_vs_H (syn)	BMI	0.002404756148106522	0.004701011862770457	51.15401148316443	Sex_0	['Memory_Problems', 'MAP_NormalElevated_vs_H']	{'Memory_Problems', 'MAP_NormalElevated_vs_H'}
Memory_Problems-grip_category (syn)	Pain	0.01748915584130271	0.034306811681043624	50.978668620979484	Sex_0	['Memory_Problems', 'grip_category']	{'Memory_Problems', 'grip_category'}
Memory_Complaints-grip_category (syn)	Pain	0.01748915584130271	0.034306811681043624	50.978668620979484	Sex_0	['Memory_Complaints', 'grip_category']	{'grip_category', 'Memory_Complaints'}
Anxiety-Sleep (syn)	BMI	0.004104670187645697	0.008069265372462942	50.86795387413129	Sex_0	['Anxiety', 'Sleep']	{'Sleep', 'Anxiety'}
Anxiety-Health_vs_Peers (syn)	grip_category	0.0066197723014781	0.01301882884613673	50.84767900180578	Sex_0	['Anxiety', 'Health_vs_Peers']	{'Health_vs_Peers', 'Anxiety'}
BMI-grip_category (syn)	functionality_state	0.07374025531444342	0.14504752424823125	50.83868593871752	Sex_0	['BMI', 'grip_category']	{'grip_category', 'BMI'}
Pain-grip_category (syn)	MMSE_Spell	0.013484002968219102	0.026616775403514495	50.65979166822239	Sex_0	['Pain', 'grip_category']	{'Pain', 'grip_category'}
Health_vs_Peers-Alcohol_Use (syn)	Sleep	0.010830808120138459	0.02145768158449193	50.475201980656614	Sex_0	['Health_vs_Peers', 'Alcohol_Use']	{'Alcohol_Use', 'Health_vs_Peers'}
Depression-grip_category (syn)	Hearing	0.01304567485736997	0.025945391252741735	50.28128013290758	Sex_0	['Depression', 'grip_category']	{'grip_category', 'Depression'}
Anxiety-grip_category (syn)	Hearing	0.012853842142035513	0.025571548861209006	50.2661853288608	Sex_0	['Anxiety', 'grip_category']	{'grip_category', 'Anxiety'}
WHR_Obesity-MAP_NormalElevated_vs_H (syn)	Sleep	0.0010212023100639508	0.0020319936798332766	50.2561755087614	Sex_0	['WHR_Obesity', 'MAP_NormalElevated_vs_H']	{'WHR_Obesity', 'MAP_NormalElevated_vs_H'}
MMSE_Spell-Hearing (syn)	grip_category	0.013473106997215007	0.026863784566623652	50.153421100444604	Sex_0	['MMSE_Spell', 'Hearing']	{'Hearing', 'MMSE_Spell'}
BMI-Alcohol_Use (syn)	Health_vs_Peers	0.012813296122366744	0.02563095315622143	49.99149288077317	Sex_0	['BMI', 'Alcohol_Use']	{'Alcohol_Use', 'BMI'}
General_Health-MAP_NormalElevated_vs_H (syn)	grip_category	0.019390307556654045	0.038800600837627035	49.97424559943984	Sex_0	['General_Health', 'MAP_NormalElevated_vs_H']	{'General_Health', 'MAP_NormalElevated_vs_H'}
BMI-grip_category (syn)	Alcohol_Use	0.016205904028042766	0.03247676557795934	49.899993856041675	Sex_0	['BMI', 'grip_category']	{'grip_category', 'BMI'}
Memory_Problems-grip_category (syn)	Hearing	0.012890827686847205	0.02587442670855918	49.82072774807783	Sex_0	['Memory_Problems', 'grip_category']	{'Memory_Problems', 'grip_category'}
Memory_Complaints-grip_category (syn)	Hearing	0.012890827686847205	0.02587442670855918	49.82072774807783	Sex_0	['Memory_Complaints', 'grip_category']	{'grip_category', 'Memory_Complaints'}
Alcohol_Use-grip_category (syn)	Physical_Activity	0.06877227162063697	0.1381471117827323	49.781910554016484	Sex_0	['Alcohol_Use', 'grip_category']	{'Alcohol_Use', 'grip_category'}
General_Health-Health_vs_Peers (syn)	Hearing	0.005927941092449378	0.011914041892650752	49.75591949283025	Sex_0	['General_Health', 'Health_vs_Peers']	{'General_Health', 'Health_vs_Peers'}
Sleep-BMI (syn)	Pain	0.04622461630508055	0.09313911979732548	49.62964692566045	Sex_0	['Sleep', 'BMI']	{'Sleep', 'BMI'}
General_Health-Alcohol_Use (syn)	Hearing	0.006055835840392352	0.012202282068385664	49.62871540301581	Sex_0	['General_Health', 'Alcohol_Use']	{'General_Health', 'Alcohol_Use'}
BMI-Alcohol_Use (syn)	Sleep	0.004312611389182522	0.008699944069659887	49.57056453066506	Sex_0	['BMI', 'Alcohol_Use']	{'Alcohol_Use', 'BMI'}
MMSE_Spell-Health_vs_Peers (syn)	Sleep	0.010610312650914784	0.021439972360579693	49.488462356524714	Sex_0	['MMSE_Spell', 'Health_vs_Peers']	{'MMSE_Spell', 'Health_vs_Peers'}
Depression-Alcohol_Use (syn)	Hearing	0.004688084462601318	0.009476803132718996	49.469049815074676	Sex_0	['Depression', 'Alcohol_Use']	{'Alcohol_Use', 'Depression'}
Alcohol_Use-Memory_Complaints (syn)	Pain	0.01642776712980798	0.0332795837498105	49.362898446413176	Sex_0	['Alcohol_Use', 'Memory_Complaints']	{'Alcohol_Use', 'Memory_Complaints'}
Alcohol_Use-Memory_Problems (syn)	Pain	0.01642776712980798	0.0332795837498105	49.362898446413176	Sex_0	['Alcohol_Use', 'Memory_Problems']	{'Memory_Problems', 'Alcohol_Use'}
Sleep-Memory_Problems (syn)	MMSE_Spell	0.009282974639953211	0.01883512175445199	49.28545066484122	Sex_0	['Sleep', 'Memory_Problems']	{'Memory_Problems', 'Sleep'}
Sleep-Memory_Complaints (syn)	MMSE_Spell	0.009282974639953211	0.01883512175445199	49.28545066484122	Sex_0	['Sleep', 'Memory_Complaints']	{'Sleep', 'Memory_Complaints'}
MMSE_Spell-Memory_Complaints (syn)	BMI	0.0021514456274307953	0.00436902726523191	49.24312660055225	Sex_0	['MMSE_Spell', 'Memory_Complaints']	{'MMSE_Spell', 'Memory_Complaints'}
MMSE_Spell-Memory_Problems (syn)	BMI	0.0021514456274307953	0.00436902726523191	49.24312660055225	Sex_0	['MMSE_Spell', 'Memory_Problems']	{'Memory_Problems', 'MMSE_Spell'}
Alcohol_Use-Memory_Complaints (syn)	Depression	0.010540026187390085	0.02142794544850997	49.18822578075494	Sex_0	['Alcohol_Use', 'Memory_Complaints']	{'Alcohol_Use', 'Memory_Complaints'}
Alcohol_Use-Memory_Problems (syn)	Depression	0.010540026187390085	0.02142794544850997	49.18822578075494	Sex_0	['Alcohol_Use', 'Memory_Problems']	{'Memory_Problems', 'Alcohol_Use'}
Physical_Activity-grip_category (syn)	Sleep	0.01467741164678894	0.02989707874019018	49.093129714570814	Sex_0	['Physical_Activity', 'grip_category']	{'Physical_Activity', 'grip_category'}
Health_vs_Peers-BMI (syn)	Alcohol_Use	0.01556583930498232	0.03171578863183327	49.07914945983347	Sex_0	['Health_vs_Peers', 'BMI']	{'Health_vs_Peers', 'BMI'}
WHR_Obesity-MAP_NormalElevated_vs_H (syn)	Alcohol_Use	0.001694457153117041	0.003454811148563744	49.04630326382591	Sex_0	['WHR_Obesity', 'MAP_NormalElevated_vs_H']	{'WHR_Obesity', 'MAP_NormalElevated_vs_H'}
Sleep-General_Health (syn)	MMSE_Spell	0.00918462487023588	0.01873677198473466	49.01924876771108	Sex_0	['Sleep', 'General_Health']	{'General_Health', 'Sleep'}
Pain-WHR_Obesity (syn)	BMI	0.04436520469478176	0.09057104378639463	48.98387259333561	Sex_0	['Pain', 'WHR_Obesity']	{'WHR_Obesity', 'Pain'}
Depression-Sleep (syn)	grip_category	0.01228948507225404	0.025098119133053848	48.96576116761265	Sex_0	['Depression', 'Sleep']	{'Sleep', 'Depression'}
Pain-BMI (syn)	Alcohol_Use	0.0162430870424517	0.03334522889934917	48.71187746673028	Sex_0	['Pain', 'BMI']	{'Pain', 'BMI'}
Health_vs_Peers-Alcohol_Use (syn)	BMI	0.01513906786484016	0.031096325564729046	48.68442682505107	Sex_0	['Health_vs_Peers', 'Alcohol_Use']	{'Alcohol_Use', 'Health_vs_Peers'}
Physical_Activity-grip_category (syn)	BMI	0.030786519899334425	0.06345839435686376	48.51449553892551	Sex_0	['Physical_Activity', 'grip_category']	{'Physical_Activity', 'grip_category'}
Anxiety-MMSE_Spell (syn)	BMI	0.0037268256257746157	0.007687708135420418	48.477720019099124	Sex_0	['Anxiety', 'MMSE_Spell']	{'MMSE_Spell', 'Anxiety'}
grip_category-WHR_Obesity (syn)	Alcohol_Use	0.007979975150756855	0.016466169740586054	48.46285005241806	Sex_0	['grip_category', 'WHR_Obesity']	{'WHR_Obesity', 'grip_category'}
Pain-grip_category (syn)	Hearing	0.011758998580980432	0.024272761781469282	48.445243630898574	Sex_0	['Pain', 'grip_category']	{'Pain', 'grip_category'}
Depression-grip_category (syn)	Sleep	0.017002270370725242	0.03521263728930457	48.28456963060101	Sex_0	['Depression', 'grip_category']	{'grip_category', 'Depression'}
MMSE_Spell-Health_vs_Peers (syn)	functionality_state	0.04172586903701631	0.08641912583024067	48.28314176537894	Sex_0	['MMSE_Spell', 'Health_vs_Peers']	{'MMSE_Spell', 'Health_vs_Peers'}
grip_category-MAP_NormalElevated_vs_H (syn)	Health_vs_Peers	0.002626142158291885	0.005454007709041754	48.150686584806586	Sex_0	['grip_category', 'MAP_NormalElevated_vs_H']	{'grip_category', 'MAP_NormalElevated_vs_H'}
General_Health-grip_category (syn)	Hearing	0.011792812904563394	0.024497602720718305	48.138640498851274	Sex_0	['General_Health', 'grip_category']	{'General_Health', 'grip_category'}
Sleep-BMI (syn)	Physical_Activity	0.021723080129533	0.04519644837851805	48.06368842879702	Sex_0	['Sleep', 'BMI']	{'Sleep', 'BMI'}
General_Health-Alcohol_Use (syn)	BMI	0.01475479219755585	0.03074551990886362	47.990055921292765	Sex_0	['General_Health', 'Alcohol_Use']	{'General_Health', 'Alcohol_Use'}
Hearing-grip_category (syn)	Depression	0.007218192457608144	0.015067415285056502	47.90597671232287	Sex_0	['Hearing', 'grip_category']	{'Hearing', 'grip_category'}
MMSE_Spell-Health_vs_Peers (syn)	Alcohol_Use	0.015077924451060643	0.03153531726209091	47.81281991155373	Sex_0	['MMSE_Spell', 'Health_vs_Peers']	{'MMSE_Spell', 'Health_vs_Peers'}
Memory_Problems-grip_category (syn)	General_Health	0.01779673574910125	0.03762287049721431	47.30297160717433	Sex_0	['Memory_Problems', 'grip_category']	{'Memory_Problems', 'grip_category'}
Memory_Complaints-grip_category (syn)	General_Health	0.01779673574910125	0.03762287049721431	47.30297160717433	Sex_0	['Memory_Complaints', 'grip_category']	{'grip_category', 'Memory_Complaints'}
Health_vs_Peers-Physical_Activity (syn)	Sleep	0.013639574290319426	0.02885924138372066	47.262414520755335	Sex_0	['Health_vs_Peers', 'Physical_Activity']	{'Physical_Activity', 'Health_vs_Peers'}
BMI-Memory_Problems (syn)	General_Health	0.017121650094051605	0.0362279050330262	47.26094450795074	Sex_0	['BMI', 'Memory_Problems']	{'Memory_Problems', 'BMI'}
BMI-Memory_Complaints (syn)	General_Health	0.017121650094051605	0.0362279050330262	47.26094450795074	Sex_0	['BMI', 'Memory_Complaints']	{'Memory_Complaints', 'BMI'}
Physical_Activity-Memory_Problems (syn)	Anxiety	0.01698410270063639	0.036013302681037446	47.160636310035656	Sex_0	['Physical_Activity', 'Memory_Problems']	{'Memory_Problems', 'Physical_Activity'}
Physical_Activity-Memory_Complaints (syn)	Anxiety	0.01698410270063639	0.036013302681037446	47.160636310035656	Sex_0	['Physical_Activity', 'Memory_Complaints']	{'Physical_Activity', 'Memory_Complaints'}
Sleep-Health_vs_Peers (syn)	Alcohol_Use	0.011182548648301965	0.023732046840950233	47.12003445487138	Sex_0	['Sleep', 'Health_vs_Peers']	{'Health_vs_Peers', 'Sleep'}
Hearing-BMI (syn)	Physical_Activity	0.021214639327716705	0.04505002882957859	47.091289126518305	Sex_0	['Hearing', 'BMI']	{'Hearing', 'BMI'}
Sleep-Physical_Activity (syn)	MAP_NormalElevated_vs_H	0.0015218420340758763	0.0032322296846186674	47.08335058359012	Sex_0	['Sleep', 'Physical_Activity']	{'Physical_Activity', 'Sleep'}
Sleep-Physical_Activity (syn)	WHR_Obesity	0.002577595942006885	0.005476046366807671	47.070381975409134	Sex_0	['Sleep', 'Physical_Activity']	{'Physical_Activity', 'Sleep'}
Health_vs_Peers-MAP_NormalElevated_vs_H (syn)	MMSE_Spell	0.0010148146626051079	0.0021680116858523377	46.808542095387324	Sex_0	['Health_vs_Peers', 'MAP_NormalElevated_vs_H']	{'Health_vs_Peers', 'MAP_NormalElevated_vs_H'}
Anxiety-BMI (syn)	Pain	0.03892107642704619	0.0831561028322516	46.804834644019515	Sex_0	['Anxiety', 'BMI']	{'BMI', 'Anxiety'}
Anxiety-functionality_state (syn)	Memory_Problems	0.016735448185245475	0.03575949389505724	46.80001410075518	Sex_0	['Anxiety', 'functionality_state']	{'functionality_state', 'Anxiety'}
Anxiety-functionality_state (syn)	Memory_Complaints	0.016735448185245406	0.03575949389505718	46.800014100755064	Sex_0	['Anxiety', 'functionality_state']	{'functionality_state', 'Anxiety'}
Sleep-Hearing (syn)	grip_category	0.011333555540730251	0.024232849023481134	46.76938947520478	Sex_0	['Sleep', 'Hearing']	{'Hearing', 'Sleep'}
Memory_Problems-functionality_state (syn)	Anxiety	0.016707919417474605	0.035774498923326264	46.70343378752522	Sex_0	['Memory_Problems', 'functionality_state']	{'Memory_Problems', 'functionality_state'}
Memory_Complaints-functionality_state (syn)	Anxiety	0.016707919417474605	0.035774498923326264	46.70343378752522	Sex_0	['Memory_Complaints', 'functionality_state']	{'functionality_state', 'Memory_Complaints'}
MMSE_Spell-Pain (syn)	grip_category	0.014744575165726635	0.03162378811327922	46.62494927208042	Sex_0	['MMSE_Spell', 'Pain']	{'Pain', 'MMSE_Spell'}
MMSE_Spell-MAP_NormalElevated_vs_H (syn)	General_Health	0.0018581833184813572	0.003996286762051144	46.497747261951275	Sex_0	['MMSE_Spell', 'MAP_NormalElevated_vs_H']	{'MMSE_Spell', 'MAP_NormalElevated_vs_H'}
Anxiety-WHR_Obesity (syn)	grip_category	0.005560428375507419	0.011959484920166049	46.493878395477054	Sex_0	['Anxiety', 'WHR_Obesity']	{'WHR_Obesity', 'Anxiety'}
Depression-MAP_NormalElevated_vs_H (syn)	BMI	0.003022397618194921	0.006511989713428283	46.41281315236843	Sex_0	['Depression', 'MAP_NormalElevated_vs_H']	{'Depression', 'MAP_NormalElevated_vs_H'}
grip_category-functionality_state (syn)	BMI	0.043842861196320554	0.09452220061128333	46.38366533236101	Sex_0	['grip_category', 'functionality_state']	{'grip_category', 'functionality_state'}
Health_vs_Peers-BMI (syn)	Hearing	0.003000664482528428	0.006470088472084651	46.37748765685146	Sex_0	['Health_vs_Peers', 'BMI']	{'Health_vs_Peers', 'BMI'}
Health_vs_Peers-functionality_state (syn)	MAP_NormalElevated_vs_H	0.0011352586919755503	0.002448337345978266	46.368556761198384	Sex_0	['Health_vs_Peers', 'functionality_state']	{'Health_vs_Peers', 'functionality_state'}
grip_category-functionality_state (syn)	Sleep	0.016945224403431432	0.03660466125534027	46.29253166755992	Sex_0	['grip_category', 'functionality_state']	{'grip_category', 'functionality_state'}
MMSE_Spell-MAP_NormalElevated_vs_H (syn)	grip_category	0.015402021496058791	0.03327234391086774	46.29076189317709	Sex_0	['MMSE_Spell', 'MAP_NormalElevated_vs_H']	{'MMSE_Spell', 'MAP_NormalElevated_vs_H'}
MMSE_Spell-Hearing (syn)	Pain	0.006920860124376229	0.014952221827290852	46.286499787906095	Sex_0	['MMSE_Spell', 'Hearing']	{'Hearing', 'MMSE_Spell'}
Hearing-General_Health (syn)	MAP_NormalElevated_vs_H	0.0008919720980578172	0.0019296520473253546	46.224504531485806	Sex_0	['Hearing', 'General_Health']	{'Hearing', 'General_Health'}
Pain-grip_category (syn)	BMI	0.038318599436236694	0.08304691629594761	46.1409058220582	Sex_0	['Pain', 'grip_category']	{'Pain', 'grip_category'}
Pain-grip_category (syn)	Alcohol_Use	0.013319198021117114	0.02900385179260162	45.92216963580889	Sex_0	['Pain', 'grip_category']	{'Pain', 'grip_category'}
Hearing-BMI (syn)	Depression	0.0034819522142761376	0.007590760884126393	45.870924765361906	Sex_0	['Hearing', 'BMI']	{'Hearing', 'BMI'}
Sleep-MMSE_Spell (syn)	BMI	0.0021646424202366337	0.004720510995379342	45.85610376409434	Sex_0	['Sleep', 'MMSE_Spell']	{'MMSE_Spell', 'Sleep'}
BMI-Alcohol_Use (syn)	functionality_state	0.05256399179877366	0.11483447133417515	45.7737046969192	Sex_0	['BMI', 'Alcohol_Use']	{'Alcohol_Use', 'BMI'}
Health_vs_Peers-grip_category (syn)	Alcohol_Use	0.010621077399543426	0.02324169924284115	45.69836864580761	Sex_0	['Health_vs_Peers', 'grip_category']	{'grip_category', 'Health_vs_Peers'}
Hearing-MAP_NormalElevated_vs_H (syn)	grip_category	0.014839369019327154	0.03249935310665023	45.660505828008695	Sex_0	['Hearing', 'MAP_NormalElevated_vs_H']	{'Hearing', 'MAP_NormalElevated_vs_H'}
Anxiety-Pain (syn)	Hearing	0.007167400543449676	0.015698574390674333	45.656378503435555	Sex_0	['Anxiety', 'Pain']	{'Pain', 'Anxiety'}
General_Health-MAP_NormalElevated_vs_H (syn)	MMSE_Spell	0.001871786813389152	0.004101501670465549	45.63662199305386	Sex_0	['General_Health', 'MAP_NormalElevated_vs_H']	{'General_Health', 'MAP_NormalElevated_vs_H'}
Pain-Physical_Activity (syn)	WHR_Obesity	0.0021568985365837175	0.004730783849946888	45.59283630360607	Sex_0	['Pain', 'Physical_Activity']	{'Physical_Activity', 'Pain'}
Health_vs_Peers-Memory_Complaints (syn)	grip_category	0.002606466251640884	0.005719557712488483	45.57111550688164	Sex_0	['Health_vs_Peers', 'Memory_Complaints']	{'Health_vs_Peers', 'Memory_Complaints'}
Health_vs_Peers-Memory_Problems (syn)	grip_category	0.002606466251640884	0.005719557712488483	45.57111550688164	Sex_0	['Health_vs_Peers', 'Memory_Problems']	{'Memory_Problems', 'Health_vs_Peers'}
Health_vs_Peers-grip_category (syn)	Sleep	0.010705551220667749	0.023493381435220426	45.56837103329185	Sex_0	['Health_vs_Peers', 'grip_category']	{'grip_category', 'Health_vs_Peers'}
Sleep-grip_category (syn)	Hearing	0.0104176142762873	0.022931377476776156	45.42951807774209	Sex_0	['Sleep', 'grip_category']	{'grip_category', 'Sleep'}
WHR_Obesity-functionality_state (syn)	BMI	0.04187406801875201	0.09236125811940643	45.337264640349964	Sex_0	['WHR_Obesity', 'functionality_state']	{'WHR_Obesity', 'functionality_state'}
Sleep-MMSE_Spell (syn)	Hearing	0.002235499521658202	0.004934889109508532	45.29989371698033	Sex_0	['Sleep', 'MMSE_Spell']	{'MMSE_Spell', 'Sleep'}
Anxiety-Hearing (syn)	Memory_Problems	0.01566395104998619	0.03466048798825541	45.1925288971519	Sex_0	['Anxiety', 'Hearing']	{'Hearing', 'Anxiety'}
Anxiety-Hearing (syn)	Memory_Complaints	0.01566395104998614	0.03466048798825534	45.192528897151846	Sex_0	['Anxiety', 'Hearing']	{'Hearing', 'Anxiety'}
WHR_Obesity-MAP_NormalElevated_vs_H (syn)	General_Health	0.0010434480179281902	0.0023144092160364534	45.08485408276888	Sex_0	['WHR_Obesity', 'MAP_NormalElevated_vs_H']	{'WHR_Obesity', 'MAP_NormalElevated_vs_H'}
WHR_Obesity-MAP_NormalElevated_vs_H (syn)	MMSE_Spell	0.0009434890006598045	0.0020966860239070347	44.99905994039468	Sex_0	['WHR_Obesity', 'MAP_NormalElevated_vs_H']	{'WHR_Obesity', 'MAP_NormalElevated_vs_H'}
Anxiety-Memory_Problems (syn)	functionality_state	0.013277783222953662	0.029535213885180496	44.9557713533806	Sex_0	['Anxiety', 'Memory_Problems']	{'Memory_Problems', 'Anxiety'}
Anxiety-Memory_Complaints (syn)	functionality_state	0.013277783222953662	0.029535213885180496	44.9557713533806	Sex_0	['Anxiety', 'Memory_Complaints']	{'Memory_Complaints', 'Anxiety'}
Depression-BMI (syn)	Pain	0.03652882693737323	0.08132638946001342	44.916326889605415	Sex_0	['Depression', 'BMI']	{'BMI', 'Depression'}
Depression-Hearing (syn)	Memory_Problems	0.008919434102160501	0.019858232004841016	44.91554988372646	Sex_0	['Depression', 'Hearing']	{'Hearing', 'Depression'}
Depression-Hearing (syn)	Memory_Complaints	0.008919434102160296	0.01985823200484088	44.91554988372574	Sex_0	['Depression', 'Hearing']	{'Hearing', 'Depression'}
Pain-Hearing (syn)	Memory_Complaints	0.013153510431072681	0.029353767217368626	44.81029754603269	Sex_0	['Pain', 'Hearing']	{'Hearing', 'Pain'}
Pain-Hearing (syn)	Memory_Problems	0.013153510431072607	0.029353767217368557	44.810297546032544	Sex_0	['Pain', 'Hearing']	{'Hearing', 'Pain'}
Depression-Sleep (syn)	MMSE_Spell	0.007700936863745044	0.01725308397824382	44.63513232449308	Sex_0	['Depression', 'Sleep']	{'Sleep', 'Depression'}
Anxiety-Pain (syn)	Memory_Problems	0.015251166595221218	0.034205130251882605	44.58736593871562	Sex_0	['Anxiety', 'Pain']	{'Pain', 'Anxiety'}
Anxiety-Pain (syn)	Memory_Complaints	0.015251166595221207	0.0342051302518826	44.5873659387156	Sex_0	['Anxiety', 'Pain']	{'Pain', 'Anxiety'}
Sleep-grip_category (syn)	Memory_Complaints	0.0072480992569909294	0.01626029077919407	44.575459045697194	Sex_0	['Sleep', 'grip_category']	{'grip_category', 'Sleep'}
Sleep-grip_category (syn)	Memory_Problems	0.007248099256990881	0.01626029077919401	44.57545904569705	Sex_0	['Sleep', 'grip_category']	{'grip_category', 'Sleep'}
Anxiety-Alcohol_Use (syn)	grip_category	0.00647558047524159	0.014536656341034092	44.54656093755421	Sex_0	['Anxiety', 'Alcohol_Use']	{'Alcohol_Use', 'Anxiety'}
BMI-MAP_NormalElevated_vs_H (syn)	Depression	0.002607901315895464	0.005860890579108513	44.496673000370976	Sex_0	['BMI', 'MAP_NormalElevated_vs_H']	{'BMI', 'MAP_NormalElevated_vs_H'}
Hearing-Health_vs_Peers (syn)	Memory_Problems	0.0087540064376001	0.01969280434028061	44.45281782287469	Sex_0	['Hearing', 'Health_vs_Peers']	{'Hearing', 'Health_vs_Peers'}
Hearing-Health_vs_Peers (syn)	Memory_Complaints	0.008754006437600036	0.019692804340280617	44.45281782287435	Sex_0	['Hearing', 'Health_vs_Peers']	{'Hearing', 'Health_vs_Peers'}
Anxiety-functionality_state (syn)	WHR_Obesity	0.003352793552659112	0.007544575566325686	44.43979019341931	Sex_0	['Anxiety', 'functionality_state']	{'functionality_state', 'Anxiety'}
WHR_Obesity-MAP_NormalElevated_vs_H (syn)	Physical_Activity	0.0024432105710259435	0.005504460678075121	44.38601188954846	Sex_0	['WHR_Obesity', 'MAP_NormalElevated_vs_H']	{'WHR_Obesity', 'MAP_NormalElevated_vs_H'}
Depression-Memory_Complaints (syn)	BMI	0.0027824454714954925	0.006272037566728858	44.36270417536194	Sex_0	['Depression', 'Memory_Complaints']	{'Memory_Complaints', 'Depression'}
Depression-Memory_Problems (syn)	BMI	0.0027824454714954925	0.006272037566728858	44.36270417536194	Sex_0	['Depression', 'Memory_Problems']	{'Memory_Problems', 'Depression'}
Health_vs_Peers-Physical_Activity (syn)	Memory_Problems	0.00651480820557411	0.014690667736587611	44.3465764959666	Sex_0	['Health_vs_Peers', 'Physical_Activity']	{'Physical_Activity', 'Health_vs_Peers'}
Health_vs_Peers-Physical_Activity (syn)	Memory_Complaints	0.0065148082055740564	0.014690667736587646	44.346576495966126	Sex_0	['Health_vs_Peers', 'Physical_Activity']	{'Physical_Activity', 'Health_vs_Peers'}
Anxiety-Health_vs_Peers (syn)	MMSE_Spell	0.0011966142418445875	0.002717748929812645	44.0296095315574	Sex_0	['Anxiety', 'Health_vs_Peers']	{'Health_vs_Peers', 'Anxiety'}
Sleep-MMSE_Spell (syn)	WHR_Obesity	0.0010104773177986007	0.0022958463767067234	44.01328103006961	Sex_0	['Sleep', 'MMSE_Spell']	{'MMSE_Spell', 'Sleep'}
MMSE_Spell-Hearing (syn)	Depression	0.0031983334318252893	0.007296538948947056	43.833568959250634	Sex_0	['MMSE_Spell', 'Hearing']	{'Hearing', 'MMSE_Spell'}
Depression-grip_category (syn)	Alcohol_Use	0.008946793398159505	0.02051968122949776	43.60103501655853	Sex_0	['Depression', 'grip_category']	{'grip_category', 'Depression'}
Depression-Hearing (syn)	grip_category	0.00988724148176483	0.022697303079732844	43.56130526623432	Sex_0	['Depression', 'Hearing']	{'Hearing', 'Depression'}
Hearing-Health_vs_Peers (syn)	Physical_Activity	0.020088599772388752	0.046133003401279855	43.544964106610585	Sex_0	['Hearing', 'Health_vs_Peers']	{'Hearing', 'Health_vs_Peers'}
Pain-grip_category (syn)	Physical_Activity	0.05962320482204127	0.1371930438952021	43.459349781309434	Sex_0	['Pain', 'grip_category']	{'Pain', 'grip_category'}
Health_vs_Peers-BMI (syn)	Physical_Activity	0.019963512503877602	0.04600791613276871	43.39147299405455	Sex_0	['Health_vs_Peers', 'BMI']	{'Health_vs_Peers', 'BMI'}
Alcohol_Use-MAP_NormalElevated_vs_H (syn)	grip_category	0.013487832399414071	0.031147816486737152	43.30265784491583	Sex_0	['Alcohol_Use', 'MAP_NormalElevated_vs_H']	{'Alcohol_Use', 'MAP_NormalElevated_vs_H'}
Anxiety-Pain (syn)	WHR_Obesity	0.0010755670275583206	0.0024858787246759525	43.267075617235776	Sex_0	['Anxiety', 'Pain']	{'Pain', 'Anxiety'}
Physical_Activity-grip_category (syn)	Hearing	0.013576059551003916	0.0315421738796541	43.04097619524249	Sex_0	['Physical_Activity', 'grip_category']	{'Physical_Activity', 'grip_category'}
Hearing-MAP_NormalElevated_vs_H (syn)	BMI	0.0017201659072669888	0.004002065675049162	42.98195099574066	Sex_0	['Hearing', 'MAP_NormalElevated_vs_H']	{'Hearing', 'MAP_NormalElevated_vs_H'}
Sleep-Memory_Problems (syn)	Health_vs_Peers	0.007325366658274272	0.01712228200055295	42.78265395954643	Sex_0	['Sleep', 'Memory_Problems']	{'Memory_Problems', 'Sleep'}
Sleep-Memory_Complaints (syn)	Health_vs_Peers	0.007325366658274272	0.01712228200055295	42.78265395954643	Sex_0	['Sleep', 'Memory_Complaints']	{'Sleep', 'Memory_Complaints'}
BMI-MAP_NormalElevated_vs_H (syn)	grip_category	0.023843273286424407	0.055828684343599305	42.70792616154138	Sex_0	['BMI', 'MAP_NormalElevated_vs_H']	{'BMI', 'MAP_NormalElevated_vs_H'}
Hearing-Memory_Problems (syn)	MAP_NormalElevated_vs_H	0.00026482071792770766	0.0006202672923309863	42.69461266166431	Sex_0	['Hearing', 'Memory_Problems']	{'Hearing', 'Memory_Problems'}
Hearing-Memory_Complaints (syn)	MAP_NormalElevated_vs_H	0.00026482071792770766	0.0006202672923309863	42.69461266166431	Sex_0	['Hearing', 'Memory_Complaints']	{'Hearing', 'Memory_Complaints'}
Sleep-MMSE_Spell (syn)	grip_category	0.009930029653285148	0.023320707222693797	42.580310959103585	Sex_0	['Sleep', 'MMSE_Spell']	{'MMSE_Spell', 'Sleep'}
MMSE_Spell-Pain (syn)	Physical_Activity	0.057436079438533835	0.13501597148147693	42.54021121228135	Sex_0	['MMSE_Spell', 'Pain']	{'Pain', 'MMSE_Spell'}
Depression-Memory_Problems (syn)	MMSE_Spell	0.0037306514658462884	0.008778683677876924	42.49670682687733	Sex_0	['Depression', 'Memory_Problems']	{'Memory_Problems', 'Depression'}
Depression-Memory_Complaints (syn)	MMSE_Spell	0.0037306514658462884	0.008778683677876924	42.49670682687733	Sex_0	['Depression', 'Memory_Complaints']	{'Memory_Complaints', 'Depression'}
Depression-MMSE_Spell (syn)	functionality_state	0.030633492698507153	0.07215601546419734	42.45452371702398	Sex_0	['Depression', 'MMSE_Spell']	{'MMSE_Spell', 'Depression'}
Alcohol_Use-grip_category (syn)	BMI	0.02394914313632545	0.05652826167734398	42.366671865878466	Sex_0	['Alcohol_Use', 'grip_category']	{'Alcohol_Use', 'grip_category'}
Alcohol_Use-grip_category (syn)	Depression	0.008511869161452105	0.020099840241982997	42.34794435665796	Sex_0	['Alcohol_Use', 'grip_category']	{'Alcohol_Use', 'grip_category'}
MMSE_Spell-grip_category (syn)	Physical_Activity	0.05075372684522167	0.120128567007317	42.24950659915079	Sex_0	['MMSE_Spell', 'grip_category']	{'MMSE_Spell', 'grip_category'}
Depression-Sleep (syn)	Memory_Problems	0.007738221705210514	0.018343764861264215	42.184479378881505	Sex_0	['Depression', 'Sleep']	{'Sleep', 'Depression'}
Depression-Sleep (syn)	Memory_Complaints	0.007738221705210366	0.01834376486126407	42.18447937888103	Sex_0	['Depression', 'Sleep']	{'Sleep', 'Depression'}
Health_vs_Peers-WHR_Obesity (syn)	grip_category	0.003137726694656815	0.007446369672299818	42.137670203629916	Sex_0	['Health_vs_Peers', 'WHR_Obesity']	{'WHR_Obesity', 'Health_vs_Peers'}
MMSE_Spell-Pain (syn)	Alcohol_Use	0.012045822481543544	0.02858904227226887	42.134403688044806	Sex_0	['MMSE_Spell', 'Pain']	{'Pain', 'MMSE_Spell'}
MMSE_Spell-General_Health (syn)	Physical_Activity	0.06107028233802586	0.14524666534768055	42.045910101853565	Sex_0	['MMSE_Spell', 'General_Health']	{'General_Health', 'MMSE_Spell'}
Alcohol_Use-Memory_Complaints (syn)	Health_vs_Peers	0.009275787677315827	0.022093444711170515	41.9843433134986	Sex_0	['Alcohol_Use', 'Memory_Complaints']	{'Alcohol_Use', 'Memory_Complaints'}
Alcohol_Use-Memory_Problems (syn)	Health_vs_Peers	0.009275787677315827	0.022093444711170515	41.9843433134986	Sex_0	['Alcohol_Use', 'Memory_Problems']	{'Memory_Problems', 'Alcohol_Use'}
BMI-Memory_Complaints (syn)	Health_vs_Peers	0.007850420014546982	0.018781776543102254	41.79806950919191	Sex_0	['BMI', 'Memory_Complaints']	{'Memory_Complaints', 'BMI'}
BMI-Memory_Problems (syn)	Health_vs_Peers	0.007850420014546982	0.018781776543102254	41.79806950919191	Sex_0	['BMI', 'Memory_Problems']	{'Memory_Problems', 'BMI'}
Health_vs_Peers-Memory_Complaints (syn)	Anxiety	0.015107676467343336	0.036216532198671436	41.71486210901646	Sex_0	['Health_vs_Peers', 'Memory_Complaints']	{'Health_vs_Peers', 'Memory_Complaints'}
Health_vs_Peers-Memory_Problems (syn)	Anxiety	0.015107676467343336	0.036216532198671436	41.71486210901646	Sex_0	['Health_vs_Peers', 'Memory_Problems']	{'Memory_Problems', 'Health_vs_Peers'}
Depression-General_Health (syn)	MMSE_Spell	0.0029937839630052522	0.007186993604715294	41.655581285630596	Sex_0	['Depression', 'General_Health']	{'General_Health', 'Depression'}
BMI-grip_category (syn)	General_Health	0.013862139325404841	0.03331385991716053	41.61072706637702	Sex_0	['BMI', 'grip_category']	{'grip_category', 'BMI'}
Hearing-WHR_Obesity (syn)	grip_category	0.009096218509373954	0.021906280107341976	41.523336982828596	Sex_0	['Hearing', 'WHR_Obesity']	{'Hearing', 'WHR_Obesity'}
MMSE_Spell-Alcohol_Use (syn)	Sleep	0.006408753688096598	0.01543999389125817	41.50748849534915	Sex_0	['MMSE_Spell', 'Alcohol_Use']	{'Alcohol_Use', 'MMSE_Spell'}
MMSE_Spell-BMI (syn)	functionality_state	0.0358148153966189	0.08633150935737607	41.48521862204523	Sex_0	['MMSE_Spell', 'BMI']	{'MMSE_Spell', 'BMI'}
Depression-BMI (syn)	functionality_state	0.035845488147426934	0.08641284054633103	41.48166860480422	Sex_0	['Depression', 'BMI']	{'BMI', 'Depression'}
MMSE_Spell-Pain (syn)	Hearing	0.004635571880245863	0.011198528586650925	41.39447289326601	Sex_0	['MMSE_Spell', 'Pain']	{'Pain', 'MMSE_Spell'}
Depression-Alcohol_Use (syn)	Physical_Activity	0.03783983138585294	0.09147915344823251	41.36443108567491	Sex_0	['Depression', 'Alcohol_Use']	{'Alcohol_Use', 'Depression'}
MMSE_Spell-Hearing (syn)	Sleep	0.006369263457162568	0.015400503660324142	41.357501011941	Sex_0	['MMSE_Spell', 'Hearing']	{'Hearing', 'MMSE_Spell'}
Depression-MMSE_Spell (syn)	grip_category	0.009443604631130833	0.02283428220053948	41.357133752633224	Sex_0	['Depression', 'MMSE_Spell']	{'MMSE_Spell', 'Depression'}
Alcohol_Use-grip_category (syn)	General_Health	0.02181776918996029	0.05283605628784149	41.293333989768165	Sex_0	['Alcohol_Use', 'grip_category']	{'Alcohol_Use', 'grip_category'}
Health_vs_Peers-functionality_state (syn)	Anxiety	0.015023901626908073	0.036393428914345466	41.28190740770236	Sex_0	['Health_vs_Peers', 'functionality_state']	{'Health_vs_Peers', 'functionality_state'}
Sleep-Hearing (syn)	functionality_state	0.017535228512711915	0.04250101293038182	41.25837786839398	Sex_0	['Sleep', 'Hearing']	{'Hearing', 'Sleep'}
Pain-Hearing (syn)	grip_category	0.011974910815339686	0.029029754010293018	41.25047291511243	Sex_0	['Pain', 'Hearing']	{'Hearing', 'Pain'}
General_Health-grip_category (syn)	Physical_Activity	0.058975348490202334	0.14315173149985705	41.19778913764744	Sex_0	['General_Health', 'grip_category']	{'General_Health', 'grip_category'}
Sleep-Health_vs_Peers (syn)	Memory_Complaints	0.006242648765183528	0.01525080466052035	40.933241911778126	Sex_0	['Sleep', 'Health_vs_Peers']	{'Health_vs_Peers', 'Sleep'}
Sleep-Health_vs_Peers (syn)	Memory_Problems	0.0062426487651831815	0.015250804660519996	40.933241911776804	Sex_0	['Sleep', 'Health_vs_Peers']	{'Health_vs_Peers', 'Sleep'}
Hearing-grip_category (syn)	Anxiety	0.006083353749726992	0.014878265002914389	40.8875211493771	Sex_0	['Hearing', 'grip_category']	{'Hearing', 'grip_category'}
Depression-Sleep (syn)	Pain	0.03222825705253013	0.07914276054477506	40.72167413758201	Sex_0	['Depression', 'Sleep']	{'Sleep', 'Depression'}
MMSE_Spell-Hearing (syn)	MAP_NormalElevated_vs_H	0.0007877271634930871	0.0019347388478876712	40.71490911308882	Sex_0	['MMSE_Spell', 'Hearing']	{'Hearing', 'MMSE_Spell'}
MMSE_Spell-Memory_Complaints (syn)	Sleep	0.007575211904966171	0.018634127932339345	40.65235535825353	Sex_0	['MMSE_Spell', 'Memory_Complaints']	{'MMSE_Spell', 'Memory_Complaints'}
MMSE_Spell-Memory_Problems (syn)	Sleep	0.007575211904966171	0.018634127932339345	40.65235535825353	Sex_0	['MMSE_Spell', 'Memory_Problems']	{'Memory_Problems', 'MMSE_Spell'}
Health_vs_Peers-grip_category (syn)	functionality_state	0.04884124690239542	0.12038184999891341	40.57193580497083	Sex_0	['Health_vs_Peers', 'grip_category']	{'grip_category', 'Health_vs_Peers'}
Anxiety-Sleep (syn)	MAP_NormalElevated_vs_H	0.00035703295293531146	0.0008801210360283615	40.56634693637822	Sex_0	['Anxiety', 'Sleep']	{'Sleep', 'Anxiety'}
MMSE_Spell-Alcohol_Use (syn)	Physical_Activity	0.04193902419615926	0.10344414791532722	40.5426745169653	Sex_0	['MMSE_Spell', 'Alcohol_Use']	{'Alcohol_Use', 'MMSE_Spell'}
Physical_Activity-BMI (syn)	Sleep	0.010354587901344454	0.025574254994745693	40.488326653002545	Sex_0	['Physical_Activity', 'BMI']	{'Physical_Activity', 'BMI'}
Depression-MMSE_Spell (syn)	Physical_Activity	0.04172361899291365	0.10333820821404496	40.37579102057906	Sex_0	['Depression', 'MMSE_Spell']	{'MMSE_Spell', 'Depression'}
Depression-BMI (syn)	Hearing	0.002679437346235513	0.006665587515658859	40.19806716123604	Sex_0	['Depression', 'BMI']	{'BMI', 'Depression'}
WHR_Obesity-MAP_NormalElevated_vs_H (syn)	Hearing	0.0005811021656429977	0.0014487774926879382	40.10982836052142	Sex_0	['WHR_Obesity', 'MAP_NormalElevated_vs_H']	{'WHR_Obesity', 'MAP_NormalElevated_vs_H'}
Memory_Problems-WHR_Obesity (syn)	Physical_Activity	0.005457156163458822	0.013619040144092725	40.07004976650921	Sex_0	['Memory_Problems', 'WHR_Obesity']	{'Memory_Problems', 'WHR_Obesity'}
Memory_Complaints-WHR_Obesity (syn)	Physical_Activity	0.005457156163458822	0.013619040144092725	40.07004976650921	Sex_0	['Memory_Complaints', 'WHR_Obesity']	{'WHR_Obesity', 'Memory_Complaints'}
Pain-BMI (syn)	grip_category	0.02174163574574908	0.05438425249304828	39.977814806828924	Sex_0	['Pain', 'BMI']	{'Pain', 'BMI'}
Hearing-Memory_Complaints (syn)	Sleep	0.005966058262475366	0.014947750653733358	39.91274942083196	Sex_0	['Hearing', 'Memory_Complaints']	{'Hearing', 'Memory_Complaints'}
Hearing-Memory_Problems (syn)	Sleep	0.005966058262475366	0.014947750653733358	39.91274942083196	Sex_0	['Hearing', 'Memory_Problems']	{'Hearing', 'Memory_Problems'}
Sleep-Hearing (syn)	Physical_Activity	0.011903222165141792	0.029889969698739333	39.82346681885005	Sex_0	['Sleep', 'Hearing']	{'Hearing', 'Sleep'}
Sleep-grip_category (syn)	Depression	0.012329267606117493	0.03110489402662899	39.63770973005846	Sex_0	['Sleep', 'grip_category']	{'grip_category', 'Sleep'}
Sleep-Alcohol_Use (syn)	grip_category	0.008442605077011146	0.021334676282308312	39.572220198213834	Sex_0	['Sleep', 'Alcohol_Use']	{'Alcohol_Use', 'Sleep'}
Health_vs_Peers-Memory_Problems (syn)	Sleep	0.006909415953405829	0.017550256778090162	39.369315450880364	Sex_0	['Health_vs_Peers', 'Memory_Problems']	{'Memory_Problems', 'Health_vs_Peers'}
Health_vs_Peers-Memory_Complaints (syn)	Sleep	0.006909415953405829	0.017550256778090162	39.369315450880364	Sex_0	['Health_vs_Peers', 'Memory_Complaints']	{'Health_vs_Peers', 'Memory_Complaints'}
Alcohol_Use-Memory_Problems (syn)	General_Health	0.020099308524028667	0.05131780739447771	39.16634311658363	Sex_0	['Alcohol_Use', 'Memory_Problems']	{'Memory_Problems', 'Alcohol_Use'}
Alcohol_Use-Memory_Complaints (syn)	General_Health	0.020099308524028667	0.05131780739447771	39.16634311658363	Sex_0	['Alcohol_Use', 'Memory_Complaints']	{'Alcohol_Use', 'Memory_Complaints'}
Pain-Hearing (syn)	MMSE_Spell	0.004793988254463251	0.01224016508214882	39.16604246992429	Sex_0	['Pain', 'Hearing']	{'Hearing', 'Pain'}
MMSE_Spell-Alcohol_Use (syn)	Hearing	0.003089793705162619	0.007901443523699554	39.10416743339499	Sex_0	['MMSE_Spell', 'Alcohol_Use']	{'Alcohol_Use', 'MMSE_Spell'}
Pain-Hearing (syn)	WHR_Obesity	0.0010100813689567613	0.0025840517754359576	39.08905303518346	Sex_0	['Pain', 'Hearing']	{'Hearing', 'Pain'}
Sleep-grip_category (syn)	Alcohol_Use	0.005413954900703957	0.01390014949053316	38.94889694813129	Sex_0	['Sleep', 'grip_category']	{'grip_category', 'Sleep'}
Health_vs_Peers-Alcohol_Use (syn)	grip_category	0.005104684517154539	0.0131063559595711	38.94816021250187	Sex_0	['Health_vs_Peers', 'Alcohol_Use']	{'Alcohol_Use', 'Health_vs_Peers'}
MMSE_Spell-General_Health (syn)	grip_category	0.01255244181803743	0.03225001742985498	38.92227917500966	Sex_0	['MMSE_Spell', 'General_Health']	{'General_Health', 'MMSE_Spell'}
Sleep-Hearing (syn)	MMSE_Spell	0.006083040948216081	0.01563518806271486	38.90609389420951	Sex_0	['Sleep', 'Hearing']	{'Hearing', 'Sleep'}
Sleep-Hearing (syn)	Alcohol_Use	0.002979121986889384	0.00766775138446669	38.852615812824624	Sex_0	['Sleep', 'Hearing']	{'Hearing', 'Sleep'}
Depression-grip_category (syn)	Physical_Activity	0.043979876623682586	0.11335471678577791	38.79845309551383	Sex_0	['Depression', 'grip_category']	{'grip_category', 'Depression'}
Pain-Alcohol_Use (syn)	grip_category	0.010709649306421536	0.02767867977347658	38.69277506756006	Sex_0	['Pain', 'Alcohol_Use']	{'Alcohol_Use', 'Pain'}
Sleep-General_Health (syn)	Anxiety	0.03720578427159578	0.09618559518848804	38.68124348421015	Sex_0	['Sleep', 'General_Health']	{'General_Health', 'Sleep'}
Pain-Health_vs_Peers (syn)	General_Health	0.11805395161548816	0.30589529998459447	38.59292758712985	Sex_0	['Pain', 'Health_vs_Peers']	{'Pain', 'Health_vs_Peers'}
Anxiety-Pain (syn)	Sleep	0.03349251618734466	0.08679426226720666	38.58839894765611	Sex_0	['Anxiety', 'Pain']	{'Pain', 'Anxiety'}
Sleep-Memory_Problems (syn)	functionality_state	0.012770014972964023	0.033149265432818154	38.522769075665735	Sex_0	['Sleep', 'Memory_Problems']	{'Memory_Problems', 'Sleep'}
Sleep-Memory_Complaints (syn)	functionality_state	0.012770014972964023	0.033149265432818154	38.522769075665735	Sex_0	['Sleep', 'Memory_Complaints']	{'Sleep', 'Memory_Complaints'}
MMSE_Spell-Physical_Activity (syn)	Sleep	0.009532439679550407	0.02475210677295165	38.511629603857266	Sex_0	['MMSE_Spell', 'Physical_Activity']	{'Physical_Activity', 'MMSE_Spell'}
Physical_Activity-Memory_Complaints (syn)	MAP_NormalElevated_vs_H	0.0010088057662631426	0.002619522550998521	38.511054843891365	Sex_0	['Physical_Activity', 'Memory_Complaints']	{'Physical_Activity', 'Memory_Complaints'}
Physical_Activity-Memory_Problems (syn)	MAP_NormalElevated_vs_H	0.0010088057662631426	0.002619522550998521	38.511054843891365	Sex_0	['Physical_Activity', 'Memory_Problems']	{'Memory_Problems', 'Physical_Activity'}
grip_category-WHR_Obesity (syn)	BMI	0.02899370660457821	0.07557573337851992	38.36377803886291	Sex_0	['grip_category', 'WHR_Obesity']	{'WHR_Obesity', 'grip_category'}
Health_vs_Peers-Physical_Activity (syn)	Pain	0.05441261081878508	0.14197896237100557	38.32441786452795	Sex_0	['Health_vs_Peers', 'Physical_Activity']	{'Physical_Activity', 'Health_vs_Peers'}
Anxiety-Hearing (syn)	Physical_Activity	0.011162986461046676	0.029149733994644215	38.295328743300686	Sex_0	['Anxiety', 'Hearing']	{'Hearing', 'Anxiety'}
Health_vs_Peers-BMI (syn)	functionality_state	0.03265806773345872	0.08577175258480546	38.07555138991543	Sex_0	['Health_vs_Peers', 'BMI']	{'Health_vs_Peers', 'BMI'}
Depression-Physical_Activity (syn)	MAP_NormalElevated_vs_H	0.0010506357272697243	0.0027628881618465143	38.02671935036109	Sex_0	['Depression', 'Physical_Activity']	{'Physical_Activity', 'Depression'}
Anxiety-Physical_Activity (syn)	Health_vs_Peers	0.015938868696610212	0.04191602937558869	38.02571220138706	Sex_0	['Anxiety', 'Physical_Activity']	{'Physical_Activity', 'Anxiety'}
Depression-BMI (syn)	Alcohol_Use	0.009906803987710733	0.026056753314561684	38.020101231009335	Sex_0	['Depression', 'BMI']	{'BMI', 'Depression'}
Sleep-Memory_Problems (syn)	General_Health	0.018156874582384293	0.047818614268250306	37.97030687783805	Sex_0	['Sleep', 'Memory_Problems']	{'Memory_Problems', 'Sleep'}
Sleep-Memory_Complaints (syn)	General_Health	0.018156874582384293	0.047818614268250306	37.97030687783805	Sex_0	['Sleep', 'Memory_Complaints']	{'Sleep', 'Memory_Complaints'}
BMI-functionality_state (syn)	grip_category	0.043897837136249875	0.1156933092903644	37.94328073551436	Sex_0	['BMI', 'functionality_state']	{'functionality_state', 'BMI'}
Memory_Problems-grip_category (syn)	Depression	0.006817210320291423	0.018009058949632353	37.85433952633374	Sex_0	['Memory_Problems', 'grip_category']	{'Memory_Problems', 'grip_category'}
Memory_Complaints-grip_category (syn)	Depression	0.006817210320291423	0.018009058949632353	37.85433952633374	Sex_0	['Memory_Complaints', 'grip_category']	{'grip_category', 'Memory_Complaints'}
Sleep-grip_category (syn)	MMSE_Spell	0.008143047464978952	0.02163371319550563	37.64054460456958	Sex_0	['Sleep', 'grip_category']	{'grip_category', 'Sleep'}
General_Health-BMI (syn)	Hearing	0.0036040860028857167	0.00959018680308709	37.58097810697033	Sex_0	['General_Health', 'BMI']	{'General_Health', 'BMI'}
Sleep-Health_vs_Peers (syn)	Depression	0.014913358216444676	0.03970558728820605	37.5598479584118	Sex_0	['Sleep', 'Health_vs_Peers']	{'Health_vs_Peers', 'Sleep'}
Hearing-Health_vs_Peers (syn)	MAP_NormalElevated_vs_H	0.0007845980901016614	0.002097676744104378	37.40319342848284	Sex_0	['Hearing', 'Health_vs_Peers']	{'Hearing', 'Health_vs_Peers'}
Hearing-General_Health (syn)	grip_category	0.011599734364947474	0.031051930409474987	37.35592026641927	Sex_0	['Hearing', 'General_Health']	{'Hearing', 'General_Health'}
Sleep-Hearing (syn)	Memory_Problems	0.006511531113233476	0.017450329015913993	37.314660986020506	Sex_0	['Sleep', 'Hearing']	{'Hearing', 'Sleep'}
Sleep-Hearing (syn)	Memory_Complaints	0.006511531113233396	0.01745032901591398	37.31466098602008	Sex_0	['Sleep', 'Hearing']	{'Hearing', 'Sleep'}
Depression-Health_vs_Peers (syn)	Hearing	0.0023716061838760403	0.006357756353299386	37.30256480566898	Sex_0	['Depression', 'Health_vs_Peers']	{'Health_vs_Peers', 'Depression'}
MMSE_Spell-grip_category (syn)	Hearing	0.007403863316093509	0.01991762651658236	37.17241765694042	Sex_0	['MMSE_Spell', 'grip_category']	{'MMSE_Spell', 'grip_category'}
Depression-Health_vs_Peers (syn)	functionality_state	0.026196709386582317	0.07080428272705906	36.99876388490099	Sex_0	['Depression', 'Health_vs_Peers']	{'Health_vs_Peers', 'Depression'}
Depression-Hearing (syn)	functionality_state	0.022321719984319404	0.0603390648508087	36.99381162023467	Sex_0	['Depression', 'Hearing']	{'Hearing', 'Depression'}
Hearing-Alcohol_Use (syn)	WHR_Obesity	0.001084195194775546	0.0029353143333116292	36.93625525796258	Sex_0	['Hearing', 'Alcohol_Use']	{'Hearing', 'Alcohol_Use'}
MMSE_Spell-Health_vs_Peers (syn)	Memory_Problems	0.004671804552983212	0.01267848309531874	36.84829263769083	Sex_0	['MMSE_Spell', 'Health_vs_Peers']	{'MMSE_Spell', 'Health_vs_Peers'}
MMSE_Spell-Health_vs_Peers (syn)	Memory_Complaints	0.004671804552983192	0.012678483095318799	36.848292637690506	Sex_0	['MMSE_Spell', 'Health_vs_Peers']	{'MMSE_Spell', 'Health_vs_Peers'}
Hearing-Health_vs_Peers (syn)	Alcohol_Use	0.007288056984425627	0.01981148912732064	36.78702260889201	Sex_0	['Hearing', 'Health_vs_Peers']	{'Hearing', 'Health_vs_Peers'}
Sleep-Health_vs_Peers (syn)	Physical_Activity	0.015145148725396823	0.04118955235428793	36.76939383833866	Sex_0	['Sleep', 'Health_vs_Peers']	{'Health_vs_Peers', 'Sleep'}
Anxiety-General_Health (syn)	Memory_Complaints	0.010974379671897037	0.02999921499209006	36.582222817465954	Sex_0	['Anxiety', 'General_Health']	{'General_Health', 'Anxiety'}
Anxiety-General_Health (syn)	Memory_Problems	0.01097437967189702	0.029999214992090018	36.58222281746595	Sex_0	['Anxiety', 'General_Health']	{'General_Health', 'Anxiety'}
Hearing-BMI (syn)	functionality_state	0.029091404252923465	0.0796117464556218	36.541597877318225	Sex_0	['Hearing', 'BMI']	{'Hearing', 'BMI'}
MMSE_Spell-General_Health (syn)	Alcohol_Use	0.017875875162160167	0.04893020963712577	36.533412169558446	Sex_0	['MMSE_Spell', 'General_Health']	{'General_Health', 'MMSE_Spell'}
Pain-WHR_Obesity (syn)	grip_category	0.009714865547941083	0.02659407849549366	36.530183023966245	Sex_0	['Pain', 'WHR_Obesity']	{'WHR_Obesity', 'Pain'}
Physical_Activity-BMI (syn)	grip_category	0.03974208975345332	0.10913772586201848	36.41462146984698	Sex_0	['Physical_Activity', 'BMI']	{'Physical_Activity', 'BMI'}
Physical_Activity-Memory_Problems (syn)	Sleep	0.008694368654731739	0.02391403574813298	36.35676029885724	Sex_0	['Physical_Activity', 'Memory_Problems']	{'Memory_Problems', 'Physical_Activity'}
Physical_Activity-Memory_Complaints (syn)	Sleep	0.008694368654731739	0.02391403574813298	36.35676029885724	Sex_0	['Physical_Activity', 'Memory_Complaints']	{'Physical_Activity', 'Memory_Complaints'}
Depression-MMSE_Spell (syn)	Hearing	0.002296303138787562	0.006332789728738568	36.26053030573248	Sex_0	['Depression', 'MMSE_Spell']	{'MMSE_Spell', 'Depression'}
Anxiety-BMI (syn)	Physical_Activity	0.013402260982655938	0.036968526747051214	36.253164953956315	Sex_0	['Anxiety', 'BMI']	{'BMI', 'Anxiety'}
Health_vs_Peers-functionality_state (syn)	General_Health	0.09390796336711345	0.259838744794958	36.140862457297274	Sex_0	['Health_vs_Peers', 'functionality_state']	{'Health_vs_Peers', 'functionality_state'}
Hearing-functionality_state (syn)	Memory_Problems	0.008952737353971138	0.024778770270751246	36.13067660802728	Sex_0	['Hearing', 'functionality_state']	{'Hearing', 'functionality_state'}
Hearing-functionality_state (syn)	Memory_Complaints	0.008952737353971098	0.024778770270751288	36.13067660802706	Sex_0	['Hearing', 'functionality_state']	{'Hearing', 'functionality_state'}
Sleep-Physical_Activity (syn)	Pain	0.043634286151221856	0.12097130000883849	36.069948944942986	Sex_0	['Sleep', 'Physical_Activity']	{'Physical_Activity', 'Sleep'}
MMSE_Spell-Hearing (syn)	functionality_state	0.02123559490937657	0.05893310241990971	36.03339046715862	Sex_0	['MMSE_Spell', 'Hearing']	{'Hearing', 'MMSE_Spell'}
MMSE_Spell-grip_category (syn)	Sleep	0.006985285423848734	0.01944468304128812	35.923884225916346	Sex_0	['MMSE_Spell', 'grip_category']	{'MMSE_Spell', 'grip_category'}
Pain-Alcohol_Use (syn)	Physical_Activity	0.04317423281101112	0.12074407188417191	35.75681367813034	Sex_0	['Pain', 'Alcohol_Use']	{'Alcohol_Use', 'Pain'}
Depression-Hearing (syn)	BMI	0.0021814430660699333	0.006117702145313617	35.65788288239888	Sex_0	['Depression', 'Hearing']	{'Hearing', 'Depression'}
Depression-MMSE_Spell (syn)	Alcohol_Use	0.009114930320517984	0.02557232313154825	35.64373198957826	Sex_0	['Depression', 'MMSE_Spell']	{'MMSE_Spell', 'Depression'}
Anxiety-WHR_Obesity (syn)	functionality_state	0.006983828541225379	0.01966842755566118	35.507813329059026	Sex_0	['Anxiety', 'WHR_Obesity']	{'WHR_Obesity', 'Anxiety'}
Sleep-Alcohol_Use (syn)	Depression	0.010281875351674925	0.028957079154908586	35.507294422448744	Sex_0	['Sleep', 'Alcohol_Use']	{'Alcohol_Use', 'Sleep'}
Sleep-Memory_Problems (syn)	WHR_Obesity	0.0005398035441900372	0.001521671989612201	35.474369501117415	Sex_0	['Sleep', 'Memory_Problems']	{'Memory_Problems', 'Sleep'}
Sleep-Memory_Complaints (syn)	WHR_Obesity	0.0005398035441900372	0.001521671989612201	35.474369501117415	Sex_0	['Sleep', 'Memory_Complaints']	{'Sleep', 'Memory_Complaints'}
Hearing-Memory_Complaints (syn)	MMSE_Spell	0.0026703942582486794	0.007542079810787094	35.406603022542086	Sex_0	['Hearing', 'Memory_Complaints']	{'Hearing', 'Memory_Complaints'}
Hearing-Memory_Problems (syn)	MMSE_Spell	0.0026703942582486794	0.007542079810787094	35.406603022542086	Sex_0	['Hearing', 'Memory_Problems']	{'Hearing', 'Memory_Problems'}
Pain-Physical_Activity (syn)	Depression	0.02529220805709739	0.07149325806056234	35.377053365888315	Sex_0	['Pain', 'Physical_Activity']	{'Physical_Activity', 'Pain'}
Anxiety-Sleep (syn)	Physical_Activity	0.008283564900574823	0.02343470476656628	35.347425892869715	Sex_0	['Anxiety', 'Sleep']	{'Sleep', 'Anxiety'}
Depression-WHR_Obesity (syn)	grip_category	0.004043083182216127	0.01147373442022521	35.23772674299679	Sex_0	['Depression', 'WHR_Obesity']	{'WHR_Obesity', 'Depression'}
Anxiety-Memory_Complaints (syn)	MAP_NormalElevated_vs_H	0.00020814356235536425	0.0005909200638935035	35.22364107658327	Sex_0	['Anxiety', 'Memory_Complaints']	{'Memory_Complaints', 'Anxiety'}
Anxiety-Memory_Problems (syn)	MAP_NormalElevated_vs_H	0.00020814356235536425	0.0005909200638935035	35.22364107658327	Sex_0	['Anxiety', 'Memory_Problems']	{'Memory_Problems', 'Anxiety'}
Anxiety-Alcohol_Use (syn)	WHR_Obesity	0.0009514247829896622	0.0027025721137487945	35.20441797462052	Sex_0	['Anxiety', 'Alcohol_Use']	{'Alcohol_Use', 'Anxiety'}
Hearing-BMI (syn)	Anxiety	0.004775971528341989	0.01357088278152939	35.19278447266755	Sex_0	['Hearing', 'BMI']	{'Hearing', 'BMI'}
Alcohol_Use-MAP_NormalElevated_vs_H (syn)	WHR_Obesity	0.0014262887707216759	0.004063391036056674	35.10094790448278	Sex_0	['Alcohol_Use', 'MAP_NormalElevated_vs_H']	{'Alcohol_Use', 'MAP_NormalElevated_vs_H'}
grip_category-MAP_NormalElevated_vs_H (syn)	Alcohol_Use	0.004791976878612618	0.013660177294524725	35.07990251732194	Sex_0	['grip_category', 'MAP_NormalElevated_vs_H']	{'grip_category', 'MAP_NormalElevated_vs_H'}
General_Health-BMI (syn)	grip_category	0.01722452817382815	0.049118767076589645	35.06710204466326	Sex_0	['General_Health', 'BMI']	{'General_Health', 'BMI'}
Anxiety-Physical_Activity (syn)	General_Health	0.045292985069328454	0.1293230045176877	35.02314629810017	Sex_0	['Anxiety', 'Physical_Activity']	{'Physical_Activity', 'Anxiety'}
Anxiety-MAP_NormalElevated_vs_H (syn)	MMSE_Spell	0.0006214219281864434	0.001774618951433674	35.017203421861964	Sex_0	['Anxiety', 'MAP_NormalElevated_vs_H']	{'Anxiety', 'MAP_NormalElevated_vs_H'}
Health_vs_Peers-Alcohol_Use (syn)	functionality_state	0.03437429927378071	0.0984972894155629	34.898726125096246	Sex_0	['Health_vs_Peers', 'Alcohol_Use']	{'Alcohol_Use', 'Health_vs_Peers'}
MMSE_Spell-BMI (syn)	Anxiety	0.0020328032287922305	0.005824922915280244	34.89837133225702	Sex_0	['MMSE_Spell', 'BMI']	{'MMSE_Spell', 'BMI'}
Sleep-Alcohol_Use (syn)	MMSE_Spell	0.008818682555616748	0.025277767822070592	34.8871095647811	Sex_0	['Sleep', 'Alcohol_Use']	{'Alcohol_Use', 'Sleep'}
Pain-MAP_NormalElevated_vs_H (syn)	MMSE_Spell	0.004018222782236198	0.011536425459696013	34.83074368463937	Sex_0	['Pain', 'MAP_NormalElevated_vs_H']	{'Pain', 'MAP_NormalElevated_vs_H'}
Sleep-Memory_Problems (syn)	Physical_Activity	0.00770887734249492	0.022177516428212286	34.759876595958076	Sex_0	['Sleep', 'Memory_Problems']	{'Memory_Problems', 'Sleep'}
Sleep-Memory_Complaints (syn)	Physical_Activity	0.00770887734249492	0.022177516428212286	34.759876595958076	Sex_0	['Sleep', 'Memory_Complaints']	{'Sleep', 'Memory_Complaints'}
General_Health-functionality_state (syn)	Pain	0.10030803297014027	0.28858946125177437	34.75803743319249	Sex_0	['General_Health', 'functionality_state']	{'General_Health', 'functionality_state'}
Depression-Pain (syn)	Memory_Complaints	0.00860681287765265	0.02477140118853504	34.744957752475244	Sex_0	['Depression', 'Pain']	{'Pain', 'Depression'}
Depression-Pain (syn)	Memory_Problems	0.00860681287765261	0.024771401188535	34.744957752475145	Sex_0	['Depression', 'Pain']	{'Pain', 'Depression'}
Sleep-functionality_state (syn)	WHR_Obesity	0.0023719295107740264	0.0068809758547730485	34.47083031295215	Sex_0	['Sleep', 'functionality_state']	{'Sleep', 'functionality_state'}
Depression-Physical_Activity (syn)	Health_vs_Peers	0.013666820251194686	0.0396816410350999	34.44116698476727	Sex_0	['Depression', 'Physical_Activity']	{'Physical_Activity', 'Depression'}
Pain-Memory_Complaints (syn)	MMSE_Spell	0.0038918918931363836	0.01130810957491516	34.416821550525015	Sex_0	['Pain', 'Memory_Complaints']	{'Pain', 'Memory_Complaints'}
Pain-Memory_Problems (syn)	MMSE_Spell	0.0038918918931363836	0.01130810957491516	34.416821550525015	Sex_0	['Pain', 'Memory_Problems']	{'Memory_Problems', 'Pain'}
MMSE_Spell-Physical_Activity (syn)	Memory_Problems	0.004282774994797477	0.012458634525810974	34.37595818325601	Sex_0	['MMSE_Spell', 'Physical_Activity']	{'Physical_Activity', 'MMSE_Spell'}
MMSE_Spell-Physical_Activity (syn)	Memory_Complaints	0.004282774994797506	0.012458634525811092	34.375958183255925	Sex_0	['MMSE_Spell', 'Physical_Activity']	{'Physical_Activity', 'MMSE_Spell'}
Anxiety-Hearing (syn)	grip_category	0.006706181489384948	0.019516243087352964	34.36205144283496	Sex_0	['Anxiety', 'Hearing']	{'Hearing', 'Anxiety'}
Pain-functionality_state (syn)	WHR_Obesity	0.0021936734612915967	0.006385455474958172	34.35422061737838	Sex_0	['Pain', 'functionality_state']	{'Pain', 'functionality_state'}
Depression-Hearing (syn)	MMSE_Spell	0.0021832154738587323	0.006376425115568773	34.23886322334691	Sex_0	['Depression', 'Hearing']	{'Hearing', 'Depression'}
Depression-Physical_Activity (syn)	General_Health	0.043724254116509965	0.12772719180974443	34.23253380661439	Sex_0	['Depression', 'Physical_Activity']	{'Physical_Activity', 'Depression'}
Sleep-Physical_Activity (syn)	Memory_Problems	0.005697061485275781	0.01666677156942141	34.182153763529115	Sex_0	['Sleep', 'Physical_Activity']	{'Physical_Activity', 'Sleep'}
Sleep-Physical_Activity (syn)	Memory_Complaints	0.005697061485275712	0.01666677156942135	34.182153763528824	Sex_0	['Sleep', 'Physical_Activity']	{'Physical_Activity', 'Sleep'}
Alcohol_Use-functionality_state (syn)	WHR_Obesity	0.002240223461629279	0.0065818131463293295	34.036570346556395	Sex_0	['Alcohol_Use', 'functionality_state']	{'Alcohol_Use', 'functionality_state'}
Anxiety-Physical_Activity (syn)	WHR_Obesity	0.0013261508546741282	0.0039000361680372993	34.003552724525534	Sex_0	['Anxiety', 'Physical_Activity']	{'Physical_Activity', 'Anxiety'}
Anxiety-BMI (syn)	Health_vs_Peers	0.010971151921797675	0.03236338025920002	33.89989498602785	Sex_0	['Anxiety', 'BMI']	{'BMI', 'Anxiety'}
Anxiety-Depression (syn)	BMI	0.0020774867462219054	0.006143604730933171	33.81543633107968	Sex_0	['Anxiety', 'Depression']	{'Depression', 'Anxiety'}
MMSE_Spell-grip_category (syn)	Pain	0.008405971851148717	0.024890559206068003	33.771727591798935	Sex_0	['MMSE_Spell', 'grip_category']	{'MMSE_Spell', 'grip_category'}
Hearing-Alcohol_Use (syn)	Health_vs_Peers	0.006545252583643974	0.01939548868346259	33.746262806075784	Sex_0	['Hearing', 'Alcohol_Use']	{'Hearing', 'Alcohol_Use'}
Hearing-Memory_Problems (syn)	Health_vs_Peers	0.004166893776372244	0.012395956998000772	33.614942170614846	Sex_0	['Hearing', 'Memory_Problems']	{'Hearing', 'Memory_Problems'}
Hearing-Memory_Complaints (syn)	Health_vs_Peers	0.004166893776372244	0.012395956998000772	33.614942170614846	Sex_0	['Hearing', 'Memory_Complaints']	{'Hearing', 'Memory_Complaints'}
Hearing-Health_vs_Peers (syn)	functionality_state	0.02254439804081933	0.06707542044142906	33.61052065339692	Sex_0	['Hearing', 'Health_vs_Peers']	{'Hearing', 'Health_vs_Peers'}
Sleep-Memory_Problems (syn)	Depression	0.009437136191341438	0.028131259295082364	33.54679608314281	Sex_0	['Sleep', 'Memory_Problems']	{'Memory_Problems', 'Sleep'}
Sleep-Memory_Complaints (syn)	Depression	0.009437136191341438	0.028131259295082364	33.54679608314281	Sex_0	['Sleep', 'Memory_Complaints']	{'Sleep', 'Memory_Complaints'}
General_Health-Alcohol_Use (syn)	grip_category	0.009784122917231367	0.02918227197111818	33.52762569999606	Sex_0	['General_Health', 'Alcohol_Use']	{'General_Health', 'Alcohol_Use'}
Sleep-MMSE_Spell (syn)	functionality_state	0.01901052603149115	0.05670803354202427	33.52351482511404	Sex_0	['Sleep', 'MMSE_Spell']	{'MMSE_Spell', 'Sleep'}
Hearing-MAP_NormalElevated_vs_H (syn)	Health_vs_Peers	0.0017804927618386291	0.0053145536785843125	33.5022067612819	Sex_0	['Hearing', 'MAP_NormalElevated_vs_H']	{'Hearing', 'MAP_NormalElevated_vs_H'}
Hearing-Physical_Activity (syn)	Memory_Problems	0.005490654622369156	0.016429452525049668	33.41958360449115	Sex_0	['Hearing', 'Physical_Activity']	{'Hearing', 'Physical_Activity'}
Hearing-Physical_Activity (syn)	Memory_Complaints	0.005490654622368914	0.016429452525049494	33.419583604490036	Sex_0	['Hearing', 'Physical_Activity']	{'Hearing', 'Physical_Activity'}
BMI-Alcohol_Use (syn)	grip_category	0.016013297867901177	0.04800880610171532	33.354917916463314	Sex_0	['BMI', 'Alcohol_Use']	{'Alcohol_Use', 'BMI'}
Physical_Activity-WHR_Obesity (syn)	BMI	0.023205322187275484	0.06960225154891972	33.33990161362193	Sex_0	['Physical_Activity', 'WHR_Obesity']	{'WHR_Obesity', 'Physical_Activity'}
Anxiety-Memory_Problems (syn)	Hearing	0.005634009496516584	0.01690224528936831	33.33290577708297	Sex_0	['Anxiety', 'Memory_Problems']	{'Memory_Problems', 'Anxiety'}
Anxiety-Memory_Complaints (syn)	Hearing	0.005634009496516584	0.01690224528936831	33.33290577708297	Sex_0	['Anxiety', 'Memory_Complaints']	{'Memory_Complaints', 'Anxiety'}
MMSE_Spell-BMI (syn)	Sleep	0.00464555101992577	0.013968239770959866	33.257955877761525	Sex_0	['MMSE_Spell', 'BMI']	{'MMSE_Spell', 'BMI'}
BMI-grip_category (syn)	Pain	0.021891673038367563	0.06596764086347993	33.185472076638895	Sex_0	['BMI', 'grip_category']	{'grip_category', 'BMI'}
Hearing-Memory_Complaints (syn)	Anxiety	0.009444353747017239	0.028473553727418294	33.16886201641526	Sex_0	['Hearing', 'Memory_Complaints']	{'Hearing', 'Memory_Complaints'}
Hearing-Memory_Problems (syn)	Anxiety	0.009444353747017239	0.028473553727418294	33.16886201641526	Sex_0	['Hearing', 'Memory_Problems']	{'Hearing', 'Memory_Problems'}
General_Health-BMI (syn)	Alcohol_Use	0.015384437557758635	0.046438772032724236	33.12843316984697	Sex_0	['General_Health', 'BMI']	{'General_Health', 'BMI'}
MMSE_Spell-Memory_Problems (syn)	Pain	0.008227765574551647	0.025016699454473032	32.88909310169015	Sex_0	['MMSE_Spell', 'Memory_Problems']	{'Memory_Problems', 'MMSE_Spell'}
MMSE_Spell-Memory_Complaints (syn)	Pain	0.008227765574551647	0.025016699454473032	32.88909310169015	Sex_0	['MMSE_Spell', 'Memory_Complaints']	{'MMSE_Spell', 'Memory_Complaints'}
MMSE_Spell-BMI (syn)	Memory_Problems	0.0023126168078044388	0.007035011294882512	32.87296510080529	Sex_0	['MMSE_Spell', 'BMI']	{'MMSE_Spell', 'BMI'}
MMSE_Spell-BMI (syn)	Memory_Complaints	0.002312616807804422	0.007035011294882491	32.87296510080515	Sex_0	['MMSE_Spell', 'BMI']	{'MMSE_Spell', 'BMI'}
Hearing-functionality_state (syn)	Anxiety	0.006176402204200991	0.01882695086523806	32.80617370497871	Sex_0	['Hearing', 'functionality_state']	{'Hearing', 'functionality_state'}
Pain-General_Health (syn)	grip_category	0.009434552508540063	0.028819582005840658	32.73660425271966	Sex_0	['Pain', 'General_Health']	{'General_Health', 'Pain'}
Sleep-Hearing (syn)	Health_vs_Peers	0.004742931192952246	0.014489694620237352	32.733134253415706	Sex_0	['Sleep', 'Hearing']	{'Hearing', 'Sleep'}
MMSE_Spell-Health_vs_Peers (syn)	Physical_Activity	0.029999459681049126	0.09184154563981345	32.664367168538064	Sex_0	['MMSE_Spell', 'Health_vs_Peers']	{'MMSE_Spell', 'Health_vs_Peers'}
Depression-grip_category (syn)	functionality_state	0.03452466072459207	0.10588088199734785	32.60707700324678	Sex_0	['Depression', 'grip_category']	{'grip_category', 'Depression'}
Hearing-Memory_Problems (syn)	functionality_state	0.01206258791290445	0.03707716326192517	32.53374004826204	Sex_0	['Hearing', 'Memory_Problems']	{'Hearing', 'Memory_Problems'}
Hearing-Memory_Complaints (syn)	functionality_state	0.01206258791290445	0.03707716326192517	32.53374004826204	Sex_0	['Hearing', 'Memory_Complaints']	{'Hearing', 'Memory_Complaints'}
Anxiety-Physical_Activity (syn)	MAP_NormalElevated_vs_H	0.0008435932478128565	0.002597223511600769	32.480579512885946	Sex_0	['Anxiety', 'Physical_Activity']	{'Physical_Activity', 'Anxiety'}
Depression-MMSE_Spell (syn)	Sleep	0.008603733353809883	0.02673117259812464	32.18614268501446	Sex_0	['Depression', 'MMSE_Spell']	{'MMSE_Spell', 'Depression'}
Alcohol_Use-grip_category (syn)	Anxiety	0.0029417686838138653	0.009147722245512831	32.158482787962555	Sex_0	['Alcohol_Use', 'grip_category']	{'Alcohol_Use', 'grip_category'}
Anxiety-MMSE_Spell (syn)	grip_category	0.006386525088568074	0.019873104922917252	32.13652377592626	Sex_0	['Anxiety', 'MMSE_Spell']	{'MMSE_Spell', 'Anxiety'}
Physical_Activity-Alcohol_Use (syn)	BMI	0.011188547020914685	0.03501135246662549	31.95691178048648	Sex_0	['Physical_Activity', 'Alcohol_Use']	{'Alcohol_Use', 'Physical_Activity'}
Depression-Pain (syn)	grip_category	0.007915391017461646	0.02479460396501422	31.923845319854482	Sex_0	['Depression', 'Pain']	{'Pain', 'Depression'}
BMI-Alcohol_Use (syn)	General_Health	0.014501401398582633	0.04551968849646383	31.85742670385182	Sex_0	['BMI', 'Alcohol_Use']	{'Alcohol_Use', 'BMI'}
Depression-Alcohol_Use (syn)	functionality_state	0.029101452278476155	0.09137193181387766	31.849444025934666	Sex_0	['Depression', 'Alcohol_Use']	{'Alcohol_Use', 'Depression'}
MMSE_Spell-BMI (syn)	grip_category	0.014988381780274895	0.04714571885963708	31.79160726109305	Sex_0	['MMSE_Spell', 'BMI']	{'MMSE_Spell', 'BMI'}
Anxiety-Alcohol_Use (syn)	Health_vs_Peers	0.010005989279901005	0.03153104172758196	31.7337732332142	Sex_0	['Anxiety', 'Alcohol_Use']	{'Alcohol_Use', 'Anxiety'}
Memory_Problems-grip_category (syn)	Health_vs_Peers	0.003956469731414351	0.01246815356089596	31.732603485275323	Sex_0	['Memory_Problems', 'grip_category']	{'Memory_Problems', 'grip_category'}
Memory_Complaints-grip_category (syn)	Health_vs_Peers	0.003956469731414351	0.01246815356089596	31.732603485275323	Sex_0	['Memory_Complaints', 'grip_category']	{'grip_category', 'Memory_Complaints'}
MMSE_Spell-functionality_state (syn)	Sleep	0.00911094134422608	0.028770378196134948	31.667784420887653	Sex_0	['MMSE_Spell', 'functionality_state']	{'MMSE_Spell', 'functionality_state'}
Health_vs_Peers-Physical_Activity (syn)	Anxiety	0.00970478508429372	0.030813640815621816	31.49509382018114	Sex_0	['Health_vs_Peers', 'Physical_Activity']	{'Physical_Activity', 'Health_vs_Peers'}
General_Health-grip_category (syn)	functionality_state	0.06023244041044741	0.1913771904294001	31.4731553302155	Sex_0	['General_Health', 'grip_category']	{'General_Health', 'grip_category'}
MMSE_Spell-grip_category (syn)	Health_vs_Peers	0.0018092647340683585	0.005760989947888026	31.405448550238024	Sex_0	['MMSE_Spell', 'grip_category']	{'MMSE_Spell', 'grip_category'}
Sleep-Memory_Problems (syn)	grip_category	0.005846977869266496	0.01865923126905672	31.335577468096186	Sex_0	['Sleep', 'Memory_Problems']	{'Memory_Problems', 'Sleep'}
Sleep-Memory_Complaints (syn)	grip_category	0.005846977869266496	0.01865923126905672	31.335577468096186	Sex_0	['Sleep', 'Memory_Complaints']	{'Sleep', 'Memory_Complaints'}
Anxiety-Depression (syn)	grip_category	0.003434466792583615	0.010973403116476979	31.298101018695224	Sex_0	['Anxiety', 'Depression']	{'Depression', 'Anxiety'}
Health_vs_Peers-Memory_Problems (syn)	MAP_NormalElevated_vs_H	0.0005974777904594608	0.0019105564444621766	31.272449039193468	Sex_0	['Health_vs_Peers', 'Memory_Problems']	{'Memory_Problems', 'Health_vs_Peers'}
Health_vs_Peers-Memory_Complaints (syn)	MAP_NormalElevated_vs_H	0.0005974777904594608	0.0019105564444621766	31.272449039193468	Sex_0	['Health_vs_Peers', 'Memory_Complaints']	{'Health_vs_Peers', 'Memory_Complaints'}
Depression-MMSE_Spell (syn)	BMI	0.0015854199701327452	0.00507501206536611	31.239728097441937	Sex_0	['Depression', 'MMSE_Spell']	{'MMSE_Spell', 'Depression'}
Hearing-Memory_Complaints (syn)	WHR_Obesity	0.00044882250516544434	0.0014394354817584723	31.1804530910371	Sex_0	['Hearing', 'Memory_Complaints']	{'Hearing', 'Memory_Complaints'}
Hearing-Memory_Problems (syn)	WHR_Obesity	0.00044882250516544434	0.0014394354817584723	31.1804530910371	Sex_0	['Hearing', 'Memory_Problems']	{'Hearing', 'Memory_Problems'}
BMI-Memory_Problems (syn)	Pain	0.01993442912036205	0.06403842344132105	31.12885678490842	Sex_0	['BMI', 'Memory_Problems']	{'Memory_Problems', 'BMI'}
BMI-Memory_Complaints (syn)	Pain	0.01993442912036205	0.06403842344132105	31.12885678490842	Sex_0	['BMI', 'Memory_Complaints']	{'Memory_Complaints', 'BMI'}
Depression-BMI (syn)	Physical_Activity	0.02086984087442604	0.06729339735411305	31.01320737992202	Sex_0	['Depression', 'BMI']	{'BMI', 'Depression'}
Health_vs_Peers-BMI (syn)	Pain	0.03928356206971522	0.126869519210281	30.963751036688596	Sex_0	['Health_vs_Peers', 'BMI']	{'Health_vs_Peers', 'BMI'}
Sleep-BMI (syn)	General_Health	0.013304093192653679	0.04297402916747703	30.958449673884164	Sex_0	['Sleep', 'BMI']	{'Sleep', 'BMI'}
Hearing-General_Health (syn)	Memory_Problems	0.00851945720476886	0.027523974974672055	30.952859144104668	Sex_0	['Hearing', 'General_Health']	{'Hearing', 'General_Health'}
Hearing-General_Health (syn)	Memory_Complaints	0.008519457204768845	0.027523974974672082	30.952859144104583	Sex_0	['Hearing', 'General_Health']	{'Hearing', 'General_Health'}
Depression-functionality_state (syn)	Sleep	0.008901761340967254	0.028773605982278856	30.937246261207886	Sex_0	['Depression', 'functionality_state']	{'functionality_state', 'Depression'}
Alcohol_Use-grip_category (syn)	Sleep	0.005639132253314834	0.018265874194942	30.87250132751032	Sex_0	['Alcohol_Use', 'grip_category']	{'Alcohol_Use', 'grip_category'}
Depression-functionality_state (syn)	Memory_Complaints	0.007045880668219684	0.02287191358499987	30.805820606285415	Sex_0	['Depression', 'functionality_state']	{'functionality_state', 'Depression'}
Depression-functionality_state (syn)	Memory_Problems	0.00704588066821963	0.022871913584999737	30.805820606285362	Sex_0	['Depression', 'functionality_state']	{'functionality_state', 'Depression'}
MMSE_Spell-Hearing (syn)	Memory_Problems	0.0048408003193846335	0.015779598222065146	30.677589196254555	Sex_0	['MMSE_Spell', 'Hearing']	{'Hearing', 'MMSE_Spell'}
MMSE_Spell-Hearing (syn)	Memory_Complaints	0.004840800319384653	0.015779598222065237	30.677589196254505	Sex_0	['MMSE_Spell', 'Hearing']	{'Hearing', 'MMSE_Spell'}
Depression-Physical_Activity (syn)	Memory_Problems	0.004970196357137619	0.01620400318879302	30.672644896633294	Sex_0	['Depression', 'Physical_Activity']	{'Physical_Activity', 'Depression'}
Depression-Physical_Activity (syn)	Memory_Complaints	0.004970196357137604	0.01620400318879309	30.672644896633074	Sex_0	['Depression', 'Physical_Activity']	{'Physical_Activity', 'Depression'}
Depression-grip_category (syn)	Pain	0.01726735701672154	0.05635211670920823	30.641896037065745	Sex_0	['Depression', 'grip_category']	{'grip_category', 'Depression'}
Anxiety-Depression (syn)	Pain	0.017765820596559144	0.05799531074962648	30.633201834638957	Sex_0	['Anxiety', 'Depression']	{'Depression', 'Anxiety'}
MMSE_Spell-grip_category (syn)	functionality_state	0.03147790423600968	0.10281010644729097	30.617519350734142	Sex_0	['MMSE_Spell', 'grip_category']	{'MMSE_Spell', 'grip_category'}
Anxiety-Alcohol_Use (syn)	General_Health	0.02595645364702066	0.08509267478255894	30.50374631347331	Sex_0	['Anxiety', 'Alcohol_Use']	{'Alcohol_Use', 'Anxiety'}
Hearing-BMI (syn)	General_Health	0.0069053054558883675	0.022643170494796146	30.496195121947896	Sex_0	['Hearing', 'BMI']	{'Hearing', 'BMI'}
Depression-Health_vs_Peers (syn)	Alcohol_Use	0.005398997198209247	0.01774261601151766	30.429544294395345	Sex_0	['Depression', 'Health_vs_Peers']	{'Health_vs_Peers', 'Depression'}
BMI-grip_category (syn)	Physical_Activity	0.030320988171537697	0.09970292547842695	30.41133249204242	Sex_0	['BMI', 'grip_category']	{'grip_category', 'BMI'}
Alcohol_Use-Memory_Complaints (syn)	Hearing	0.004957542761346295	0.01631627209720129	30.384040740511164	Sex_0	['Alcohol_Use', 'Memory_Complaints']	{'Alcohol_Use', 'Memory_Complaints'}
Alcohol_Use-Memory_Problems (syn)	Hearing	0.004957542761346295	0.01631627209720129	30.384040740511164	Sex_0	['Alcohol_Use', 'Memory_Problems']	{'Memory_Problems', 'Alcohol_Use'}
Depression-grip_category (syn)	MMSE_Spell	0.005741724611318495	0.01889747186535794	30.383559516466253	Sex_0	['Depression', 'grip_category']	{'grip_category', 'Depression'}
Hearing-General_Health (syn)	MMSE_Spell	0.0011966848049161046	0.003952569569253394	30.276122505849983	Sex_0	['Hearing', 'General_Health']	{'Hearing', 'General_Health'}
grip_category-WHR_Obesity (syn)	Pain	0.0071643416084770945	0.023681663471641134	30.252695791646627	Sex_0	['grip_category', 'WHR_Obesity']	{'WHR_Obesity', 'grip_category'}
Physical_Activity-Memory_Problems (syn)	Hearing	0.007877567469645253	0.026161699005173636	30.11106988153719	Sex_0	['Physical_Activity', 'Memory_Problems']	{'Memory_Problems', 'Physical_Activity'}
Physical_Activity-Memory_Complaints (syn)	Hearing	0.007877567469645253	0.026161699005173636	30.11106988153719	Sex_0	['Physical_Activity', 'Memory_Complaints']	{'Physical_Activity', 'Memory_Complaints'}
Memory_Problems-WHR_Obesity (syn)	grip_category	0.0018539377271259109	0.0061625807047689125	30.083788204043177	Sex_0	['Memory_Problems', 'WHR_Obesity']	{'Memory_Problems', 'WHR_Obesity'}
Memory_Complaints-WHR_Obesity (syn)	grip_category	0.0018539377271259109	0.0061625807047689125	30.083788204043177	Sex_0	['Memory_Complaints', 'WHR_Obesity']	{'WHR_Obesity', 'Memory_Complaints'}
Anxiety-Sleep (syn)	Pain	0.020052330416793895	0.06696683390903888	29.943673974539394	Sex_0	['Anxiety', 'Sleep']	{'Sleep', 'Anxiety'}
General_Health-grip_category (syn)	BMI	0.013931788893758276	0.04662100639683309	29.883071967971603	Sex_0	['General_Health', 'grip_category']	{'General_Health', 'grip_category'}
Hearing-Alcohol_Use (syn)	Depression	0.004561887628403933	0.015274993951720345	29.86506994911216	Sex_0	['Hearing', 'Alcohol_Use']	{'Hearing', 'Alcohol_Use'}
Health_vs_Peers-grip_category (syn)	Physical_Activity	0.02952083860247105	0.09897229706124815	29.827375416175634	Sex_0	['Health_vs_Peers', 'grip_category']	{'grip_category', 'Health_vs_Peers'}
Depression-MAP_NormalElevated_vs_H (syn)	grip_category	0.007502243945588946	0.025162228032912022	29.81549938970453	Sex_0	['Depression', 'MAP_NormalElevated_vs_H']	{'Depression', 'MAP_NormalElevated_vs_H'}
Sleep-functionality_state (syn)	Memory_Complaints	0.006713841505420321	0.02253987442220051	29.78650803310406	Sex_0	['Sleep', 'functionality_state']	{'Sleep', 'functionality_state'}
Sleep-functionality_state (syn)	Memory_Problems	0.0067138415054202516	0.02253987442220036	29.78650803310395	Sex_0	['Sleep', 'functionality_state']	{'Sleep', 'functionality_state'}
Pain-functionality_state (syn)	MAP_NormalElevated_vs_H	0.0002517486418463481	0.00084614222431084	29.752520866263417	Sex_0	['Pain', 'functionality_state']	{'Pain', 'functionality_state'}
Health_vs_Peers-grip_category (syn)	Memory_Problems	0.0035098771490961315	0.011797628057693405	29.750701852371837	Sex_0	['Health_vs_Peers', 'grip_category']	{'grip_category', 'Health_vs_Peers'}
Health_vs_Peers-grip_category (syn)	Memory_Complaints	0.0035098771490961658	0.011797628057693523	29.75070185237183	Sex_0	['Health_vs_Peers', 'grip_category']	{'grip_category', 'Health_vs_Peers'}
grip_category-functionality_state (syn)	Hearing	0.010533048577297397	0.035519170774925904	29.654545270896378	Sex_0	['grip_category', 'functionality_state']	{'grip_category', 'functionality_state'}
Pain-Alcohol_Use (syn)	BMI	0.01859761991859781	0.06286248705950093	29.58460727300639	Sex_0	['Pain', 'Alcohol_Use']	{'Alcohol_Use', 'Pain'}
BMI-grip_category (syn)	Anxiety	0.002580548902538097	0.008732223708042443	29.55202464821638	Sex_0	['BMI', 'grip_category']	{'grip_category', 'BMI'}
Depression-Pain (syn)	MMSE_Spell	0.0031565333428163036	0.010686780872198038	29.53680234080699	Sex_0	['Depression', 'Pain']	{'Pain', 'Depression'}
Sleep-grip_category (syn)	General_Health	0.012361781670451153	0.04200266968396658	29.430942755455234	Sex_0	['Sleep', 'grip_category']	{'grip_category', 'Sleep'}
Hearing-Physical_Activity (syn)	WHR_Obesity	0.0011282940024022329	0.0038356799495851586	29.415749416847504	Sex_0	['Hearing', 'Physical_Activity']	{'Hearing', 'Physical_Activity'}
Anxiety-Memory_Complaints (syn)	BMI	0.001649610756584543	0.005610493266230346	29.402241091947793	Sex_0	['Anxiety', 'Memory_Complaints']	{'Memory_Complaints', 'Anxiety'}
Anxiety-Memory_Problems (syn)	BMI	0.001649610756584543	0.005610493266230346	29.402241091947793	Sex_0	['Anxiety', 'Memory_Problems']	{'Memory_Problems', 'Anxiety'}
Sleep-Pain (syn)	Memory_Complaints	0.006761270313515642	0.023018077532176252	29.373740287668564	Sex_0	['Sleep', 'Pain']	{'Pain', 'Sleep'}
Sleep-Pain (syn)	Memory_Problems	0.006761270313515603	0.02301807753217614	29.373740287668536	Sex_0	['Sleep', 'Pain']	{'Pain', 'Sleep'}
Depression-Memory_Complaints (syn)	Sleep	0.007531242004372787	0.02565868124868755	29.35163320117246	Sex_0	['Depression', 'Memory_Complaints']	{'Memory_Complaints', 'Depression'}
Depression-Memory_Problems (syn)	Sleep	0.007531242004372787	0.02565868124868755	29.35163320117246	Sex_0	['Depression', 'Memory_Problems']	{'Memory_Problems', 'Depression'}
BMI-WHR_Obesity (syn)	Memory_Complaints	0.0009446048094673707	0.0032291790364169784	29.25216591630925	Sex_0	['BMI', 'WHR_Obesity']	{'WHR_Obesity', 'BMI'}
BMI-WHR_Obesity (syn)	Memory_Problems	0.0009446048094672891	0.0032291790364169094	29.252165916307344	Sex_0	['BMI', 'WHR_Obesity']	{'WHR_Obesity', 'BMI'}
Alcohol_Use-grip_category (syn)	Health_vs_Peers	0.005343768075917216	0.018272160805964863	29.245408535222428	Sex_0	['Alcohol_Use', 'grip_category']	{'Alcohol_Use', 'grip_category'}
Anxiety-Hearing (syn)	functionality_state	0.010299665720767365	0.035343893970402385	29.141287401417888	Sex_0	['Anxiety', 'Hearing']	{'Hearing', 'Anxiety'}
Sleep-Physical_Activity (syn)	Health_vs_Peers	0.010608031916828815	0.036585192595807295	28.9954245533875	Sex_0	['Sleep', 'Physical_Activity']	{'Physical_Activity', 'Sleep'}
Health_vs_Peers-functionality_state (syn)	Sleep	0.008080193067624915	0.02789487142943375	28.966590106233514	Sex_0	['Health_vs_Peers', 'functionality_state']	{'Health_vs_Peers', 'functionality_state'}
Anxiety-General_Health (syn)	MAP_NormalElevated_vs_H	0.00039561435528459317	0.0013678365176968124	28.922634405954867	Sex_0	['Anxiety', 'General_Health']	{'General_Health', 'Anxiety'}
MMSE_Spell-Alcohol_Use (syn)	functionality_state	0.025335847791933444	0.08764731081238925	28.906588869754728	Sex_0	['MMSE_Spell', 'Alcohol_Use']	{'Alcohol_Use', 'MMSE_Spell'}
Anxiety-General_Health (syn)	Hearing	0.003467303117047747	0.011998476964272396	28.897860348211363	Sex_0	['Anxiety', 'General_Health']	{'General_Health', 'Anxiety'}
Depression-MMSE_Spell (syn)	Memory_Complaints	0.00430985588497541	0.014915399041029108	28.895344154855717	Sex_0	['Depression', 'MMSE_Spell']	{'MMSE_Spell', 'Depression'}
Depression-MMSE_Spell (syn)	Memory_Problems	0.004309855884975354	0.014915399041029048	28.895344154855458	Sex_0	['Depression', 'MMSE_Spell']	{'MMSE_Spell', 'Depression'}
Sleep-WHR_Obesity (syn)	Physical_Activity	0.005851261982597729	0.02027943583136788	28.853179305644677	Sex_0	['Sleep', 'WHR_Obesity']	{'WHR_Obesity', 'Sleep'}
Anxiety-Health_vs_Peers (syn)	Hearing	0.0034591491307111766	0.01199032297793583	28.849507532670977	Sex_0	['Anxiety', 'Health_vs_Peers']	{'Health_vs_Peers', 'Anxiety'}
Anxiety-Memory_Problems (syn)	Physical_Activity	0.006125463379238596	0.021354994489033705	28.683984827924757	Sex_0	['Anxiety', 'Memory_Problems']	{'Memory_Problems', 'Anxiety'}
Anxiety-Memory_Complaints (syn)	Physical_Activity	0.006125463379238596	0.021354994489033705	28.683984827924757	Sex_0	['Anxiety', 'Memory_Complaints']	{'Memory_Complaints', 'Anxiety'}
Health_vs_Peers-Alcohol_Use (syn)	MAP_NormalElevated_vs_H	0.0005917300604200722	0.002063688715600815	28.67341648703051	Sex_0	['Health_vs_Peers', 'Alcohol_Use']	{'Alcohol_Use', 'Health_vs_Peers'}
Pain-Memory_Complaints (syn)	Anxiety	0.016165713471407408	0.0563881722483406	28.668624689964368	Sex_0	['Pain', 'Memory_Complaints']	{'Pain', 'Memory_Complaints'}
Pain-Memory_Problems (syn)	Anxiety	0.016165713471407408	0.0563881722483406	28.668624689964368	Sex_0	['Pain', 'Memory_Problems']	{'Memory_Problems', 'Pain'}
Physical_Activity-BMI (syn)	Pain	0.031012653063124968	0.10837115884318131	28.617072470362604	Sex_0	['Physical_Activity', 'BMI']	{'Physical_Activity', 'BMI'}
Pain-BMI (syn)	Hearing	0.0026063918987045097	0.00916934860510957	28.425049705844007	Sex_0	['Pain', 'BMI']	{'Pain', 'BMI'}
Anxiety-General_Health (syn)	MMSE_Spell	0.000884664805987897	0.0031129306891727088	28.419033198037734	Sex_0	['Anxiety', 'General_Health']	{'General_Health', 'Anxiety'}
Sleep-BMI (syn)	functionality_state	0.02005530644120704	0.07057200040196424	28.41822015385133	Sex_0	['Sleep', 'BMI']	{'Sleep', 'BMI'}
Sleep-BMI (syn)	Memory_Complaints	0.003582233525975355	0.012606900403908605	28.414863378033274	Sex_0	['Sleep', 'BMI']	{'Sleep', 'BMI'}
Sleep-BMI (syn)	Memory_Problems	0.003582233525975286	0.012606900403908527	28.4148633780329	Sex_0	['Sleep', 'BMI']	{'Sleep', 'BMI'}
Health_vs_Peers-BMI (syn)	Sleep	0.00432720256615093	0.015245276018917255	28.383891251174965	Sex_0	['Health_vs_Peers', 'BMI']	{'Health_vs_Peers', 'BMI'}
MMSE_Spell-Health_vs_Peers (syn)	grip_category	0.0053034487907360605	0.018694126360144704	28.36959956600512	Sex_0	['MMSE_Spell', 'Health_vs_Peers']	{'MMSE_Spell', 'Health_vs_Peers'}
Sleep-Alcohol_Use (syn)	Pain	0.018572841687719194	0.06550771961446952	28.352142002538542	Sex_0	['Sleep', 'Alcohol_Use']	{'Alcohol_Use', 'Sleep'}
Sleep-Pain (syn)	Alcohol_Use	0.006214457243033718	0.02195896898044935	28.300314320615932	Sex_0	['Sleep', 'Pain']	{'Pain', 'Sleep'}
Physical_Activity-functionality_state (syn)	WHR_Obesity	0.0016525610751222922	0.005844343088788865	28.276250213516395	Sex_0	['Physical_Activity', 'functionality_state']	{'Physical_Activity', 'functionality_state'}
General_Health-functionality_state (syn)	Memory_Problems	0.007463992356567713	0.026468510126470914	28.19951829892776	Sex_0	['General_Health', 'functionality_state']	{'General_Health', 'functionality_state'}
General_Health-functionality_state (syn)	Memory_Complaints	0.0074639923565676634	0.026468510126470904	28.199518298927583	Sex_0	['General_Health', 'functionality_state']	{'General_Health', 'functionality_state'}
Health_vs_Peers-grip_category (syn)	Anxiety	0.008318540387454871	0.029506569175216192	28.192164050173492	Sex_0	['Health_vs_Peers', 'grip_category']	{'grip_category', 'Health_vs_Peers'}
Depression-Sleep (syn)	BMI	0.001860163380775493	0.006600907692961271	28.180418016737853	Sex_0	['Depression', 'Sleep']	{'Sleep', 'Depression'}
General_Health-Alcohol_Use (syn)	Physical_Activity	0.033005028834489754	0.11718141184414446	28.165754546794197	Sex_0	['General_Health', 'Alcohol_Use']	{'General_Health', 'Alcohol_Use'}
Depression-Physical_Activity (syn)	Sleep	0.007258698925696224	0.025777649572474998	28.158885880142297	Sex_0	['Depression', 'Physical_Activity']	{'Physical_Activity', 'Depression'}
Anxiety-MMSE_Spell (syn)	Hearing	0.003369869613908868	0.011974475176755504	28.142106974762104	Sex_0	['Anxiety', 'MMSE_Spell']	{'MMSE_Spell', 'Anxiety'}
Hearing-Health_vs_Peers (syn)	Anxiety	0.00835674667944941	0.029728779884403735	28.109955107284822	Sex_0	['Hearing', 'Health_vs_Peers']	{'Hearing', 'Health_vs_Peers'}
Sleep-Health_vs_Peers (syn)	Pain	0.03419175187938081	0.12175810343160132	28.08170537789982	Sex_0	['Sleep', 'Health_vs_Peers']	{'Health_vs_Peers', 'Sleep'}
Anxiety-grip_category (syn)	Pain	0.01570214539260592	0.05592899162600094	28.075144815066032	Sex_0	['Anxiety', 'grip_category']	{'grip_category', 'Anxiety'}
Sleep-General_Health (syn)	Memory_Problems	0.0074151403385219845	0.026419658108425195	28.066753582088584	Sex_0	['Sleep', 'General_Health']	{'General_Health', 'Sleep'}
Sleep-General_Health (syn)	Memory_Complaints	0.007415140338521679	0.026419658108424927	28.06675358208771	Sex_0	['Sleep', 'General_Health']	{'General_Health', 'Sleep'}
MMSE_Spell-WHR_Obesity (syn)	grip_category	0.005228860743848862	0.018678341408258886	27.99424547158587	Sex_0	['MMSE_Spell', 'WHR_Obesity']	{'WHR_Obesity', 'MMSE_Spell'}
Anxiety-Physical_Activity (syn)	Pain	0.02980491163638741	0.1072035558818992	27.80216700015249	Sex_0	['Anxiety', 'Physical_Activity']	{'Physical_Activity', 'Anxiety'}
Hearing-Memory_Complaints (syn)	Pain	0.006434123763436902	0.02322305764335829	27.705756331690623	Sex_0	['Hearing', 'Memory_Complaints']	{'Hearing', 'Memory_Complaints'}
Hearing-Memory_Problems (syn)	Pain	0.006434123763436902	0.02322305764335829	27.705756331690623	Sex_0	['Hearing', 'Memory_Problems']	{'Hearing', 'Memory_Problems'}
BMI-Alcohol_Use (syn)	Pain	0.017028754363289066	0.061510220476649904	27.684430703273787	Sex_0	['BMI', 'Alcohol_Use']	{'Alcohol_Use', 'BMI'}
Depression-MAP_NormalElevated_vs_H (syn)	MMSE_Spell	0.0016031751813175028	0.005796384823027539	27.65819092874065	Sex_0	['Depression', 'MAP_NormalElevated_vs_H']	{'Depression', 'MAP_NormalElevated_vs_H'}
General_Health-Memory_Complaints (syn)	Hearing	0.004304667861803475	0.015572903654655197	27.642037459832892	Sex_0	['General_Health', 'Memory_Complaints']	{'General_Health', 'Memory_Complaints'}
General_Health-Memory_Problems (syn)	Hearing	0.004304667861803475	0.015572903654655197	27.642037459832892	Sex_0	['General_Health', 'Memory_Problems']	{'General_Health', 'Memory_Problems'}
Anxiety-Health_vs_Peers (syn)	Physical_Activity	0.009927158727978629	0.03597156235686973	27.59724092462938	Sex_0	['Anxiety', 'Health_vs_Peers']	{'Health_vs_Peers', 'Anxiety'}
Sleep-Physical_Activity (syn)	BMI	0.00916854325759002	0.033281423146826354	27.548531254632703	Sex_0	['Sleep', 'Physical_Activity']	{'Physical_Activity', 'Sleep'}
Anxiety-Sleep (syn)	Alcohol_Use	0.0015616930067407467	0.005671226611540613	27.537129332176452	Sex_0	['Anxiety', 'Sleep']	{'Sleep', 'Anxiety'}
Depression-Memory_Complaints (syn)	Pain	0.014842173258567763	0.05396650218249753	27.502566700313942	Sex_0	['Depression', 'Memory_Complaints']	{'Memory_Complaints', 'Depression'}
Depression-Memory_Problems (syn)	Pain	0.014842173258567763	0.05396650218249753	27.502566700313942	Sex_0	['Depression', 'Memory_Problems']	{'Memory_Problems', 'Depression'}
Hearing-BMI (syn)	Alcohol_Use	0.006061143536069659	0.02221109286292061	27.288812727392553	Sex_0	['Hearing', 'BMI']	{'Hearing', 'BMI'}
Anxiety-MAP_NormalElevated_vs_H (syn)	grip_category	0.006656849353439756	0.024397696031481512	27.284745841779916	Sex_0	['Anxiety', 'MAP_NormalElevated_vs_H']	{'Anxiety', 'MAP_NormalElevated_vs_H'}
Hearing-grip_category (syn)	Pain	0.0062363025573147065	0.022858022844824657	27.282773316182436	Sex_0	['Hearing', 'grip_category']	{'Hearing', 'grip_category'}
MMSE_Spell-Alcohol_Use (syn)	WHR_Obesity	0.0007573043537469424	0.002779803232477818	27.243092061300615	Sex_0	['MMSE_Spell', 'Alcohol_Use']	{'Alcohol_Use', 'MMSE_Spell'}
Sleep-WHR_Obesity (syn)	functionality_state	0.0070688459168073816	0.025984653505439673	27.20392602244081	Sex_0	['Sleep', 'WHR_Obesity']	{'WHR_Obesity', 'Sleep'}
Memory_Problems-functionality_state (syn)	Sleep	0.007354510104459124	0.027045946722620666	27.1926517488403	Sex_0	['Memory_Problems', 'functionality_state']	{'Memory_Problems', 'functionality_state'}
Memory_Complaints-functionality_state (syn)	Sleep	0.007354510104459124	0.027045946722620666	27.1926517488403	Sex_0	['Memory_Complaints', 'functionality_state']	{'functionality_state', 'Memory_Complaints'}
Pain-functionality_state (syn)	Memory_Complaints	0.006075592857274968	0.022347222651234178	27.187239112863224	Sex_0	['Pain', 'functionality_state']	{'Pain', 'functionality_state'}
Pain-functionality_state (syn)	Memory_Problems	0.006075592857274771	0.02234722265123382	27.187239112862777	Sex_0	['Pain', 'functionality_state']	{'Pain', 'functionality_state'}
General_Health-grip_category (syn)	Alcohol_Use	0.01159406010014619	0.0426483945751118	27.18522048872644	Sex_0	['General_Health', 'grip_category']	{'General_Health', 'grip_category'}
MMSE_Spell-BMI (syn)	Physical_Activity	0.02284448630153204	0.08434961002069999	27.083096526380906	Sex_0	['MMSE_Spell', 'BMI']	{'MMSE_Spell', 'BMI'}
Sleep-BMI (syn)	Alcohol_Use	0.005998057803420561	0.022210588408090266	27.005398025546018	Sex_0	['Sleep', 'BMI']	{'Sleep', 'BMI'}
Pain-functionality_state (syn)	BMI	0.018526725314049357	0.06901391541470375	26.844912656704807	Sex_0	['Pain', 'functionality_state']	{'Pain', 'functionality_state'}
Depression-Pain (syn)	Alcohol_Use	0.005767950819240381	0.02149632536124629	26.83226422334898	Sex_0	['Depression', 'Pain']	{'Pain', 'Depression'}
Hearing-WHR_Obesity (syn)	Alcohol_Use	0.0017457679706915563	0.006513492495210321	26.802333340758466	Sex_0	['Hearing', 'WHR_Obesity']	{'Hearing', 'WHR_Obesity'}
Sleep-Pain (syn)	Anxiety	0.019588278092357355	0.07308532547050942	26.801930437131873	Sex_0	['Sleep', 'Pain']	{'Pain', 'Sleep'}
Hearing-MAP_NormalElevated_vs_H (syn)	Depression	0.0014941166630383247	0.00559232218016009	26.717285143889065	Sex_0	['Hearing', 'MAP_NormalElevated_vs_H']	{'Hearing', 'MAP_NormalElevated_vs_H'}
Pain-Physical_Activity (syn)	functionality_state	0.10311610201191061	0.38598965699168436	26.714731896075676	Sex_0	['Pain', 'Physical_Activity']	{'Physical_Activity', 'Pain'}
Hearing-BMI (syn)	Health_vs_Peers	0.0039835886058322174	0.01491494513438749	26.708704389718235	Sex_0	['Hearing', 'BMI']	{'Hearing', 'BMI'}
Health_vs_Peers-WHR_Obesity (syn)	Sleep	0.003863307432057821	0.014490180896411287	26.661554190911634	Sex_0	['Health_vs_Peers', 'WHR_Obesity']	{'WHR_Obesity', 'Health_vs_Peers'}
Physical_Activity-functionality_state (syn)	grip_category	0.025971862405530812	0.09833988195363276	26.41030463894246	Sex_0	['Physical_Activity', 'functionality_state']	{'Physical_Activity', 'functionality_state'}
Pain-General_Health (syn)	Memory_Complaints	0.00676179509523585	0.025766312865139092	26.242773386425494	Sex_0	['Pain', 'General_Health']	{'General_Health', 'Pain'}
Pain-General_Health (syn)	Memory_Problems	0.00676179509523574	0.025766312865138946	26.242773386425217	Sex_0	['Pain', 'General_Health']	{'General_Health', 'Pain'}
Physical_Activity-grip_category (syn)	Alcohol_Use	0.019179790462561873	0.07318870341258635	26.205943770365387	Sex_0	['Physical_Activity', 'grip_category']	{'Physical_Activity', 'grip_category'}
MMSE_Spell-General_Health (syn)	Sleep	0.010420946568953423	0.03977313627562705	26.200967649964714	Sex_0	['MMSE_Spell', 'General_Health']	{'General_Health', 'MMSE_Spell'}
General_Health-BMI (syn)	MMSE_Spell	0.0007735598649697836	0.0029533765755649687	26.1923884468341	Sex_0	['General_Health', 'BMI']	{'General_Health', 'BMI'}
General_Health-Health_vs_Peers (syn)	grip_category	0.0068737071033803795	0.026258736600680975	26.176838619121234	Sex_0	['General_Health', 'Health_vs_Peers']	{'General_Health', 'Health_vs_Peers'}
Pain-Health_vs_Peers (syn)	Alcohol_Use	0.0056038415858324035	0.021435379512654992	26.1429548402631	Sex_0	['Pain', 'Health_vs_Peers']	{'Pain', 'Health_vs_Peers'}
Hearing-WHR_Obesity (syn)	Pain	0.0023214707641353986	0.008888120315540643	26.118804445934067	Sex_0	['Hearing', 'WHR_Obesity']	{'Hearing', 'WHR_Obesity'}
Anxiety-MMSE_Spell (syn)	functionality_state	0.013308728162705268	0.05100623567323839	26.092355154309104	Sex_0	['Anxiety', 'MMSE_Spell']	{'MMSE_Spell', 'Anxiety'}
BMI-grip_category (syn)	Depression	0.002757089590109441	0.010606312417557804	25.994798960902987	Sex_0	['BMI', 'grip_category']	{'grip_category', 'BMI'}
Health_vs_Peers-Memory_Complaints (syn)	Hearing	0.003955405083148701	0.015223640876000425	25.981991531239206	Sex_0	['Health_vs_Peers', 'Memory_Complaints']	{'Health_vs_Peers', 'Memory_Complaints'}
Health_vs_Peers-Memory_Problems (syn)	Hearing	0.003955405083148701	0.015223640876000425	25.981991531239206	Sex_0	['Health_vs_Peers', 'Memory_Problems']	{'Memory_Problems', 'Health_vs_Peers'}
Anxiety-Memory_Complaints (syn)	Pain	0.01417068498334331	0.05463520665881341	25.936911105391385	Sex_0	['Anxiety', 'Memory_Complaints']	{'Memory_Complaints', 'Anxiety'}
Anxiety-Memory_Problems (syn)	Pain	0.01417068498334331	0.05463520665881341	25.936911105391385	Sex_0	['Anxiety', 'Memory_Problems']	{'Memory_Problems', 'Anxiety'}
Depression-Pain (syn)	Physical_Activity	0.02715801354359489	0.10472785261675567	25.931987398784695	Sex_0	['Depression', 'Pain']	{'Pain', 'Depression'}
Health_vs_Peers-Physical_Activity (syn)	General_Health	0.05805110772004876	0.22398188914789338	25.917768593208933	Sex_0	['Health_vs_Peers', 'Physical_Activity']	{'Physical_Activity', 'Health_vs_Peers'}
Hearing-Alcohol_Use (syn)	functionality_state	0.02178105934123524	0.08405153887663674	25.91393284684949	Sex_0	['Hearing', 'Alcohol_Use']	{'Hearing', 'Alcohol_Use'}
Hearing-BMI (syn)	grip_category	0.011244626005170582	0.043398526409514124	25.910156255225886	Sex_0	['Hearing', 'BMI']	{'Hearing', 'BMI'}
Pain-BMI (syn)	Memory_Problems	0.0056805641189667695	0.021942257823137468	25.888694612715657	Sex_0	['Pain', 'BMI']	{'Pain', 'BMI'}
Pain-BMI (syn)	Memory_Complaints	0.0056805641189666125	0.021942257823137315	25.888694612715124	Sex_0	['Pain', 'BMI']	{'Pain', 'BMI'}
Sleep-Health_vs_Peers (syn)	functionality_state	0.015532675295059388	0.06006369769566909	25.860338092670197	Sex_0	['Sleep', 'Health_vs_Peers']	{'Health_vs_Peers', 'Sleep'}
BMI-Memory_Complaints (syn)	Physical_Activity	0.008217919965305995	0.031822397140907135	25.824327214941338	Sex_0	['BMI', 'Memory_Complaints']	{'Memory_Complaints', 'BMI'}
BMI-Memory_Problems (syn)	Physical_Activity	0.008217919965305995	0.031822397140907135	25.824327214941338	Sex_0	['BMI', 'Memory_Problems']	{'Memory_Problems', 'BMI'}
Depression-Sleep (syn)	Anxiety	0.0390901831533844	0.15140481818491403	25.818321782628285	Sex_0	['Depression', 'Sleep']	{'Sleep', 'Depression'}
MMSE_Spell-Memory_Complaints (syn)	functionality_state	0.013099897935245587	0.05097533402418074	25.698503376224075	Sex_0	['MMSE_Spell', 'Memory_Complaints']	{'MMSE_Spell', 'Memory_Complaints'}
MMSE_Spell-Memory_Problems (syn)	functionality_state	0.013099897935245587	0.05097533402418074	25.698503376224075	Sex_0	['MMSE_Spell', 'Memory_Problems']	{'Memory_Problems', 'MMSE_Spell'}
General_Health-WHR_Obesity (syn)	BMI	0.016028179367470904	0.06241940230579784	25.678200648169497	Sex_0	['General_Health', 'WHR_Obesity']	{'General_Health', 'WHR_Obesity'}
Pain-functionality_state (syn)	Depression	0.013572546002524867	0.05290156427280716	25.656228107987207	Sex_0	['Pain', 'functionality_state']	{'Pain', 'functionality_state'}
BMI-Memory_Problems (syn)	Depression	0.0037564427324255603	0.014644361993545449	25.651119072863843	Sex_0	['BMI', 'Memory_Problems']	{'Memory_Problems', 'BMI'}
BMI-Memory_Complaints (syn)	Depression	0.0037564427324255603	0.014644361993545449	25.651119072863843	Sex_0	['BMI', 'Memory_Complaints']	{'Memory_Complaints', 'BMI'}
Anxiety-BMI (syn)	Hearing	0.0029176023292437786	0.011448776176468434	25.48396688233416	Sex_0	['Anxiety', 'BMI']	{'BMI', 'Anxiety'}
Alcohol_Use-WHR_Obesity (syn)	Anxiety	0.0009309237598906198	0.0036677700311683677	25.381192167985354	Sex_0	['Alcohol_Use', 'WHR_Obesity']	{'WHR_Obesity', 'Alcohol_Use'}
Alcohol_Use-WHR_Obesity (syn)	BMI	0.015713385349629724	0.06191922444124261	25.377232178579245	Sex_0	['Alcohol_Use', 'WHR_Obesity']	{'WHR_Obesity', 'Alcohol_Use'}
Anxiety-functionality_state (syn)	General_Health	0.04448296360461099	0.17533404885038673	25.370408027575113	Sex_0	['Anxiety', 'functionality_state']	{'functionality_state', 'Anxiety'}
Hearing-Alcohol_Use (syn)	Sleep	0.0014021499864211077	0.005530440954423978	25.35331265582869	Sex_0	['Hearing', 'Alcohol_Use']	{'Hearing', 'Alcohol_Use'}
General_Health-Physical_Activity (syn)	BMI	0.008056535718016018	0.03194654934401092	25.218797909159452	Sex_0	['General_Health', 'Physical_Activity']	{'General_Health', 'Physical_Activity'}
MMSE_Spell-WHR_Obesity (syn)	Hearing	0.0009495852524706236	0.0037672057272588578	25.20662053573519	Sex_0	['MMSE_Spell', 'WHR_Obesity']	{'WHR_Obesity', 'MMSE_Spell'}
Anxiety-Sleep (syn)	grip_category	0.0043145537664619265	0.017123187827261733	25.197140917842116	Sex_0	['Anxiety', 'Sleep']	{'Sleep', 'Anxiety'}
Anxiety-functionality_state (syn)	Health_vs_Peers	0.015016035173393082	0.05962641311711418	25.183529225378017	Sex_0	['Anxiety', 'functionality_state']	{'functionality_state', 'Anxiety'}
BMI-Memory_Problems (syn)	functionality_state	0.01702099562746966	0.0676740253295911	25.1514455429136	Sex_0	['BMI', 'Memory_Problems']	{'Memory_Problems', 'BMI'}
BMI-Memory_Complaints (syn)	functionality_state	0.01702099562746966	0.0676740253295911	25.1514455429136	Sex_0	['BMI', 'Memory_Complaints']	{'Memory_Complaints', 'BMI'}
BMI-Alcohol_Use (syn)	Physical_Activity	0.017956676064833442	0.07161538840538305	25.07376761428513	Sex_0	['BMI', 'Alcohol_Use']	{'Alcohol_Use', 'BMI'}
Health_vs_Peers-Alcohol_Use (syn)	Physical_Activity	0.01802918295357207	0.07196483279299717	25.05276848962049	Sex_0	['Health_vs_Peers', 'Alcohol_Use']	{'Alcohol_Use', 'Health_vs_Peers'}
Anxiety-Depression (syn)	MMSE_Spell	0.001392781999533535	0.005585991641243576	24.93347804622687	Sex_0	['Anxiety', 'Depression']	{'Depression', 'Anxiety'}
Physical_Activity-functionality_state (syn)	Anxiety	0.005025655254404367	0.020165302424859637	24.9222905192276	Sex_0	['Physical_Activity', 'functionality_state']	{'Physical_Activity', 'functionality_state'}
Pain-grip_category (syn)	functionality_state	0.05900895634015305	0.23702183122002896	24.89600052299598	Sex_0	['Pain', 'grip_category']	{'Pain', 'grip_category'}
Hearing-grip_category (syn)	functionality_state	0.023620589097771538	0.09508160534494299	24.84243825299256	Sex_0	['Hearing', 'grip_category']	{'Hearing', 'grip_category'}
grip_category-functionality_state (syn)	Alcohol_Use	0.020531471638611697	0.0826532144971911	24.840499868652348	Sex_0	['grip_category', 'functionality_state']	{'grip_category', 'functionality_state'}
Memory_Complaints-functionality_state (syn)	MAP_NormalElevated_vs_H	0.00011447651178500385	0.0004617143262927889	24.79379678429349	Sex_0	['Memory_Complaints', 'functionality_state']	{'functionality_state', 'Memory_Complaints'}
Memory_Problems-functionality_state (syn)	MAP_NormalElevated_vs_H	0.00011447651178500385	0.0004617143262927889	24.79379678429349	Sex_0	['Memory_Problems', 'functionality_state']	{'Memory_Problems', 'functionality_state'}
Pain-Memory_Problems (syn)	Hearing	0.0037637338381414287	0.015202238564964155	24.757760655167715	Sex_0	['Pain', 'Memory_Problems']	{'Memory_Problems', 'Pain'}
Pain-Memory_Complaints (syn)	Hearing	0.0037637338381414287	0.015202238564964155	24.757760655167715	Sex_0	['Pain', 'Memory_Complaints']	{'Pain', 'Memory_Complaints'}
Health_vs_Peers-functionality_state (syn)	Depression	0.012515529911646003	0.050651602332648926	24.70905032668387	Sex_0	['Health_vs_Peers', 'functionality_state']	{'Health_vs_Peers', 'functionality_state'}
Depression-Memory_Problems (syn)	functionality_state	0.012533572967536852	0.050741673247791205	24.70074825150241	Sex_0	['Depression', 'Memory_Problems']	{'Memory_Problems', 'Depression'}
Depression-Memory_Complaints (syn)	functionality_state	0.012533572967536852	0.050741673247791205	24.70074825150241	Sex_0	['Depression', 'Memory_Complaints']	{'Memory_Complaints', 'Depression'}
Depression-Health_vs_Peers (syn)	Physical_Activity	0.01531242082231054	0.06200598793978949	24.695067897602996	Sex_0	['Depression', 'Health_vs_Peers']	{'Health_vs_Peers', 'Depression'}
Depression-Sleep (syn)	Alcohol_Use	0.003492656686226482	0.014158684951882857	24.66794549137856	Sex_0	['Depression', 'Sleep']	{'Sleep', 'Depression'}
Sleep-WHR_Obesity (syn)	grip_category	0.004191910245160803	0.01700054430596061	24.657506075797027	Sex_0	['Sleep', 'WHR_Obesity']	{'WHR_Obesity', 'Sleep'}
Depression-BMI (syn)	Health_vs_Peers	0.008034063571445002	0.03264886368722458	24.607482969120024	Sex_0	['Depression', 'BMI']	{'BMI', 'Depression'}
Hearing-BMI (syn)	Memory_Problems	0.003574717163286874	0.014580852965486535	24.516516089616797	Sex_0	['Hearing', 'BMI']	{'Hearing', 'BMI'}
Hearing-BMI (syn)	Memory_Complaints	0.0035747171632868145	0.014580852965486545	24.51651608961637	Sex_0	['Hearing', 'BMI']	{'Hearing', 'BMI'}
Anxiety-WHR_Obesity (syn)	MMSE_Spell	0.0001985983589683737	0.0008167852890191143	24.314634658377905	Sex_0	['Anxiety', 'WHR_Obesity']	{'WHR_Obesity', 'Anxiety'}
Anxiety-Depression (syn)	General_Health	0.02278485994814946	0.09398405675050239	24.243324597741058	Sex_0	['Anxiety', 'Depression']	{'Depression', 'Anxiety'}
Physical_Activity-BMI (syn)	Hearing	0.00572711668882463	0.023693231017474815	24.171953097492807	Sex_0	['Physical_Activity', 'BMI']	{'Physical_Activity', 'BMI'}
Anxiety-General_Health (syn)	Depression	0.035663441809878065	0.14812218535999502	24.07704269498989	Sex_0	['Anxiety', 'General_Health']	{'General_Health', 'Anxiety'}
Sleep-grip_category (syn)	Health_vs_Peers	0.003158243952824164	0.013138225529920802	24.038588359071973	Sex_0	['Sleep', 'grip_category']	{'grip_category', 'Sleep'}
Depression-Alcohol_Use (syn)	Health_vs_Peers	0.007824883158638957	0.03257553173545456	24.0207380870548	Sex_0	['Depression', 'Alcohol_Use']	{'Alcohol_Use', 'Depression'}
Depression-Alcohol_Use (syn)	General_Health	0.022466958309103783	0.0937762067069969	23.9580583370168	Sex_0	['Depression', 'Alcohol_Use']	{'Alcohol_Use', 'Depression'}
Sleep-MAP_NormalElevated_vs_H (syn)	MMSE_Spell	0.003012504732605127	0.012582785144858766	23.94147796313612	Sex_0	['Sleep', 'MAP_NormalElevated_vs_H']	{'Sleep', 'MAP_NormalElevated_vs_H'}
Memory_Problems-grip_category (syn)	Anxiety	0.0059756912804072955	0.025008776282483568	23.89437696954704	Sex_0	['Memory_Problems', 'grip_category']	{'Memory_Problems', 'grip_category'}
Memory_Complaints-grip_category (syn)	Anxiety	0.0059756912804072955	0.025008776282483568	23.89437696954704	Sex_0	['Memory_Complaints', 'grip_category']	{'grip_category', 'Memory_Complaints'}
Anxiety-Sleep (syn)	functionality_state	0.006236302813705402	0.026130869473189475	23.86565368635708	Sex_0	['Anxiety', 'Sleep']	{'Sleep', 'Anxiety'}
Anxiety-Physical_Activity (syn)	Memory_Problems	0.0059426053211031745	0.02491623787081175	23.85033146623098	Sex_0	['Anxiety', 'Physical_Activity']	{'Physical_Activity', 'Anxiety'}
Anxiety-Physical_Activity (syn)	Memory_Complaints	0.0059426053211031026	0.024916237870811788	23.850331466230653	Sex_0	['Anxiety', 'Physical_Activity']	{'Physical_Activity', 'Anxiety'}
Anxiety-Hearing (syn)	MMSE_Spell	0.0008630452323229156	0.0036189299966602043	23.84807755660907	Sex_0	['Anxiety', 'Hearing']	{'Hearing', 'Anxiety'}
MMSE_Spell-Memory_Problems (syn)	Depression	0.003403823795805891	0.014298586448198529	23.805316757271044	Sex_0	['MMSE_Spell', 'Memory_Problems']	{'Memory_Problems', 'MMSE_Spell'}
MMSE_Spell-Memory_Complaints (syn)	Depression	0.003403823795805891	0.014298586448198529	23.805316757271044	Sex_0	['MMSE_Spell', 'Memory_Complaints']	{'MMSE_Spell', 'Memory_Complaints'}
Health_vs_Peers-Physical_Activity (syn)	Depression	0.0144879651515042	0.0609093818402915	23.786097828890497	Sex_0	['Health_vs_Peers', 'Physical_Activity']	{'Physical_Activity', 'Health_vs_Peers'}
Alcohol_Use-Memory_Complaints (syn)	MMSE_Spell	0.005091574806015854	0.021410702647657726	23.78051243718925	Sex_0	['Alcohol_Use', 'Memory_Complaints']	{'Alcohol_Use', 'Memory_Complaints'}
Alcohol_Use-Memory_Problems (syn)	MMSE_Spell	0.005091574806015854	0.021410702647657726	23.78051243718925	Sex_0	['Alcohol_Use', 'Memory_Problems']	{'Memory_Problems', 'Alcohol_Use'}
Anxiety-Pain (syn)	grip_category	0.005264295983311365	0.02216502610063321	23.750461467586426	Sex_0	['Anxiety', 'Pain']	{'Pain', 'Anxiety'}
Depression-BMI (syn)	MMSE_Spell	0.0013016346364884584	0.005494844278198498	23.688289796543668	Sex_0	['Depression', 'BMI']	{'BMI', 'Depression'}
Anxiety-Alcohol_Use (syn)	Hearing	0.00268316856218181	0.011334567762410297	23.672438318117514	Sex_0	['Anxiety', 'Alcohol_Use']	{'Alcohol_Use', 'Anxiety'}
Anxiety-Alcohol_Use (syn)	BMI	0.004949365872886515	0.020910914868934323	23.668815563107632	Sex_0	['Anxiety', 'Alcohol_Use']	{'Alcohol_Use', 'Anxiety'}
Health_vs_Peers-grip_category (syn)	BMI	0.010077918398931861	0.04265703693995039	23.625453434843244	Sex_0	['Health_vs_Peers', 'grip_category']	{'grip_category', 'Health_vs_Peers'}
General_Health-WHR_Obesity (syn)	grip_category	0.005981666627051328	0.025366696124351915	23.580787177518772	Sex_0	['General_Health', 'WHR_Obesity']	{'General_Health', 'WHR_Obesity'}
MMSE_Spell-Hearing (syn)	Alcohol_Use	0.005083620759295442	0.0215607396279189	23.57813714661572	Sex_0	['MMSE_Spell', 'Hearing']	{'Hearing', 'MMSE_Spell'}
Depression-functionality_state (syn)	General_Health	0.04025407570933871	0.17109902745539068	23.52677061231914	Sex_0	['Depression', 'functionality_state']	{'functionality_state', 'Depression'}
Sleep-Pain (syn)	grip_category	0.005168779914600801	0.02204799286215338	23.44331271747327	Sex_0	['Sleep', 'Pain']	{'Pain', 'Sleep'}
MMSE_Spell-Alcohol_Use (syn)	Pain	0.004838322122199867	0.02075857103021997	23.307587575061508	Sex_0	['MMSE_Spell', 'Alcohol_Use']	{'Alcohol_Use', 'MMSE_Spell'}
Depression-Physical_Activity (syn)	WHR_Obesity	0.0008116984071785764	0.0034855063128529412	23.287819166627433	Sex_0	['Depression', 'Physical_Activity']	{'Physical_Activity', 'Depression'}
BMI-Memory_Problems (syn)	Hearing	0.003414976284568582	0.014683212077420302	23.257692298949344	Sex_0	['BMI', 'Memory_Problems']	{'Memory_Problems', 'BMI'}
BMI-Memory_Complaints (syn)	Hearing	0.003414976284568582	0.014683212077420302	23.257692298949344	Sex_0	['BMI', 'Memory_Complaints']	{'Memory_Complaints', 'BMI'}
MMSE_Spell-grip_category (syn)	Memory_Problems	0.00148454233346024	0.006385786715416094	23.247602834532007	Sex_0	['MMSE_Spell', 'grip_category']	{'MMSE_Spell', 'grip_category'}
MMSE_Spell-grip_category (syn)	Memory_Complaints	0.0014845423334601756	0.006385786715416103	23.247602834530962	Sex_0	['MMSE_Spell', 'grip_category']	{'MMSE_Spell', 'grip_category'}
Memory_Problems-WHR_Obesity (syn)	functionality_state	0.004953911797805904	0.021350803381989955	23.202460859082603	Sex_0	['Memory_Problems', 'WHR_Obesity']	{'Memory_Problems', 'WHR_Obesity'}
Memory_Complaints-WHR_Obesity (syn)	functionality_state	0.004953911797805904	0.021350803381989955	23.202460859082603	Sex_0	['Memory_Complaints', 'WHR_Obesity']	{'WHR_Obesity', 'Memory_Complaints'}
Depression-Hearing (syn)	Physical_Activity	0.01397123857778953	0.06043569676516295	23.117527100048253	Sex_0	['Depression', 'Hearing']	{'Hearing', 'Depression'}
Depression-Health_vs_Peers (syn)	General_Health	0.049592098098581706	0.21552287952642624	23.01013154963021	Sex_0	['Depression', 'Health_vs_Peers']	{'Health_vs_Peers', 'Depression'}
Health_vs_Peers-functionality_state (syn)	Pain	0.05340231342053049	0.23209543946553873	23.008773263060867	Sex_0	['Health_vs_Peers', 'functionality_state']	{'Health_vs_Peers', 'functionality_state'}
Anxiety-grip_category (syn)	Alcohol_Use	0.0025360268645737215	0.011022221454402924	23.008309849923066	Sex_0	['Anxiety', 'grip_category']	{'grip_category', 'Anxiety'}
Sleep-Alcohol_Use (syn)	BMI	0.004946652445283583	0.021510933768717565	22.995991240869742	Sex_0	['Sleep', 'Alcohol_Use']	{'Alcohol_Use', 'Sleep'}
Memory_Problems-grip_category (syn)	MMSE_Spell	0.003917337477211001	0.017043759200792003	22.983999193258768	Sex_0	['Memory_Problems', 'grip_category']	{'Memory_Problems', 'grip_category'}
Memory_Complaints-grip_category (syn)	MMSE_Spell	0.003917337477211001	0.017043759200792003	22.983999193258768	Sex_0	['Memory_Complaints', 'grip_category']	{'grip_category', 'Memory_Complaints'}
Anxiety-Physical_Activity (syn)	Depression	0.03354039423354159	0.14599913778365858	22.973008431900276	Sex_0	['Anxiety', 'Physical_Activity']	{'Physical_Activity', 'Anxiety'}
Alcohol_Use-Memory_Problems (syn)	Sleep	0.002868192523048584	0.01256609834956708	22.824845415501603	Sex_0	['Alcohol_Use', 'Memory_Problems']	{'Memory_Problems', 'Alcohol_Use'}
Alcohol_Use-Memory_Complaints (syn)	Sleep	0.002868192523048584	0.01256609834956708	22.824845415501603	Sex_0	['Alcohol_Use', 'Memory_Complaints']	{'Alcohol_Use', 'Memory_Complaints'}
Depression-Hearing (syn)	Alcohol_Use	0.003376974312221838	0.014797032725852003	22.821969612339245	Sex_0	['Depression', 'Hearing']	{'Hearing', 'Depression'}
Sleep-Health_vs_Peers (syn)	Anxiety	0.01574549545693576	0.06911909021741988	22.780241185766457	Sex_0	['Sleep', 'Health_vs_Peers']	{'Health_vs_Peers', 'Sleep'}
Physical_Activity-WHR_Obesity (syn)	Sleep	0.004485549815049299	0.01970521690845054	22.763260287308384	Sex_0	['Physical_Activity', 'WHR_Obesity']	{'WHR_Obesity', 'Physical_Activity'}
MMSE_Spell-General_Health (syn)	functionality_state	0.03856636894177838	0.1697111189607311	22.724715491801177	Sex_0	['MMSE_Spell', 'General_Health']	{'General_Health', 'MMSE_Spell'}
General_Health-Alcohol_Use (syn)	functionality_state	0.03857540940633519	0.16975626328869067	22.723997724156504	Sex_0	['General_Health', 'Alcohol_Use']	{'General_Health', 'Alcohol_Use'}
Alcohol_Use-Memory_Problems (syn)	functionality_state	0.01835741052685518	0.08082233178238732	22.713289906411234	Sex_0	['Alcohol_Use', 'Memory_Problems']	{'Memory_Problems', 'Alcohol_Use'}
Alcohol_Use-Memory_Complaints (syn)	functionality_state	0.01835741052685518	0.08082233178238732	22.713289906411234	Sex_0	['Alcohol_Use', 'Memory_Complaints']	{'Alcohol_Use', 'Memory_Complaints'}
Physical_Activity-BMI (syn)	Memory_Problems	0.0023934854380719996	0.0105693449690855	22.64554184836199	Sex_0	['Physical_Activity', 'BMI']	{'Physical_Activity', 'BMI'}
Physical_Activity-BMI (syn)	Memory_Complaints	0.00239348543807197	0.01056934496908556	22.64554184836158	Sex_0	['Physical_Activity', 'BMI']	{'Physical_Activity', 'BMI'}
Depression-Health_vs_Peers (syn)	Memory_Complaints	0.0032348953248430667	0.014289001529640783	22.639057866518332	Sex_0	['Depression', 'Health_vs_Peers']	{'Health_vs_Peers', 'Depression'}
Depression-Health_vs_Peers (syn)	Memory_Problems	0.0032348953248430394	0.014289001529640733	22.639057866518222	Sex_0	['Depression', 'Health_vs_Peers']	{'Health_vs_Peers', 'Depression'}
Anxiety-Alcohol_Use (syn)	Pain	0.011828443753493552	0.05234410515060671	22.597470564183386	Sex_0	['Anxiety', 'Alcohol_Use']	{'Alcohol_Use', 'Anxiety'}
Pain-Physical_Activity (syn)	Hearing	0.005342901498318041	0.023762287288481312	22.48479463888981	Sex_0	['Pain', 'Physical_Activity']	{'Physical_Activity', 'Pain'}
Hearing-Alcohol_Use (syn)	Physical_Activity	0.015562759677075958	0.06927293494558154	22.46585869257818	Sex_0	['Hearing', 'Alcohol_Use']	{'Hearing', 'Alcohol_Use'}
Depression-MMSE_Spell (syn)	MAP_NormalElevated_vs_H	0.00036187912587270376	0.0016110292237468849	22.462604683920993	Sex_0	['Depression', 'MMSE_Spell']	{'MMSE_Spell', 'Depression'}
Sleep-Memory_Complaints (syn)	Pain	0.013496817062191064	0.06041132055443601	22.341536219240936	Sex_0	['Sleep', 'Memory_Complaints']	{'Sleep', 'Memory_Complaints'}
Sleep-Memory_Problems (syn)	Pain	0.013496817062191064	0.06041132055443601	22.341536219240936	Sex_0	['Sleep', 'Memory_Problems']	{'Memory_Problems', 'Sleep'}
Depression-Alcohol_Use (syn)	Pain	0.01127222316605975	0.05068556259122667	22.239514744995446	Sex_0	['Depression', 'Alcohol_Use']	{'Alcohol_Use', 'Depression'}
General_Health-BMI (syn)	functionality_state	0.03746729278223824	0.168612042801191	22.221006376404322	Sex_0	['General_Health', 'BMI']	{'General_Health', 'BMI'}
Anxiety-Depression (syn)	Health_vs_Peers	0.0069388379227329705	0.03156968806936455	21.979431369378872	Sex_0	['Anxiety', 'Depression']	{'Depression', 'Anxiety'}
Sleep-grip_category (syn)	functionality_state	0.020076363394430963	0.09150878725007831	21.939273809372644	Sex_0	['Sleep', 'grip_category']	{'grip_category', 'Sleep'}
Health_vs_Peers-functionality_state (syn)	Memory_Problems	0.004447497310315364	0.020273530227095472	21.937458649265267	Sex_0	['Health_vs_Peers', 'functionality_state']	{'Health_vs_Peers', 'functionality_state'}
Health_vs_Peers-functionality_state (syn)	Memory_Complaints	0.004447497310315324	0.020273530227095514	21.937458649265025	Sex_0	['Health_vs_Peers', 'functionality_state']	{'Health_vs_Peers', 'functionality_state'}
Pain-Physical_Activity (syn)	Sleep	0.01313671644019937	0.05993224714973694	21.91927896075399	Sex_0	['Pain', 'Physical_Activity']	{'Physical_Activity', 'Pain'}
Physical_Activity-Memory_Complaints (syn)	WHR_Obesity	0.0007307841668020451	0.0033385871331108787	21.889024837914118	Sex_0	['Physical_Activity', 'Memory_Complaints']	{'Physical_Activity', 'Memory_Complaints'}
Physical_Activity-Memory_Problems (syn)	WHR_Obesity	0.0007307841668020451	0.0033385871331108787	21.889024837914118	Sex_0	['Physical_Activity', 'Memory_Problems']	{'Memory_Problems', 'Physical_Activity'}
Physical_Activity-functionality_state (syn)	Depression	0.012961607648373083	0.05929392833719242	21.85992396162905	Sex_0	['Physical_Activity', 'functionality_state']	{'Physical_Activity', 'functionality_state'}
WHR_Obesity-MAP_NormalElevated_vs_H (syn)	grip_category	0.004935001236771423	0.022594985324094506	21.841134950899523	Sex_0	['WHR_Obesity', 'MAP_NormalElevated_vs_H']	{'WHR_Obesity', 'MAP_NormalElevated_vs_H'}
Anxiety-MMSE_Spell (syn)	Memory_Complaints	0.005285118283509711	0.0242390819401711	21.804119052672355	Sex_0	['Anxiety', 'MMSE_Spell']	{'MMSE_Spell', 'Anxiety'}
Anxiety-MMSE_Spell (syn)	Memory_Problems	0.005285118283509629	0.024239081940171013	21.804119052672096	Sex_0	['Anxiety', 'MMSE_Spell']	{'MMSE_Spell', 'Anxiety'}
Pain-Alcohol_Use (syn)	functionality_state	0.04945741644168837	0.22753456209264394	21.73622151589923	Sex_0	['Pain', 'Alcohol_Use']	{'Alcohol_Use', 'Pain'}
Physical_Activity-Alcohol_Use (syn)	grip_category	0.019239181734081134	0.08863481784264629	21.706122043638114	Sex_0	['Physical_Activity', 'Alcohol_Use']	{'Alcohol_Use', 'Physical_Activity'}
Depression-functionality_state (syn)	Health_vs_Peers	0.012378604186452079	0.05703926617014446	21.701899441566272	Sex_0	['Depression', 'functionality_state']	{'functionality_state', 'Depression'}
Alcohol_Use-functionality_state (syn)	grip_category	0.019869743290465865	0.0916652154445804	21.67642676024566	Sex_0	['Alcohol_Use', 'functionality_state']	{'Alcohol_Use', 'functionality_state'}
Anxiety-Memory_Complaints (syn)	grip_category	0.0017641855051824574	0.008163242049841089	21.61133400689497	Sex_0	['Anxiety', 'Memory_Complaints']	{'Memory_Complaints', 'Anxiety'}
Anxiety-Memory_Problems (syn)	grip_category	0.0017641855051824574	0.008163242049841089	21.61133400689497	Sex_0	['Anxiety', 'Memory_Problems']	{'Memory_Problems', 'Anxiety'}
Pain-General_Health (syn)	Physical_Activity	0.02314854687577908	0.10732492988543381	21.56865781369666	Sex_0	['Pain', 'General_Health']	{'General_Health', 'Pain'}
Sleep-BMI (syn)	grip_category	0.008907158298890985	0.0413434330923849	21.54431219823302	Sex_0	['Sleep', 'BMI']	{'Sleep', 'BMI'}
Health_vs_Peers-Memory_Complaints (syn)	functionality_state	0.012239455261790292	0.0569222799460163	21.502046779218777	Sex_0	['Health_vs_Peers', 'Memory_Complaints']	{'Health_vs_Peers', 'Memory_Complaints'}
Health_vs_Peers-Memory_Problems (syn)	functionality_state	0.012239455261790292	0.0569222799460163	21.502046779218777	Sex_0	['Health_vs_Peers', 'Memory_Problems']	{'Memory_Problems', 'Health_vs_Peers'}
Memory_Complaints-functionality_state (syn)	Hearing	0.006871975841074487	0.03199825068162852	21.476098520035546	Sex_0	['Memory_Complaints', 'functionality_state']	{'functionality_state', 'Memory_Complaints'}
Memory_Problems-functionality_state (syn)	Hearing	0.006871975841074487	0.03199825068162852	21.476098520035546	Sex_0	['Memory_Problems', 'functionality_state']	{'Memory_Problems', 'functionality_state'}
Memory_Problems-MAP_NormalElevated_vs_H (syn)	Physical_Activity	0.002285763629747299	0.010643938710855415	21.474791351589815	Sex_0	['Memory_Problems', 'MAP_NormalElevated_vs_H']	{'Memory_Problems', 'MAP_NormalElevated_vs_H'}
Memory_Complaints-MAP_NormalElevated_vs_H (syn)	Physical_Activity	0.002285763629747299	0.010643938710855415	21.474791351589815	Sex_0	['Memory_Complaints', 'MAP_NormalElevated_vs_H']	{'Memory_Complaints', 'MAP_NormalElevated_vs_H'}
General_Health-Alcohol_Use (syn)	Sleep	0.008026056310938615	0.03740587724962732	21.45667178817088	Sex_0	['General_Health', 'Alcohol_Use']	{'General_Health', 'Alcohol_Use'}
Anxiety-Alcohol_Use (syn)	Physical_Activity	0.014653291035544518	0.06832532149369643	21.446355048466774	Sex_0	['Anxiety', 'Alcohol_Use']	{'Alcohol_Use', 'Anxiety'}
Hearing-Physical_Activity (syn)	Anxiety	0.004192495311118368	0.01955798385979623	21.436234640404543	Sex_0	['Hearing', 'Physical_Activity']	{'Hearing', 'Physical_Activity'}
Pain-Memory_Complaints (syn)	WHR_Obesity	0.0003946608351825214	0.0018450500641317175	21.390250750092747	Sex_0	['Pain', 'Memory_Complaints']	{'Pain', 'Memory_Complaints'}
Pain-Memory_Problems (syn)	WHR_Obesity	0.0003946608351825214	0.0018450500641317175	21.390250750092747	Sex_0	['Pain', 'Memory_Problems']	{'Memory_Problems', 'Pain'}
Depression-Sleep (syn)	functionality_state	0.010301746176250523	0.04831909104273981	21.320240000248127	Sex_0	['Depression', 'Sleep']	{'Sleep', 'Depression'}
Sleep-Pain (syn)	Depression	0.010637549278277475	0.050062630087319704	21.248482670054216	Sex_0	['Sleep', 'Pain']	{'Pain', 'Sleep'}
Sleep-functionality_state (syn)	MMSE_Spell	0.010190884748269308	0.04809450987656799	21.18928911932708	Sex_0	['Sleep', 'functionality_state']	{'Sleep', 'functionality_state'}
Sleep-functionality_state (syn)	Depression	0.010269621796243729	0.04851024185762148	21.170007410775792	Sex_0	['Sleep', 'functionality_state']	{'Sleep', 'functionality_state'}
Hearing-grip_category (syn)	Physical_Activity	0.01857535365562809	0.08795019381772343	21.120310086098808	Sex_0	['Hearing', 'grip_category']	{'Hearing', 'grip_category'}
General_Health-functionality_state (syn)	Sleep	0.007934526752890213	0.037670886919962926	21.0627553573353	Sex_0	['General_Health', 'functionality_state']	{'General_Health', 'functionality_state'}
Physical_Activity-functionality_state (syn)	Sleep	0.0052421664986045426	0.024901603350513387	21.05152196353038	Sex_0	['Physical_Activity', 'functionality_state']	{'Physical_Activity', 'functionality_state'}
Hearing-grip_category (syn)	WHR_Obesity	0.0011272775957246954	0.005358505211455656	21.03716523993949	Sex_0	['Hearing', 'grip_category']	{'Hearing', 'grip_category'}
Health_vs_Peers-grip_category (syn)	Depression	0.00666416088548561	0.03169642883282598	21.02495811321167	Sex_0	['Health_vs_Peers', 'grip_category']	{'grip_category', 'Health_vs_Peers'}
General_Health-Physical_Activity (syn)	Depression	0.018880424823460886	0.08992134099920437	20.996600599659583	Sex_0	['General_Health', 'Physical_Activity']	{'General_Health', 'Physical_Activity'}
Physical_Activity-Memory_Problems (syn)	Health_vs_Peers	0.006881342105051011	0.03285850278402949	20.942348317816872	Sex_0	['Physical_Activity', 'Memory_Problems']	{'Memory_Problems', 'Physical_Activity'}
Physical_Activity-Memory_Complaints (syn)	Health_vs_Peers	0.006881342105051011	0.03285850278402949	20.942348317816872	Sex_0	['Physical_Activity', 'Memory_Complaints']	{'Physical_Activity', 'Memory_Complaints'}
Depression-Memory_Complaints (syn)	MAP_NormalElevated_vs_H	0.00010347411978785436	0.0004943332083051174	20.932059195988103	Sex_0	['Depression', 'Memory_Complaints']	{'Memory_Complaints', 'Depression'}
Depression-Memory_Problems (syn)	MAP_NormalElevated_vs_H	0.00010347411978785436	0.0004943332083051174	20.932059195988103	Sex_0	['Depression', 'Memory_Problems']	{'Memory_Problems', 'Depression'}
Hearing-Memory_Problems (syn)	Physical_Activity	0.004760817564183748	0.02275819417776201	20.919135881333432	Sex_0	['Hearing', 'Memory_Problems']	{'Hearing', 'Memory_Problems'}
Hearing-Memory_Complaints (syn)	Physical_Activity	0.004760817564183748	0.02275819417776201	20.919135881333432	Sex_0	['Hearing', 'Memory_Complaints']	{'Hearing', 'Memory_Complaints'}
Health_vs_Peers-Physical_Activity (syn)	BMI	0.006288871987519928	0.03011167743323072	20.885159923304837	Sex_0	['Health_vs_Peers', 'Physical_Activity']	{'Physical_Activity', 'Health_vs_Peers'}
Hearing-Memory_Complaints (syn)	Depression	0.0028653762781793136	0.013753295539299203	20.834106778202184	Sex_0	['Hearing', 'Memory_Complaints']	{'Hearing', 'Memory_Complaints'}
Hearing-Memory_Problems (syn)	Depression	0.0028653762781793136	0.013753295539299203	20.834106778202184	Sex_0	['Hearing', 'Memory_Problems']	{'Hearing', 'Memory_Problems'}
MMSE_Spell-WHR_Obesity (syn)	Sleep	0.002447672959671761	0.011764134608488228	20.806230471943774	Sex_0	['MMSE_Spell', 'WHR_Obesity']	{'WHR_Obesity', 'MMSE_Spell'}
Physical_Activity-grip_category (syn)	Health_vs_Peers	0.006847107556531773	0.032987708863345316	20.756541731638773	Sex_0	['Physical_Activity', 'grip_category']	{'Physical_Activity', 'grip_category'}
Health_vs_Peers-BMI (syn)	Memory_Problems	0.0021134850879252582	0.010185626160325773	20.74968249038566	Sex_0	['Health_vs_Peers', 'BMI']	{'Health_vs_Peers', 'BMI'}
Health_vs_Peers-BMI (syn)	Memory_Complaints	0.0021134850879252287	0.010185626160325784	20.74968249038535	Sex_0	['Health_vs_Peers', 'BMI']	{'Health_vs_Peers', 'BMI'}
Anxiety-Health_vs_Peers (syn)	Pain	0.02285732628082877	0.11054038642307498	20.67780566040917	Sex_0	['Anxiety', 'Health_vs_Peers']	{'Health_vs_Peers', 'Anxiety'}
Anxiety-functionality_state (syn)	Hearing	0.0065043892570692975	0.03149051145469781	20.655076582120614	Sex_0	['Anxiety', 'functionality_state']	{'functionality_state', 'Anxiety'}
BMI-functionality_state (syn)	Anxiety	0.0032247108313776993	0.015617001217336016	20.648719856652338	Sex_0	['BMI', 'functionality_state']	{'functionality_state', 'BMI'}
Health_vs_Peers-Memory_Problems (syn)	Depression	0.00645237016794924	0.031257573602962656	20.6425816984645	Sex_0	['Health_vs_Peers', 'Memory_Problems']	{'Memory_Problems', 'Health_vs_Peers'}
Health_vs_Peers-Memory_Complaints (syn)	Depression	0.00645237016794924	0.031257573602962656	20.6425816984645	Sex_0	['Health_vs_Peers', 'Memory_Complaints']	{'Health_vs_Peers', 'Memory_Complaints'}
Anxiety-WHR_Obesity (syn)	Physical_Activity	0.0039865253777127225	0.019426573908521923	20.520990456088295	Sex_0	['Anxiety', 'WHR_Obesity']	{'WHR_Obesity', 'Anxiety'}
Depression-Physical_Activity (syn)	Pain	0.019926964362263006	0.09726397821987962	20.4875070164364	Sex_0	['Depression', 'Physical_Activity']	{'Physical_Activity', 'Depression'}
Alcohol_Use-grip_category (syn)	MAP_NormalElevated_vs_H	0.004546596781258576	0.02224206110255591	20.441436431159303	Sex_0	['Alcohol_Use', 'grip_category']	{'Alcohol_Use', 'grip_category'}
Pain-Health_vs_Peers (syn)	Memory_Complaints	0.004147001665705927	0.020310899196430476	20.417617288134338	Sex_0	['Pain', 'Health_vs_Peers']	{'Pain', 'Health_vs_Peers'}
Pain-Health_vs_Peers (syn)	Memory_Problems	0.0041470016657058385	0.020310899196430466	20.41761728813391	Sex_0	['Pain', 'Health_vs_Peers']	{'Pain', 'Health_vs_Peers'}
Sleep-BMI (syn)	MMSE_Spell	0.002421812664436595	0.01197395977893537	20.225662263347967	Sex_0	['Sleep', 'BMI']	{'Sleep', 'BMI'}
BMI-WHR_Obesity (syn)	Anxiety	0.0009898139843142557	0.004894698587318624	20.222164177355157	Sex_0	['BMI', 'WHR_Obesity']	{'WHR_Obesity', 'BMI'}
Depression-WHR_Obesity (syn)	Hearing	0.0010085240812034192	0.00499467425062676	20.19198911874711	Sex_0	['Depression', 'WHR_Obesity']	{'WHR_Obesity', 'Depression'}
Pain-Physical_Activity (syn)	Memory_Complaints	0.004105267416288784	0.020356107159075525	20.167251941678348	Sex_0	['Pain', 'Physical_Activity']	{'Physical_Activity', 'Pain'}
Pain-Physical_Activity (syn)	Memory_Problems	0.004105267416288566	0.02035610715907531	20.167251941677492	Sex_0	['Pain', 'Physical_Activity']	{'Physical_Activity', 'Pain'}
Hearing-Physical_Activity (syn)	BMI	0.0060151239762800835	0.029837929421990886	20.15932101457037	Sex_0	['Hearing', 'Physical_Activity']	{'Hearing', 'Physical_Activity'}
Physical_Activity-BMI (syn)	Health_vs_Peers	0.006514434208207622	0.032491594887186094	20.049598152464835	Sex_0	['Physical_Activity', 'BMI']	{'Physical_Activity', 'BMI'}
BMI-functionality_state (syn)	Hearing	0.006235873833284383	0.031221996030912896	19.972694337383953	Sex_0	['BMI', 'functionality_state']	{'functionality_state', 'BMI'}
Sleep-Physical_Activity (syn)	Depression	0.011534471482151533	0.05806972957219986	19.863139654904668	Sex_0	['Sleep', 'Physical_Activity']	{'Physical_Activity', 'Sleep'}
MMSE_Spell-Hearing (syn)	Physical_Activity	0.01517998065978519	0.07697034869618857	19.721855125929647	Sex_0	['MMSE_Spell', 'Hearing']	{'Hearing', 'MMSE_Spell'}
Anxiety-Depression (syn)	Memory_Problems	0.0046408768380080245	0.02359484049466941	19.669032469435425	Sex_0	['Anxiety', 'Depression']	{'Depression', 'Anxiety'}
Anxiety-Depression (syn)	Memory_Complaints	0.004640876838007978	0.023594840494669367	19.669032469435262	Sex_0	['Anxiety', 'Depression']	{'Depression', 'Anxiety'}
Sleep-MMSE_Spell (syn)	Physical_Activity	0.015018618048302783	0.07652374176747075	19.626089500352954	Sex_0	['Sleep', 'MMSE_Spell']	{'MMSE_Spell', 'Sleep'}
Alcohol_Use-MAP_NormalElevated_vs_H (syn)	Anxiety	0.0006749377224337664	0.003444748619271611	19.59323587961787	Sex_0	['Alcohol_Use', 'MAP_NormalElevated_vs_H']	{'Alcohol_Use', 'MAP_NormalElevated_vs_H'}
Sleep-Memory_Complaints (syn)	Anxiety	0.012975880512992238	0.06635737790280256	19.554540765608234	Sex_0	['Sleep', 'Memory_Complaints']	{'Sleep', 'Memory_Complaints'}
Sleep-Memory_Problems (syn)	Anxiety	0.012975880512992238	0.06635737790280256	19.554540765608234	Sex_0	['Sleep', 'Memory_Problems']	{'Memory_Problems', 'Sleep'}
Anxiety-General_Health (syn)	Sleep	0.01294530855915412	0.06624705463901612	19.540957148500905	Sex_0	['Anxiety', 'General_Health']	{'General_Health', 'Anxiety'}
Pain-General_Health (syn)	functionality_state	0.04317832029004786	0.22119119516992375	19.520813320293946	Sex_0	['Pain', 'General_Health']	{'General_Health', 'Pain'}
Depression-Memory_Problems (syn)	Hearing	0.002722657789630102	0.01399089358248182	19.460213699567962	Sex_0	['Depression', 'Memory_Problems']	{'Memory_Problems', 'Depression'}
Depression-Memory_Complaints (syn)	Hearing	0.002722657789630102	0.01399089358248182	19.460213699567962	Sex_0	['Depression', 'Memory_Complaints']	{'Memory_Complaints', 'Depression'}
Physical_Activity-MAP_NormalElevated_vs_H (syn)	grip_category	0.016762851738550452	0.08616450737063046	19.454474063718887	Sex_0	['Physical_Activity', 'MAP_NormalElevated_vs_H']	{'Physical_Activity', 'MAP_NormalElevated_vs_H'}
Health_vs_Peers-Memory_Problems (syn)	Physical_Activity	0.006290545530305245	0.032334949159196345	19.454323244284915	Sex_0	['Health_vs_Peers', 'Memory_Problems']	{'Memory_Problems', 'Health_vs_Peers'}
Health_vs_Peers-Memory_Complaints (syn)	Physical_Activity	0.006290545530305245	0.032334949159196345	19.454323244284915	Sex_0	['Health_vs_Peers', 'Memory_Complaints']	{'Health_vs_Peers', 'Memory_Complaints'}
Anxiety-functionality_state (syn)	Sleep	0.013063737528227648	0.06722672116243421	19.43235859542049	Sex_0	['Anxiety', 'functionality_state']	{'functionality_state', 'Anxiety'}
Anxiety-BMI (syn)	functionality_state	0.012177727714686785	0.06271090465187842	19.418835978029566	Sex_0	['Anxiety', 'BMI']	{'BMI', 'Anxiety'}
Anxiety-Health_vs_Peers (syn)	Memory_Problems	0.004565729560815434	0.023519693217476816	19.41236868439581	Sex_0	['Anxiety', 'Health_vs_Peers']	{'Health_vs_Peers', 'Anxiety'}
Anxiety-Health_vs_Peers (syn)	Memory_Complaints	0.004565729560815362	0.023519693217476746	19.41236868439556	Sex_0	['Anxiety', 'Health_vs_Peers']	{'Health_vs_Peers', 'Anxiety'}
Anxiety-MMSE_Spell (syn)	Physical_Activity	0.014747285058842588	0.07625269395896553	19.340018421878526	Sex_0	['Anxiety', 'MMSE_Spell']	{'MMSE_Spell', 'Anxiety'}
grip_category-MAP_NormalElevated_vs_H (syn)	MMSE_Spell	0.00317054011192741	0.016397370111891928	19.335662306164735	Sex_0	['grip_category', 'MAP_NormalElevated_vs_H']	{'grip_category', 'MAP_NormalElevated_vs_H'}
Sleep-Health_vs_Peers (syn)	BMI	0.0026662561262040894	0.01381552625009926	19.29898346206633	Sex_0	['Sleep', 'Health_vs_Peers']	{'Health_vs_Peers', 'Sleep'}
Health_vs_Peers-WHR_Obesity (syn)	BMI	0.011015748048471876	0.05722158714008476	19.25103549033708	Sex_0	['Health_vs_Peers', 'WHR_Obesity']	{'WHR_Obesity', 'Health_vs_Peers'}
Sleep-Hearing (syn)	General_Health	0.007059113755249705	0.03670000176876513	19.234641457858512	Sex_0	['Sleep', 'Hearing']	{'Hearing', 'Sleep'}
Hearing-grip_category (syn)	General_Health	0.0046333096667770845	0.024121799720137956	19.207976687199633	Sex_0	['Hearing', 'grip_category']	{'Hearing', 'grip_category'}
grip_category-MAP_NormalElevated_vs_H (syn)	Memory_Problems	0.0005405367663746221	0.0028165503238423077	19.191447133003027	Sex_0	['grip_category', 'MAP_NormalElevated_vs_H']	{'grip_category', 'MAP_NormalElevated_vs_H'}
grip_category-MAP_NormalElevated_vs_H (syn)	Memory_Complaints	0.0005405367663745978	0.0028165503238423675	19.191447133001756	Sex_0	['grip_category', 'MAP_NormalElevated_vs_H']	{'grip_category', 'MAP_NormalElevated_vs_H'}
Anxiety-BMI (syn)	MMSE_Spell	0.00018239333811046501	0.0009507189894826255	19.18477911225084	Sex_0	['Anxiety', 'BMI']	{'BMI', 'Anxiety'}
MMSE_Spell-Alcohol_Use (syn)	Depression	0.0025416836539397247	0.013279422466987599	19.14001651998273	Sex_0	['MMSE_Spell', 'Alcohol_Use']	{'Alcohol_Use', 'MMSE_Spell'}
Alcohol_Use-functionality_state (syn)	BMI	0.011944146810605695	0.0624313369112601	19.131653111294263	Sex_0	['Alcohol_Use', 'functionality_state']	{'Alcohol_Use', 'functionality_state'}
Anxiety-Health_vs_Peers (syn)	General_Health	0.03920378553165774	0.20513456695950225	19.111252731675087	Sex_0	['Anxiety', 'Health_vs_Peers']	{'Health_vs_Peers', 'Anxiety'}
Alcohol_Use-Memory_Complaints (syn)	grip_category	0.0019213047220469107	0.010058932059455664	19.10048413380855	Sex_0	['Alcohol_Use', 'Memory_Complaints']	{'Alcohol_Use', 'Memory_Complaints'}
Alcohol_Use-Memory_Problems (syn)	grip_category	0.0019213047220469107	0.010058932059455664	19.10048413380855	Sex_0	['Alcohol_Use', 'Memory_Problems']	{'Memory_Problems', 'Alcohol_Use'}
Physical_Activity-grip_category (syn)	Anxiety	0.0035672916818514323	0.018730968783724974	19.044886161739765	Sex_0	['Physical_Activity', 'grip_category']	{'Physical_Activity', 'grip_category'}
Depression-Health_vs_Peers (syn)	grip_category	0.0017472357005922298	0.009177886938601314	19.037450692964235	Sex_0	['Depression', 'Health_vs_Peers']	{'Health_vs_Peers', 'Depression'}
Anxiety-Sleep (syn)	Health_vs_Peers	0.005028478845732296	0.02642070718313465	19.032340091722325	Sex_0	['Anxiety', 'Sleep']	{'Sleep', 'Anxiety'}
Anxiety-WHR_Obesity (syn)	Alcohol_Use	0.0008614227789202881	0.004528495169482528	19.02227443512373	Sex_0	['Anxiety', 'WHR_Obesity']	{'WHR_Obesity', 'Anxiety'}
MAP_NormalElevated_vs_H-functionality_state (syn)	grip_category	0.01684188616751905	0.08863735832163358	19.000889113150023	Sex_0	['MAP_NormalElevated_vs_H', 'functionality_state']	{'functionality_state', 'MAP_NormalElevated_vs_H'}
Pain-grip_category (syn)	Depression	0.00916081189194316	0.048613675257248745	18.844104757492488	Sex_0	['Pain', 'grip_category']	{'Pain', 'grip_category'}
Anxiety-functionality_state (syn)	Depression	0.026105609329404443	0.13856435287952143	18.840061521524717	Sex_0	['Anxiety', 'functionality_state']	{'functionality_state', 'Anxiety'}
General_Health-Memory_Problems (syn)	Sleep	0.006803299171313787	0.03615548887798741	18.81678102672772	Sex_0	['General_Health', 'Memory_Problems']	{'General_Health', 'Memory_Problems'}
General_Health-Memory_Complaints (syn)	Sleep	0.006803299171313787	0.03615548887798741	18.81678102672772	Sex_0	['General_Health', 'Memory_Complaints']	{'General_Health', 'Memory_Complaints'}
Sleep-Physical_Activity (syn)	General_Health	0.019351247662627538	0.10335418535586201	18.72323563482084	Sex_0	['Sleep', 'Physical_Activity']	{'Physical_Activity', 'Sleep'}
General_Health-WHR_Obesity (syn)	MAP_NormalElevated_vs_H	0.0001956289614828535	0.0010453918206794035	18.713458208972174	Sex_0	['General_Health', 'WHR_Obesity']	{'General_Health', 'WHR_Obesity'}
Depression-Sleep (syn)	General_Health	0.01638489201738154	0.08755983723207582	18.71279405642757	Sex_0	['Depression', 'Sleep']	{'Sleep', 'Depression'}
Depression-General_Health (syn)	Physical_Activity	0.019347734903466012	0.10352411791312074	18.689108676784834	Sex_0	['Depression', 'General_Health']	{'General_Health', 'Depression'}
Depression-BMI (syn)	grip_category	0.007332685352945908	0.039265372184814816	18.674686995025336	Sex_0	['Depression', 'BMI']	{'BMI', 'Depression'}
Health_vs_Peers-MAP_NormalElevated_vs_H (syn)	grip_category	0.004053529011209007	0.021713513098532086	18.668232048931046	Sex_0	['Health_vs_Peers', 'MAP_NormalElevated_vs_H']	{'Health_vs_Peers', 'MAP_NormalElevated_vs_H'}
Depression-Pain (syn)	Sleep	0.010740245057695993	0.057535775767233566	18.667072642153418	Sex_0	['Depression', 'Pain']	{'Pain', 'Depression'}
Sleep-WHR_Obesity (syn)	Alcohol_Use	0.0009572531043631181	0.0051313665374949444	18.65493523739652	Sex_0	['Sleep', 'WHR_Obesity']	{'WHR_Obesity', 'Sleep'}
Hearing-MAP_NormalElevated_vs_H (syn)	General_Health	0.0013642710376519944	0.0073241055301163285	18.627135177697607	Sex_0	['Hearing', 'MAP_NormalElevated_vs_H']	{'Hearing', 'MAP_NormalElevated_vs_H'}
MMSE_Spell-Pain (syn)	Memory_Complaints	0.003712539379779706	0.019931639590782032	18.626362185962254	Sex_0	['MMSE_Spell', 'Pain']	{'Pain', 'MMSE_Spell'}
MMSE_Spell-Pain (syn)	Memory_Problems	0.003712539379779538	0.01993163959078202	18.62636218596142	Sex_0	['MMSE_Spell', 'Pain']	{'Pain', 'MMSE_Spell'}
MMSE_Spell-Health_vs_Peers (syn)	Depression	0.0056672783176114835	0.030459507389372857	18.605942128889332	Sex_0	['MMSE_Spell', 'Health_vs_Peers']	{'MMSE_Spell', 'Health_vs_Peers'}
MMSE_Spell-Memory_Problems (syn)	Hearing	0.002574027866620359	0.013842263659472078	18.595425791207102	Sex_0	['MMSE_Spell', 'Memory_Problems']	{'Memory_Problems', 'MMSE_Spell'}
MMSE_Spell-Memory_Complaints (syn)	Hearing	0.002574027866620359	0.013842263659472078	18.595425791207102	Sex_0	['MMSE_Spell', 'Memory_Complaints']	{'MMSE_Spell', 'Memory_Complaints'}
Pain-functionality_state (syn)	General_Health	0.042786805380296916	0.23062815374940326	18.552290639584424	Sex_0	['Pain', 'functionality_state']	{'Pain', 'functionality_state'}
Alcohol_Use-MAP_NormalElevated_vs_H (syn)	Sleep	0.0009601617752101904	0.0051774601678232736	18.54503451668012	Sex_0	['Alcohol_Use', 'MAP_NormalElevated_vs_H']	{'Alcohol_Use', 'MAP_NormalElevated_vs_H'}
Sleep-Health_vs_Peers (syn)	grip_category	0.002925691068423558	0.015801420969954676	18.515366902676412	Sex_0	['Sleep', 'Health_vs_Peers']	{'Health_vs_Peers', 'Sleep'}
Anxiety-grip_category (syn)	General_Health	0.013397711864626037	0.07240572956633076	18.503662548351805	Sex_0	['Anxiety', 'grip_category']	{'grip_category', 'Anxiety'}
Anxiety-Physical_Activity (syn)	Hearing	0.004077084427585437	0.02204319875623562	18.495883799224483	Sex_0	['Anxiety', 'Physical_Activity']	{'Physical_Activity', 'Anxiety'}
Hearing-Memory_Problems (syn)	General_Health	0.004333770012680721	0.02344002495165531	18.488760236471823	Sex_0	['Hearing', 'Memory_Problems']	{'Hearing', 'Memory_Problems'}
Hearing-Memory_Complaints (syn)	General_Health	0.004333770012680721	0.02344002495165531	18.488760236471823	Sex_0	['Hearing', 'Memory_Complaints']	{'Hearing', 'Memory_Complaints'}
Health_vs_Peers-WHR_Obesity (syn)	Alcohol_Use	0.002780747533231473	0.015093183075255671	18.42386406741686	Sex_0	['Health_vs_Peers', 'WHR_Obesity']	{'WHR_Obesity', 'Health_vs_Peers'}
Depression-Health_vs_Peers (syn)	Pain	0.019775757796026902	0.10740849728922879	18.411725603771263	Sex_0	['Depression', 'Health_vs_Peers']	{'Health_vs_Peers', 'Depression'}
BMI-MAP_NormalElevated_vs_H (syn)	Health_vs_Peers	0.0024566223446335117	0.013387978873188783	18.34946385785853	Sex_0	['BMI', 'MAP_NormalElevated_vs_H']	{'BMI', 'MAP_NormalElevated_vs_H'}
Pain-General_Health (syn)	Alcohol_Use	0.006981732457875584	0.03806693581809629	18.3406736261567	Sex_0	['Pain', 'General_Health']	{'General_Health', 'Pain'}
Depression-grip_category (syn)	General_Health	0.015879181942516106	0.08697392461144865	18.257405324015792	Sex_0	['Depression', 'grip_category']	{'grip_category', 'Depression'}
Hearing-Health_vs_Peers (syn)	grip_category	0.002849343837350251	0.01565940543531827	18.195734500390625	Sex_0	['Hearing', 'Health_vs_Peers']	{'Hearing', 'Health_vs_Peers'}
Memory_Problems-grip_category (syn)	functionality_state	0.015812350744358772	0.08724702003901635	18.12365710288739	Sex_0	['Memory_Problems', 'grip_category']	{'Memory_Problems', 'grip_category'}
Memory_Complaints-grip_category (syn)	functionality_state	0.015812350744358772	0.08724702003901635	18.12365710288739	Sex_0	['Memory_Complaints', 'grip_category']	{'grip_category', 'Memory_Complaints'}
MMSE_Spell-Alcohol_Use (syn)	BMI	0.003519986235924541	0.019477243935813425	18.07230143815281	Sex_0	['MMSE_Spell', 'Alcohol_Use']	{'Alcohol_Use', 'MMSE_Spell'}
Sleep-MAP_NormalElevated_vs_H (syn)	Physical_Activity	0.003193855726013971	0.017697661354142708	18.046767095960654	Sex_0	['Sleep', 'MAP_NormalElevated_vs_H']	{'Sleep', 'MAP_NormalElevated_vs_H'}
MMSE_Spell-MAP_NormalElevated_vs_H (syn)	Pain	0.001859354723471615	0.010343467600142127	17.976125563984617	Sex_0	['MMSE_Spell', 'MAP_NormalElevated_vs_H']	{'MMSE_Spell', 'MAP_NormalElevated_vs_H'}
Anxiety-Sleep (syn)	General_Health	0.012849750090090156	0.07185776779179488	17.88220047040956	Sex_0	['Anxiety', 'Sleep']	{'Sleep', 'Anxiety'}
MMSE_Spell-MAP_NormalElevated_vs_H (syn)	Sleep	0.001974266342788924	0.011046807574294404	17.87182703700736	Sex_0	['MMSE_Spell', 'MAP_NormalElevated_vs_H']	{'MMSE_Spell', 'MAP_NormalElevated_vs_H'}
Health_vs_Peers-Alcohol_Use (syn)	Depression	0.005385115576702205	0.03017734464846358	17.84489536582331	Sex_0	['Health_vs_Peers', 'Alcohol_Use']	{'Alcohol_Use', 'Health_vs_Peers'}
WHR_Obesity-functionality_state (syn)	Anxiety	0.0027230451332238776	0.015263628032536277	17.84009101518575	Sex_0	['WHR_Obesity', 'functionality_state']	{'WHR_Obesity', 'functionality_state'}
Pain-Alcohol_Use (syn)	MMSE_Spell	0.0035729776340497374	0.020029180813324714	17.83886054727091	Sex_0	['Pain', 'Alcohol_Use']	{'Alcohol_Use', 'Pain'}
BMI-Memory_Complaints (syn)	Sleep	0.0022231427829210518	0.012478702787116703	17.815495896066018	Sex_0	['BMI', 'Memory_Complaints']	{'Memory_Complaints', 'BMI'}
BMI-Memory_Problems (syn)	Sleep	0.0022231427829210518	0.012478702787116703	17.815495896066018	Sex_0	['BMI', 'Memory_Problems']	{'Memory_Problems', 'BMI'}
Physical_Activity-BMI (syn)	Alcohol_Use	0.011664145118935387	0.0655914833655722	17.783017734064067	Sex_0	['Physical_Activity', 'BMI']	{'Physical_Activity', 'BMI'}
Anxiety-Health_vs_Peers (syn)	BMI	0.0022886699404863257	0.012871715067440035	17.780613760443526	Sex_0	['Anxiety', 'Health_vs_Peers']	{'Health_vs_Peers', 'Anxiety'}
Pain-Memory_Complaints (syn)	Depression	0.0084994781482635	0.04789848895695392	17.744773025933927	Sex_0	['Pain', 'Memory_Complaints']	{'Pain', 'Memory_Complaints'}
Pain-Memory_Problems (syn)	Depression	0.0084994781482635	0.04789848895695392	17.744773025933927	Sex_0	['Pain', 'Memory_Problems']	{'Memory_Problems', 'Pain'}
Depression-Pain (syn)	WHR_Obesity	0.0003178589713649368	0.0017919927045903887	17.73773802486504	Sex_0	['Depression', 'Pain']	{'Pain', 'Depression'}
Depression-General_Health (syn)	grip_category	0.00418354573005403	0.023611463982512328	17.71828181917286	Sex_0	['Depression', 'General_Health']	{'General_Health', 'Depression'}
Physical_Activity-grip_category (syn)	Memory_Problems	0.0017753452006905607	0.010039981980146414	17.682752859529245	Sex_0	['Physical_Activity', 'grip_category']	{'Physical_Activity', 'grip_category'}
Physical_Activity-grip_category (syn)	Memory_Complaints	0.0017753452006904517	0.010039981980146395	17.682752859528193	Sex_0	['Physical_Activity', 'grip_category']	{'Physical_Activity', 'grip_category'}
Hearing-grip_category (syn)	MMSE_Spell	0.0027856022770248257	0.015869843163094616	17.552802812208977	Sex_0	['Hearing', 'grip_category']	{'Hearing', 'grip_category'}
Pain-Physical_Activity (syn)	BMI	0.009437748848554505	0.053889792280440725	17.513054790489388	Sex_0	['Pain', 'Physical_Activity']	{'Physical_Activity', 'Pain'}
Hearing-Alcohol_Use (syn)	General_Health	0.006577302274268052	0.0376286699143706	17.479497120774244	Sex_0	['Hearing', 'Alcohol_Use']	{'Hearing', 'Alcohol_Use'}
MMSE_Spell-BMI (syn)	Hearing	0.0005708707558725228	0.003270260343722851	17.45643147244497	Sex_0	['MMSE_Spell', 'BMI']	{'MMSE_Spell', 'BMI'}
Pain-Hearing (syn)	Physical_Activity	0.01631199937532114	0.09388183844848193	17.375031896368775	Sex_0	['Pain', 'Hearing']	{'Hearing', 'Pain'}
Anxiety-BMI (syn)	Alcohol_Use	0.0033934599197683953	0.019543409246619344	17.363704955190467	Sex_0	['Anxiety', 'BMI']	{'BMI', 'Anxiety'}
Sleep-grip_category (syn)	WHR_Obesity	0.0009243768043381807	0.005341560229862586	17.305370801032055	Sex_0	['Sleep', 'grip_category']	{'grip_category', 'Sleep'}
Sleep-General_Health (syn)	Alcohol_Use	0.006498310384394613	0.03755264485936021	17.304534497454636	Sex_0	['Sleep', 'General_Health']	{'General_Health', 'Sleep'}
BMI-MAP_NormalElevated_vs_H (syn)	Anxiety	0.0008171724464578589	0.004729404546650906	17.278548248458332	Sex_0	['BMI', 'MAP_NormalElevated_vs_H']	{'BMI', 'MAP_NormalElevated_vs_H'}
Anxiety-BMI (syn)	General_Health	0.012208572851837091	0.07121659055354183	17.142877462883426	Sex_0	['Anxiety', 'BMI']	{'BMI', 'Anxiety'}
Sleep-General_Health (syn)	grip_category	0.0040896352892370435	0.023927177453024417	17.092008855896665	Sex_0	['Sleep', 'General_Health']	{'General_Health', 'Sleep'}
Anxiety-WHR_Obesity (syn)	Hearing	0.0017532996930333875	0.01030175914312154	17.01942035991068	Sex_0	['Anxiety', 'WHR_Obesity']	{'WHR_Obesity', 'Anxiety'}
Anxiety-grip_category (syn)	Sleep	0.010966870425916393	0.06447865792840256	17.008527748970927	Sex_0	['Anxiety', 'grip_category']	{'grip_category', 'Anxiety'}
BMI-grip_category (syn)	MAP_NormalElevated_vs_H	0.00402737330597948	0.023708953748860104	16.986718809441818	Sex_0	['BMI', 'grip_category']	{'grip_category', 'BMI'}
Anxiety-grip_category (syn)	Health_vs_Peers	0.004430363147652224	0.02615859270869262	16.936550054468313	Sex_0	['Anxiety', 'grip_category']	{'grip_category', 'Anxiety'}
Depression-General_Health (syn)	Anxiety	0.022902115871099846	0.1352326752567854	16.935341867350004	Sex_0	['Depression', 'General_Health']	{'General_Health', 'Depression'}
Sleep-MAP_NormalElevated_vs_H (syn)	Health_vs_Peers	0.0019852687788066503	0.01172329776476495	16.93438841734013	Sex_0	['Sleep', 'MAP_NormalElevated_vs_H']	{'Sleep', 'MAP_NormalElevated_vs_H'}
Sleep-grip_category (syn)	Pain	0.009533505756172752	0.05658001216306136	16.849600047270343	Sex_0	['Sleep', 'grip_category']	{'grip_category', 'Sleep'}
Pain-Hearing (syn)	Anxiety	0.008158871095881115	0.04842371579165254	16.84891578949745	Sex_0	['Pain', 'Hearing']	{'Hearing', 'Pain'}
BMI-MAP_NormalElevated_vs_H (syn)	Alcohol_Use	0.0033594189589637156	0.019943828785291162	16.844403324608017	Sex_0	['BMI', 'MAP_NormalElevated_vs_H']	{'BMI', 'MAP_NormalElevated_vs_H'}
Sleep-functionality_state (syn)	grip_category	0.014571287653997317	0.08656365335754884	16.833032212504946	Sex_0	['Sleep', 'functionality_state']	{'Sleep', 'functionality_state'}
BMI-MAP_NormalElevated_vs_H (syn)	Memory_Complaints	0.0004435770925197809	0.0026416421253424795	16.79171785853743	Sex_0	['BMI', 'MAP_NormalElevated_vs_H']	{'BMI', 'MAP_NormalElevated_vs_H'}
BMI-MAP_NormalElevated_vs_H (syn)	Memory_Problems	0.0004435770925196971	0.002641642125342356	16.791717858535048	Sex_0	['BMI', 'MAP_NormalElevated_vs_H']	{'BMI', 'MAP_NormalElevated_vs_H'}
BMI-WHR_Obesity (syn)	Depression	0.0006828348817324338	0.004080391523891305	16.734543186219582	Sex_0	['BMI', 'WHR_Obesity']	{'WHR_Obesity', 'BMI'}
Health_vs_Peers-grip_category (syn)	Hearing	0.0025129358484418996	0.015029105252338686	16.720462105026915	Sex_0	['Health_vs_Peers', 'grip_category']	{'grip_category', 'Health_vs_Peers'}
Depression-Pain (syn)	General_Health	0.03761556392415079	0.22545691229325715	16.68414755686148	Sex_0	['Depression', 'Pain']	{'Pain', 'Depression'}
Depression-Health_vs_Peers (syn)	Sleep	0.00371896675458929	0.02243910074691769	16.573599791427203	Sex_0	['Depression', 'Health_vs_Peers']	{'Health_vs_Peers', 'Depression'}
General_Health-Physical_Activity (syn)	functionality_state	0.05615402068914912	0.33902757566892283	16.563260548453528	Sex_0	['General_Health', 'Physical_Activity']	{'General_Health', 'Physical_Activity'}
Anxiety-MMSE_Spell (syn)	Sleep	0.010565959447480469	0.06386770552734247	16.54350874239104	Sex_0	['Anxiety', 'MMSE_Spell']	{'MMSE_Spell', 'Anxiety'}
BMI-functionality_state (syn)	Alcohol_Use	0.012288855029324834	0.07439306794235517	16.51881736998275	Sex_0	['BMI', 'functionality_state']	{'functionality_state', 'BMI'}
Depression-BMI (syn)	Memory_Complaints	0.0020976713566648953	0.012714596319764467	16.498135716696932	Sex_0	['Depression', 'BMI']	{'BMI', 'Depression'}
Depression-BMI (syn)	Memory_Problems	0.0020976713566648064	0.012714596319764399	16.49813571669632	Sex_0	['Depression', 'BMI']	{'BMI', 'Depression'}
Sleep-MMSE_Spell (syn)	Depression	0.003689711216535611	0.022364915019769276	16.497765420857277	Sex_0	['Sleep', 'MMSE_Spell']	{'MMSE_Spell', 'Sleep'}
Sleep-BMI (syn)	Depression	0.0036853877724092516	0.02237758237904969	16.469106045430447	Sex_0	['Sleep', 'BMI']	{'Sleep', 'BMI'}
BMI-Alcohol_Use (syn)	MMSE_Spell	0.0032002537093971445	0.01951938155103902	16.395261812107947	Sex_0	['BMI', 'Alcohol_Use']	{'Alcohol_Use', 'BMI'}
Anxiety-Sleep (syn)	MMSE_Spell	0.0018649147115741861	0.011426145911003415	16.3214676768504	Sex_0	['Anxiety', 'Sleep']	{'Sleep', 'Anxiety'}
BMI-WHR_Obesity (syn)	MMSE_Spell	0.0001112568193858965	0.0006822826846287202	16.306557661864076	Sex_0	['BMI', 'WHR_Obesity']	{'WHR_Obesity', 'BMI'}
BMI-functionality_state (syn)	Memory_Complaints	0.0030785946442754538	0.01890462756105564	16.28487329005885	Sex_0	['BMI', 'functionality_state']	{'functionality_state', 'BMI'}
BMI-functionality_state (syn)	Memory_Problems	0.0030785946442753944	0.0189046275610555	16.284873290058655	Sex_0	['BMI', 'functionality_state']	{'functionality_state', 'BMI'}
MMSE_Spell-Pain (syn)	Sleep	0.009096728351203833	0.0558922590607414	16.275470886438647	Sex_0	['MMSE_Spell', 'Pain']	{'Pain', 'MMSE_Spell'}
General_Health-Physical_Activity (syn)	Alcohol_Use	0.010467301735351266	0.0643946399819881	16.254927022309754	Sex_0	['General_Health', 'Physical_Activity']	{'General_Health', 'Physical_Activity'}
Depression-General_Health (syn)	Memory_Complaints	0.003686620922566609	0.022691138692469852	16.246963065762888	Sex_0	['Depression', 'General_Health']	{'General_Health', 'Depression'}
Depression-General_Health (syn)	Memory_Problems	0.0036866209225665057	0.022691138692469713	16.246963065762532	Sex_0	['Depression', 'General_Health']	{'General_Health', 'Depression'}
Anxiety-Memory_Problems (syn)	Health_vs_Peers	0.004146964483042568	0.025539192820444916	16.237648982088402	Sex_0	['Anxiety', 'Memory_Problems']	{'Memory_Problems', 'Anxiety'}
Anxiety-Memory_Complaints (syn)	Health_vs_Peers	0.004146964483042568	0.025539192820444916	16.237648982088402	Sex_0	['Anxiety', 'Memory_Complaints']	{'Memory_Complaints', 'Anxiety'}
Sleep-grip_category (syn)	Physical_Activity	0.013409693576552528	0.08278453373864786	16.198307788852386	Sex_0	['Sleep', 'grip_category']	{'grip_category', 'Sleep'}
BMI-Memory_Problems (syn)	Anxiety	0.0036419451709681348	0.02267114515136919	16.064231191904238	Sex_0	['BMI', 'Memory_Problems']	{'Memory_Problems', 'BMI'}
BMI-Memory_Complaints (syn)	Anxiety	0.0036419451709681348	0.02267114515136919	16.064231191904238	Sex_0	['BMI', 'Memory_Complaints']	{'Memory_Complaints', 'BMI'}
Hearing-Health_vs_Peers (syn)	BMI	0.002010840263185167	0.012616222958119996	15.938528273162444	Sex_0	['Hearing', 'Health_vs_Peers']	{'Hearing', 'Health_vs_Peers'}
Hearing-Physical_Activity (syn)	grip_category	0.013149397139145598	0.08267580457470564	15.90477069656315	Sex_0	['Hearing', 'Physical_Activity']	{'Hearing', 'Physical_Activity'}
Hearing-General_Health (syn)	BMI	0.00298077712318826	0.01879068022981863	15.863061298111564	Sex_0	['Hearing', 'General_Health']	{'Hearing', 'General_Health'}
Physical_Activity-Alcohol_Use (syn)	Health_vs_Peers	0.0048844969477921	0.030872613257280673	15.821456081759427	Sex_0	['Physical_Activity', 'Alcohol_Use']	{'Alcohol_Use', 'Physical_Activity'}
Depression-Pain (syn)	Hearing	0.0013578667445541311	0.008599204101030001	15.790609556429619	Sex_0	['Depression', 'Pain']	{'Pain', 'Depression'}
Memory_Problems-functionality_state (syn)	WHR_Obesity	0.0007911241289617174	0.005011606102431069	15.785840163654377	Sex_0	['Memory_Problems', 'functionality_state']	{'Memory_Problems', 'functionality_state'}
Memory_Complaints-functionality_state (syn)	WHR_Obesity	0.0007911241289617174	0.005011606102431069	15.785840163654377	Sex_0	['Memory_Complaints', 'functionality_state']	{'functionality_state', 'Memory_Complaints'}
Physical_Activity-BMI (syn)	Anxiety	0.0028153556064526553	0.017887917718836348	15.738867154381126	Sex_0	['Physical_Activity', 'BMI']	{'Physical_Activity', 'BMI'}
Memory_Complaints-MAP_NormalElevated_vs_H (syn)	Health_vs_Peers	0.0015361601249348183	0.009765223346563344	15.730926681522714	Sex_0	['Memory_Complaints', 'MAP_NormalElevated_vs_H']	{'Memory_Complaints', 'MAP_NormalElevated_vs_H'}
Memory_Problems-MAP_NormalElevated_vs_H (syn)	Health_vs_Peers	0.0015361601249348183	0.009765223346563344	15.730926681522714	Sex_0	['Memory_Problems', 'MAP_NormalElevated_vs_H']	{'Memory_Problems', 'MAP_NormalElevated_vs_H'}
General_Health-BMI (syn)	Physical_Activity	0.015698366268467556	0.09987474927812227	15.718053243620314	Sex_0	['General_Health', 'BMI']	{'General_Health', 'BMI'}
Anxiety-Memory_Complaints (syn)	General_Health	0.01100302283430918	0.07016552214350126	15.681523486429697	Sex_0	['Anxiety', 'Memory_Complaints']	{'Memory_Complaints', 'Anxiety'}
Anxiety-Memory_Problems (syn)	General_Health	0.01100302283430918	0.07016552214350126	15.681523486429697	Sex_0	['Anxiety', 'Memory_Problems']	{'Memory_Problems', 'Anxiety'}
Memory_Complaints-functionality_state (syn)	Depression	0.007081316213286966	0.04517113232460112	15.676640918364443	Sex_0	['Memory_Complaints', 'functionality_state']	{'functionality_state', 'Memory_Complaints'}
Memory_Problems-functionality_state (syn)	Depression	0.007081316213286966	0.04517113232460112	15.676640918364443	Sex_0	['Memory_Problems', 'functionality_state']	{'Memory_Problems', 'functionality_state'}
Health_vs_Peers-Memory_Problems (syn)	BMI	0.0019406954476296513	0.01241774420554073	15.628405735429174	Sex_0	['Health_vs_Peers', 'Memory_Problems']	{'Memory_Problems', 'Health_vs_Peers'}
Health_vs_Peers-Memory_Complaints (syn)	BMI	0.0019406954476296513	0.01241774420554073	15.628405735429174	Sex_0	['Health_vs_Peers', 'Memory_Complaints']	{'Health_vs_Peers', 'Memory_Complaints'}
Health_vs_Peers-grip_category (syn)	Pain	0.0160580590211877	0.10384293455839283	15.463795480623627	Sex_0	['Health_vs_Peers', 'grip_category']	{'grip_category', 'Health_vs_Peers'}
Physical_Activity-functionality_state (syn)	Alcohol_Use	0.011406419031732533	0.07386346459370158	15.442572446981009	Sex_0	['Physical_Activity', 'functionality_state']	{'Physical_Activity', 'functionality_state'}
Depression-BMI (syn)	Sleep	0.003406133800881588	0.022073468878050184	15.430894979396017	Sex_0	['Depression', 'BMI']	{'BMI', 'Depression'}
MMSE_Spell-Pain (syn)	functionality_state	0.03223467516915686	0.21025859761130067	15.330966502852942	Sex_0	['MMSE_Spell', 'Pain']	{'Pain', 'MMSE_Spell'}
General_Health-Memory_Problems (syn)	Anxiety	0.010653497269802994	0.06963330818669528	15.299427166722692	Sex_0	['General_Health', 'Memory_Problems']	{'General_Health', 'Memory_Problems'}
General_Health-Memory_Complaints (syn)	Anxiety	0.010653497269802994	0.06963330818669528	15.299427166722692	Sex_0	['General_Health', 'Memory_Complaints']	{'General_Health', 'Memory_Complaints'}
Sleep-MMSE_Spell (syn)	Alcohol_Use	0.00297229516350985	0.019429687974540116	15.297698899769397	Sex_0	['Sleep', 'MMSE_Spell']	{'MMSE_Spell', 'Sleep'}
General_Health-BMI (syn)	Memory_Problems	0.003429066793645257	0.022433584563548457	15.285416309335723	Sex_0	['General_Health', 'BMI']	{'General_Health', 'BMI'}
General_Health-BMI (syn)	Memory_Complaints	0.0034290667936452625	0.022433584563548502	15.285416309335718	Sex_0	['General_Health', 'BMI']	{'General_Health', 'BMI'}
WHR_Obesity-functionality_state (syn)	Sleep	0.003536564356403949	0.02319600120831279	15.246439783493996	Sex_0	['WHR_Obesity', 'functionality_state']	{'WHR_Obesity', 'functionality_state'}
Anxiety-MAP_NormalElevated_vs_H (syn)	Physical_Activity	0.0027551552276944666	0.018118508737636686	15.206302392709164	Sex_0	['Anxiety', 'MAP_NormalElevated_vs_H']	{'Anxiety', 'MAP_NormalElevated_vs_H'}
General_Health-Alcohol_Use (syn)	WHR_Obesity	0.0003124284213233654	0.0020567810758226456	15.190164135402897	Sex_0	['General_Health', 'Alcohol_Use']	{'General_Health', 'Alcohol_Use'}
Hearing-WHR_Obesity (syn)	Physical_Activity	0.003239296272352085	0.02138120832200993	15.150202100680794	Sex_0	['Hearing', 'WHR_Obesity']	{'Hearing', 'WHR_Obesity'}
MMSE_Spell-grip_category (syn)	MAP_NormalElevated_vs_H	0.003100621782868247	0.020529654369393927	15.103136794600516	Sex_0	['MMSE_Spell', 'grip_category']	{'MMSE_Spell', 'grip_category'}
General_Health-Memory_Problems (syn)	BMI	0.0028072694594995892	0.018596022903767242	15.096074434985146	Sex_0	['General_Health', 'Memory_Problems']	{'General_Health', 'Memory_Problems'}
General_Health-Memory_Complaints (syn)	BMI	0.0028072694594995892	0.018596022903767242	15.096074434985146	Sex_0	['General_Health', 'Memory_Complaints']	{'General_Health', 'Memory_Complaints'}
Pain-WHR_Obesity (syn)	Hearing	0.0011655698175183629	0.007729086740066764	15.080304526486588	Sex_0	['Pain', 'WHR_Obesity']	{'WHR_Obesity', 'Pain'}
Hearing-MAP_NormalElevated_vs_H (syn)	MMSE_Spell	0.0004939090590328573	0.0033048285491129757	14.94507360042698	Sex_0	['Hearing', 'MAP_NormalElevated_vs_H']	{'Hearing', 'MAP_NormalElevated_vs_H'}
Depression-BMI (syn)	General_Health	0.012485106160680132	0.08359238628878028	14.935697753080982	Sex_0	['Depression', 'BMI']	{'BMI', 'Depression'}
Physical_Activity-Memory_Problems (syn)	Depression	0.00812087659018755	0.05442099060082756	14.922324089528905	Sex_0	['Physical_Activity', 'Memory_Problems']	{'Memory_Problems', 'Physical_Activity'}
Physical_Activity-Memory_Complaints (syn)	Depression	0.00812087659018755	0.05442099060082756	14.922324089528905	Sex_0	['Physical_Activity', 'Memory_Complaints']	{'Physical_Activity', 'Memory_Complaints'}
Anxiety-Memory_Complaints (syn)	MMSE_Spell	0.0008526439166964519	0.005724329469234863	14.895088084621023	Sex_0	['Anxiety', 'Memory_Complaints']	{'Memory_Complaints', 'Anxiety'}
Anxiety-Memory_Problems (syn)	MMSE_Spell	0.0008526439166964519	0.005724329469234863	14.895088084621023	Sex_0	['Anxiety', 'Memory_Problems']	{'Memory_Problems', 'Anxiety'}
Pain-BMI (syn)	Sleep	0.008198318222176903	0.05504320464771508	14.894333051004919	Sex_0	['Pain', 'BMI']	{'Pain', 'BMI'}
BMI-grip_category (syn)	Health_vs_Peers	0.0019673003804627476	0.013228631415327199	14.871533711214887	Sex_0	['BMI', 'grip_category']	{'grip_category', 'BMI'}
Hearing-Alcohol_Use (syn)	MMSE_Spell	0.0028519619867007845	0.019185454034808647	14.865230614435285	Sex_0	['Hearing', 'Alcohol_Use']	{'Hearing', 'Alcohol_Use'}
Pain-grip_category (syn)	Sleep	0.00821294025769339	0.055302876548763445	14.85083737091254	Sex_0	['Pain', 'grip_category']	{'Pain', 'grip_category'}
Hearing-grip_category (syn)	Health_vs_Peers	0.0007285250376921403	0.004909694547164926	14.838500250750277	Sex_0	['Hearing', 'grip_category']	{'Hearing', 'grip_category'}
MMSE_Spell-General_Health (syn)	Memory_Complaints	0.0032950551965838975	0.022299572966487137	14.776315230501785	Sex_0	['MMSE_Spell', 'General_Health']	{'General_Health', 'MMSE_Spell'}
MMSE_Spell-General_Health (syn)	Memory_Problems	0.003295055196583848	0.02229957296648705	14.776315230501622	Sex_0	['MMSE_Spell', 'General_Health']	{'General_Health', 'MMSE_Spell'}
MMSE_Spell-General_Health (syn)	Hearing	0.0010436013450824118	0.007080534196107994	14.739019912594381	Sex_0	['MMSE_Spell', 'General_Health']	{'General_Health', 'MMSE_Spell'}
Depression-Sleep (syn)	Health_vs_Peers	0.004254726633905919	0.0288695267496855	14.737777556233302	Sex_0	['Depression', 'Sleep']	{'Sleep', 'Depression'}
Anxiety-grip_category (syn)	Physical_Activity	0.011963175151227547	0.08133801531332284	14.70797523783203	Sex_0	['Anxiety', 'grip_category']	{'grip_category', 'Anxiety'}
MMSE_Spell-WHR_Obesity (syn)	Alcohol_Use	0.0028307104125147946	0.019288103223545062	14.675939773379767	Sex_0	['MMSE_Spell', 'WHR_Obesity']	{'WHR_Obesity', 'MMSE_Spell'}
Alcohol_Use-WHR_Obesity (syn)	Hearing	0.0008206121968500411	0.005602453386580365	14.647372146204107	Sex_0	['Alcohol_Use', 'WHR_Obesity']	{'WHR_Obesity', 'Alcohol_Use'}
Depression-Memory_Complaints (syn)	Health_vs_Peers	0.004197170634707637	0.028811970750487217	14.567454170543549	Sex_0	['Depression', 'Memory_Complaints']	{'Memory_Complaints', 'Depression'}
Depression-Memory_Problems (syn)	Health_vs_Peers	0.004197170634707637	0.028811970750487217	14.567454170543549	Sex_0	['Depression', 'Memory_Problems']	{'Memory_Problems', 'Depression'}
Depression-Sleep (syn)	Physical_Activity	0.007906464022826012	0.054330020502513045	14.552661585062898	Sex_0	['Depression', 'Sleep']	{'Sleep', 'Depression'}
Sleep-Physical_Activity (syn)	Anxiety	0.009066835329394373	0.06244043008987847	14.520776548693403	Sex_0	['Sleep', 'Physical_Activity']	{'Physical_Activity', 'Sleep'}
Pain-General_Health (syn)	Anxiety	0.010026543587301111	0.06905876540097089	14.518857279137151	Sex_0	['Pain', 'General_Health']	{'General_Health', 'Pain'}
Sleep-functionality_state (syn)	Pain	0.03033535026503235	0.20902847631004062	14.512544319577572	Sex_0	['Sleep', 'functionality_state']	{'Sleep', 'functionality_state'}
General_Health-Health_vs_Peers (syn)	MAP_NormalElevated_vs_H	0.00022190138918163973	0.0015349800431843556	14.456304508122436	Sex_0	['General_Health', 'Health_vs_Peers']	{'General_Health', 'Health_vs_Peers'}
grip_category-functionality_state (syn)	Health_vs_Peers	0.007560153130596134	0.05242038631939675	14.422162180439143	Sex_0	['grip_category', 'functionality_state']	{'grip_category', 'functionality_state'}
Physical_Activity-Memory_Problems (syn)	Pain	0.013045461148123296	0.09046289484210003	14.420786744547268	Sex_0	['Physical_Activity', 'Memory_Problems']	{'Memory_Problems', 'Physical_Activity'}
Physical_Activity-Memory_Complaints (syn)	Pain	0.013045461148123296	0.09046289484210003	14.420786744547268	Sex_0	['Physical_Activity', 'Memory_Complaints']	{'Physical_Activity', 'Memory_Complaints'}
Depression-Alcohol_Use (syn)	Sleep	0.003096517012294643	0.02148066641733912	14.415367531591784	Sex_0	['Depression', 'Alcohol_Use']	{'Alcohol_Use', 'Depression'}
General_Health-Physical_Activity (syn)	Sleep	0.00495695665028743	0.03443229407443724	14.396242781765467	Sex_0	['General_Health', 'Physical_Activity']	{'General_Health', 'Physical_Activity'}
General_Health-BMI (syn)	Pain	0.03156979215089467	0.21967295482535493	14.371269406374301	Sex_0	['General_Health', 'BMI']	{'General_Health', 'BMI'}
General_Health-grip_category (syn)	Sleep	0.004909937450246611	0.034411694506973976	14.268223406585076	Sex_0	['General_Health', 'grip_category']	{'General_Health', 'grip_category'}
Physical_Activity-Memory_Complaints (syn)	General_Health	0.013986085522362685	0.09814237258514974	14.250812522621823	Sex_0	['Physical_Activity', 'Memory_Complaints']	{'Physical_Activity', 'Memory_Complaints'}
Physical_Activity-Memory_Problems (syn)	General_Health	0.013986085522362685	0.09814237258514974	14.250812522621823	Sex_0	['Physical_Activity', 'Memory_Problems']	{'Memory_Problems', 'Physical_Activity'}
Depression-WHR_Obesity (syn)	Sleep	0.0030400055225359795	0.021451228359528944	14.17170835900204	Sex_0	['Depression', 'WHR_Obesity']	{'WHR_Obesity', 'Depression'}
Sleep-Hearing (syn)	Anxiety	0.008813356625469589	0.06239597457406764	14.124880147528785	Sex_0	['Sleep', 'Hearing']	{'Hearing', 'Sleep'}
Depression-Memory_Complaints (syn)	General_Health	0.011650222373153862	0.08293286132586987	14.047775739192685	Sex_0	['Depression', 'Memory_Complaints']	{'Memory_Complaints', 'Depression'}
Depression-Memory_Problems (syn)	General_Health	0.011650222373153862	0.08293286132586987	14.047775739192685	Sex_0	['Depression', 'Memory_Problems']	{'Memory_Problems', 'Depression'}
Anxiety-Sleep (syn)	Memory_Complaints	0.0030937716611166965	0.022047735317778087	14.032151676920979	Sex_0	['Anxiety', 'Sleep']	{'Sleep', 'Anxiety'}
Anxiety-Sleep (syn)	Memory_Problems	0.003093771661116529	0.022047735317777914	14.032151676920328	Sex_0	['Anxiety', 'Sleep']	{'Sleep', 'Anxiety'}
Physical_Activity-functionality_state (syn)	Hearing	0.004125644361458181	0.029435936181576278	14.015672326536668	Sex_0	['Physical_Activity', 'functionality_state']	{'Physical_Activity', 'functionality_state'}
BMI-functionality_state (syn)	Sleep	0.003200259282081343	0.022874701988730303	13.990386776002667	Sex_0	['BMI', 'functionality_state']	{'functionality_state', 'BMI'}
Hearing-General_Health (syn)	Alcohol_Use	0.005058642825879798	0.03621587514254017	13.968025916727816	Sex_0	['Hearing', 'General_Health']	{'Hearing', 'General_Health'}
Pain-Alcohol_Use (syn)	Depression	0.0063780814208251185	0.04573143076215946	13.946822381299018	Sex_0	['Pain', 'Alcohol_Use']	{'Alcohol_Use', 'Pain'}
Sleep-Pain (syn)	Physical_Activity	0.012559093485184953	0.09012893255834574	13.934585852389539	Sex_0	['Sleep', 'Pain']	{'Pain', 'Sleep'}
Health_vs_Peers-WHR_Obesity (syn)	Physical_Activity	0.004213996050040859	0.030376046966701424	13.872759857990378	Sex_0	['Health_vs_Peers', 'WHR_Obesity']	{'WHR_Obesity', 'Health_vs_Peers'}
Anxiety-MMSE_Spell (syn)	Alcohol_Use	0.00264636919129755	0.01910376200232782	13.852607622389174	Sex_0	['Anxiety', 'MMSE_Spell']	{'MMSE_Spell', 'Anxiety'}
Depression-WHR_Obesity (syn)	Alcohol_Use	0.0016977350084551729	0.012258177123860774	13.849816259796896	Sex_0	['Depression', 'WHR_Obesity']	{'WHR_Obesity', 'Depression'}
Sleep-MMSE_Spell (syn)	Pain	0.007459965241338958	0.05437446873358391	13.719610352222855	Sex_0	['Sleep', 'MMSE_Spell']	{'MMSE_Spell', 'Sleep'}
Depression-functionality_state (syn)	WHR_Obesity	0.0006892780393240552	0.0050271576562277735	13.711088580445843	Sex_0	['Depression', 'functionality_state']	{'functionality_state', 'Depression'}
Pain-General_Health (syn)	Sleep	0.007425396345892946	0.05422092705543052	13.694705622244156	Sex_0	['Pain', 'General_Health']	{'General_Health', 'Pain'}
Alcohol_Use-WHR_Obesity (syn)	Memory_Complaints	4.4447167874119624e-05	0.0003261360675416468	13.628412278701383	Sex_0	['Alcohol_Use', 'WHR_Obesity']	{'WHR_Obesity', 'Alcohol_Use'}
Alcohol_Use-WHR_Obesity (syn)	Memory_Problems	4.4447167874109894e-05	0.0003261360675415975	13.628412278700457	Sex_0	['Alcohol_Use', 'WHR_Obesity']	{'WHR_Obesity', 'Alcohol_Use'}
grip_category-functionality_state (syn)	MMSE_Spell	0.005980366377990072	0.043883991506288765	13.627671897468716	Sex_0	['grip_category', 'functionality_state']	{'grip_category', 'functionality_state'}
Sleep-Physical_Activity (syn)	grip_category	0.010980687624320052	0.08057975200548873	13.627105260353863	Sex_0	['Sleep', 'Physical_Activity']	{'Physical_Activity', 'Sleep'}
Depression-Pain (syn)	Anxiety	0.017733273984642885	0.13014653372090812	13.625621426592035	Sex_0	['Depression', 'Pain']	{'Pain', 'Depression'}
Pain-grip_category (syn)	Memory_Complaints	0.0025760823828621395	0.018951614768247506	13.592944001680735	Sex_0	['Pain', 'grip_category']	{'Pain', 'grip_category'}
Pain-grip_category (syn)	Memory_Problems	0.00257608238286214	0.01895161476824759	13.592944001680676	Sex_0	['Pain', 'grip_category']	{'Pain', 'grip_category'}
Hearing-General_Health (syn)	Physical_Activity	0.013227642402402108	0.09741895774602409	13.578098871563796	Sex_0	['Hearing', 'General_Health']	{'Hearing', 'General_Health'}
Anxiety-functionality_state (syn)	Pain	0.027995459764383706	0.2067459586795939	13.540994921100191	Sex_0	['Anxiety', 'functionality_state']	{'functionality_state', 'Anxiety'}
Health_vs_Peers-grip_category (syn)	MAP_NormalElevated_vs_H	0.0027336854890205133	0.020208824256159323	13.527187204804012	Sex_0	['Health_vs_Peers', 'grip_category']	{'grip_category', 'Health_vs_Peers'}
Pain-Physical_Activity (syn)	General_Health	0.02934711782131228	0.2172612908009896	13.507752675645342	Sex_0	['Pain', 'Physical_Activity']	{'Physical_Activity', 'Pain'}
General_Health-Physical_Activity (syn)	Memory_Problems	0.0029574531520758602	0.021961970921979063	13.46624655219858	Sex_0	['General_Health', 'Physical_Activity']	{'General_Health', 'Physical_Activity'}
General_Health-Physical_Activity (syn)	Memory_Complaints	0.002957453152075786	0.02196197092197903	13.466246552198264	Sex_0	['General_Health', 'Physical_Activity']	{'General_Health', 'Physical_Activity'}
Anxiety-BMI (syn)	grip_category	0.004959077838801498	0.03695102653292355	13.420676782505444	Sex_0	['Anxiety', 'BMI']	{'BMI', 'Anxiety'}
Depression-General_Health (syn)	Sleep	0.004519788037998717	0.03387197774467234	13.343738213543277	Sex_0	['Depression', 'General_Health']	{'General_Health', 'Depression'}
Sleep-Physical_Activity (syn)	MMSE_Spell	0.009494434046932702	0.07125628301891149	13.324346492242473	Sex_0	['Sleep', 'Physical_Activity']	{'Physical_Activity', 'Sleep'}
MMSE_Spell-MAP_NormalElevated_vs_H (syn)	Depression	0.0005949356499149488	0.004470199510513394	13.308928349075444	Sex_0	['MMSE_Spell', 'MAP_NormalElevated_vs_H']	{'MMSE_Spell', 'MAP_NormalElevated_vs_H'}
BMI-MAP_NormalElevated_vs_H (syn)	Physical_Activity	0.0036301780265889567	0.02735149889325584	13.272318423046508	Sex_0	['BMI', 'MAP_NormalElevated_vs_H']	{'BMI', 'MAP_NormalElevated_vs_H'}
Sleep-MAP_NormalElevated_vs_H (syn)	Alcohol_Use	0.0006937068250882169	0.005233138123511668	13.256038895123007	Sex_0	['Sleep', 'MAP_NormalElevated_vs_H']	{'Sleep', 'MAP_NormalElevated_vs_H'}
Anxiety-Pain (syn)	General_Health	0.028549160096703982	0.21639236957802765	13.193237891139969	Sex_0	['Anxiety', 'Pain']	{'Pain', 'Anxiety'}
Depression-MMSE_Spell (syn)	Pain	0.005963369640505129	0.0452010833302159	13.192979462327955	Sex_0	['Depression', 'MMSE_Spell']	{'MMSE_Spell', 'Depression'}
Health_vs_Peers-Memory_Complaints (syn)	Pain	0.01330066083029956	0.10094902584130531	13.17562078430412	Sex_0	['Health_vs_Peers', 'Memory_Complaints']	{'Health_vs_Peers', 'Memory_Complaints'}
Health_vs_Peers-Memory_Problems (syn)	Pain	0.01330066083029956	0.10094902584130531	13.17562078430412	Sex_0	['Health_vs_Peers', 'Memory_Problems']	{'Memory_Problems', 'Health_vs_Peers'}
Alcohol_Use-MAP_NormalElevated_vs_H (syn)	Depression	0.0016290457199312656	0.012368272801491841	13.171165821429593	Sex_0	['Alcohol_Use', 'MAP_NormalElevated_vs_H']	{'Alcohol_Use', 'MAP_NormalElevated_vs_H'}
Pain-Physical_Activity (syn)	MAP_NormalElevated_vs_H	0.00044026197059462405	0.003346942299102845	13.154154785179214	Sex_0	['Pain', 'Physical_Activity']	{'Physical_Activity', 'Pain'}
Alcohol_Use-MAP_NormalElevated_vs_H (syn)	Health_vs_Peers	0.0019506421974366615	0.014864141550416703	13.123140618786538	Sex_0	['Alcohol_Use', 'MAP_NormalElevated_vs_H']	{'Alcohol_Use', 'MAP_NormalElevated_vs_H'}
MMSE_Spell-BMI (syn)	General_Health	0.002358448678216737	0.018096313717124515	13.03275747250635	Sex_0	['MMSE_Spell', 'BMI']	{'MMSE_Spell', 'BMI'}
Anxiety-Physical_Activity (syn)	Sleep	0.00805178371268249	0.061931045838988556	13.001207397039478	Sex_0	['Anxiety', 'Physical_Activity']	{'Physical_Activity', 'Anxiety'}
Anxiety-MAP_NormalElevated_vs_H (syn)	Alcohol_Use	0.0003959860220470306	0.003056333902800151	12.956242172500728	Sex_0	['Anxiety', 'MAP_NormalElevated_vs_H']	{'Anxiety', 'MAP_NormalElevated_vs_H'}
Sleep-functionality_state (syn)	Health_vs_Peers	0.006629912804043624	0.051240290747764726	12.938866480442138	Sex_0	['Sleep', 'functionality_state']	{'Sleep', 'functionality_state'}
Hearing-functionality_state (syn)	grip_category	0.010604910304299575	0.08244823459982553	12.862507433630382	Sex_0	['Hearing', 'functionality_state']	{'Hearing', 'functionality_state'}
Physical_Activity-Alcohol_Use (syn)	Hearing	0.002672484161461194	0.020778828643834485	12.86157274440095	Sex_0	['Physical_Activity', 'Alcohol_Use']	{'Alcohol_Use', 'Physical_Activity'}
Pain-Health_vs_Peers (syn)	Depression	0.00581123086996663	0.045233243694962136	12.84725656456483	Sex_0	['Pain', 'Health_vs_Peers']	{'Pain', 'Health_vs_Peers'}
Alcohol_Use-Memory_Problems (syn)	Anxiety	0.0028060735344610558	0.021855739149792584	12.839069478406023	Sex_0	['Alcohol_Use', 'Memory_Problems']	{'Memory_Problems', 'Alcohol_Use'}
Alcohol_Use-Memory_Complaints (syn)	Anxiety	0.0028060735344610558	0.021855739149792584	12.839069478406023	Sex_0	['Alcohol_Use', 'Memory_Complaints']	{'Alcohol_Use', 'Memory_Complaints'}
Sleep-Alcohol_Use (syn)	functionality_state	0.009167630794292185	0.07143811032969367	12.832969338050374	Sex_0	['Sleep', 'Alcohol_Use']	{'Alcohol_Use', 'Sleep'}
Physical_Activity-WHR_Obesity (syn)	grip_category	0.010207955808007948	0.07964205590324015	12.817293190434388	Sex_0	['Physical_Activity', 'WHR_Obesity']	{'WHR_Obesity', 'Physical_Activity'}
Anxiety-Pain (syn)	Depression	0.01655660068002041	0.12918924299920825	12.815773431013817	Sex_0	['Anxiety', 'Pain']	{'Pain', 'Anxiety'}
Anxiety-Hearing (syn)	Health_vs_Peers	0.0031194677448477177	0.024511696082250078	12.726445915371201	Sex_0	['Anxiety', 'Hearing']	{'Hearing', 'Anxiety'}
Pain-Memory_Problems (syn)	Sleep	0.006818486907453645	0.05361401761699123	12.717731687566621	Sex_0	['Pain', 'Memory_Problems']	{'Memory_Problems', 'Pain'}
Pain-Memory_Complaints (syn)	Sleep	0.006818486907453645	0.05361401761699123	12.717731687566621	Sex_0	['Pain', 'Memory_Complaints']	{'Pain', 'Memory_Complaints'}
Anxiety-Health_vs_Peers (syn)	functionality_state	0.006484178274321101	0.051015200674930816	12.710286715597427	Sex_0	['Anxiety', 'Health_vs_Peers']	{'Health_vs_Peers', 'Anxiety'}
Anxiety-Alcohol_Use (syn)	functionality_state	0.00906475448254027	0.07136935910409377	12.701185209354518	Sex_0	['Anxiety', 'Alcohol_Use']	{'Alcohol_Use', 'Anxiety'}
Physical_Activity-MAP_NormalElevated_vs_H (syn)	Memory_Problems	0.0011859338534305696	0.009361793384444067	12.667806313704435	Sex_0	['Physical_Activity', 'MAP_NormalElevated_vs_H']	{'Physical_Activity', 'MAP_NormalElevated_vs_H'}
Physical_Activity-MAP_NormalElevated_vs_H (syn)	Memory_Complaints	0.0011859338534305427	0.00936179338444413	12.667806313704064	Sex_0	['Physical_Activity', 'MAP_NormalElevated_vs_H']	{'Physical_Activity', 'MAP_NormalElevated_vs_H'}
Health_vs_Peers-WHR_Obesity (syn)	functionality_state	0.006446426307275752	0.05106147545113832	12.624833595818155	Sex_0	['Health_vs_Peers', 'WHR_Obesity']	{'WHR_Obesity', 'Health_vs_Peers'}
Health_vs_Peers-grip_category (syn)	General_Health	0.023721451354790958	0.18965223278263546	12.507868221081598	Sex_0	['Health_vs_Peers', 'grip_category']	{'grip_category', 'Health_vs_Peers'}
General_Health-grip_category (syn)	MMSE_Spell	0.0018682953307374696	0.014948079048837378	12.498564696062273	Sex_0	['General_Health', 'grip_category']	{'General_Health', 'grip_category'}
Hearing-BMI (syn)	Pain	0.006307361047172645	0.05062452360741282	12.459102027478782	Sex_0	['Hearing', 'BMI']	{'Hearing', 'BMI'}
Pain-BMI (syn)	Physical_Activity	0.010967453264048936	0.08853729233720974	12.387382733907735	Sex_0	['Pain', 'BMI']	{'Pain', 'BMI'}
BMI-grip_category (syn)	MMSE_Spell	0.0018493221669764243	0.01492910588507633	12.38736051048491	Sex_0	['BMI', 'grip_category']	{'grip_category', 'BMI'}
General_Health-WHR_Obesity (syn)	Sleep	0.004137293394817923	0.03348948310149155	12.35400792027649	Sex_0	['General_Health', 'WHR_Obesity']	{'General_Health', 'WHR_Obesity'}
Sleep-Hearing (syn)	Pain	0.006602959784265102	0.05353961475310429	12.332848890890187	Sex_0	['Sleep', 'Hearing']	{'Hearing', 'Sleep'}
Memory_Complaints-MAP_NormalElevated_vs_H (syn)	MMSE_Spell	0.0006814955267199304	0.005598630864400346	12.172539022947774	Sex_0	['Memory_Complaints', 'MAP_NormalElevated_vs_H']	{'Memory_Complaints', 'MAP_NormalElevated_vs_H'}
Memory_Problems-MAP_NormalElevated_vs_H (syn)	MMSE_Spell	0.0006814955267199304	0.005598630864400346	12.172539022947774	Sex_0	['Memory_Problems', 'MAP_NormalElevated_vs_H']	{'Memory_Problems', 'MAP_NormalElevated_vs_H'}
Pain-BMI (syn)	functionality_state	0.02462418417468368	0.20271139087827122	12.147410201270127	Sex_0	['Pain', 'BMI']	{'Pain', 'BMI'}
Alcohol_Use-Memory_Complaints (syn)	Physical_Activity	0.007413790804665414	0.06109702166276904	12.134455334969605	Sex_0	['Alcohol_Use', 'Memory_Complaints']	{'Alcohol_Use', 'Memory_Complaints'}
Alcohol_Use-Memory_Problems (syn)	Physical_Activity	0.007413790804665414	0.06109702166276904	12.134455334969605	Sex_0	['Alcohol_Use', 'Memory_Problems']	{'Memory_Problems', 'Alcohol_Use'}
Depression-Alcohol_Use (syn)	MMSE_Spell	0.002263960319905022	0.018661646429760148	12.13162155025418	Sex_0	['Depression', 'Alcohol_Use']	{'Alcohol_Use', 'Depression'}
MMSE_Spell-Health_vs_Peers (syn)	Hearing	0.00047405017647636065	0.0039434741660325815	12.021130518861474	Sex_0	['MMSE_Spell', 'Health_vs_Peers']	{'MMSE_Spell', 'Health_vs_Peers'}
Hearing-WHR_Obesity (syn)	Anxiety	0.0012106269480631649	0.010071716810541205	12.020065405295204	Sex_0	['Hearing', 'WHR_Obesity']	{'Hearing', 'WHR_Obesity'}
Anxiety-Hearing (syn)	Pain	0.005525240668377442	0.04602668450046621	12.004429014046137	Sex_0	['Anxiety', 'Hearing']	{'Hearing', 'Anxiety'}
MMSE_Spell-Alcohol_Use (syn)	Anxiety	0.00036046293427360854	0.0030268183266747	11.908971579064593	Sex_0	['MMSE_Spell', 'Alcohol_Use']	{'Alcohol_Use', 'MMSE_Spell'}
Depression-Health_vs_Peers (syn)	MAP_NormalElevated_vs_H	0.00018796736955296162	0.0015796796524367748	11.899081517129616	Sex_0	['Depression', 'Health_vs_Peers']	{'Health_vs_Peers', 'Depression'}
Sleep-functionality_state (syn)	Anxiety	0.007162511506093935	0.06053712743709032	11.831601216191101	Sex_0	['Sleep', 'functionality_state']	{'Sleep', 'functionality_state'}
MMSE_Spell-BMI (syn)	Pain	0.005912853695240191	0.049998779305165275	11.825996109127699	Sex_0	['MMSE_Spell', 'BMI']	{'MMSE_Spell', 'BMI'}
Depression-grip_category (syn)	Memory_Problems	0.001450883531498757	0.012286210811923928	11.809039855401599	Sex_0	['Depression', 'grip_category']	{'grip_category', 'Depression'}
Depression-grip_category (syn)	Memory_Complaints	0.001450883531498688	0.01228621081192394	11.809039855401025	Sex_0	['Depression', 'grip_category']	{'grip_category', 'Depression'}
Memory_Complaints-WHR_Obesity (syn)	Sleep	0.0012240125709909514	0.010422260846032039	11.744213554748606	Sex_0	['Memory_Complaints', 'WHR_Obesity']	{'WHR_Obesity', 'Memory_Complaints'}
Memory_Problems-WHR_Obesity (syn)	Sleep	0.0012240125709909514	0.010422260846032039	11.744213554748606	Sex_0	['Memory_Problems', 'WHR_Obesity']	{'Memory_Problems', 'WHR_Obesity'}
Pain-Memory_Complaints (syn)	BMI	0.0058681524230764885	0.0501330195639796	11.705164528515127	Sex_0	['Pain', 'Memory_Complaints']	{'Pain', 'Memory_Complaints'}
Pain-Memory_Problems (syn)	BMI	0.0058681524230764885	0.0501330195639796	11.705164528515127	Sex_0	['Pain', 'Memory_Problems']	{'Memory_Problems', 'Pain'}
Depression-WHR_Obesity (syn)	functionality_state	0.005071967934816819	0.04335473370282247	11.698763898731142	Sex_0	['Depression', 'WHR_Obesity']	{'WHR_Obesity', 'Depression'}
Hearing-WHR_Obesity (syn)	functionality_state	0.0033306432513059495	0.028547410977654016	11.667058893407422	Sex_0	['Hearing', 'WHR_Obesity']	{'Hearing', 'WHR_Obesity'}
General_Health-Memory_Complaints (syn)	MMSE_Spell	0.0006429759990035924	0.005514661551542005	11.659391841078696	Sex_0	['General_Health', 'Memory_Complaints']	{'General_Health', 'Memory_Complaints'}
General_Health-Memory_Problems (syn)	MMSE_Spell	0.0006429759990035924	0.005514661551542005	11.659391841078696	Sex_0	['General_Health', 'Memory_Problems']	{'General_Health', 'Memory_Problems'}
MMSE_Spell-Hearing (syn)	General_Health	0.0007855802031588072	0.006745414695623141	11.646136503194418	Sex_0	['MMSE_Spell', 'Hearing']	{'Hearing', 'MMSE_Spell'}
grip_category-MAP_NormalElevated_vs_H (syn)	General_Health	0.002561280375269427	0.022037814933847107	11.622206570650734	Sex_0	['grip_category', 'MAP_NormalElevated_vs_H']	{'grip_category', 'MAP_NormalElevated_vs_H'}
MMSE_Spell-WHR_Obesity (syn)	Pain	0.0009770342735962462	0.008411233109763307	11.615826845437887	Sex_0	['MMSE_Spell', 'WHR_Obesity']	{'WHR_Obesity', 'MMSE_Spell'}
Hearing-grip_category (syn)	Memory_Problems	0.001466710507194233	0.01263211018465645	11.610969867692953	Sex_0	['Hearing', 'grip_category']	{'Hearing', 'grip_category'}
Hearing-grip_category (syn)	Memory_Complaints	0.0014667105071941686	0.012632110184656462	11.610969867692432	Sex_0	['Hearing', 'grip_category']	{'Hearing', 'grip_category'}
MMSE_Spell-grip_category (syn)	WHR_Obesity	0.0005772386295744904	0.004989089125419676	11.570020399784577	Sex_0	['MMSE_Spell', 'grip_category']	{'MMSE_Spell', 'grip_category'}
MMSE_Spell-WHR_Obesity (syn)	functionality_state	0.004928845878860177	0.04284176977333448	11.504767204850586	Sex_0	['MMSE_Spell', 'WHR_Obesity']	{'WHR_Obesity', 'MMSE_Spell'}
WHR_Obesity-functionality_state (syn)	grip_category	0.00929655192321677	0.08110373704754939	11.462544466682713	Sex_0	['WHR_Obesity', 'functionality_state']	{'WHR_Obesity', 'functionality_state'}
Sleep-General_Health (syn)	Pain	0.02427182099061634	0.21231666528162318	11.431896294349512	Sex_0	['Sleep', 'General_Health']	{'General_Health', 'Sleep'}
Sleep-WHR_Obesity (syn)	Depression	0.002422634155853866	0.021250265321179178	11.400488978550948	Sex_0	['Sleep', 'WHR_Obesity']	{'WHR_Obesity', 'Sleep'}
Health_vs_Peers-grip_category (syn)	MMSE_Spell	0.001842056270164452	0.016187188282884332	11.379717329365759	Sex_0	['Health_vs_Peers', 'grip_category']	{'grip_category', 'Health_vs_Peers'}
Sleep-WHR_Obesity (syn)	BMI	0.0060070615000599615	0.052787786068079615	11.37964280660065	Sex_0	['Sleep', 'WHR_Obesity']	{'WHR_Obesity', 'Sleep'}
Pain-Alcohol_Use (syn)	Sleep	0.006000192657105213	0.05279572336664279	11.364921767311618	Sex_0	['Pain', 'Alcohol_Use']	{'Alcohol_Use', 'Pain'}
BMI-MAP_NormalElevated_vs_H (syn)	General_Health	0.00201697606545929	0.017754841104367067	11.360147092294646	Sex_0	['BMI', 'MAP_NormalElevated_vs_H']	{'BMI', 'MAP_NormalElevated_vs_H'}
grip_category-WHR_Obesity (syn)	functionality_state	0.009155317039371065	0.08066026980091509	11.350466669610865	Sex_0	['grip_category', 'WHR_Obesity']	{'WHR_Obesity', 'grip_category'}
Physical_Activity-Alcohol_Use (syn)	Anxiety	0.001945463954590349	0.017147544247778188	11.345437728451543	Sex_0	['Physical_Activity', 'Alcohol_Use']	{'Alcohol_Use', 'Physical_Activity'}
grip_category-WHR_Obesity (syn)	Physical_Activity	0.00883904513457117	0.0782150251886165	11.300955428008498	Sex_0	['grip_category', 'WHR_Obesity']	{'WHR_Obesity', 'grip_category'}
Alcohol_Use-WHR_Obesity (syn)	Pain	0.0020246359607453443	0.017964747882567283	11.270049398856413	Sex_0	['Alcohol_Use', 'WHR_Obesity']	{'WHR_Obesity', 'Alcohol_Use'}
Anxiety-MMSE_Spell (syn)	Pain	0.0050723475224181466	0.04523016006129995	11.214524811638181	Sex_0	['Anxiety', 'MMSE_Spell']	{'MMSE_Spell', 'Anxiety'}
Sleep-WHR_Obesity (syn)	MMSE_Spell	0.0012593609799048718	0.011269147188712834	11.175299770387651	Sex_0	['Sleep', 'WHR_Obesity']	{'WHR_Obesity', 'Sleep'}
Pain-WHR_Obesity (syn)	Alcohol_Use	0.0019663512285813607	0.01765100500006586	11.140165835169293	Sex_0	['Pain', 'WHR_Obesity']	{'WHR_Obesity', 'Pain'}
Sleep-functionality_state (syn)	General_Health	0.016395543662513227	0.14727056175732717	11.13294026102097	Sex_0	['Sleep', 'functionality_state']	{'Sleep', 'functionality_state'}
General_Health-Physical_Activity (syn)	grip_category	0.00865077647685799	0.07805285739388862	11.08322842455647	Sex_0	['General_Health', 'Physical_Activity']	{'General_Health', 'Physical_Activity'}
General_Health-grip_category (syn)	MAP_NormalElevated_vs_H	0.0021602532136356448	0.019492674302386	11.082385003330298	Sex_0	['General_Health', 'grip_category']	{'General_Health', 'grip_category'}
Health_vs_Peers-MAP_NormalElevated_vs_H (syn)	Sleep	0.0013302117873514377	0.012010305976151048	11.075586167353679	Sex_0	['Health_vs_Peers', 'MAP_NormalElevated_vs_H']	{'Health_vs_Peers', 'MAP_NormalElevated_vs_H'}
General_Health-Physical_Activity (syn)	Pain	0.023397660789059853	0.21144250508006668	11.065731925659833	Sex_0	['General_Health', 'Physical_Activity']	{'General_Health', 'Physical_Activity'}
Pain-General_Health (syn)	Health_vs_Peers	0.020585056413778294	0.18655286886266365	11.034435728207741	Sex_0	['Pain', 'General_Health']	{'General_Health', 'Pain'}
Pain-grip_category (syn)	Anxiety	0.004987692813213969	0.04521015159014716	11.032240852518969	Sex_0	['Pain', 'grip_category']	{'Pain', 'grip_category'}
Hearing-General_Health (syn)	functionality_state	0.016244933059450652	0.14738968307840342	11.021757235755244	Sex_0	['Hearing', 'General_Health']	{'Hearing', 'General_Health'}
General_Health-functionality_state (syn)	Alcohol_Use	0.007654102403896228	0.06968133118652446	10.98443768734493	Sex_0	['General_Health', 'functionality_state']	{'General_Health', 'functionality_state'}
Memory_Problems-grip_category (syn)	BMI	0.004016165299448731	0.036595283840467265	10.974543378203377	Sex_0	['Memory_Problems', 'grip_category']	{'Memory_Problems', 'grip_category'}
Memory_Complaints-grip_category (syn)	BMI	0.004016165299448731	0.036595283840467265	10.974543378203377	Sex_0	['Memory_Complaints', 'grip_category']	{'grip_category', 'Memory_Complaints'}
Physical_Activity-Alcohol_Use (syn)	General_Health	0.010236350779489208	0.09440150943127446	10.843418544002633	Sex_0	['Physical_Activity', 'Alcohol_Use']	{'Alcohol_Use', 'Physical_Activity'}
Depression-Memory_Complaints (syn)	Physical_Activity	0.0056409541710374335	0.052064510650724434	10.83454756519246	Sex_0	['Depression', 'Memory_Complaints']	{'Memory_Complaints', 'Depression'}
Depression-Memory_Problems (syn)	Physical_Activity	0.0056409541710374335	0.052064510650724434	10.83454756519246	Sex_0	['Depression', 'Memory_Problems']	{'Memory_Problems', 'Depression'}
Pain-Health_vs_Peers (syn)	BMI	0.005371871032381013	0.04963673817328414	10.822369136399665	Sex_0	['Pain', 'Health_vs_Peers']	{'Pain', 'Health_vs_Peers'}
Pain-Alcohol_Use (syn)	General_Health	0.02277468586095198	0.2106160342300583	10.81336753120844	Sex_0	['Pain', 'Alcohol_Use']	{'Alcohol_Use', 'Pain'}
Physical_Activity-grip_category (syn)	Depression	0.005624580163319934	0.05210537396529907	10.794625842366603	Sex_0	['Physical_Activity', 'grip_category']	{'Physical_Activity', 'grip_category'}
Pain-Physical_Activity (syn)	Anxiety	0.00486179268572782	0.045084251462661	10.783793737275158	Sex_0	['Pain', 'Physical_Activity']	{'Physical_Activity', 'Pain'}
Hearing-functionality_state (syn)	BMI	0.006063717200740778	0.056550907301395184	10.722581635027415	Sex_0	['Hearing', 'functionality_state']	{'Hearing', 'functionality_state'}
Physical_Activity-WHR_Obesity (syn)	Memory_Problems	0.0009799899647790693	0.009173976685894945	10.682280959856927	Sex_0	['Physical_Activity', 'WHR_Obesity']	{'WHR_Obesity', 'Physical_Activity'}
Physical_Activity-WHR_Obesity (syn)	Memory_Complaints	0.0009799899647790049	0.009173976685894958	10.682280959856211	Sex_0	['Physical_Activity', 'WHR_Obesity']	{'WHR_Obesity', 'Physical_Activity'}
Hearing-Memory_Complaints (syn)	grip_category	0.0015283847543380439	0.01433844635230606	10.65934702257496	Sex_0	['Hearing', 'Memory_Complaints']	{'Hearing', 'Memory_Complaints'}
Hearing-Memory_Problems (syn)	grip_category	0.0015283847543380439	0.01433844635230606	10.65934702257496	Sex_0	['Hearing', 'Memory_Problems']	{'Hearing', 'Memory_Problems'}
Health_vs_Peers-MAP_NormalElevated_vs_H (syn)	Physical_Activity	0.0031049758011556655	0.029149379430046772	10.651944781901943	Sex_0	['Health_vs_Peers', 'MAP_NormalElevated_vs_H']	{'Health_vs_Peers', 'MAP_NormalElevated_vs_H'}
Depression-Health_vs_Peers (syn)	MMSE_Spell	0.0006353232081698265	0.005964424785729036	10.651877272221657	Sex_0	['Depression', 'Health_vs_Peers']	{'Health_vs_Peers', 'Depression'}
Pain-Memory_Complaints (syn)	grip_category	0.0019939318101231404	0.018873144757675722	10.564915575673773	Sex_0	['Pain', 'Memory_Complaints']	{'Pain', 'Memory_Complaints'}
Pain-Memory_Problems (syn)	grip_category	0.0019939318101231404	0.018873144757675722	10.564915575673773	Sex_0	['Pain', 'Memory_Problems']	{'Memory_Problems', 'Pain'}
grip_category-functionality_state (syn)	Memory_Problems	0.0018808024311286527	0.017820924609404043	10.553899263656383	Sex_0	['grip_category', 'functionality_state']	{'grip_category', 'functionality_state'}
grip_category-functionality_state (syn)	Memory_Complaints	0.001880802431128568	0.017820924609404043	10.553899263655909	Sex_0	['grip_category', 'functionality_state']	{'grip_category', 'functionality_state'}
Pain-functionality_state (syn)	Health_vs_Peers	0.01033745135778311	0.09825172663495119	10.52139408825998	Sex_0	['Pain', 'functionality_state']	{'Pain', 'functionality_state'}
BMI-Memory_Problems (syn)	grip_category	0.003749553112725336	0.03564379201548685	10.5195123770675	Sex_0	['BMI', 'Memory_Problems']	{'Memory_Problems', 'BMI'}
BMI-Memory_Complaints (syn)	grip_category	0.003749553112725336	0.03564379201548685	10.5195123770675	Sex_0	['BMI', 'Memory_Complaints']	{'Memory_Complaints', 'BMI'}
Physical_Activity-Alcohol_Use (syn)	WHR_Obesity	0.0004017244169630385	0.0038219641209083174	10.510941606316434	Sex_0	['Physical_Activity', 'Alcohol_Use']	{'Alcohol_Use', 'Physical_Activity'}
MMSE_Spell-Health_vs_Peers (syn)	Anxiety	0.0024403569169245075	0.023549212648252608	10.362796214783794	Sex_0	['MMSE_Spell', 'Health_vs_Peers']	{'MMSE_Spell', 'Health_vs_Peers'}
Pain-Health_vs_Peers (syn)	Anxiety	0.004647700860462538	0.04487015963739571	10.358110820245553	Sex_0	['Pain', 'Health_vs_Peers']	{'Pain', 'Health_vs_Peers'}
Sleep-Pain (syn)	BMI	0.005102210757995862	0.04950377430311364	10.306710609083696	Sex_0	['Sleep', 'Pain']	{'Pain', 'Sleep'}
Physical_Activity-grip_category (syn)	General_Health	0.009633116848711773	0.09363605454194623	10.287828653007178	Sex_0	['Physical_Activity', 'grip_category']	{'Physical_Activity', 'grip_category'}
Depression-Hearing (syn)	Pain	0.0044438477594029545	0.0439554396776185	10.109892636714314	Sex_0	['Depression', 'Hearing']	{'Hearing', 'Depression'}
Memory_Complaints-MAP_NormalElevated_vs_H (syn)	grip_category	0.0019841415082098705	0.01964412559553295	10.10043179860885	Sex_0	['Memory_Complaints', 'MAP_NormalElevated_vs_H']	{'Memory_Complaints', 'MAP_NormalElevated_vs_H'}
Memory_Problems-MAP_NormalElevated_vs_H (syn)	grip_category	0.0019841415082098705	0.01964412559553295	10.10043179860885	Sex_0	['Memory_Problems', 'MAP_NormalElevated_vs_H']	{'Memory_Problems', 'MAP_NormalElevated_vs_H'}
grip_category-WHR_Obesity (syn)	Sleep	0.001399506787338406	0.013856876285412175	10.099727806704434	Sex_0	['grip_category', 'WHR_Obesity']	{'WHR_Obesity', 'grip_category'}
MMSE_Spell-functionality_state (syn)	Memory_Problems	0.0017772417496223648	0.01760327466640247	10.09608600276175	Sex_0	['MMSE_Spell', 'functionality_state']	{'MMSE_Spell', 'functionality_state'}
MMSE_Spell-functionality_state (syn)	Memory_Complaints	0.0017772417496223648	0.017603274666402553	10.096086002761702	Sex_0	['MMSE_Spell', 'functionality_state']	{'MMSE_Spell', 'functionality_state'}
Health_vs_Peers-functionality_state (syn)	WHR_Obesity	0.0006190852804892855	0.00616158993612792	10.047492398988375	Sex_0	['Health_vs_Peers', 'functionality_state']	{'Health_vs_Peers', 'functionality_state'}
General_Health-functionality_state (syn)	grip_category	0.007982804704767876	0.07977827685888239	10.006238564024692	Sex_0	['General_Health', 'functionality_state']	{'General_Health', 'functionality_state'}
Alcohol_Use-functionality_state (syn)	MMSE_Spell	0.0042133379197741095	0.0421255218855999	10.001865214195455	Sex_0	['Alcohol_Use', 'functionality_state']	{'Alcohol_Use', 'functionality_state'}
Memory_Problems-grip_category (syn)	Physical_Activity	0.007708886297561875	0.07709440064774448	9.999281702422069	Sex_0	['Memory_Problems', 'grip_category']	{'Memory_Problems', 'grip_category'}
Memory_Complaints-grip_category (syn)	Physical_Activity	0.007708886297561875	0.07709440064774448	9.999281702422069	Sex_0	['Memory_Complaints', 'grip_category']	{'grip_category', 'Memory_Complaints'}
Anxiety-Physical_Activity (syn)	BMI	0.002632440378636717	0.026455245824347513	9.950542119756102	Sex_0	['Anxiety', 'Physical_Activity']	{'Physical_Activity', 'Anxiety'}
Physical_Activity-Memory_Problems (syn)	BMI	0.0026317814931530814	0.026454586938863885	9.948299322287985	Sex_0	['Physical_Activity', 'Memory_Problems']	{'Memory_Problems', 'Physical_Activity'}
Physical_Activity-Memory_Complaints (syn)	BMI	0.0026317814931530814	0.026454586938863885	9.948299322287985	Sex_0	['Physical_Activity', 'Memory_Complaints']	{'Physical_Activity', 'Memory_Complaints'}
Sleep-BMI (syn)	WHR_Obesity	0.005144358811364771	0.05181107718998066	9.929071330637377	Sex_0	['Sleep', 'BMI']	{'Sleep', 'BMI'}
Pain-Physical_Activity (syn)	Alcohol_Use	0.0059481452880473405	0.059942342301943737	9.923111209243588	Sex_0	['Pain', 'Physical_Activity']	{'Physical_Activity', 'Pain'}
BMI-Alcohol_Use (syn)	Depression	0.0011813538723538387	0.011952313830117602	9.8838926850887	Sex_0	['BMI', 'Alcohol_Use']	{'Alcohol_Use', 'BMI'}
Anxiety-grip_category (syn)	Memory_Problems	0.002083701952632389	0.021194459057200504	9.831352369073473	Sex_0	['Anxiety', 'grip_category']	{'grip_category', 'Anxiety'}
Anxiety-grip_category (syn)	Memory_Complaints	0.002083701952632298	0.021194459057200507	9.831352369073041	Sex_0	['Anxiety', 'grip_category']	{'grip_category', 'Anxiety'}
MMSE_Spell-Physical_Activity (syn)	Health_vs_Peers	0.002948989862373817	0.03010259414754328	9.79646421142242	Sex_0	['MMSE_Spell', 'Physical_Activity']	{'Physical_Activity', 'MMSE_Spell'}
Physical_Activity-MAP_NormalElevated_vs_H (syn)	Health_vs_Peers	0.002818044323561648	0.028826733761157304	9.77580168086484	Sex_0	['Physical_Activity', 'MAP_NormalElevated_vs_H']	{'Physical_Activity', 'MAP_NormalElevated_vs_H'}
Pain-Hearing (syn)	functionality_state	0.01916950931968724	0.19726933888391043	9.717429696952633	Sex_0	['Pain', 'Hearing']	{'Hearing', 'Pain'}
Health_vs_Peers-Alcohol_Use (syn)	General_Health	0.017789400482681506	0.18372018191052608	9.68287767717602	Sex_0	['Health_vs_Peers', 'Alcohol_Use']	{'Alcohol_Use', 'Health_vs_Peers'}
Health_vs_Peers-Alcohol_Use (syn)	Pain	0.009421543513745445	0.09746496939987988	9.666594646011408	Sex_0	['Health_vs_Peers', 'Alcohol_Use']	{'Alcohol_Use', 'Health_vs_Peers'}
MMSE_Spell-Physical_Activity (syn)	WHR_Obesity	0.0003189666493490928	0.0033080391856363453	9.642166596274322	Sex_0	['MMSE_Spell', 'Physical_Activity']	{'Physical_Activity', 'MMSE_Spell'}
grip_category-functionality_state (syn)	Depression	0.004087549071498851	0.04243012839854861	9.63360052344002	Sex_0	['grip_category', 'functionality_state']	{'grip_category', 'functionality_state'}
General_Health-Health_vs_Peers (syn)	Pain	0.020007274018274353	0.20808743264179697	9.61484014881139	Sex_0	['General_Health', 'Health_vs_Peers']	{'General_Health', 'Health_vs_Peers'}
Sleep-Alcohol_Use (syn)	Physical_Activity	0.005700786160679124	0.05934010822305869	9.606969605195095	Sex_0	['Sleep', 'Alcohol_Use']	{'Alcohol_Use', 'Sleep'}
Pain-Physical_Activity (syn)	grip_category	0.00742872030722494	0.07740588496767167	9.597100156309203	Sex_0	['Pain', 'Physical_Activity']	{'Physical_Activity', 'Pain'}
Physical_Activity-grip_category (syn)	functionality_state	0.02990200155540953	0.31277555653518324	9.560210486603655	Sex_0	['Physical_Activity', 'grip_category']	{'Physical_Activity', 'grip_category'}
BMI-functionality_state (syn)	Pain	0.018733238852577667	0.19746366145688948	9.486929754246216	Sex_0	['BMI', 'functionality_state']	{'functionality_state', 'BMI'}
MMSE_Spell-grip_category (syn)	General_Health	0.002038192299079943	0.021526695164463875	9.46820811791202	Sex_0	['MMSE_Spell', 'grip_category']	{'MMSE_Spell', 'grip_category'}
Physical_Activity-BMI (syn)	functionality_state	0.02955176333000632	0.31242531830978004	9.458824748865188	Sex_0	['Physical_Activity', 'BMI']	{'Physical_Activity', 'BMI'}
Health_vs_Peers-functionality_state (syn)	grip_category	0.0074755813335093384	0.07927105348762385	9.430404926656436	Sex_0	['Health_vs_Peers', 'functionality_state']	{'Health_vs_Peers', 'functionality_state'}
Health_vs_Peers-BMI (syn)	Anxiety	0.0021954821046530487	0.023304337835981147	9.420916054792576	Sex_0	['Health_vs_Peers', 'BMI']	{'Health_vs_Peers', 'BMI'}
grip_category-MAP_NormalElevated_vs_H (syn)	BMI	0.0036457249496224336	0.03871638641072263	9.41649076168105	Sex_0	['grip_category', 'MAP_NormalElevated_vs_H']	{'grip_category', 'MAP_NormalElevated_vs_H'}
Depression-Memory_Problems (syn)	grip_category	0.0007708638530059615	0.008201515091015046	9.399042060539047	Sex_0	['Depression', 'Memory_Problems']	{'Memory_Problems', 'Depression'}
Depression-Memory_Complaints (syn)	grip_category	0.0007708638530059615	0.008201515091015046	9.399042060539047	Sex_0	['Depression', 'Memory_Complaints']	{'Memory_Complaints', 'Depression'}
Health_vs_Peers-WHR_Obesity (syn)	Memory_Problems	0.000830824179966319	0.008947223406596505	9.285832511500479	Sex_0	['Health_vs_Peers', 'WHR_Obesity']	{'WHR_Obesity', 'Health_vs_Peers'}
Health_vs_Peers-WHR_Obesity (syn)	Memory_Complaints	0.0008308241799659564	0.008947223406596188	9.285832511496755	Sex_0	['Health_vs_Peers', 'WHR_Obesity']	{'WHR_Obesity', 'Health_vs_Peers'}
Hearing-Health_vs_Peers (syn)	Depression	0.0025346387763276476	0.027339205570795513	9.271076914667988	Sex_0	['Hearing', 'Health_vs_Peers']	{'Hearing', 'Health_vs_Peers'}
Anxiety-Depression (syn)	Hearing	0.0008744046048423052	0.009509283870416245	9.195272922313448	Sex_0	['Anxiety', 'Depression']	{'Depression', 'Anxiety'}
Depression-grip_category (syn)	Health_vs_Peers	0.0024593113594119707	0.02724769047865664	9.025760775352214	Sex_0	['Depression', 'grip_category']	{'grip_category', 'Depression'}
MMSE_Spell-Hearing (syn)	Anxiety	0.0008671281794681798	0.009662039432655584	8.974587461705816	Sex_0	['MMSE_Spell', 'Hearing']	{'Hearing', 'MMSE_Spell'}
Alcohol_Use-MAP_NormalElevated_vs_H (syn)	MMSE_Spell	0.0016151173167790478	0.017996766098840107	8.974486348873214	Sex_0	['Alcohol_Use', 'MAP_NormalElevated_vs_H']	{'Alcohol_Use', 'MAP_NormalElevated_vs_H'}
Memory_Complaints-functionality_state (syn)	Health_vs_Peers	0.004401889979256081	0.04907670676676277	8.969407829616765	Sex_0	['Memory_Complaints', 'functionality_state']	{'functionality_state', 'Memory_Complaints'}
Memory_Problems-functionality_state (syn)	Health_vs_Peers	0.004401889979256081	0.04907670676676277	8.969407829616765	Sex_0	['Memory_Problems', 'functionality_state']	{'Memory_Problems', 'functionality_state'}
General_Health-functionality_state (syn)	Depression	0.007002676640660213	0.07811219753414782	8.964895191431397	Sex_0	['General_Health', 'functionality_state']	{'General_Health', 'functionality_state'}
Physical_Activity-BMI (syn)	General_Health	0.008189996481660092	0.09219293417489456	8.883540322215218	Sex_0	['Physical_Activity', 'BMI']	{'Physical_Activity', 'BMI'}
Anxiety-BMI (syn)	Memory_Problems	0.0018486345133204131	0.020810274831666805	8.883277747525769	Sex_0	['Anxiety', 'BMI']	{'BMI', 'Anxiety'}
Anxiety-BMI (syn)	Memory_Complaints	0.0018486345133203808	0.020810274831666815	8.88327774752561	Sex_0	['Anxiety', 'BMI']	{'BMI', 'Anxiety'}
Depression-Memory_Problems (syn)	Anxiety	0.010844319191243106	0.1231820606344772	8.80348902704418	Sex_0	['Depression', 'Memory_Problems']	{'Memory_Problems', 'Depression'}
Depression-Memory_Complaints (syn)	Anxiety	0.010844319191243106	0.1231820606344772	8.80348902704418	Sex_0	['Depression', 'Memory_Complaints']	{'Memory_Complaints', 'Depression'}
Hearing-MAP_NormalElevated_vs_H (syn)	Alcohol_Use	0.0004826289036793152	0.005496883244649175	8.780046477230895	Sex_0	['Hearing', 'MAP_NormalElevated_vs_H']	{'Hearing', 'MAP_NormalElevated_vs_H'}
MMSE_Spell-functionality_state (syn)	Physical_Activity	0.027059227209574682	0.30942643345131726	8.744963029744506	Sex_0	['MMSE_Spell', 'functionality_state']	{'MMSE_Spell', 'functionality_state'}
Health_vs_Peers-Physical_Activity (syn)	Alcohol_Use	0.005150635109021133	0.059077973355657946	8.71836797449629	Sex_0	['Health_vs_Peers', 'Physical_Activity']	{'Physical_Activity', 'Health_vs_Peers'}
Anxiety-WHR_Obesity (syn)	BMI	0.004424795784932499	0.050765003593309564	8.716232584913385	Sex_0	['Anxiety', 'WHR_Obesity']	{'WHR_Obesity', 'Anxiety'}
General_Health-MAP_NormalElevated_vs_H (syn)	Sleep	0.0027909496648855876	0.03214313937155922	8.682878273411793	Sex_0	['General_Health', 'MAP_NormalElevated_vs_H']	{'General_Health', 'MAP_NormalElevated_vs_H'}
Pain-General_Health (syn)	Hearing	0.0006862511888892817	0.007929212781898554	8.654720307871058	Sex_0	['Pain', 'General_Health']	{'General_Health', 'Pain'}
Anxiety-Health_vs_Peers (syn)	Sleep	0.005110232560263622	0.05907537676567305	8.650359659209194	Sex_0	['Anxiety', 'Health_vs_Peers']	{'Health_vs_Peers', 'Anxiety'}
Health_vs_Peers-MAP_NormalElevated_vs_H (syn)	Memory_Problems	0.0007532415311440657	0.008776934587117197	8.582057023071304	Sex_0	['Health_vs_Peers', 'MAP_NormalElevated_vs_H']	{'Health_vs_Peers', 'MAP_NormalElevated_vs_H'}
Health_vs_Peers-MAP_NormalElevated_vs_H (syn)	Memory_Complaints	0.000753241531144021	0.008776934587117206	8.582057023070785	Sex_0	['Health_vs_Peers', 'MAP_NormalElevated_vs_H']	{'Health_vs_Peers', 'MAP_NormalElevated_vs_H'}
Anxiety-Health_vs_Peers (syn)	Depression	0.010538656683905691	0.12315574044567772	8.557178614466734	Sex_0	['Anxiety', 'Health_vs_Peers']	{'Health_vs_Peers', 'Anxiety'}
grip_category-functionality_state (syn)	Physical_Activity	0.026404801425736587	0.30878164040248374	8.551286077539794	Sex_0	['grip_category', 'functionality_state']	{'grip_category', 'functionality_state'}
Sleep-MMSE_Spell (syn)	General_Health	0.002748320334096171	0.0323892083476116	8.485296412929568	Sex_0	['Sleep', 'MMSE_Spell']	{'MMSE_Spell', 'Sleep'}
Physical_Activity-grip_category (syn)	Pain	0.007141446332863339	0.08452980859564035	8.448435470882707	Sex_0	['Physical_Activity', 'grip_category']	{'Physical_Activity', 'grip_category'}
Anxiety-grip_category (syn)	functionality_state	0.006493221909922554	0.07788920475954023	8.336485049460252	Sex_0	['Anxiety', 'grip_category']	{'grip_category', 'Anxiety'}
Sleep-MAP_NormalElevated_vs_H (syn)	General_Health	0.002697813644047505	0.032365325327064674	8.335506029323076	Sex_0	['Sleep', 'MAP_NormalElevated_vs_H']	{'Sleep', 'MAP_NormalElevated_vs_H'}
MMSE_Spell-Health_vs_Peers (syn)	Pain	0.007957238124261056	0.0956144386384048	8.32221392247439	Sex_0	['MMSE_Spell', 'Health_vs_Peers']	{'MMSE_Spell', 'Health_vs_Peers'}
MMSE_Spell-functionality_state (syn)	grip_category	0.006517516914509952	0.07845552006272315	8.307276415094014	Sex_0	['MMSE_Spell', 'functionality_state']	{'MMSE_Spell', 'functionality_state'}
BMI-WHR_Obesity (syn)	Physical_Activity	0.002153199587809269	0.025921580593663215	8.306590641836245	Sex_0	['BMI', 'WHR_Obesity']	{'WHR_Obesity', 'BMI'}
Pain-General_Health (syn)	MMSE_Spell	0.0006596700959752058	0.00807588777775398	8.168391068934215	Sex_0	['Pain', 'General_Health']	{'General_Health', 'Pain'}
Health_vs_Peers-Physical_Activity (syn)	grip_category	0.006174857827508465	0.07563044720617634	8.164513176386714	Sex_0	['Health_vs_Peers', 'Physical_Activity']	{'Physical_Activity', 'Health_vs_Peers'}
grip_category-MAP_NormalElevated_vs_H (syn)	Pain	0.0015477392299588747	0.019019690495731493	8.137562650171553	Sex_0	['grip_category', 'MAP_NormalElevated_vs_H']	{'grip_category', 'MAP_NormalElevated_vs_H'}
Health_vs_Peers-WHR_Obesity (syn)	Anxiety	0.0018656438572304515	0.023142104531542633	8.061686242439979	Sex_0	['Health_vs_Peers', 'WHR_Obesity']	{'WHR_Obesity', 'Health_vs_Peers'}
MMSE_Spell-Alcohol_Use (syn)	Health_vs_Peers	0.0012140645881481915	0.015095426174896249	8.042598957339711	Sex_0	['MMSE_Spell', 'Alcohol_Use']	{'Alcohol_Use', 'MMSE_Spell'}
MMSE_Spell-grip_category (syn)	Anxiety	0.0005345817372124777	0.006686256542716826	7.995232216968767	Sex_0	['MMSE_Spell', 'grip_category']	{'MMSE_Spell', 'grip_category'}
General_Health-Alcohol_Use (syn)	MMSE_Spell	0.0014003953664284575	0.017719523208070333	7.903121037650998	Sex_0	['General_Health', 'Alcohol_Use']	{'General_Health', 'Alcohol_Use'}
Sleep-BMI (syn)	Anxiety	0.004541704664543831	0.057974026441188854	7.8340335204268	Sex_0	['Sleep', 'BMI']	{'Sleep', 'BMI'}
Sleep-grip_category (syn)	Anxiety	0.004515742018936858	0.05788933677942096	7.800645628647375	Sex_0	['Sleep', 'grip_category']	{'grip_category', 'Sleep'}
Pain-functionality_state (syn)	Sleep	0.003951448585647455	0.05090240259830399	7.7627938642312975	Sex_0	['Pain', 'functionality_state']	{'Pain', 'functionality_state'}
grip_category-MAP_NormalElevated_vs_H (syn)	Anxiety	0.00051956104214936	0.006723984578266587	7.726981466148759	Sex_0	['grip_category', 'MAP_NormalElevated_vs_H']	{'grip_category', 'MAP_NormalElevated_vs_H'}
Pain-General_Health (syn)	Depression	0.005967075002398403	0.07742837128944155	7.706574351270254	Sex_0	['Pain', 'General_Health']	{'General_Health', 'Pain'}
MMSE_Spell-Physical_Activity (syn)	Alcohol_Use	0.004496771303339684	0.05842410954997651	7.696773366298558	Sex_0	['MMSE_Spell', 'Physical_Activity']	{'Physical_Activity', 'MMSE_Spell'}
Alcohol_Use-functionality_state (syn)	Health_vs_Peers	0.0037148951345985694	0.04837624541938696	7.679172086202894	Sex_0	['Alcohol_Use', 'functionality_state']	{'Alcohol_Use', 'functionality_state'}
Alcohol_Use-WHR_Obesity (syn)	functionality_state	0.005078331758998991	0.06755229077337811	7.517630713717153	Sex_0	['Alcohol_Use', 'WHR_Obesity']	{'WHR_Obesity', 'Alcohol_Use'}
Alcohol_Use-functionality_state (syn)	Hearing	0.0020493689699264384	0.027269452756872002	7.515255213216516	Sex_0	['Alcohol_Use', 'functionality_state']	{'Alcohol_Use', 'functionality_state'}
grip_category-WHR_Obesity (syn)	Hearing	0.001009856148840753	0.013523619349329604	7.467351178372334	Sex_0	['grip_category', 'WHR_Obesity']	{'WHR_Obesity', 'grip_category'}
Pain-BMI (syn)	Anxiety	0.0032433419933365916	0.04346580077026977	7.461825011527246	Sex_0	['Pain', 'BMI']	{'Pain', 'BMI'}
MMSE_Spell-Memory_Complaints (syn)	Physical_Activity	0.004953774069440834	0.06654680728516783	7.444044683034624	Sex_0	['MMSE_Spell', 'Memory_Complaints']	{'MMSE_Spell', 'Memory_Complaints'}
MMSE_Spell-Memory_Problems (syn)	Physical_Activity	0.004953774069440834	0.06654680728516783	7.444044683034624	Sex_0	['MMSE_Spell', 'Memory_Problems']	{'Memory_Problems', 'MMSE_Spell'}
Depression-WHR_Obesity (syn)	Physical_Activity	0.0037324656599057875	0.05035148765868996	7.412821017735345	Sex_0	['Depression', 'WHR_Obesity']	{'WHR_Obesity', 'Depression'}
Depression-Alcohol_Use (syn)	BMI	0.0012809367902832198	0.017372746158262547	7.373254513789123	Sex_0	['Depression', 'Alcohol_Use']	{'Alcohol_Use', 'Depression'}
Depression-grip_category (syn)	BMI	0.002597217274533028	0.03526535088784513	7.364785006089952	Sex_0	['Depression', 'grip_category']	{'grip_category', 'Depression'}
Health_vs_Peers-functionality_state (syn)	MMSE_Spell	0.0030933925100446883	0.042211882528729865	7.328250541631949	Sex_0	['Health_vs_Peers', 'functionality_state']	{'Health_vs_Peers', 'functionality_state'}
Depression-MAP_NormalElevated_vs_H (syn)	Alcohol_Use	0.0008607656540855427	0.011751676857881744	7.324619835068345	Sex_0	['Depression', 'MAP_NormalElevated_vs_H']	{'Depression', 'MAP_NormalElevated_vs_H'}
Depression-WHR_Obesity (syn)	BMI	0.003667314782758784	0.05012119167003728	7.316894631918987	Sex_0	['Depression', 'WHR_Obesity']	{'WHR_Obesity', 'Depression'}
Physical_Activity-WHR_Obesity (syn)	Hearing	0.00142004463512271	0.01942679232626641	7.309722630857118	Sex_0	['Physical_Activity', 'WHR_Obesity']	{'WHR_Obesity', 'Physical_Activity'}
Anxiety-Alcohol_Use (syn)	Depression	0.008845584735323438	0.12132605007997424	7.29075473032602	Sex_0	['Anxiety', 'Alcohol_Use']	{'Alcohol_Use', 'Anxiety'}
Physical_Activity-MAP_NormalElevated_vs_H (syn)	Sleep	0.0011931172712504768	0.016412784364651718	7.269438534878326	Sex_0	['Physical_Activity', 'MAP_NormalElevated_vs_H']	{'Physical_Activity', 'MAP_NormalElevated_vs_H'}
Memory_Complaints-functionality_state (syn)	General_Health	0.010273019758490275	0.14134451045727156	7.268071271572878	Sex_0	['Memory_Complaints', 'functionality_state']	{'functionality_state', 'Memory_Complaints'}
Memory_Problems-functionality_state (syn)	General_Health	0.010273019758490275	0.14134451045727156	7.268071271572878	Sex_0	['Memory_Problems', 'functionality_state']	{'Memory_Problems', 'functionality_state'}
Pain-Alcohol_Use (syn)	Health_vs_Peers	0.006884803179922959	0.09501473382968889	7.24603743274571	Sex_0	['Pain', 'Alcohol_Use']	{'Alcohol_Use', 'Pain'}
MMSE_Spell-Memory_Problems (syn)	grip_category	0.00104474175924915	0.014435419328657795	7.23734957373275	Sex_0	['MMSE_Spell', 'Memory_Problems']	{'Memory_Problems', 'MMSE_Spell'}
MMSE_Spell-Memory_Complaints (syn)	grip_category	0.00104474175924915	0.014435419328657795	7.23734957373275	Sex_0	['MMSE_Spell', 'Memory_Complaints']	{'MMSE_Spell', 'Memory_Complaints'}
Sleep-Hearing (syn)	Depression	0.0014559276628396426	0.020158744119993063	7.222313325539368	Sex_0	['Sleep', 'Hearing']	{'Hearing', 'Sleep'}
Anxiety-grip_category (syn)	BMI	0.00252142460179749	0.03513002361736562	7.1774065092033945	Sex_0	['Anxiety', 'grip_category']	{'grip_category', 'Anxiety'}
Sleep-WHR_Obesity (syn)	Health_vs_Peers	0.0008379563258435064	0.01187131334473182	7.0586657222334175	Sex_0	['Sleep', 'WHR_Obesity']	{'WHR_Obesity', 'Sleep'}
Sleep-General_Health (syn)	Depression	0.005419940191422686	0.07695093045744253	7.043371872443006	Sex_0	['Sleep', 'General_Health']	{'General_Health', 'Sleep'}
Depression-functionality_state (syn)	Pain	0.013496773509417425	0.19218989955442567	7.02262373866079	Sex_0	['Depression', 'functionality_state']	{'functionality_state', 'Depression'}
Physical_Activity-Alcohol_Use (syn)	functionality_state	0.020994941469131344	0.30386849644890507	6.9092195191289285	Sex_0	['Physical_Activity', 'Alcohol_Use']	{'Alcohol_Use', 'Physical_Activity'}
Pain-MAP_NormalElevated_vs_H (syn)	Memory_Complaints	0.0011851811463472678	0.01740966382413241	6.807605007883201	Sex_0	['Pain', 'MAP_NormalElevated_vs_H']	{'Pain', 'MAP_NormalElevated_vs_H'}
Pain-MAP_NormalElevated_vs_H (syn)	Memory_Problems	0.0011851811463471592	0.017409663824132383	6.807605007882588	Sex_0	['Pain', 'MAP_NormalElevated_vs_H']	{'Pain', 'MAP_NormalElevated_vs_H'}
Anxiety-functionality_state (syn)	BMI	0.003671481647398807	0.05415867174805322	6.779120552436336	Sex_0	['Anxiety', 'functionality_state']	{'functionality_state', 'Anxiety'}
Anxiety-Depression (syn)	Sleep	0.0038846682381729484	0.057345761636165296	6.774115692838002	Sex_0	['Anxiety', 'Depression']	{'Depression', 'Anxiety'}
Anxiety-Pain (syn)	Physical_Activity	0.005634331797353837	0.08322313857258143	6.770150578303371	Sex_0	['Anxiety', 'Pain']	{'Pain', 'Anxiety'}
Health_vs_Peers-Physical_Activity (syn)	functionality_state	0.020345400709638767	0.3032189556894125	6.709805019735832	Sex_0	['Health_vs_Peers', 'Physical_Activity']	{'Physical_Activity', 'Health_vs_Peers'}
Depression-Pain (syn)	functionality_state	0.012724808861845282	0.19073768374172123	6.671365936830817	Sex_0	['Depression', 'Pain']	{'Pain', 'Depression'}
Physical_Activity-Alcohol_Use (syn)	MMSE_Spell	0.004390814510776091	0.06620049657361848	6.632600566512778	Sex_0	['Physical_Activity', 'Alcohol_Use']	{'Alcohol_Use', 'Physical_Activity'}
grip_category-WHR_Obesity (syn)	MMSE_Spell	0.0009582379359992376	0.01444983443589095	6.631480383049484	Sex_0	['grip_category', 'WHR_Obesity']	{'WHR_Obesity', 'grip_category'}
Alcohol_Use-MAP_NormalElevated_vs_H (syn)	Physical_Activity	0.003809822066417212	0.05761566843221591	6.612475686018324	Sex_0	['Alcohol_Use', 'MAP_NormalElevated_vs_H']	{'Alcohol_Use', 'MAP_NormalElevated_vs_H'}
MMSE_Spell-Alcohol_Use (syn)	General_Health	0.0021944004305225386	0.033212687528403735	6.607114912473949	Sex_0	['MMSE_Spell', 'Alcohol_Use']	{'Alcohol_Use', 'MMSE_Spell'}
Anxiety-WHR_Obesity (syn)	Pain	0.0028419264308226088	0.04304200983127955	6.602680594987737	Sex_0	['Anxiety', 'WHR_Obesity']	{'WHR_Obesity', 'Anxiety'}
grip_category-MAP_NormalElevated_vs_H (syn)	Sleep	0.0008785121752486427	0.013340700538310862	6.585202723993352	Sex_0	['grip_category', 'MAP_NormalElevated_vs_H']	{'grip_category', 'MAP_NormalElevated_vs_H'}
Sleep-Health_vs_Peers (syn)	General_Health	0.011639729222288722	0.1775705106501333	6.554990003504833	Sex_0	['Sleep', 'Health_vs_Peers']	{'Health_vs_Peers', 'Sleep'}
Hearing-General_Health (syn)	Anxiety	0.0041470778539482184	0.06335096655802565	6.5461950768339845	Sex_0	['Hearing', 'General_Health']	{'Hearing', 'General_Health'}
Memory_Complaints-WHR_Obesity (syn)	Pain	0.001181976062646453	0.018060327936404247	6.544599116962551	Sex_0	['Memory_Complaints', 'WHR_Obesity']	{'WHR_Obesity', 'Memory_Complaints'}
Memory_Problems-WHR_Obesity (syn)	Pain	0.001181976062646453	0.018060327936404247	6.544599116962551	Sex_0	['Memory_Problems', 'WHR_Obesity']	{'Memory_Problems', 'WHR_Obesity'}
Pain-BMI (syn)	Health_vs_Peers	0.006108096000678723	0.09402237127784678	6.496428368764075	Sex_0	['Pain', 'BMI']	{'Pain', 'BMI'}
Pain-WHR_Obesity (syn)	Sleep	0.0032135085158969214	0.05000903922543451	6.425855336693885	Sex_0	['Pain', 'WHR_Obesity']	{'WHR_Obesity', 'Pain'}
Depression-Hearing (syn)	Health_vs_Peers	0.0016871794453178282	0.026303993835961565	6.414156936925666	Sex_0	['Depression', 'Hearing']	{'Hearing', 'Depression'}
Physical_Activity-WHR_Obesity (syn)	Anxiety	0.0010356751058738095	0.01624386543561325	6.3757922027794125	Sex_0	['Physical_Activity', 'WHR_Obesity']	{'WHR_Obesity', 'Physical_Activity'}
General_Health-WHR_Obesity (syn)	Hearing	0.0004060211030867454	0.0064200286541028885	6.324288020541262	Sex_0	['General_Health', 'WHR_Obesity']	{'General_Health', 'WHR_Obesity'}
Depression-Physical_Activity (syn)	grip_category	0.004660483857347315	0.07409801838976679	6.289620098654278	Sex_0	['Depression', 'Physical_Activity']	{'Physical_Activity', 'Depression'}
Depression-Pain (syn)	Health_vs_Peers	0.005868200604403768	0.09380428672076428	6.255791509690993	Sex_0	['Depression', 'Pain']	{'Pain', 'Depression'}
Memory_Problems-WHR_Obesity (syn)	BMI	0.0030438904350241474	0.04924972952663702	6.180522135411608	Sex_0	['Memory_Problems', 'WHR_Obesity']	{'Memory_Problems', 'WHR_Obesity'}
Memory_Complaints-WHR_Obesity (syn)	BMI	0.0030438904350241474	0.04924972952663702	6.180522135411608	Sex_0	['Memory_Complaints', 'WHR_Obesity']	{'WHR_Obesity', 'Memory_Complaints'}
Physical_Activity-Alcohol_Use (syn)	Pain	0.005071306877146523	0.08283462515544103	6.12220658647287	Sex_0	['Physical_Activity', 'Alcohol_Use']	{'Alcohol_Use', 'Physical_Activity'}
Depression-General_Health (syn)	Alcohol_Use	0.002005524773495245	0.03306183941492116	6.065980625960364	Sex_0	['Depression', 'General_Health']	{'General_Health', 'Depression'}
Memory_Complaints-functionality_state (syn)	BMI	0.0032518710713469773	0.0537390611720014	6.051224194145832	Sex_0	['Memory_Complaints', 'functionality_state']	{'functionality_state', 'Memory_Complaints'}
Memory_Problems-functionality_state (syn)	BMI	0.0032518710713469773	0.0537390611720014	6.051224194145832	Sex_0	['Memory_Problems', 'functionality_state']	{'Memory_Problems', 'functionality_state'}
Depression-Health_vs_Peers (syn)	Anxiety	0.007159275225310973	0.1194739102568406	5.992333564642044	Sex_0	['Depression', 'Health_vs_Peers']	{'Health_vs_Peers', 'Depression'}
Physical_Activity-functionality_state (syn)	General_Health	0.008315928160158085	0.13923871874836663	5.972425080402168	Sex_0	['Physical_Activity', 'functionality_state']	{'Physical_Activity', 'functionality_state'}
Sleep-functionality_state (syn)	BMI	0.003204351146094807	0.05401191377770542	5.932674704478758	Sex_0	['Sleep', 'functionality_state']	{'Sleep', 'functionality_state'}
Anxiety-Pain (syn)	BMI	0.0027874561684202983	0.04705232330932342	5.924162660567207	Sex_0	['Anxiety', 'Pain']	{'Pain', 'Anxiety'}
Health_vs_Peers-Alcohol_Use (syn)	MMSE_Spell	0.0010981987663364686	0.01858891241827595	5.907816130527136	Sex_0	['Health_vs_Peers', 'Alcohol_Use']	{'Alcohol_Use', 'Health_vs_Peers'}
Hearing-Alcohol_Use (syn)	Anxiety	0.000553258350482091	0.00938946603991491	5.8923302787418645	Sex_0	['Hearing', 'Alcohol_Use']	{'Hearing', 'Alcohol_Use'}
MMSE_Spell-functionality_state (syn)	Health_vs_Peers	0.0028594423268693517	0.04863283295742685	5.879654038193715	Sex_0	['MMSE_Spell', 'functionality_state']	{'MMSE_Spell', 'functionality_state'}
MMSE_Spell-functionality_state (syn)	WHR_Obesity	0.00027681386966138625	0.004738127968555042	5.84226241879669	Sex_0	['MMSE_Spell', 'functionality_state']	{'MMSE_Spell', 'functionality_state'}
Health_vs_Peers-BMI (syn)	grip_category	0.0019731428285719916	0.03391284939150799	5.818274972394623	Sex_0	['Health_vs_Peers', 'BMI']	{'Health_vs_Peers', 'BMI'}
General_Health-WHR_Obesity (syn)	Alcohol_Use	0.0019174377585406959	0.03297177223350629	5.815391859926092	Sex_0	['General_Health', 'WHR_Obesity']	{'General_Health', 'WHR_Obesity'}
Pain-grip_category (syn)	General_Health	0.011582869846174673	0.19942421821528106	5.808156075442559	Sex_0	['Pain', 'grip_category']	{'Pain', 'grip_category'}
General_Health-Health_vs_Peers (syn)	functionality_state	0.008048517772353676	0.13919326779130642	5.78226080906505	Sex_0	['General_Health', 'Health_vs_Peers']	{'General_Health', 'Health_vs_Peers'}
Pain-General_Health (syn)	BMI	0.0026980053069662604	0.0469628724478694	5.744975054413783	Sex_0	['Pain', 'General_Health']	{'General_Health', 'Pain'}
MMSE_Spell-functionality_state (syn)	Alcohol_Use	0.003784198487474641	0.06588349970395876	5.743772726826257	Sex_0	['MMSE_Spell', 'functionality_state']	{'MMSE_Spell', 'functionality_state'}
MMSE_Spell-grip_category (syn)	BMI	0.0019817884213451376	0.03456090696236368	5.734191013862212	Sex_0	['MMSE_Spell', 'grip_category']	{'MMSE_Spell', 'grip_category'}
grip_category-functionality_state (syn)	General_Health	0.007941072450816117	0.13878602419686817	5.721809884510918	Sex_0	['grip_category', 'functionality_state']	{'grip_category', 'functionality_state'}
Health_vs_Peers-Memory_Problems (syn)	General_Health	0.010021947342182647	0.1759527287700273	5.695818082640522	Sex_0	['Health_vs_Peers', 'Memory_Problems']	{'Memory_Problems', 'Health_vs_Peers'}
Health_vs_Peers-Memory_Complaints (syn)	General_Health	0.010021947342182647	0.1759527287700273	5.695818082640522	Sex_0	['Health_vs_Peers', 'Memory_Complaints']	{'Health_vs_Peers', 'Memory_Complaints'}
grip_category-WHR_Obesity (syn)	Memory_Problems	0.00013626167683368335	0.002412275234301368	5.648678678788776	Sex_0	['grip_category', 'WHR_Obesity']	{'WHR_Obesity', 'grip_category'}
grip_category-WHR_Obesity (syn)	Memory_Complaints	0.00013626167683361676	0.0024122752343013853	5.648678678785974	Sex_0	['grip_category', 'WHR_Obesity']	{'WHR_Obesity', 'grip_category'}
Alcohol_Use-functionality_state (syn)	Depression	0.002270364030992634	0.040254667678899986	5.640001922516617	Sex_0	['Alcohol_Use', 'functionality_state']	{'Alcohol_Use', 'functionality_state'}
Memory_Complaints-WHR_Obesity (syn)	Hearing	0.0006732698236760746	0.011941505616527792	5.638064790960923	Sex_0	['Memory_Complaints', 'WHR_Obesity']	{'WHR_Obesity', 'Memory_Complaints'}
Memory_Problems-WHR_Obesity (syn)	Hearing	0.0006732698236760746	0.011941505616527792	5.638064790960923	Sex_0	['Memory_Problems', 'WHR_Obesity']	{'Memory_Problems', 'WHR_Obesity'}
General_Health-Memory_Problems (syn)	functionality_state	0.007825046347427526	0.13902036281553024	5.628705168760627	Sex_0	['General_Health', 'Memory_Problems']	{'General_Health', 'Memory_Problems'}
General_Health-Memory_Complaints (syn)	functionality_state	0.007825046347427526	0.13902036281553024	5.628705168760627	Sex_0	['General_Health', 'Memory_Complaints']	{'General_Health', 'Memory_Complaints'}
Hearing-Physical_Activity (syn)	Pain	0.004613123415923107	0.08237112878447139	5.600413013634424	Sex_0	['Hearing', 'Physical_Activity']	{'Hearing', 'Physical_Activity'}
General_Health-functionality_state (syn)	MMSE_Spell	0.0022418176648757926	0.040145442793174495	5.58423947750539	Sex_0	['General_Health', 'functionality_state']	{'General_Health', 'functionality_state'}
MMSE_Spell-Pain (syn)	Depression	0.0023232709080238485	0.041652289178306136	5.577774844687008	Sex_0	['MMSE_Spell', 'Pain']	{'Pain', 'MMSE_Spell'}
Sleep-General_Health (syn)	functionality_state	0.007733550245852254	0.13887830026480505	5.568580714990298	Sex_0	['Sleep', 'General_Health']	{'General_Health', 'Sleep'}
Sleep-WHR_Obesity (syn)	Pain	0.0027533690236800296	0.049667872515925006	5.543561429568414	Sex_0	['Sleep', 'WHR_Obesity']	{'WHR_Obesity', 'Sleep'}
Physical_Activity-functionality_state (syn)	BMI	0.0029614238775739726	0.05369043377297147	5.515738408999027	Sex_0	['Physical_Activity', 'functionality_state']	{'Physical_Activity', 'functionality_state'}
Anxiety-Alcohol_Use (syn)	Sleep	0.0031269700000896906	0.05680475133217391	5.504768398340988	Sex_0	['Anxiety', 'Alcohol_Use']	{'Alcohol_Use', 'Anxiety'}
Physical_Activity-Alcohol_Use (syn)	Depression	0.0026795595821641417	0.048933692350057005	5.475899024736113	Sex_0	['Physical_Activity', 'Alcohol_Use']	{'Alcohol_Use', 'Physical_Activity'}
MMSE_Spell-General_Health (syn)	Depression	0.004108941011490546	0.07516802920531226	5.466341282232472	Sex_0	['MMSE_Spell', 'General_Health']	{'General_Health', 'MMSE_Spell'}
Depression-Alcohol_Use (syn)	WHR_Obesity	0.00010896271634491617	0.0020010537438696348	5.445266858960231	Sex_0	['Depression', 'Alcohol_Use']	{'Alcohol_Use', 'Depression'}
MMSE_Spell-WHR_Obesity (syn)	Physical_Activity	0.003550342529631119	0.06531820133283572	5.43545666779766	Sex_0	['MMSE_Spell', 'WHR_Obesity']	{'WHR_Obesity', 'MMSE_Spell'}
Depression-functionality_state (syn)	grip_category	0.004113699987247845	0.0759564584595329	5.415865972002221	Sex_0	['Depression', 'functionality_state']	{'functionality_state', 'Depression'}
Anxiety-MAP_NormalElevated_vs_H (syn)	Health_vs_Peers	0.0012282941157457225	0.0226818386783723	5.415319865214154	Sex_0	['Anxiety', 'MAP_NormalElevated_vs_H']	{'Anxiety', 'MAP_NormalElevated_vs_H'}
Pain-Hearing (syn)	Depression	0.002237081240394294	0.041567401051608825	5.3818164807003495	Sex_0	['Pain', 'Hearing']	{'Hearing', 'Pain'}
Depression-MAP_NormalElevated_vs_H (syn)	Physical_Activity	0.002636815171224351	0.04918954874377248	5.360519131735638	Sex_0	['Depression', 'MAP_NormalElevated_vs_H']	{'Depression', 'MAP_NormalElevated_vs_H'}
WHR_Obesity-functionality_state (syn)	Memory_Problems	0.0009016580835591974	0.016833581898640815	5.356305562228556	Sex_0	['WHR_Obesity', 'functionality_state']	{'WHR_Obesity', 'functionality_state'}
WHR_Obesity-functionality_state (syn)	Memory_Complaints	0.000901658083559074	0.016833581898640745	5.3563055622278455	Sex_0	['WHR_Obesity', 'functionality_state']	{'WHR_Obesity', 'functionality_state'}
MMSE_Spell-General_Health (syn)	BMI	0.0008877372652351487	0.016676490709502792	5.323285820135335	Sex_0	['MMSE_Spell', 'General_Health']	{'General_Health', 'MMSE_Spell'}
Alcohol_Use-functionality_state (syn)	General_Health	0.007346628679374526	0.13831293588400917	5.31159911574395	Sex_0	['Alcohol_Use', 'functionality_state']	{'Alcohol_Use', 'functionality_state'}
Hearing-Physical_Activity (syn)	Alcohol_Use	0.0030147185550699644	0.05699390474703157	5.289545554828792	Sex_0	['Hearing', 'Physical_Activity']	{'Hearing', 'Physical_Activity'}
Depression-General_Health (syn)	functionality_state	0.007309986243415214	0.13845473626236798	5.2796938846230494	Sex_0	['Depression', 'General_Health']	{'General_Health', 'Depression'}
Pain-Health_vs_Peers (syn)	functionality_state	0.009831325170273944	0.1878707657084341	5.23302554987808	Sex_0	['Pain', 'Health_vs_Peers']	{'Pain', 'Health_vs_Peers'}
Alcohol_Use-MAP_NormalElevated_vs_H (syn)	BMI	0.0010076905221730167	0.019455073713716745	5.1795769936484355	Sex_0	['Alcohol_Use', 'MAP_NormalElevated_vs_H']	{'Alcohol_Use', 'MAP_NormalElevated_vs_H'}
Hearing-WHR_Obesity (syn)	Depression	0.00022843629928395742	0.004411091668127336	5.17867948504767	Sex_0	['Hearing', 'WHR_Obesity']	{'Hearing', 'WHR_Obesity'}
BMI-Alcohol_Use (syn)	Hearing	0.00026110668451235873	0.005042947874242684	5.177659793907149	Sex_0	['BMI', 'Alcohol_Use']	{'Alcohol_Use', 'BMI'}
Anxiety-Memory_Complaints (syn)	Sleep	0.0029058774645689188	0.056210334233036514	5.169649859262083	Sex_0	['Anxiety', 'Memory_Complaints']	{'Memory_Complaints', 'Anxiety'}
Anxiety-Memory_Problems (syn)	Sleep	0.0029058774645689188	0.056210334233036514	5.169649859262083	Sex_0	['Anxiety', 'Memory_Problems']	{'Memory_Problems', 'Anxiety'}
MMSE_Spell-functionality_state (syn)	Anxiety	0.0006718248222255823	0.013064115208183898	5.142520649272319	Sex_0	['MMSE_Spell', 'functionality_state']	{'MMSE_Spell', 'functionality_state'}
Pain-Memory_Complaints (syn)	Physical_Activity	0.004189597020156105	0.08180490660705633	5.1214495485955585	Sex_0	['Pain', 'Memory_Complaints']	{'Pain', 'Memory_Complaints'}
Pain-Memory_Problems (syn)	Physical_Activity	0.004189597020156105	0.08180490660705633	5.1214495485955585	Sex_0	['Pain', 'Memory_Problems']	{'Memory_Problems', 'Pain'}
General_Health-Physical_Activity (syn)	Hearing	0.0009635525228613803	0.018929666851511557	5.0901715831540875	Sex_0	['General_Health', 'Physical_Activity']	{'General_Health', 'Physical_Activity'}
Sleep-General_Health (syn)	BMI	0.000861076514261721	0.017077489477288935	5.042172711667321	Sex_0	['Sleep', 'General_Health']	{'General_Health', 'Sleep'}
Anxiety-Hearing (syn)	Alcohol_Use	0.00024864274032142307	0.004937272137898729	5.0360347450331915	Sex_0	['Anxiety', 'Hearing']	{'Hearing', 'Anxiety'}
Anxiety-Depression (syn)	Physical_Activity	0.0024572345474125163	0.04888079102709952	5.026994235936618	Sex_0	['Anxiety', 'Depression']	{'Depression', 'Anxiety'}
Hearing-Health_vs_Peers (syn)	General_Health	0.008734939619190496	0.17466572104703504	5.000946703697115	Sex_0	['Hearing', 'Health_vs_Peers']	{'Hearing', 'Health_vs_Peers'}
Physical_Activity-MAP_NormalElevated_vs_H (syn)	Anxiety	0.0008012718569393213	0.01612740587831348	4.968386502982426	Sex_0	['Physical_Activity', 'MAP_NormalElevated_vs_H']	{'Physical_Activity', 'MAP_NormalElevated_vs_H'}
Memory_Complaints-WHR_Obesity (syn)	MAP_NormalElevated_vs_H	2.0239569716617612e-05	0.00040865371495737887	4.952743356004613	Sex_0	['Memory_Complaints', 'WHR_Obesity']	{'WHR_Obesity', 'Memory_Complaints'}
Memory_Problems-WHR_Obesity (syn)	MAP_NormalElevated_vs_H	2.0239569716617612e-05	0.00040865371495737887	4.952743356004613	Sex_0	['Memory_Problems', 'WHR_Obesity']	{'Memory_Problems', 'WHR_Obesity'}
Depression-MAP_NormalElevated_vs_H (syn)	Health_vs_Peers	0.0012821250682634147	0.025896925184042994	4.950877600918532	Sex_0	['Depression', 'MAP_NormalElevated_vs_H']	{'Depression', 'MAP_NormalElevated_vs_H'}
Health_vs_Peers-functionality_state (syn)	Alcohol_Use	0.0032196604691674593	0.0651322941955743	4.943262799095803	Sex_0	['Health_vs_Peers', 'functionality_state']	{'Health_vs_Peers', 'functionality_state'}
General_Health-grip_category (syn)	Pain	0.009732183065374413	0.19802237724869676	4.914688531969163	Sex_0	['General_Health', 'grip_category']	{'General_Health', 'grip_category'}
Depression-Hearing (syn)	Anxiety	0.0057893335778153275	0.11836167385903298	4.891223137576053	Sex_0	['Depression', 'Hearing']	{'Hearing', 'Depression'}
Depression-WHR_Obesity (syn)	Pain	0.001967142649697609	0.04106592330296285	4.790206797945492	Sex_0	['Depression', 'WHR_Obesity']	{'WHR_Obesity', 'Depression'}
General_Health-grip_category (syn)	Depression	0.0035906559457513686	0.07513157061725922	4.779157305313305	Sex_0	['General_Health', 'grip_category']	{'General_Health', 'grip_category'}
Pain-MAP_NormalElevated_vs_H (syn)	Alcohol_Use	0.000806452233695246	0.016929137071479815	4.763693685568063	Sex_0	['Pain', 'MAP_NormalElevated_vs_H']	{'Pain', 'MAP_NormalElevated_vs_H'}
Sleep-General_Health (syn)	Physical_Activity	0.00418129839747032	0.08835768140712509	4.732240967487795	Sex_0	['Sleep', 'General_Health']	{'General_Health', 'Sleep'}
Anxiety-General_Health (syn)	Pain	0.009338723729359445	0.19738356802036627	4.731256924282504	Sex_0	['Anxiety', 'General_Health']	{'General_Health', 'Anxiety'}
Alcohol_Use-WHR_Obesity (syn)	Physical_Activity	0.0026505276682831703	0.05644903738294866	4.695434663131748	Sex_0	['Alcohol_Use', 'WHR_Obesity']	{'WHR_Obesity', 'Alcohol_Use'}
General_Health-Memory_Complaints (syn)	Depression	0.0034916932812123903	0.07465023615918656	4.677404199722277	Sex_0	['General_Health', 'Memory_Complaints']	{'General_Health', 'Memory_Complaints'}
General_Health-Memory_Problems (syn)	Depression	0.0034916932812123903	0.07465023615918656	4.677404199722277	Sex_0	['General_Health', 'Memory_Problems']	{'General_Health', 'Memory_Problems'}
General_Health-functionality_state (syn)	BMI	0.0024209148734926273	0.052908104974147045	4.575697569730726	Sex_0	['General_Health', 'functionality_state']	{'General_Health', 'functionality_state'}
Physical_Activity-BMI (syn)	WHR_Obesity	0.0022138446516266883	0.04861251994893131	4.554062726952622	Sex_0	['Physical_Activity', 'BMI']	{'Physical_Activity', 'BMI'}
General_Health-functionality_state (syn)	Health_vs_Peers	0.00787118189833638	0.17385133990948012	4.527535941014145	Sex_0	['General_Health', 'functionality_state']	{'General_Health', 'functionality_state'}
Depression-Physical_Activity (syn)	Alcohol_Use	0.0025536277651361946	0.05652638909091479	4.517585160143595	Sex_0	['Depression', 'Physical_Activity']	{'Physical_Activity', 'Depression'}
Pain-MAP_NormalElevated_vs_H (syn)	Anxiety	0.0018934348146561093	0.04211589359158929	4.4957726245044825	Sex_0	['Pain', 'MAP_NormalElevated_vs_H']	{'Pain', 'MAP_NormalElevated_vs_H'}
Hearing-Health_vs_Peers (syn)	Pain	0.004133523337001042	0.0920246176174618	4.491758231676368	Sex_0	['Hearing', 'Health_vs_Peers']	{'Hearing', 'Health_vs_Peers'}
Health_vs_Peers-Physical_Activity (syn)	MMSE_Spell	0.0029516012132589278	0.06587059504378152	4.480908683604752	Sex_0	['Health_vs_Peers', 'Physical_Activity']	{'Physical_Activity', 'Health_vs_Peers'}
Memory_Problems-functionality_state (syn)	MMSE_Spell	0.0017751975379138977	0.0396788226662126	4.47391686201798	Sex_0	['Memory_Problems', 'functionality_state']	{'Memory_Problems', 'functionality_state'}
Memory_Complaints-functionality_state (syn)	MMSE_Spell	0.0017751975379138977	0.0396788226662126	4.47391686201798	Sex_0	['Memory_Complaints', 'functionality_state']	{'functionality_state', 'Memory_Complaints'}
Pain-Memory_Problems (syn)	Health_vs_Peers	0.004109028182267899	0.09204116030152805	4.464337660245339	Sex_0	['Pain', 'Memory_Problems']	{'Memory_Problems', 'Pain'}
Pain-Memory_Complaints (syn)	Health_vs_Peers	0.004109028182267899	0.09204116030152805	4.464337660245339	Sex_0	['Pain', 'Memory_Complaints']	{'Pain', 'Memory_Complaints'}
Anxiety-Depression (syn)	Alcohol_Use	0.0004907497947668009	0.011045920418650048	4.442814868901408	Sex_0	['Anxiety', 'Depression']	{'Depression', 'Anxiety'}
Depression-functionality_state (syn)	Physical_Activity	0.013084616016561697	0.29540403674818577	4.429396483743906	Sex_0	['Depression', 'functionality_state']	{'functionality_state', 'Depression'}
Pain-functionality_state (syn)	MMSE_Spell	0.0017557288978842646	0.039796248223502986	4.411795021540148	Sex_0	['Pain', 'functionality_state']	{'Pain', 'functionality_state'}
Physical_Activity-functionality_state (syn)	MMSE_Spell	0.0028150864181921108	0.06458161282770648	4.358959609296713	Sex_0	['Physical_Activity', 'functionality_state']	{'Physical_Activity', 'functionality_state'}
Pain-Memory_Problems (syn)	General_Health	0.00842002196246589	0.1963033105801769	4.28929188080446	Sex_0	['Pain', 'Memory_Problems']	{'Memory_Problems', 'Pain'}
Pain-Memory_Complaints (syn)	General_Health	0.00842002196246589	0.1963033105801769	4.28929188080446	Sex_0	['Pain', 'Memory_Complaints']	{'Pain', 'Memory_Complaints'}
Anxiety-Pain (syn)	Health_vs_Peers	0.0039102968371154635	0.09182457211428355	4.2584427534808045	Sex_0	['Anxiety', 'Pain']	{'Pain', 'Anxiety'}
Physical_Activity-MAP_NormalElevated_vs_H (syn)	Alcohol_Use	0.002407936142666357	0.05672005375441059	4.245299472197899	Sex_0	['Physical_Activity', 'MAP_NormalElevated_vs_H']	{'Physical_Activity', 'MAP_NormalElevated_vs_H'}
BMI-WHR_Obesity (syn)	Alcohol_Use	0.0007086863357164098	0.016858635662567362	4.203699219207668	Sex_0	['BMI', 'WHR_Obesity']	{'WHR_Obesity', 'BMI'}
Anxiety-Sleep (syn)	Depression	0.004920533367290357	0.11761735242058262	4.183509716912554	Sex_0	['Anxiety', 'Sleep']	{'Sleep', 'Anxiety'}
Sleep-grip_category (syn)	MAP_NormalElevated_vs_H	0.0007598639297000184	0.01828657473679964	4.155310333601618	Sex_0	['Sleep', 'grip_category']	{'grip_category', 'Sleep'}
BMI-functionality_state (syn)	Depression	0.0016430844392554568	0.03966615969733357	4.142282620230332	Sex_0	['BMI', 'functionality_state']	{'functionality_state', 'BMI'}
Anxiety-MMSE_Spell (syn)	Depression	0.004812868469322802	0.1172716120194398	4.104035398204457	Sex_0	['Anxiety', 'MMSE_Spell']	{'MMSE_Spell', 'Anxiety'}
MMSE_Spell-MAP_NormalElevated_vs_H (syn)	Physical_Activity	0.0026057015134393043	0.06419704291879244	4.058912054150917	Sex_0	['MMSE_Spell', 'MAP_NormalElevated_vs_H']	{'MMSE_Spell', 'MAP_NormalElevated_vs_H'}
Memory_Problems-MAP_NormalElevated_vs_H (syn)	General_Health	0.00080787721681174	0.01991413215578633	4.056803532746468	Sex_0	['Memory_Problems', 'MAP_NormalElevated_vs_H']	{'Memory_Problems', 'MAP_NormalElevated_vs_H'}
Memory_Complaints-MAP_NormalElevated_vs_H (syn)	General_Health	0.00080787721681174	0.01991413215578633	4.056803532746468	Sex_0	['Memory_Complaints', 'MAP_NormalElevated_vs_H']	{'Memory_Complaints', 'MAP_NormalElevated_vs_H'}
General_Health-grip_category (syn)	Health_vs_Peers	0.007020723995884456	0.1731575303854757	4.054529987956763	Sex_0	['General_Health', 'grip_category']	{'General_Health', 'grip_category'}
Anxiety-grip_category (syn)	Depression	0.0047538837382227915	0.11747308648368958	4.046785421682811	Sex_0	['Anxiety', 'grip_category']	{'grip_category', 'Anxiety'}
Alcohol_Use-functionality_state (syn)	Physical_Activity	0.011887503969104093	0.2942069247007282	4.040524872484305	Sex_0	['Alcohol_Use', 'functionality_state']	{'Alcohol_Use', 'functionality_state'}
Pain-grip_category (syn)	MAP_NormalElevated_vs_H	0.000789567617915172	0.019556070652287476	4.037455335245561	Sex_0	['Pain', 'grip_category']	{'Pain', 'grip_category'}
Sleep-MAP_NormalElevated_vs_H (syn)	Depression	0.0007828443984976628	0.019458048201731325	4.023242158625178	Sex_0	['Sleep', 'MAP_NormalElevated_vs_H']	{'Sleep', 'MAP_NormalElevated_vs_H'}
Hearing-Physical_Activity (syn)	functionality_state	0.01179995582541233	0.29467351080518606	4.004416886054441	Sex_0	['Hearing', 'Physical_Activity']	{'Hearing', 'Physical_Activity'}
Depression-WHR_Obesity (syn)	Memory_Complaints	0.0004436074042760399	0.011131529015805703	3.9851434932807517	Sex_0	['Depression', 'WHR_Obesity']	{'WHR_Obesity', 'Depression'}
Depression-WHR_Obesity (syn)	Memory_Problems	0.00044360740427602753	0.011131529015805634	3.9851434932806655	Sex_0	['Depression', 'WHR_Obesity']	{'WHR_Obesity', 'Depression'}
Pain-Health_vs_Peers (syn)	grip_category	0.0007004087264124768	0.017579621673965064	3.9842081894729446	Sex_0	['Pain', 'Health_vs_Peers']	{'Pain', 'Health_vs_Peers'}
Pain-Health_vs_Peers (syn)	Physical_Activity	0.0031908779651193485	0.08076071703828017	3.951027284226425	Sex_0	['Pain', 'Health_vs_Peers']	{'Pain', 'Health_vs_Peers'}
Anxiety-MMSE_Spell (syn)	General_Health	0.002423882106675163	0.061431899808379896	3.9456408058936874	Sex_0	['Anxiety', 'MMSE_Spell']	{'MMSE_Spell', 'Anxiety'}
Physical_Activity-functionality_state (syn)	Memory_Problems	0.0006482085010176858	0.01653830769416054	3.9194366981487456	Sex_0	['Physical_Activity', 'functionality_state']	{'Physical_Activity', 'functionality_state'}
Physical_Activity-functionality_state (syn)	Memory_Complaints	0.0006482085010176415	0.01653830769416058	3.9194366981484685	Sex_0	['Physical_Activity', 'functionality_state']	{'Physical_Activity', 'functionality_state'}
Pain-MAP_NormalElevated_vs_H (syn)	Physical_Activity	0.0031683782059896224	0.08086595516693129	3.9180619327987296	Sex_0	['Pain', 'MAP_NormalElevated_vs_H']	{'Pain', 'MAP_NormalElevated_vs_H'}
General_Health-WHR_Obesity (syn)	Physical_Activity	0.0033981973244543336	0.08764013353015222	3.877444257071103	Sex_0	['General_Health', 'WHR_Obesity']	{'General_Health', 'WHR_Obesity'}
Anxiety-BMI (syn)	Sleep	0.0021818441861356386	0.05637413013321992	3.870293308259723	Sex_0	['Anxiety', 'BMI']	{'BMI', 'Anxiety'}
General_Health-WHR_Obesity (syn)	functionality_state	0.005267416166365991	0.13643591398343452	3.860725532285831	Sex_0	['General_Health', 'WHR_Obesity']	{'General_Health', 'WHR_Obesity'}
Pain-WHR_Obesity (syn)	Anxiety	0.0016179251338361482	0.04193380453569765	3.858283672922717	Sex_0	['Pain', 'WHR_Obesity']	{'WHR_Obesity', 'Pain'}
Anxiety-MMSE_Spell (syn)	Health_vs_Peers	0.0008930162339135436	0.023500342360875382	3.8000137198013104	Sex_0	['Anxiety', 'MMSE_Spell']	{'MMSE_Spell', 'Anxiety'}
Physical_Activity-MAP_NormalElevated_vs_H (syn)	MMSE_Spell	0.0024350762313560337	0.06416704398092711	3.794901682053222	Sex_0	['Physical_Activity', 'MAP_NormalElevated_vs_H']	{'Physical_Activity', 'MAP_NormalElevated_vs_H'}
MMSE_Spell-Physical_Activity (syn)	Pain	0.003048933749145421	0.08047678341458163	3.788587987467927	Sex_0	['MMSE_Spell', 'Physical_Activity']	{'Physical_Activity', 'MMSE_Spell'}
General_Health-Memory_Complaints (syn)	Physical_Activity	0.003313859853965594	0.08749024286362034	3.787690770422519	Sex_0	['General_Health', 'Memory_Complaints']	{'General_Health', 'Memory_Complaints'}
General_Health-Memory_Problems (syn)	Physical_Activity	0.003313859853965594	0.08749024286362034	3.787690770422519	Sex_0	['General_Health', 'Memory_Problems']	{'General_Health', 'Memory_Problems'}
Pain-Physical_Activity (syn)	MMSE_Spell	0.0024340857119613964	0.06429804942470183	3.7856291656435177	Sex_0	['Pain', 'Physical_Activity']	{'Physical_Activity', 'Pain'}
General_Health-Alcohol_Use (syn)	Pain	0.007125217220524734	0.19560819743375063	3.64259643205287	Sex_0	['General_Health', 'Alcohol_Use']	{'General_Health', 'Alcohol_Use'}
Anxiety-Physical_Activity (syn)	grip_category	0.002622889618733825	0.07213829234253306	3.635918641211524	Sex_0	['Anxiety', 'Physical_Activity']	{'Physical_Activity', 'Anxiety'}
Memory_Problems-functionality_state (syn)	Pain	0.006721936411219597	0.18558209107998885	3.6220824822597426	Sex_0	['Memory_Problems', 'functionality_state']	{'Memory_Problems', 'functionality_state'}
Memory_Complaints-functionality_state (syn)	Pain	0.006721936411219597	0.18558209107998885	3.6220824822597426	Sex_0	['Memory_Complaints', 'functionality_state']	{'functionality_state', 'Memory_Complaints'}
Sleep-WHR_Obesity (syn)	Memory_Problems	0.0003362267441170243	0.009344382639453832	3.598169692852778	Sex_0	['Sleep', 'WHR_Obesity']	{'WHR_Obesity', 'Sleep'}
Sleep-WHR_Obesity (syn)	Memory_Complaints	0.0003362267441169453	0.009344382639453764	3.5981696928519593	Sex_0	['Sleep', 'WHR_Obesity']	{'WHR_Obesity', 'Sleep'}
Hearing-General_Health (syn)	Health_vs_Peers	0.006164517970268462	0.1721323304191538	3.58126678193309	Sex_0	['Hearing', 'General_Health']	{'Hearing', 'General_Health'}
General_Health-Health_vs_Peers (syn)	Depression	0.0025933903482320926	0.07381927198834315	3.5131616424524164	Sex_0	['General_Health', 'Health_vs_Peers']	{'General_Health', 'Health_vs_Peers'}
Pain-Memory_Complaints (syn)	functionality_state	0.006405759528752301	0.18449261940952189	3.4720952790709263	Sex_0	['Pain', 'Memory_Complaints']	{'Pain', 'Memory_Complaints'}
Pain-Memory_Problems (syn)	functionality_state	0.006405759528752301	0.18449261940952189	3.4720952790709263	Sex_0	['Pain', 'Memory_Problems']	{'Memory_Problems', 'Pain'}
MMSE_Spell-Memory_Complaints (syn)	Anxiety	0.0006825777105102999	0.01971177769091136	3.4627912368604914	Sex_0	['MMSE_Spell', 'Memory_Complaints']	{'MMSE_Spell', 'Memory_Complaints'}
MMSE_Spell-Memory_Problems (syn)	Anxiety	0.0006825777105102999	0.01971177769091136	3.4627912368604914	Sex_0	['MMSE_Spell', 'Memory_Problems']	{'Memory_Problems', 'MMSE_Spell'}
Sleep-MMSE_Spell (syn)	Anxiety	0.0019124154897711433	0.05528601025025526	3.4591309467159705	Sex_0	['Sleep', 'MMSE_Spell']	{'MMSE_Spell', 'Sleep'}
BMI-functionality_state (syn)	Health_vs_Peers	0.0015969996027443958	0.046207377546465485	3.4561571929471127	Sex_0	['BMI', 'functionality_state']	{'functionality_state', 'BMI'}
Depression-Hearing (syn)	General_Health	0.0025110508137691644	0.0736266812852675	3.4105174509225353	Sex_0	['Depression', 'Hearing']	{'Hearing', 'Depression'}
Health_vs_Peers-BMI (syn)	General_Health	0.005819467005011367	0.1717502484328559	3.388331055187051	Sex_0	['Health_vs_Peers', 'BMI']	{'Health_vs_Peers', 'BMI'}
grip_category-MAP_NormalElevated_vs_H (syn)	Depression	0.0002720346341553274	0.008129519042969807	3.3462574196265122	Sex_0	['grip_category', 'MAP_NormalElevated_vs_H']	{'grip_category', 'MAP_NormalElevated_vs_H'}
General_Health-Memory_Problems (syn)	Pain	0.0065100824283594	0.19462950096289813	3.3448590250459542	Sex_0	['General_Health', 'Memory_Problems']	{'General_Health', 'Memory_Problems'}
General_Health-Memory_Complaints (syn)	Pain	0.0065100824283594	0.19462950096289813	3.3448590250459542	Sex_0	['General_Health', 'Memory_Complaints']	{'General_Health', 'Memory_Complaints'}
MAP_NormalElevated_vs_H-functionality_state (syn)	MMSE_Spell	0.001309900307505392	0.03926956624931889	3.335662785753615	Sex_0	['MAP_NormalElevated_vs_H', 'functionality_state']	{'functionality_state', 'MAP_NormalElevated_vs_H'}
Anxiety-WHR_Obesity (syn)	Health_vs_Peers	0.0007761252982845581	0.023462582515534174	3.307927836889647	Sex_0	['Anxiety', 'WHR_Obesity']	{'WHR_Obesity', 'Anxiety'}
Pain-functionality_state (syn)	grip_category	0.002469895694790757	0.07480746262115395	3.3016701920488924	Sex_0	['Pain', 'functionality_state']	{'Pain', 'functionality_state'}
Pain-MAP_NormalElevated_vs_H (syn)	Health_vs_Peers	0.0029940854319032944	0.09090836070907139	3.2935204293091234	Sex_0	['Pain', 'MAP_NormalElevated_vs_H']	{'Pain', 'MAP_NormalElevated_vs_H'}
Anxiety-Physical_Activity (syn)	Alcohol_Use	0.0018344428380281642	0.05576178108466499	3.2897852298563923	Sex_0	['Anxiety', 'Physical_Activity']	{'Physical_Activity', 'Anxiety'}
Hearing-MAP_NormalElevated_vs_H (syn)	Memory_Complaints	0.00036933479951279844	0.011308132702193394	3.2660989151742092	Sex_0	['Hearing', 'MAP_NormalElevated_vs_H']	{'Hearing', 'MAP_NormalElevated_vs_H'}
Hearing-MAP_NormalElevated_vs_H (syn)	Memory_Problems	0.0003693347995127787	0.011308132702193305	3.26609891517406	Sex_0	['Hearing', 'MAP_NormalElevated_vs_H']	{'Hearing', 'MAP_NormalElevated_vs_H'}
Sleep-Physical_Activity (syn)	functionality_state	0.009544029774117686	0.2924175847538914	3.263835785440286	Sex_0	['Sleep', 'Physical_Activity']	{'Physical_Activity', 'Sleep'}
MAP_NormalElevated_vs_H-functionality_state (syn)	Alcohol_Use	0.002061943599498661	0.06437252874381504	3.2031421473352855	Sex_0	['MAP_NormalElevated_vs_H', 'functionality_state']	{'functionality_state', 'MAP_NormalElevated_vs_H'}
WHR_Obesity-functionality_state (syn)	Alcohol_Use	0.002044244457022787	0.06403903207167139	3.19218512661919	Sex_0	['WHR_Obesity', 'functionality_state']	{'WHR_Obesity', 'functionality_state'}
Depression-grip_category (syn)	Anxiety	0.0036484552244662265	0.11596469706517865	3.1461775150549403	Sex_0	['Depression', 'grip_category']	{'grip_category', 'Depression'}
Depression-General_Health (syn)	Pain	0.005962468621241467	0.19400731291224832	3.073321583469567	Sex_0	['Depression', 'General_Health']	{'General_Health', 'Depression'}
Anxiety-MAP_NormalElevated_vs_H (syn)	General_Health	0.0018697219325511584	0.0608777396342559	3.071273578460962	Sex_0	['Anxiety', 'MAP_NormalElevated_vs_H']	{'Anxiety', 'MAP_NormalElevated_vs_H'}
MMSE_Spell-Memory_Problems (syn)	General_Health	0.0006039724448501504	0.01971022738382474	3.0642591436859945	Sex_0	['MMSE_Spell', 'Memory_Problems']	{'Memory_Problems', 'MMSE_Spell'}
MMSE_Spell-Memory_Complaints (syn)	General_Health	0.0006039724448501504	0.01971022738382474	3.0642591436859945	Sex_0	['MMSE_Spell', 'Memory_Complaints']	{'MMSE_Spell', 'Memory_Complaints'}
Pain-WHR_Obesity (syn)	Physical_Activity	0.0024483413991982306	0.0800444280819183	3.058728081225807	Sex_0	['Pain', 'WHR_Obesity']	{'WHR_Obesity', 'Pain'}
Physical_Activity-Memory_Problems (syn)	functionality_state	0.008910190665815573	0.29178374564558934	3.0536967184725223	Sex_0	['Physical_Activity', 'Memory_Problems']	{'Memory_Problems', 'Physical_Activity'}
Physical_Activity-Memory_Complaints (syn)	functionality_state	0.008910190665815573	0.29178374564558934	3.0536967184725223	Sex_0	['Physical_Activity', 'Memory_Complaints']	{'Physical_Activity', 'Memory_Complaints'}
Depression-MMSE_Spell (syn)	General_Health	0.002228529080022022	0.07329428410435825	3.040522337115656	Sex_0	['Depression', 'MMSE_Spell']	{'MMSE_Spell', 'Depression'}
Sleep-Alcohol_Use (syn)	Anxiety	0.0016507115249666708	0.05514288358104136	2.9935168742865685	Sex_0	['Sleep', 'Alcohol_Use']	{'Alcohol_Use', 'Sleep'}
General_Health-functionality_state (syn)	Physical_Activity	0.00869006154441244	0.2910097601757375	2.9861752881293775	Sex_0	['General_Health', 'functionality_state']	{'General_Health', 'functionality_state'}
Pain-Hearing (syn)	BMI	0.001361681721367007	0.04562654886227011	2.9844065688102486	Sex_0	['Pain', 'Hearing']	{'Hearing', 'Pain'}
Alcohol_Use-MAP_NormalElevated_vs_H (syn)	General_Health	0.0009526103915528628	0.03197089748943408	2.9796172968484442	Sex_0	['Alcohol_Use', 'MAP_NormalElevated_vs_H']	{'Alcohol_Use', 'MAP_NormalElevated_vs_H'}
Pain-BMI (syn)	Depression	0.0012075181328575022	0.04057321927105946	2.9761457299958813	Sex_0	['Pain', 'BMI']	{'Pain', 'BMI'}
Anxiety-functionality_state (syn)	MMSE_Spell	0.001160674487261361	0.039064299615560065	2.971189804204353	Sex_0	['Anxiety', 'functionality_state']	{'functionality_state', 'Anxiety'}
General_Health-WHR_Obesity (syn)	Anxiety	0.0018075995386508219	0.06087752262026096	2.9692396484761447	Sex_0	['General_Health', 'WHR_Obesity']	{'General_Health', 'WHR_Obesity'}
MMSE_Spell-General_Health (syn)	Pain	0.005716042150751602	0.1937608864417584	2.9500495459746765	Sex_0	['MMSE_Spell', 'General_Health']	{'General_Health', 'MMSE_Spell'}
Alcohol_Use-WHR_Obesity (syn)	Sleep	0.0001244387476750534	0.004252729715677924	2.9260911460303496	Sex_0	['Alcohol_Use', 'WHR_Obesity']	{'WHR_Obesity', 'Alcohol_Use'}
Pain-Health_vs_Peers (syn)	MAP_NormalElevated_vs_H	7.505732219530994e-05	0.002571416901076882	2.9189091105326694	Sex_0	['Pain', 'Health_vs_Peers']	{'Pain', 'Health_vs_Peers'}
General_Health-Health_vs_Peers (syn)	BMI	0.00047024330387395987	0.016258996748141595	2.892203689798442	Sex_0	['General_Health', 'Health_vs_Peers']	{'General_Health', 'Health_vs_Peers'}
General_Health-Physical_Activity (syn)	Anxiety	0.001725717618562099	0.06070552853545438	2.842768459802163	Sex_0	['General_Health', 'Physical_Activity']	{'General_Health', 'Physical_Activity'}
Depression-Pain (syn)	BMI	0.001284584177031127	0.04557020736357678	2.8189122923716727	Sex_0	['Depression', 'Pain']	{'Pain', 'Depression'}
BMI-MAP_NormalElevated_vs_H (syn)	functionality_state	0.0014866851244388637	0.05297536928152609	2.806370478586376	Sex_0	['BMI', 'MAP_NormalElevated_vs_H']	{'BMI', 'MAP_NormalElevated_vs_H'}
MAP_NormalElevated_vs_H-functionality_state (syn)	Health_vs_Peers	0.0012857624977693624	0.04589614044149048	2.8014610496681827	Sex_0	['MAP_NormalElevated_vs_H', 'functionality_state']	{'functionality_state', 'MAP_NormalElevated_vs_H'}
Physical_Activity-WHR_Obesity (syn)	Alcohol_Use	0.0015427258402264112	0.05547006408686322	2.781186331082263	Sex_0	['Physical_Activity', 'WHR_Obesity']	{'WHR_Obesity', 'Physical_Activity'}
Depression-functionality_state (syn)	Alcohol_Use	0.0017695025973277307	0.06376184289615983	2.7751748019728306	Sex_0	['Depression', 'functionality_state']	{'functionality_state', 'Depression'}
Health_vs_Peers-functionality_state (syn)	BMI	0.0014164769292748854	0.0519036670299293	2.7290498154168947	Sex_0	['Health_vs_Peers', 'functionality_state']	{'Health_vs_Peers', 'functionality_state'}
Anxiety-MAP_NormalElevated_vs_H (syn)	Memory_Complaints	0.0005301033198660376	0.019489653201344683	2.7199217676662575	Sex_0	['Anxiety', 'MAP_NormalElevated_vs_H']	{'Anxiety', 'MAP_NormalElevated_vs_H'}
Anxiety-MAP_NormalElevated_vs_H (syn)	Memory_Problems	0.0005301033198658622	0.01948965320134449	2.719921767665384	Sex_0	['Anxiety', 'MAP_NormalElevated_vs_H']	{'Anxiety', 'MAP_NormalElevated_vs_H'}
Alcohol_Use-WHR_Obesity (syn)	MMSE_Spell	0.000467209576374357	0.01719357924604467	2.717349131838486	Sex_0	['Alcohol_Use', 'WHR_Obesity']	{'WHR_Obesity', 'Alcohol_Use'}
General_Health-Health_vs_Peers (syn)	Anxiety	0.0016421651582759053	0.060621976075168185	2.7088611500220705	Sex_0	['General_Health', 'Health_vs_Peers']	{'General_Health', 'Health_vs_Peers'}
Depression-functionality_state (syn)	BMI	0.0013997949759292532	0.051958414650098254	2.6940679105701046	Sex_0	['Depression', 'functionality_state']	{'functionality_state', 'Depression'}
Pain-functionality_state (syn)	Alcohol_Use	0.0017144619780317585	0.0639665147640674	2.6802491652942795	Sex_0	['Pain', 'functionality_state']	{'Pain', 'functionality_state'}
BMI-Alcohol_Use (syn)	WHR_Obesity	0.0012869439322144237	0.04801615853130822	2.680230929709404	Sex_0	['BMI', 'Alcohol_Use']	{'Alcohol_Use', 'BMI'}
MMSE_Spell-Health_vs_Peers (syn)	BMI	0.0002856140658211463	0.010762662823732231	2.653749081420189	Sex_0	['MMSE_Spell', 'Health_vs_Peers']	{'MMSE_Spell', 'Health_vs_Peers'}
General_Health-Alcohol_Use (syn)	Depression	0.0019020838616004836	0.07296457806042385	2.6068592626209925	Sex_0	['General_Health', 'Alcohol_Use']	{'General_Health', 'Alcohol_Use'}
Sleep-MAP_NormalElevated_vs_H (syn)	Anxiety	0.0014119989672374338	0.05487372926280063	2.5731784338460115	Sex_0	['Sleep', 'MAP_NormalElevated_vs_H']	{'Sleep', 'MAP_NormalElevated_vs_H'}
Health_vs_Peers-functionality_state (syn)	Hearing	0.0006573730600718563	0.025643495257700367	2.563508029875361	Sex_0	['Health_vs_Peers', 'functionality_state']	{'Health_vs_Peers', 'functionality_state'}
BMI-Memory_Complaints (syn)	WHR_Obesity	0.0012001484685089238	0.04759882376581352	2.521382617380759	Sex_0	['BMI', 'Memory_Complaints']	{'Memory_Complaints', 'BMI'}
BMI-Memory_Problems (syn)	WHR_Obesity	0.0012001484685089238	0.04759882376581352	2.521382617380759	Sex_0	['BMI', 'Memory_Problems']	{'Memory_Problems', 'BMI'}
Pain-WHR_Obesity (syn)	functionality_state	0.004536539189777062	0.1825593455672341	2.4849668340349726	Sex_0	['Pain', 'WHR_Obesity']	{'WHR_Obesity', 'Pain'}
Physical_Activity-Memory_Complaints (syn)	MMSE_Spell	0.00156433931592672	0.06328372438551835	2.47194571924515	Sex_0	['Physical_Activity', 'Memory_Complaints']	{'Physical_Activity', 'Memory_Complaints'}
Physical_Activity-Memory_Problems (syn)	MMSE_Spell	0.00156433931592672	0.06328372438551835	2.47194571924515	Sex_0	['Physical_Activity', 'Memory_Problems']	{'Memory_Problems', 'Physical_Activity'}
Memory_Problems-grip_category (syn)	MAP_NormalElevated_vs_H	0.00043761926581400426	0.017770040354564358	2.4626802026456778	Sex_0	['Memory_Problems', 'grip_category']	{'Memory_Problems', 'grip_category'}
Memory_Complaints-grip_category (syn)	MAP_NormalElevated_vs_H	0.00043761926581400426	0.017770040354564358	2.4626802026456778	Sex_0	['Memory_Complaints', 'grip_category']	{'grip_category', 'Memory_Complaints'}
General_Health-WHR_Obesity (syn)	Memory_Complaints	0.0004789352609730885	0.019534827128001676	2.4516995099822076	Sex_0	['General_Health', 'WHR_Obesity']	{'General_Health', 'WHR_Obesity'}
General_Health-WHR_Obesity (syn)	Memory_Problems	0.00047893526097303934	0.019534827128001607	2.4516995099819647	Sex_0	['General_Health', 'WHR_Obesity']	{'General_Health', 'WHR_Obesity'}
Depression-MMSE_Spell (syn)	Health_vs_Peers	0.0006460306228971952	0.026569729020665046	2.431453562792207	Sex_0	['Depression', 'MMSE_Spell']	{'MMSE_Spell', 'Depression'}
Physical_Activity-WHR_Obesity (syn)	Pain	0.0019040213795534537	0.07938387722517873	2.3984988465007127	Sex_0	['Physical_Activity', 'WHR_Obesity']	{'WHR_Obesity', 'Physical_Activity'}
Health_vs_Peers-WHR_Obesity (syn)	Depression	0.0006034105705434047	0.025501592601093418	2.366168184011898	Sex_0	['Health_vs_Peers', 'WHR_Obesity']	{'WHR_Obesity', 'Health_vs_Peers'}
Depression-MAP_NormalElevated_vs_H (syn)	Memory_Complaints	0.000255861924977078	0.010861405081030777	2.355698209101285	Sex_0	['Depression', 'MAP_NormalElevated_vs_H']	{'Depression', 'MAP_NormalElevated_vs_H'}
Depression-MAP_NormalElevated_vs_H (syn)	Memory_Problems	0.0002558619249770064	0.0108614050810307	2.3556982091006424	Sex_0	['Depression', 'MAP_NormalElevated_vs_H']	{'Depression', 'MAP_NormalElevated_vs_H'}
Anxiety-Hearing (syn)	General_Health	0.0014225129812349194	0.06043053068293965	2.35396407272742	Sex_0	['Anxiety', 'Hearing']	{'Hearing', 'Anxiety'}
BMI-WHR_Obesity (syn)	grip_category	0.0007631063208225449	0.03272886283469912	2.3316004734924674	Sex_0	['BMI', 'WHR_Obesity']	{'WHR_Obesity', 'BMI'}
Memory_Problems-WHR_Obesity (syn)	Anxiety	0.00045579533817406107	0.01960029771026692	2.3254510972826137	Sex_0	['Memory_Problems', 'WHR_Obesity']	{'Memory_Problems', 'WHR_Obesity'}
Memory_Complaints-WHR_Obesity (syn)	Anxiety	0.00045579533817406107	0.01960029771026692	2.3254510972826137	Sex_0	['Memory_Complaints', 'WHR_Obesity']	{'WHR_Obesity', 'Memory_Complaints'}
Depression-General_Health (syn)	Hearing	0.0001414787768021569	0.006130402025195265	2.3078221659965363	Sex_0	['Depression', 'General_Health']	{'General_Health', 'Depression'}
Sleep-Pain (syn)	General_Health	0.004417468667695744	0.1926012343329537	2.2935827400042386	Sex_0	['Sleep', 'Pain']	{'Pain', 'Sleep'}
Pain-BMI (syn)	WHR_Obesity	0.0010773080802034792	0.04747598337750809	2.2691643301776403	Sex_0	['Pain', 'BMI']	{'Pain', 'BMI'}
Anxiety-General_Health (syn)	Physical_Activity	0.0019540571813512937	0.08613044019100599	2.2687184426526854	Sex_0	['Anxiety', 'General_Health']	{'General_Health', 'Anxiety'}
Alcohol_Use-Memory_Problems (syn)	BMI	0.00036929963606901746	0.016338742716875552	2.2602696086742613	Sex_0	['Alcohol_Use', 'Memory_Problems']	{'Memory_Problems', 'Alcohol_Use'}
Alcohol_Use-Memory_Complaints (syn)	BMI	0.00036929963606901746	0.016338742716875552	2.2602696086742613	Sex_0	['Alcohol_Use', 'Memory_Complaints']	{'Alcohol_Use', 'Memory_Complaints'}
grip_category-functionality_state (syn)	Pain	0.004121137065675887	0.18281426311068416	2.2542754572605537	Sex_0	['grip_category', 'functionality_state']	{'grip_category', 'functionality_state'}
Alcohol_Use-MAP_NormalElevated_vs_H (syn)	functionality_state	0.0014512908638599086	0.06443801189351261	2.2522278717385746	Sex_0	['Alcohol_Use', 'MAP_NormalElevated_vs_H']	{'Alcohol_Use', 'MAP_NormalElevated_vs_H'}
Anxiety-BMI (syn)	WHR_Obesity	0.0010635070192764418	0.04747045136169579	2.2403558187664347	Sex_0	['Anxiety', 'BMI']	{'BMI', 'Anxiety'}
Depression-MAP_NormalElevated_vs_H (syn)	General_Health	0.0016246471027617547	0.07272185089114275	2.2340563157470883	Sex_0	['Depression', 'MAP_NormalElevated_vs_H']	{'Depression', 'MAP_NormalElevated_vs_H'}
WHR_Obesity-functionality_state (syn)	Health_vs_Peers	0.0010223557709888608	0.04691750397823566	2.1790497880345825	Sex_0	['WHR_Obesity', 'functionality_state']	{'WHR_Obesity', 'functionality_state'}
Anxiety-Memory_Problems (syn)	Depression	0.002486822416227816	0.11509674904968069	2.160636539920339	Sex_0	['Anxiety', 'Memory_Problems']	{'Memory_Problems', 'Anxiety'}
Anxiety-Memory_Complaints (syn)	Depression	0.002486822416227816	0.11509674904968069	2.160636539920339	Sex_0	['Anxiety', 'Memory_Complaints']	{'Memory_Complaints', 'Anxiety'}
Hearing-functionality_state (syn)	Health_vs_Peers	0.000980264691985661	0.04559064263570676	2.150144493067343	Sex_0	['Hearing', 'functionality_state']	{'Hearing', 'functionality_state'}
Memory_Problems-MAP_NormalElevated_vs_H (syn)	Pain	0.0003923518441094399	0.0183331124639513	2.140126750877287	Sex_0	['Memory_Problems', 'MAP_NormalElevated_vs_H']	{'Memory_Problems', 'MAP_NormalElevated_vs_H'}
Memory_Complaints-MAP_NormalElevated_vs_H (syn)	Pain	0.0003923518441094399	0.0183331124639513	2.140126750877287	Sex_0	['Memory_Complaints', 'MAP_NormalElevated_vs_H']	{'Memory_Complaints', 'MAP_NormalElevated_vs_H'}
BMI-functionality_state (syn)	General_Health	0.0028191906856492887	0.1336641424317013	2.1091600442428438	Sex_0	['BMI', 'functionality_state']	{'functionality_state', 'BMI'}
General_Health-BMI (syn)	Sleep	0.0006295948232664206	0.03028293534091333	2.0790415994311338	Sex_0	['General_Health', 'BMI']	{'General_Health', 'BMI'}
Anxiety-Depression (syn)	functionality_state	0.000805846699629501	0.03883609130813004	2.0749943480043345	Sex_0	['Anxiety', 'Depression']	{'Depression', 'Anxiety'}
MMSE_Spell-functionality_state (syn)	General_Health	0.002743016130816561	0.13358796787686858	2.053340712050406	Sex_0	['MMSE_Spell', 'functionality_state']	{'MMSE_Spell', 'functionality_state'}
Pain-grip_category (syn)	Health_vs_Peers	0.0018450051562737592	0.08997337200860216	2.050612436863389	Sex_0	['Pain', 'grip_category']	{'Pain', 'grip_category'}
Depression-functionality_state (syn)	Hearing	0.000519015314071128	0.025580904685828354	2.028916961481268	Sex_0	['Depression', 'functionality_state']	{'functionality_state', 'Depression'}
Hearing-MAP_NormalElevated_vs_H (syn)	Physical_Activity	0.00037537640259665325	0.018528039609853473	2.025990933207109	Sex_0	['Hearing', 'MAP_NormalElevated_vs_H']	{'Hearing', 'MAP_NormalElevated_vs_H'}
Pain-Physical_Activity (syn)	Health_vs_Peers	0.001809148545505664	0.08982498830144112	2.014081582103183	Sex_0	['Pain', 'Physical_Activity']	{'Physical_Activity', 'Pain'}
Physical_Activity-functionality_state (syn)	Health_vs_Peers	0.0009036273652647158	0.04554363595818935	1.9840914021319624	Sex_0	['Physical_Activity', 'functionality_state']	{'Physical_Activity', 'functionality_state'}
Memory_Problems-functionality_state (syn)	grip_category	0.0014521565254218072	0.07326203400852443	1.9821406067607146	Sex_0	['Memory_Problems', 'functionality_state']	{'Memory_Problems', 'functionality_state'}
Memory_Complaints-functionality_state (syn)	grip_category	0.0014521565254218072	0.07326203400852443	1.9821406067607146	Sex_0	['Memory_Complaints', 'functionality_state']	{'functionality_state', 'Memory_Complaints'}
Hearing-functionality_state (syn)	Depression	0.0007660149065318338	0.03894454557664837	1.9669375908474993	Sex_0	['Hearing', 'functionality_state']	{'Hearing', 'functionality_state'}
Depression-MAP_NormalElevated_vs_H (syn)	Sleep	0.00036562293148350677	0.018606219911479694	1.9650575625945612	Sex_0	['Depression', 'MAP_NormalElevated_vs_H']	{'Depression', 'MAP_NormalElevated_vs_H'}
Sleep-grip_category (syn)	BMI	0.0006474718117496355	0.03323065913334823	1.9484169999501242	Sex_0	['Sleep', 'grip_category']	{'grip_category', 'Sleep'}
Depression-Physical_Activity (syn)	Anxiety	0.002206233220461537	0.11452086825199112	1.9264901272028023	Sex_0	['Depression', 'Physical_Activity']	{'Physical_Activity', 'Depression'}
MMSE_Spell-WHR_Obesity (syn)	BMI	0.0009078105814058659	0.047145444265360645	1.9255531378518902	Sex_0	['MMSE_Spell', 'WHR_Obesity']	{'WHR_Obesity', 'MMSE_Spell'}
WHR_Obesity-functionality_state (syn)	Depression	0.0007463424842540758	0.038920634296833276	1.9176010302452882	Sex_0	['WHR_Obesity', 'functionality_state']	{'WHR_Obesity', 'functionality_state'}
Physical_Activity-Memory_Problems (syn)	grip_category	0.0013443468220543557	0.07073998293061946	1.9004059180688064	Sex_0	['Physical_Activity', 'Memory_Problems']	{'Memory_Problems', 'Physical_Activity'}
Physical_Activity-Memory_Complaints (syn)	grip_category	0.0013443468220543557	0.07073998293061946	1.9004059180688064	Sex_0	['Physical_Activity', 'Memory_Complaints']	{'Physical_Activity', 'Memory_Complaints'}
Depression-BMI (syn)	Anxiety	0.0021402949105738573	0.1144549299421034	1.8699892714595319	Sex_0	['Depression', 'BMI']	{'BMI', 'Depression'}
Anxiety-functionality_state (syn)	Physical_Activity	0.005114451023597632	0.28744898624542464	1.7792551959918559	Sex_0	['Anxiety', 'functionality_state']	{'functionality_state', 'Anxiety'}
Physical_Activity-MAP_NormalElevated_vs_H (syn)	Depression	0.000817853812537015	0.04709145804623707	1.7367349546365702	Sex_0	['Physical_Activity', 'MAP_NormalElevated_vs_H']	{'Physical_Activity', 'MAP_NormalElevated_vs_H'}
Health_vs_Peers-WHR_Obesity (syn)	Hearing	6.392619701286041e-05	0.0036829907505159624	1.7357142969719588	Sex_0	['Health_vs_Peers', 'WHR_Obesity']	{'WHR_Obesity', 'Health_vs_Peers'}
grip_category-MAP_NormalElevated_vs_H (syn)	Hearing	0.0002503214793260519	0.01442807006897372	1.7349616277810151	Sex_0	['grip_category', 'MAP_NormalElevated_vs_H']	{'grip_category', 'MAP_NormalElevated_vs_H'}
Depression-General_Health (syn)	Health_vs_Peers	0.0029266725066806184	0.16889448495556603	1.732840777749841	Sex_0	['Depression', 'General_Health']	{'General_Health', 'Depression'}
Memory_Complaints-MAP_NormalElevated_vs_H (syn)	Anxiety	0.0003314140284202008	0.01946502568817206	1.7026128489600956	Sex_0	['Memory_Complaints', 'MAP_NormalElevated_vs_H']	{'Memory_Complaints', 'MAP_NormalElevated_vs_H'}
Memory_Problems-MAP_NormalElevated_vs_H (syn)	Anxiety	0.0003314140284202008	0.01946502568817206	1.7026128489600956	Sex_0	['Memory_Problems', 'MAP_NormalElevated_vs_H']	{'Memory_Problems', 'MAP_NormalElevated_vs_H'}
Anxiety-General_Health (syn)	BMI	0.0002727675929887418	0.016111135037432785	1.6930377180440153	Sex_0	['Anxiety', 'General_Health']	{'General_Health', 'Anxiety'}
BMI-grip_category (syn)	Sleep	0.00021844243724144515	0.01292372091419511	1.6902441540772761	Sex_0	['BMI', 'grip_category']	{'grip_category', 'BMI'}
MMSE_Spell-Physical_Activity (syn)	General_Health	0.0014286432568302349	0.08543158095006467	1.6722659711345926	Sex_0	['MMSE_Spell', 'Physical_Activity']	{'Physical_Activity', 'MMSE_Spell'}
Depression-Physical_Activity (syn)	functionality_state	0.004805315449446025	0.2876788704292199	1.670374832283109	Sex_0	['Depression', 'Physical_Activity']	{'Physical_Activity', 'Depression'}
Pain-BMI (syn)	General_Health	0.0031512110865574037	0.19099255945566374	1.6499130099824195	Sex_0	['Pain', 'BMI']	{'Pain', 'BMI'}
MMSE_Spell-MAP_NormalElevated_vs_H (syn)	Alcohol_Use	0.0002780585770468782	0.016925176895040688	1.6428695473685313	Sex_0	['MMSE_Spell', 'MAP_NormalElevated_vs_H']	{'MMSE_Spell', 'MAP_NormalElevated_vs_H'}
Sleep-WHR_Obesity (syn)	General_Health	0.0005283481383865109	0.03267151257514066	1.6171523652949094	Sex_0	['Sleep', 'WHR_Obesity']	{'WHR_Obesity', 'Sleep'}
Hearing-functionality_state (syn)	Physical_Activity	0.0044882214576251415	0.2868666495487058	1.5645671829353267	Sex_0	['Hearing', 'functionality_state']	{'Hearing', 'functionality_state'}
General_Health-Physical_Activity (syn)	MMSE_Spell	0.0009662425942937691	0.06268562766388538	1.5414100971831592	Sex_0	['General_Health', 'Physical_Activity']	{'General_Health', 'Physical_Activity'}
Sleep-Pain (syn)	functionality_state	0.0027769643402724134	0.18078983922014824	1.536017926809978	Sex_0	['Sleep', 'Pain']	{'Pain', 'Sleep'}
WHR_Obesity-functionality_state (syn)	Pain	0.0027705370524869328	0.18146366309749526	1.5267723604799062	Sex_0	['WHR_Obesity', 'functionality_state']	{'WHR_Obesity', 'functionality_state'}
Pain-WHR_Obesity (syn)	Memory_Complaints	0.0002510634071695244	0.01648273241425731	1.5231904568951105	Sex_0	['Pain', 'WHR_Obesity']	{'WHR_Obesity', 'Pain'}
Pain-WHR_Obesity (syn)	Memory_Problems	0.0002510634071694258	0.016482732414257288	1.5231904568945145	Sex_0	['Pain', 'WHR_Obesity']	{'WHR_Obesity', 'Pain'}
Health_vs_Peers-MAP_NormalElevated_vs_H (syn)	Alcohol_Use	0.00018862865661393384	0.01282688855772218	1.4705721950033908	Sex_0	['Health_vs_Peers', 'MAP_NormalElevated_vs_H']	{'Health_vs_Peers', 'MAP_NormalElevated_vs_H'}
Hearing-Physical_Activity (syn)	General_Health	0.001251026802798995	0.0852943130538498	1.466717718928307	Sex_0	['Hearing', 'Physical_Activity']	{'Hearing', 'Physical_Activity'}
Anxiety-grip_category (syn)	MMSE_Spell	0.000193512459078765	0.013273296177178673	1.4579080922753684	Sex_0	['Anxiety', 'grip_category']	{'grip_category', 'Anxiety'}
Alcohol_Use-functionality_state (syn)	Pain	0.0026049466569862214	0.18147430155978125	1.435435560074659	Sex_0	['Alcohol_Use', 'functionality_state']	{'Alcohol_Use', 'functionality_state'}
MMSE_Spell-MAP_NormalElevated_vs_H (syn)	Memory_Complaints	6.922560975364211e-05	0.0048374533323904895	1.4310341619240674	Sex_0	['MMSE_Spell', 'MAP_NormalElevated_vs_H']	{'MMSE_Spell', 'MAP_NormalElevated_vs_H'}
MMSE_Spell-MAP_NormalElevated_vs_H (syn)	Memory_Problems	6.922560975343255e-05	0.004837453332390292	1.431034161919794	Sex_0	['MMSE_Spell', 'MAP_NormalElevated_vs_H']	{'MMSE_Spell', 'MAP_NormalElevated_vs_H'}
Hearing-functionality_state (syn)	Alcohol_Use	0.000897272358902877	0.06305712991061183	1.4229514730131665	Sex_0	['Hearing', 'functionality_state']	{'Hearing', 'functionality_state'}
General_Health-MAP_NormalElevated_vs_H (syn)	Depression	0.0010137809337280388	0.07215893222004983	1.4049278482066467	Sex_0	['General_Health', 'MAP_NormalElevated_vs_H']	{'General_Health', 'MAP_NormalElevated_vs_H'}
Anxiety-BMI (syn)	Depression	0.0015801959587519363	0.11404101625690789	1.3856382647381205	Sex_0	['Anxiety', 'BMI']	{'BMI', 'Anxiety'}
Health_vs_Peers-WHR_Obesity (syn)	Pain	0.0012315814591805157	0.08900776245907734	1.3836787097605716	Sex_0	['Health_vs_Peers', 'WHR_Obesity']	{'WHR_Obesity', 'Health_vs_Peers'}
MMSE_Spell-Health_vs_Peers (syn)	General_Health	0.0023213273735416488	0.1682521088013862	1.3796720826137567	Sex_0	['MMSE_Spell', 'Health_vs_Peers']	{'MMSE_Spell', 'Health_vs_Peers'}
Hearing-Physical_Activity (syn)	MMSE_Spell	0.0008420958701380414	0.06258219453770235	1.3455837980093919	Sex_0	['Hearing', 'Physical_Activity']	{'Hearing', 'Physical_Activity'}
Depression-BMI (syn)	WHR_Obesity	0.000629984260255132	0.04714190160629986	1.3363573355957779	Sex_0	['Depression', 'BMI']	{'BMI', 'Depression'}
Anxiety-Alcohol_Use (syn)	MMSE_Spell	0.00022042994073161412	0.016539557782373496	1.3327438594913963	Sex_0	['Anxiety', 'Alcohol_Use']	{'Alcohol_Use', 'Anxiety'}
MAP_NormalElevated_vs_H-functionality_state (syn)	General_Health	0.0017548819417937409	0.13259983368784573	1.3234420383398984	Sex_0	['MAP_NormalElevated_vs_H', 'functionality_state']	{'functionality_state', 'MAP_NormalElevated_vs_H'}
BMI-WHR_Obesity (syn)	Pain	0.0005814480858077485	0.04465133336227542	1.3021964676624789	Sex_0	['BMI', 'WHR_Obesity']	{'WHR_Obesity', 'BMI'}
Physical_Activity-WHR_Obesity (syn)	Depression	0.0005980301685408787	0.04693410313203587	1.2741911076014159	Sex_0	['Physical_Activity', 'WHR_Obesity']	{'WHR_Obesity', 'Physical_Activity'}
MAP_NormalElevated_vs_H-functionality_state (syn)	Physical_Activity	0.0036312116977918717	0.2861163894365213	1.2691379563901228	Sex_0	['MAP_NormalElevated_vs_H', 'functionality_state']	{'functionality_state', 'MAP_NormalElevated_vs_H'}
MAP_NormalElevated_vs_H-functionality_state (syn)	Memory_Problems	0.0001971257394936023	0.016042700423087235	1.2287565951796766	Sex_0	['MAP_NormalElevated_vs_H', 'functionality_state']	{'functionality_state', 'MAP_NormalElevated_vs_H'}
MAP_NormalElevated_vs_H-functionality_state (syn)	Memory_Complaints	0.00019712573949352832	0.01604270042308725	1.2287565951792145	Sex_0	['MAP_NormalElevated_vs_H', 'functionality_state']	{'functionality_state', 'MAP_NormalElevated_vs_H'}
Depression-Physical_Activity (syn)	BMI	0.0002908119437222187	0.024185351751250833	1.2024300771527057	Sex_0	['Depression', 'Physical_Activity']	{'Physical_Activity', 'Depression'}
MMSE_Spell-Physical_Activity (syn)	functionality_state	0.0034020628331652885	0.2862756178129389	1.1883872120008132	Sex_0	['MMSE_Spell', 'Physical_Activity']	{'Physical_Activity', 'MMSE_Spell'}
Physical_Activity-WHR_Obesity (syn)	functionality_state	0.0033365024555671325	0.2862657074305836	1.1655264214195822	Sex_0	['Physical_Activity', 'WHR_Obesity']	{'WHR_Obesity', 'Physical_Activity'}
grip_category-MAP_NormalElevated_vs_H (syn)	Physical_Activity	0.0008109425756076376	0.07021426033586535	1.1549542382538054	Sex_0	['grip_category', 'MAP_NormalElevated_vs_H']	{'grip_category', 'MAP_NormalElevated_vs_H'}
MMSE_Spell-functionality_state (syn)	Depression	0.000435909051967578	0.03842021269987493	1.134582609869302	Sex_0	['MMSE_Spell', 'functionality_state']	{'MMSE_Spell', 'functionality_state'}
BMI-functionality_state (syn)	Physical_Activity	0.003204097431794761	0.2855235181634188	1.122183367732567	Sex_0	['BMI', 'functionality_state']	{'functionality_state', 'BMI'}
Pain-functionality_state (syn)	Anxiety	0.0004539494233748397	0.04067640820030803	1.116001740221011	Sex_0	['Pain', 'functionality_state']	{'Pain', 'functionality_state'}
Pain-functionality_state (syn)	Physical_Activity	0.003175772616231858	0.28549519334785595	1.1123734095104014	Sex_0	['Pain', 'functionality_state']	{'Pain', 'functionality_state'}
Health_vs_Peers-MAP_NormalElevated_vs_H (syn)	Depression	0.0002764942851279272	0.025068723356889304	1.102945216601714	Sex_0	['Health_vs_Peers', 'MAP_NormalElevated_vs_H']	{'Health_vs_Peers', 'MAP_NormalElevated_vs_H'}
MMSE_Spell-functionality_state (syn)	Pain	0.001989549773288759	0.18075337701280594	1.100698535301946	Sex_0	['MMSE_Spell', 'functionality_state']	{'MMSE_Spell', 'functionality_state'}
Memory_Problems-WHR_Obesity (syn)	Depression	0.00012183598247731177	0.01111484981466784	1.0961550044205681	Sex_0	['Memory_Problems', 'WHR_Obesity']	{'Memory_Problems', 'WHR_Obesity'}
Memory_Complaints-WHR_Obesity (syn)	Depression	0.00012183598247731177	0.01111484981466784	1.0961550044205681	Sex_0	['Memory_Complaints', 'WHR_Obesity']	{'WHR_Obesity', 'Memory_Complaints'}
Anxiety-Hearing (syn)	Depression	0.0012197985908196166	0.11375889991404167	1.0722665143046557	Sex_0	['Anxiety', 'Hearing']	{'Hearing', 'Anxiety'}
WHR_Obesity-functionality_state (syn)	MMSE_Spell	0.0004121635581358635	0.038693019091199723	1.0652142629769754	Sex_0	['WHR_Obesity', 'functionality_state']	{'WHR_Obesity', 'functionality_state'}
Depression-MMSE_Spell (syn)	Anxiety	0.0012001636835642737	0.11351479871509389	1.0572750840853051	Sex_0	['Depression', 'MMSE_Spell']	{'MMSE_Spell', 'Depression'}
MMSE_Spell-Physical_Activity (syn)	Hearing	0.00018872871097827076	0.018166885128669034	1.0388611456591383	Sex_0	['MMSE_Spell', 'Physical_Activity']	{'Physical_Activity', 'MMSE_Spell'}
Physical_Activity-functionality_state (syn)	Pain	0.0018650163460694463	0.18055814239107776	1.0329173314321856	Sex_0	['Physical_Activity', 'functionality_state']	{'Physical_Activity', 'functionality_state'}
Hearing-Alcohol_Use (syn)	Pain	0.00016835868411050898	0.01642293082218943	1.0251439644563038	Sex_0	['Hearing', 'Alcohol_Use']	{'Hearing', 'Alcohol_Use'}
Sleep-functionality_state (syn)	Physical_Activity	0.0028862582596897515	0.28520567899131377	1.0119918614164958	Sex_0	['Sleep', 'functionality_state']	{'Sleep', 'functionality_state'}
General_Health-WHR_Obesity (syn)	Pain	0.0019089819008397905	0.18999073986272488	1.0047762865806502	Sex_0	['General_Health', 'WHR_Obesity']	{'General_Health', 'WHR_Obesity'}
Physical_Activity-BMI (syn)	Depression	0.00046370201079056134	0.0466871402034962	0.9932114256075952	Sex_0	['Physical_Activity', 'BMI']	{'Physical_Activity', 'BMI'}
Anxiety-General_Health (syn)	Health_vs_Peers	0.0016454522435953173	0.16761326469248072	0.9816957187811006	Sex_0	['Anxiety', 'General_Health']	{'General_Health', 'Anxiety'}
Hearing-grip_category (syn)	BMI	0.0003163412265272788	0.033008317726284916	0.9583682184305096	Sex_0	['Hearing', 'grip_category']	{'Hearing', 'grip_category'}
Anxiety-Physical_Activity (syn)	functionality_state	0.0026511222506573	0.285524677230431	0.9285089738557791	Sex_0	['Anxiety', 'Physical_Activity']	{'Physical_Activity', 'Anxiety'}
Depression-General_Health (syn)	BMI	0.000142677426794665	0.016084030307814443	0.8870750928972387	Sex_0	['Depression', 'General_Health']	{'General_Health', 'Depression'}
Anxiety-WHR_Obesity (syn)	Memory_Complaints	0.00016122232442371165	0.01919827628374868	0.8397749987595823	Sex_0	['Anxiety', 'WHR_Obesity']	{'WHR_Obesity', 'Anxiety'}
Anxiety-WHR_Obesity (syn)	Memory_Problems	0.00016122232442369435	0.0191982762837486	0.8397749987594957	Sex_0	['Anxiety', 'WHR_Obesity']	{'WHR_Obesity', 'Anxiety'}
Anxiety-MAP_NormalElevated_vs_H (syn)	Sleep	0.00045150481734495136	0.053793527578502066	0.8393292607294819	Sex_0	['Anxiety', 'MAP_NormalElevated_vs_H']	{'Anxiety', 'MAP_NormalElevated_vs_H'}
Pain-Hearing (syn)	General_Health	0.0015850334908806163	0.18942638185998703	0.8367543503270738	Sex_0	['Pain', 'Hearing']	{'Hearing', 'Pain'}
Depression-functionality_state (syn)	MMSE_Spell	0.00031496742417323216	0.03833150082907985	0.8216934306268668	Sex_0	['Depression', 'functionality_state']	{'functionality_state', 'Depression'}
Physical_Activity-WHR_Obesity (syn)	MMSE_Spell	0.000499509342133094	0.0626074127460926	0.7978437699683875	Sex_0	['Physical_Activity', 'WHR_Obesity']	{'WHR_Obesity', 'Physical_Activity'}
General_Health-MAP_NormalElevated_vs_H (syn)	Anxiety	0.00044424146544570537	0.059589883307203745	0.7454981295323355	Sex_0	['General_Health', 'MAP_NormalElevated_vs_H']	{'General_Health', 'MAP_NormalElevated_vs_H'}
BMI-grip_category (syn)	WHR_Obesity	0.0003174630477887756	0.046716138345093396	0.6795575555574977	Sex_0	['BMI', 'grip_category']	{'grip_category', 'BMI'}
Alcohol_Use-WHR_Obesity (syn)	Depression	7.237992012701285e-05	0.010912610336451956	0.6632686213053761	Sex_0	['Alcohol_Use', 'WHR_Obesity']	{'WHR_Obesity', 'Alcohol_Use'}
BMI-Memory_Complaints (syn)	MMSE_Spell	3.177077048035744e-05	0.00490345632301877	0.6479260421105993	Sex_0	['BMI', 'Memory_Complaints']	{'Memory_Complaints', 'BMI'}
BMI-Memory_Problems (syn)	MMSE_Spell	3.177077048035744e-05	0.00490345632301877	0.6479260421105993	Sex_0	['BMI', 'Memory_Problems']	{'Memory_Problems', 'BMI'}
Depression-functionality_state (syn)	Anxiety	0.0007064466778630245	0.1130210817093926	0.6250574381153843	Sex_0	['Depression', 'functionality_state']	{'functionality_state', 'Depression'}
Depression-Alcohol_Use (syn)	Anxiety	0.0006899877570116771	0.11310493519024677	0.6100421310980741	Sex_0	['Depression', 'Alcohol_Use']	{'Alcohol_Use', 'Depression'}
WHR_Obesity-functionality_state (syn)	Physical_Activity	0.0016657126832062543	0.2841685722193787	0.5861706205569843	Sex_0	['WHR_Obesity', 'functionality_state']	{'WHR_Obesity', 'functionality_state'}
Pain-WHR_Obesity (syn)	Depression	0.0002321423269195709	0.039647197259866374	0.5855201450886955	Sex_0	['Pain', 'WHR_Obesity']	{'WHR_Obesity', 'Pain'}
Health_vs_Peers-MAP_NormalElevated_vs_H (syn)	Pain	0.0004937025371906328	0.08923239012979618	0.5532772757431468	Sex_0	['Health_vs_Peers', 'MAP_NormalElevated_vs_H']	{'Health_vs_Peers', 'MAP_NormalElevated_vs_H'}
Memory_Complaints-MAP_NormalElevated_vs_H (syn)	Depression	5.9683009197460384e-05	0.010947602270317356	0.5451696885196602	Sex_0	['Memory_Complaints', 'MAP_NormalElevated_vs_H']	{'Memory_Complaints', 'MAP_NormalElevated_vs_H'}
Memory_Problems-MAP_NormalElevated_vs_H (syn)	Depression	5.9683009197460384e-05	0.010947602270317356	0.5451696885196602	Sex_0	['Memory_Problems', 'MAP_NormalElevated_vs_H']	{'Memory_Problems', 'MAP_NormalElevated_vs_H'}
Pain-MAP_NormalElevated_vs_H (syn)	functionality_state	0.0009654176448795497	0.1798803250238056	0.5366999669095467	Sex_0	['Pain', 'MAP_NormalElevated_vs_H']	{'Pain', 'MAP_NormalElevated_vs_H'}
MMSE_Spell-Hearing (syn)	BMI	1.2300185849350125e-05	0.002294199953631524	0.5361427119671925	Sex_0	['MMSE_Spell', 'Hearing']	{'Hearing', 'MMSE_Spell'}
Health_vs_Peers-Physical_Activity (syn)	WHR_Obesity	1.9932806349211782e-05	0.003802552322770513	0.5241954523505118	Sex_0	['Health_vs_Peers', 'Physical_Activity']	{'Physical_Activity', 'Health_vs_Peers'}
Hearing-grip_category (syn)	MAP_NormalElevated_vs_H	9.44397615236615e-05	0.019051574885943393	0.49570579906935097	Sex_0	['Hearing', 'grip_category']	{'Hearing', 'grip_category'}
General_Health-BMI (syn)	Health_vs_Peers	0.0007409237117579549	0.16670873616064338	0.4444420423438326	Sex_0	['General_Health', 'BMI']	{'General_Health', 'BMI'}
Physical_Activity-MAP_NormalElevated_vs_H (syn)	functionality_state	0.0011866722578122617	0.28460892121049347	0.4169483699826165	Sex_0	['Physical_Activity', 'MAP_NormalElevated_vs_H']	{'Physical_Activity', 'MAP_NormalElevated_vs_H'}
Health_vs_Peers-functionality_state (syn)	Physical_Activity	0.0011416759854546389	0.2836860698659304	0.40244344249761477	Sex_0	['Health_vs_Peers', 'functionality_state']	{'Health_vs_Peers', 'functionality_state'}
Hearing-Physical_Activity (syn)	Health_vs_Peers	0.00010447758976949765	0.02608163826874798	0.40057909205299697	Sex_0	['Hearing', 'Physical_Activity']	{'Hearing', 'Physical_Activity'}
Hearing-WHR_Obesity (syn)	BMI	0.0001843545655339407	0.04652449431584368	0.3962527013886526	Sex_0	['Hearing', 'WHR_Obesity']	{'Hearing', 'WHR_Obesity'}
Pain-Health_vs_Peers (syn)	MMSE_Spell	3.371973825714772e-05	0.008599806479155037	0.3920988029077233	Sex_0	['Pain', 'Health_vs_Peers']	{'Pain', 'Health_vs_Peers'}
BMI-functionality_state (syn)	WHR_Obesity	0.00017493991277594623	0.04660511132725257	0.3753663660355839	Sex_0	['BMI', 'functionality_state']	{'functionality_state', 'BMI'}
MMSE_Spell-Pain (syn)	Health_vs_Peers	0.0003148462548376345	0.08942705210669129	0.3520704836183194	Sex_0	['MMSE_Spell', 'Pain']	{'Pain', 'MMSE_Spell'}
MMSE_Spell-General_Health (syn)	Anxiety	0.00017229178616505686	0.05915210270305736	0.2912690813882965	Sex_0	['MMSE_Spell', 'General_Health']	{'General_Health', 'MMSE_Spell'}
General_Health-MAP_NormalElevated_vs_H (syn)	functionality_state	0.00037945934403539887	0.1322992100324038	0.2868190550362762	Sex_0	['General_Health', 'MAP_NormalElevated_vs_H']	{'General_Health', 'MAP_NormalElevated_vs_H'}
Anxiety-WHR_Obesity (syn)	Sleep	0.00014932011257842622	0.053923132990013854	0.2769129023086977	Sex_0	['Anxiety', 'WHR_Obesity']	{'WHR_Obesity', 'Anxiety'}
Anxiety-MAP_NormalElevated_vs_H (syn)	Pain	0.00010668310378382825	0.04181371524330489	0.25513902116342096	Sex_0	['Anxiety', 'MAP_NormalElevated_vs_H']	{'Anxiety', 'MAP_NormalElevated_vs_H'}
Memory_Complaints-functionality_state (syn)	Physical_Activity	0.0007188795703636674	0.28303830030198773	0.2539866758656545	Sex_0	['Memory_Complaints', 'functionality_state']	{'functionality_state', 'Memory_Complaints'}
Memory_Problems-functionality_state (syn)	Physical_Activity	0.0007188795703636674	0.28303830030198773	0.2539866758656545	Sex_0	['Memory_Problems', 'functionality_state']	{'Memory_Problems', 'functionality_state'}
General_Health-MAP_NormalElevated_vs_H (syn)	Physical_Activity	0.00020738384552272126	0.08438389026914929	0.24576236632519977	Sex_0	['General_Health', 'MAP_NormalElevated_vs_H']	{'General_Health', 'MAP_NormalElevated_vs_H'}
Hearing-General_Health (syn)	Pain	0.00045409248231775075	0.18908844177737436	0.2401481962881593	Sex_0	['Hearing', 'General_Health']	{'Hearing', 'General_Health'}
Pain-MAP_NormalElevated_vs_H (syn)	General_Health	0.0004317650784766416	0.18827311344758296	0.22932912223648394	Sex_0	['Pain', 'MAP_NormalElevated_vs_H']	{'Pain', 'MAP_NormalElevated_vs_H'}
MAP_NormalElevated_vs_H-functionality_state (syn)	Pain	0.0003987292284838172	0.18063079913888636	0.22074265871859194	Sex_0	['MAP_NormalElevated_vs_H', 'functionality_state']	{'functionality_state', 'MAP_NormalElevated_vs_H'}
Anxiety-Pain (syn)	functionality_state	0.0003832272802320845	0.1784004214140747	0.2148129904595899	Sex_0	['Anxiety', 'Pain']	{'Pain', 'Anxiety'}
General_Health-MAP_NormalElevated_vs_H (syn)	Health_vs_Peers	0.0002815787920287044	0.16624939124091404	0.16937132216061176	Sex_0	['General_Health', 'MAP_NormalElevated_vs_H']	{'General_Health', 'MAP_NormalElevated_vs_H'}
Physical_Activity-MAP_NormalElevated_vs_H (syn)	Pain	0.00012161620327990208	0.07870027327814211	0.1545308525805072	Sex_0	['Physical_Activity', 'MAP_NormalElevated_vs_H']	{'Physical_Activity', 'MAP_NormalElevated_vs_H'}
Health_vs_Peers-MAP_NormalElevated_vs_H (syn)	General_Health	0.0002195002860054597	0.16615028171385	0.13210948771275094	Sex_0	['Health_vs_Peers', 'MAP_NormalElevated_vs_H']	{'Health_vs_Peers', 'MAP_NormalElevated_vs_H'}
Hearing-functionality_state (syn)	Pain	0.00015983199505290312	0.17900356083076724	0.08928984111327863	Sex_0	['Hearing', 'functionality_state']	{'Hearing', 'functionality_state'}
Anxiety-functionality_state (syn)	grip_category	6.40413574149379e-05	0.07188874225590726	0.08908398645641277	Sex_0	['Anxiety', 'functionality_state']	{'functionality_state', 'Anxiety'}
Pain-functionality_state (syn)	Hearing	1.8740747765958162e-05	0.02553368148262766	0.07339618369841731	Sex_0	['Pain', 'functionality_state']	{'Pain', 'functionality_state'}
MMSE_Spell-Pain (syn)	General_Health	0.00010609651791920971	0.18797265290065238	0.056442528358252204	Sex_0	['MMSE_Spell', 'Pain']	{'Pain', 'MMSE_Spell'}
Hearing-Memory_Complaints (syn)	Memory_Problems	0.0003061767612832438	0.8651364129115838	0.035390576181254185	Sex_0	['Hearing', 'Memory_Complaints']	{'Hearing', 'Memory_Complaints'}
Hearing-Memory_Problems (syn)	Memory_Complaints	0.0003061767612831155	0.8651364129115838	0.03539057618123935	Sex_0	['Hearing', 'Memory_Problems']	{'Hearing', 'Memory_Problems'}
General_Health-Physical_Activity (syn)	Health_vs_Peers	5.308954332753735e-05	0.16602666915633016	0.031976515337754814	Sex_0	['General_Health', 'Physical_Activity']	{'General_Health', 'Physical_Activity'}
Memory_Problems-WHR_Obesity (syn)	Memory_Complaints	0.00016002379186347735	0.8649660529439132	0.018500586389354375	Sex_0	['Memory_Problems', 'WHR_Obesity']	{'Memory_Problems', 'WHR_Obesity'}
Memory_Complaints-WHR_Obesity (syn)	Memory_Problems	0.00016002379186343772	0.8649660529439129	0.018500586389349795	Sex_0	['Memory_Complaints', 'WHR_Obesity']	{'WHR_Obesity', 'Memory_Complaints'}
Pain-Memory_Complaints (syn)	Memory_Problems	9.866626393239834e-05	0.8647955243382807	0.011409201499729687	Sex_0	['Pain', 'Memory_Complaints']	{'Pain', 'Memory_Complaints'}
Pain-Memory_Problems (syn)	Memory_Complaints	9.866626393233868e-05	0.8647955243382807	0.01140920149972279	Sex_0	['Pain', 'Memory_Problems']	{'Memory_Problems', 'Pain'}
Depression-WHR_Obesity (syn)	Anxiety	1.0452590334028013e-05	0.11242977240998937	0.009296995012950237	Sex_0	['Depression', 'WHR_Obesity']	{'WHR_Obesity', 'Depression'}
Anxiety-Memory_Problems (syn)	Memory_Complaints	6.81939522545617e-05	0.8647650520266027	0.007885835822660402	Sex_0	['Anxiety', 'Memory_Problems']	{'Memory_Problems', 'Anxiety'}
Anxiety-Memory_Complaints (syn)	Memory_Problems	6.819395225442851e-05	0.8647650520266026	0.007885835822645001	Sex_0	['Anxiety', 'Memory_Complaints']	{'Memory_Complaints', 'Anxiety'}
MMSE_Spell-Memory_Complaints (syn)	Memory_Problems	3.8477711958180234e-05	0.8647353357863062	0.004449651860611472	Sex_0	['MMSE_Spell', 'Memory_Complaints']	{'MMSE_Spell', 'Memory_Complaints'}
MMSE_Spell-Memory_Problems (syn)	Memory_Complaints	3.847771195814082e-05	0.8647353357863063	0.004449651860606914	Sex_0	['MMSE_Spell', 'Memory_Problems']	{'Memory_Problems', 'MMSE_Spell'}
Memory_Problems-grip_category (syn)	Memory_Complaints	1.7913565899969872e-05	0.8649274023269963	0.002071106297681783	Sex_0	['Memory_Problems', 'grip_category']	{'Memory_Problems', 'grip_category'}
Memory_Complaints-grip_category (syn)	Memory_Problems	1.791356589969371e-05	0.8649274023269958	0.002071106297649855	Sex_0	['Memory_Complaints', 'grip_category']	{'grip_category', 'Memory_Complaints'}
Sleep-General_Health (syn)	Hearing	0.0	0.008030891004643196	0.0	Sex_0	['Sleep', 'General_Health']	{'General_Health', 'Sleep'}
WHR_Obesity-functionality_state (syn)	Hearing	0.0	0.02498612219762851	0.0	Sex_0	['WHR_Obesity', 'functionality_state']	{'WHR_Obesity', 'functionality_state'}
Sleep-Memory_Problems (syn)	Hearing	0.0	0.012645449606098064	0.0	Sex_0	['Sleep', 'Memory_Problems']	{'Memory_Problems', 'Sleep'}
grip_category-WHR_Obesity (syn)	MAP_NormalElevated_vs_H	0.0	0.018303798533308838	0.0	Sex_0	['grip_category', 'WHR_Obesity']	{'WHR_Obesity', 'grip_category'}
WHR_Obesity-MAP_NormalElevated_vs_H (syn)	Pain	0.0	0.003260221278774758	0.0	Sex_0	['WHR_Obesity', 'MAP_NormalElevated_vs_H']	{'WHR_Obesity', 'MAP_NormalElevated_vs_H'}
Sleep-Memory_Complaints (syn)	Hearing	0.0	0.012645449606098064	0.0	Sex_0	['Sleep', 'Memory_Complaints']	{'Sleep', 'Memory_Complaints'}
Sleep-WHR_Obesity (syn)	Anxiety	0.0	0.053432163557492765	0.0	Sex_0	['Sleep', 'WHR_Obesity']	{'WHR_Obesity', 'Sleep'}
WHR_Obesity-functionality_state (syn)	MAP_NormalElevated_vs_H	0.0	0.0002423695428409558	0.0	Sex_0	['WHR_Obesity', 'functionality_state']	{'WHR_Obesity', 'functionality_state'}
Sleep-Health_vs_Peers (syn)	MMSE_Spell	0.0	0.010795506091120627	0.0	Sex_0	['Sleep', 'Health_vs_Peers']	{'Health_vs_Peers', 'Sleep'}
WHR_Obesity-MAP_NormalElevated_vs_H (syn)	BMI	0.0	0.048657384361483924	0.0	Sex_0	['WHR_Obesity', 'MAP_NormalElevated_vs_H']	{'WHR_Obesity', 'MAP_NormalElevated_vs_H'}
WHR_Obesity-MAP_NormalElevated_vs_H (syn)	Memory_Complaints	0.0	0.0004887996137180157	0.0	Sex_0	['WHR_Obesity', 'MAP_NormalElevated_vs_H']	{'WHR_Obesity', 'MAP_NormalElevated_vs_H'}
Sleep-Physical_Activity (syn)	Alcohol_Use	0.0	0.05392733824663683	0.0	Sex_0	['Sleep', 'Physical_Activity']	{'Physical_Activity', 'Sleep'}
Sleep-Pain (syn)	Hearing	0.0	0.007833726270519844	0.0	Sex_0	['Sleep', 'Pain']	{'Pain', 'Sleep'}
Sleep-Pain (syn)	Health_vs_Peers	0.0	0.0879142752771681	0.0	Sex_0	['Sleep', 'Pain']	{'Pain', 'Sleep'}
Sleep-Memory_Complaints (syn)	Alcohol_Use	0.0	0.006548855453902071	0.0	Sex_0	['Sleep', 'Memory_Complaints']	{'Sleep', 'Memory_Complaints'}
Sleep-MAP_NormalElevated_vs_H (syn)	WHR_Obesity	0.0	0.0014163732425256626	0.0	Sex_0	['Sleep', 'MAP_NormalElevated_vs_H']	{'Sleep', 'MAP_NormalElevated_vs_H'}
Sleep-Memory_Complaints (syn)	Memory_Problems	0.0	0.8646968580743482	0.0	Sex_0	['Sleep', 'Memory_Complaints']	{'Sleep', 'Memory_Complaints'}
grip_category-WHR_Obesity (syn)	General_Health	0.0	0.021944438291171684	0.0	Sex_0	['grip_category', 'WHR_Obesity']	{'WHR_Obesity', 'grip_category'}
grip_category-WHR_Obesity (syn)	Anxiety	0.0	0.006199929616265693	0.0	Sex_0	['grip_category', 'WHR_Obesity']	{'WHR_Obesity', 'grip_category'}
Sleep-Alcohol_Use (syn)	Memory_Problems	0.0	0.011526507289050095	0.0	Sex_0	['Sleep', 'Alcohol_Use']	{'Alcohol_Use', 'Sleep'}
Sleep-functionality_state (syn)	Alcohol_Use	0.0	0.06204436353186628	0.0	Sex_0	['Sleep', 'functionality_state']	{'Sleep', 'functionality_state'}
WHR_Obesity-MAP_NormalElevated_vs_H (syn)	functionality_state	0.0	0.005135482593592444	0.0	Sex_0	['WHR_Obesity', 'MAP_NormalElevated_vs_H']	{'WHR_Obesity', 'MAP_NormalElevated_vs_H'}
Physical_Activity-grip_category (syn)	MAP_NormalElevated_vs_H	0.0	0.017332421088750355	0.0	Sex_0	['Physical_Activity', 'grip_category']	{'Physical_Activity', 'grip_category'}
Sleep-MAP_NormalElevated_vs_H (syn)	Memory_Complaints	0.0	0.009008155895336819	0.0	Sex_0	['Sleep', 'MAP_NormalElevated_vs_H']	{'Sleep', 'MAP_NormalElevated_vs_H'}
WHR_Obesity-MAP_NormalElevated_vs_H (syn)	Memory_Problems	0.0	0.0004887996137180205	0.0	Sex_0	['WHR_Obesity', 'MAP_NormalElevated_vs_H']	{'WHR_Obesity', 'MAP_NormalElevated_vs_H'}
Sleep-Alcohol_Use (syn)	Hearing	0.0	0.005472466124101881	0.0	Sex_0	['Sleep', 'Alcohol_Use']	{'Alcohol_Use', 'Sleep'}
grip_category-WHR_Obesity (syn)	Health_vs_Peers	0.0	0.004091700231707048	0.0	Sex_0	['grip_category', 'WHR_Obesity']	{'WHR_Obesity', 'grip_category'}
Sleep-General_Health (syn)	Health_vs_Peers	0.0	0.16596781244888534	0.0	Sex_0	['Sleep', 'General_Health']	{'General_Health', 'Sleep'}
Sleep-MAP_NormalElevated_vs_H (syn)	Memory_Problems	0.0	0.00900815589533681	0.0	Sex_0	['Sleep', 'MAP_NormalElevated_vs_H']	{'Sleep', 'MAP_NormalElevated_vs_H'}
Sleep-Hearing (syn)	BMI	0.0	0.0025558685751427084	0.0	Sex_0	['Sleep', 'Hearing']	{'Hearing', 'Sleep'}
grip_category-MAP_NormalElevated_vs_H (syn)	functionality_state	0.0	0.07230734644287731	0.0	Sex_0	['grip_category', 'MAP_NormalElevated_vs_H']	{'grip_category', 'MAP_NormalElevated_vs_H'}
Sleep-Memory_Complaints (syn)	MAP_NormalElevated_vs_H	0.0	0.0004254259617145088	0.0	Sex_0	['Sleep', 'Memory_Complaints']	{'Sleep', 'Memory_Complaints'}
grip_category-MAP_NormalElevated_vs_H (syn)	WHR_Obesity	0.0	0.004975943686363976	0.0	Sex_0	['grip_category', 'MAP_NormalElevated_vs_H']	{'grip_category', 'MAP_NormalElevated_vs_H'}
Physical_Activity-grip_category (syn)	MMSE_Spell	0.0	0.061719385069591626	0.0	Sex_0	['Physical_Activity', 'grip_category']	{'Physical_Activity', 'grip_category'}
Sleep-Alcohol_Use (syn)	Memory_Complaints	0.0	0.011526507289050065	0.0	Sex_0	['Sleep', 'Alcohol_Use']	{'Alcohol_Use', 'Sleep'}
WHR_Obesity-MAP_NormalElevated_vs_H (syn)	Health_vs_Peers	0.0	0.0017734174470067127	0.0	Sex_0	['WHR_Obesity', 'MAP_NormalElevated_vs_H']	{'WHR_Obesity', 'MAP_NormalElevated_vs_H'}
Sleep-Pain (syn)	MAP_NormalElevated_vs_H	0.0	0.0002883952757539701	0.0	Sex_0	['Sleep', 'Pain']	{'Pain', 'Sleep'}
Sleep-Memory_Problems (syn)	Alcohol_Use	0.0	0.006548855453902071	0.0	Sex_0	['Sleep', 'Memory_Problems']	{'Memory_Problems', 'Sleep'}
Sleep-MMSE_Spell (syn)	Health_vs_Peers	0.0	0.010877846638758886	0.0	Sex_0	['Sleep', 'MMSE_Spell']	{'MMSE_Spell', 'Sleep'}
Sleep-Memory_Problems (syn)	Memory_Complaints	0.0	0.8646968580743483	0.0	Sex_0	['Sleep', 'Memory_Problems']	{'Memory_Problems', 'Sleep'}
grip_category-functionality_state (syn)	Anxiety	0.0	0.012392290385958314	0.0	Sex_0	['grip_category', 'functionality_state']	{'grip_category', 'functionality_state'}
grip_category-WHR_Obesity (syn)	Depression	0.0	0.007958362883702413	0.0	Sex_0	['grip_category', 'WHR_Obesity']	{'WHR_Obesity', 'grip_category'}
Sleep-MAP_NormalElevated_vs_H (syn)	functionality_state	0.0	0.019651429731231896	0.0	Sex_0	['Sleep', 'MAP_NormalElevated_vs_H']	{'Sleep', 'MAP_NormalElevated_vs_H'}
Sleep-MAP_NormalElevated_vs_H (syn)	Pain	0.0	0.04766146666986056	0.0	Sex_0	['Sleep', 'MAP_NormalElevated_vs_H']	{'Sleep', 'MAP_NormalElevated_vs_H'}
Sleep-Alcohol_Use (syn)	WHR_Obesity	0.0	0.0020096531187241305	0.0	Sex_0	['Sleep', 'Alcohol_Use']	{'Alcohol_Use', 'Sleep'}
Sleep-Physical_Activity (syn)	Hearing	0.0	0.019680655525128137	0.0	Sex_0	['Sleep', 'Physical_Activity']	{'Physical_Activity', 'Sleep'}
Sleep-Memory_Problems (syn)	MAP_NormalElevated_vs_H	0.0	0.0004254259617145088	0.0	Sex_0	['Sleep', 'Memory_Problems']	{'Memory_Problems', 'Sleep'}
Sleep-functionality_state (syn)	Hearing	0.0	0.027055856646870026	0.0	Sex_0	['Sleep', 'functionality_state']	{'Sleep', 'functionality_state'}
WHR_Obesity-functionality_state (syn)	General_Health	0.0	0.13361776877711187	0.0	Sex_0	['WHR_Obesity', 'functionality_state']	{'WHR_Obesity', 'functionality_state'}
Sleep-BMI (syn)	Hearing	0.0	0.001817010839772787	0.0	Sex_0	['Sleep', 'BMI']	{'Sleep', 'BMI'}
Hearing-MAP_NormalElevated_vs_H (syn)	functionality_state	0.0	0.025685578619256612	0.0	Sex_0	['Hearing', 'MAP_NormalElevated_vs_H']	{'Hearing', 'MAP_NormalElevated_vs_H'}
Physical_Activity-WHR_Obesity (syn)	MAP_NormalElevated_vs_H	0.0	0.002536973435140253	0.0	Sex_0	['Physical_Activity', 'WHR_Obesity']	{'WHR_Obesity', 'Physical_Activity'}
General_Health-Health_vs_Peers (syn)	WHR_Obesity	0.0	3.838585906520487e-05	0.0	Sex_0	['General_Health', 'Health_vs_Peers']	{'General_Health', 'Health_vs_Peers'}
General_Health-MAP_NormalElevated_vs_H (syn)	Hearing	0.0	0.007493087737656056	0.0	Sex_0	['General_Health', 'MAP_NormalElevated_vs_H']	{'General_Health', 'MAP_NormalElevated_vs_H'}
General_Health-MAP_NormalElevated_vs_H (syn)	BMI	0.0	0.018198605601478665	0.0	Sex_0	['General_Health', 'MAP_NormalElevated_vs_H']	{'General_Health', 'MAP_NormalElevated_vs_H'}
General_Health-MAP_NormalElevated_vs_H (syn)	Alcohol_Use	0.0	0.031391437652740016	0.0	Sex_0	['General_Health', 'MAP_NormalElevated_vs_H']	{'General_Health', 'MAP_NormalElevated_vs_H'}
General_Health-MAP_NormalElevated_vs_H (syn)	Memory_Problems	0.0	0.019004517769903206	0.0	Sex_0	['General_Health', 'MAP_NormalElevated_vs_H']	{'General_Health', 'MAP_NormalElevated_vs_H'}
General_Health-MAP_NormalElevated_vs_H (syn)	Memory_Complaints	0.0	0.019004517769903247	0.0	Sex_0	['General_Health', 'MAP_NormalElevated_vs_H']	{'General_Health', 'MAP_NormalElevated_vs_H'}
General_Health-MAP_NormalElevated_vs_H (syn)	WHR_Obesity	0.0	3.851880960339796e-06	0.0	Sex_0	['General_Health', 'MAP_NormalElevated_vs_H']	{'General_Health', 'MAP_NormalElevated_vs_H'}
General_Health-Memory_Complaints (syn)	Health_vs_Peers	0.0	0.16596781244888542	0.0	Sex_0	['General_Health', 'Memory_Complaints']	{'General_Health', 'Memory_Complaints'}
General_Health-Memory_Complaints (syn)	Alcohol_Use	0.0	0.0331811329192108	0.0	Sex_0	['General_Health', 'Memory_Complaints']	{'General_Health', 'Memory_Complaints'}
General_Health-Memory_Complaints (syn)	Memory_Problems	0.0	0.8648330170164195	0.0	Sex_0	['General_Health', 'Memory_Complaints']	{'General_Health', 'Memory_Complaints'}
General_Health-Memory_Complaints (syn)	grip_category	0.0	0.019385029497300595	0.0	Sex_0	['General_Health', 'Memory_Complaints']	{'General_Health', 'Memory_Complaints'}
General_Health-Memory_Complaints (syn)	MAP_NormalElevated_vs_H	0.0	0.0008497628591965497	0.0	Sex_0	['General_Health', 'Memory_Complaints']	{'General_Health', 'Memory_Complaints'}
General_Health-Memory_Problems (syn)	Health_vs_Peers	0.0	0.16596781244888542	0.0	Sex_0	['General_Health', 'Memory_Problems']	{'General_Health', 'Memory_Problems'}
General_Health-Memory_Problems (syn)	Alcohol_Use	0.0	0.0331811329192108	0.0	Sex_0	['General_Health', 'Memory_Problems']	{'General_Health', 'Memory_Problems'}
General_Health-Memory_Problems (syn)	Memory_Complaints	0.0	0.8648330170164196	0.0	Sex_0	['General_Health', 'Memory_Problems']	{'General_Health', 'Memory_Problems'}
General_Health-Memory_Problems (syn)	grip_category	0.0	0.019385029497300595	0.0	Sex_0	['General_Health', 'Memory_Problems']	{'General_Health', 'Memory_Problems'}
General_Health-MAP_NormalElevated_vs_H (syn)	Pain	0.0	0.18923690701896775	0.0	Sex_0	['General_Health', 'MAP_NormalElevated_vs_H']	{'General_Health', 'MAP_NormalElevated_vs_H'}
General_Health-Health_vs_Peers (syn)	Memory_Complaints	0.0	0.019004517769903244	0.0	Sex_0	['General_Health', 'Health_vs_Peers']	{'General_Health', 'Health_vs_Peers'}
Physical_Activity-WHR_Obesity (syn)	Health_vs_Peers	0.0	0.027270962234870876	0.0	Sex_0	['Physical_Activity', 'WHR_Obesity']	{'WHR_Obesity', 'Physical_Activity'}
General_Health-Health_vs_Peers (syn)	Memory_Problems	0.0	0.019004517769903202	0.0	Sex_0	['General_Health', 'Health_vs_Peers']	{'General_Health', 'Health_vs_Peers'}
Depression-functionality_state (syn)	MAP_NormalElevated_vs_H	0.0	0.00027085975719175236	0.0	Sex_0	['Depression', 'functionality_state']	{'functionality_state', 'Depression'}
Depression-grip_category (syn)	WHR_Obesity	0.0	0.004198879141204019	0.0	Sex_0	['Depression', 'grip_category']	{'grip_category', 'Depression'}
Depression-grip_category (syn)	MAP_NormalElevated_vs_H	0.0	0.01738742091484079	0.0	Sex_0	['Depression', 'grip_category']	{'grip_category', 'Depression'}
General_Health-Alcohol_Use (syn)	Anxiety	0.0	0.059126509090685786	0.0	Sex_0	['General_Health', 'Alcohol_Use']	{'General_Health', 'Alcohol_Use'}
General_Health-Alcohol_Use (syn)	Health_vs_Peers	0.0	0.1662211163579814	0.0	Sex_0	['General_Health', 'Alcohol_Use']	{'General_Health', 'Alcohol_Use'}
General_Health-Alcohol_Use (syn)	Memory_Problems	0.0	0.021377636425568523	0.0	Sex_0	['General_Health', 'Alcohol_Use']	{'General_Health', 'Alcohol_Use'}
General_Health-Alcohol_Use (syn)	Memory_Complaints	0.0	0.021377636425568593	0.0	Sex_0	['General_Health', 'Alcohol_Use']	{'General_Health', 'Alcohol_Use'}
General_Health-Alcohol_Use (syn)	MAP_NormalElevated_vs_H	0.0	0.0008497628591965501	0.0	Sex_0	['General_Health', 'Alcohol_Use']	{'General_Health', 'Alcohol_Use'}
General_Health-BMI (syn)	Anxiety	0.0	0.059010410205647804	0.0	Sex_0	['General_Health', 'BMI']	{'General_Health', 'BMI'}
General_Health-BMI (syn)	Depression	0.0	0.071201157281979	0.0	Sex_0	['General_Health', 'BMI']	{'General_Health', 'BMI'}
General_Health-BMI (syn)	WHR_Obesity	0.0	0.049076456870554064	0.0	Sex_0	['General_Health', 'BMI']	{'General_Health', 'BMI'}
General_Health-Health_vs_Peers (syn)	Sleep	0.0	0.029600754256434644	0.0	Sex_0	['General_Health', 'Health_vs_Peers']	{'General_Health', 'Health_vs_Peers'}
General_Health-Health_vs_Peers (syn)	MMSE_Spell	0.0	0.0034192521819355797	0.0	Sex_0	['General_Health', 'Health_vs_Peers']	{'General_Health', 'Health_vs_Peers'}
General_Health-Health_vs_Peers (syn)	Physical_Activity	0.0	0.08431862011870275	0.0	Sex_0	['General_Health', 'Health_vs_Peers']	{'General_Health', 'Health_vs_Peers'}
General_Health-Health_vs_Peers (syn)	Alcohol_Use	0.0	0.031054334474965598	0.0	Sex_0	['General_Health', 'Health_vs_Peers']	{'General_Health', 'Health_vs_Peers'}
General_Health-Memory_Problems (syn)	MAP_NormalElevated_vs_H	0.0	0.0008497628591965497	0.0	Sex_0	['General_Health', 'Memory_Problems']	{'General_Health', 'Memory_Problems'}
General_Health-Physical_Activity (syn)	WHR_Obesity	0.0	0.005217865928079166	0.0	Sex_0	['General_Health', 'Physical_Activity']	{'General_Health', 'Physical_Activity'}
General_Health-Physical_Activity (syn)	MAP_NormalElevated_vs_H	0.0	0.0016107167847353794	0.0	Sex_0	['General_Health', 'Physical_Activity']	{'General_Health', 'Physical_Activity'}
General_Health-WHR_Obesity (syn)	Depression	0.0	0.07120360242354709	0.0	Sex_0	['General_Health', 'WHR_Obesity']	{'General_Health', 'WHR_Obesity'}
Health_vs_Peers-MAP_NormalElevated_vs_H (syn)	BMI	0.0	0.012926849457459267	0.0	Sex_0	['Health_vs_Peers', 'MAP_NormalElevated_vs_H']	{'Health_vs_Peers', 'MAP_NormalElevated_vs_H'}
Health_vs_Peers-MAP_NormalElevated_vs_H (syn)	WHR_Obesity	0.0	2.3982393714902987e-05	0.0	Sex_0	['Health_vs_Peers', 'MAP_NormalElevated_vs_H']	{'Health_vs_Peers', 'MAP_NormalElevated_vs_H'}
Health_vs_Peers-MAP_NormalElevated_vs_H (syn)	functionality_state	0.0	0.045472173332647935	0.0	Sex_0	['Health_vs_Peers', 'MAP_NormalElevated_vs_H']	{'Health_vs_Peers', 'MAP_NormalElevated_vs_H'}
Health_vs_Peers-Memory_Complaints (syn)	MMSE_Spell	0.0	0.006081513669822211	0.0	Sex_0	['Health_vs_Peers', 'Memory_Complaints']	{'Health_vs_Peers', 'Memory_Complaints'}
Health_vs_Peers-Memory_Complaints (syn)	Alcohol_Use	0.0	0.014502873745821458	0.0	Sex_0	['Health_vs_Peers', 'Memory_Complaints']	{'Health_vs_Peers', 'Memory_Complaints'}
Health_vs_Peers-Memory_Complaints (syn)	Memory_Problems	0.0	0.8646968580743485	0.0	Sex_0	['Health_vs_Peers', 'Memory_Complaints']	{'Health_vs_Peers', 'Memory_Complaints'}
Health_vs_Peers-Memory_Problems (syn)	MMSE_Spell	0.0	0.006081513669822211	0.0	Sex_0	['Health_vs_Peers', 'Memory_Problems']	{'Memory_Problems', 'Health_vs_Peers'}
Health_vs_Peers-Memory_Problems (syn)	Alcohol_Use	0.0	0.014502873745821458	0.0	Sex_0	['Health_vs_Peers', 'Memory_Problems']	{'Memory_Problems', 'Health_vs_Peers'}
Health_vs_Peers-Memory_Problems (syn)	Memory_Complaints	0.0	0.8646968580743485	0.0	Sex_0	['Health_vs_Peers', 'Memory_Problems']	{'Memory_Problems', 'Health_vs_Peers'}
Health_vs_Peers-Physical_Activity (syn)	Hearing	0.0	0.017966114328650182	0.0	Sex_0	['Health_vs_Peers', 'Physical_Activity']	{'Physical_Activity', 'Health_vs_Peers'}
Health_vs_Peers-WHR_Obesity (syn)	General_Health	0.0	0.16845885733231597	0.0	Sex_0	['Health_vs_Peers', 'WHR_Obesity']	{'WHR_Obesity', 'Health_vs_Peers'}
Health_vs_Peers-WHR_Obesity (syn)	MAP_NormalElevated_vs_H	0.0	0.0022126803620232597	0.0	Sex_0	['Health_vs_Peers', 'WHR_Obesity']	{'WHR_Obesity', 'Health_vs_Peers'}
Health_vs_Peers-grip_category (syn)	WHR_Obesity	0.0	0.005363201742416343	0.0	Sex_0	['Health_vs_Peers', 'grip_category']	{'grip_category', 'Health_vs_Peers'}
Hearing-Alcohol_Use (syn)	BMI	0.0	0.01611185190103744	0.0	Sex_0	['Hearing', 'Alcohol_Use']	{'Hearing', 'Alcohol_Use'}
Hearing-Alcohol_Use (syn)	Memory_Problems	0.0	0.013378735430972434	0.0	Sex_0	['Hearing', 'Alcohol_Use']	{'Hearing', 'Alcohol_Use'}
Health_vs_Peers-MAP_NormalElevated_vs_H (syn)	Hearing	0.0	0.004402081973714044	0.0	Sex_0	['Health_vs_Peers', 'MAP_NormalElevated_vs_H']	{'Health_vs_Peers', 'MAP_NormalElevated_vs_H'}
Health_vs_Peers-MAP_NormalElevated_vs_H (syn)	Anxiety	0.0	0.021342988603079417	0.0	Sex_0	['Health_vs_Peers', 'MAP_NormalElevated_vs_H']	{'Health_vs_Peers', 'MAP_NormalElevated_vs_H'}
Health_vs_Peers-BMI (syn)	WHR_Obesity	0.0	0.04766650552017161	0.0	Sex_0	['Health_vs_Peers', 'BMI']	{'Health_vs_Peers', 'BMI'}
General_Health-grip_category (syn)	Memory_Problems	0.0	0.019165976482536314	0.0	Sex_0	['General_Health', 'grip_category']	{'General_Health', 'grip_category'}
General_Health-WHR_Obesity (syn)	MMSE_Spell	0.0	0.00259595962106615	0.0	Sex_0	['General_Health', 'WHR_Obesity']	{'General_Health', 'WHR_Obesity'}
General_Health-WHR_Obesity (syn)	Health_vs_Peers	0.0	0.16725119687219853	0.0	Sex_0	['General_Health', 'WHR_Obesity']	{'General_Health', 'WHR_Obesity'}
General_Health-functionality_state (syn)	Anxiety	0.0	0.05902956320504861	0.0	Sex_0	['General_Health', 'functionality_state']	{'General_Health', 'functionality_state'}
General_Health-functionality_state (syn)	Hearing	0.0	0.025099641020450654	0.0	Sex_0	['General_Health', 'functionality_state']	{'General_Health', 'functionality_state'}
General_Health-functionality_state (syn)	WHR_Obesity	0.0	0.006845162441911974	0.0	Sex_0	['General_Health', 'functionality_state']	{'General_Health', 'functionality_state'}
General_Health-grip_category (syn)	Anxiety	0.0	0.05909226740606561	0.0	Sex_0	['General_Health', 'grip_category']	{'General_Health', 'grip_category'}
General_Health-grip_category (syn)	Memory_Complaints	0.0	0.019165976482536436	0.0	Sex_0	['General_Health', 'grip_category']	{'General_Health', 'grip_category'}
Health_vs_Peers-BMI (syn)	MMSE_Spell	0.0	0.001443079203522558	0.0	Sex_0	['Health_vs_Peers', 'BMI']	{'Health_vs_Peers', 'BMI'}
General_Health-grip_category (syn)	WHR_Obesity	0.0	0.006920639017414174	0.0	Sex_0	['General_Health', 'grip_category']	{'General_Health', 'grip_category'}
Health_vs_Peers-Alcohol_Use (syn)	Anxiety	0.0	0.021213649114011426	0.0	Sex_0	['Health_vs_Peers', 'Alcohol_Use']	{'Alcohol_Use', 'Health_vs_Peers'}
Health_vs_Peers-Alcohol_Use (syn)	Memory_Problems	0.0	0.01044423177660693	0.0	Sex_0	['Health_vs_Peers', 'Alcohol_Use']	{'Alcohol_Use', 'Health_vs_Peers'}
Health_vs_Peers-Alcohol_Use (syn)	Memory_Complaints	0.0	0.010444231776606938	0.0	Sex_0	['Health_vs_Peers', 'Alcohol_Use']	{'Alcohol_Use', 'Health_vs_Peers'}
Health_vs_Peers-Alcohol_Use (syn)	WHR_Obesity	0.0	0.003289400184938918	0.0	Sex_0	['Health_vs_Peers', 'Alcohol_Use']	{'Alcohol_Use', 'Health_vs_Peers'}
Health_vs_Peers-BMI (syn)	Depression	0.0	0.024792229071761374	0.0	Sex_0	['Health_vs_Peers', 'BMI']	{'Health_vs_Peers', 'BMI'}
Depression-WHR_Obesity (syn)	Health_vs_Peers	0.0	0.026054140091824635	0.0	Sex_0	['Depression', 'WHR_Obesity']	{'WHR_Obesity', 'Depression'}
Depression-WHR_Obesity (syn)	General_Health	0.0	0.07382002784299795	0.0	Sex_0	['Depression', 'WHR_Obesity']	{'WHR_Obesity', 'Depression'}
Depression-WHR_Obesity (syn)	MMSE_Spell	0.0	0.0044855731869418705	0.0	Sex_0	['Depression', 'WHR_Obesity']	{'WHR_Obesity', 'Depression'}
Anxiety-Sleep (syn)	WHR_Obesity	0.0	0.0009697854049826079	0.0	Sex_0	['Anxiety', 'Sleep']	{'Sleep', 'Anxiety'}
Anxiety-General_Health (syn)	Alcohol_Use	0.0	0.031054334474965608	0.0	Sex_0	['Anxiety', 'General_Health']	{'General_Health', 'Anxiety'}
Anxiety-General_Health (syn)	grip_category	0.0	0.019458470016042125	0.0	Sex_0	['Anxiety', 'General_Health']	{'General_Health', 'Anxiety'}
Anxiety-General_Health (syn)	functionality_state	0.0	0.13114475001895273	0.0	Sex_0	['Anxiety', 'General_Health']	{'General_Health', 'Anxiety'}
Anxiety-Health_vs_Peers (syn)	Alcohol_Use	0.0	0.0123124355420242	0.0	Sex_0	['Anxiety', 'Health_vs_Peers']	{'Health_vs_Peers', 'Anxiety'}
Anxiety-Health_vs_Peers (syn)	MAP_NormalElevated_vs_H	0.0	0.0014497096773058373	0.0	Sex_0	['Anxiety', 'Health_vs_Peers']	{'Health_vs_Peers', 'Anxiety'}
Anxiety-Hearing (syn)	Sleep	0.0	0.05519781157402244	0.0	Sex_0	['Anxiety', 'Hearing']	{'Hearing', 'Anxiety'}
Anxiety-MAP_NormalElevated_vs_H (syn)	Depression	0.0	0.11245874355011698	0.0	Sex_0	['Anxiety', 'MAP_NormalElevated_vs_H']	{'Anxiety', 'MAP_NormalElevated_vs_H'}
Anxiety-MAP_NormalElevated_vs_H (syn)	Hearing	0.0	0.009910452965005824	0.0	Sex_0	['Anxiety', 'MAP_NormalElevated_vs_H']	{'Anxiety', 'MAP_NormalElevated_vs_H'}
Anxiety-MAP_NormalElevated_vs_H (syn)	functionality_state	0.0	0.013194789485959186	0.0	Sex_0	['Anxiety', 'MAP_NormalElevated_vs_H']	{'Anxiety', 'MAP_NormalElevated_vs_H'}
Anxiety-MMSE_Spell (syn)	MAP_NormalElevated_vs_H	0.0	0.0012485880763509268	0.0	Sex_0	['Anxiety', 'MMSE_Spell']	{'MMSE_Spell', 'Anxiety'}
Anxiety-Memory_Complaints (syn)	Alcohol_Use	0.0	0.0046563512377321824	0.0	Sex_0	['Anxiety', 'Memory_Complaints']	{'Memory_Complaints', 'Anxiety'}
Anxiety-Memory_Problems (syn)	Alcohol_Use	0.0	0.0046563512377321824	0.0	Sex_0	['Anxiety', 'Memory_Problems']	{'Memory_Problems', 'Anxiety'}
Anxiety-Pain (syn)	MMSE_Spell	0.0	0.007416217681778774	0.0	Sex_0	['Anxiety', 'Pain']	{'Pain', 'Anxiety'}
Anxiety-Pain (syn)	Alcohol_Use	0.0	0.0156846537714845	0.0	Sex_0	['Anxiety', 'Pain']	{'Pain', 'Anxiety'}
Anxiety-Physical_Activity (syn)	MMSE_Spell	0.0	0.06174056049193709	0.0	Sex_0	['Anxiety', 'Physical_Activity']	{'Physical_Activity', 'Anxiety'}
Anxiety-Depression (syn)	MAP_NormalElevated_vs_H	0.0	0.0002708597571917524	0.0	Sex_0	['Anxiety', 'Depression']	{'Depression', 'Anxiety'}
Anxiety-Depression (syn)	WHR_Obesity	0.0	0.00023598507267202104	0.0	Sex_0	['Anxiety', 'Depression']	{'Depression', 'Anxiety'}
Anxiety-Alcohol_Use (syn)	Memory_Complaints	0.0	0.021281916314694543	0.0	Sex_0	['Anxiety', 'Alcohol_Use']	{'Alcohol_Use', 'Anxiety'}
Alcohol_Use-WHR_Obesity (syn)	General_Health	0.0	0.03363321932987238	0.0	Sex_0	['Alcohol_Use', 'WHR_Obesity']	{'WHR_Obesity', 'Alcohol_Use'}
Alcohol_Use-MAP_NormalElevated_vs_H (syn)	Pain	0.0	0.016831944279528523	0.0	Sex_0	['Alcohol_Use', 'MAP_NormalElevated_vs_H']	{'Alcohol_Use', 'MAP_NormalElevated_vs_H'}
Alcohol_Use-MAP_NormalElevated_vs_H (syn)	Hearing	0.0	0.00635061955650642	0.0	Sex_0	['Alcohol_Use', 'MAP_NormalElevated_vs_H']	{'Alcohol_Use', 'MAP_NormalElevated_vs_H'}
Alcohol_Use-Memory_Complaints (syn)	Memory_Problems	0.0	0.8670225065874252	0.0	Sex_0	['Alcohol_Use', 'Memory_Complaints']	{'Alcohol_Use', 'Memory_Complaints'}
Alcohol_Use-Memory_Complaints (syn)	WHR_Obesity	0.0	0.0017443526544992807	0.0	Sex_0	['Alcohol_Use', 'Memory_Complaints']	{'Alcohol_Use', 'Memory_Complaints'}
Alcohol_Use-Memory_Problems (syn)	Memory_Complaints	0.0	0.8670225065874252	0.0	Sex_0	['Alcohol_Use', 'Memory_Problems']	{'Memory_Problems', 'Alcohol_Use'}
Alcohol_Use-Memory_Problems (syn)	WHR_Obesity	0.0	0.0017443526544992807	0.0	Sex_0	['Alcohol_Use', 'Memory_Problems']	{'Memory_Problems', 'Alcohol_Use'}
Alcohol_Use-WHR_Obesity (syn)	Health_vs_Peers	0.0	0.014108236914389996	0.0	Sex_0	['Alcohol_Use', 'WHR_Obesity']	{'WHR_Obesity', 'Alcohol_Use'}
Anxiety-Alcohol_Use (syn)	Memory_Problems	0.0	0.02128191631469452	0.0	Sex_0	['Anxiety', 'Alcohol_Use']	{'Alcohol_Use', 'Anxiety'}
Alcohol_Use-functionality_state (syn)	Anxiety	0.0	0.012505634159410571	0.0	Sex_0	['Alcohol_Use', 'functionality_state']	{'Alcohol_Use', 'functionality_state'}
Alcohol_Use-functionality_state (syn)	Sleep	0.0	0.019659436851908844	0.0	Sex_0	['Alcohol_Use', 'functionality_state']	{'Alcohol_Use', 'functionality_state'}
Alcohol_Use-functionality_state (syn)	Memory_Problems	0.0	0.018246208738162226	0.0	Sex_0	['Alcohol_Use', 'functionality_state']	{'Alcohol_Use', 'functionality_state'}
Alcohol_Use-functionality_state (syn)	Memory_Complaints	0.0	0.018246208738162274	0.0	Sex_0	['Alcohol_Use', 'functionality_state']	{'Alcohol_Use', 'functionality_state'}
Alcohol_Use-grip_category (syn)	Memory_Problems	0.0	0.004670857146077994	0.0	Sex_0	['Alcohol_Use', 'grip_category']	{'Alcohol_Use', 'grip_category'}
Alcohol_Use-grip_category (syn)	Memory_Complaints	0.0	0.004670857146078009	0.0	Sex_0	['Alcohol_Use', 'grip_category']	{'Alcohol_Use', 'grip_category'}
Anxiety-Sleep (syn)	Hearing	0.0	0.010540980759762222	0.0	Sex_0	['Anxiety', 'Sleep']	{'Sleep', 'Anxiety'}
Anxiety-WHR_Obesity (syn)	Depression	0.0	0.11256844986588435	0.0	Sex_0	['Anxiety', 'WHR_Obesity']	{'WHR_Obesity', 'Anxiety'}
Depression-Sleep (syn)	Hearing	0.0	0.005705117868760233	0.0	Sex_0	['Depression', 'Sleep']	{'Sleep', 'Depression'}
Anxiety-WHR_Obesity (syn)	General_Health	0.0	0.06179558019108123	0.0	Sex_0	['Anxiety', 'WHR_Obesity']	{'WHR_Obesity', 'Anxiety'}
Depression-Alcohol_Use (syn)	Memory_Problems	0.0	0.012976003524376521	0.0	Sex_0	['Depression', 'Alcohol_Use']	{'Alcohol_Use', 'Depression'}
Depression-Alcohol_Use (syn)	Memory_Complaints	0.0	0.01297600352437648	0.0	Sex_0	['Depression', 'Alcohol_Use']	{'Alcohol_Use', 'Depression'}
Depression-Health_vs_Peers (syn)	BMI	0.0	0.010800548468762754	0.0	Sex_0	['Depression', 'Health_vs_Peers']	{'Health_vs_Peers', 'Depression'}
Depression-Hearing (syn)	Sleep	0.0	0.020096918197396122	0.0	Sex_0	['Depression', 'Hearing']	{'Hearing', 'Depression'}
Depression-Hearing (syn)	WHR_Obesity	0.0	0.0011079344080200892	0.0	Sex_0	['Depression', 'Hearing']	{'Hearing', 'Depression'}
Depression-MAP_NormalElevated_vs_H (syn)	Anxiety	0.0	0.11250572782135111	0.0	Sex_0	['Depression', 'MAP_NormalElevated_vs_H']	{'Depression', 'MAP_NormalElevated_vs_H'}
Depression-MAP_NormalElevated_vs_H (syn)	Pain	0.0	0.040486366582428095	0.0	Sex_0	['Depression', 'MAP_NormalElevated_vs_H']	{'Depression', 'MAP_NormalElevated_vs_H'}
Depression-MAP_NormalElevated_vs_H (syn)	Hearing	0.0	0.005337349108938759	0.0	Sex_0	['Depression', 'MAP_NormalElevated_vs_H']	{'Depression', 'MAP_NormalElevated_vs_H'}
Depression-MAP_NormalElevated_vs_H (syn)	functionality_state	0.0	0.038660803894807035	0.0	Sex_0	['Depression', 'MAP_NormalElevated_vs_H']	{'Depression', 'MAP_NormalElevated_vs_H'}
Depression-Memory_Complaints (syn)	Alcohol_Use	0.0	0.012816830418080452	0.0	Sex_0	['Depression', 'Memory_Complaints']	{'Memory_Complaints', 'Depression'}
Depression-Memory_Complaints (syn)	Memory_Problems	0.0	0.864696858074348	0.0	Sex_0	['Depression', 'Memory_Complaints']	{'Memory_Complaints', 'Depression'}
Depression-Memory_Problems (syn)	Alcohol_Use	0.0	0.012816830418080452	0.0	Sex_0	['Depression', 'Memory_Problems']	{'Memory_Problems', 'Depression'}
Depression-Memory_Problems (syn)	Memory_Complaints	0.0	0.8646968580743482	0.0	Sex_0	['Depression', 'Memory_Problems']	{'Memory_Problems', 'Depression'}
Depression-Physical_Activity (syn)	MMSE_Spell	0.0	0.06185939750306558	0.0	Sex_0	['Depression', 'Physical_Activity']	{'Physical_Activity', 'Depression'}
Depression-Physical_Activity (syn)	Hearing	0.0	0.01811954018970402	0.0	Sex_0	['Depression', 'Physical_Activity']	{'Physical_Activity', 'Depression'}
BMI-grip_category (syn)	Hearing	0.0	0.012513763200488852	0.0	Sex_0	['BMI', 'grip_category']	{'grip_category', 'BMI'}
BMI-functionality_state (syn)	MMSE_Spell	0.0	0.03790362512829869	0.0	Sex_0	['BMI', 'functionality_state']	{'functionality_state', 'BMI'}
BMI-WHR_Obesity (syn)	functionality_state	0.0	0.05059953852989313	0.0	Sex_0	['BMI', 'WHR_Obesity']	{'WHR_Obesity', 'BMI'}
BMI-MAP_NormalElevated_vs_H (syn)	Hearing	0.0	0.003010639276894	0.0	Sex_0	['BMI', 'MAP_NormalElevated_vs_H']	{'BMI', 'MAP_NormalElevated_vs_H'}
Anxiety-functionality_state (syn)	Alcohol_Use	0.0	0.06191263372640685	0.0	Sex_0	['Anxiety', 'functionality_state']	{'functionality_state', 'Anxiety'}
Anxiety-grip_category (syn)	WHR_Obesity	0.0	0.004080186672684824	0.0	Sex_0	['Anxiety', 'grip_category']	{'grip_category', 'Anxiety'}
Anxiety-grip_category (syn)	MAP_NormalElevated_vs_H	0.0	0.01746158374511783	0.0	Sex_0	['Anxiety', 'grip_category']	{'grip_category', 'Anxiety'}
BMI-Alcohol_Use (syn)	Memory_Problems	0.0	0.0021980650328226594	0.0	Sex_0	['BMI', 'Alcohol_Use']	{'Alcohol_Use', 'BMI'}
BMI-Alcohol_Use (syn)	Memory_Complaints	0.0	0.002198065032822699	0.0	Sex_0	['BMI', 'Alcohol_Use']	{'Alcohol_Use', 'BMI'}
BMI-MAP_NormalElevated_vs_H (syn)	Pain	0.0	0.04513683933492014	0.0	Sex_0	['BMI', 'MAP_NormalElevated_vs_H']	{'BMI', 'MAP_NormalElevated_vs_H'}
BMI-MAP_NormalElevated_vs_H (syn)	WHR_Obesity	0.0	0.04730540460596617	0.0	Sex_0	['BMI', 'MAP_NormalElevated_vs_H']	{'BMI', 'MAP_NormalElevated_vs_H'}
BMI-WHR_Obesity (syn)	Health_vs_Peers	0.0	0.012213397848785345	0.0	Sex_0	['BMI', 'WHR_Obesity']	{'WHR_Obesity', 'BMI'}
BMI-Memory_Complaints (syn)	Alcohol_Use	0.0	0.018508478068566106	0.0	Sex_0	['BMI', 'Memory_Complaints']	{'Memory_Complaints', 'BMI'}
BMI-Memory_Complaints (syn)	Memory_Problems	0.0	0.8646968580743478	0.0	Sex_0	['BMI', 'Memory_Complaints']	{'Memory_Complaints', 'BMI'}
BMI-Memory_Problems (syn)	Alcohol_Use	0.0	0.018508478068566106	0.0	Sex_0	['BMI', 'Memory_Problems']	{'Memory_Problems', 'BMI'}
BMI-Memory_Problems (syn)	Memory_Complaints	0.0	0.8646968580743479	0.0	Sex_0	['BMI', 'Memory_Problems']	{'Memory_Problems', 'BMI'}
BMI-WHR_Obesity (syn)	Hearing	0.0	0.001885719097944655	0.0	Sex_0	['BMI', 'WHR_Obesity']	{'WHR_Obesity', 'BMI'}
BMI-WHR_Obesity (syn)	General_Health	0.0	0.018307988676307674	0.0	Sex_0	['BMI', 'WHR_Obesity']	{'WHR_Obesity', 'BMI'}
Hearing-Alcohol_Use (syn)	Memory_Complaints	0.0	0.013378735430972434	0.0	Sex_0	['Hearing', 'Alcohol_Use']	{'Hearing', 'Alcohol_Use'}
Hearing-BMI (syn)	Sleep	0.0	0.0026362517911069907	0.0	Sex_0	['Hearing', 'BMI']	{'Hearing', 'BMI'}
Hearing-BMI (syn)	MMSE_Spell	0.0	0.0027558847643372893	0.0	Sex_0	['Hearing', 'BMI']	{'Hearing', 'BMI'}
Pain-Alcohol_Use (syn)	Memory_Complaints	0.0	0.01871712260220297	0.0	Sex_0	['Pain', 'Alcohol_Use']	{'Alcohol_Use', 'Pain'}
Memory_Problems-Memory_Complaints (syn)	BMI	0.0	0.002192755470117043	0.0	Sex_0	['Memory_Problems', 'Memory_Complaints']	{'Memory_Problems', 'Memory_Complaints'}
Memory_Problems-Memory_Complaints (syn)	grip_category	0.0	0.0018347564191518347	0.0	Sex_0	['Memory_Problems', 'Memory_Complaints']	{'Memory_Problems', 'Memory_Complaints'}
Memory_Problems-Memory_Complaints (syn)	WHR_Obesity	0.0	0.00016771280576546128	0.0	Sex_0	['Memory_Problems', 'Memory_Complaints']	{'Memory_Problems', 'Memory_Complaints'}
Memory_Problems-Memory_Complaints (syn)	MAP_NormalElevated_vs_H	0.0	0.00022518241577569855	0.0	Sex_0	['Memory_Problems', 'Memory_Complaints']	{'Memory_Problems', 'Memory_Complaints'}
Memory_Problems-Memory_Complaints (syn)	functionality_state	0.0	0.016257430662226836	0.0	Sex_0	['Memory_Problems', 'Memory_Complaints']	{'Memory_Problems', 'Memory_Complaints'}
Memory_Problems-WHR_Obesity (syn)	MMSE_Spell	0.0	0.005253423147236114	0.0	Sex_0	['Memory_Problems', 'WHR_Obesity']	{'Memory_Problems', 'WHR_Obesity'}
Memory_Problems-WHR_Obesity (syn)	General_Health	0.0	0.02195149919876817	0.0	Sex_0	['Memory_Problems', 'WHR_Obesity']	{'Memory_Problems', 'WHR_Obesity'}
Memory_Problems-WHR_Obesity (syn)	Health_vs_Peers	0.0	0.009524832652900229	0.0	Sex_0	['Memory_Problems', 'WHR_Obesity']	{'Memory_Problems', 'WHR_Obesity'}
Memory_Problems-WHR_Obesity (syn)	Alcohol_Use	0.0	0.003971717591880835	0.0	Sex_0	['Memory_Problems', 'WHR_Obesity']	{'Memory_Problems', 'WHR_Obesity'}
Memory_Problems-functionality_state (syn)	Alcohol_Use	0.0	0.06419661298538773	0.0	Sex_0	['Memory_Problems', 'functionality_state']	{'Memory_Problems', 'functionality_state'}
Memory_Problems-functionality_state (syn)	Memory_Complaints	0.0	0.8646968580743483	0.0	Sex_0	['Memory_Problems', 'functionality_state']	{'Memory_Problems', 'functionality_state'}
Memory_Problems-grip_category (syn)	Alcohol_Use	0.0	0.010928767830073327	0.0	Sex_0	['Memory_Problems', 'grip_category']	{'Memory_Problems', 'grip_category'}
Memory_Problems-grip_category (syn)	WHR_Obesity	0.0	0.004080186672684824	0.0	Sex_0	['Memory_Problems', 'grip_category']	{'Memory_Problems', 'grip_category'}
Pain-Alcohol_Use (syn)	Anxiety	0.0	0.04029621512193385	0.0	Sex_0	['Pain', 'Alcohol_Use']	{'Alcohol_Use', 'Pain'}
Pain-Alcohol_Use (syn)	Hearing	0.0	0.007360020986516282	0.0	Sex_0	['Pain', 'Alcohol_Use']	{'Alcohol_Use', 'Pain'}
Memory_Problems-Memory_Complaints (syn)	Physical_Activity	0.0	0.008161883980633902	0.0	Sex_0	['Memory_Problems', 'Memory_Complaints']	{'Memory_Problems', 'Memory_Complaints'}
Memory_Problems-Memory_Complaints (syn)	Health_vs_Peers	0.0	0.008229063221628526	0.0	Sex_0	['Memory_Problems', 'Memory_Complaints']	{'Memory_Problems', 'Memory_Complaints'}
Memory_Problems-Memory_Complaints (syn)	General_Health	0.0	0.019106254938974585	0.0	Sex_0	['Memory_Problems', 'Memory_Complaints']	{'Memory_Problems', 'Memory_Complaints'}
Memory_Problems-MAP_NormalElevated_vs_H (syn)	Memory_Complaints	0.0	0.8647030131093515	0.0	Sex_0	['Memory_Problems', 'MAP_NormalElevated_vs_H']	{'Memory_Problems', 'MAP_NormalElevated_vs_H'}
Memory_Complaints-functionality_state (syn)	Alcohol_Use	0.0	0.06419661298538773	0.0	Sex_0	['Memory_Complaints', 'functionality_state']	{'functionality_state', 'Memory_Complaints'}
Memory_Complaints-functionality_state (syn)	Memory_Problems	0.0	0.8646968580743483	0.0	Sex_0	['Memory_Complaints', 'functionality_state']	{'functionality_state', 'Memory_Complaints'}
Memory_Complaints-grip_category (syn)	Alcohol_Use	0.0	0.010928767830073327	0.0	Sex_0	['Memory_Complaints', 'grip_category']	{'grip_category', 'Memory_Complaints'}
Memory_Complaints-grip_category (syn)	WHR_Obesity	0.0	0.004080186672684824	0.0	Sex_0	['Memory_Complaints', 'grip_category']	{'grip_category', 'Memory_Complaints'}
Memory_Problems-MAP_NormalElevated_vs_H (syn)	Sleep	0.0	0.008981692391257994	0.0	Sex_0	['Memory_Problems', 'MAP_NormalElevated_vs_H']	{'Memory_Problems', 'MAP_NormalElevated_vs_H'}
Memory_Problems-MAP_NormalElevated_vs_H (syn)	Hearing	0.0	0.012616429168315882	0.0	Sex_0	['Memory_Problems', 'MAP_NormalElevated_vs_H']	{'Memory_Problems', 'MAP_NormalElevated_vs_H'}
Memory_Problems-MAP_NormalElevated_vs_H (syn)	WHR_Obesity	0.0	0.0002563646383598718	0.0	Sex_0	['Memory_Problems', 'MAP_NormalElevated_vs_H']	{'Memory_Problems', 'MAP_NormalElevated_vs_H'}
Memory_Problems-Memory_Complaints (syn)	Hearing	0.0	0.011268235792851716	0.0	Sex_0	['Memory_Problems', 'Memory_Complaints']	{'Memory_Problems', 'Memory_Complaints'}
Memory_Problems-MAP_NormalElevated_vs_H (syn)	functionality_state	0.0	0.016945288531404645	0.0	Sex_0	['Memory_Problems', 'MAP_NormalElevated_vs_H']	{'Memory_Problems', 'MAP_NormalElevated_vs_H'}
Memory_Problems-Memory_Complaints (syn)	Anxiety	0.0	0.01902919998040106	0.0	Sex_0	['Memory_Problems', 'Memory_Complaints']	{'Memory_Problems', 'Memory_Complaints'}
Memory_Problems-Memory_Complaints (syn)	Depression	0.0	0.010887919261119889	0.0	Sex_0	['Memory_Problems', 'Memory_Complaints']	{'Memory_Problems', 'Memory_Complaints'}
Memory_Problems-Memory_Complaints (syn)	Sleep	0.0	0.008981692391257996	0.0	Sex_0	['Memory_Problems', 'Memory_Complaints']	{'Memory_Problems', 'Memory_Complaints'}
Memory_Problems-Memory_Complaints (syn)	MMSE_Spell	0.0	0.004871685552538415	0.0	Sex_0	['Memory_Problems', 'Memory_Complaints']	{'Memory_Problems', 'Memory_Complaints'}
Memory_Problems-Memory_Complaints (syn)	Pain	0.0	0.016788933879921385	0.0	Sex_0	['Memory_Problems', 'Memory_Complaints']	{'Memory_Problems', 'Memory_Complaints'}
Pain-Alcohol_Use (syn)	Memory_Problems	0.0	0.01871712260220309	0.0	Sex_0	['Pain', 'Alcohol_Use']	{'Alcohol_Use', 'Pain'}
Pain-Alcohol_Use (syn)	WHR_Obesity	0.0	0.0027518736572603483	0.0	Sex_0	['Pain', 'Alcohol_Use']	{'Alcohol_Use', 'Pain'}
Memory_Complaints-WHR_Obesity (syn)	Health_vs_Peers	0.0	0.009524832652900229	0.0	Sex_0	['Memory_Complaints', 'WHR_Obesity']	{'WHR_Obesity', 'Memory_Complaints'}
Pain-BMI (syn)	MMSE_Spell	0.0	0.007416217681778777	0.0	Sex_0	['Pain', 'BMI']	{'Pain', 'BMI'}
Pain-WHR_Obesity (syn)	Health_vs_Peers	0.0	0.08916264890404849	0.0	Sex_0	['Pain', 'WHR_Obesity']	{'WHR_Obesity', 'Pain'}
Pain-WHR_Obesity (syn)	MAP_NormalElevated_vs_H	0.0	6.405293221244433e-05	0.0	Sex_0	['Pain', 'WHR_Obesity']	{'WHR_Obesity', 'Pain'}
Physical_Activity-Alcohol_Use (syn)	Sleep	0.0	0.015219667093401237	0.0	Sex_0	['Physical_Activity', 'Alcohol_Use']	{'Alcohol_Use', 'Physical_Activity'}
Physical_Activity-Alcohol_Use (syn)	Memory_Problems	0.0	0.010527893072627633	0.0	Sex_0	['Physical_Activity', 'Alcohol_Use']	{'Alcohol_Use', 'Physical_Activity'}
Physical_Activity-Alcohol_Use (syn)	Memory_Complaints	0.0	0.010527893072627647	0.0	Sex_0	['Physical_Activity', 'Alcohol_Use']	{'Alcohol_Use', 'Physical_Activity'}
Physical_Activity-BMI (syn)	MMSE_Spell	0.0	0.06171938506959162	0.0	Sex_0	['Physical_Activity', 'BMI']	{'Physical_Activity', 'BMI'}
Physical_Activity-MAP_NormalElevated_vs_H (syn)	Hearing	0.0	0.019410048111474187	0.0	Sex_0	['Physical_Activity', 'MAP_NormalElevated_vs_H']	{'Physical_Activity', 'MAP_NormalElevated_vs_H'}
Physical_Activity-MAP_NormalElevated_vs_H (syn)	General_Health	0.0	0.0840111600444883	0.0	Sex_0	['Physical_Activity', 'MAP_NormalElevated_vs_H']	{'Physical_Activity', 'MAP_NormalElevated_vs_H'}
Physical_Activity-MAP_NormalElevated_vs_H (syn)	BMI	0.0	0.02628256360492555	0.0	Sex_0	['Physical_Activity', 'MAP_NormalElevated_vs_H']	{'Physical_Activity', 'MAP_NormalElevated_vs_H'}
Physical_Activity-MAP_NormalElevated_vs_H (syn)	WHR_Obesity	0.0	0.0035203697155349913	0.0	Sex_0	['Physical_Activity', 'MAP_NormalElevated_vs_H']	{'Physical_Activity', 'MAP_NormalElevated_vs_H'}
Physical_Activity-Memory_Complaints (syn)	Alcohol_Use	0.0	0.0561685013753625	0.0	Sex_0	['Physical_Activity', 'Memory_Complaints']	{'Physical_Activity', 'Memory_Complaints'}
Physical_Activity-Memory_Complaints (syn)	Memory_Problems	0.0	0.86473124292084	0.0	Sex_0	['Physical_Activity', 'Memory_Complaints']	{'Physical_Activity', 'Memory_Complaints'}
Physical_Activity-Memory_Problems (syn)	Alcohol_Use	0.0	0.0561685013753625	0.0	Sex_0	['Physical_Activity', 'Memory_Problems']	{'Memory_Problems', 'Physical_Activity'}
Physical_Activity-Memory_Problems (syn)	Memory_Complaints	0.0	0.8647312429208401	0.0	Sex_0	['Physical_Activity', 'Memory_Problems']	{'Memory_Problems', 'Physical_Activity'}
Physical_Activity-WHR_Obesity (syn)	General_Health	0.0	0.08671626071449158	0.0	Sex_0	['Physical_Activity', 'WHR_Obesity']	{'WHR_Obesity', 'Physical_Activity'}
Pain-WHR_Obesity (syn)	General_Health	0.0	0.19048845566844608	0.0	Sex_0	['Pain', 'WHR_Obesity']	{'WHR_Obesity', 'Pain'}
Pain-WHR_Obesity (syn)	MMSE_Spell	0.0	0.007862215090021258	0.0	Sex_0	['Pain', 'WHR_Obesity']	{'WHR_Obesity', 'Pain'}
Pain-Memory_Problems (syn)	Alcohol_Use	0.0	0.01797002341413075	0.0	Sex_0	['Pain', 'Memory_Problems']	{'Memory_Problems', 'Pain'}
Pain-Hearing (syn)	Health_vs_Peers	0.0	0.08791427527716808	0.0	Sex_0	['Pain', 'Hearing']	{'Hearing', 'Pain'}
Pain-General_Health (syn)	WHR_Obesity	0.0	0.004120522612664051	0.0	Sex_0	['Pain', 'General_Health']	{'General_Health', 'Pain'}
Pain-General_Health (syn)	MAP_NormalElevated_vs_H	0.0	0.00084976285919655	0.0	Sex_0	['Pain', 'General_Health']	{'General_Health', 'Pain'}
Pain-Health_vs_Peers (syn)	Sleep	0.0	0.046924283068332275	0.0	Sex_0	['Pain', 'Health_vs_Peers']	{'Pain', 'Health_vs_Peers'}
Pain-Health_vs_Peers (syn)	Hearing	0.0	0.006562956706405063	0.0	Sex_0	['Pain', 'Health_vs_Peers']	{'Pain', 'Health_vs_Peers'}
Pain-Health_vs_Peers (syn)	WHR_Obesity	0.0	0.002639792349071558	0.0	Sex_0	['Pain', 'Health_vs_Peers']	{'Pain', 'Health_vs_Peers'}
Pain-Hearing (syn)	Sleep	0.0	0.048751355590854195	0.0	Sex_0	['Pain', 'Hearing']	{'Hearing', 'Pain'}
Pain-Hearing (syn)	Alcohol_Use	0.0	0.01572506464489566	0.0	Sex_0	['Pain', 'Hearing']	{'Hearing', 'Pain'}
Pain-Memory_Complaints (syn)	Alcohol_Use	0.0	0.01797002341413075	0.0	Sex_0	['Pain', 'Memory_Complaints']	{'Pain', 'Memory_Complaints'}
Pain-Hearing (syn)	MAP_NormalElevated_vs_H	0.0	0.00011425483437080402	0.0	Sex_0	['Pain', 'Hearing']	{'Hearing', 'Pain'}
Pain-MAP_NormalElevated_vs_H (syn)	Depression	0.0	0.039329018270282304	0.0	Sex_0	['Pain', 'MAP_NormalElevated_vs_H']	{'Pain', 'MAP_NormalElevated_vs_H'}
Pain-MAP_NormalElevated_vs_H (syn)	Sleep	0.0	0.04679553070953757	0.0	Sex_0	['Pain', 'MAP_NormalElevated_vs_H']	{'Pain', 'MAP_NormalElevated_vs_H'}
Pain-MAP_NormalElevated_vs_H (syn)	Hearing	0.0	0.008028531871866727	0.0	Sex_0	['Pain', 'MAP_NormalElevated_vs_H']	{'Pain', 'MAP_NormalElevated_vs_H'}
Pain-MAP_NormalElevated_vs_H (syn)	BMI	0.0	0.046811654336663434	0.0	Sex_0	['Pain', 'MAP_NormalElevated_vs_H']	{'Pain', 'MAP_NormalElevated_vs_H'}
Pain-MAP_NormalElevated_vs_H (syn)	WHR_Obesity	0.0	0.0023446658443715585	0.0	Sex_0	['Pain', 'MAP_NormalElevated_vs_H']	{'Pain', 'MAP_NormalElevated_vs_H'}
Memory_Complaints-WHR_Obesity (syn)	Alcohol_Use	0.0	0.003971717591880835	0.0	Sex_0	['Memory_Complaints', 'WHR_Obesity']	{'WHR_Obesity', 'Memory_Complaints'}
Memory_Complaints-WHR_Obesity (syn)	General_Health	0.0	0.02195149919876817	0.0	Sex_0	['Memory_Complaints', 'WHR_Obesity']	{'WHR_Obesity', 'Memory_Complaints'}
Hearing-BMI (syn)	WHR_Obesity	0.0	0.04666635329237247	0.0	Sex_0	['Hearing', 'BMI']	{'Hearing', 'BMI'}
MMSE_Spell-BMI (syn)	Health_vs_Peers	0.0	0.012207712272623987	0.0	Sex_0	['MMSE_Spell', 'BMI']	{'MMSE_Spell', 'BMI'}
Hearing-WHR_Obesity (syn)	Memory_Problems	0.0	0.011018489157673242	0.0	Sex_0	['Hearing', 'WHR_Obesity']	{'Hearing', 'WHR_Obesity'}
Hearing-WHR_Obesity (syn)	Memory_Complaints	0.0	0.011018489157673264	0.0	Sex_0	['Hearing', 'WHR_Obesity']	{'Hearing', 'WHR_Obesity'}
Hearing-functionality_state (syn)	Sleep	0.0	0.02132186556311657	0.0	Sex_0	['Hearing', 'functionality_state']	{'Hearing', 'functionality_state'}
Hearing-functionality_state (syn)	MMSE_Spell	0.0	0.03793387735034415	0.0	Sex_0	['Hearing', 'functionality_state']	{'Hearing', 'functionality_state'}
Hearing-functionality_state (syn)	General_Health	0.0	0.13088238216316725	0.0	Sex_0	['Hearing', 'functionality_state']	{'Hearing', 'functionality_state'}
Hearing-functionality_state (syn)	WHR_Obesity	0.0	0.004400332413251881	0.0	Sex_0	['Hearing', 'functionality_state']	{'Hearing', 'functionality_state'}
Hearing-functionality_state (syn)	MAP_NormalElevated_vs_H	0.0	0.0008706504469224369	0.0	Sex_0	['Hearing', 'functionality_state']	{'Hearing', 'functionality_state'}
Hearing-grip_category (syn)	Sleep	0.0	0.014263470214646084	0.0	Sex_0	['Hearing', 'grip_category']	{'Hearing', 'grip_category'}
MAP_NormalElevated_vs_H-functionality_state (syn)	Anxiety	0.0	0.01247212329641102	0.0	Sex_0	['MAP_NormalElevated_vs_H', 'functionality_state']	{'functionality_state', 'MAP_NormalElevated_vs_H'}
MAP_NormalElevated_vs_H-functionality_state (syn)	Depression	0.0	0.03800702251533349	0.0	Sex_0	['MAP_NormalElevated_vs_H', 'functionality_state']	{'functionality_state', 'MAP_NormalElevated_vs_H'}
MAP_NormalElevated_vs_H-functionality_state (syn)	Sleep	0.0	0.01965943685190885	0.0	Sex_0	['MAP_NormalElevated_vs_H', 'functionality_state']	{'functionality_state', 'MAP_NormalElevated_vs_H'}
MAP_NormalElevated_vs_H-functionality_state (syn)	Hearing	0.0	0.026441973373490312	0.0	Sex_0	['MAP_NormalElevated_vs_H', 'functionality_state']	{'functionality_state', 'MAP_NormalElevated_vs_H'}
MAP_NormalElevated_vs_H-functionality_state (syn)	BMI	0.0	0.052966878400149006	0.0	Sex_0	['MAP_NormalElevated_vs_H', 'functionality_state']	{'functionality_state', 'MAP_NormalElevated_vs_H'}
MAP_NormalElevated_vs_H-functionality_state (syn)	WHR_Obesity	0.0	0.005112847644248673	0.0	Sex_0	['MAP_NormalElevated_vs_H', 'functionality_state']	{'functionality_state', 'MAP_NormalElevated_vs_H'}
MMSE_Spell-Alcohol_Use (syn)	Memory_Problems	0.0	0.007099900096217643	0.0	Sex_0	['MMSE_Spell', 'Alcohol_Use']	{'Alcohol_Use', 'MMSE_Spell'}
Hearing-WHR_Obesity (syn)	Health_vs_Peers	0.0	0.004768113525116271	0.0	Sex_0	['Hearing', 'WHR_Obesity']	{'Hearing', 'WHR_Obesity'}
Hearing-WHR_Obesity (syn)	General_Health	0.0	0.008685364852806863	0.0	Sex_0	['Hearing', 'WHR_Obesity']	{'Hearing', 'WHR_Obesity'}
Hearing-WHR_Obesity (syn)	MMSE_Spell	0.0	0.0031564441858570828	0.0	Sex_0	['Hearing', 'WHR_Obesity']	{'Hearing', 'WHR_Obesity'}
Hearing-Health_vs_Peers (syn)	WHR_Obesity	0.0	0.001186262669669557	0.0	Sex_0	['Hearing', 'Health_vs_Peers']	{'Hearing', 'Health_vs_Peers'}
Hearing-BMI (syn)	MAP_NormalElevated_vs_H	0.0	2.6675021998767406e-05	0.0	Sex_0	['Hearing', 'BMI']	{'Hearing', 'BMI'}
Hearing-General_Health (syn)	Depression	0.0	0.07135823591403398	0.0	Sex_0	['Hearing', 'General_Health']	{'Hearing', 'General_Health'}
Hearing-General_Health (syn)	Sleep	0.0	0.031148928701306196	0.0	Sex_0	['Hearing', 'General_Health']	{'Hearing', 'General_Health'}
Hearing-General_Health (syn)	WHR_Obesity	0.0	0.0009889972587091126	0.0	Sex_0	['Hearing', 'General_Health']	{'Hearing', 'General_Health'}
Hearing-Health_vs_Peers (syn)	Sleep	0.0	0.01221317700062776	0.0	Sex_0	['Hearing', 'Health_vs_Peers']	{'Hearing', 'Health_vs_Peers'}
Hearing-Health_vs_Peers (syn)	MMSE_Spell	0.0	0.003985936679273208	0.0	Sex_0	['Hearing', 'Health_vs_Peers']	{'Hearing', 'Health_vs_Peers'}
Hearing-MAP_NormalElevated_vs_H (syn)	Anxiety	0.0	0.008945030150396691	0.0	Sex_0	['Hearing', 'MAP_NormalElevated_vs_H']	{'Hearing', 'MAP_NormalElevated_vs_H'}
Hearing-Physical_Activity (syn)	MAP_NormalElevated_vs_H	0.0	0.002978252363042755	0.0	Sex_0	['Hearing', 'Physical_Activity']	{'Hearing', 'Physical_Activity'}
Hearing-MAP_NormalElevated_vs_H (syn)	Pain	0.0	0.007482084521147307	0.0	Sex_0	['Hearing', 'MAP_NormalElevated_vs_H']	{'Hearing', 'MAP_NormalElevated_vs_H'}
Hearing-MAP_NormalElevated_vs_H (syn)	WHR_Obesity	0.0	0.0018917649091157048	0.0	Sex_0	['Hearing', 'MAP_NormalElevated_vs_H']	{'Hearing', 'MAP_NormalElevated_vs_H'}
Hearing-Memory_Complaints (syn)	Alcohol_Use	0.0	0.006874220168681261	0.0	Sex_0	['Hearing', 'Memory_Complaints']	{'Hearing', 'Memory_Complaints'}
Hearing-Memory_Problems (syn)	Alcohol_Use	0.0	0.006874220168681261	0.0	Sex_0	['Hearing', 'Memory_Problems']	{'Hearing', 'Memory_Problems'}
Hearing-Physical_Activity (syn)	Depression	0.0	0.046266917436502	0.0	Sex_0	['Hearing', 'Physical_Activity']	{'Hearing', 'Physical_Activity'}
Hearing-Physical_Activity (syn)	Sleep	0.0	0.015425070892701155	0.0	Sex_0	['Hearing', 'Physical_Activity']	{'Hearing', 'Physical_Activity'}
MMSE_Spell-Alcohol_Use (syn)	Memory_Complaints	0.0	0.0070999000962176356	0.0	Sex_0	['MMSE_Spell', 'Alcohol_Use']	{'Alcohol_Use', 'MMSE_Spell'}
MMSE_Spell-BMI (syn)	WHR_Obesity	0.0	0.04672207897575831	0.0	Sex_0	['MMSE_Spell', 'BMI']	{'MMSE_Spell', 'BMI'}
Memory_Complaints-WHR_Obesity (syn)	MMSE_Spell	0.0	0.005253423147236114	0.0	Sex_0	['Memory_Complaints', 'WHR_Obesity']	{'WHR_Obesity', 'Memory_Complaints'}
MMSE_Spell-General_Health (syn)	Health_vs_Peers	0.0	0.16711136381557073	0.0	Sex_0	['MMSE_Spell', 'General_Health']	{'General_Health', 'MMSE_Spell'}
MMSE_Spell-Physical_Activity (syn)	Depression	0.0	0.046221974665586876	0.0	Sex_0	['MMSE_Spell', 'Physical_Activity']	{'Physical_Activity', 'MMSE_Spell'}
MMSE_Spell-Physical_Activity (syn)	BMI	0.0	0.023822805445710794	0.0	Sex_0	['MMSE_Spell', 'Physical_Activity']	{'Physical_Activity', 'MMSE_Spell'}
MMSE_Spell-Physical_Activity (syn)	grip_category	0.0	0.06941186342956401	0.0	Sex_0	['MMSE_Spell', 'Physical_Activity']	{'Physical_Activity', 'MMSE_Spell'}
MMSE_Spell-WHR_Obesity (syn)	Depression	0.0	0.003989936108550387	0.0	Sex_0	['MMSE_Spell', 'WHR_Obesity']	{'WHR_Obesity', 'MMSE_Spell'}
[truncated: 30 more rows]
