# Supplementary material for: Interpreting higher-order dependence in multimorbidity using cohort data: A partial information decomposition approach
Source: PLoS Comput Biol. 2026 Jun 10;22(6):e1014386. doi: 10.1371/journal.pcbi.1014386 (PMC13268148; doi:10.1371/journal.pcbi.1014386)
Supplement: S1 File — PID_BUST_Results_and_DemoScripts.zip is a self-contained archive enabling readers to reproduce the main-text analyses and figures from pre-computed PID results. It contains a Jupyter notebook that regenerates Figs 1–4, plotting utility modules, pre-computed permutation-screening results and analysis-ready dataframes, BUST-network artefacts (edge lists, node attributes, clique catalogues, and quadrant assignments), hub-variable summaries, and a Python requirements file. Installation and execution are documented in the accompanying README. Raw LASA participant data are not included (governed access); the package provides the full downstream pipeline conditional on data access. (ZIP) [file pcbi.1014386.s002.zip › PID_BUST_Results_and_DemoScripts/pid_dataframes_for_plotting_21/total_data_Sex_1.csv]

Sources	Target	Synergy	TMI	Percentage	Dataset	Source_list	Cleaned_Source_set
Sleep-MAP_NormalElevated_vs_H (syn)	Hearing	0.00019193965235296594	0.00019193965235296594	100.0	Sex_1	['Sleep', 'MAP_NormalElevated_vs_H']	{'Sleep', 'MAP_NormalElevated_vs_H'}
Sleep-functionality_state (syn)	MAP_NormalElevated_vs_H	0.0021566405365636794	0.002202634422544247	97.91186928208265	Sex_1	['Sleep', 'functionality_state']	{'Sleep', 'functionality_state'}
Sleep-Physical_Activity (syn)	Memory_Problems	0.0029497566051136155	0.003013564704918215	97.882637140644	Sex_1	['Sleep', 'Physical_Activity']	{'Physical_Activity', 'Sleep'}
Sleep-Physical_Activity (syn)	Memory_Complaints	0.0029497566051136202	0.003013564704918343	97.88263714064	Sex_1	['Sleep', 'Physical_Activity']	{'Physical_Activity', 'Sleep'}
Sleep-grip_category (syn)	Memory_Problems	0.003321060088092109	0.003393426343487416	97.86745760566777	Sex_1	['Sleep', 'grip_category']	{'grip_category', 'Sleep'}
Sleep-grip_category (syn)	Memory_Complaints	0.003321060088092155	0.003393426343487492	97.86745760566693	Sex_1	['Sleep', 'grip_category']	{'grip_category', 'Sleep'}
Sleep-WHR_Obesity (syn)	MAP_NormalElevated_vs_H	0.0011101931475221583	0.0011357294699369078	97.75154884233407	Sex_1	['Sleep', 'WHR_Obesity']	{'WHR_Obesity', 'Sleep'}
WHR_Obesity-MAP_NormalElevated_vs_H (syn)	functionality_state	0.0005243358235347516	0.0005746471807928659	91.2448265753784	Sex_1	['WHR_Obesity', 'MAP_NormalElevated_vs_H']	{'WHR_Obesity', 'MAP_NormalElevated_vs_H'}
Hearing-Memory_Problems (syn)	Sleep	0.003079438069809041	0.003390172858020253	90.83424942548001	Sex_1	['Hearing', 'Memory_Problems']	{'Hearing', 'Memory_Problems'}
Hearing-Memory_Complaints (syn)	Sleep	0.003079438069809041	0.003390172858020253	90.83424942548001	Sex_1	['Hearing', 'Memory_Complaints']	{'Hearing', 'Memory_Complaints'}
Pain-WHR_Obesity (syn)	MAP_NormalElevated_vs_H	0.000474902039722252	0.0005242914059453411	90.57978718265733	Sex_1	['Pain', 'WHR_Obesity']	{'WHR_Obesity', 'Pain'}
Depression-Sleep (syn)	MAP_NormalElevated_vs_H	0.0026685649191007634	0.0030133735715096002	88.5573877839481	Sex_1	['Depression', 'Sleep']	{'Sleep', 'Depression'}
Anxiety-functionality_state (syn)	WHR_Obesity	0.0023679586128872694	0.002675222816881009	88.5144444023555	Sex_1	['Anxiety', 'functionality_state']	{'functionality_state', 'Anxiety'}
WHR_Obesity-functionality_state (syn)	MAP_NormalElevated_vs_H	0.0006530310348622262	0.000749398078868714	87.14074045239576	Sex_1	['WHR_Obesity', 'functionality_state']	{'WHR_Obesity', 'functionality_state'}
General_Health-Physical_Activity (syn)	WHR_Obesity	0.003285604769289195	0.0037945799134450967	86.58678547386808	Sex_1	['General_Health', 'Physical_Activity']	{'General_Health', 'Physical_Activity'}
Physical_Activity-functionality_state (syn)	WHR_Obesity	0.0024112428644693846	0.002880451895928667	83.71057568701357	Sex_1	['Physical_Activity', 'functionality_state']	{'Physical_Activity', 'functionality_state'}
Depression-Memory_Complaints (syn)	MMSE_Spell	0.0025148986876332474	0.0030079362264887363	83.60877685791138	Sex_1	['Depression', 'Memory_Complaints']	{'Memory_Complaints', 'Depression'}
Depression-Memory_Problems (syn)	MMSE_Spell	0.0025148986876332474	0.0030079362264887363	83.60877685791138	Sex_1	['Depression', 'Memory_Problems']	{'Memory_Problems', 'Depression'}
Sleep-Hearing (syn)	MAP_NormalElevated_vs_H	0.0015129520980753802	0.0018134306441431889	83.43038113763767	Sex_1	['Sleep', 'Hearing']	{'Hearing', 'Sleep'}
Depression-functionality_state (syn)	WHR_Obesity	0.0016742292357267434	0.002012221595176566	83.20302494218264	Sex_1	['Depression', 'functionality_state']	{'functionality_state', 'Depression'}
MMSE_Spell-Physical_Activity (syn)	WHR_Obesity	0.0017046528066010178	0.0020769716052902393	82.07395817348244	Sex_1	['MMSE_Spell', 'Physical_Activity']	{'Physical_Activity', 'MMSE_Spell'}
Sleep-Pain (syn)	WHR_Obesity	0.006355105027329654	0.00791973856583781	80.24387389178122	Sex_1	['Sleep', 'Pain']	{'Pain', 'Sleep'}
Sleep-Pain (syn)	MAP_NormalElevated_vs_H	0.0004427981651954115	0.0005557668933551535	79.67336134800112	Sex_1	['Sleep', 'Pain']	{'Pain', 'Sleep'}
MMSE_Spell-grip_category (syn)	Health_vs_Peers	0.004726682641301758	0.0059413946604646335	79.55510299213347	Sex_1	['MMSE_Spell', 'grip_category']	{'MMSE_Spell', 'grip_category'}
Sleep-BMI (syn)	Hearing	0.004912730499733384	0.00636784897031519	77.14897954764493	Sex_1	['Sleep', 'BMI']	{'Sleep', 'BMI'}
Physical_Activity-functionality_state (syn)	MAP_NormalElevated_vs_H	0.0018846074603292712	0.002456150505106554	76.7301293797349	Sex_1	['Physical_Activity', 'functionality_state']	{'Physical_Activity', 'functionality_state'}
MMSE_Spell-MAP_NormalElevated_vs_H (syn)	WHR_Obesity	0.00040550830017127814	0.0005326089137000355	76.13622110719307	Sex_1	['MMSE_Spell', 'MAP_NormalElevated_vs_H']	{'MMSE_Spell', 'MAP_NormalElevated_vs_H'}
Anxiety-Memory_Problems (syn)	WHR_Obesity	0.0009011697217762716	0.0012084339257700113	74.57335503073107	Sex_1	['Anxiety', 'Memory_Problems']	{'Memory_Problems', 'Anxiety'}
Anxiety-Memory_Complaints (syn)	WHR_Obesity	0.0009011697217762716	0.0012084339257700113	74.57335503073107	Sex_1	['Anxiety', 'Memory_Complaints']	{'Memory_Complaints', 'Anxiety'}
Anxiety-Physical_Activity (syn)	WHR_Obesity	0.0012816869856891462	0.0017364205197826798	73.81201564293622	Sex_1	['Anxiety', 'Physical_Activity']	{'Physical_Activity', 'Anxiety'}
Hearing-Memory_Complaints (syn)	MAP_NormalElevated_vs_H	0.0022519500054274206	0.003054821132265656	73.71790058808539	Sex_1	['Hearing', 'Memory_Complaints']	{'Hearing', 'Memory_Complaints'}
Hearing-Memory_Problems (syn)	MAP_NormalElevated_vs_H	0.0022519500054274206	0.003054821132265656	73.71790058808539	Sex_1	['Hearing', 'Memory_Problems']	{'Hearing', 'Memory_Problems'}
MMSE_Spell-Pain (syn)	MAP_NormalElevated_vs_H	0.0012062972261793492	0.0016494130778453913	73.13493765643722	Sex_1	['MMSE_Spell', 'Pain']	{'Pain', 'MMSE_Spell'}
Sleep-Alcohol_Use (syn)	WHR_Obesity	0.0037807174776013103	0.005240519310547866	72.14394707012458	Sex_1	['Sleep', 'Alcohol_Use']	{'Alcohol_Use', 'Sleep'}
MMSE_Spell-Hearing (syn)	WHR_Obesity	0.0017451188924486292	0.0024310575204169126	71.7843521921008	Sex_1	['MMSE_Spell', 'Hearing']	{'Hearing', 'MMSE_Spell'}
Anxiety-Depression (syn)	MMSE_Spell	0.0026179965067326273	0.003663482895329073	71.46195523583754	Sex_1	['Anxiety', 'Depression']	{'Depression', 'Anxiety'}
Anxiety-Physical_Activity (syn)	MAP_NormalElevated_vs_H	0.001636936985709323	0.0022960017790376102	71.29510964035315	Sex_1	['Anxiety', 'Physical_Activity']	{'Physical_Activity', 'Anxiety'}
Depression-MAP_NormalElevated_vs_H (syn)	MMSE_Spell	0.0010500862274619915	0.0014818103750141572	70.86508808199963	Sex_1	['Depression', 'MAP_NormalElevated_vs_H']	{'Depression', 'MAP_NormalElevated_vs_H'}
General_Health-functionality_state (syn)	WHR_Obesity	0.001202410579270423	0.0017113857234263249	70.25947235688663	Sex_1	['General_Health', 'functionality_state']	{'General_Health', 'functionality_state'}
Sleep-BMI (syn)	MAP_NormalElevated_vs_H	0.00475454636765242	0.00685235234404802	69.38560845871035	Sex_1	['Sleep', 'BMI']	{'Sleep', 'BMI'}
MMSE_Spell-MAP_NormalElevated_vs_H (syn)	Depression	0.000913102362571136	0.0013322278231121378	68.53950553577933	Sex_1	['MMSE_Spell', 'MAP_NormalElevated_vs_H']	{'MMSE_Spell', 'MAP_NormalElevated_vs_H'}
Alcohol_Use-grip_category (syn)	Health_vs_Peers	0.002233024284788006	0.0033672103804171594	66.31674390690608	Sex_1	['Alcohol_Use', 'grip_category']	{'Alcohol_Use', 'grip_category'}
Health_vs_Peers-Alcohol_Use (syn)	WHR_Obesity	0.003623559452348784	0.00547658598806534	66.16456785751745	Sex_1	['Health_vs_Peers', 'Alcohol_Use']	{'Alcohol_Use', 'Health_vs_Peers'}
BMI-MAP_NormalElevated_vs_H (syn)	Depression	0.0006247187983389431	0.0009446138939659841	66.13483057252591	Sex_1	['BMI', 'MAP_NormalElevated_vs_H']	{'BMI', 'MAP_NormalElevated_vs_H'}
Health_vs_Peers-WHR_Obesity (syn)	Alcohol_Use	0.0022436769662867737	0.003417684875551055	65.64902991312245	Sex_1	['Health_vs_Peers', 'WHR_Obesity']	{'WHR_Obesity', 'Health_vs_Peers'}
Alcohol_Use-WHR_Obesity (syn)	Health_vs_Peers	0.0037528667754681794	0.005800327785736804	64.70094301733432	Sex_1	['Alcohol_Use', 'WHR_Obesity']	{'WHR_Obesity', 'Alcohol_Use'}
Hearing-functionality_state (syn)	WHR_Obesity	0.0012525609319041916	0.0019384995598724756	64.61497117835773	Sex_1	['Hearing', 'functionality_state']	{'Hearing', 'functionality_state'}
Depression-Physical_Activity (syn)	WHR_Obesity	0.0009616427828086979	0.0015129654073335976	63.56013020175172	Sex_1	['Depression', 'Physical_Activity']	{'Physical_Activity', 'Depression'}
Hearing-BMI (syn)	Sleep	0.007636574016961366	0.012114593897771456	63.03615359625182	Sex_1	['Hearing', 'BMI']	{'Hearing', 'BMI'}
Hearing-WHR_Obesity (syn)	Sleep	0.0026286706664575407	0.004192389413142717	62.70101384706592	Sex_1	['Hearing', 'WHR_Obesity']	{'Hearing', 'WHR_Obesity'}
Depression-functionality_state (syn)	MAP_NormalElevated_vs_H	0.0005696517190988493	0.0009144603715076861	62.293756716833435	Sex_1	['Depression', 'functionality_state']	{'functionality_state', 'Depression'}
Depression-Hearing (syn)	BMI	0.002361471071979464	0.003802762800313851	62.09882645808374	Sex_1	['Depression', 'Hearing']	{'Hearing', 'Depression'}
Anxiety-MMSE_Spell (syn)	MAP_NormalElevated_vs_H	0.0010788718151532315	0.0017379366084815185	62.07774264539319	Sex_1	['Anxiety', 'MMSE_Spell']	{'MMSE_Spell', 'Anxiety'}
Sleep-WHR_Obesity (syn)	Hearing	0.001448890669675215	0.0023596869643900662	61.401816916411434	Sex_1	['Sleep', 'WHR_Obesity']	{'WHR_Obesity', 'Sleep'}
Alcohol_Use-grip_category (syn)	Memory_Problems	0.0024978179337155617	0.00412182387907686	60.599821996154354	Sex_1	['Alcohol_Use', 'grip_category']	{'Alcohol_Use', 'grip_category'}
Alcohol_Use-grip_category (syn)	Memory_Complaints	0.0024978179337154785	0.004121823879076969	60.59982199615072	Sex_1	['Alcohol_Use', 'grip_category']	{'Alcohol_Use', 'grip_category'}
Pain-Physical_Activity (syn)	WHR_Obesity	0.0013422688687580243	0.002222938158899323	60.38264552634438	Sex_1	['Pain', 'Physical_Activity']	{'Physical_Activity', 'Pain'}
Hearing-WHR_Obesity (syn)	MAP_NormalElevated_vs_H	0.00044786822172374996	0.0007483467677915588	59.84768572535576	Sex_1	['Hearing', 'WHR_Obesity']	{'Hearing', 'WHR_Obesity'}
Anxiety-Memory_Problems (syn)	MMSE_Spell	0.0015503820342559	0.002595868422852346	59.72498531155662	Sex_1	['Anxiety', 'Memory_Problems']	{'Memory_Problems', 'Anxiety'}
Anxiety-Memory_Complaints (syn)	MMSE_Spell	0.0015503820342559	0.002595868422852346	59.72498531155662	Sex_1	['Anxiety', 'Memory_Complaints']	{'Memory_Complaints', 'Anxiety'}
grip_category-WHR_Obesity (syn)	Health_vs_Peers	0.0030086045295138024	0.005056065539782427	59.50485621361761	Sex_1	['grip_category', 'WHR_Obesity']	{'WHR_Obesity', 'grip_category'}
BMI-MAP_NormalElevated_vs_H (syn)	Anxiety	0.001022935987147332	0.0017256557164073314	59.27810381997851	Sex_1	['BMI', 'MAP_NormalElevated_vs_H']	{'BMI', 'MAP_NormalElevated_vs_H'}
Health_vs_Peers-BMI (syn)	Hearing	0.0020963923142152097	0.003551510784797017	59.028183813752	Sex_1	['Health_vs_Peers', 'BMI']	{'Health_vs_Peers', 'BMI'}
Sleep-Health_vs_Peers (syn)	MMSE_Spell	0.0013029822478636288	0.00221531166741395	58.81710763455097	Sex_1	['Sleep', 'Health_vs_Peers']	{'Health_vs_Peers', 'Sleep'}
Health_vs_Peers-WHR_Obesity (syn)	Hearing	0.0012965659201669107	0.0022073622148817617	58.73824927443373	Sex_1	['Health_vs_Peers', 'WHR_Obesity']	{'WHR_Obesity', 'Health_vs_Peers'}
Health_vs_Peers-Physical_Activity (syn)	WHR_Obesity	0.0024409080361772876	0.004162664583188504	58.63811477953885	Sex_1	['Health_vs_Peers', 'Physical_Activity']	{'Physical_Activity', 'Health_vs_Peers'}
Hearing-Alcohol_Use (syn)	Health_vs_Peers	0.00041688951414719225	0.0007143221238709646	58.361557092483295	Sex_1	['Hearing', 'Alcohol_Use']	{'Hearing', 'Alcohol_Use'}
Sleep-Health_vs_Peers (syn)	WHR_Obesity	0.002408620423305335	0.004130376970316551	58.31478435540326	Sex_1	['Sleep', 'Health_vs_Peers']	{'Health_vs_Peers', 'Sleep'}
MMSE_Spell-MAP_NormalElevated_vs_H (syn)	Anxiety	0.0014284467588175887	0.0024556514307140097	58.16976876079888	Sex_1	['MMSE_Spell', 'MAP_NormalElevated_vs_H']	{'MMSE_Spell', 'MAP_NormalElevated_vs_H'}
Pain-Alcohol_Use (syn)	MMSE_Spell	0.012940038174583633	0.022439783508777515	57.66561058631437	Sex_1	['Pain', 'Alcohol_Use']	{'Alcohol_Use', 'Pain'}
MMSE_Spell-WHR_Obesity (syn)	Health_vs_Peers	0.002765672204401328	0.004813133214669953	57.46095279415566	Sex_1	['MMSE_Spell', 'WHR_Obesity']	{'WHR_Obesity', 'MMSE_Spell'}
Hearing-BMI (syn)	General_Health	0.016757897992103248	0.029264554626011442	57.2634649878054	Sex_1	['Hearing', 'BMI']	{'Hearing', 'BMI'}
Sleep-Hearing (syn)	grip_category	0.015885798630553415	0.028033247425725615	56.66770741649895	Sex_1	['Sleep', 'Hearing']	{'Hearing', 'Sleep'}
WHR_Obesity-MAP_NormalElevated_vs_H (syn)	Sleep	0.002032999091568858	0.0035967178382540336	56.523730328419184	Sex_1	['WHR_Obesity', 'MAP_NormalElevated_vs_H']	{'WHR_Obesity', 'MAP_NormalElevated_vs_H'}
Pain-Memory_Complaints (syn)	WHR_Obesity	0.0018078357190346424	0.003212690157124708	56.27171095306055	Sex_1	['Pain', 'Memory_Complaints']	{'Pain', 'Memory_Complaints'}
Pain-Memory_Problems (syn)	WHR_Obesity	0.0018078357190346424	0.003212690157124708	56.27171095306055	Sex_1	['Pain', 'Memory_Problems']	{'Memory_Problems', 'Pain'}
Physical_Activity-Memory_Complaints (syn)	BMI	0.006945605140122864	0.012351194899018529	56.23427690121534	Sex_1	['Physical_Activity', 'Memory_Complaints']	{'Physical_Activity', 'Memory_Complaints'}
Physical_Activity-Memory_Problems (syn)	BMI	0.006945605140122864	0.012351194899018529	56.23427690121534	Sex_1	['Physical_Activity', 'Memory_Problems']	{'Memory_Problems', 'Physical_Activity'}
BMI-Alcohol_Use (syn)	Memory_Problems	0.006709726181201613	0.011999765703723492	55.91547657567685	Sex_1	['BMI', 'Alcohol_Use']	{'Alcohol_Use', 'BMI'}
BMI-Alcohol_Use (syn)	Memory_Complaints	0.006709726181201539	0.011999765703723495	55.915476575676216	Sex_1	['BMI', 'Alcohol_Use']	{'Alcohol_Use', 'BMI'}
MMSE_Spell-Pain (syn)	Alcohol_Use	0.021998067394302323	0.039399590608596644	55.833238504520246	Sex_1	['MMSE_Spell', 'Pain']	{'Pain', 'MMSE_Spell'}
BMI-grip_category (syn)	Memory_Problems	0.0066765229921584785	0.011976892709445665	55.74503466072622	Sex_1	['BMI', 'grip_category']	{'grip_category', 'BMI'}
BMI-grip_category (syn)	Memory_Complaints	0.006676522992158374	0.011976892709445673	55.745034660725324	Sex_1	['BMI', 'grip_category']	{'grip_category', 'BMI'}
MMSE_Spell-WHR_Obesity (syn)	MAP_NormalElevated_vs_H	0.0004358861124989228	0.0007838279420696202	55.60992267614352	Sex_1	['MMSE_Spell', 'WHR_Obesity']	{'WHR_Obesity', 'MMSE_Spell'}
Hearing-BMI (syn)	Pain	0.019249189258997785	0.03464989029742006	55.55339163781141	Sex_1	['Hearing', 'BMI']	{'Hearing', 'BMI'}
Hearing-Physical_Activity (syn)	WHR_Obesity	0.0008548712781810064	0.0015408099061492903	55.48194327991147	Sex_1	['Hearing', 'Physical_Activity']	{'Hearing', 'Physical_Activity'}
General_Health-grip_category (syn)	Hearing	0.011546847512215831	0.02091522563021768	55.20785535076082	Sex_1	['General_Health', 'grip_category']	{'General_Health', 'grip_category'}
General_Health-Alcohol_Use (syn)	WHR_Obesity	0.0017221734540091426	0.0031208643575595593	55.1825794619232	Sex_1	['General_Health', 'Alcohol_Use']	{'General_Health', 'Alcohol_Use'}
Depression-Sleep (syn)	MMSE_Spell	0.001560354818047067	0.002830042090733077	55.13539262035789	Sex_1	['Depression', 'Sleep']	{'Sleep', 'Depression'}
Memory_Complaints-WHR_Obesity (syn)	Alcohol_Use	0.0021130187861293243	0.0038436593312472676	54.97414323250259	Sex_1	['Memory_Complaints', 'WHR_Obesity']	{'WHR_Obesity', 'Memory_Complaints'}
Memory_Problems-WHR_Obesity (syn)	Alcohol_Use	0.0021130187861293243	0.0038436593312472676	54.97414323250259	Sex_1	['Memory_Problems', 'WHR_Obesity']	{'Memory_Problems', 'WHR_Obesity'}
Depression-Health_vs_Peers (syn)	Memory_Problems	0.007002105631432382	0.012843666307242103	54.51796600698147	Sex_1	['Depression', 'Health_vs_Peers']	{'Health_vs_Peers', 'Depression'}
Depression-Health_vs_Peers (syn)	Memory_Complaints	0.007002105631432399	0.01284366630724215	54.517966006981396	Sex_1	['Depression', 'Health_vs_Peers']	{'Health_vs_Peers', 'Depression'}
Anxiety-MAP_NormalElevated_vs_H (syn)	MMSE_Spell	0.0012368984012535533	0.002282384789849995	54.193245887116426	Sex_1	['Anxiety', 'MAP_NormalElevated_vs_H']	{'Anxiety', 'MAP_NormalElevated_vs_H'}
General_Health-BMI (syn)	MAP_NormalElevated_vs_H	0.003379628910657744	0.0062364593455425735	54.19146864275303	Sex_1	['General_Health', 'BMI']	{'General_Health', 'BMI'}
grip_category-functionality_state (syn)	BMI	0.03774838025985855	0.06988781500121723	54.01282077455289	Sex_1	['grip_category', 'functionality_state']	{'grip_category', 'functionality_state'}
Physical_Activity-BMI (syn)	Memory_Problems	0.006270624975947404	0.011637813176497269	53.88147137995841	Sex_1	['Physical_Activity', 'BMI']	{'Physical_Activity', 'BMI'}
Physical_Activity-BMI (syn)	Memory_Complaints	0.006270624975947291	0.011637813176497237	53.88147137995758	Sex_1	['Physical_Activity', 'BMI']	{'Physical_Activity', 'BMI'}
Hearing-grip_category (syn)	Anxiety	0.009232198991770572	0.01716077765719458	53.79825539491222	Sex_1	['Hearing', 'grip_category']	{'Hearing', 'grip_category'}
Anxiety-Pain (syn)	WHR_Obesity	0.0011267007231285237	0.00209571731464256	53.76205632584043	Sex_1	['Anxiety', 'Pain']	{'Pain', 'Anxiety'}
Anxiety-Alcohol_Use (syn)	WHR_Obesity	0.0015575170983365616	0.0029098966575300126	53.52482516195671	Sex_1	['Anxiety', 'Alcohol_Use']	{'Alcohol_Use', 'Anxiety'}
Health_vs_Peers-BMI (syn)	MMSE_Spell	0.0012933799573824588	0.0024279943422539285	53.26947986961959	Sex_1	['Health_vs_Peers', 'BMI']	{'Health_vs_Peers', 'BMI'}
Health_vs_Peers-WHR_Obesity (syn)	grip_category	0.004551711023437113	0.00855380496822333	53.2127052270462	Sex_1	['Health_vs_Peers', 'WHR_Obesity']	{'WHR_Obesity', 'Health_vs_Peers'}
Depression-MAP_NormalElevated_vs_H (syn)	WHR_Obesity	0.00014426028775711428	0.00027136090128587146	53.161780887932686	Sex_1	['Depression', 'MAP_NormalElevated_vs_H']	{'Depression', 'MAP_NormalElevated_vs_H'}
Health_vs_Peers-grip_category (syn)	Sleep	0.02094693296253505	0.03961085741542006	52.881796379344834	Sex_1	['Health_vs_Peers', 'grip_category']	{'grip_category', 'Health_vs_Peers'}
Memory_Complaints-grip_category (syn)	General_Health	0.028664701562925658	0.05426649249701927	52.8221011603065	Sex_1	['Memory_Complaints', 'grip_category']	{'grip_category', 'Memory_Complaints'}
Memory_Problems-grip_category (syn)	General_Health	0.028664701562925658	0.05426649249701927	52.8221011603065	Sex_1	['Memory_Problems', 'grip_category']	{'Memory_Problems', 'grip_category'}
WHR_Obesity-MAP_NormalElevated_vs_H (syn)	Hearing	0.001018526456614222	0.0019293227513290725	52.791916537167204	Sex_1	['WHR_Obesity', 'MAP_NormalElevated_vs_H']	{'WHR_Obesity', 'MAP_NormalElevated_vs_H'}
MMSE_Spell-Hearing (syn)	MAP_NormalElevated_vs_H	0.00048233534066040204	0.0009139543617380963	52.77455427239599	Sex_1	['MMSE_Spell', 'Hearing']	{'Hearing', 'MMSE_Spell'}
Depression-BMI (syn)	Alcohol_Use	0.008055860600405512	0.015294977416560513	52.66997381560756	Sex_1	['Depression', 'BMI']	{'BMI', 'Depression'}
Anxiety-MMSE_Spell (syn)	WHR_Obesity	0.00034191774999725144	0.0006491819539909911	52.66901642832732	Sex_1	['Anxiety', 'MMSE_Spell']	{'MMSE_Spell', 'Anxiety'}
Anxiety-Hearing (syn)	grip_category	0.009291308664774785	0.017688354471208277	52.527829425277815	Sex_1	['Anxiety', 'Hearing']	{'Hearing', 'Anxiety'}
Sleep-MAP_NormalElevated_vs_H (syn)	Memory_Problems	0.0005836425676910336	0.0011135184598823973	52.414269607409494	Sex_1	['Sleep', 'MAP_NormalElevated_vs_H']	{'Sleep', 'MAP_NormalElevated_vs_H'}
Sleep-MAP_NormalElevated_vs_H (syn)	Memory_Complaints	0.0005836425676909004	0.0011135184598822664	52.41426960740368	Sex_1	['Sleep', 'MAP_NormalElevated_vs_H']	{'Sleep', 'MAP_NormalElevated_vs_H'}
Anxiety-General_Health (syn)	WHR_Obesity	0.0005593613176930046	0.0010683364618489064	52.3581603425714	Sex_1	['Anxiety', 'General_Health']	{'General_Health', 'Anxiety'}
MMSE_Spell-General_Health (syn)	WHR_Obesity	0.0005565575981671324	0.001065532742323034	52.23280112009948	Sex_1	['MMSE_Spell', 'General_Health']	{'General_Health', 'MMSE_Spell'}
Anxiety-BMI (syn)	Health_vs_Peers	0.020307015736152487	0.0390621985555084	51.986361462209274	Sex_1	['Anxiety', 'BMI']	{'BMI', 'Anxiety'}
Hearing-BMI (syn)	functionality_state	0.02562368752498164	0.04934409821205257	51.928575966401816	Sex_1	['Hearing', 'BMI']	{'Hearing', 'BMI'}
Anxiety-Alcohol_Use (syn)	Hearing	0.009284629305174185	0.017932271736053905	51.77609084802614	Sex_1	['Anxiety', 'Alcohol_Use']	{'Alcohol_Use', 'Anxiety'}
Physical_Activity-BMI (syn)	Health_vs_Peers	0.019916207305962448	0.03851993838141586	51.70363230791439	Sex_1	['Physical_Activity', 'BMI']	{'Physical_Activity', 'BMI'}
Physical_Activity-grip_category (syn)	Sleep	0.014507455478953627	0.028108174274058283	51.61294126578299	Sex_1	['Physical_Activity', 'grip_category']	{'Physical_Activity', 'grip_category'}
Physical_Activity-Alcohol_Use (syn)	BMI	0.006996357553795267	0.013578933197878462	51.523617149014036	Sex_1	['Physical_Activity', 'Alcohol_Use']	{'Alcohol_Use', 'Physical_Activity'}
MAP_NormalElevated_vs_H-functionality_state (syn)	WHR_Obesity	0.00022922668600768907	0.0004456483507438077	51.43667324811124	Sex_1	['MAP_NormalElevated_vs_H', 'functionality_state']	{'functionality_state', 'MAP_NormalElevated_vs_H'}
Sleep-Hearing (syn)	Physical_Activity	0.014006894200684511	0.027331894517038928	51.24743252595424	Sex_1	['Sleep', 'Hearing']	{'Hearing', 'Sleep'}
Alcohol_Use-Memory_Problems (syn)	BMI	0.0068825246617854816	0.013481821493038192	51.050406396046064	Sex_1	['Alcohol_Use', 'Memory_Problems']	{'Memory_Problems', 'Alcohol_Use'}
Alcohol_Use-Memory_Complaints (syn)	BMI	0.0068825246617854816	0.013481821493038192	51.050406396046064	Sex_1	['Alcohol_Use', 'Memory_Complaints']	{'Alcohol_Use', 'Memory_Complaints'}
Alcohol_Use-Memory_Problems (syn)	Depression	0.005054101255723944	0.009925021317605419	50.922825190901776	Sex_1	['Alcohol_Use', 'Memory_Problems']	{'Memory_Problems', 'Alcohol_Use'}
Alcohol_Use-Memory_Complaints (syn)	Depression	0.005054101255723944	0.009925021317605419	50.922825190901776	Sex_1	['Alcohol_Use', 'Memory_Complaints']	{'Alcohol_Use', 'Memory_Complaints'}
Hearing-Alcohol_Use (syn)	WHR_Obesity	0.001235382836321019	0.0024272023970929894	50.89739684669938	Sex_1	['Hearing', 'Alcohol_Use']	{'Hearing', 'Alcohol_Use'}
BMI-grip_category (syn)	Pain	0.022825981943061655	0.044859141027114885	50.88368038359139	Sex_1	['BMI', 'grip_category']	{'grip_category', 'BMI'}
Depression-Hearing (syn)	grip_category	0.010015012266533512	0.019696041512043967	50.847843006471194	Sex_1	['Depression', 'Hearing']	{'Hearing', 'Depression'}
Depression-MMSE_Spell (syn)	functionality_state	0.04066681382391067	0.08045955359070919	50.54317605436795	Sex_1	['Depression', 'MMSE_Spell']	{'MMSE_Spell', 'Depression'}
Sleep-MAP_NormalElevated_vs_H (syn)	BMI	0.0057994427328488755	0.011498037635846054	50.43854365869049	Sex_1	['Sleep', 'MAP_NormalElevated_vs_H']	{'Sleep', 'MAP_NormalElevated_vs_H'}
Depression-BMI (syn)	Health_vs_Peers	0.019044111680395166	0.03777323073574597	50.41695218930039	Sex_1	['Depression', 'BMI']	{'BMI', 'Depression'}
Memory_Complaints-grip_category (syn)	Depression	0.01015960826910292	0.02016664386468861	50.37827978353994	Sex_1	['Memory_Complaints', 'grip_category']	{'grip_category', 'Memory_Complaints'}
Memory_Problems-grip_category (syn)	Depression	0.01015960826910292	0.02016664386468861	50.37827978353994	Sex_1	['Memory_Problems', 'grip_category']	{'Memory_Problems', 'grip_category'}
Sleep-BMI (syn)	Health_vs_Peers	0.01926218582405419	0.03837558740618202	50.19385272250242	Sex_1	['Sleep', 'BMI']	{'Sleep', 'BMI'}
Health_vs_Peers-Memory_Problems (syn)	Anxiety	0.01616647814586709	0.03229914343470382	50.05234327204175	Sex_1	['Health_vs_Peers', 'Memory_Problems']	{'Memory_Problems', 'Health_vs_Peers'}
Health_vs_Peers-Memory_Complaints (syn)	Anxiety	0.01616647814586709	0.03229914343470382	50.05234327204175	Sex_1	['Health_vs_Peers', 'Memory_Complaints']	{'Health_vs_Peers', 'Memory_Complaints'}
Sleep-Hearing (syn)	functionality_state	0.028877829444862203	0.05772726764854473	50.0245908409805	Sex_1	['Sleep', 'Hearing']	{'Hearing', 'Sleep'}
General_Health-BMI (syn)	grip_category	0.03158825719980415	0.06331070493348037	49.89402223998843	Sex_1	['General_Health', 'BMI']	{'General_Health', 'BMI'}
Health_vs_Peers-BMI (syn)	Alcohol_Use	0.007194295299912858	0.014433412116067863	49.84473000603838	Sex_1	['Health_vs_Peers', 'BMI']	{'Health_vs_Peers', 'BMI'}
Sleep-Alcohol_Use (syn)	BMI	0.006550729330198797	0.01317045986199889	49.73804558715377	Sex_1	['Sleep', 'Alcohol_Use']	{'Alcohol_Use', 'Sleep'}
Hearing-Health_vs_Peers (syn)	Alcohol_Use	0.008466375156049847	0.017026366293571155	49.72508525936386	Sex_1	['Hearing', 'Health_vs_Peers']	{'Hearing', 'Health_vs_Peers'}
Health_vs_Peers-MAP_NormalElevated_vs_H (syn)	Alcohol_Use	0.004235573244727432	0.00855278447460555	49.52274031110523	Sex_1	['Health_vs_Peers', 'MAP_NormalElevated_vs_H']	{'Health_vs_Peers', 'MAP_NormalElevated_vs_H'}
MMSE_Spell-functionality_state (syn)	WHR_Obesity	0.00012112131461368799	0.00024480461509300355	49.476728438176245	Sex_1	['MMSE_Spell', 'functionality_state']	{'MMSE_Spell', 'functionality_state'}
Anxiety-Depression (syn)	BMI	0.00019176455539109106	0.0003876274708292789	49.47135325079917	Sex_1	['Anxiety', 'Depression']	{'Depression', 'Anxiety'}
Depression-General_Health (syn)	WHR_Obesity	0.0006167954189785543	0.0012474581184824577	49.444178513094336	Sex_1	['Depression', 'General_Health']	{'General_Health', 'Depression'}
BMI-Memory_Problems (syn)	functionality_state	0.02158302646548608	0.043716132954726095	49.37085008831452	Sex_1	['BMI', 'Memory_Problems']	{'Memory_Problems', 'BMI'}
BMI-Memory_Complaints (syn)	functionality_state	0.02158302646548608	0.043716132954726095	49.37085008831452	Sex_1	['BMI', 'Memory_Complaints']	{'Memory_Complaints', 'BMI'}
Sleep-MAP_NormalElevated_vs_H (syn)	Alcohol_Use	0.006239086118580065	0.012648173119914521	49.32796269808038	Sex_1	['Sleep', 'MAP_NormalElevated_vs_H']	{'Sleep', 'MAP_NormalElevated_vs_H'}
MMSE_Spell-Hearing (syn)	Depression	0.007168897972896662	0.014538436224847545	49.309966092806775	Sex_1	['MMSE_Spell', 'Hearing']	{'Hearing', 'MMSE_Spell'}
Anxiety-MMSE_Spell (syn)	BMI	0.0007873712005801097	0.0015993482409259858	49.23075415547023	Sex_1	['Anxiety', 'MMSE_Spell']	{'MMSE_Spell', 'Anxiety'}
Pain-BMI (syn)	grip_category	0.030655220932178647	0.06237766866585487	49.14454417396192	Sex_1	['Pain', 'BMI']	{'Pain', 'BMI'}
Health_vs_Peers-Alcohol_Use (syn)	MAP_NormalElevated_vs_H	0.00489538782248975	0.009961864962515471	49.141278675329644	Sex_1	['Health_vs_Peers', 'Alcohol_Use']	{'Alcohol_Use', 'Health_vs_Peers'}
Physical_Activity-Memory_Problems (syn)	Anxiety	0.011490720325706236	0.02339879745765111	49.10816612051538	Sex_1	['Physical_Activity', 'Memory_Problems']	{'Memory_Problems', 'Physical_Activity'}
Physical_Activity-Memory_Complaints (syn)	Anxiety	0.011490720325706236	0.02339879745765111	49.10816612051538	Sex_1	['Physical_Activity', 'Memory_Complaints']	{'Physical_Activity', 'Memory_Complaints'}
BMI-Memory_Problems (syn)	Physical_Activity	0.004199940742796562	0.008620542293313634	48.72014543741835	Sex_1	['BMI', 'Memory_Problems']	{'Memory_Problems', 'BMI'}
BMI-Memory_Complaints (syn)	Physical_Activity	0.004199940742796562	0.008620542293313634	48.72014543741835	Sex_1	['BMI', 'Memory_Complaints']	{'Memory_Complaints', 'BMI'}
MMSE_Spell-Health_vs_Peers (syn)	Memory_Problems	0.00541763678841496	0.011121724719513653	48.712199996367744	Sex_1	['MMSE_Spell', 'Health_vs_Peers']	{'MMSE_Spell', 'Health_vs_Peers'}
MMSE_Spell-Health_vs_Peers (syn)	Memory_Complaints	0.005417636788414973	0.011121724719513702	48.712199996367644	Sex_1	['MMSE_Spell', 'Health_vs_Peers']	{'MMSE_Spell', 'Health_vs_Peers'}
Health_vs_Peers-BMI (syn)	Memory_Problems	0.0054171101971729205	0.011121198128271616	48.70977150745908	Sex_1	['Health_vs_Peers', 'BMI']	{'Health_vs_Peers', 'BMI'}
Health_vs_Peers-BMI (syn)	Memory_Complaints	0.005417110197172842	0.011121198128271571	48.70977150745857	Sex_1	['Health_vs_Peers', 'BMI']	{'Health_vs_Peers', 'BMI'}
MMSE_Spell-MAP_NormalElevated_vs_H (syn)	Memory_Complaints	0.0005240230132638199	0.0010763959266038375	48.683110025989926	Sex_1	['MMSE_Spell', 'MAP_NormalElevated_vs_H']	{'MMSE_Spell', 'MAP_NormalElevated_vs_H'}
MMSE_Spell-MAP_NormalElevated_vs_H (syn)	Memory_Problems	0.0005240230132636843	0.001076395926603729	48.683110025982224	Sex_1	['MMSE_Spell', 'MAP_NormalElevated_vs_H']	{'MMSE_Spell', 'MAP_NormalElevated_vs_H'}
MMSE_Spell-BMI (syn)	Pain	0.013162999815195042	0.027041570269775467	48.67690627384686	Sex_1	['MMSE_Spell', 'BMI']	{'MMSE_Spell', 'BMI'}
Alcohol_Use-grip_category (syn)	General_Health	0.024209307283442547	0.049811098217536154	48.6022355454102	Sex_1	['Alcohol_Use', 'grip_category']	{'Alcohol_Use', 'grip_category'}
Anxiety-Hearing (syn)	Alcohol_Use	0.008054609018193491	0.016614600155714802	48.47910237203636	Sex_1	['Anxiety', 'Hearing']	{'Hearing', 'Anxiety'}
Anxiety-BMI (syn)	Alcohol_Use	0.006809466949921183	0.014048583766076187	48.47084277893079	Sex_1	['Anxiety', 'BMI']	{'BMI', 'Anxiety'}
MMSE_Spell-BMI (syn)	Alcohol_Use	0.008470315482562297	0.017481920269922915	48.45185970293666	Sex_1	['MMSE_Spell', 'BMI']	{'MMSE_Spell', 'BMI'}
WHR_Obesity-MAP_NormalElevated_vs_H (syn)	MMSE_Spell	0.0002595975551419056	0.0005379076256682595	48.26061999388825	Sex_1	['WHR_Obesity', 'MAP_NormalElevated_vs_H']	{'WHR_Obesity', 'MAP_NormalElevated_vs_H'}
Health_vs_Peers-functionality_state (syn)	WHR_Obesity	0.0016030876627113502	0.003324844209722566	48.21542188423668	Sex_1	['Health_vs_Peers', 'functionality_state']	{'Health_vs_Peers', 'functionality_state'}
Sleep-Health_vs_Peers (syn)	Memory_Complaints	0.005348114893593664	0.011122618466963313	48.08323606063421	Sex_1	['Sleep', 'Health_vs_Peers']	{'Health_vs_Peers', 'Sleep'}
Sleep-Health_vs_Peers (syn)	Memory_Problems	0.005348114893593539	0.011122618466963125	48.0832360606339	Sex_1	['Sleep', 'Health_vs_Peers']	{'Health_vs_Peers', 'Sleep'}
BMI-WHR_Obesity (syn)	Hearing	0.0013441441416919202	0.0027992626122737272	48.01779353599577	Sex_1	['BMI', 'WHR_Obesity']	{'WHR_Obesity', 'BMI'}
Anxiety-grip_category (syn)	Hearing	0.008146616042824073	0.016985580218601998	47.96195324491884	Sex_1	['Anxiety', 'grip_category']	{'grip_category', 'Anxiety'}
MMSE_Spell-General_Health (syn)	grip_category	0.023832101488456908	0.049828976524777205	47.82779649629472	Sex_1	['MMSE_Spell', 'General_Health']	{'General_Health', 'MMSE_Spell'}
Physical_Activity-Alcohol_Use (syn)	Memory_Problems	0.0016304184437044703	0.003413113272651081	47.769245069269815	Sex_1	['Physical_Activity', 'Alcohol_Use']	{'Alcohol_Use', 'Physical_Activity'}
Physical_Activity-Alcohol_Use (syn)	Memory_Complaints	0.0016304184437043328	0.003413113272651082	47.76924506926578	Sex_1	['Physical_Activity', 'Alcohol_Use']	{'Alcohol_Use', 'Physical_Activity'}
Alcohol_Use-Memory_Problems (syn)	Health_vs_Peers	0.005131566384198787	0.010770809612950655	47.643274448270546	Sex_1	['Alcohol_Use', 'Memory_Problems']	{'Memory_Problems', 'Alcohol_Use'}
Alcohol_Use-Memory_Complaints (syn)	Health_vs_Peers	0.005131566384198787	0.010770809612950655	47.643274448270546	Sex_1	['Alcohol_Use', 'Memory_Complaints']	{'Alcohol_Use', 'Memory_Complaints'}
Alcohol_Use-MAP_NormalElevated_vs_H (syn)	Health_vs_Peers	0.004862474217477684	0.010226306182390614	47.54868601382888	Sex_1	['Alcohol_Use', 'MAP_NormalElevated_vs_H']	{'Alcohol_Use', 'MAP_NormalElevated_vs_H'}
Pain-General_Health (syn)	WHR_Obesity	0.0008821079939975219	0.0018595452743442231	47.43675812403122	Sex_1	['Pain', 'General_Health']	{'General_Health', 'Pain'}
Hearing-Alcohol_Use (syn)	Pain	0.01606371089720227	0.03387866862671912	47.41541373480446	Sex_1	['Hearing', 'Alcohol_Use']	{'Hearing', 'Alcohol_Use'}
BMI-Memory_Complaints (syn)	General_Health	0.01157478647395869	0.024451036316321537	47.33863352136243	Sex_1	['BMI', 'Memory_Complaints']	{'Memory_Complaints', 'BMI'}
BMI-Memory_Problems (syn)	General_Health	0.01157478647395869	0.024451036316321537	47.33863352136243	Sex_1	['BMI', 'Memory_Problems']	{'Memory_Problems', 'BMI'}
Alcohol_Use-Memory_Complaints (syn)	General_Health	0.020480741450181365	0.04331746677441048	47.28056134224413	Sex_1	['Alcohol_Use', 'Memory_Complaints']	{'Alcohol_Use', 'Memory_Complaints'}
Alcohol_Use-Memory_Problems (syn)	General_Health	0.020480741450181365	0.04331746677441048	47.28056134224413	Sex_1	['Alcohol_Use', 'Memory_Problems']	{'Memory_Problems', 'Alcohol_Use'}
BMI-Alcohol_Use (syn)	functionality_state	0.026013073186033887	0.055036968270930464	47.26472769717137	Sex_1	['BMI', 'Alcohol_Use']	{'Alcohol_Use', 'BMI'}
MMSE_Spell-Health_vs_Peers (syn)	WHR_Obesity	0.0015403600957622494	0.0032621166427734653	47.21965105615073	Sex_1	['MMSE_Spell', 'Health_vs_Peers']	{'MMSE_Spell', 'Health_vs_Peers'}
Hearing-Physical_Activity (syn)	BMI	0.0039026418220934065	0.008298232974645763	47.02979337911399	Sex_1	['Hearing', 'Physical_Activity']	{'Hearing', 'Physical_Activity'}
Anxiety-MMSE_Spell (syn)	Hearing	0.006185635135780842	0.013152645663566852	47.02958852541129	Sex_1	['Anxiety', 'MMSE_Spell']	{'MMSE_Spell', 'Anxiety'}
Sleep-BMI (syn)	Memory_Problems	0.00468752533104087	0.009977564853562748	46.980655098093074	Sex_1	['Sleep', 'BMI']	{'Sleep', 'BMI'}
Sleep-BMI (syn)	Memory_Complaints	0.0046875253310407865	0.009977564853562743	46.980655098092264	Sex_1	['Sleep', 'BMI']	{'Sleep', 'BMI'}
BMI-Memory_Problems (syn)	Alcohol_Use	0.006411848696823231	0.013650965512978236	46.969928176343004	Sex_1	['BMI', 'Memory_Problems']	{'Memory_Problems', 'BMI'}
BMI-Memory_Complaints (syn)	Alcohol_Use	0.006411848696823231	0.013650965512978236	46.969928176343004	Sex_1	['BMI', 'Memory_Complaints']	{'Memory_Complaints', 'BMI'}
BMI-Alcohol_Use (syn)	Pain	0.015618434753577475	0.03332975829732895	46.86033008174901	Sex_1	['BMI', 'Alcohol_Use']	{'Alcohol_Use', 'BMI'}
Depression-Hearing (syn)	MMSE_Spell	0.0061371342433571546	0.013140761201161835	46.70303454578067	Sex_1	['Depression', 'Hearing']	{'Hearing', 'Depression'}
General_Health-BMI (syn)	Hearing	0.008583141413885642	0.01840609514173058	46.632060454940344	Sex_1	['General_Health', 'BMI']	{'General_Health', 'BMI'}
Physical_Activity-Memory_Complaints (syn)	Sleep	0.011193599757316331	0.024032539181248917	46.57685013179962	Sex_1	['Physical_Activity', 'Memory_Complaints']	{'Physical_Activity', 'Memory_Complaints'}
Physical_Activity-Memory_Problems (syn)	Sleep	0.011193599757316331	0.024032539181248917	46.57685013179962	Sex_1	['Physical_Activity', 'Memory_Problems']	{'Memory_Problems', 'Physical_Activity'}
MMSE_Spell-Alcohol_Use (syn)	Memory_Complaints	0.0015554006501885867	0.003366083303991303	46.20802605640462	Sex_1	['MMSE_Spell', 'Alcohol_Use']	{'Alcohol_Use', 'MMSE_Spell'}
MMSE_Spell-Alcohol_Use (syn)	Memory_Problems	0.0015554006501884877	0.0033660833039911766	46.20802605640341	Sex_1	['MMSE_Spell', 'Alcohol_Use']	{'Alcohol_Use', 'MMSE_Spell'}
MMSE_Spell-BMI (syn)	Memory_Complaints	0.004679537695419456	0.010180356651244782	45.9663433780316	Sex_1	['MMSE_Spell', 'BMI']	{'MMSE_Spell', 'BMI'}
MMSE_Spell-BMI (syn)	Memory_Problems	0.004679537695419417	0.01018035665124482	45.96634337803105	Sex_1	['MMSE_Spell', 'BMI']	{'MMSE_Spell', 'BMI'}
General_Health-Health_vs_Peers (syn)	WHR_Obesity	0.001465245436299667	0.0031913467100140452	45.91307587176006	Sex_1	['General_Health', 'Health_vs_Peers']	{'General_Health', 'Health_vs_Peers'}
MMSE_Spell-BMI (syn)	grip_category	0.026706863356234043	0.05842931108991027	45.7079894629219	Sex_1	['MMSE_Spell', 'BMI']	{'MMSE_Spell', 'BMI'}
Anxiety-Alcohol_Use (syn)	functionality_state	0.02562768091730831	0.05616584698392568	45.62858443965564	Sex_1	['Anxiety', 'Alcohol_Use']	{'Alcohol_Use', 'Anxiety'}
Depression-Alcohol_Use (syn)	functionality_state	0.0333529788429523	0.07314571860975083	45.59799189464264	Sex_1	['Depression', 'Alcohol_Use']	{'Alcohol_Use', 'Depression'}
MMSE_Spell-Pain (syn)	grip_category	0.021784838868131443	0.04778171390445174	45.59241828724312	Sex_1	['MMSE_Spell', 'Pain']	{'Pain', 'MMSE_Spell'}
Anxiety-Physical_Activity (syn)	Hearing	0.009053312443964527	0.019901549375728432	45.49049057962182	Sex_1	['Anxiety', 'Physical_Activity']	{'Physical_Activity', 'Anxiety'}
Alcohol_Use-grip_category (syn)	Pain	0.018313788506394292	0.04034542108960806	45.392483240462326	Sex_1	['Alcohol_Use', 'grip_category']	{'Alcohol_Use', 'grip_category'}
General_Health-Alcohol_Use (syn)	MAP_NormalElevated_vs_H	0.0035990364812496746	0.00793790869236537	45.33985739482245	Sex_1	['General_Health', 'Alcohol_Use']	{'General_Health', 'Alcohol_Use'}
Sleep-Pain (syn)	Depression	0.020674426900536138	0.04567367364312379	45.26552223952472	Sex_1	['Sleep', 'Pain']	{'Pain', 'Sleep'}
Hearing-MAP_NormalElevated_vs_H (syn)	WHR_Obesity	0.0005877527143625208	0.0013032295970753708	45.09970581404229	Sex_1	['Hearing', 'MAP_NormalElevated_vs_H']	{'Hearing', 'MAP_NormalElevated_vs_H'}
Anxiety-Hearing (syn)	Memory_Problems	0.008921031468694069	0.01978658252005549	45.086267219979995	Sex_1	['Anxiety', 'Hearing']	{'Hearing', 'Anxiety'}
Anxiety-Hearing (syn)	Memory_Complaints	0.008921031468693965	0.019786582520055565	45.08626721997929	Sex_1	['Anxiety', 'Hearing']	{'Hearing', 'Anxiety'}
Depression-Health_vs_Peers (syn)	Physical_Activity	0.0152003503950135	0.0337812441746191	44.99641965950442	Sex_1	['Depression', 'Health_vs_Peers']	{'Health_vs_Peers', 'Depression'}
Anxiety-Sleep (syn)	Alcohol_Use	0.005374038977703785	0.011962426198753687	44.924322945989694	Sex_1	['Anxiety', 'Sleep']	{'Sleep', 'Anxiety'}
Depression-grip_category (syn)	Hearing	0.007199875812204681	0.016038839987982598	44.890252771393214	Sex_1	['Depression', 'grip_category']	{'grip_category', 'Depression'}
Anxiety-MMSE_Spell (syn)	functionality_state	0.02846093300817429	0.06347693599970196	44.83665217915988	Sex_1	['Anxiety', 'MMSE_Spell']	{'MMSE_Spell', 'Anxiety'}
Memory_Problems-grip_category (syn)	Sleep	0.010355099560454916	0.02312702566137436	44.77488680158947	Sex_1	['Memory_Problems', 'grip_category']	{'Memory_Problems', 'grip_category'}
Memory_Complaints-grip_category (syn)	Sleep	0.010355099560454916	0.02312702566137436	44.77488680158947	Sex_1	['Memory_Complaints', 'grip_category']	{'grip_category', 'Memory_Complaints'}
Sleep-Alcohol_Use (syn)	functionality_state	0.02497368553729731	0.055834410740092814	44.7281259106484	Sex_1	['Sleep', 'Alcohol_Use']	{'Alcohol_Use', 'Sleep'}
Hearing-grip_category (syn)	Depression	0.007978353131193232	0.017901994749288087	44.56683874019408	Sex_1	['Hearing', 'grip_category']	{'Hearing', 'grip_category'}
Hearing-Memory_Problems (syn)	MMSE_Spell	0.005605354402804341	0.01260898136060902	44.45525171696819	Sex_1	['Hearing', 'Memory_Problems']	{'Hearing', 'Memory_Problems'}
Hearing-Memory_Complaints (syn)	MMSE_Spell	0.005605354402804341	0.01260898136060902	44.45525171696819	Sex_1	['Hearing', 'Memory_Complaints']	{'Hearing', 'Memory_Complaints'}
Alcohol_Use-grip_category (syn)	Hearing	0.0071120158179227054	0.015999142641274052	44.45248084466329	Sex_1	['Alcohol_Use', 'grip_category']	{'Alcohol_Use', 'grip_category'}
BMI-WHR_Obesity (syn)	Anxiety	0.0003873001396288142	0.0008717059286366773	44.430137148951175	Sex_1	['BMI', 'WHR_Obesity']	{'WHR_Obesity', 'BMI'}
Anxiety-Sleep (syn)	grip_category	0.009671054967433264	0.02181850376260546	44.32501455030293	Sex_1	['Anxiety', 'Sleep']	{'Sleep', 'Anxiety'}
MMSE_Spell-Hearing (syn)	Alcohol_Use	0.006874362439465128	0.015538222378219701	44.24162733763603	Sex_1	['MMSE_Spell', 'Hearing']	{'Hearing', 'MMSE_Spell'}
Depression-functionality_state (syn)	Sleep	0.022919355614622553	0.05183517973710789	44.2158312768712	Sex_1	['Depression', 'functionality_state']	{'functionality_state', 'Depression'}
Hearing-Alcohol_Use (syn)	Anxiety	0.005408147702397655	0.012241784603759132	44.17777209326943	Sex_1	['Hearing', 'Alcohol_Use']	{'Hearing', 'Alcohol_Use'}
Pain-MAP_NormalElevated_vs_H (syn)	WHR_Obesity	0.0006902321966988461	0.0015709014868401448	43.938604838120206	Sex_1	['Pain', 'MAP_NormalElevated_vs_H']	{'Pain', 'MAP_NormalElevated_vs_H'}
Sleep-Hearing (syn)	BMI	0.004463941812684448	0.010162536715681628	43.9254679965507	Sex_1	['Sleep', 'Hearing']	{'Hearing', 'Sleep'}
Depression-Sleep (syn)	General_Health	0.03120942614448401	0.07127533784351704	43.787131830933454	Sex_1	['Depression', 'Sleep']	{'Sleep', 'Depression'}
Physical_Activity-Memory_Problems (syn)	Hearing	0.008435527337433003	0.019283764269196903	43.74419444085183	Sex_1	['Physical_Activity', 'Memory_Problems']	{'Memory_Problems', 'Physical_Activity'}
Physical_Activity-Memory_Complaints (syn)	Hearing	0.008435527337433003	0.019283764269196903	43.74419444085183	Sex_1	['Physical_Activity', 'Memory_Complaints']	{'Physical_Activity', 'Memory_Complaints'}
Alcohol_Use-Memory_Problems (syn)	Hearing	0.00745246336793196	0.017046224454901514	43.71914371800414	Sex_1	['Alcohol_Use', 'Memory_Problems']	{'Memory_Problems', 'Alcohol_Use'}
Alcohol_Use-Memory_Complaints (syn)	Hearing	0.00745246336793196	0.017046224454901514	43.71914371800414	Sex_1	['Alcohol_Use', 'Memory_Complaints']	{'Alcohol_Use', 'Memory_Complaints'}
BMI-grip_category (syn)	General_Health	0.01977009146997916	0.04537188240407278	43.57344333636136	Sex_1	['BMI', 'grip_category']	{'grip_category', 'BMI'}
Depression-Health_vs_Peers (syn)	Sleep	0.015042251886246815	0.034529039145754115	43.564061608405616	Sex_1	['Depression', 'Health_vs_Peers']	{'Health_vs_Peers', 'Depression'}
BMI-Alcohol_Use (syn)	Sleep	0.00456313746947501	0.010510118186129225	43.41661424414077	Sex_1	['BMI', 'Alcohol_Use']	{'Alcohol_Use', 'BMI'}
Depression-BMI (syn)	Memory_Problems	0.004118943546361111	0.009489457982720311	43.40546692826335	Sex_1	['Depression', 'BMI']	{'BMI', 'Depression'}
Depression-BMI (syn)	Memory_Complaints	0.0041189435463611455	0.009489457982720436	43.405466928263145	Sex_1	['Depression', 'BMI']	{'BMI', 'Depression'}
BMI-WHR_Obesity (syn)	MAP_NormalElevated_vs_H	0.001608102652668633	0.003705908629064232	43.39293851059383	Sex_1	['BMI', 'WHR_Obesity']	{'WHR_Obesity', 'BMI'}
Anxiety-Physical_Activity (syn)	Health_vs_Peers	0.012297503550881335	0.02844905819497326	43.226399505394575	Sex_1	['Anxiety', 'Physical_Activity']	{'Physical_Activity', 'Anxiety'}
Physical_Activity-Alcohol_Use (syn)	grip_category	0.06265365111185281	0.14501655498725888	43.20448180372065	Sex_1	['Physical_Activity', 'Alcohol_Use']	{'Alcohol_Use', 'Physical_Activity'}
Sleep-MAP_NormalElevated_vs_H (syn)	grip_category	0.013907220225216992	0.03221912467532585	43.16448806527467	Sex_1	['Sleep', 'MAP_NormalElevated_vs_H']	{'Sleep', 'MAP_NormalElevated_vs_H'}
Anxiety-BMI (syn)	MMSE_Spell	0.001018898659497729	0.002360922168391363	43.15680851910359	Sex_1	['Anxiety', 'BMI']	{'BMI', 'Anxiety'}
Memory_Complaints-WHR_Obesity (syn)	Physical_Activity	0.00047676718930516227	0.0011056635119077287	43.120459721289066	Sex_1	['Memory_Complaints', 'WHR_Obesity']	{'WHR_Obesity', 'Memory_Complaints'}
Memory_Problems-WHR_Obesity (syn)	Physical_Activity	0.00047676718930516227	0.0011056635119077287	43.120459721289066	Sex_1	['Memory_Problems', 'WHR_Obesity']	{'Memory_Problems', 'WHR_Obesity'}
MMSE_Spell-MAP_NormalElevated_vs_H (syn)	grip_category	0.019718988259682848	0.04577907604841659	43.07423819307268	Sex_1	['MMSE_Spell', 'MAP_NormalElevated_vs_H']	{'MMSE_Spell', 'MAP_NormalElevated_vs_H'}
Alcohol_Use-grip_category (syn)	WHR_Obesity	0.0031521052183110243	0.007338539131253812	42.952761604644834	Sex_1	['Alcohol_Use', 'grip_category']	{'Alcohol_Use', 'grip_category'}
Depression-Sleep (syn)	Health_vs_Peers	0.014367778330623934	0.033454428723511453	42.94731334188467	Sex_1	['Depression', 'Sleep']	{'Sleep', 'Depression'}
BMI-Memory_Complaints (syn)	Sleep	0.003366235736216222	0.007844255617026313	42.91338656672093	Sex_1	['BMI', 'Memory_Complaints']	{'Memory_Complaints', 'BMI'}
BMI-Memory_Problems (syn)	Sleep	0.003366235736216222	0.007844255617026313	42.91338656672093	Sex_1	['BMI', 'Memory_Problems']	{'Memory_Problems', 'BMI'}
Memory_Complaints-grip_category (syn)	Anxiety	0.008208975784804779	0.019149529202390932	42.86776817353734	Sex_1	['Memory_Complaints', 'grip_category']	{'grip_category', 'Memory_Complaints'}
Memory_Problems-grip_category (syn)	Anxiety	0.008208975784804779	0.019149529202390932	42.86776817353734	Sex_1	['Memory_Problems', 'grip_category']	{'Memory_Problems', 'grip_category'}
Anxiety-Depression (syn)	WHR_Obesity	0.00023009214575979022	0.0005373563497535299	42.819284794034154	Sex_1	['Anxiety', 'Depression']	{'Depression', 'Anxiety'}
MMSE_Spell-Physical_Activity (syn)	Memory_Problems	0.0005987328553514678	0.0014043339800240235	42.634648443187665	Sex_1	['MMSE_Spell', 'Physical_Activity']	{'Physical_Activity', 'MMSE_Spell'}
MMSE_Spell-Physical_Activity (syn)	Memory_Complaints	0.0005987328553514579	0.0014043339800241148	42.63464844318419	Sex_1	['MMSE_Spell', 'Physical_Activity']	{'Physical_Activity', 'MMSE_Spell'}
MMSE_Spell-Alcohol_Use (syn)	Physical_Activity	0.02295680432967415	0.053865438028645456	42.61880190682901	Sex_1	['MMSE_Spell', 'Alcohol_Use']	{'Alcohol_Use', 'MMSE_Spell'}
Anxiety-BMI (syn)	functionality_state	0.02255528028000612	0.05303210184992062	42.53137155271903	Sex_1	['Anxiety', 'BMI']	{'BMI', 'Anxiety'}
Depression-Memory_Complaints (syn)	MAP_NormalElevated_vs_H	0.000564967709322986	0.0013349921906800546	42.3199261589079	Sex_1	['Depression', 'Memory_Complaints']	{'Memory_Complaints', 'Depression'}
Depression-Memory_Problems (syn)	MAP_NormalElevated_vs_H	0.000564967709322986	0.0013349921906800546	42.3199261589079	Sex_1	['Depression', 'Memory_Problems']	{'Memory_Problems', 'Depression'}
Sleep-MMSE_Spell (syn)	functionality_state	0.026076778979897054	0.06165991368102467	42.2912998464381	Sex_1	['Sleep', 'MMSE_Spell']	{'MMSE_Spell', 'Sleep'}
Sleep-MAP_NormalElevated_vs_H (syn)	WHR_Obesity	0.0010444004697869342	0.002472009389791184	42.24904946154581	Sex_1	['Sleep', 'MAP_NormalElevated_vs_H']	{'Sleep', 'MAP_NormalElevated_vs_H'}
Anxiety-MAP_NormalElevated_vs_H (syn)	Alcohol_Use	0.003939625359931545	0.009330606910622714	42.22260564258	Sex_1	['Anxiety', 'MAP_NormalElevated_vs_H']	{'Anxiety', 'MAP_NormalElevated_vs_H'}
Pain-grip_category (syn)	BMI	0.02338197817967197	0.055468050401319594	42.153957116754384	Sex_1	['Pain', 'grip_category']	{'Pain', 'grip_category'}
Sleep-BMI (syn)	Alcohol_Use	0.0052572412524292235	0.012496358068584228	42.07018735839442	Sex_1	['Sleep', 'BMI']	{'Sleep', 'BMI'}
MMSE_Spell-grip_category (syn)	Hearing	0.0064152412423290305	0.015264143844607348	42.02817601588224	Sex_1	['MMSE_Spell', 'grip_category']	{'MMSE_Spell', 'grip_category'}
Pain-Alcohol_Use (syn)	BMI	0.009987458294698699	0.023771516652496258	42.01439243738751	Sex_1	['Pain', 'Alcohol_Use']	{'Alcohol_Use', 'Pain'}
Hearing-Memory_Problems (syn)	Depression	0.005336842465706238	0.012706380717657121	42.0012793909915	Sex_1	['Hearing', 'Memory_Problems']	{'Hearing', 'Memory_Problems'}
Hearing-Memory_Complaints (syn)	Depression	0.005336842465706238	0.012706380717657121	42.0012793909915	Sex_1	['Hearing', 'Memory_Complaints']	{'Hearing', 'Memory_Complaints'}
Sleep-Hearing (syn)	Alcohol_Use	0.00621753969485373	0.014805536655453783	41.9946931985301	Sex_1	['Sleep', 'Hearing']	{'Hearing', 'Sleep'}
Anxiety-WHR_Obesity (syn)	grip_category	0.005568127004501543	0.013267048820289517	41.96959760927475	Sex_1	['Anxiety', 'WHR_Obesity']	{'WHR_Obesity', 'Anxiety'}
Depression-General_Health (syn)	MMSE_Spell	0.004593833362393961	0.01095504710433728	41.933487995457256	Sex_1	['Depression', 'General_Health']	{'General_Health', 'Depression'}
Anxiety-Hearing (syn)	Physical_Activity	0.008578569482284167	0.020467563584664922	41.912997835812554	Sex_1	['Anxiety', 'Hearing']	{'Hearing', 'Anxiety'}
MMSE_Spell-Alcohol_Use (syn)	Pain	0.012864373435276553	0.030765676566585763	41.81404367114877	Sex_1	['MMSE_Spell', 'Alcohol_Use']	{'Alcohol_Use', 'MMSE_Spell'}
Depression-Sleep (syn)	grip_category	0.008724316191840567	0.020871764987012764	41.79960917186055	Sex_1	['Depression', 'Sleep']	{'Sleep', 'Depression'}
Anxiety-BMI (syn)	MAP_NormalElevated_vs_H	0.001499220080348078	0.003597026056743678	41.6794334179857	Sex_1	['Anxiety', 'BMI']	{'BMI', 'Anxiety'}
BMI-functionality_state (syn)	MAP_NormalElevated_vs_H	0.0014965173217912444	0.0035943232981868437	41.63557915188549	Sex_1	['BMI', 'functionality_state']	{'functionality_state', 'BMI'}
Sleep-Health_vs_Peers (syn)	Alcohol_Use	0.0045536345957889746	0.01096272159712343	41.537446294210625	Sex_1	['Sleep', 'Health_vs_Peers']	{'Health_vs_Peers', 'Sleep'}
Pain-MAP_NormalElevated_vs_H (syn)	grip_category	0.015714560500298458	0.03795657269926316	41.4014211051345	Sex_1	['Pain', 'MAP_NormalElevated_vs_H']	{'Pain', 'MAP_NormalElevated_vs_H'}
Depression-Physical_Activity (syn)	Health_vs_Peers	0.011181264930713279	0.027061327247915774	41.31824292385527	Sex_1	['Depression', 'Physical_Activity']	{'Physical_Activity', 'Depression'}
Sleep-Memory_Problems (syn)	MAP_NormalElevated_vs_H	0.0005405727332617949	0.0013105972146188636	41.246290411123724	Sex_1	['Sleep', 'Memory_Problems']	{'Memory_Problems', 'Sleep'}
Sleep-Memory_Complaints (syn)	MAP_NormalElevated_vs_H	0.0005405727332617949	0.0013105972146188636	41.246290411123724	Sex_1	['Sleep', 'Memory_Complaints']	{'Sleep', 'Memory_Complaints'}
Depression-Sleep (syn)	Hearing	0.004867677605051631	0.011823118273308418	41.170844209862814	Sex_1	['Depression', 'Sleep']	{'Sleep', 'Depression'}
Hearing-Health_vs_Peers (syn)	WHR_Obesity	0.0012023289467800972	0.002924085493791313	41.11811878732659	Sex_1	['Hearing', 'Health_vs_Peers']	{'Hearing', 'Health_vs_Peers'}
Health_vs_Peers-grip_category (syn)	functionality_state	0.06823986712946394	0.16619902339498904	41.05912642295429	Sex_1	['Health_vs_Peers', 'grip_category']	{'grip_category', 'Health_vs_Peers'}
Anxiety-Physical_Activity (syn)	General_Health	0.04884628284766206	0.119095611300364	41.014343277914534	Sex_1	['Anxiety', 'Physical_Activity']	{'Physical_Activity', 'Anxiety'}
Sleep-Memory_Complaints (syn)	BMI	0.0039618937519314825	0.009660488654928662	41.01131830334663	Sex_1	['Sleep', 'Memory_Complaints']	{'Sleep', 'Memory_Complaints'}
Sleep-Memory_Problems (syn)	BMI	0.0039618937519314825	0.009660488654928662	41.01131830334663	Sex_1	['Sleep', 'Memory_Problems']	{'Memory_Problems', 'Sleep'}
Depression-grip_category (syn)	Pain	0.017501313639307493	0.04272132374718708	40.96622507035457	Sex_1	['Depression', 'grip_category']	{'grip_category', 'Depression'}
Hearing-WHR_Obesity (syn)	Health_vs_Peers	0.001415533630343343	0.0034629946406119667	40.87599829762357	Sex_1	['Hearing', 'WHR_Obesity']	{'Hearing', 'WHR_Obesity'}
Sleep-MMSE_Spell (syn)	Alcohol_Use	0.006250242053359364	0.015373213282105423	40.656705521900946	Sex_1	['Sleep', 'MMSE_Spell']	{'MMSE_Spell', 'Sleep'}
Depression-MMSE_Spell (syn)	Physical_Activity	0.020508968065888797	0.05045345307020117	40.649285267655564	Sex_1	['Depression', 'MMSE_Spell']	{'MMSE_Spell', 'Depression'}
Anxiety-Sleep (syn)	Health_vs_Peers	0.013027330101387792	0.0321139804942753	40.565915220973835	Sex_1	['Anxiety', 'Sleep']	{'Sleep', 'Anxiety'}
BMI-Alcohol_Use (syn)	Health_vs_Peers	0.012638937779379503	0.03122085651261753	40.48235439752151	Sex_1	['BMI', 'Alcohol_Use']	{'Alcohol_Use', 'BMI'}
MMSE_Spell-Alcohol_Use (syn)	functionality_state	0.02399657873610599	0.05929823944593282	40.46760740339632	Sex_1	['MMSE_Spell', 'Alcohol_Use']	{'Alcohol_Use', 'MMSE_Spell'}
BMI-Memory_Complaints (syn)	Pain	0.01123854686897591	0.02783392642269525	40.37715232232638	Sex_1	['BMI', 'Memory_Complaints']	{'Memory_Complaints', 'BMI'}
BMI-Memory_Problems (syn)	Pain	0.01123854686897591	0.02783392642269525	40.37715232232638	Sex_1	['BMI', 'Memory_Problems']	{'Memory_Problems', 'BMI'}
Health_vs_Peers-Physical_Activity (syn)	Pain	0.03998813846044189	0.09949479292713265	40.191187180748386	Sex_1	['Health_vs_Peers', 'Physical_Activity']	{'Physical_Activity', 'Health_vs_Peers'}
Depression-Sleep (syn)	Alcohol_Use	0.005017060323992638	0.012492946514184474	40.159143547891404	Sex_1	['Depression', 'Sleep']	{'Sleep', 'Depression'}
Depression-MMSE_Spell (syn)	Memory_Complaints	0.0032125252230131517	0.008032575659109748	39.99371259416431	Sex_1	['Depression', 'MMSE_Spell']	{'MMSE_Spell', 'Depression'}
Depression-MMSE_Spell (syn)	Memory_Problems	0.0032125252230131296	0.008032575659109763	39.99371259416395	Sex_1	['Depression', 'MMSE_Spell']	{'MMSE_Spell', 'Depression'}
Anxiety-Hearing (syn)	functionality_state	0.02027722028187434	0.050754041851788854	39.95193198817063	Sex_1	['Anxiety', 'Hearing']	{'Hearing', 'Anxiety'}
grip_category-MAP_NormalElevated_vs_H (syn)	Health_vs_Peers	0.003564626534327568	0.008928458499240496	39.92432215069146	Sex_1	['grip_category', 'MAP_NormalElevated_vs_H']	{'grip_category', 'MAP_NormalElevated_vs_H'}
Anxiety-Pain (syn)	Memory_Problems	0.008729085124892719	0.021916433250889066	39.8289494689498	Sex_1	['Anxiety', 'Pain']	{'Pain', 'Anxiety'}
Anxiety-Pain (syn)	Memory_Complaints	0.0087290851248927	0.021916433250889104	39.828949468949645	Sex_1	['Anxiety', 'Pain']	{'Pain', 'Anxiety'}
Anxiety-functionality_state (syn)	Memory_Complaints	0.00918646734884084	0.02311535342241063	39.74184249302649	Sex_1	['Anxiety', 'functionality_state']	{'functionality_state', 'Anxiety'}
Anxiety-functionality_state (syn)	Memory_Problems	0.009186467348840703	0.0231153534224105	39.74184249302612	Sex_1	['Anxiety', 'functionality_state']	{'functionality_state', 'Anxiety'}
Sleep-Physical_Activity (syn)	Depression	0.012832693046869632	0.03232276493060082	39.701718198991635	Sex_1	['Sleep', 'Physical_Activity']	{'Physical_Activity', 'Sleep'}
Pain-Physical_Activity (syn)	functionality_state	0.12042299387599666	0.3036020592433633	39.664748709582106	Sex_1	['Pain', 'Physical_Activity']	{'Physical_Activity', 'Pain'}
Anxiety-Pain (syn)	Sleep	0.028101356782112223	0.07085315543610263	39.66140478733487	Sex_1	['Anxiety', 'Pain']	{'Pain', 'Anxiety'}
Sleep-BMI (syn)	functionality_state	0.018859352250533132	0.04774585088691323	39.49945785907511	Sex_1	['Sleep', 'BMI']	{'Sleep', 'BMI'}
Sleep-Health_vs_Peers (syn)	Depression	0.012713272460733846	0.03220334434446504	39.47811234990239	Sex_1	['Sleep', 'Health_vs_Peers']	{'Health_vs_Peers', 'Sleep'}
Alcohol_Use-functionality_state (syn)	grip_category	0.06382050986953734	0.16174596066565528	39.457251115816476	Sex_1	['Alcohol_Use', 'functionality_state']	{'Alcohol_Use', 'functionality_state'}
MMSE_Spell-BMI (syn)	functionality_state	0.022807566486833467	0.05782356947836112	39.4433735111572	Sex_1	['MMSE_Spell', 'BMI']	{'MMSE_Spell', 'BMI'}
Sleep-Health_vs_Peers (syn)	MAP_NormalElevated_vs_H	0.0032081045760167654	0.008157527659137909	39.32692244595833	Sex_1	['Sleep', 'Health_vs_Peers']	{'Health_vs_Peers', 'Sleep'}
MMSE_Spell-Memory_Complaints (syn)	Pain	0.008803943991296347	0.022445872764938556	39.22299695580782	Sex_1	['MMSE_Spell', 'Memory_Complaints']	{'MMSE_Spell', 'Memory_Complaints'}
MMSE_Spell-Memory_Problems (syn)	Pain	0.008803943991296347	0.022445872764938556	39.22299695580782	Sex_1	['MMSE_Spell', 'Memory_Problems']	{'Memory_Problems', 'MMSE_Spell'}
Anxiety-Sleep (syn)	functionality_state	0.019650518787926598	0.05012734035784111	39.201199679952275	Sex_1	['Anxiety', 'Sleep']	{'Sleep', 'Anxiety'}
General_Health-MAP_NormalElevated_vs_H (syn)	grip_category	0.01663569737342195	0.04244574365427929	39.19285172364927	Sex_1	['General_Health', 'MAP_NormalElevated_vs_H']	{'General_Health', 'MAP_NormalElevated_vs_H'}
Hearing-General_Health (syn)	BMI	0.008527842066032567	0.021790085609442438	39.136340347084925	Sex_1	['Hearing', 'General_Health']	{'Hearing', 'General_Health'}
MMSE_Spell-Hearing (syn)	functionality_state	0.02249780714164708	0.05751381013317476	39.11722608805226	Sex_1	['MMSE_Spell', 'Hearing']	{'Hearing', 'MMSE_Spell'}
grip_category-WHR_Obesity (syn)	BMI	0.034505891170872265	0.0884014728819621	39.0331631882946	Sex_1	['grip_category', 'WHR_Obesity']	{'WHR_Obesity', 'grip_category'}
General_Health-grip_category (syn)	Physical_Activity	0.05222896515953658	0.1339524631626594	38.9906717102429	Sex_1	['General_Health', 'grip_category']	{'General_Health', 'grip_category'}
BMI-MAP_NormalElevated_vs_H (syn)	grip_category	0.020229476518614828	0.05195192425229106	38.93883972492648	Sex_1	['BMI', 'MAP_NormalElevated_vs_H']	{'BMI', 'MAP_NormalElevated_vs_H'}
Depression-Alcohol_Use (syn)	Pain	0.0162489041164066	0.041765029564977976	38.90552523403959	Sex_1	['Depression', 'Alcohol_Use']	{'Alcohol_Use', 'Depression'}
BMI-Alcohol_Use (syn)	grip_category	0.04235183157217772	0.10908222862051417	38.8256016656163	Sex_1	['BMI', 'Alcohol_Use']	{'Alcohol_Use', 'BMI'}
Depression-Sleep (syn)	functionality_state	0.025401582836912746	0.06557166077584159	38.73866017172985	Sex_1	['Depression', 'Sleep']	{'Sleep', 'Depression'}
Health_vs_Peers-Memory_Problems (syn)	Depression	0.009443397221313236	0.02438366108339797	38.72838122632427	Sex_1	['Health_vs_Peers', 'Memory_Problems']	{'Memory_Problems', 'Health_vs_Peers'}
Health_vs_Peers-Memory_Complaints (syn)	Depression	0.009443397221313236	0.02438366108339797	38.72838122632427	Sex_1	['Health_vs_Peers', 'Memory_Complaints']	{'Health_vs_Peers', 'Memory_Complaints'}
MMSE_Spell-Alcohol_Use (syn)	Hearing	0.0055292417318308215	0.0142806798377095	38.71833690459421	Sex_1	['MMSE_Spell', 'Alcohol_Use']	{'Alcohol_Use', 'MMSE_Spell'}
Memory_Problems-grip_category (syn)	Hearing	0.006513657751399609	0.016842968106523033	38.672861636999514	Sex_1	['Memory_Problems', 'grip_category']	{'Memory_Problems', 'grip_category'}
Memory_Complaints-grip_category (syn)	Hearing	0.006513657751399609	0.016842968106523033	38.672861636999514	Sex_1	['Memory_Complaints', 'grip_category']	{'grip_category', 'Memory_Complaints'}
Depression-BMI (syn)	functionality_state	0.02486120830850066	0.06465394807529916	38.45273034145738	Sex_1	['Depression', 'BMI']	{'BMI', 'Depression'}
Anxiety-Sleep (syn)	Physical_Activity	0.008273309522132646	0.021544904390137745	38.400307433806866	Sex_1	['Anxiety', 'Sleep']	{'Sleep', 'Anxiety'}
Health_vs_Peers-Physical_Activity (syn)	Depression	0.011439242860241679	0.029805115200993198	38.38013301777303	Sex_1	['Health_vs_Peers', 'Physical_Activity']	{'Physical_Activity', 'Health_vs_Peers'}
Physical_Activity-grip_category (syn)	Hearing	0.006752848195451707	0.01760108512721561	38.366090196394445	Sex_1	['Physical_Activity', 'grip_category']	{'Physical_Activity', 'grip_category'}
Sleep-Alcohol_Use (syn)	Memory_Problems	0.0010087035077107533	0.0026342425891983864	38.29197477282102	Sex_1	['Sleep', 'Alcohol_Use']	{'Alcohol_Use', 'Sleep'}
Sleep-Alcohol_Use (syn)	Memory_Complaints	0.001008703507710769	0.002634242589198629	38.29197477281809	Sex_1	['Sleep', 'Alcohol_Use']	{'Alcohol_Use', 'Sleep'}
Hearing-BMI (syn)	Memory_Problems	0.005974919492671166	0.01563565676105303	38.21342194946448	Sex_1	['Hearing', 'BMI']	{'Hearing', 'BMI'}
Hearing-BMI (syn)	Memory_Complaints	0.005974919492671098	0.01563565676105311	38.21342194946385	Sex_1	['Hearing', 'BMI']	{'Hearing', 'BMI'}
Memory_Problems-MAP_NormalElevated_vs_H (syn)	MMSE_Spell	0.00027167971926465254	0.0007122217766075859	38.1453822654373	Sex_1	['Memory_Problems', 'MAP_NormalElevated_vs_H']	{'Memory_Problems', 'MAP_NormalElevated_vs_H'}
Memory_Complaints-MAP_NormalElevated_vs_H (syn)	MMSE_Spell	0.00027167971926465254	0.0007122217766075859	38.1453822654373	Sex_1	['Memory_Complaints', 'MAP_NormalElevated_vs_H']	{'Memory_Complaints', 'MAP_NormalElevated_vs_H'}
Depression-grip_category (syn)	Sleep	0.012211292478280874	0.03210776685055879	38.03220739429392	Sex_1	['Depression', 'grip_category']	{'grip_category', 'Depression'}
Hearing-MAP_NormalElevated_vs_H (syn)	Alcohol_Use	0.005417886338540465	0.014255040472015335	38.006811339305166	Sex_1	['Hearing', 'MAP_NormalElevated_vs_H']	{'Hearing', 'MAP_NormalElevated_vs_H'}
Physical_Activity-Alcohol_Use (syn)	Hearing	0.0066298937670488545	0.017478130698812766	37.932510525849324	Sex_1	['Physical_Activity', 'Alcohol_Use']	{'Alcohol_Use', 'Physical_Activity'}
MMSE_Spell-Memory_Complaints (syn)	Hearing	0.005828420001085279	0.015407927537208113	37.82741051325958	Sex_1	['MMSE_Spell', 'Memory_Complaints']	{'MMSE_Spell', 'Memory_Complaints'}
MMSE_Spell-Memory_Problems (syn)	Hearing	0.005828420001085279	0.015407927537208113	37.82741051325958	Sex_1	['MMSE_Spell', 'Memory_Problems']	{'Memory_Problems', 'MMSE_Spell'}
Depression-Hearing (syn)	Alcohol_Use	0.0052002802263722975	0.01376027136389361	37.791988899416765	Sex_1	['Depression', 'Hearing']	{'Hearing', 'Depression'}
General_Health-grip_category (syn)	BMI	0.019454003666620638	0.051540075888268276	37.74539197185936	Sex_1	['General_Health', 'grip_category']	{'General_Health', 'grip_category'}
Hearing-grip_category (syn)	Sleep	0.007975995954783134	0.021159350196510242	37.69490027202534	Sex_1	['Hearing', 'grip_category']	{'Hearing', 'grip_category'}
Health_vs_Peers-Memory_Complaints (syn)	MMSE_Spell	0.0005496243681524587	0.0014619537877027797	37.59519437451598	Sex_1	['Health_vs_Peers', 'Memory_Complaints']	{'Health_vs_Peers', 'Memory_Complaints'}
Health_vs_Peers-Memory_Problems (syn)	MMSE_Spell	0.0005496243681524587	0.0014619537877027797	37.59519437451598	Sex_1	['Health_vs_Peers', 'Memory_Problems']	{'Memory_Problems', 'Health_vs_Peers'}
Health_vs_Peers-functionality_state (syn)	BMI	0.013216089830293805	0.03519585529823021	37.55013116830936	Sex_1	['Health_vs_Peers', 'functionality_state']	{'Health_vs_Peers', 'functionality_state'}
MMSE_Spell-General_Health (syn)	Alcohol_Use	0.013606183834570912	0.036245269499273834	37.53919897007113	Sex_1	['MMSE_Spell', 'General_Health']	{'General_Health', 'MMSE_Spell'}
Hearing-Alcohol_Use (syn)	functionality_state	0.01743712316015488	0.04646101824505149	37.530652187142046	Sex_1	['Hearing', 'Alcohol_Use']	{'Hearing', 'Alcohol_Use'}
Pain-Alcohol_Use (syn)	Hearing	0.009123798922090831	0.024423586198190385	37.356507959371015	Sex_1	['Pain', 'Alcohol_Use']	{'Alcohol_Use', 'Pain'}
Alcohol_Use-grip_category (syn)	Anxiety	0.004720719084791191	0.012649297750215198	37.320009205340114	Sex_1	['Alcohol_Use', 'grip_category']	{'Alcohol_Use', 'grip_category'}
Health_vs_Peers-grip_category (syn)	Depression	0.009411763376884081	0.025335820685530953	37.14805016069225	Sex_1	['Health_vs_Peers', 'grip_category']	{'grip_category', 'Health_vs_Peers'}
Depression-Memory_Complaints (syn)	Alcohol_Use	0.002057462875560887	0.005548357122652436	37.08238006455685	Sex_1	['Depression', 'Memory_Complaints']	{'Memory_Complaints', 'Depression'}
Depression-Memory_Problems (syn)	Alcohol_Use	0.002057462875560887	0.005548357122652436	37.08238006455685	Sex_1	['Depression', 'Memory_Problems']	{'Memory_Problems', 'Depression'}
Sleep-grip_category (syn)	General_Health	0.02355636393001775	0.06358373406655467	37.047783172596816	Sex_1	['Sleep', 'grip_category']	{'grip_category', 'Sleep'}
MMSE_Spell-Health_vs_Peers (syn)	Physical_Activity	0.017417782313134608	0.04711101861967258	36.97178032542329	Sex_1	['MMSE_Spell', 'Health_vs_Peers']	{'MMSE_Spell', 'Health_vs_Peers'}
Anxiety-General_Health (syn)	Hearing	0.005490365522573595	0.01485874364057544	36.9504021025089	Sex_1	['Anxiety', 'General_Health']	{'General_Health', 'Anxiety'}
Anxiety-Memory_Problems (syn)	Hearing	0.005567492735650467	0.015085442576391172	36.906393083644986	Sex_1	['Anxiety', 'Memory_Problems']	{'Memory_Problems', 'Anxiety'}
Anxiety-Memory_Complaints (syn)	Hearing	0.005567492735650467	0.015085442576391172	36.906393083644986	Sex_1	['Anxiety', 'Memory_Complaints']	{'Memory_Complaints', 'Anxiety'}
Depression-Alcohol_Use (syn)	Physical_Activity	0.016095206677859946	0.04373584756940831	36.80094835779055	Sex_1	['Depression', 'Alcohol_Use']	{'Alcohol_Use', 'Depression'}
Anxiety-BMI (syn)	Memory_Problems	0.006189138803205314	0.016819667158494703	36.79703495249914	Sex_1	['Anxiety', 'BMI']	{'BMI', 'Anxiety'}
Anxiety-BMI (syn)	Memory_Complaints	0.006189138803205102	0.016819667158494513	36.797034952498294	Sex_1	['Anxiety', 'BMI']	{'BMI', 'Anxiety'}
Alcohol_Use-Memory_Complaints (syn)	Sleep	0.003462287245790818	0.009409267962445029	36.79656334169413	Sex_1	['Alcohol_Use', 'Memory_Complaints']	{'Alcohol_Use', 'Memory_Complaints'}
Alcohol_Use-Memory_Problems (syn)	Sleep	0.003462287245790818	0.009409267962445029	36.79656334169413	Sex_1	['Alcohol_Use', 'Memory_Problems']	{'Memory_Problems', 'Alcohol_Use'}
Anxiety-MMSE_Spell (syn)	Alcohol_Use	0.005042191242367764	0.01370605118112234	36.78806664105041	Sex_1	['Anxiety', 'MMSE_Spell']	{'MMSE_Spell', 'Anxiety'}
Anxiety-Hearing (syn)	MAP_NormalElevated_vs_H	0.00043587754522544936	0.0011896035701162162	36.64057137814971	Sex_1	['Anxiety', 'Hearing']	{'Hearing', 'Anxiety'}
BMI-Alcohol_Use (syn)	General_Health	0.013182823348398468	0.036019548672627584	36.59907976142	Sex_1	['BMI', 'Alcohol_Use']	{'Alcohol_Use', 'BMI'}
MMSE_Spell-Health_vs_Peers (syn)	functionality_state	0.03542615930854599	0.0969554205209047	36.538606215325224	Sex_1	['MMSE_Spell', 'Health_vs_Peers']	{'MMSE_Spell', 'Health_vs_Peers'}
General_Health-Memory_Complaints (syn)	Hearing	0.005766659844124304	0.015818516282351654	36.455124748697386	Sex_1	['General_Health', 'Memory_Complaints']	{'General_Health', 'Memory_Complaints'}
General_Health-Memory_Problems (syn)	Hearing	0.005766659844124304	0.015818516282351654	36.455124748697386	Sex_1	['General_Health', 'Memory_Problems']	{'General_Health', 'Memory_Problems'}
Anxiety-General_Health (syn)	Sleep	0.023408801991285606	0.0644231280313131	36.336022025983695	Sex_1	['Anxiety', 'General_Health']	{'General_Health', 'Anxiety'}
Health_vs_Peers-grip_category (syn)	BMI	0.01828492214649769	0.05037099436814533	36.30049868156086	Sex_1	['Health_vs_Peers', 'grip_category']	{'grip_category', 'Health_vs_Peers'}
Pain-Health_vs_Peers (syn)	BMI	0.01058473847316204	0.029168003871304977	36.28886817165826	Sex_1	['Pain', 'Health_vs_Peers']	{'Pain', 'Health_vs_Peers'}
Memory_Problems-grip_category (syn)	Pain	0.012980552585178023	0.03580950898332202	36.248898557150305	Sex_1	['Memory_Problems', 'grip_category']	{'Memory_Problems', 'grip_category'}
Memory_Complaints-grip_category (syn)	Pain	0.012980552585178023	0.03580950898332202	36.248898557150305	Sex_1	['Memory_Complaints', 'grip_category']	{'grip_category', 'Memory_Complaints'}
Sleep-grip_category (syn)	Hearing	0.0053588491344817865	0.014834722929756915	36.12368872581025	Sex_1	['Sleep', 'grip_category']	{'grip_category', 'Sleep'}
Alcohol_Use-WHR_Obesity (syn)	Sleep	0.0034208000880546876	0.009481497321838943	36.078690653379006	Sex_1	['Alcohol_Use', 'WHR_Obesity']	{'WHR_Obesity', 'Alcohol_Use'}
Hearing-Alcohol_Use (syn)	MMSE_Spell	0.005043105487254339	0.014011010815808803	35.99387334398557	Sex_1	['Hearing', 'Alcohol_Use']	{'Hearing', 'Alcohol_Use'}
MMSE_Spell-BMI (syn)	General_Health	0.007091889832263934	0.019740893055137487	35.92486830487285	Sex_1	['MMSE_Spell', 'BMI']	{'MMSE_Spell', 'BMI'}
Depression-Alcohol_Use (syn)	Memory_Problems	0.002655583973945125	0.007396404501532719	35.90371474944106	Sex_1	['Depression', 'Alcohol_Use']	{'Alcohol_Use', 'Depression'}
Depression-Alcohol_Use (syn)	Memory_Complaints	0.00265558397394513	0.00739640450153277	35.90371474944087	Sex_1	['Depression', 'Alcohol_Use']	{'Alcohol_Use', 'Depression'}
Depression-BMI (syn)	Pain	0.014111815317243814	0.03933182542512341	35.878872045002566	Sex_1	['Depression', 'BMI']	{'BMI', 'Depression'}
Pain-grip_category (syn)	Hearing	0.008542556071064506	0.02384234334716406	35.82934758835526	Sex_1	['Pain', 'grip_category']	{'Pain', 'grip_category'}
Alcohol_Use-Memory_Complaints (syn)	Pain	0.01153418786487493	0.032201201202027074	35.819122996408126	Sex_1	['Alcohol_Use', 'Memory_Complaints']	{'Alcohol_Use', 'Memory_Complaints'}
Alcohol_Use-Memory_Problems (syn)	Pain	0.01153418786487493	0.032201201202027074	35.819122996408126	Sex_1	['Alcohol_Use', 'Memory_Problems']	{'Memory_Problems', 'Alcohol_Use'}
Depression-MMSE_Spell (syn)	Hearing	0.004852685891791405	0.013549329490366168	35.81495228410939	Sex_1	['Depression', 'MMSE_Spell']	{'MMSE_Spell', 'Depression'}
Sleep-Physical_Activity (syn)	Health_vs_Peers	0.010599491685921588	0.029686142078809097	35.70518411514253	Sex_1	['Sleep', 'Physical_Activity']	{'Physical_Activity', 'Sleep'}
Sleep-Pain (syn)	Anxiety	0.021523144996996327	0.060305385794771446	35.69025338838378	Sex_1	['Sleep', 'Pain']	{'Pain', 'Sleep'}
Hearing-Health_vs_Peers (syn)	Physical_Activity	0.009074711507062235	0.025622646101416947	35.41676168473637	Sex_1	['Hearing', 'Health_vs_Peers']	{'Hearing', 'Health_vs_Peers'}
General_Health-Alcohol_Use (syn)	BMI	0.006952855674150696	0.019648766732495604	35.385710303394745	Sex_1	['General_Health', 'Alcohol_Use']	{'General_Health', 'Alcohol_Use'}
General_Health-Physical_Activity (syn)	functionality_state	0.09118330877066307	0.2579317151640747	35.351724278133005	Sex_1	['General_Health', 'Physical_Activity']	{'General_Health', 'Physical_Activity'}
Health_vs_Peers-functionality_state (syn)	General_Health	0.09764065180533	0.276986747164777	35.25101933748637	Sex_1	['Health_vs_Peers', 'functionality_state']	{'Health_vs_Peers', 'functionality_state'}
Health_vs_Peers-BMI (syn)	MAP_NormalElevated_vs_H	0.002750637972752819	0.007810400994696532	35.217628065711025	Sex_1	['Health_vs_Peers', 'BMI']	{'Health_vs_Peers', 'BMI'}
Anxiety-Health_vs_Peers (syn)	Pain	0.027947336446852804	0.07936059507468687	35.215633678844455	Sex_1	['Anxiety', 'Health_vs_Peers']	{'Health_vs_Peers', 'Anxiety'}
Pain-grip_category (syn)	Physical_Activity	0.04474788423188121	0.12728367947467795	35.15602661438102	Sex_1	['Pain', 'grip_category']	{'Pain', 'grip_category'}
Hearing-BMI (syn)	Physical_Activity	0.00634619511680452	0.018064705325897552	35.13035503383837	Sex_1	['Hearing', 'BMI']	{'Hearing', 'BMI'}
Health_vs_Peers-Memory_Problems (syn)	Sleep	0.010105525082115832	0.028769449535000838	35.12588959973487	Sex_1	['Health_vs_Peers', 'Memory_Problems']	{'Memory_Problems', 'Health_vs_Peers'}
Health_vs_Peers-Memory_Complaints (syn)	Sleep	0.010105525082115832	0.028769449535000838	35.12588959973487	Sex_1	['Health_vs_Peers', 'Memory_Complaints']	{'Health_vs_Peers', 'Memory_Complaints'}
Sleep-functionality_state (syn)	Anxiety	0.020990985424524104	0.059791806785471274	35.106792306575144	Sex_1	['Sleep', 'functionality_state']	{'Sleep', 'functionality_state'}
Depression-Memory_Problems (syn)	Hearing	0.0051314850452129305	0.014649434885953631	35.02855287703398	Sex_1	['Depression', 'Memory_Problems']	{'Memory_Problems', 'Depression'}
Depression-Memory_Complaints (syn)	Hearing	0.0051314850452129305	0.014649434885953631	35.02855287703398	Sex_1	['Depression', 'Memory_Complaints']	{'Memory_Complaints', 'Depression'}
Depression-MMSE_Spell (syn)	Alcohol_Use	0.004660449300166771	0.013324309238921347	34.97704246125747	Sex_1	['Depression', 'MMSE_Spell']	{'MMSE_Spell', 'Depression'}
Alcohol_Use-grip_category (syn)	BMI	0.01722357271014144	0.049309644931789076	34.92941945529545	Sex_1	['Alcohol_Use', 'grip_category']	{'Alcohol_Use', 'grip_category'}
Hearing-General_Health (syn)	MAP_NormalElevated_vs_H	0.0015916425057195115	0.004557612366453035	34.92272658892683	Sex_1	['Hearing', 'General_Health']	{'Hearing', 'General_Health'}
BMI-WHR_Obesity (syn)	Alcohol_Use	0.0038732777462732932	0.011112394562428296	34.85547353915139	Sex_1	['BMI', 'WHR_Obesity']	{'WHR_Obesity', 'BMI'}
Anxiety-Depression (syn)	grip_category	0.005163396979675211	0.014844426225185664	34.78340557828217	Sex_1	['Anxiety', 'Depression']	{'Depression', 'Anxiety'}
Alcohol_Use-Memory_Problems (syn)	functionality_state	0.015368930540331944	0.044392825625228546	34.620302546359525	Sex_1	['Alcohol_Use', 'Memory_Problems']	{'Memory_Problems', 'Alcohol_Use'}
Alcohol_Use-Memory_Complaints (syn)	functionality_state	0.015368930540331944	0.044392825625228546	34.620302546359525	Sex_1	['Alcohol_Use', 'Memory_Complaints']	{'Alcohol_Use', 'Memory_Complaints'}
Pain-Health_vs_Peers (syn)	WHR_Obesity	0.0009716691909683252	0.002808018708389445	34.60337312088749	Sex_1	['Pain', 'Health_vs_Peers']	{'Pain', 'Health_vs_Peers'}
Memory_Problems-MAP_NormalElevated_vs_H (syn)	Health_vs_Peers	0.0031026356671399985	0.008980565552895963	34.548332717637045	Sex_1	['Memory_Problems', 'MAP_NormalElevated_vs_H']	{'Memory_Problems', 'MAP_NormalElevated_vs_H'}
Memory_Complaints-MAP_NormalElevated_vs_H (syn)	Health_vs_Peers	0.0031026356671399985	0.008980565552895963	34.548332717637045	Sex_1	['Memory_Complaints', 'MAP_NormalElevated_vs_H']	{'Memory_Complaints', 'MAP_NormalElevated_vs_H'}
Health_vs_Peers-grip_category (syn)	Pain	0.027002844338131618	0.07841610296596568	34.43533064866976	Sex_1	['Health_vs_Peers', 'grip_category']	{'grip_category', 'Health_vs_Peers'}
Sleep-grip_category (syn)	Depression	0.010166703470039073	0.029663400240172635	34.27356064282368	Sex_1	['Sleep', 'grip_category']	{'grip_category', 'Sleep'}
Hearing-Memory_Problems (syn)	Pain	0.008181125090408638	0.023895826662118223	34.2366271989162	Sex_1	['Hearing', 'Memory_Problems']	{'Hearing', 'Memory_Problems'}
Hearing-Memory_Complaints (syn)	Pain	0.008181125090408638	0.023895826662118223	34.2366271989162	Sex_1	['Hearing', 'Memory_Complaints']	{'Hearing', 'Memory_Complaints'}
Physical_Activity-Alcohol_Use (syn)	Sleep	0.006958355291423873	0.020349387583553997	34.19442114831745	Sex_1	['Physical_Activity', 'Alcohol_Use']	{'Alcohol_Use', 'Physical_Activity'}
Anxiety-Health_vs_Peers (syn)	Memory_Problems	0.005518428541343701	0.016185415863642402	34.0950679786971	Sex_1	['Anxiety', 'Health_vs_Peers']	{'Health_vs_Peers', 'Anxiety'}
Anxiety-Health_vs_Peers (syn)	Memory_Complaints	0.005518428541343676	0.01618541586364243	34.09506797869689	Sex_1	['Anxiety', 'Health_vs_Peers']	{'Health_vs_Peers', 'Anxiety'}
Hearing-Health_vs_Peers (syn)	Memory_Problems	0.004989085517649823	0.01464982278603168	34.055603200926214	Sex_1	['Hearing', 'Health_vs_Peers']	{'Hearing', 'Health_vs_Peers'}
Hearing-Health_vs_Peers (syn)	Memory_Complaints	0.004989085517649596	0.014649822786031602	34.05560320092484	Sex_1	['Hearing', 'Health_vs_Peers']	{'Hearing', 'Health_vs_Peers'}
Physical_Activity-BMI (syn)	grip_category	0.04249117503477016	0.12485407891017622	34.03266870066743	Sex_1	['Physical_Activity', 'BMI']	{'Physical_Activity', 'BMI'}
Depression-WHR_Obesity (syn)	Alcohol_Use	0.0017881294960538448	0.005258043641072496	34.00750579713932	Sex_1	['Depression', 'WHR_Obesity']	{'WHR_Obesity', 'Depression'}
General_Health-grip_category (syn)	functionality_state	0.07930861548169442	0.23323214541028597	34.00415296192561	Sex_1	['General_Health', 'grip_category']	{'General_Health', 'grip_category'}
Pain-Hearing (syn)	Alcohol_Use	0.008687135576995584	0.0256285243265894	33.89635496095554	Sex_1	['Pain', 'Hearing']	{'Hearing', 'Pain'}
MMSE_Spell-MAP_NormalElevated_vs_H (syn)	Alcohol_Use	0.0045141682186001465	0.01334835190851057	33.818169085893125	Sex_1	['MMSE_Spell', 'MAP_NormalElevated_vs_H']	{'MMSE_Spell', 'MAP_NormalElevated_vs_H'}
Depression-MAP_NormalElevated_vs_H (syn)	grip_category	0.009355327803130748	0.02766723225323961	33.813746592000776	Sex_1	['Depression', 'MAP_NormalElevated_vs_H']	{'Depression', 'MAP_NormalElevated_vs_H'}
Pain-BMI (syn)	Alcohol_Use	0.008776802935502816	0.025996362041562783	33.76165834846634	Sex_1	['Pain', 'BMI']	{'Pain', 'BMI'}
Depression-General_Health (syn)	Anxiety	0.03773948423068993	0.11192302944599887	33.719141107504285	Sex_1	['Depression', 'General_Health']	{'General_Health', 'Depression'}
Anxiety-grip_category (syn)	Pain	0.017208408260558087	0.05119675679017813	33.61230151957486	Sex_1	['Anxiety', 'grip_category']	{'grip_category', 'Anxiety'}
Alcohol_Use-grip_category (syn)	Sleep	0.006454254550613194	0.019226180651532636	33.57013370254943	Sex_1	['Alcohol_Use', 'grip_category']	{'Alcohol_Use', 'grip_category'}
Hearing-Memory_Complaints (syn)	Anxiety	0.005540084102067273	0.016531196325278337	33.51290489240496	Sex_1	['Hearing', 'Memory_Complaints']	{'Hearing', 'Memory_Complaints'}
Hearing-Memory_Problems (syn)	Anxiety	0.005540084102067273	0.016531196325278337	33.51290489240496	Sex_1	['Hearing', 'Memory_Problems']	{'Hearing', 'Memory_Problems'}
Sleep-Health_vs_Peers (syn)	Pain	0.026800629011979563	0.08001148915772269	33.495975758117446	Sex_1	['Sleep', 'Health_vs_Peers']	{'Health_vs_Peers', 'Sleep'}
MMSE_Spell-Hearing (syn)	General_Health	0.004705169595606322	0.014060925791097714	33.462729734234635	Sex_1	['MMSE_Spell', 'Hearing']	{'Hearing', 'MMSE_Spell'}
MMSE_Spell-Hearing (syn)	Pain	0.007741313476781063	0.02314201451520334	33.45133791915713	Sex_1	['MMSE_Spell', 'Hearing']	{'Hearing', 'MMSE_Spell'}
Hearing-Alcohol_Use (syn)	Depression	0.0036994259123413224	0.011068964164292205	33.421608900636265	Sex_1	['Hearing', 'Alcohol_Use']	{'Hearing', 'Alcohol_Use'}
Hearing-BMI (syn)	Alcohol_Use	0.004393585950136679	0.013196565264369912	33.293405231732145	Sex_1	['Hearing', 'BMI']	{'Hearing', 'BMI'}
Health_vs_Peers-grip_category (syn)	WHR_Obesity	0.002088200100513605	0.0062722361391702505	33.29275324110886	Sex_1	['Health_vs_Peers', 'grip_category']	{'grip_category', 'Health_vs_Peers'}
BMI-grip_category (syn)	Sleep	0.006373890526549528	0.019145816627468976	33.2912962166615	Sex_1	['BMI', 'grip_category']	{'grip_category', 'BMI'}
Hearing-Memory_Complaints (syn)	functionality_state	0.011775423225992112	0.035377139791078316	33.285402086015246	Sex_1	['Hearing', 'Memory_Complaints']	{'Hearing', 'Memory_Complaints'}
Hearing-Memory_Problems (syn)	functionality_state	0.011775423225992112	0.035377139791078316	33.285402086015246	Sex_1	['Hearing', 'Memory_Problems']	{'Hearing', 'Memory_Problems'}
Alcohol_Use-functionality_state (syn)	BMI	0.010966007700354195	0.0329457731682906	33.28502155447569	Sex_1	['Alcohol_Use', 'functionality_state']	{'Alcohol_Use', 'functionality_state'}
Depression-Hearing (syn)	functionality_state	0.019817377213298414	0.05961011698009694	33.24498963810989	Sex_1	['Depression', 'Hearing']	{'Hearing', 'Depression'}
General_Health-functionality_state (syn)	Memory_Problems	0.006944047283402488	0.02090006036099315	33.22501066246927	Sex_1	['General_Health', 'functionality_state']	{'General_Health', 'functionality_state'}
General_Health-functionality_state (syn)	Memory_Complaints	0.006944047283402399	0.02090006036099308	33.225010662468954	Sex_1	['General_Health', 'functionality_state']	{'General_Health', 'functionality_state'}
Anxiety-WHR_Obesity (syn)	Alcohol_Use	0.002230755004400562	0.006714672932824014	33.222094757523294	Sex_1	['Anxiety', 'WHR_Obesity']	{'WHR_Obesity', 'Anxiety'}
Hearing-General_Health (syn)	Memory_Problems	0.006504181862084729	0.019611467794686435	33.16519666032842	Sex_1	['Hearing', 'General_Health']	{'Hearing', 'General_Health'}
Hearing-General_Health (syn)	Memory_Complaints	0.006504181862084639	0.019611467794686373	33.165196660328064	Sex_1	['Hearing', 'General_Health']	{'Hearing', 'General_Health'}
Hearing-grip_category (syn)	Pain	0.01111114956579089	0.033545863196053544	33.122264587002924	Sex_1	['Hearing', 'grip_category']	{'Hearing', 'grip_category'}
Hearing-grip_category (syn)	General_Health	0.0126610270445789	0.038296495241456965	33.060537171226585	Sex_1	['Hearing', 'grip_category']	{'Hearing', 'grip_category'}
Depression-Alcohol_Use (syn)	Hearing	0.004264723810892143	0.012903823719935831	33.05007805014676	Sex_1	['Depression', 'Alcohol_Use']	{'Alcohol_Use', 'Depression'}
Anxiety-General_Health (syn)	Memory_Complaints	0.00646935510841273	0.019576641041014455	33.04629785497406	Sex_1	['Anxiety', 'General_Health']	{'General_Health', 'Anxiety'}
Anxiety-General_Health (syn)	Memory_Problems	0.006469355108412663	0.019576641041014368	33.04629785497386	Sex_1	['Anxiety', 'General_Health']	{'General_Health', 'Anxiety'}
Health_vs_Peers-functionality_state (syn)	Sleep	0.014265496153609824	0.043181320276095156	33.036266752378786	Sex_1	['Health_vs_Peers', 'functionality_state']	{'Health_vs_Peers', 'functionality_state'}
BMI-MAP_NormalElevated_vs_H (syn)	Alcohol_Use	0.003567047658433043	0.010806164474588048	33.009377812279006	Sex_1	['BMI', 'MAP_NormalElevated_vs_H']	{'BMI', 'MAP_NormalElevated_vs_H'}
Depression-Hearing (syn)	Pain	0.012370847283373364	0.03764092669252039	32.86541637093002	Sex_1	['Depression', 'Hearing']	{'Hearing', 'Depression'}
Depression-Health_vs_Peers (syn)	functionality_state	0.030121890977593536	0.09166683209491087	32.86018540098085	Sex_1	['Depression', 'Health_vs_Peers']	{'Health_vs_Peers', 'Depression'}
Sleep-Physical_Activity (syn)	General_Health	0.033530555257405815	0.10228853454857639	32.780365272984035	Sex_1	['Sleep', 'Physical_Activity']	{'Physical_Activity', 'Sleep'}
BMI-functionality_state (syn)	grip_category	0.0477334271279444	0.1456588779240623	32.77069534534635	Sex_1	['BMI', 'functionality_state']	{'functionality_state', 'BMI'}
Health_vs_Peers-Memory_Complaints (syn)	Alcohol_Use	0.0008600245845992625	0.002625042551154906	32.762310242204975	Sex_1	['Health_vs_Peers', 'Memory_Complaints']	{'Health_vs_Peers', 'Memory_Complaints'}
Health_vs_Peers-Memory_Problems (syn)	Alcohol_Use	0.0008600245845992625	0.002625042551154906	32.762310242204975	Sex_1	['Health_vs_Peers', 'Memory_Problems']	{'Memory_Problems', 'Health_vs_Peers'}
Sleep-Hearing (syn)	WHR_Obesity	0.0006936218647480971	0.002121230784752347	32.69902877772336	Sex_1	['Sleep', 'Hearing']	{'Hearing', 'Sleep'}
Pain-functionality_state (syn)	BMI	0.010637434936926248	0.032617200404862656	32.6129612746911	Sex_1	['Pain', 'functionality_state']	{'Pain', 'functionality_state'}
Depression-Alcohol_Use (syn)	General_Health	0.019441288707131334	0.05980131916664998	32.5097990781002	Sex_1	['Depression', 'Alcohol_Use']	{'Alcohol_Use', 'Depression'}
Sleep-Physical_Activity (syn)	Hearing	0.005223163653312908	0.01607140058507682	32.49974154811935	Sex_1	['Sleep', 'Physical_Activity']	{'Physical_Activity', 'Sleep'}
Sleep-WHR_Obesity (syn)	Alcohol_Use	0.0030631969317997153	0.009472283933134176	32.338525253498915	Sex_1	['Sleep', 'WHR_Obesity']	{'WHR_Obesity', 'Sleep'}
Depression-Memory_Complaints (syn)	Health_vs_Peers	0.007322770520046494	0.022644842086947795	32.33747664006563	Sex_1	['Depression', 'Memory_Complaints']	{'Memory_Complaints', 'Depression'}
Depression-Memory_Problems (syn)	Health_vs_Peers	0.007322770520046494	0.022644842086947795	32.33747664006563	Sex_1	['Depression', 'Memory_Problems']	{'Memory_Problems', 'Depression'}
Sleep-Alcohol_Use (syn)	Physical_Activity	0.013266176520941038	0.04131256170255378	32.111725766260044	Sex_1	['Sleep', 'Alcohol_Use']	{'Alcohol_Use', 'Sleep'}
Pain-BMI (syn)	MMSE_Spell	0.00442302290659864	0.013836325032370377	31.96674620067745	Sex_1	['Pain', 'BMI']	{'Pain', 'BMI'}
Memory_Problems-MAP_NormalElevated_vs_H (syn)	Alcohol_Use	0.0020276623298046944	0.006344873559682815	31.957489944150417	Sex_1	['Memory_Problems', 'MAP_NormalElevated_vs_H']	{'Memory_Problems', 'MAP_NormalElevated_vs_H'}
Memory_Complaints-MAP_NormalElevated_vs_H (syn)	Alcohol_Use	0.0020276623298046944	0.006344873559682815	31.957489944150417	Sex_1	['Memory_Complaints', 'MAP_NormalElevated_vs_H']	{'Memory_Complaints', 'MAP_NormalElevated_vs_H'}
Pain-BMI (syn)	Memory_Problems	0.0061887183057450735	0.019376066431741425	31.940013869930063	Sex_1	['Pain', 'BMI']	{'Pain', 'BMI'}
Pain-BMI (syn)	Memory_Complaints	0.006188718305744941	0.01937606643174135	31.9400138699295	Sex_1	['Pain', 'BMI']	{'Pain', 'BMI'}
Depression-Health_vs_Peers (syn)	MMSE_Spell	0.00042646915907777576	0.0013387985786280968	31.85461695924343	Sex_1	['Depression', 'Health_vs_Peers']	{'Health_vs_Peers', 'Depression'}
Hearing-General_Health (syn)	grip_category	0.011665390144894672	0.03693112688625773	31.58687840970113	Sex_1	['Hearing', 'General_Health']	{'Hearing', 'General_Health'}
Anxiety-Sleep (syn)	Pain	0.020544558218482507	0.06513654831052229	31.540753618907523	Sex_1	['Anxiety', 'Sleep']	{'Sleep', 'Anxiety'}
Health_vs_Peers-Physical_Activity (syn)	Anxiety	0.007499784059595368	0.023818492634284025	31.48723210468944	Sex_1	['Health_vs_Peers', 'Physical_Activity']	{'Physical_Activity', 'Health_vs_Peers'}
Depression-Sleep (syn)	Pain	0.020486904548775803	0.0650788946408156	31.48010528120896	Sex_1	['Depression', 'Sleep']	{'Sleep', 'Depression'}
Anxiety-functionality_state (syn)	Sleep	0.01816148932154525	0.05772012687286207	31.464742552539555	Sex_1	['Anxiety', 'functionality_state']	{'functionality_state', 'Anxiety'}
Health_vs_Peers-Physical_Activity (syn)	Sleep	0.008555025744208331	0.02721895019709334	31.430403017974978	Sex_1	['Health_vs_Peers', 'Physical_Activity']	{'Physical_Activity', 'Health_vs_Peers'}
Depression-Memory_Problems (syn)	Pain	0.011692296611039366	0.03736245296045329	31.294242440171715	Sex_1	['Depression', 'Memory_Problems']	{'Memory_Problems', 'Depression'}
Depression-Memory_Complaints (syn)	Pain	0.011692296611039366	0.03736245296045329	31.294242440171715	Sex_1	['Depression', 'Memory_Complaints']	{'Memory_Complaints', 'Depression'}
Anxiety-Health_vs_Peers (syn)	Physical_Activity	0.007260564392178451	0.02325763377620208	31.217984004923498	Sex_1	['Anxiety', 'Health_vs_Peers']	{'Health_vs_Peers', 'Anxiety'}
General_Health-Alcohol_Use (syn)	Hearing	0.004237170062069406	0.013605548180071252	31.142957314103725	Sex_1	['General_Health', 'Alcohol_Use']	{'General_Health', 'Alcohol_Use'}
Health_vs_Peers-Alcohol_Use (syn)	functionality_state	0.027728221366216547	0.08931259385934087	31.0462614151437	Sex_1	['Health_vs_Peers', 'Alcohol_Use']	{'Alcohol_Use', 'Health_vs_Peers'}
Sleep-Memory_Complaints (syn)	functionality_state	0.01295882475579202	0.04180826295947455	30.995845889012962	Sex_1	['Sleep', 'Memory_Complaints']	{'Sleep', 'Memory_Complaints'}
Sleep-Memory_Problems (syn)	functionality_state	0.01295882475579202	0.04180826295947455	30.995845889012962	Sex_1	['Sleep', 'Memory_Problems']	{'Memory_Problems', 'Sleep'}
Physical_Activity-grip_category (syn)	BMI	0.014385811384108152	0.046471883605755784	30.955946408693436	Sex_1	['Physical_Activity', 'grip_category']	{'Physical_Activity', 'grip_category'}
Depression-Alcohol_Use (syn)	Sleep	0.008760858581493754	0.02832861055406951	30.92583225983607	Sex_1	['Depression', 'Alcohol_Use']	{'Alcohol_Use', 'Depression'}
BMI-WHR_Obesity (syn)	Physical_Activity	0.0019730390583573253	0.006393640608874396	30.859398878609785	Sex_1	['BMI', 'WHR_Obesity']	{'WHR_Obesity', 'BMI'}
Pain-Health_vs_Peers (syn)	General_Health	0.07908694347559193	0.25869540614361536	30.571452603099814	Sex_1	['Pain', 'Health_vs_Peers']	{'Pain', 'Health_vs_Peers'}
Sleep-Physical_Activity (syn)	Pain	0.02686694486349225	0.0881401441058812	30.482075036339246	Sex_1	['Sleep', 'Physical_Activity']	{'Physical_Activity', 'Sleep'}
MMSE_Spell-Physical_Activity (syn)	Hearing	0.0047212134556689775	0.01560944250461076	30.24588132647538	Sex_1	['MMSE_Spell', 'Physical_Activity']	{'Physical_Activity', 'MMSE_Spell'}
Hearing-MAP_NormalElevated_vs_H (syn)	grip_category	0.007935058935069956	0.026246963385178818	30.23229323187435	Sex_1	['Hearing', 'MAP_NormalElevated_vs_H']	{'Hearing', 'MAP_NormalElevated_vs_H'}
Anxiety-Depression (syn)	Health_vs_Peers	0.007050950565734736	0.023383252851988806	30.153848185134063	Sex_1	['Anxiety', 'Depression']	{'Depression', 'Anxiety'}
Depression-Health_vs_Peers (syn)	WHR_Obesity	0.0008054994788181503	0.0026719422253715184	30.146590415372852	Sex_1	['Depression', 'Health_vs_Peers']	{'Health_vs_Peers', 'Depression'}
Sleep-Hearing (syn)	Pain	0.01904787999616602	0.06365429323136985	29.92395175441037	Sex_1	['Sleep', 'Hearing']	{'Hearing', 'Sleep'}
Depression-Hearing (syn)	Physical_Activity	0.007956998822213214	0.0266138481128343	29.89796435479024	Sex_1	['Depression', 'Hearing']	{'Hearing', 'Depression'}
BMI-Alcohol_Use (syn)	Depression	0.0016624344405179786	0.005563919297743196	29.87883812750996	Sex_1	['BMI', 'Alcohol_Use']	{'Alcohol_Use', 'BMI'}
MMSE_Spell-WHR_Obesity (syn)	Sleep	0.0006880308344141612	0.0023038849214101916	29.863941033696356	Sex_1	['MMSE_Spell', 'WHR_Obesity']	{'WHR_Obesity', 'MMSE_Spell'}
Pain-Hearing (syn)	BMI	0.005867817272740357	0.019651875630537913	29.858815428396557	Sex_1	['Pain', 'Hearing']	{'Hearing', 'Pain'}
Hearing-Physical_Activity (syn)	Anxiety	0.0051024277874576075	0.01709715265541805	29.843728311337614	Sex_1	['Hearing', 'Physical_Activity']	{'Hearing', 'Physical_Activity'}
Pain-General_Health (syn)	Sleep	0.018419973662843186	0.0617219257587078	29.843485011879224	Sex_1	['Pain', 'General_Health']	{'General_Health', 'Pain'}
Hearing-Memory_Problems (syn)	General_Health	0.0054454223258836205	0.01832167216824647	29.721208172915315	Sex_1	['Hearing', 'Memory_Problems']	{'Hearing', 'Memory_Problems'}
Hearing-Memory_Complaints (syn)	General_Health	0.0054454223258836205	0.01832167216824647	29.721208172915315	Sex_1	['Hearing', 'Memory_Complaints']	{'Hearing', 'Memory_Complaints'}
Depression-WHR_Obesity (syn)	grip_category	0.004074741007162531	0.013755770252672984	29.622049018816217	Sex_1	['Depression', 'WHR_Obesity']	{'WHR_Obesity', 'Depression'}
Anxiety-BMI (syn)	Pain	0.014265820599844527	0.048254169129464564	29.563913040487204	Sex_1	['Anxiety', 'BMI']	{'BMI', 'Anxiety'}
Hearing-MAP_NormalElevated_vs_H (syn)	General_Health	0.003940533520358131	0.013352553615148331	29.51146000932464	Sex_1	['Hearing', 'MAP_NormalElevated_vs_H']	{'Hearing', 'MAP_NormalElevated_vs_H'}
Pain-grip_category (syn)	functionality_state	0.07664573953479005	0.2598248049021567	29.49900782708289	Sex_1	['Pain', 'grip_category']	{'Pain', 'grip_category'}
MMSE_Spell-Alcohol_Use (syn)	Health_vs_Peers	0.00038574407267262913	0.001308439528104915	29.48123045711738	Sex_1	['MMSE_Spell', 'Alcohol_Use']	{'Alcohol_Use', 'MMSE_Spell'}
Depression-MAP_NormalElevated_vs_H (syn)	Alcohol_Use	0.002216209011946879	0.007524722138159587	29.452370084311504	Sex_1	['Depression', 'MAP_NormalElevated_vs_H']	{'Depression', 'MAP_NormalElevated_vs_H'}
WHR_Obesity-functionality_state (syn)	BMI	0.022420222485197365	0.07612463644290708	29.451992853867182	Sex_1	['WHR_Obesity', 'functionality_state']	{'WHR_Obesity', 'functionality_state'}
MMSE_Spell-grip_category (syn)	Pain	0.00910671284294164	0.030933193974374263	29.439937080166505	Sex_1	['MMSE_Spell', 'grip_category']	{'MMSE_Spell', 'grip_category'}
Depression-MMSE_Spell (syn)	grip_category	0.01080564336538773	0.03680251840170804	29.361151993571806	Sex_1	['Depression', 'MMSE_Spell']	{'MMSE_Spell', 'Depression'}
Anxiety-MAP_NormalElevated_vs_H (syn)	BMI	0.000765546372331275	0.002625706097514454	29.15582871426305	Sex_1	['Anxiety', 'MAP_NormalElevated_vs_H']	{'Anxiety', 'MAP_NormalElevated_vs_H'}
Memory_Complaints-WHR_Obesity (syn)	Health_vs_Peers	0.002367681913622928	0.008181223873520847	28.940436666036124	Sex_1	['Memory_Complaints', 'WHR_Obesity']	{'WHR_Obesity', 'Memory_Complaints'}
Memory_Problems-WHR_Obesity (syn)	Health_vs_Peers	0.002367681913622928	0.008181223873520847	28.940436666036124	Sex_1	['Memory_Problems', 'WHR_Obesity']	{'Memory_Problems', 'WHR_Obesity'}
Pain-Memory_Problems (syn)	Hearing	0.006225273533977777	0.021525060810077334	28.92104969600507	Sex_1	['Pain', 'Memory_Problems']	{'Memory_Problems', 'Pain'}
Pain-Memory_Complaints (syn)	Hearing	0.006225273533977777	0.021525060810077334	28.92104969600507	Sex_1	['Pain', 'Memory_Complaints']	{'Pain', 'Memory_Complaints'}
Pain-functionality_state (syn)	General_Health	0.06235601401589401	0.21595478962600373	28.874568664989475	Sex_1	['Pain', 'functionality_state']	{'Pain', 'functionality_state'}
MMSE_Spell-Memory_Complaints (syn)	Depression	0.0022491807926078946	0.007800483529246305	28.833863749279836	Sex_1	['MMSE_Spell', 'Memory_Complaints']	{'MMSE_Spell', 'Memory_Complaints'}
MMSE_Spell-Memory_Problems (syn)	Depression	0.0022491807926078946	0.007800483529246305	28.833863749279836	Sex_1	['MMSE_Spell', 'Memory_Problems']	{'Memory_Problems', 'MMSE_Spell'}
Sleep-Health_vs_Peers (syn)	Physical_Activity	0.006698017987102054	0.023316144958210758	28.726952929426496	Sex_1	['Sleep', 'Health_vs_Peers']	{'Health_vs_Peers', 'Sleep'}
General_Health-Physical_Activity (syn)	Hearing	0.004664218297236524	0.016240780673968197	28.71917545634147	Sex_1	['General_Health', 'Physical_Activity']	{'General_Health', 'Physical_Activity'}
Sleep-BMI (syn)	grip_category	0.01275898813911067	0.0444814358727869	28.683849540289764	Sex_1	['Sleep', 'BMI']	{'Sleep', 'BMI'}
Health_vs_Peers-Alcohol_Use (syn)	Physical_Activity	0.011069462281770217	0.038624642458569905	28.65906731342224	Sex_1	['Health_vs_Peers', 'Alcohol_Use']	{'Alcohol_Use', 'Health_vs_Peers'}
WHR_Obesity-MAP_NormalElevated_vs_H (syn)	Pain	0.0006394393564825088	0.0022368347358948564	28.586794823118574	Sex_1	['WHR_Obesity', 'MAP_NormalElevated_vs_H']	{'WHR_Obesity', 'MAP_NormalElevated_vs_H'}
MMSE_Spell-Hearing (syn)	BMI	0.000576926516301444	0.002018218244635831	28.58593305430876	Sex_1	['MMSE_Spell', 'Hearing']	{'Hearing', 'MMSE_Spell'}
General_Health-Alcohol_Use (syn)	MMSE_Spell	0.003568385951558984	0.012488073245402107	28.57435155477489	Sex_1	['General_Health', 'Alcohol_Use']	{'General_Health', 'Alcohol_Use'}
Depression-functionality_state (syn)	Memory_Complaints	0.005545995883598789	0.019474881957168573	28.477686775181432	Sex_1	['Depression', 'functionality_state']	{'functionality_state', 'Depression'}
Depression-functionality_state (syn)	Memory_Problems	0.00554599588359856	0.019474881957168358	28.477686775180572	Sex_1	['Depression', 'functionality_state']	{'functionality_state', 'Depression'}
MMSE_Spell-Pain (syn)	Physical_Activity	0.023914736226443318	0.08399706413870055	28.470919158500585	Sex_1	['MMSE_Spell', 'Pain']	{'Pain', 'MMSE_Spell'}
Physical_Activity-grip_category (syn)	MMSE_Spell	0.012055294342165642	0.04235814511255219	28.46039247028605	Sex_1	['Physical_Activity', 'grip_category']	{'Physical_Activity', 'grip_category'}
Sleep-functionality_state (syn)	Depression	0.015660205775796847	0.05511093495604452	28.415786791291314	Sex_1	['Sleep', 'functionality_state']	{'Sleep', 'functionality_state'}
Sleep-Alcohol_Use (syn)	General_Health	0.01583320071093336	0.05585199986076436	28.348493787876112	Sex_1	['Sleep', 'Alcohol_Use']	{'Alcohol_Use', 'Sleep'}
Anxiety-Memory_Complaints (syn)	grip_category	0.003041412897812903	0.01074033471360088	28.317673321311393	Sex_1	['Anxiety', 'Memory_Complaints']	{'Memory_Complaints', 'Anxiety'}
Anxiety-Memory_Problems (syn)	grip_category	0.003041412897812903	0.01074033471360088	28.317673321311393	Sex_1	['Anxiety', 'Memory_Problems']	{'Memory_Problems', 'Anxiety'}
grip_category-functionality_state (syn)	MMSE_Spell	0.013898325173942096	0.04915562895115981	28.274127440727558	Sex_1	['grip_category', 'functionality_state']	{'grip_category', 'functionality_state'}
Sleep-Alcohol_Use (syn)	Health_vs_Peers	0.007488674576434623	0.026575324969322137	28.179051752252715	Sex_1	['Sleep', 'Alcohol_Use']	{'Alcohol_Use', 'Sleep'}
Health_vs_Peers-Alcohol_Use (syn)	BMI	0.007215603238234953	0.025623462462200503	28.16014131142247	Sex_1	['Health_vs_Peers', 'Alcohol_Use']	{'Alcohol_Use', 'Health_vs_Peers'}
grip_category-MAP_NormalElevated_vs_H (syn)	WHR_Obesity	0.0016366856812912991	0.005818103150837606	28.13091550389018	Sex_1	['grip_category', 'MAP_NormalElevated_vs_H']	{'grip_category', 'MAP_NormalElevated_vs_H'}
Sleep-grip_category (syn)	Pain	0.017400649024644374	0.06199263911668415	28.068895392390736	Sex_1	['Sleep', 'grip_category']	{'grip_category', 'Sleep'}
Sleep-MMSE_Spell (syn)	grip_category	0.01011561296786719	0.036112488004187496	28.01139862391706	Sex_1	['Sleep', 'MMSE_Spell']	{'MMSE_Spell', 'Sleep'}
BMI-grip_category (syn)	functionality_state	0.03803636993218203	0.13599552619770713	27.968839119667543	Sex_1	['BMI', 'grip_category']	{'grip_category', 'BMI'}
Hearing-functionality_state (syn)	Memory_Problems	0.005439620336946914	0.019463232868232257	27.94818504085938	Sex_1	['Hearing', 'functionality_state']	{'Hearing', 'functionality_state'}
Hearing-functionality_state (syn)	Memory_Complaints	0.005439620336946835	0.019463232868232223	27.948185040859023	Sex_1	['Hearing', 'functionality_state']	{'Hearing', 'functionality_state'}
Sleep-Health_vs_Peers (syn)	functionality_state	0.024008632885353414	0.08596638623468962	27.927930830789442	Sex_1	['Sleep', 'Health_vs_Peers']	{'Health_vs_Peers', 'Sleep'}
Sleep-MAP_NormalElevated_vs_H (syn)	Health_vs_Peers	0.007387762016502323	0.026474412409389837	27.90529172946653	Sex_1	['Sleep', 'MAP_NormalElevated_vs_H']	{'Sleep', 'MAP_NormalElevated_vs_H'}
Anxiety-Alcohol_Use (syn)	MAP_NormalElevated_vs_H	0.0016772743200395364	0.006016146531155231	27.87954567518593	Sex_1	['Anxiety', 'Alcohol_Use']	{'Alcohol_Use', 'Anxiety'}
grip_category-functionality_state (syn)	Alcohol_Use	0.025925311282481277	0.09309873972600709	27.84711303158388	Sex_1	['grip_category', 'functionality_state']	{'grip_category', 'functionality_state'}
MMSE_Spell-Alcohol_Use (syn)	Sleep	0.0022898629652756547	0.00823755290362977	27.79785443643896	Sex_1	['MMSE_Spell', 'Alcohol_Use']	{'Alcohol_Use', 'MMSE_Spell'}
Hearing-Health_vs_Peers (syn)	Anxiety	0.006202400184966726	0.022313809180566198	27.79624103969031	Sex_1	['Hearing', 'Health_vs_Peers']	{'Hearing', 'Health_vs_Peers'}
Physical_Activity-grip_category (syn)	WHR_Obesity	0.0016057692497665947	0.005787186719312905	27.74697495776053	Sex_1	['Physical_Activity', 'grip_category']	{'Physical_Activity', 'grip_category'}
BMI-MAP_NormalElevated_vs_H (syn)	General_Health	0.004811607953285922	0.01738468887594372	27.677273879454034	Sex_1	['BMI', 'MAP_NormalElevated_vs_H']	{'BMI', 'MAP_NormalElevated_vs_H'}
Physical_Activity-MAP_NormalElevated_vs_H (syn)	Health_vs_Peers	0.006126740583987237	0.022154498815949213	27.654611530081397	Sex_1	['Physical_Activity', 'MAP_NormalElevated_vs_H']	{'Physical_Activity', 'MAP_NormalElevated_vs_H'}
MMSE_Spell-General_Health (syn)	Physical_Activity	0.026127453620430837	0.09456145296271633	27.630131308084245	Sex_1	['MMSE_Spell', 'General_Health']	{'General_Health', 'MMSE_Spell'}
MMSE_Spell-Alcohol_Use (syn)	BMI	0.002549702402867406	0.009233337289291568	27.614093615148693	Sex_1	['MMSE_Spell', 'Alcohol_Use']	{'Alcohol_Use', 'MMSE_Spell'}
General_Health-Alcohol_Use (syn)	grip_category	0.02519428385108205	0.09192468089941849	27.40752929961101	Sex_1	['General_Health', 'Alcohol_Use']	{'General_Health', 'Alcohol_Use'}
Depression-Physical_Activity (syn)	General_Health	0.025834745562146936	0.09459272485331753	27.311556572884648	Sex_1	['Depression', 'Physical_Activity']	{'Physical_Activity', 'Depression'}
Anxiety-Sleep (syn)	General_Health	0.02403608166896357	0.08809081710821162	27.28557011729998	Sex_1	['Anxiety', 'Sleep']	{'Sleep', 'Anxiety'}
Pain-grip_category (syn)	MMSE_Spell	0.009870552389849213	0.036177573014997896	27.2836223307662	Sex_1	['Pain', 'grip_category']	{'Pain', 'grip_category'}
Sleep-Health_vs_Peers (syn)	grip_category	0.004564128845747491	0.01674244089271297	27.26083296333449	Sex_1	['Sleep', 'Health_vs_Peers']	{'Health_vs_Peers', 'Sleep'}
MMSE_Spell-Pain (syn)	BMI	0.005141312727848951	0.01892537108564651	27.16624527245468	Sex_1	['MMSE_Spell', 'Pain']	{'Pain', 'MMSE_Spell'}
MMSE_Spell-Memory_Problems (syn)	General_Health	0.0047849875659990646	0.017726701802915537	26.993106891503476	Sex_1	['MMSE_Spell', 'Memory_Problems']	{'Memory_Problems', 'MMSE_Spell'}
MMSE_Spell-Memory_Complaints (syn)	General_Health	0.0047849875659990646	0.017726701802915537	26.993106891503476	Sex_1	['MMSE_Spell', 'Memory_Complaints']	{'MMSE_Spell', 'Memory_Complaints'}
Pain-General_Health (syn)	MMSE_Spell	0.003411354214598309	0.012662663370081942	26.940258260819842	Sex_1	['Pain', 'General_Health']	{'General_Health', 'Pain'}
Pain-functionality_state (syn)	Memory_Problems	0.005098430330480864	0.019027316404050656	26.79532006623634	Sex_1	['Pain', 'functionality_state']	{'Pain', 'functionality_state'}
Pain-functionality_state (syn)	Memory_Complaints	0.005098430330480717	0.019027316404050497	26.79532006623579	Sex_1	['Pain', 'functionality_state']	{'Pain', 'functionality_state'}
Alcohol_Use-MAP_NormalElevated_vs_H (syn)	Memory_Problems	0.0005524583805566074	0.002073398538762367	26.645064623532317	Sex_1	['Alcohol_Use', 'MAP_NormalElevated_vs_H']	{'Alcohol_Use', 'MAP_NormalElevated_vs_H'}
Alcohol_Use-MAP_NormalElevated_vs_H (syn)	Memory_Complaints	0.0005524583805566174	0.0020733985387625348	26.64506462353064	Sex_1	['Alcohol_Use', 'MAP_NormalElevated_vs_H']	{'Alcohol_Use', 'MAP_NormalElevated_vs_H'}
Anxiety-Memory_Complaints (syn)	Health_vs_Peers	0.005858372085426653	0.02199922166555362	26.629906159815153	Sex_1	['Anxiety', 'Memory_Complaints']	{'Memory_Complaints', 'Anxiety'}
Anxiety-Memory_Problems (syn)	Health_vs_Peers	0.005858372085426653	0.02199922166555362	26.629906159815153	Sex_1	['Anxiety', 'Memory_Problems']	{'Memory_Problems', 'Anxiety'}
Depression-Sleep (syn)	Physical_Activity	0.006785595570656469	0.025485430877050835	26.62539081011486	Sex_1	['Depression', 'Sleep']	{'Sleep', 'Depression'}
Anxiety-Depression (syn)	functionality_state	0.014418306226373604	0.05421104599317212	26.59662060051302	Sex_1	['Anxiety', 'Depression']	{'Depression', 'Anxiety'}
Pain-General_Health (syn)	functionality_state	0.06636769020349907	0.24954675557086575	26.595292754528366	Sex_1	['Pain', 'General_Health']	{'General_Health', 'Pain'}
Depression-Memory_Complaints (syn)	functionality_state	0.014412418283181733	0.05420515804998025	26.588647283147225	Sex_1	['Depression', 'Memory_Complaints']	{'Memory_Complaints', 'Depression'}
Depression-Memory_Problems (syn)	functionality_state	0.014412418283181733	0.05420515804998025	26.588647283147225	Sex_1	['Depression', 'Memory_Problems']	{'Memory_Problems', 'Depression'}
MMSE_Spell-Memory_Complaints (syn)	functionality_state	0.012702006098042565	0.047788373161233536	26.57969974241888	Sex_1	['MMSE_Spell', 'Memory_Complaints']	{'MMSE_Spell', 'Memory_Complaints'}
MMSE_Spell-Memory_Problems (syn)	functionality_state	0.012702006098042565	0.047788373161233536	26.57969974241888	Sex_1	['MMSE_Spell', 'Memory_Problems']	{'Memory_Problems', 'MMSE_Spell'}
Sleep-General_Health (syn)	Anxiety	0.022898342836051647	0.08647949188028156	26.47835034432339	Sex_1	['Sleep', 'General_Health']	{'General_Health', 'Sleep'}
Pain-MAP_NormalElevated_vs_H (syn)	Alcohol_Use	0.006055073046962432	0.02302928644894905	26.292925142883693	Sex_1	['Pain', 'MAP_NormalElevated_vs_H']	{'Pain', 'MAP_NormalElevated_vs_H'}
Health_vs_Peers-grip_category (syn)	Anxiety	0.00577767646280519	0.022017421238012095	26.241385856897214	Sex_1	['Health_vs_Peers', 'grip_category']	{'grip_category', 'Health_vs_Peers'}
General_Health-Memory_Complaints (syn)	MMSE_Spell	0.0022552545706297656	0.008616468312573084	26.173769679381465	Sex_1	['General_Health', 'Memory_Complaints']	{'General_Health', 'Memory_Complaints'}
General_Health-Memory_Problems (syn)	MMSE_Spell	0.0022552545706297656	0.008616468312573084	26.173769679381465	Sex_1	['General_Health', 'Memory_Problems']	{'General_Health', 'Memory_Problems'}
Pain-Memory_Complaints (syn)	BMI	0.0048931256905687575	0.018694866866241	26.17363218245065	Sex_1	['Pain', 'Memory_Complaints']	{'Pain', 'Memory_Complaints'}
Pain-Memory_Problems (syn)	BMI	0.0048931256905687575	0.018694866866241	26.17363218245065	Sex_1	['Pain', 'Memory_Problems']	{'Memory_Problems', 'Pain'}
Anxiety-Sleep (syn)	MMSE_Spell	0.0003715120819025505	0.0014226870744659898	26.1134081113374	Sex_1	['Anxiety', 'Sleep']	{'Sleep', 'Anxiety'}
General_Health-Physical_Activity (syn)	Alcohol_Use	0.009673053883096819	0.037058261519453684	26.102287280850888	Sex_1	['General_Health', 'Physical_Activity']	{'General_Health', 'Physical_Activity'}
Anxiety-BMI (syn)	Physical_Activity	0.004114312815608644	0.015789793269554542	26.056787098927714	Sex_1	['Anxiety', 'BMI']	{'BMI', 'Anxiety'}
Depression-MAP_NormalElevated_vs_H (syn)	Health_vs_Peers	0.005478897482426492	0.02109220759148764	25.97593191069131	Sex_1	['Depression', 'MAP_NormalElevated_vs_H']	{'Depression', 'MAP_NormalElevated_vs_H'}
Alcohol_Use-grip_category (syn)	MAP_NormalElevated_vs_H	0.006372132363751062	0.02459187771789137	25.911532404518805	Sex_1	['Alcohol_Use', 'grip_category']	{'Alcohol_Use', 'grip_category'}
Anxiety-grip_category (syn)	Sleep	0.013667195823820014	0.052832201740256594	25.869063513599528	Sex_1	['Anxiety', 'grip_category']	{'grip_category', 'Anxiety'}
Depression-Sleep (syn)	Memory_Problems	0.0016541475081355993	0.006394968035723185	25.866392121044235	Sex_1	['Depression', 'Sleep']	{'Sleep', 'Depression'}
Depression-Sleep (syn)	Memory_Complaints	0.0016541475081354815	0.006394968035723114	25.86639212104268	Sex_1	['Depression', 'Sleep']	{'Sleep', 'Depression'}
Anxiety-Depression (syn)	Hearing	0.002502176434709744	0.009675531503173792	25.86086804522288	Sex_1	['Anxiety', 'Depression']	{'Depression', 'Anxiety'}
Hearing-Memory_Complaints (syn)	BMI	0.0018503265044008213	0.007160889417515654	25.83933917307663	Sex_1	['Hearing', 'Memory_Complaints']	{'Hearing', 'Memory_Complaints'}
Hearing-Memory_Problems (syn)	BMI	0.0018503265044008213	0.007160889417515654	25.83933917307663	Sex_1	['Hearing', 'Memory_Problems']	{'Hearing', 'Memory_Problems'}
Pain-functionality_state (syn)	Sleep	0.014932609755617237	0.057853461766023594	25.811091159953577	Sex_1	['Pain', 'functionality_state']	{'Pain', 'functionality_state'}
Physical_Activity-grip_category (syn)	Memory_Problems	0.000506403334710024	0.0019632895855027934	25.79361386365911	Sex_1	['Physical_Activity', 'grip_category']	{'Physical_Activity', 'grip_category'}
Physical_Activity-grip_category (syn)	Memory_Complaints	0.000506403334709841	0.001963289585502684	25.793613863651228	Sex_1	['Physical_Activity', 'grip_category']	{'Physical_Activity', 'grip_category'}
Depression-Pain (syn)	WHR_Obesity	0.00037885635709536056	0.0014700470452723056	25.771716511642843	Sex_1	['Depression', 'Pain']	{'Pain', 'Depression'}
Physical_Activity-grip_category (syn)	Alcohol_Use	0.023167317112278145	0.09019048373853297	25.68709707716108	Sex_1	['Physical_Activity', 'grip_category']	{'Physical_Activity', 'grip_category'}
Pain-BMI (syn)	Hearing	0.005350914724485603	0.020895399827265838	25.6080992405962	Sex_1	['Pain', 'BMI']	{'Pain', 'BMI'}
Depression-Physical_Activity (syn)	Sleep	0.0067816374911681635	0.026496016645546697	25.594932181279344	Sex_1	['Depression', 'Physical_Activity']	{'Physical_Activity', 'Depression'}
Anxiety-Health_vs_Peers (syn)	Sleep	0.013439373745158429	0.052520934484688114	25.588603624477642	Sex_1	['Anxiety', 'Health_vs_Peers']	{'Health_vs_Peers', 'Anxiety'}
Anxiety-Physical_Activity (syn)	Pain	0.020420264297178695	0.07984181677739119	25.57590135268703	Sex_1	['Anxiety', 'Physical_Activity']	{'Physical_Activity', 'Anxiety'}
MMSE_Spell-BMI (syn)	Depression	0.00011745558646471612	0.00045934695001182194	25.570124382385305	Sex_1	['MMSE_Spell', 'BMI']	{'MMSE_Spell', 'BMI'}
Depression-Sleep (syn)	Anxiety	0.02540578685354511	0.09958933206885402	25.510550503521873	Sex_1	['Depression', 'Sleep']	{'Sleep', 'Depression'}
Depression-Pain (syn)	Sleep	0.014601313953286378	0.05735311260727678	25.45862515478159	Sex_1	['Depression', 'Pain']	{'Pain', 'Depression'}
BMI-functionality_state (syn)	Memory_Problems	0.00474428946980641	0.018673175543376205	25.40697729095851	Sex_1	['BMI', 'functionality_state']	{'functionality_state', 'BMI'}
BMI-functionality_state (syn)	Memory_Complaints	0.004744289469806377	0.01867317554337616	25.406977290958388	Sex_1	['BMI', 'functionality_state']	{'functionality_state', 'BMI'}
Alcohol_Use-WHR_Obesity (syn)	Anxiety	0.0017529428944175	0.006899687104292448	25.406121580889597	Sex_1	['Alcohol_Use', 'WHR_Obesity']	{'WHR_Obesity', 'Alcohol_Use'}
Anxiety-MMSE_Spell (syn)	Physical_Activity	0.01010466665976795	0.03979790296630589	25.389947476184528	Sex_1	['Anxiety', 'MMSE_Spell']	{'MMSE_Spell', 'Anxiety'}
Sleep-Pain (syn)	grip_category	0.007732763874006486	0.030545464039207947	25.315588147820456	Sex_1	['Sleep', 'Pain']	{'Pain', 'Sleep'}
Pain-Physical_Activity (syn)	Depression	0.008429742041780873	0.03341548233817697	25.22705480192919	Sex_1	['Pain', 'Physical_Activity']	{'Physical_Activity', 'Pain'}
Depression-Alcohol_Use (syn)	WHR_Obesity	0.00047945769994231247	0.0019062133715504648	25.152362641981362	Sex_1	['Depression', 'Alcohol_Use']	{'Alcohol_Use', 'Depression'}
Anxiety-Alcohol_Use (syn)	Physical_Activity	0.009233054664875886	0.036788234841675566	25.09784637564675	Sex_1	['Anxiety', 'Alcohol_Use']	{'Alcohol_Use', 'Anxiety'}
Hearing-Health_vs_Peers (syn)	functionality_state	0.02055195511466167	0.08202623006305534	25.05534522172107	Sex_1	['Hearing', 'Health_vs_Peers']	{'Hearing', 'Health_vs_Peers'}
Sleep-Memory_Problems (syn)	Anxiety	0.012892061118476437	0.05163489053332426	24.967732061242824	Sex_1	['Sleep', 'Memory_Problems']	{'Memory_Problems', 'Sleep'}
Sleep-Memory_Complaints (syn)	Anxiety	0.012892061118476437	0.05163489053332426	24.967732061242824	Sex_1	['Sleep', 'Memory_Complaints']	{'Sleep', 'Memory_Complaints'}
Sleep-General_Health (syn)	MMSE_Spell	0.0021112816121073626	0.008472495354050681	24.919241898409112	Sex_1	['Sleep', 'General_Health']	{'General_Health', 'Sleep'}
Sleep-Alcohol_Use (syn)	Depression	0.006464785991815949	0.025954857875547147	24.90780732768573	Sex_1	['Sleep', 'Alcohol_Use']	{'Alcohol_Use', 'Sleep'}
BMI-Alcohol_Use (syn)	MMSE_Spell	0.0029922079919921787	0.01202422386260944	24.88483270256434	Sex_1	['BMI', 'Alcohol_Use']	{'Alcohol_Use', 'BMI'}
Depression-grip_category (syn)	General_Health	0.013361237502974733	0.05376003763969933	24.853474978053345	Sex_1	['Depression', 'grip_category']	{'grip_category', 'Depression'}
Anxiety-Health_vs_Peers (syn)	functionality_state	0.020306573991856584	0.08178084894025026	24.830475906031165	Sex_1	['Anxiety', 'Health_vs_Peers']	{'Health_vs_Peers', 'Anxiety'}
MMSE_Spell-Physical_Activity (syn)	BMI	0.0013947792134374132	0.005618945725236378	24.82279206173926	Sex_1	['MMSE_Spell', 'Physical_Activity']	{'Physical_Activity', 'MMSE_Spell'}
Depression-General_Health (syn)	Hearing	0.0030821515031068058	0.01245052962110865	24.755183890983403	Sex_1	['Depression', 'General_Health']	{'General_Health', 'Depression'}
Health_vs_Peers-Alcohol_Use (syn)	Sleep	0.006132496689551248	0.02479642114243625	24.731378186895604	Sex_1	['Health_vs_Peers', 'Alcohol_Use']	{'Alcohol_Use', 'Health_vs_Peers'}
BMI-functionality_state (syn)	Alcohol_Use	0.009538005255341323	0.03859849896097156	24.710819104612256	Sex_1	['BMI', 'functionality_state']	{'functionality_state', 'BMI'}
Depression-BMI (syn)	General_Health	0.013077521655821153	0.05304150237944029	24.65526251928	Sex_1	['Depression', 'BMI']	{'BMI', 'Depression'}
Hearing-WHR_Obesity (syn)	grip_category	0.0026656456019153356	0.010860672417296768	24.54401992338903	Sex_1	['Hearing', 'WHR_Obesity']	{'Hearing', 'WHR_Obesity'}
Health_vs_Peers-BMI (syn)	Sleep	0.006069225517758299	0.024733149970643298	24.538829566642704	Sex_1	['Health_vs_Peers', 'BMI']	{'Health_vs_Peers', 'BMI'}
Anxiety-grip_category (syn)	WHR_Obesity	0.0013959531966721245	0.0056914505913217145	24.52719520750412	Sex_1	['Anxiety', 'grip_category']	{'grip_category', 'Anxiety'}
Sleep-Alcohol_Use (syn)	Pain	0.014486588169122232	0.059078578261161994	24.520881503077156	Sex_1	['Sleep', 'Alcohol_Use']	{'Alcohol_Use', 'Sleep'}
General_Health-grip_category (syn)	Alcohol_Use	0.02176447001254344	0.08878763663879827	24.512951168060304	Sex_1	['General_Health', 'grip_category']	{'General_Health', 'grip_category'}
Hearing-Memory_Complaints (syn)	Physical_Activity	0.0036054455219129747	0.014729685040643857	24.477410833730733	Sex_1	['Hearing', 'Memory_Complaints']	{'Hearing', 'Memory_Complaints'}
Hearing-Memory_Problems (syn)	Physical_Activity	0.0036054455219129747	0.014729685040643857	24.477410833730733	Sex_1	['Hearing', 'Memory_Problems']	{'Hearing', 'Memory_Problems'}
Depression-Physical_Activity (syn)	Hearing	0.0035418264023742182	0.01447139356495077	24.47467402830093	Sex_1	['Depression', 'Physical_Activity']	{'Physical_Activity', 'Depression'}
Pain-Alcohol_Use (syn)	grip_category	0.021444654919128642	0.08817505196746511	24.320546958159213	Sex_1	['Pain', 'Alcohol_Use']	{'Alcohol_Use', 'Pain'}
General_Health-functionality_state (syn)	Depression	0.01311439640719401	0.05404974933573113	24.263565637897162	Sex_1	['General_Health', 'functionality_state']	{'General_Health', 'functionality_state'}
Hearing-Health_vs_Peers (syn)	Depression	0.004796456233531564	0.019780557506637535	24.248336943597632	Sex_1	['Hearing', 'Health_vs_Peers']	{'Hearing', 'Health_vs_Peers'}
Physical_Activity-BMI (syn)	Hearing	0.00355578919519521	0.014704487211929056	24.181660631528626	Sex_1	['Physical_Activity', 'BMI']	{'Physical_Activity', 'BMI'}
Anxiety-functionality_state (syn)	Depression	0.023505258503620247	0.09736757755024951	24.140744891685983	Sex_1	['Anxiety', 'functionality_state']	{'functionality_state', 'Anxiety'}
Alcohol_Use-MAP_NormalElevated_vs_H (syn)	grip_category	0.02121264669459146	0.0879430437429279	24.12089210443926	Sex_1	['Alcohol_Use', 'MAP_NormalElevated_vs_H']	{'Alcohol_Use', 'MAP_NormalElevated_vs_H'}
Hearing-Alcohol_Use (syn)	Physical_Activity	0.008801982409297833	0.03652662720245655	24.097440917583178	Sex_1	['Hearing', 'Alcohol_Use']	{'Hearing', 'Alcohol_Use'}
Anxiety-Memory_Problems (syn)	functionality_state	0.009686329789410548	0.04024123048294738	24.070660049809426	Sex_1	['Anxiety', 'Memory_Problems']	{'Memory_Problems', 'Anxiety'}
Anxiety-Memory_Complaints (syn)	functionality_state	0.009686329789410548	0.04024123048294738	24.070660049809426	Sex_1	['Anxiety', 'Memory_Complaints']	{'Memory_Complaints', 'Anxiety'}
MMSE_Spell-Hearing (syn)	grip_category	0.008235049650919871	0.034231924687240164	24.056636388866146	Sex_1	['MMSE_Spell', 'Hearing']	{'Hearing', 'MMSE_Spell'}
Anxiety-MAP_NormalElevated_vs_H (syn)	grip_category	0.005798238783978897	0.02411014323408776	24.048960338738866	Sex_1	['Anxiety', 'MAP_NormalElevated_vs_H']	{'Anxiety', 'MAP_NormalElevated_vs_H'}
Depression-BMI (syn)	MMSE_Spell	0.00029001918891355345	0.0012064622832289368	24.038811071437348	Sex_1	['Depression', 'BMI']	{'BMI', 'Depression'}
BMI-MAP_NormalElevated_vs_H (syn)	Health_vs_Peers	0.005899704320599033	0.02459770867243932	23.984771911740705	Sex_1	['BMI', 'MAP_NormalElevated_vs_H']	{'BMI', 'MAP_NormalElevated_vs_H'}
Memory_Complaints-WHR_Obesity (syn)	Pain	0.004362329767753274	0.018305996771476624	23.830058653514083	Sex_1	['Memory_Complaints', 'WHR_Obesity']	{'WHR_Obesity', 'Memory_Complaints'}
Memory_Problems-WHR_Obesity (syn)	Pain	0.004362329767753274	0.018305996771476624	23.830058653514083	Sex_1	['Memory_Problems', 'WHR_Obesity']	{'Memory_Problems', 'WHR_Obesity'}
Sleep-Memory_Problems (syn)	General_Health	0.012495891787351278	0.05248494426112427	23.808526356018287	Sex_1	['Sleep', 'Memory_Problems']	{'Memory_Problems', 'Sleep'}
Sleep-Memory_Complaints (syn)	General_Health	0.012495891787351278	0.05248494426112427	23.808526356018287	Sex_1	['Sleep', 'Memory_Complaints']	{'Sleep', 'Memory_Complaints'}
Sleep-Hearing (syn)	Depression	0.006105943525207879	0.025646943014053382	23.80768546903268	Sex_1	['Sleep', 'Hearing']	{'Hearing', 'Sleep'}
Sleep-BMI (syn)	Pain	0.013900190718387403	0.05849218081042717	23.76418612846364	Sex_1	['Sleep', 'BMI']	{'Sleep', 'BMI'}
General_Health-BMI (syn)	Alcohol_Use	0.0071106091005207015	0.02994341845576587	23.746818056278045	Sex_1	['General_Health', 'BMI']	{'General_Health', 'BMI'}
Pain-Health_vs_Peers (syn)	Anxiety	0.010571667261109476	0.04454816099165344	23.7308724440728	Sex_1	['Pain', 'Health_vs_Peers']	{'Pain', 'Health_vs_Peers'}
Physical_Activity-BMI (syn)	Alcohol_Use	0.008570360590066486	0.03616096835966476	23.700583747713388	Sex_1	['Physical_Activity', 'BMI']	{'Physical_Activity', 'BMI'}
Depression-grip_category (syn)	functionality_state	0.03044037873514259	0.12844655123282878	23.698868084021036	Sex_1	['Depression', 'grip_category']	{'grip_category', 'Depression'}
Sleep-Health_vs_Peers (syn)	BMI	0.006208927760510329	0.0262027744107458	23.695688338880778	Sex_1	['Sleep', 'Health_vs_Peers']	{'Health_vs_Peers', 'Sleep'}
Depression-Health_vs_Peers (syn)	Pain	0.01595278621852805	0.06744370438653273	23.653484581896024	Sex_1	['Depression', 'Health_vs_Peers']	{'Health_vs_Peers', 'Depression'}
Alcohol_Use-Memory_Complaints (syn)	Anxiety	0.003436182784752191	0.014544044887199414	23.626046339945386	Sex_1	['Alcohol_Use', 'Memory_Complaints']	{'Alcohol_Use', 'Memory_Complaints'}
Alcohol_Use-Memory_Problems (syn)	Anxiety	0.003436182784752191	0.014544044887199414	23.626046339945386	Sex_1	['Alcohol_Use', 'Memory_Problems']	{'Memory_Problems', 'Alcohol_Use'}
Sleep-Memory_Complaints (syn)	Pain	0.01367507556141188	0.05826706565345165	23.469648605175284	Sex_1	['Sleep', 'Memory_Complaints']	{'Sleep', 'Memory_Complaints'}
Sleep-Memory_Problems (syn)	Pain	0.01367507556141188	0.05826706565345165	23.469648605175284	Sex_1	['Sleep', 'Memory_Problems']	{'Memory_Problems', 'Sleep'}
Pain-General_Health (syn)	grip_category	0.007733642875831965	0.03299937961719502	23.4357220212776	Sex_1	['Pain', 'General_Health']	{'General_Health', 'Pain'}
Health_vs_Peers-WHR_Obesity (syn)	BMI	0.016407238728630646	0.07003714005161554	23.42648302963105	Sex_1	['Health_vs_Peers', 'WHR_Obesity']	{'WHR_Obesity', 'Health_vs_Peers'}
Anxiety-Health_vs_Peers (syn)	grip_category	0.0023499500397388745	0.010048871855526848	23.385212524592095	Sex_1	['Anxiety', 'Health_vs_Peers']	{'Health_vs_Peers', 'Anxiety'}
Anxiety-Pain (syn)	General_Health	0.037986843532658715	0.16275654008717616	23.33967256388719	Sex_1	['Anxiety', 'Pain']	{'Pain', 'Anxiety'}
Sleep-Memory_Complaints (syn)	Depression	0.005942602762780078	0.025473130470255588	23.328906393029015	Sex_1	['Sleep', 'Memory_Complaints']	{'Sleep', 'Memory_Complaints'}
Sleep-Memory_Problems (syn)	Depression	0.005942602762780078	0.025473130470255588	23.328906393029015	Sex_1	['Sleep', 'Memory_Problems']	{'Memory_Problems', 'Sleep'}
BMI-Memory_Problems (syn)	Health_vs_Peers	0.005636038997679312	0.024217957730917332	23.2721481319797	Sex_1	['BMI', 'Memory_Problems']	{'Memory_Problems', 'BMI'}
BMI-Memory_Complaints (syn)	Health_vs_Peers	0.005636038997679312	0.024217957730917332	23.2721481319797	Sex_1	['BMI', 'Memory_Complaints']	{'Memory_Complaints', 'BMI'}
General_Health-MAP_NormalElevated_vs_H (syn)	BMI	0.0038426882094954196	0.016538599267840327	23.234665446956033	Sex_1	['General_Health', 'MAP_NormalElevated_vs_H']	{'General_Health', 'MAP_NormalElevated_vs_H'}
BMI-Memory_Complaints (syn)	MAP_NormalElevated_vs_H	0.0006751904514453158	0.0029117524038217964	23.188456908599104	Sex_1	['BMI', 'Memory_Complaints']	{'Memory_Complaints', 'BMI'}
BMI-Memory_Problems (syn)	MAP_NormalElevated_vs_H	0.0006751904514453158	0.0029117524038217964	23.188456908599104	Sex_1	['BMI', 'Memory_Problems']	{'Memory_Problems', 'BMI'}
Hearing-BMI (syn)	grip_category	0.009563351348698394	0.041285799082374626	23.163779220107422	Sex_1	['Hearing', 'BMI']	{'Hearing', 'BMI'}
General_Health-Health_vs_Peers (syn)	BMI	0.005539383741585077	0.023947242965550623	23.13161372920371	Sex_1	['General_Health', 'Health_vs_Peers']	{'General_Health', 'Health_vs_Peers'}
Health_vs_Peers-BMI (syn)	Physical_Activity	0.004903964901752111	0.021211446513180382	23.119427044755682	Sex_1	['Health_vs_Peers', 'BMI']	{'Health_vs_Peers', 'BMI'}
Health_vs_Peers-Memory_Problems (syn)	WHR_Obesity	0.0005332987458697233	0.002312270761718117	23.063853710343995	Sex_1	['Health_vs_Peers', 'Memory_Problems']	{'Memory_Problems', 'Health_vs_Peers'}
Health_vs_Peers-Memory_Complaints (syn)	WHR_Obesity	0.0005332987458697233	0.002312270761718117	23.063853710343995	Sex_1	['Health_vs_Peers', 'Memory_Complaints']	{'Health_vs_Peers', 'Memory_Complaints'}
Sleep-Memory_Complaints (syn)	grip_category	0.004036905108966456	0.01761463595378608	22.91790258713105	Sex_1	['Sleep', 'Memory_Complaints']	{'Sleep', 'Memory_Complaints'}
Sleep-Memory_Problems (syn)	grip_category	0.004036905108966456	0.01761463595378608	22.91790258713105	Sex_1	['Sleep', 'Memory_Problems']	{'Memory_Problems', 'Sleep'}
Pain-Hearing (syn)	MMSE_Spell	0.0027806694925724767	0.012149409288021345	22.887281403171304	Sex_1	['Pain', 'Hearing']	{'Hearing', 'Pain'}
Physical_Activity-Memory_Problems (syn)	Depression	0.005409903253228083	0.02385226911005372	22.680874629859897	Sex_1	['Physical_Activity', 'Memory_Problems']	{'Memory_Problems', 'Physical_Activity'}
Physical_Activity-Memory_Complaints (syn)	Depression	0.005409903253228083	0.02385226911005372	22.680874629859897	Sex_1	['Physical_Activity', 'Memory_Complaints']	{'Physical_Activity', 'Memory_Complaints'}
Anxiety-Hearing (syn)	BMI	0.0005404510239178954	0.0023934835411961227	22.58010195665727	Sex_1	['Anxiety', 'Hearing']	{'Hearing', 'Anxiety'}
Depression-BMI (syn)	Hearing	0.0022404366626757916	0.009926664226761705	22.56988462081457	Sex_1	['Depression', 'BMI']	{'BMI', 'Depression'}
MMSE_Spell-Hearing (syn)	Physical_Activity	0.00879577136114383	0.03898358370683265	22.56275725518328	Sex_1	['MMSE_Spell', 'Hearing']	{'Hearing', 'MMSE_Spell'}
Physical_Activity-grip_category (syn)	Health_vs_Peers	0.0045360511753663344	0.02018360518705303	22.473939285514902	Sex_1	['Physical_Activity', 'grip_category']	{'Physical_Activity', 'grip_category'}
General_Health-BMI (syn)	Memory_Problems	0.0037757452007590292	0.016883031133360735	22.36414285405295	Sex_1	['General_Health', 'BMI']	{'General_Health', 'BMI'}
General_Health-BMI (syn)	Memory_Complaints	0.003775745200758926	0.01688303113336066	22.36414285405244	Sex_1	['General_Health', 'BMI']	{'General_Health', 'BMI'}
Depression-BMI (syn)	grip_category	0.009098148104546639	0.04082059583822287	22.288131561341583	Sex_1	['Depression', 'BMI']	{'BMI', 'Depression'}
Sleep-grip_category (syn)	Anxiety	0.011119196332871256	0.050046804620789295	22.21759494361879	Sex_1	['Sleep', 'grip_category']	{'grip_category', 'Sleep'}
Health_vs_Peers-Physical_Activity (syn)	General_Health	0.05127170495956857	0.23077528880620043	22.217155582296908	Sex_1	['Health_vs_Peers', 'Physical_Activity']	{'Physical_Activity', 'Health_vs_Peers'}
Anxiety-BMI (syn)	grip_category	0.009052616807306093	0.04077506454098233	22.201354943797725	Sex_1	['Anxiety', 'BMI']	{'BMI', 'Anxiety'}
Sleep-General_Health (syn)	grip_category	0.0074620016815718565	0.03366480626496226	22.165586288664247	Sex_1	['Sleep', 'General_Health']	{'General_Health', 'Sleep'}
Depression-MMSE_Spell (syn)	Pain	0.007180891594792287	0.032400901702671875	22.16262886967781	Sex_1	['Depression', 'MMSE_Spell']	{'MMSE_Spell', 'Depression'}
Pain-General_Health (syn)	Memory_Complaints	0.0037516402361234716	0.016938988362119878	22.147959228268586	Sex_1	['Pain', 'General_Health']	{'General_Health', 'Pain'}
Pain-General_Health (syn)	Memory_Problems	0.0037516402361233974	0.016938988362119742	22.147959228268327	Sex_1	['Pain', 'General_Health']	{'General_Health', 'Pain'}
Memory_Complaints-MAP_NormalElevated_vs_H (syn)	BMI	0.001505276344220051	0.006815839257334884	22.08497423996823	Sex_1	['Memory_Complaints', 'MAP_NormalElevated_vs_H']	{'Memory_Complaints', 'MAP_NormalElevated_vs_H'}
Memory_Problems-MAP_NormalElevated_vs_H (syn)	BMI	0.001505276344220051	0.006815839257334884	22.08497423996823	Sex_1	['Memory_Problems', 'MAP_NormalElevated_vs_H']	{'Memory_Problems', 'MAP_NormalElevated_vs_H'}
Sleep-Health_vs_Peers (syn)	Anxiety	0.010950799028436261	0.049690890246596287	22.037840284389684	Sex_1	['Sleep', 'Health_vs_Peers']	{'Health_vs_Peers', 'Sleep'}
MMSE_Spell-functionality_state (syn)	MAP_NormalElevated_vs_H	9.834696468364153e-05	0.00044628879425433914	22.03661977396497	Sex_1	['MMSE_Spell', 'functionality_state']	{'MMSE_Spell', 'functionality_state'}
General_Health-functionality_state (syn)	Sleep	0.011525528061153595	0.052539854101181095	21.93673404375613	Sex_1	['General_Health', 'functionality_state']	{'General_Health', 'functionality_state'}
Health_vs_Peers-Memory_Problems (syn)	BMI	0.005178876395823539	0.02361006356451136	21.935037920050267	Sex_1	['Health_vs_Peers', 'Memory_Problems']	{'Memory_Problems', 'Health_vs_Peers'}
Health_vs_Peers-Memory_Complaints (syn)	BMI	0.005178876395823539	0.02361006356451136	21.935037920050267	Sex_1	['Health_vs_Peers', 'Memory_Complaints']	{'Health_vs_Peers', 'Memory_Complaints'}
Sleep-General_Health (syn)	Depression	0.011179221728483162	0.05136866204049703	21.76272708771333	Sex_1	['Sleep', 'General_Health']	{'General_Health', 'Sleep'}
Health_vs_Peers-BMI (syn)	functionality_state	0.017059673858743022	0.0785339488071367	21.722674229253503	Sex_1	['Health_vs_Peers', 'BMI']	{'Health_vs_Peers', 'BMI'}
MMSE_Spell-Alcohol_Use (syn)	Anxiety	0.0013862029700587551	0.006407401004099787	21.634403234194185	Sex_1	['MMSE_Spell', 'Alcohol_Use']	{'Alcohol_Use', 'MMSE_Spell'}
Memory_Complaints-grip_category (syn)	Health_vs_Peers	0.001537540303032993	0.007118577833998848	21.59898141015735	Sex_1	['Memory_Complaints', 'grip_category']	{'grip_category', 'Memory_Complaints'}
Memory_Problems-grip_category (syn)	Health_vs_Peers	0.001537540303032993	0.007118577833998848	21.59898141015735	Sex_1	['Memory_Problems', 'grip_category']	{'Memory_Problems', 'grip_category'}
WHR_Obesity-MAP_NormalElevated_vs_H (syn)	grip_category	0.005041424570207408	0.02335332902031627	21.587605629251456	Sex_1	['WHR_Obesity', 'MAP_NormalElevated_vs_H']	{'WHR_Obesity', 'MAP_NormalElevated_vs_H'}
Alcohol_Use-grip_category (syn)	Physical_Activity	0.02236005462375774	0.10400252661309867	21.4995302055879	Sex_1	['Alcohol_Use', 'grip_category']	{'Alcohol_Use', 'grip_category'}
General_Health-Memory_Complaints (syn)	BMI	0.003496522128662076	0.01627395401145798	21.48538779328173	Sex_1	['General_Health', 'Memory_Complaints']	{'General_Health', 'Memory_Complaints'}
General_Health-Memory_Problems (syn)	BMI	0.003496522128662076	0.01627395401145798	21.48538779328173	Sex_1	['General_Health', 'Memory_Problems']	{'General_Health', 'Memory_Problems'}
Sleep-MMSE_Spell (syn)	Physical_Activity	0.008255447727265178	0.03842558865784718	21.484245305320183	Sex_1	['Sleep', 'MMSE_Spell']	{'MMSE_Spell', 'Sleep'}
Physical_Activity-functionality_state (syn)	MMSE_Spell	0.009627090250450075	0.04489391547769126	21.444086905794574	Sex_1	['Physical_Activity', 'functionality_state']	{'Physical_Activity', 'functionality_state'}
Anxiety-Memory_Problems (syn)	Pain	0.009369433626937387	0.043744510045020835	21.418535988389362	Sex_1	['Anxiety', 'Memory_Problems']	{'Memory_Problems', 'Anxiety'}
Anxiety-Memory_Complaints (syn)	Pain	0.009369433626937387	0.043744510045020835	21.418535988389362	Sex_1	['Anxiety', 'Memory_Complaints']	{'Memory_Complaints', 'Anxiety'}
Hearing-grip_category (syn)	MMSE_Spell	0.007214887921703716	0.03370015990023495	21.409061390398374	Sex_1	['Hearing', 'grip_category']	{'Hearing', 'grip_category'}
Anxiety-General_Health (syn)	MAP_NormalElevated_vs_H	0.0007503153428369477	0.0035091707213611573	21.381557137405704	Sex_1	['Anxiety', 'General_Health']	{'General_Health', 'Anxiety'}
MMSE_Spell-Alcohol_Use (syn)	grip_category	0.018138142040562983	0.08501853229418299	21.33433917419438	Sex_1	['MMSE_Spell', 'Alcohol_Use']	{'Alcohol_Use', 'MMSE_Spell'}
Memory_Complaints-functionality_state (syn)	Anxiety	0.008305052675163627	0.03900927990331772	21.2899409980067	Sex_1	['Memory_Complaints', 'functionality_state']	{'functionality_state', 'Memory_Complaints'}
Memory_Problems-functionality_state (syn)	Anxiety	0.008305052675163627	0.03900927990331772	21.2899409980067	Sex_1	['Memory_Problems', 'functionality_state']	{'Memory_Problems', 'functionality_state'}
Depression-Pain (syn)	Memory_Problems	0.003584116441732422	0.016835589042851002	21.28892807142003	Sex_1	['Depression', 'Pain']	{'Pain', 'Depression'}
Depression-Pain (syn)	Memory_Complaints	0.003584116441732333	0.01683558904285102	21.28892807141948	Sex_1	['Depression', 'Pain']	{'Pain', 'Depression'}
Pain-functionality_state (syn)	Anxiety	0.009187334777030506	0.04319536217988443	21.26926205357514	Sex_1	['Pain', 'functionality_state']	{'Pain', 'functionality_state'}
Anxiety-BMI (syn)	Hearing	0.0018519440128311109	0.008717145042568689	21.24484568958597	Sex_1	['Anxiety', 'BMI']	{'BMI', 'Anxiety'}
Sleep-Pain (syn)	BMI	0.0038245260908374747	0.01801041924315105	21.2350753150394	Sex_1	['Sleep', 'Pain']	{'Pain', 'Sleep'}
Alcohol_Use-functionality_state (syn)	Memory_Problems	0.0037542409820762756	0.017683127055646067	21.230639638918273	Sex_1	['Alcohol_Use', 'functionality_state']	{'Alcohol_Use', 'functionality_state'}
Alcohol_Use-functionality_state (syn)	Memory_Complaints	0.0037542409820761425	0.017683127055645925	21.23063963891769	Sex_1	['Alcohol_Use', 'functionality_state']	{'Alcohol_Use', 'functionality_state'}
Alcohol_Use-grip_category (syn)	functionality_state	0.026385946351248565	0.1243661308861056	21.21634416319729	Sex_1	['Alcohol_Use', 'grip_category']	{'Alcohol_Use', 'grip_category'}
Pain-General_Health (syn)	Hearing	0.004115684549027927	0.019415471825127484	21.1979630786073	Sex_1	['Pain', 'General_Health']	{'General_Health', 'Pain'}
Pain-grip_category (syn)	Alcohol_Use	0.018025209117041877	0.08504837574329671	21.194066270527895	Sex_1	['Pain', 'grip_category']	{'Pain', 'grip_category'}
Anxiety-MMSE_Spell (syn)	grip_category	0.006997893413991938	0.03303910537624474	21.180638320259884	Sex_1	['Anxiety', 'MMSE_Spell']	{'MMSE_Spell', 'Anxiety'}
Anxiety-Health_vs_Peers (syn)	General_Health	0.04812652751178597	0.22776057373335384	21.13031536710526	Sex_1	['Anxiety', 'Health_vs_Peers']	{'Health_vs_Peers', 'Anxiety'}
WHR_Obesity-MAP_NormalElevated_vs_H (syn)	Alcohol_Use	0.0011564215761389388	0.005473632806017058	21.1271310502909	Sex_1	['WHR_Obesity', 'MAP_NormalElevated_vs_H']	{'WHR_Obesity', 'MAP_NormalElevated_vs_H'}
MMSE_Spell-Alcohol_Use (syn)	WHR_Obesity	0.0003107654502542196	0.0014720432620639406	21.111162848468037	Sex_1	['MMSE_Spell', 'Alcohol_Use']	{'Alcohol_Use', 'MMSE_Spell'}
Depression-General_Health (syn)	Sleep	0.01092894657939469	0.05194327261942219	21.040157903543857	Sex_1	['Depression', 'General_Health']	{'General_Health', 'Depression'}
Anxiety-Alcohol_Use (syn)	Pain	0.009024348121427123	0.04335379120926415	20.815591600438246	Sex_1	['Anxiety', 'Alcohol_Use']	{'Alcohol_Use', 'Anxiety'}
Health_vs_Peers-Physical_Activity (syn)	BMI	0.004954259216556191	0.023818619691770453	20.79994256874563	Sex_1	['Health_vs_Peers', 'Physical_Activity']	{'Physical_Activity', 'Health_vs_Peers'}
Depression-General_Health (syn)	MAP_NormalElevated_vs_H	0.0007312441396600521	0.0035223552475835735	20.76009057183271	Sex_1	['Depression', 'General_Health']	{'General_Health', 'Depression'}
Health_vs_Peers-Physical_Activity (syn)	functionality_state	0.043641100262916885	0.21030010751131029	20.75182023412413	Sex_1	['Health_vs_Peers', 'Physical_Activity']	{'Physical_Activity', 'Health_vs_Peers'}
Anxiety-MMSE_Spell (syn)	Pain	0.008878512563448045	0.04286686109306808	20.71183272358557	Sex_1	['Anxiety', 'MMSE_Spell']	{'MMSE_Spell', 'Anxiety'}
Sleep-Memory_Complaints (syn)	Hearing	0.0026014789999728445	0.012589986652950956	20.663079887881263	Sex_1	['Sleep', 'Memory_Complaints']	{'Sleep', 'Memory_Complaints'}
Sleep-Memory_Problems (syn)	Hearing	0.0026014789999728445	0.012589986652950956	20.663079887881263	Sex_1	['Sleep', 'Memory_Problems']	{'Memory_Problems', 'Sleep'}
BMI-grip_category (syn)	Alcohol_Use	0.017488936483825313	0.08465961498358074	20.657944744040233	Sex_1	['BMI', 'grip_category']	{'grip_category', 'BMI'}
Depression-Health_vs_Peers (syn)	MAP_NormalElevated_vs_H	0.001284025780597906	0.006233448863719051	20.59896228669501	Sex_1	['Depression', 'Health_vs_Peers']	{'Health_vs_Peers', 'Depression'}
Sleep-Physical_Activity (syn)	BMI	0.0014748842907311157	0.007173479193728293	20.560236544919423	Sex_1	['Sleep', 'Physical_Activity']	{'Physical_Activity', 'Sleep'}
MMSE_Spell-functionality_state (syn)	Hearing	0.006149676879772846	0.030009959245820873	20.49212006387259	Sex_1	['MMSE_Spell', 'functionality_state']	{'MMSE_Spell', 'functionality_state'}
Pain-Alcohol_Use (syn)	Physical_Activity	0.015481225603616712	0.07556355351587395	20.487688684948502	Sex_1	['Pain', 'Alcohol_Use']	{'Alcohol_Use', 'Pain'}
Anxiety-Physical_Activity (syn)	Sleep	0.009996732337812316	0.049078293077342044	20.36894869603259	Sex_1	['Anxiety', 'Physical_Activity']	{'Physical_Activity', 'Anxiety'}
Pain-Health_vs_Peers (syn)	grip_category	0.005741764612997744	0.028219547019716205	20.34676392567937	Sex_1	['Pain', 'Health_vs_Peers']	{'Pain', 'Health_vs_Peers'}
grip_category-functionality_state (syn)	Hearing	0.0061235140793624064	0.03014273525765367	20.315057764399665	Sex_1	['grip_category', 'functionality_state']	{'grip_category', 'functionality_state'}
Depression-Physical_Activity (syn)	Pain	0.015165413256983758	0.07475000342420629	20.288177340835738	Sex_1	['Depression', 'Physical_Activity']	{'Physical_Activity', 'Depression'}
Sleep-BMI (syn)	General_Health	0.010133905890155068	0.050104752896907884	20.22543831521513	Sex_1	['Sleep', 'BMI']	{'Sleep', 'BMI'}
MMSE_Spell-WHR_Obesity (syn)	Anxiety	0.0002988730562112924	0.001477860465019637	20.223360952234497	Sex_1	['MMSE_Spell', 'WHR_Obesity']	{'WHR_Obesity', 'MMSE_Spell'}
Depression-MAP_NormalElevated_vs_H (syn)	BMI	0.00048251311115368343	0.0023863095160171965	20.220055609509053	Sex_1	['Depression', 'MAP_NormalElevated_vs_H']	{'Depression', 'MAP_NormalElevated_vs_H'}
Physical_Activity-functionality_state (syn)	grip_category	0.024857314743101832	0.12304341110405774	20.2020689446589	Sex_1	['Physical_Activity', 'functionality_state']	{'Physical_Activity', 'functionality_state'}
Physical_Activity-WHR_Obesity (syn)	Health_vs_Peers	0.004010819360407855	0.01986237400222228	20.193051243316177	Sex_1	['Physical_Activity', 'WHR_Obesity']	{'WHR_Obesity', 'Physical_Activity'}
Depression-BMI (syn)	Physical_Activity	0.004686284892760982	0.023267178672366585	20.141182387216887	Sex_1	['Depression', 'BMI']	{'BMI', 'Depression'}
Anxiety-MAP_NormalElevated_vs_H (syn)	Health_vs_Peers	0.004150258748464693	0.020703068914359284	20.046587129824733	Sex_1	['Anxiety', 'MAP_NormalElevated_vs_H']	{'Anxiety', 'MAP_NormalElevated_vs_H'}
Sleep-Memory_Complaints (syn)	Health_vs_Peers	0.004782059403879964	0.02386870979676748	20.034846644821975	Sex_1	['Sleep', 'Memory_Complaints']	{'Sleep', 'Memory_Complaints'}
Sleep-Memory_Problems (syn)	Health_vs_Peers	0.004782059403879964	0.02386870979676748	20.034846644821975	Sex_1	['Sleep', 'Memory_Problems']	{'Memory_Problems', 'Sleep'}
Alcohol_Use-WHR_Obesity (syn)	Depression	0.0010218190618118852	0.005104995553052161	20.016061741737715	Sex_1	['Alcohol_Use', 'WHR_Obesity']	{'WHR_Obesity', 'Alcohol_Use'}
General_Health-Physical_Activity (syn)	MAP_NormalElevated_vs_H	0.0009690303144729913	0.004854888342712591	19.959888798010155	Sex_1	['General_Health', 'Physical_Activity']	{'General_Health', 'Physical_Activity'}
Hearing-Physical_Activity (syn)	Alcohol_Use	0.006826168106520397	0.0342037982823559	19.95733938719224	Sex_1	['Hearing', 'Physical_Activity']	{'Hearing', 'Physical_Activity'}
Hearing-functionality_state (syn)	BMI	0.005495351979977861	0.027611995582712278	19.90204570153731	Sex_1	['Hearing', 'functionality_state']	{'Hearing', 'functionality_state'}
Anxiety-Health_vs_Peers (syn)	WHR_Obesity	0.0004568853451035503	0.002296194375487179	19.897503015467226	Sex_1	['Anxiety', 'Health_vs_Peers']	{'Health_vs_Peers', 'Anxiety'}
Physical_Activity-grip_category (syn)	functionality_state	0.04125905488161453	0.20791150257459523	19.844527296805744	Sex_1	['Physical_Activity', 'grip_category']	{'Physical_Activity', 'grip_category'}
Pain-General_Health (syn)	Physical_Activity	0.017687527666191884	0.08917447165529202	19.83474343931504	Sex_1	['Pain', 'General_Health']	{'General_Health', 'Pain'}
Pain-Physical_Activity (syn)	BMI	0.0033956521973610414	0.0171797105551586	19.765479671259182	Sex_1	['Pain', 'Physical_Activity']	{'Physical_Activity', 'Pain'}
MMSE_Spell-WHR_Obesity (syn)	Hearing	0.0017581843376644494	0.008912772148177267	19.7265711322376	Sex_1	['MMSE_Spell', 'WHR_Obesity']	{'WHR_Obesity', 'MMSE_Spell'}
Physical_Activity-MAP_NormalElevated_vs_H (syn)	grip_category	0.020151272880829244	0.1025141767562353	19.657059655998815	Sex_1	['Physical_Activity', 'MAP_NormalElevated_vs_H']	{'Physical_Activity', 'MAP_NormalElevated_vs_H'}
Anxiety-grip_category (syn)	functionality_state	0.023921532805178176	0.12188068907070329	19.62700817296925	Sex_1	['Anxiety', 'grip_category']	{'grip_category', 'Anxiety'}
Anxiety-Alcohol_Use (syn)	General_Health	0.01563709556387587	0.07981047209056615	19.5927867036439	Sex_1	['Anxiety', 'Alcohol_Use']	{'Alcohol_Use', 'Anxiety'}
Pain-WHR_Obesity (syn)	BMI	0.0130733538435799	0.06674511530919355	19.586982182918124	Sex_1	['Pain', 'WHR_Obesity']	{'WHR_Obesity', 'Pain'}
Health_vs_Peers-grip_category (syn)	Physical_Activity	0.01987255045985983	0.10151459100591725	19.576053317006878	Sex_1	['Health_vs_Peers', 'grip_category']	{'grip_category', 'Health_vs_Peers'}
Alcohol_Use-MAP_NormalElevated_vs_H (syn)	Anxiety	0.0012262666495403472	0.0062645702895562415	19.57463310108715	Sex_1	['Alcohol_Use', 'MAP_NormalElevated_vs_H']	{'Alcohol_Use', 'MAP_NormalElevated_vs_H'}
Sleep-Pain (syn)	Alcohol_Use	0.004426263573420905	0.02261797773890451	19.569669864018923	Sex_1	['Sleep', 'Pain']	{'Pain', 'Sleep'}
Hearing-BMI (syn)	Depression	0.001791334218364727	0.00916087247031561	19.554187924450083	Sex_1	['Hearing', 'BMI']	{'Hearing', 'BMI'}
Anxiety-functionality_state (syn)	General_Health	0.03738038800243742	0.19121401655095727	19.548979032337723	Sex_1	['Anxiety', 'functionality_state']	{'functionality_state', 'Anxiety'}
Depression-MMSE_Spell (syn)	MAP_NormalElevated_vs_H	0.00018514702685634964	0.0009475087074564718	19.540403734480215	Sex_1	['Depression', 'MMSE_Spell']	{'MMSE_Spell', 'Depression'}
Depression-BMI (syn)	MAP_NormalElevated_vs_H	0.0005091657872730886	0.0026069717636686886	19.53092835023881	Sex_1	['Depression', 'BMI']	{'BMI', 'Depression'}
Pain-General_Health (syn)	BMI	0.0032983467090163944	0.017082405066813963	19.30844454346831	Sex_1	['Pain', 'General_Health']	{'General_Health', 'Pain'}
Pain-grip_category (syn)	Depression	0.005951808425741231	0.030937548722137324	19.238138351544386	Sex_1	['Pain', 'grip_category']	{'Pain', 'grip_category'}
Health_vs_Peers-grip_category (syn)	MAP_NormalElevated_vs_H	0.004328428780778405	0.02250880995341519	19.229931701127832	Sex_1	['Health_vs_Peers', 'grip_category']	{'grip_category', 'Health_vs_Peers'}
Depression-Memory_Problems (syn)	General_Health	0.009513138365076257	0.0494881151786849	19.22307675434298	Sex_1	['Depression', 'Memory_Problems']	{'Memory_Problems', 'Depression'}
Depression-Memory_Complaints (syn)	General_Health	0.009513138365076257	0.0494881151786849	19.22307675434298	Sex_1	['Depression', 'Memory_Complaints']	{'Memory_Complaints', 'Depression'}
Hearing-Health_vs_Peers (syn)	Pain	0.012262065629962484	0.06389266362028706	19.19166448097346	Sex_1	['Hearing', 'Health_vs_Peers']	{'Hearing', 'Health_vs_Peers'}
Sleep-Physical_Activity (syn)	Anxiety	0.009208572074115105	0.04805481233619496	19.162642878909324	Sex_1	['Sleep', 'Physical_Activity']	{'Physical_Activity', 'Sleep'}
Pain-Physical_Activity (syn)	General_Health	0.02942145728958092	0.15431579838557288	19.065745437203116	Sex_1	['Pain', 'Physical_Activity']	{'Physical_Activity', 'Pain'}
Anxiety-Depression (syn)	Physical_Activity	0.004331743945077463	0.022912637724683067	18.905479138314185	Sex_1	['Anxiety', 'Depression']	{'Depression', 'Anxiety'}
Hearing-General_Health (syn)	MMSE_Spell	0.0016298102429594015	0.00863343720076408	18.87788380293262	Sex_1	['Hearing', 'General_Health']	{'Hearing', 'General_Health'}
Hearing-Alcohol_Use (syn)	General_Health	0.005301605454437811	0.02813833077866693	18.841222303269042	Sex_1	['Hearing', 'Alcohol_Use']	{'Hearing', 'Alcohol_Use'}
Sleep-WHR_Obesity (syn)	grip_category	0.002800013049340308	0.014947461844512502	18.7323645878263	Sex_1	['Sleep', 'WHR_Obesity']	{'WHR_Obesity', 'Sleep'}
Depression-Alcohol_Use (syn)	BMI	0.0015113561289213139	0.008115619419940073	18.62280684586949	Sex_1	['Depression', 'Alcohol_Use']	{'Alcohol_Use', 'Depression'}
Memory_Problems-grip_category (syn)	BMI	0.00732803332064712	0.03941410554229474	18.592413096330468	Sex_1	['Memory_Problems', 'grip_category']	{'Memory_Problems', 'grip_category'}
Memory_Complaints-grip_category (syn)	BMI	0.00732803332064712	0.03941410554229474	18.592413096330468	Sex_1	['Memory_Complaints', 'grip_category']	{'grip_category', 'Memory_Complaints'}
General_Health-Health_vs_Peers (syn)	Sleep	0.009366430695159484	0.05038075673518698	18.591286241275874	Sex_1	['General_Health', 'Health_vs_Peers']	{'General_Health', 'Health_vs_Peers'}
Memory_Problems-functionality_state (syn)	Hearing	0.005422508821050266	0.029282791187098294	18.517732091875754	Sex_1	['Memory_Problems', 'functionality_state']	{'Memory_Problems', 'functionality_state'}
Memory_Complaints-functionality_state (syn)	Hearing	0.005422508821050266	0.029282791187098294	18.517732091875754	Sex_1	['Memory_Complaints', 'functionality_state']	{'functionality_state', 'Memory_Complaints'}
Depression-Pain (syn)	Anxiety	0.016816239143084482	0.09099978435839345	18.479427464196423	Sex_1	['Depression', 'Pain']	{'Pain', 'Depression'}
Sleep-Memory_Complaints (syn)	Physical_Activity	0.003000043276779377	0.01627163814478447	18.437254135601446	Sex_1	['Sleep', 'Memory_Complaints']	{'Sleep', 'Memory_Complaints'}
Sleep-Memory_Problems (syn)	Physical_Activity	0.003000043276779377	0.01627163814478447	18.437254135601446	Sex_1	['Sleep', 'Memory_Problems']	{'Memory_Problems', 'Sleep'}
General_Health-WHR_Obesity (syn)	BMI	0.012111541048029889	0.0657414423710148	18.422992577007758	Sex_1	['General_Health', 'WHR_Obesity']	{'General_Health', 'WHR_Obesity'}
MMSE_Spell-grip_category (syn)	functionality_state	0.02203547554666092	0.11999463181218605	18.3637177879345	Sex_1	['MMSE_Spell', 'grip_category']	{'MMSE_Spell', 'grip_category'}
Anxiety-Depression (syn)	Pain	0.0076670674817535325	0.0417742361556903	18.353579113161494	Sex_1	['Anxiety', 'Depression']	{'Depression', 'Anxiety'}
Hearing-grip_category (syn)	functionality_state	0.02199162916538823	0.11995078543091336	18.33387675319099	Sex_1	['Hearing', 'grip_category']	{'Hearing', 'grip_category'}
Sleep-functionality_state (syn)	Health_vs_Peers	0.013852919363440396	0.07557209280067434	18.33073407134331	Sex_1	['Sleep', 'functionality_state']	{'Sleep', 'functionality_state'}
MMSE_Spell-Alcohol_Use (syn)	Depression	0.0008714318189525464	0.004772916676177767	18.257846890601993	Sex_1	['MMSE_Spell', 'Alcohol_Use']	{'Alcohol_Use', 'MMSE_Spell'}
WHR_Obesity-MAP_NormalElevated_vs_H (syn)	Anxiety	0.00020021800502350372	0.0010988323254636577	18.220978795743086	Sex_1	['WHR_Obesity', 'MAP_NormalElevated_vs_H']	{'WHR_Obesity', 'MAP_NormalElevated_vs_H'}
Anxiety-Depression (syn)	General_Health	0.014184587346104468	0.07823932278535252	18.129741977725832	Sex_1	['Anxiety', 'Depression']	{'Depression', 'Anxiety'}
Depression-Pain (syn)	Hearing	0.0033820181459592188	0.018713005499308617	18.0730890400485	Sex_1	['Depression', 'Pain']	{'Pain', 'Depression'}
Depression-Pain (syn)	grip_category	0.004876023620802319	0.02710180874111165	17.991506276869682	Sex_1	['Depression', 'Pain']	{'Pain', 'Depression'}
BMI-Alcohol_Use (syn)	Physical_Activity	0.006052407746295261	0.03372382913026968	17.946976670163377	Sex_1	['BMI', 'Alcohol_Use']	{'Alcohol_Use', 'BMI'}
Anxiety-Hearing (syn)	Pain	0.007417025332372776	0.04140537386199282	17.913194932363783	Sex_1	['Anxiety', 'Hearing']	{'Hearing', 'Anxiety'}
Hearing-Physical_Activity (syn)	Depression	0.003997877364863432	0.022363749705614954	17.876596802814646	Sex_1	['Hearing', 'Physical_Activity']	{'Hearing', 'Physical_Activity'}
BMI-WHR_Obesity (syn)	MMSE_Spell	0.0001969607652565556	0.001113403859571939	17.689966094807634	Sex_1	['BMI', 'WHR_Obesity']	{'WHR_Obesity', 'BMI'}
Pain-MAP_NormalElevated_vs_H (syn)	BMI	0.0029597715096327058	0.016743829867430268	17.6767891997636	Sex_1	['Pain', 'MAP_NormalElevated_vs_H']	{'Pain', 'MAP_NormalElevated_vs_H'}
BMI-WHR_Obesity (syn)	grip_category	0.006805752107402873	0.038528199841079094	17.664339718635187	Sex_1	['BMI', 'WHR_Obesity']	{'WHR_Obesity', 'BMI'}
Anxiety-grip_category (syn)	General_Health	0.013687688143262237	0.07791603478731367	17.56722885170598	Sex_1	['Anxiety', 'grip_category']	{'grip_category', 'Anxiety'}
General_Health-Alcohol_Use (syn)	Physical_Activity	0.014582587437594512	0.08316695476649118	17.534112531279053	Sex_1	['General_Health', 'Alcohol_Use']	{'General_Health', 'Alcohol_Use'}
Memory_Problems-functionality_state (syn)	BMI	0.004673191323466035	0.02665295679140244	17.533481782304495	Sex_1	['Memory_Problems', 'functionality_state']	{'Memory_Problems', 'functionality_state'}
Memory_Complaints-functionality_state (syn)	BMI	0.004673191323466035	0.02665295679140244	17.533481782304495	Sex_1	['Memory_Complaints', 'functionality_state']	{'functionality_state', 'Memory_Complaints'}
Pain-Health_vs_Peers (syn)	Depression	0.005295412218101693	0.030281152514497797	17.487485707706778	Sex_1	['Pain', 'Health_vs_Peers']	{'Pain', 'Health_vs_Peers'}
Pain-Hearing (syn)	grip_category	0.004676833346042233	0.026872312543489138	17.403910952856858	Sex_1	['Pain', 'Hearing']	{'Hearing', 'Pain'}
Anxiety-BMI (syn)	General_Health	0.013496296652926067	0.07755103209217412	17.403116746254128	Sex_1	['Anxiety', 'BMI']	{'BMI', 'Anxiety'}
MMSE_Spell-grip_category (syn)	General_Health	0.005375817143873811	0.031000095050159902	17.34129245466969	Sex_1	['MMSE_Spell', 'grip_category']	{'MMSE_Spell', 'grip_category'}
BMI-functionality_state (syn)	Health_vs_Peers	0.012800612299394542	0.07404944616005493	17.286573989664323	Sex_1	['BMI', 'functionality_state']	{'functionality_state', 'BMI'}
Sleep-grip_category (syn)	BMI	0.006740308501236771	0.03924657818862397	17.174257762911214	Sex_1	['Sleep', 'grip_category']	{'grip_category', 'Sleep'}
BMI-grip_category (syn)	Hearing	0.0019125611272348274	0.01121155516357027	17.05883884377893	Sex_1	['BMI', 'grip_category']	{'grip_category', 'BMI'}
grip_category-MAP_NormalElevated_vs_H (syn)	Memory_Problems	0.00012136541482439693	0.0007126490258361803	17.030180414825367	Sex_1	['grip_category', 'MAP_NormalElevated_vs_H']	{'grip_category', 'MAP_NormalElevated_vs_H'}
grip_category-MAP_NormalElevated_vs_H (syn)	Memory_Complaints	0.00012136541482437701	0.0007126490258362566	17.030180414820745	Sex_1	['grip_category', 'MAP_NormalElevated_vs_H']	{'grip_category', 'MAP_NormalElevated_vs_H'}
Sleep-Alcohol_Use (syn)	grip_category	0.013664480115236096	0.08039487716357256	16.996705010736132	Sex_1	['Sleep', 'Alcohol_Use']	{'Alcohol_Use', 'Sleep'}
Pain-General_Health (syn)	Depression	0.008225821412460808	0.04841526172447469	16.990141371687606	Sex_1	['Pain', 'General_Health']	{'General_Health', 'Pain'}
Health_vs_Peers-functionality_state (syn)	Anxiety	0.006264743636136079	0.03696897086429017	16.945950860069654	Sex_1	['Health_vs_Peers', 'functionality_state']	{'Health_vs_Peers', 'functionality_state'}
MMSE_Spell-Health_vs_Peers (syn)	Sleep	0.003807492375989271	0.022471416828874276	16.943713006546595	Sex_1	['MMSE_Spell', 'Health_vs_Peers']	{'MMSE_Spell', 'Health_vs_Peers'}
Physical_Activity-BMI (syn)	Pain	0.012118387610454145	0.07153994009066665	16.939331505024775	Sex_1	['Physical_Activity', 'BMI']	{'Physical_Activity', 'BMI'}
Pain-functionality_state (syn)	Alcohol_Use	0.005866921969718489	0.03467004131189647	16.922166076869797	Sex_1	['Pain', 'functionality_state']	{'Pain', 'functionality_state'}
Sleep-MMSE_Spell (syn)	General_Health	0.008135235239435669	0.048106082246188495	16.91103257547071	Sex_1	['Sleep', 'MMSE_Spell']	{'MMSE_Spell', 'Sleep'}
Sleep-grip_category (syn)	functionality_state	0.01988340335100087	0.11818799869721941	16.82353840506199	Sex_1	['Sleep', 'grip_category']	{'grip_category', 'Sleep'}
Sleep-Hearing (syn)	Memory_Complaints	0.0021036349718889635	0.012570836269417315	16.734248436651313	Sex_1	['Sleep', 'Hearing']	{'Hearing', 'Sleep'}
Sleep-Hearing (syn)	Memory_Problems	0.0021036349718888117	0.012570836269417133	16.73424843665035	Sex_1	['Sleep', 'Hearing']	{'Hearing', 'Sleep'}
General_Health-functionality_state (syn)	Pain	0.03670092466192396	0.22001455684120075	16.681134734377363	Sex_1	['General_Health', 'functionality_state']	{'General_Health', 'functionality_state'}
Pain-Physical_Activity (syn)	Hearing	0.003080710590001756	0.018487819582573894	16.66346091404715	Sex_1	['Pain', 'Physical_Activity']	{'Physical_Activity', 'Pain'}
Pain-BMI (syn)	Health_vs_Peers	0.010215390959976766	0.06130822296386815	16.66235044195814	Sex_1	['Pain', 'BMI']	{'Pain', 'BMI'}
MMSE_Spell-Memory_Problems (syn)	Anxiety	0.0021663096099958537	0.013004993418467805	16.657521770980484	Sex_1	['MMSE_Spell', 'Memory_Problems']	{'Memory_Problems', 'MMSE_Spell'}
MMSE_Spell-Memory_Complaints (syn)	Anxiety	0.0021663096099958537	0.013004993418467805	16.657521770980484	Sex_1	['MMSE_Spell', 'Memory_Complaints']	{'MMSE_Spell', 'Memory_Complaints'}
General_Health-grip_category (syn)	Sleep	0.008195775100624731	0.04921010114065223	16.654660142232956	Sex_1	['General_Health', 'grip_category']	{'General_Health', 'grip_category'}
Physical_Activity-Alcohol_Use (syn)	Anxiety	0.0023951610158871105	0.014394236096730541	16.63972300990074	Sex_1	['Physical_Activity', 'Alcohol_Use']	{'Alcohol_Use', 'Physical_Activity'}
Depression-Health_vs_Peers (syn)	grip_category	0.002029905743910229	0.012201615017833648	16.63636937358995	Sex_1	['Depression', 'Health_vs_Peers']	{'Health_vs_Peers', 'Depression'}
MMSE_Spell-Pain (syn)	Hearing	0.003057098730863697	0.018379918083895018	16.63282021666032	Sex_1	['MMSE_Spell', 'Pain']	{'Pain', 'MMSE_Spell'}
General_Health-functionality_state (syn)	Alcohol_Use	0.0057402763521300195	0.03454339569430798	16.617579820260392	Sex_1	['General_Health', 'functionality_state']	{'General_Health', 'functionality_state'}
Sleep-Pain (syn)	Hearing	0.0031677131745816065	0.01909942546604331	16.58538462433571	Sex_1	['Sleep', 'Pain']	{'Pain', 'Sleep'}
Depression-functionality_state (syn)	Anxiety	0.014689310600189583	0.08898226141797169	16.508133605629844	Sex_1	['Depression', 'functionality_state']	{'functionality_state', 'Depression'}
BMI-functionality_state (syn)	Hearing	0.004763977841141584	0.02908729006668085	16.37821134323773	Sex_1	['BMI', 'functionality_state']	{'functionality_state', 'BMI'}
Alcohol_Use-grip_category (syn)	Depression	0.0019437434036005726	0.011940044901238569	16.279196767500796	Sex_1	['Alcohol_Use', 'grip_category']	{'Alcohol_Use', 'grip_category'}
Memory_Complaints-MAP_NormalElevated_vs_H (syn)	Hearing	0.0018491472319869	0.011367097072727605	16.267541485358194	Sex_1	['Memory_Complaints', 'MAP_NormalElevated_vs_H']	{'Memory_Complaints', 'MAP_NormalElevated_vs_H'}
Memory_Problems-MAP_NormalElevated_vs_H (syn)	Hearing	0.0018491472319869	0.011367097072727605	16.267541485358194	Sex_1	['Memory_Problems', 'MAP_NormalElevated_vs_H']	{'Memory_Problems', 'MAP_NormalElevated_vs_H'}
General_Health-grip_category (syn)	WHR_Obesity	0.0008586379112242201	0.005281670721120808	16.256937559371575	Sex_1	['General_Health', 'grip_category']	{'General_Health', 'grip_category'}
MMSE_Spell-General_Health (syn)	functionality_state	0.02983504458662669	0.18376069152036983	16.2358142755027	Sex_1	['MMSE_Spell', 'General_Health']	{'General_Health', 'MMSE_Spell'}
Hearing-WHR_Obesity (syn)	Alcohol_Use	0.001671941409484626	0.01032118401717767	16.199124118918856	Sex_1	['Hearing', 'WHR_Obesity']	{'Hearing', 'WHR_Obesity'}
Depression-BMI (syn)	Sleep	0.003737375823252647	0.023193383655901113	16.113974048377987	Sex_1	['Depression', 'BMI']	{'BMI', 'Depression'}
Hearing-MAP_NormalElevated_vs_H (syn)	Memory_Complaints	0.0018507576683231743	0.011511494936705183	16.077474546089647	Sex_1	['Hearing', 'MAP_NormalElevated_vs_H']	{'Hearing', 'MAP_NormalElevated_vs_H'}
Hearing-MAP_NormalElevated_vs_H (syn)	Memory_Problems	0.001850757668323061	0.01151149493670492	16.07747454608903	Sex_1	['Hearing', 'MAP_NormalElevated_vs_H']	{'Hearing', 'MAP_NormalElevated_vs_H'}
MMSE_Spell-grip_category (syn)	Physical_Activity	0.015620037385617437	0.09722522999540636	16.065827138033452	Sex_1	['MMSE_Spell', 'grip_category']	{'MMSE_Spell', 'grip_category'}
MMSE_Spell-Health_vs_Peers (syn)	Pain	0.009825903569045225	0.06123916219687928	16.04513062647018	Sex_1	['MMSE_Spell', 'Health_vs_Peers']	{'MMSE_Spell', 'Health_vs_Peers'}
Anxiety-General_Health (syn)	Depression	0.0140922101372169	0.08795452918384618	16.022154024337716	Sex_1	['Anxiety', 'General_Health']	{'General_Health', 'Anxiety'}
Physical_Activity-functionality_state (syn)	Alcohol_Use	0.005768398022110185	0.036075077268204726	15.989981058735648	Sex_1	['Physical_Activity', 'functionality_state']	{'Physical_Activity', 'functionality_state'}
grip_category-functionality_state (syn)	Sleep	0.005462524025832412	0.034378348148317736	15.889431342848606	Sex_1	['grip_category', 'functionality_state']	{'grip_category', 'functionality_state'}
General_Health-grip_category (syn)	MMSE_Spell	0.004936596834693071	0.031243617459841742	15.80033695214138	Sex_1	['General_Health', 'grip_category']	{'General_Health', 'grip_category'}
Anxiety-Memory_Problems (syn)	BMI	0.000990231112678596	0.006300794025793428	15.715973393589882	Sex_1	['Anxiety', 'Memory_Problems']	{'Memory_Problems', 'Anxiety'}
Anxiety-Memory_Complaints (syn)	BMI	0.000990231112678596	0.006300794025793428	15.715973393589882	Sex_1	['Anxiety', 'Memory_Complaints']	{'Memory_Complaints', 'Anxiety'}
Anxiety-Pain (syn)	Health_vs_Peers	0.009527095920710485	0.06063982543467489	15.710955386858236	Sex_1	['Anxiety', 'Pain']	{'Pain', 'Anxiety'}
Physical_Activity-functionality_state (syn)	Memory_Problems	0.002590271595189023	0.016520958572671652	15.67870038409123	Sex_1	['Physical_Activity', 'functionality_state']	{'Physical_Activity', 'functionality_state'}
Physical_Activity-functionality_state (syn)	Memory_Complaints	0.0025902715951889397	0.016520958572671534	15.678700384090835	Sex_1	['Physical_Activity', 'functionality_state']	{'Physical_Activity', 'functionality_state'}
BMI-WHR_Obesity (syn)	Sleep	0.0008514987583677654	0.0054338202238127685	15.670352041391078	Sex_1	['BMI', 'WHR_Obesity']	{'WHR_Obesity', 'BMI'}
Depression-Pain (syn)	General_Health	0.023079106425704703	0.14781303830441106	15.613714926943608	Sex_1	['Depression', 'Pain']	{'Pain', 'Depression'}
General_Health-MAP_NormalElevated_vs_H (syn)	Alcohol_Use	0.004182474205717649	0.026821559870420574	15.593702327246733	Sex_1	['General_Health', 'MAP_NormalElevated_vs_H']	{'General_Health', 'MAP_NormalElevated_vs_H'}
Sleep-Physical_Activity (syn)	grip_category	0.01509439118610007	0.09745729506150608	15.488210684047694	Sex_1	['Sleep', 'Physical_Activity']	{'Physical_Activity', 'Sleep'}
Hearing-functionality_state (syn)	MMSE_Spell	0.006414492518460615	0.041511648521402184	15.452271222506356	Sex_1	['Hearing', 'functionality_state']	{'Hearing', 'functionality_state'}
Pain-Memory_Problems (syn)	Anxiety	0.006188595586388015	0.04016508931693198	15.40789698624958	Sex_1	['Pain', 'Memory_Problems']	{'Memory_Problems', 'Pain'}
Pain-Memory_Complaints (syn)	Anxiety	0.006188595586388015	0.04016508931693198	15.40789698624958	Sex_1	['Pain', 'Memory_Complaints']	{'Pain', 'Memory_Complaints'}
Pain-BMI (syn)	MAP_NormalElevated_vs_H	0.00044658982620031037	0.0029040070336297566	15.378400294096803	Sex_1	['Pain', 'BMI']	{'Pain', 'BMI'}
Sleep-Alcohol_Use (syn)	MMSE_Spell	0.0016167320019938698	0.01053641929583701	15.344226122745974	Sex_1	['Sleep', 'Alcohol_Use']	{'Alcohol_Use', 'Sleep'}
Anxiety-WHR_Obesity (syn)	Hearing	0.0011509480220435698	0.007515130416700772	15.31507716068152	Sex_1	['Anxiety', 'WHR_Obesity']	{'WHR_Obesity', 'Anxiety'}
Alcohol_Use-Memory_Complaints (syn)	WHR_Obesity	0.0003069063079952103	0.0020053220708181937	15.304589345590214	Sex_1	['Alcohol_Use', 'Memory_Complaints']	{'Alcohol_Use', 'Memory_Complaints'}
Alcohol_Use-Memory_Problems (syn)	WHR_Obesity	0.0003069063079952103	0.0020053220708181937	15.304589345590214	Sex_1	['Alcohol_Use', 'Memory_Problems']	{'Memory_Problems', 'Alcohol_Use'}
Pain-WHR_Obesity (syn)	Memory_Problems	0.0024915431594758715	0.01630716551270042	15.278824253886409	Sex_1	['Pain', 'WHR_Obesity']	{'WHR_Obesity', 'Pain'}
Pain-WHR_Obesity (syn)	Memory_Complaints	0.002491543159475837	0.016307165512700412	15.278824253886206	Sex_1	['Pain', 'WHR_Obesity']	{'WHR_Obesity', 'Pain'}
MAP_NormalElevated_vs_H-functionality_state (syn)	grip_category	0.017642185308095876	0.11556763610421379	15.265679824225991	Sex_1	['MAP_NormalElevated_vs_H', 'functionality_state']	{'functionality_state', 'MAP_NormalElevated_vs_H'}
Anxiety-Alcohol_Use (syn)	Sleep	0.007063450187390384	0.04627705588827585	15.263395762347724	Sex_1	['Anxiety', 'Alcohol_Use']	{'Alcohol_Use', 'Anxiety'}
MMSE_Spell-BMI (syn)	Physical_Activity	0.005354311769315582	0.035166000653565614	15.225819455738105	Sex_1	['MMSE_Spell', 'BMI']	{'MMSE_Spell', 'BMI'}
MMSE_Spell-Physical_Activity (syn)	Alcohol_Use	0.004957664956358783	0.03259264305097803	15.210993930760747	Sex_1	['MMSE_Spell', 'Physical_Activity']	{'Physical_Activity', 'MMSE_Spell'}
Physical_Activity-MAP_NormalElevated_vs_H (syn)	Alcohol_Use	0.004916784806315911	0.03236782345622558	15.19034733047589	Sex_1	['Physical_Activity', 'MAP_NormalElevated_vs_H']	{'Physical_Activity', 'MAP_NormalElevated_vs_H'}
Depression-WHR_Obesity (syn)	Health_vs_Peers	0.0027397129601210535	0.0181661212480193	15.08144156210436	Sex_1	['Depression', 'WHR_Obesity']	{'WHR_Obesity', 'Depression'}
Physical_Activity-Memory_Complaints (syn)	Pain	0.010553157991381646	0.07011873380254721	15.05041152211776	Sex_1	['Physical_Activity', 'Memory_Complaints']	{'Physical_Activity', 'Memory_Complaints'}
Physical_Activity-Memory_Problems (syn)	Pain	0.010553157991381646	0.07011873380254721	15.05041152211776	Sex_1	['Physical_Activity', 'Memory_Problems']	{'Memory_Problems', 'Physical_Activity'}
Hearing-Health_vs_Peers (syn)	grip_category	0.0015826406664086507	0.010517328565158806	15.047934050967376	Sex_1	['Hearing', 'Health_vs_Peers']	{'Hearing', 'Health_vs_Peers'}
Health_vs_Peers-Memory_Problems (syn)	Pain	0.009114662561741682	0.0607417999640231	15.00558522654947	Sex_1	['Health_vs_Peers', 'Memory_Problems']	{'Memory_Problems', 'Health_vs_Peers'}
Health_vs_Peers-Memory_Complaints (syn)	Pain	0.009114662561741682	0.0607417999640231	15.00558522654947	Sex_1	['Health_vs_Peers', 'Memory_Complaints']	{'Health_vs_Peers', 'Memory_Complaints'}
grip_category-WHR_Obesity (syn)	Anxiety	0.001438392400180153	0.009612663712735649	14.963515245773678	Sex_1	['grip_category', 'WHR_Obesity']	{'WHR_Obesity', 'grip_category'}
BMI-grip_category (syn)	MAP_NormalElevated_vs_H	0.003200314731073612	0.02144859733171023	14.920857907767115	Sex_1	['BMI', 'grip_category']	{'grip_category', 'BMI'}
General_Health-WHR_Obesity (syn)	grip_category	0.004426984179674729	0.029692720921037787	14.909324717823813	Sex_1	['General_Health', 'WHR_Obesity']	{'General_Health', 'WHR_Obesity'}
BMI-grip_category (syn)	Physical_Activity	0.014278741169580304	0.09581858564765514	14.901849232137703	Sex_1	['BMI', 'grip_category']	{'grip_category', 'BMI'}
Pain-grip_category (syn)	Sleep	0.007467474310158388	0.05023432610781563	14.86528214617887	Sex_1	['Pain', 'grip_category']	{'Pain', 'grip_category'}
Sleep-WHR_Obesity (syn)	Health_vs_Peers	0.003353672199753068	0.022572228894766268	14.857514583022285	Sex_1	['Sleep', 'WHR_Obesity']	{'WHR_Obesity', 'Sleep'}
Depression-MAP_NormalElevated_vs_H (syn)	Memory_Problems	0.0008238571266321684	0.005564677654219757	14.805118603903827	Sex_1	['Depression', 'MAP_NormalElevated_vs_H']	{'Depression', 'MAP_NormalElevated_vs_H'}
Depression-MAP_NormalElevated_vs_H (syn)	Memory_Complaints	0.0008238571266321461	0.005564677654219781	14.805118603903361	Sex_1	['Depression', 'MAP_NormalElevated_vs_H']	{'Depression', 'MAP_NormalElevated_vs_H'}
Hearing-General_Health (syn)	Alcohol_Use	0.003933475060450544	0.026572560725153467	14.802770049659289	Sex_1	['Hearing', 'General_Health']	{'Hearing', 'General_Health'}
General_Health-MAP_NormalElevated_vs_H (syn)	Hearing	0.001629468652635639	0.011051841962105114	14.743864943262938	Sex_1	['General_Health', 'MAP_NormalElevated_vs_H']	{'General_Health', 'MAP_NormalElevated_vs_H'}
Physical_Activity-Memory_Complaints (syn)	General_Health	0.01188618184332387	0.08064416113449445	14.739048278400055	Sex_1	['Physical_Activity', 'Memory_Complaints']	{'Physical_Activity', 'Memory_Complaints'}
Physical_Activity-Memory_Problems (syn)	General_Health	0.01188618184332387	0.08064416113449445	14.739048278400055	Sex_1	['Physical_Activity', 'Memory_Problems']	{'Memory_Problems', 'Physical_Activity'}
Depression-Health_vs_Peers (syn)	General_Health	0.030905345626461196	0.21028716141132767	14.6967344173758	Sex_1	['Depression', 'Health_vs_Peers']	{'Health_vs_Peers', 'Depression'}
Sleep-grip_category (syn)	Health_vs_Peers	0.0032925498111697907	0.02243498956104321	14.67595873941066	Sex_1	['Sleep', 'grip_category']	{'grip_category', 'Sleep'}
MMSE_Spell-Pain (syn)	functionality_state	0.03147446767464552	0.21465353304201218	14.6629162020293	Sex_1	['MMSE_Spell', 'Pain']	{'Pain', 'MMSE_Spell'}
Physical_Activity-Alcohol_Use (syn)	MMSE_Spell	0.005199478500731981	0.03548022881854636	14.65457995584879	Sex_1	['Physical_Activity', 'Alcohol_Use']	{'Alcohol_Use', 'Physical_Activity'}
Physical_Activity-MAP_NormalElevated_vs_H (syn)	Anxiety	0.0020438505906425863	0.01395192772258746	14.649234365898387	Sex_1	['Physical_Activity', 'MAP_NormalElevated_vs_H']	{'Physical_Activity', 'MAP_NormalElevated_vs_H'}
Sleep-General_Health (syn)	Pain	0.021699155152593772	0.14850459057994161	14.61177399826767	Sex_1	['Sleep', 'General_Health']	{'General_Health', 'Sleep'}
MMSE_Spell-Memory_Problems (syn)	Health_vs_Peers	0.0009758085495462115	0.006679663434907245	14.608648460440907	Sex_1	['MMSE_Spell', 'Memory_Problems']	{'Memory_Problems', 'MMSE_Spell'}
MMSE_Spell-Memory_Complaints (syn)	Health_vs_Peers	0.0009758085495462115	0.006679663434907245	14.608648460440907	Sex_1	['MMSE_Spell', 'Memory_Complaints']	{'MMSE_Spell', 'Memory_Complaints'}
Hearing-Physical_Activity (syn)	MMSE_Spell	0.005159212764956157	0.035409626823552726	14.570085108958294	Sex_1	['Hearing', 'Physical_Activity']	{'Hearing', 'Physical_Activity'}
Sleep-Health_vs_Peers (syn)	General_Health	0.03015682704214312	0.20955667647830245	14.390773679437297	Sex_1	['Sleep', 'Health_vs_Peers']	{'Health_vs_Peers', 'Sleep'}
Sleep-General_Health (syn)	BMI	0.002258639203223044	0.015714919836731005	14.372578585758047	Sex_1	['Sleep', 'General_Health']	{'General_Health', 'Sleep'}
Sleep-grip_category (syn)	Physical_Activity	0.013723455494184751	0.09608853579946122	14.282094507950344	Sex_1	['Sleep', 'grip_category']	{'grip_category', 'Sleep'}
Physical_Activity-WHR_Obesity (syn)	Hearing	0.001800212707266518	0.012648449639030427	14.232674822939915	Sex_1	['Physical_Activity', 'WHR_Obesity']	{'WHR_Obesity', 'Physical_Activity'}
MMSE_Spell-Hearing (syn)	Health_vs_Peers	0.00015183022115681136	0.0010745256765890983	14.129976087567394	Sex_1	['MMSE_Spell', 'Hearing']	{'Hearing', 'MMSE_Spell'}
Pain-Health_vs_Peers (syn)	MAP_NormalElevated_vs_H	0.0008549612721050184	0.006071397939551645	14.081786116100881	Sex_1	['Pain', 'Health_vs_Peers']	{'Pain', 'Health_vs_Peers'}
MMSE_Spell-Health_vs_Peers (syn)	grip_category	0.004351362538621151	0.0309147983547918	14.075338576312237	Sex_1	['MMSE_Spell', 'Health_vs_Peers']	{'MMSE_Spell', 'Health_vs_Peers'}
Health_vs_Peers-WHR_Obesity (syn)	Sleep	0.003044654344137576	0.021708578797022583	14.025120541539838	Sex_1	['Health_vs_Peers', 'WHR_Obesity']	{'WHR_Obesity', 'Health_vs_Peers'}
Memory_Problems-grip_category (syn)	functionality_state	0.015953997772513002	0.11391315403803812	14.005404298774495	Sex_1	['Memory_Problems', 'grip_category']	{'Memory_Problems', 'grip_category'}
Memory_Complaints-grip_category (syn)	functionality_state	0.015953997772513002	0.11391315403803812	14.005404298774495	Sex_1	['Memory_Complaints', 'grip_category']	{'grip_category', 'Memory_Complaints'}
Sleep-Alcohol_Use (syn)	Anxiety	0.006322549525612898	0.04519931690078776	13.988152828705038	Sex_1	['Sleep', 'Alcohol_Use']	{'Alcohol_Use', 'Sleep'}
General_Health-Physical_Activity (syn)	Pain	0.020286071924396073	0.14513938933541073	13.976958300076525	Sex_1	['General_Health', 'Physical_Activity']	{'General_Health', 'Physical_Activity'}
General_Health-Health_vs_Peers (syn)	Alcohol_Use	0.0036759018876491986	0.026314987552352113	13.968852846068078	Sex_1	['General_Health', 'Health_vs_Peers']	{'General_Health', 'Health_vs_Peers'}
Hearing-Physical_Activity (syn)	Sleep	0.0020774791206428474	0.014940741515052838	13.904792600486271	Sex_1	['Hearing', 'Physical_Activity']	{'Hearing', 'Physical_Activity'}
Pain-functionality_state (syn)	MMSE_Spell	0.005662385337802224	0.040727832394636405	13.902987232259195	Sex_1	['Pain', 'functionality_state']	{'Pain', 'functionality_state'}
Sleep-Physical_Activity (syn)	Alcohol_Use	0.004478579069349535	0.03239904695027218	13.82318151587453	Sex_1	['Sleep', 'Physical_Activity']	{'Physical_Activity', 'Sleep'}
Pain-functionality_state (syn)	Health_vs_Peers	0.009798508629728964	0.07108755753548335	13.783718233444779	Sex_1	['Pain', 'functionality_state']	{'Pain', 'functionality_state'}
General_Health-Health_vs_Peers (syn)	Depression	0.006415055620104195	0.04660449593211807	13.764885751469267	Sex_1	['General_Health', 'Health_vs_Peers']	{'General_Health', 'Health_vs_Peers'}
Sleep-Pain (syn)	General_Health	0.019862304177504918	0.14456570395919222	13.739291985263405	Sex_1	['Sleep', 'Pain']	{'Pain', 'Sleep'}
Pain-Memory_Problems (syn)	Depression	0.003970710969203383	0.02895645126559949	13.712698882824156	Sex_1	['Pain', 'Memory_Problems']	{'Memory_Problems', 'Pain'}
Pain-Memory_Complaints (syn)	Depression	0.003970710969203383	0.02895645126559949	13.712698882824156	Sex_1	['Pain', 'Memory_Complaints']	{'Pain', 'Memory_Complaints'}
MMSE_Spell-Memory_Complaints (syn)	Alcohol_Use	0.001376794585616427	0.010040654524371008	13.712199561040824	Sex_1	['MMSE_Spell', 'Memory_Complaints']	{'MMSE_Spell', 'Memory_Complaints'}
MMSE_Spell-Memory_Problems (syn)	Alcohol_Use	0.001376794585616427	0.010040654524371008	13.712199561040824	Sex_1	['MMSE_Spell', 'Memory_Problems']	{'Memory_Problems', 'MMSE_Spell'}
Alcohol_Use-functionality_state (syn)	Sleep	0.004586840160328681	0.03350266428281401	13.690971325768889	Sex_1	['Alcohol_Use', 'functionality_state']	{'Alcohol_Use', 'functionality_state'}
MMSE_Spell-Alcohol_Use (syn)	General_Health	0.0036215766867137332	0.0265394612228734	13.64600681340293	Sex_1	['MMSE_Spell', 'Alcohol_Use']	{'Alcohol_Use', 'MMSE_Spell'}
Pain-Hearing (syn)	Depression	0.0039002978567436843	0.028886038153139792	13.502363446541866	Sex_1	['Pain', 'Hearing']	{'Hearing', 'Pain'}
Pain-Physical_Activity (syn)	MAP_NormalElevated_vs_H	0.000139941309454155	0.0010366086558908486	13.499917124837355	Sex_1	['Pain', 'Physical_Activity']	{'Physical_Activity', 'Pain'}
Hearing-Memory_Problems (syn)	Alcohol_Use	0.0013353011646286658	0.009895292302149977	13.4943074328238	Sex_1	['Hearing', 'Memory_Problems']	{'Hearing', 'Memory_Problems'}
Hearing-Memory_Complaints (syn)	Alcohol_Use	0.0013353011646286658	0.009895292302149977	13.4943074328238	Sex_1	['Hearing', 'Memory_Complaints']	{'Hearing', 'Memory_Complaints'}
Pain-Alcohol_Use (syn)	Memory_Problems	0.0020403825390046203	0.015227730665000971	13.399124162960039	Sex_1	['Pain', 'Alcohol_Use']	{'Alcohol_Use', 'Pain'}
Pain-Alcohol_Use (syn)	Memory_Complaints	0.0020403825390044863	0.015227730665000896	13.399124162959222	Sex_1	['Pain', 'Alcohol_Use']	{'Alcohol_Use', 'Pain'}
Sleep-functionality_state (syn)	Pain	0.028560955460650735	0.2135884218494956	13.371958654564207	Sex_1	['Sleep', 'functionality_state']	{'Sleep', 'functionality_state'}
Depression-MMSE_Spell (syn)	General_Health	0.0061938156479360166	0.04635017248611538	13.363090827313384	Sex_1	['Depression', 'MMSE_Spell']	{'MMSE_Spell', 'Depression'}
Hearing-Health_vs_Peers (syn)	BMI	0.0028894774816544885	0.02174118951381082	13.290337586262169	Sex_1	['Hearing', 'Health_vs_Peers']	{'Hearing', 'Health_vs_Peers'}
Sleep-functionality_state (syn)	General_Health	0.023325209663036497	0.17692398527314623	13.183746470002692	Sex_1	['Sleep', 'functionality_state']	{'Sleep', 'functionality_state'}
Pain-Physical_Activity (syn)	Alcohol_Use	0.004151305324760176	0.03152893550059569	13.166652342835183	Sex_1	['Pain', 'Physical_Activity']	{'Physical_Activity', 'Pain'}
Alcohol_Use-WHR_Obesity (syn)	BMI	0.008124795756780151	0.06176662768387532	13.15402193942538	Sex_1	['Alcohol_Use', 'WHR_Obesity']	{'WHR_Obesity', 'Alcohol_Use'}
grip_category-functionality_state (syn)	Physical_Activity	0.025132885384965588	0.19179796066759028	13.103833480546752	Sex_1	['grip_category', 'functionality_state']	{'grip_category', 'functionality_state'}
Pain-Health_vs_Peers (syn)	Memory_Problems	0.001970326492761269	0.015157674618757616	12.998870488504819	Sex_1	['Pain', 'Health_vs_Peers']	{'Pain', 'Health_vs_Peers'}
Pain-Health_vs_Peers (syn)	Memory_Complaints	0.0019703264927611076	0.015157674618757513	12.998870488503842	Sex_1	['Pain', 'Health_vs_Peers']	{'Pain', 'Health_vs_Peers'}
MMSE_Spell-Physical_Activity (syn)	grip_category	0.0122690705138045	0.09463197438921057	12.96503702157075	Sex_1	['MMSE_Spell', 'Physical_Activity']	{'Physical_Activity', 'MMSE_Spell'}
Anxiety-WHR_Obesity (syn)	Physical_Activity	0.001730741837495116	0.013355775379934732	12.958752212135316	Sex_1	['Anxiety', 'WHR_Obesity']	{'WHR_Obesity', 'Anxiety'}
Health_vs_Peers-grip_category (syn)	General_Health	0.02672170968301458	0.20644233754602562	12.943909665359735	Sex_1	['Health_vs_Peers', 'grip_category']	{'grip_category', 'Health_vs_Peers'}
Anxiety-Physical_Activity (syn)	Depression	0.010874447758445737	0.08476412301817512	12.829068916473116	Sex_1	['Anxiety', 'Physical_Activity']	{'Physical_Activity', 'Anxiety'}
Hearing-functionality_state (syn)	Sleep	0.004247533252944853	0.033163357375430184	12.807910866382102	Sex_1	['Hearing', 'functionality_state']	{'Hearing', 'functionality_state'}
MMSE_Spell-Physical_Activity (syn)	Health_vs_Peers	0.002294730783628049	0.017998492314451525	12.749572261591831	Sex_1	['MMSE_Spell', 'Physical_Activity']	{'Physical_Activity', 'MMSE_Spell'}
BMI-functionality_state (syn)	Sleep	0.004207769063061572	0.0331235931855469	12.703238563193029	Sex_1	['BMI', 'functionality_state']	{'functionality_state', 'BMI'}
Sleep-functionality_state (syn)	Alcohol_Use	0.004232355701520946	0.03335105155322955	12.690321607299083	Sex_1	['Sleep', 'functionality_state']	{'Sleep', 'functionality_state'}
Health_vs_Peers-WHR_Obesity (syn)	Physical_Activity	0.002351697708826041	0.01860087930860537	12.64293837839198	Sex_1	['Health_vs_Peers', 'WHR_Obesity']	{'WHR_Obesity', 'Health_vs_Peers'}
Alcohol_Use-WHR_Obesity (syn)	Hearing	0.0012595139381691633	0.009969801658653285	12.633289821527882	Sex_1	['Alcohol_Use', 'WHR_Obesity']	{'WHR_Obesity', 'Alcohol_Use'}
Sleep-MMSE_Spell (syn)	Health_vs_Peers	0.002761814614895851	0.02187062530108751	12.62796365844428	Sex_1	['Sleep', 'MMSE_Spell']	{'MMSE_Spell', 'Sleep'}
Pain-functionality_state (syn)	Hearing	0.003442449708027217	0.02730273207407524	12.608444087893774	Sex_1	['Pain', 'functionality_state']	{'Pain', 'functionality_state'}
MMSE_Spell-WHR_Obesity (syn)	Alcohol_Use	0.0012446964919103428	0.009957320367648181	12.500315807397563	Sex_1	['MMSE_Spell', 'WHR_Obesity']	{'WHR_Obesity', 'MMSE_Spell'}
Sleep-functionality_state (syn)	Hearing	0.0034647823422655575	0.02779794415635746	12.464167575763522	Sex_1	['Sleep', 'functionality_state']	{'Sleep', 'functionality_state'}
Health_vs_Peers-Memory_Problems (syn)	functionality_state	0.008698248807713018	0.07021489862571201	12.388038689737288	Sex_1	['Health_vs_Peers', 'Memory_Problems']	{'Memory_Problems', 'Health_vs_Peers'}
Health_vs_Peers-Memory_Complaints (syn)	functionality_state	0.008698248807713018	0.07021489862571201	12.388038689737288	Sex_1	['Health_vs_Peers', 'Memory_Complaints']	{'Health_vs_Peers', 'Memory_Complaints'}
Physical_Activity-grip_category (syn)	Anxiety	0.0016794413039924027	0.013590210490353643	12.357728419176976	Sex_1	['Physical_Activity', 'grip_category']	{'Physical_Activity', 'grip_category'}
BMI-Memory_Problems (syn)	Hearing	0.0014004587941792402	0.0113696918732428	12.317473593765994	Sex_1	['BMI', 'Memory_Problems']	{'Memory_Problems', 'BMI'}
BMI-Memory_Complaints (syn)	Hearing	0.0014004587941792402	0.0113696918732428	12.317473593765994	Sex_1	['BMI', 'Memory_Complaints']	{'Memory_Complaints', 'BMI'}
MMSE_Spell-WHR_Obesity (syn)	General_Health	0.0009487732999673409	0.007712882672972694	12.301150428386658	Sex_1	['MMSE_Spell', 'WHR_Obesity']	{'WHR_Obesity', 'MMSE_Spell'}
MMSE_Spell-General_Health (syn)	Hearing	0.0013528458185107734	0.011019917623407038	12.276369613119781	Sex_1	['MMSE_Spell', 'General_Health']	{'General_Health', 'MMSE_Spell'}
MMSE_Spell-functionality_state (syn)	Alcohol_Use	0.004018982285583496	0.03282210162776148	12.244743895936796	Sex_1	['MMSE_Spell', 'functionality_state']	{'MMSE_Spell', 'functionality_state'}
Physical_Activity-Alcohol_Use (syn)	WHR_Obesity	0.00016189320509497852	0.001323171016904699	12.235244199475904	Sex_1	['Physical_Activity', 'Alcohol_Use']	{'Alcohol_Use', 'Physical_Activity'}
General_Health-Alcohol_Use (syn)	Memory_Problems	0.001825877889197222	0.014933163821798927	12.226999656508603	Sex_1	['General_Health', 'Alcohol_Use']	{'General_Health', 'Alcohol_Use'}
General_Health-Alcohol_Use (syn)	Memory_Complaints	0.0018258778891970693	0.014933163821798795	12.22699965650769	Sex_1	['General_Health', 'Alcohol_Use']	{'General_Health', 'Alcohol_Use'}
Anxiety-Depression (syn)	Sleep	0.005440666461396321	0.04452222720092603	12.22011297153427	Sex_1	['Anxiety', 'Depression']	{'Depression', 'Anxiety'}
Pain-MAP_NormalElevated_vs_H (syn)	MMSE_Spell	0.0012776703390904394	0.010508032842702252	12.158986921874455	Sex_1	['Pain', 'MAP_NormalElevated_vs_H']	{'Pain', 'MAP_NormalElevated_vs_H'}
Depression-Physical_Activity (syn)	functionality_state	0.02305154322142907	0.18972996111880153	12.149658960292038	Sex_1	['Depression', 'Physical_Activity']	{'Physical_Activity', 'Depression'}
Depression-grip_category (syn)	Health_vs_Peers	0.00211326047438615	0.017435332041287447	12.12056340184333	Sex_1	['Depression', 'grip_category']	{'grip_category', 'Depression'}
Health_vs_Peers-Alcohol_Use (syn)	General_Health	0.024718773368906002	0.20445740474762752	12.089937950360701	Sex_1	['Health_vs_Peers', 'Alcohol_Use']	{'Alcohol_Use', 'Health_vs_Peers'}
Memory_Problems-functionality_state (syn)	Depression	0.005430384809562798	0.044974934486208984	12.074247292629096	Sex_1	['Memory_Problems', 'functionality_state']	{'Memory_Problems', 'functionality_state'}
Memory_Complaints-functionality_state (syn)	Depression	0.005430384809562798	0.044974934486208984	12.074247292629096	Sex_1	['Memory_Complaints', 'functionality_state']	{'functionality_state', 'Memory_Complaints'}
Depression-Pain (syn)	Physical_Activity	0.008252401101008352	0.06840459792449587	12.06410292787226	Sex_1	['Depression', 'Pain']	{'Pain', 'Depression'}
General_Health-Health_vs_Peers (syn)	grip_category	0.0034809853283955475	0.02886003751946483	12.061610543810886	Sex_1	['General_Health', 'Health_vs_Peers']	{'General_Health', 'Health_vs_Peers'}
Alcohol_Use-MAP_NormalElevated_vs_H (syn)	General_Health	0.003112616833134769	0.025972557253819056	11.984252465848675	Sex_1	['Alcohol_Use', 'MAP_NormalElevated_vs_H']	{'Alcohol_Use', 'MAP_NormalElevated_vs_H'}
MMSE_Spell-functionality_state (syn)	grip_category	0.013310607218763298	0.11123605801488118	11.966090363416694	Sex_1	['MMSE_Spell', 'functionality_state']	{'MMSE_Spell', 'functionality_state'}
MAP_NormalElevated_vs_H-functionality_state (syn)	Alcohol_Use	0.003917703984011406	0.03279898117415587	11.944590483494597	Sex_1	['MAP_NormalElevated_vs_H', 'functionality_state']	{'functionality_state', 'MAP_NormalElevated_vs_H'}
Pain-Alcohol_Use (syn)	MAP_NormalElevated_vs_H	0.0005956531694326543	0.00500480612628698	11.901623247783306	Sex_1	['Pain', 'Alcohol_Use']	{'Alcohol_Use', 'Pain'}
Anxiety-Memory_Problems (syn)	General_Health	0.008622482207120195	0.07267721764636825	11.8640785742175	Sex_1	['Anxiety', 'Memory_Problems']	{'Memory_Problems', 'Anxiety'}
Anxiety-Memory_Complaints (syn)	General_Health	0.008622482207120195	0.07267721764636825	11.8640785742175	Sex_1	['Anxiety', 'Memory_Complaints']	{'Memory_Complaints', 'Anxiety'}
MMSE_Spell-WHR_Obesity (syn)	Pain	0.0013256608076528983	0.011176512004019356	11.861131694540813	Sex_1	['MMSE_Spell', 'WHR_Obesity']	{'WHR_Obesity', 'MMSE_Spell'}
Physical_Activity-grip_category (syn)	Pain	0.007975168140853176	0.06739672062106568	11.833169429256234	Sex_1	['Physical_Activity', 'grip_category']	{'Physical_Activity', 'grip_category'}
Anxiety-Pain (syn)	MMSE_Spell	0.0012410371695026155	0.010498831764764016	11.82071679315561	Sex_1	['Anxiety', 'Pain']	{'Pain', 'Anxiety'}
Physical_Activity-Alcohol_Use (syn)	General_Health	0.009248619540174108	0.07824913638938394	11.819452542135492	Sex_1	['Physical_Activity', 'Alcohol_Use']	{'Alcohol_Use', 'Physical_Activity'}
Alcohol_Use-Memory_Problems (syn)	MAP_NormalElevated_vs_H	0.0005946369331892628	0.005083482453390235	11.697432589595982	Sex_1	['Alcohol_Use', 'Memory_Problems']	{'Memory_Problems', 'Alcohol_Use'}
Alcohol_Use-Memory_Complaints (syn)	MAP_NormalElevated_vs_H	0.0005946369331892628	0.005083482453390235	11.697432589595982	Sex_1	['Alcohol_Use', 'Memory_Complaints']	{'Alcohol_Use', 'Memory_Complaints'}
Pain-General_Health (syn)	Alcohol_Use	0.002997645975806332	0.025636731640509253	11.692777448548377	Sex_1	['Pain', 'General_Health']	{'General_Health', 'Pain'}
Sleep-MAP_NormalElevated_vs_H (syn)	Depression	0.0025843291833006817	0.022105490305357543	11.690892839750028	Sex_1	['Sleep', 'MAP_NormalElevated_vs_H']	{'Sleep', 'MAP_NormalElevated_vs_H'}
Sleep-Hearing (syn)	General_Health	0.005286452097974162	0.04525729910472699	11.680882868730468	Sex_1	['Sleep', 'Hearing']	{'Hearing', 'Sleep'}
Physical_Activity-Memory_Complaints (syn)	Health_vs_Peers	0.002066382800878249	0.017713936812564942	11.665293958892931	Sex_1	['Physical_Activity', 'Memory_Complaints']	{'Physical_Activity', 'Memory_Complaints'}
Physical_Activity-Memory_Problems (syn)	Health_vs_Peers	0.002066382800878249	0.017713936812564942	11.665293958892931	Sex_1	['Physical_Activity', 'Memory_Problems']	{'Memory_Problems', 'Physical_Activity'}
Anxiety-Alcohol_Use (syn)	MMSE_Spell	0.001177145350187741	0.01009996766195954	11.654941773935915	Sex_1	['Anxiety', 'Alcohol_Use']	{'Alcohol_Use', 'Anxiety'}
Hearing-Physical_Activity (syn)	Pain	0.007847255382895312	0.06735277715245587	11.650975230216144	Sex_1	['Hearing', 'Physical_Activity']	{'Hearing', 'Physical_Activity'}
Health_vs_Peers-grip_category (syn)	MMSE_Spell	0.003473733090079995	0.02985937760076049	11.633641988544069	Sex_1	['Health_vs_Peers', 'grip_category']	{'grip_category', 'Health_vs_Peers'}
Pain-Memory_Complaints (syn)	Alcohol_Use	0.002233312511797266	0.019253340351727734	11.599610618200366	Sex_1	['Pain', 'Memory_Complaints']	{'Pain', 'Memory_Complaints'}
Pain-Memory_Problems (syn)	Alcohol_Use	0.002233312511797266	0.019253340351727734	11.599610618200366	Sex_1	['Pain', 'Memory_Problems']	{'Memory_Problems', 'Pain'}
Depression-Alcohol_Use (syn)	grip_category	0.008674313263057376	0.07540471031139383	11.503675602274233	Sex_1	['Depression', 'Alcohol_Use']	{'Alcohol_Use', 'Depression'}
BMI-grip_category (syn)	WHR_Obesity	0.006960893528550188	0.06057252078555907	11.491833983917203	Sex_1	['BMI', 'grip_category']	{'grip_category', 'BMI'}
Health_vs_Peers-Alcohol_Use (syn)	Memory_Problems	0.0007263618205789217	0.006430449751677615	11.295661246546931	Sex_1	['Health_vs_Peers', 'Alcohol_Use']	{'Alcohol_Use', 'Health_vs_Peers'}
Health_vs_Peers-Alcohol_Use (syn)	Memory_Complaints	0.0007263618205787293	0.006430449751677456	11.295661246544219	Sex_1	['Health_vs_Peers', 'Alcohol_Use']	{'Alcohol_Use', 'Health_vs_Peers'}
Depression-Hearing (syn)	General_Health	0.0051192635116265265	0.04539047636716506	11.278276681250567	Sex_1	['Depression', 'Hearing']	{'Hearing', 'Depression'}
Depression-functionality_state (syn)	Hearing	0.00303019915221908	0.02689048151826711	11.268668246645639	Sex_1	['Depression', 'functionality_state']	{'functionality_state', 'Depression'}
Memory_Complaints-functionality_state (syn)	Alcohol_Use	0.0036579867187918466	0.03261695252648682	11.214986181867708	Sex_1	['Memory_Complaints', 'functionality_state']	{'functionality_state', 'Memory_Complaints'}
Memory_Problems-functionality_state (syn)	Alcohol_Use	0.0036579867187918466	0.03261695252648682	11.214986181867708	Sex_1	['Memory_Problems', 'functionality_state']	{'Memory_Problems', 'functionality_state'}
Pain-Health_vs_Peers (syn)	MMSE_Spell	0.0011625780987075665	0.010453677981610916	11.121235040458103	Sex_1	['Pain', 'Health_vs_Peers']	{'Pain', 'Health_vs_Peers'}
Memory_Problems-WHR_Obesity (syn)	Anxiety	0.0013841333986497598	0.012470271659694077	11.099464682261106	Sex_1	['Memory_Problems', 'WHR_Obesity']	{'Memory_Problems', 'WHR_Obesity'}
Memory_Complaints-WHR_Obesity (syn)	Anxiety	0.0013841333986497598	0.012470271659694077	11.099464682261106	Sex_1	['Memory_Complaints', 'WHR_Obesity']	{'WHR_Obesity', 'Memory_Complaints'}
Hearing-Alcohol_Use (syn)	Memory_Problems	0.0012002521851804315	0.01086098945356229	11.051039044944117	Sex_1	['Hearing', 'Alcohol_Use']	{'Hearing', 'Alcohol_Use'}
Hearing-Alcohol_Use (syn)	Memory_Complaints	0.001200252185180333	0.010860989453562338	11.051039044943163	Sex_1	['Hearing', 'Alcohol_Use']	{'Hearing', 'Alcohol_Use'}
Physical_Activity-grip_category (syn)	General_Health	0.008559470109224924	0.07762870128129792	11.026166827406458	Sex_1	['Physical_Activity', 'grip_category']	{'Physical_Activity', 'grip_category'}
Hearing-functionality_state (syn)	Alcohol_Use	0.0035028020328622344	0.032305921375040215	10.842600624814633	Sex_1	['Hearing', 'functionality_state']	{'Hearing', 'functionality_state'}
Depression-WHR_Obesity (syn)	MAP_NormalElevated_vs_H	4.1924020660077904e-05	0.0003867326730689149	10.840568583820467	Sex_1	['Depression', 'WHR_Obesity']	{'WHR_Obesity', 'Depression'}
Sleep-MMSE_Spell (syn)	Pain	0.0053673223219288125	0.04995931241396859	10.743387093590409	Sex_1	['Sleep', 'MMSE_Spell']	{'MMSE_Spell', 'Sleep'}
Depression-General_Health (syn)	Memory_Complaints	0.0015745963056496327	0.014681882238251351	10.724757766734214	Sex_1	['Depression', 'General_Health']	{'General_Health', 'Depression'}
Depression-General_Health (syn)	Memory_Problems	0.001574596305649586	0.014681882238251284	10.724757766733944	Sex_1	['Depression', 'General_Health']	{'General_Health', 'Depression'}
Hearing-WHR_Obesity (syn)	Physical_Activity	0.0013527404930615417	0.01263908749438962	10.702833520711138	Sex_1	['Hearing', 'WHR_Obesity']	{'Hearing', 'WHR_Obesity'}
grip_category-functionality_state (syn)	Health_vs_Peers	0.007322072905281639	0.068570906765942	10.678104243647523	Sex_1	['grip_category', 'functionality_state']	{'grip_category', 'functionality_state'}
Pain-General_Health (syn)	Anxiety	0.007616112869955705	0.07137647430967042	10.670340533931133	Sex_1	['Pain', 'General_Health']	{'General_Health', 'Pain'}
Sleep-functionality_state (syn)	BMI	0.0026988383212032457	0.025385996987192568	10.631208703620466	Sex_1	['Sleep', 'functionality_state']	{'Sleep', 'functionality_state'}
Sleep-WHR_Obesity (syn)	Pain	0.005300006783417785	0.049891996875457555	10.622959823892957	Sex_1	['Sleep', 'WHR_Obesity']	{'WHR_Obesity', 'Sleep'}
Anxiety-functionality_state (syn)	Hearing	0.0028283497766559518	0.02668863214270398	10.59758237714387	Sex_1	['Anxiety', 'functionality_state']	{'functionality_state', 'Anxiety'}
Memory_Complaints-WHR_Obesity (syn)	grip_category	0.0004743822167051592	0.004476476161491378	10.597224236018596	Sex_1	['Memory_Complaints', 'WHR_Obesity']	{'WHR_Obesity', 'Memory_Complaints'}
Memory_Problems-WHR_Obesity (syn)	grip_category	0.0004743822167051592	0.004476476161491378	10.597224236018596	Sex_1	['Memory_Problems', 'WHR_Obesity']	{'Memory_Problems', 'WHR_Obesity'}
Pain-WHR_Obesity (syn)	Sleep	0.005060636879508566	0.04781243553349897	10.584352842604968	Sex_1	['Pain', 'WHR_Obesity']	{'WHR_Obesity', 'Pain'}
Health_vs_Peers-functionality_state (syn)	Depression	0.004608177811390214	0.044058906991637885	10.459128757471943	Sex_1	['Health_vs_Peers', 'functionality_state']	{'Health_vs_Peers', 'functionality_state'}
Pain-BMI (syn)	Sleep	0.004993537475141559	0.04774533612913196	10.458691633536825	Sex_1	['Pain', 'BMI']	{'Pain', 'BMI'}
Depression-Pain (syn)	Health_vs_Peers	0.005902863458980687	0.05714988665957224	10.328740447277852	Sex_1	['Depression', 'Pain']	{'Pain', 'Depression'}
General_Health-Memory_Complaints (syn)	Alcohol_Use	0.002607312101693615	0.02524639776639654	10.327461865327969	Sex_1	['General_Health', 'Memory_Complaints']	{'General_Health', 'Memory_Complaints'}
General_Health-Memory_Problems (syn)	Alcohol_Use	0.002607312101693615	0.02524639776639654	10.327461865327969	Sex_1	['General_Health', 'Memory_Problems']	{'General_Health', 'Memory_Problems'}
Depression-functionality_state (syn)	BMI	0.0025297186784399143	0.024536240323962212	10.310131646246464	Sex_1	['Depression', 'functionality_state']	{'functionality_state', 'Depression'}
Memory_Problems-WHR_Obesity (syn)	BMI	0.006036821023018562	0.05966672234600349	10.11756769210721	Sex_1	['Memory_Problems', 'WHR_Obesity']	{'Memory_Problems', 'WHR_Obesity'}
Memory_Complaints-WHR_Obesity (syn)	BMI	0.006036821023018562	0.05966672234600349	10.11756769210721	Sex_1	['Memory_Complaints', 'WHR_Obesity']	{'WHR_Obesity', 'Memory_Complaints'}
Anxiety-Depression (syn)	Memory_Problems	0.0011840605013416791	0.011835624553360577	10.00420802470859	Sex_1	['Anxiety', 'Depression']	{'Depression', 'Anxiety'}
Anxiety-Depression (syn)	Memory_Complaints	0.0011840605013416744	0.011835624553360593	10.004208024708538	Sex_1	['Anxiety', 'Depression']	{'Depression', 'Anxiety'}
General_Health-WHR_Obesity (syn)	Alcohol_Use	0.0025134548701246117	0.025152540534827534	9.992846912002188	Sex_1	['General_Health', 'WHR_Obesity']	{'General_Health', 'WHR_Obesity'}
Alcohol_Use-functionality_state (syn)	MMSE_Spell	0.0038868905511153366	0.039054912289482775	9.952373013425126	Sex_1	['Alcohol_Use', 'functionality_state']	{'Alcohol_Use', 'functionality_state'}
Pain-Physical_Activity (syn)	MMSE_Spell	0.0033075829030356583	0.033482369655418585	9.878580689107167	Sex_1	['Pain', 'Physical_Activity']	{'Physical_Activity', 'Pain'}
Anxiety-Pain (syn)	Depression	0.008090285847321911	0.08195260489395118	9.87190810809608	Sex_1	['Anxiety', 'Pain']	{'Pain', 'Anxiety'}
Anxiety-WHR_Obesity (syn)	Health_vs_Peers	0.0017901954215355466	0.01817271836901952	9.851005145093952	Sex_1	['Anxiety', 'WHR_Obesity']	{'WHR_Obesity', 'Anxiety'}
Depression-Health_vs_Peers (syn)	Anxiety	0.008088297475315101	0.08227184269062404	9.831185507452927	Sex_1	['Depression', 'Health_vs_Peers']	{'Health_vs_Peers', 'Depression'}
grip_category-functionality_state (syn)	Memory_Problems	0.0016646046878266933	0.01695369567829301	9.81853584854659	Sex_1	['grip_category', 'functionality_state']	{'grip_category', 'functionality_state'}
grip_category-functionality_state (syn)	Memory_Complaints	0.0016646046878265798	0.016953695678292982	9.818535848545938	Sex_1	['grip_category', 'functionality_state']	{'grip_category', 'functionality_state'}
Health_vs_Peers-BMI (syn)	Pain	0.005591494750253794	0.057004753378087844	9.80882192958161	Sex_1	['Health_vs_Peers', 'BMI']	{'Health_vs_Peers', 'BMI'}
Depression-grip_category (syn)	Physical_Activity	0.008834039188029826	0.09049381836723945	9.762036067678986	Sex_1	['Depression', 'grip_category']	{'grip_category', 'Depression'}
Depression-MMSE_Spell (syn)	Sleep	0.002101400089301178	0.021558253159438195	9.74754342923738	Sex_1	['Depression', 'MMSE_Spell']	{'MMSE_Spell', 'Depression'}
Hearing-grip_category (syn)	Alcohol_Use	0.007218474218414013	0.07424164084466885	9.722945420234955	Sex_1	['Hearing', 'grip_category']	{'Hearing', 'grip_category'}
BMI-grip_category (syn)	Anxiety	0.0009123489577136727	0.00947787781730419	9.626089039130214	Sex_1	['BMI', 'grip_category']	{'grip_category', 'BMI'}
General_Health-Physical_Activity (syn)	grip_category	0.00871038973530819	0.09107329361071423	9.56415365028971	Sex_1	['General_Health', 'Physical_Activity']	{'General_Health', 'Physical_Activity'}
Pain-Health_vs_Peers (syn)	functionality_state	0.019363653960127597	0.20254271932749426	9.560281418369932	Sex_1	['Pain', 'Health_vs_Peers']	{'Pain', 'Health_vs_Peers'}
Health_vs_Peers-functionality_state (syn)	Memory_Problems	0.001454965084340497	0.015383851157910295	9.457742859091312	Sex_1	['Health_vs_Peers', 'functionality_state']	{'Health_vs_Peers', 'functionality_state'}
Health_vs_Peers-functionality_state (syn)	Memory_Complaints	0.0014549650843404033	0.01538385115791019	9.457742859090766	Sex_1	['Health_vs_Peers', 'functionality_state']	{'Health_vs_Peers', 'functionality_state'}
General_Health-Memory_Problems (syn)	Anxiety	0.006624553640921971	0.070123002054267	9.447047968361852	Sex_1	['General_Health', 'Memory_Problems']	{'General_Health', 'Memory_Problems'}
General_Health-Memory_Complaints (syn)	Anxiety	0.006624553640921971	0.070123002054267	9.447047968361852	Sex_1	['General_Health', 'Memory_Complaints']	{'General_Health', 'Memory_Complaints'}
MMSE_Spell-Health_vs_Peers (syn)	Hearing	0.0007276376898130679	0.007742372981973262	9.398122403909536	Sex_1	['MMSE_Spell', 'Health_vs_Peers']	{'MMSE_Spell', 'Health_vs_Peers'}
Pain-MAP_NormalElevated_vs_H (syn)	Health_vs_Peers	0.005294207203694829	0.0565718355839581	9.358379746822447	Sex_1	['Pain', 'MAP_NormalElevated_vs_H']	{'Pain', 'MAP_NormalElevated_vs_H'}
Health_vs_Peers-MAP_NormalElevated_vs_H (syn)	BMI	0.0018958221014949363	0.020303681325460482	9.337331841972945	Sex_1	['Health_vs_Peers', 'MAP_NormalElevated_vs_H']	{'Health_vs_Peers', 'MAP_NormalElevated_vs_H'}
Sleep-BMI (syn)	Physical_Activity	0.001361537027691195	0.014677307174070769	9.276477023636284	Sex_1	['Sleep', 'BMI']	{'Sleep', 'BMI'}
grip_category-MAP_NormalElevated_vs_H (syn)	Alcohol_Use	0.006833283954695302	0.07385645058095014	9.252115287080716	Sex_1	['grip_category', 'MAP_NormalElevated_vs_H']	{'grip_category', 'MAP_NormalElevated_vs_H'}
Hearing-functionality_state (syn)	Anxiety	0.0031302807348903773	0.033847176789955837	9.248277202898912	Sex_1	['Hearing', 'functionality_state']	{'Hearing', 'functionality_state'}
Physical_Activity-Alcohol_Use (syn)	Pain	0.0060760143273564885	0.06585085858534914	9.226932583546168	Sex_1	['Physical_Activity', 'Alcohol_Use']	{'Alcohol_Use', 'Physical_Activity'}
Anxiety-functionality_state (syn)	Health_vs_Peers	0.0062131701920823505	0.06746200405274272	9.209880849707353	Sex_1	['Anxiety', 'functionality_state']	{'functionality_state', 'Anxiety'}
Health_vs_Peers-Alcohol_Use (syn)	Pain	0.005214336005074893	0.05671929822878969	9.193230818974044	Sex_1	['Health_vs_Peers', 'Alcohol_Use']	{'Alcohol_Use', 'Health_vs_Peers'}
Anxiety-grip_category (syn)	Depression	0.007476161778197311	0.08136141972867732	9.188829058205581	Sex_1	['Anxiety', 'grip_category']	{'grip_category', 'Anxiety'}
MMSE_Spell-BMI (syn)	Health_vs_Peers	0.0018874633772555125	0.0205642954102246	9.17835179666337	Sex_1	['MMSE_Spell', 'BMI']	{'MMSE_Spell', 'BMI'}
grip_category-MAP_NormalElevated_vs_H (syn)	BMI	0.0032357533966299976	0.03532182561827764	9.160776205620651	Sex_1	['grip_category', 'MAP_NormalElevated_vs_H']	{'grip_category', 'MAP_NormalElevated_vs_H'}
General_Health-Physical_Activity (syn)	Depression	0.004049158651972791	0.0443129044224556	9.137651220895547	Sex_1	['General_Health', 'Physical_Activity']	{'General_Health', 'Physical_Activity'}
Depression-WHR_Obesity (syn)	Physical_Activity	0.001864774587740471	0.020445668367346074	9.120634034731365	Sex_1	['Depression', 'WHR_Obesity']	{'WHR_Obesity', 'Depression'}
General_Health-grip_category (syn)	MAP_NormalElevated_vs_H	0.0018066729357397097	0.01985811422591425	9.097907863688564	Sex_1	['General_Health', 'grip_category']	{'General_Health', 'grip_category'}
Depression-Memory_Problems (syn)	Anxiety	0.007391617352219527	0.08157516256752845	9.061112622485672	Sex_1	['Depression', 'Memory_Problems']	{'Memory_Problems', 'Depression'}
Depression-Memory_Complaints (syn)	Anxiety	0.007391617352219527	0.08157516256752845	9.061112622485672	Sex_1	['Depression', 'Memory_Complaints']	{'Memory_Complaints', 'Depression'}
General_Health-Physical_Activity (syn)	Sleep	0.004067280813290703	0.04508160685331821	9.022040466579627	Sex_1	['General_Health', 'Physical_Activity']	{'General_Health', 'Physical_Activity'}
General_Health-Physical_Activity (syn)	MMSE_Spell	0.002975754681713431	0.03315054143409636	8.97648892893428	Sex_1	['General_Health', 'Physical_Activity']	{'General_Health', 'Physical_Activity'}
Pain-Physical_Activity (syn)	grip_category	0.008098452509357767	0.09046135638476382	8.952388990180749	Sex_1	['Pain', 'Physical_Activity']	{'Physical_Activity', 'Pain'}
Pain-Alcohol_Use (syn)	Sleep	0.004192858302613437	0.046944656956603825	8.931492047091456	Sex_1	['Pain', 'Alcohol_Use']	{'Alcohol_Use', 'Pain'}
MMSE_Spell-WHR_Obesity (syn)	grip_category	0.002543165779266247	0.028540040815586545	8.91086945424882	Sex_1	['MMSE_Spell', 'WHR_Obesity']	{'WHR_Obesity', 'MMSE_Spell'}
Physical_Activity-BMI (syn)	General_Health	0.00670811316126542	0.075466092452436	8.888910162525429	Sex_1	['Physical_Activity', 'BMI']	{'Physical_Activity', 'BMI'}
Memory_Complaints-MAP_NormalElevated_vs_H (syn)	General_Health	0.0012508649330581526	0.01412711477542099	8.85435528020531	Sex_1	['Memory_Complaints', 'MAP_NormalElevated_vs_H']	{'Memory_Complaints', 'MAP_NormalElevated_vs_H'}
Memory_Problems-MAP_NormalElevated_vs_H (syn)	General_Health	0.0012508649330581526	0.01412711477542099	8.85435528020531	Sex_1	['Memory_Problems', 'MAP_NormalElevated_vs_H']	{'Memory_Problems', 'MAP_NormalElevated_vs_H'}
Pain-Alcohol_Use (syn)	functionality_state	0.017585427058268783	0.20098719515996796	8.74952608014274	Sex_1	['Pain', 'Alcohol_Use']	{'Alcohol_Use', 'Pain'}
General_Health-BMI (syn)	MMSE_Spell	0.000629650574751061	0.007223170220884039	8.71709450970129	Sex_1	['General_Health', 'BMI']	{'General_Health', 'BMI'}
MMSE_Spell-MAP_NormalElevated_vs_H (syn)	Pain	0.0009570136049665103	0.010980239893519468	8.715780476994308	Sex_1	['MMSE_Spell', 'MAP_NormalElevated_vs_H']	{'MMSE_Spell', 'MAP_NormalElevated_vs_H'}
Hearing-Alcohol_Use (syn)	grip_category	0.0063480148269989285	0.0730784118753354	8.686580159716687	Sex_1	['Hearing', 'Alcohol_Use']	{'Hearing', 'Alcohol_Use'}
Alcohol_Use-functionality_state (syn)	Hearing	0.002273604353358589	0.026235463552425557	8.666148965941892	Sex_1	['Alcohol_Use', 'functionality_state']	{'Alcohol_Use', 'functionality_state'}
Anxiety-Pain (syn)	grip_category	0.002108089881636699	0.024354253923315805	8.655941127469713	Sex_1	['Anxiety', 'Pain']	{'Pain', 'Anxiety'}
MMSE_Spell-Physical_Activity (syn)	Depression	0.0018017706204726536	0.02083743709897266	8.646795725955595	Sex_1	['MMSE_Spell', 'Physical_Activity']	{'Physical_Activity', 'MMSE_Spell'}
MMSE_Spell-General_Health (syn)	BMI	0.0012086668002264872	0.013986650138630773	8.641574560360098	Sex_1	['MMSE_Spell', 'General_Health']	{'General_Health', 'MMSE_Spell'}
Depression-functionality_state (syn)	General_Health	0.014512623050523438	0.1681113986606332	8.63274184031988	Sex_1	['Depression', 'functionality_state']	{'functionality_state', 'Depression'}
Depression-Alcohol_Use (syn)	MAP_NormalElevated_vs_H	0.0004094682735958628	0.004748340484711557	8.623397477797685	Sex_1	['Depression', 'Alcohol_Use']	{'Alcohol_Use', 'Depression'}
Physical_Activity-Memory_Problems (syn)	functionality_state	0.015726245250538274	0.18237869294351908	8.6228522623575	Sex_1	['Physical_Activity', 'Memory_Problems']	{'Memory_Problems', 'Physical_Activity'}
Physical_Activity-Memory_Complaints (syn)	functionality_state	0.015726245250538274	0.18237869294351908	8.6228522623575	Sex_1	['Physical_Activity', 'Memory_Complaints']	{'Physical_Activity', 'Memory_Complaints'}
Depression-Physical_Activity (syn)	BMI	0.00039224247365711543	0.004550674430899555	8.619436077293248	Sex_1	['Depression', 'Physical_Activity']	{'Physical_Activity', 'Depression'}
Physical_Activity-BMI (syn)	functionality_state	0.01571129537582716	0.18236374306880798	8.61536131658534	Sex_1	['Physical_Activity', 'BMI']	{'Physical_Activity', 'BMI'}
Pain-grip_category (syn)	Anxiety	0.003203392425402134	0.037216723596755284	8.607400425977906	Sex_1	['Pain', 'grip_category']	{'Pain', 'grip_category'}
Depression-General_Health (syn)	functionality_state	0.014490508447464226	0.16841403837605573	8.604097726763147	Sex_1	['Depression', 'General_Health']	{'General_Health', 'Depression'}
Pain-Health_vs_Peers (syn)	Physical_Activity	0.005645599573414207	0.06572792748567147	8.589346704481034	Sex_1	['Pain', 'Health_vs_Peers']	{'Pain', 'Health_vs_Peers'}
Anxiety-Health_vs_Peers (syn)	Depression	0.0069308847944803634	0.08079320384110963	8.578549265246185	Sex_1	['Anxiety', 'Health_vs_Peers']	{'Health_vs_Peers', 'Anxiety'}
Alcohol_Use-WHR_Obesity (syn)	grip_category	0.006260066610655614	0.07299046365899207	8.576554109729106	Sex_1	['Alcohol_Use', 'WHR_Obesity']	{'WHR_Obesity', 'Alcohol_Use'}
Memory_Problems-MAP_NormalElevated_vs_H (syn)	Depression	0.00045204579989138564	0.005303354818195222	8.523770620447015	Sex_1	['Memory_Problems', 'MAP_NormalElevated_vs_H']	{'Memory_Problems', 'MAP_NormalElevated_vs_H'}
Memory_Complaints-MAP_NormalElevated_vs_H (syn)	Depression	0.00045204579989138564	0.005303354818195222	8.523770620447015	Sex_1	['Memory_Complaints', 'MAP_NormalElevated_vs_H']	{'Memory_Complaints', 'MAP_NormalElevated_vs_H'}
General_Health-BMI (syn)	Sleep	0.00375519720363592	0.04476952324366342	8.38784273667114	Sex_1	['General_Health', 'BMI']	{'General_Health', 'BMI'}
Anxiety-Alcohol_Use (syn)	grip_category	0.006094898307067394	0.07282746034989976	8.368956267024053	Sex_1	['Anxiety', 'Alcohol_Use']	{'Alcohol_Use', 'Anxiety'}
Anxiety-Hearing (syn)	General_Health	0.00582085958895658	0.06987559502820465	8.33031845611768	Sex_1	['Anxiety', 'Hearing']	{'Hearing', 'Anxiety'}
General_Health-grip_category (syn)	Memory_Problems	0.0013064157113734415	0.015717561865477486	8.311821658821597	Sex_1	['General_Health', 'grip_category']	{'General_Health', 'grip_category'}
General_Health-grip_category (syn)	Memory_Complaints	0.0013064157113733576	0.015717561865477372	8.311821658821124	Sex_1	['General_Health', 'grip_category']	{'General_Health', 'grip_category'}
Hearing-General_Health (syn)	Physical_Activity	0.006173624969601656	0.07503103976554512	8.22809465108417	Sex_1	['Hearing', 'General_Health']	{'Hearing', 'General_Health'}
Pain-Memory_Problems (syn)	MAP_NormalElevated_vs_H	6.876747166129773e-05	0.0008387919530183662	8.198394299544741	Sex_1	['Pain', 'Memory_Problems']	{'Memory_Problems', 'Pain'}
Pain-Memory_Complaints (syn)	MAP_NormalElevated_vs_H	6.876747166129773e-05	0.0008387919530183662	8.198394299544741	Sex_1	['Pain', 'Memory_Complaints']	{'Pain', 'Memory_Complaints'}
Pain-grip_category (syn)	Health_vs_Peers	0.0045562896757357935	0.05564912167962719	8.187532054802984	Sex_1	['Pain', 'grip_category']	{'Pain', 'grip_category'}
MMSE_Spell-Physical_Activity (syn)	functionality_state	0.01472456776050858	0.18149301517113564	8.113021730684407	Sex_1	['MMSE_Spell', 'Physical_Activity']	{'Physical_Activity', 'MMSE_Spell'}
Physical_Activity-WHR_Obesity (syn)	BMI	0.004726457740000341	0.058356359062985246	8.09930197135667	Sex_1	['Physical_Activity', 'WHR_Obesity']	{'WHR_Obesity', 'Physical_Activity'}
MAP_NormalElevated_vs_H-functionality_state (syn)	BMI	0.0019280182870363017	0.023907783754972704	8.064395708093533	Sex_1	['MAP_NormalElevated_vs_H', 'functionality_state']	{'functionality_state', 'MAP_NormalElevated_vs_H'}
Pain-grip_category (syn)	General_Health	0.010877121904209253	0.13591506624607952	8.002881655898102	Sex_1	['Pain', 'grip_category']	{'Pain', 'grip_category'}
Depression-Pain (syn)	functionality_state	0.015879845373064815	0.1990589107404315	7.977460197082957	Sex_1	['Depression', 'Pain']	{'Pain', 'Depression'}
Sleep-Hearing (syn)	Anxiety	0.0033604263018063908	0.042160843924978104	7.970491074101847	Sex_1	['Sleep', 'Hearing']	{'Hearing', 'Sleep'}
Depression-functionality_state (syn)	Health_vs_Peers	0.005257353068735417	0.06663235592344097	7.8900903260511965	Sex_1	['Depression', 'functionality_state']	{'functionality_state', 'Depression'}
Hearing-Physical_Activity (syn)	functionality_state	0.014203981766140284	0.18085642945912106	7.85373337769604	Sex_1	['Hearing', 'Physical_Activity']	{'Hearing', 'Physical_Activity'}
Hearing-BMI (syn)	Health_vs_Peers	0.0015623915417333448	0.020167203295297493	7.747189924433681	Sex_1	['Hearing', 'BMI']	{'Hearing', 'BMI'}
Hearing-General_Health (syn)	functionality_state	0.012922637094856302	0.1668461670234478	7.745240616190011	Sex_1	['Hearing', 'General_Health']	{'Hearing', 'General_Health'}
BMI-functionality_state (syn)	Depression	0.0032904701827819014	0.042741199363029565	7.698591129448051	Sex_1	['BMI', 'functionality_state']	{'functionality_state', 'BMI'}
BMI-WHR_Obesity (syn)	Pain	0.0011457477417575392	0.014898441829063431	7.690386383376341	Sex_1	['BMI', 'WHR_Obesity']	{'WHR_Obesity', 'BMI'}
MMSE_Spell-Health_vs_Peers (syn)	BMI	0.0015471361391609212	0.02012984495123313	7.685782691863931	Sex_1	['MMSE_Spell', 'Health_vs_Peers']	{'MMSE_Spell', 'Health_vs_Peers'}
Anxiety-MMSE_Spell (syn)	General_Health	0.005323456003095788	0.06953324141313585	7.655987114804788	Sex_1	['Anxiety', 'MMSE_Spell']	{'MMSE_Spell', 'Anxiety'}
Anxiety-Physical_Activity (syn)	functionality_state	0.013803252944166622	0.1804591495281576	7.648962649030361	Sex_1	['Anxiety', 'Physical_Activity']	{'Physical_Activity', 'Anxiety'}
General_Health-BMI (syn)	functionality_state	0.012727062657764845	0.16665059258635637	7.636974138672703	Sex_1	['General_Health', 'BMI']	{'General_Health', 'BMI'}
Anxiety-MMSE_Spell (syn)	Memory_Problems	0.0008766665825734012	0.011598623193620327	7.558367643632051	Sex_1	['Anxiety', 'MMSE_Spell']	{'MMSE_Spell', 'Anxiety'}
Anxiety-MMSE_Spell (syn)	Memory_Complaints	0.0008766665825733742	0.01159862319362029	7.558367643631842	Sex_1	['Anxiety', 'MMSE_Spell']	{'MMSE_Spell', 'Anxiety'}
General_Health-Alcohol_Use (syn)	functionality_state	0.012588523799419339	0.16675496210340088	7.549114965234731	Sex_1	['General_Health', 'Alcohol_Use']	{'General_Health', 'Alcohol_Use'}
General_Health-functionality_state (syn)	BMI	0.0017674484828993085	0.023747213950835712	7.442761439546083	Sex_1	['General_Health', 'functionality_state']	{'General_Health', 'functionality_state'}
Sleep-Pain (syn)	functionality_state	0.01470296733410952	0.19848641633488137	7.407543350121773	Sex_1	['Sleep', 'Pain']	{'Pain', 'Sleep'}
Physical_Activity-grip_category (syn)	MAP_NormalElevated_vs_H	0.0015347614931599837	0.020752221370966998	7.395649196895918	Sex_1	['Physical_Activity', 'grip_category']	{'Physical_Activity', 'grip_category'}
Anxiety-Sleep (syn)	Depression	0.0058706623070465275	0.07973298135367579	7.362903289675976	Sex_1	['Anxiety', 'Sleep']	{'Sleep', 'Anxiety'}
Sleep-WHR_Obesity (syn)	BMI	0.004308880830336197	0.058599312585352094	7.353125216375449	Sex_1	['Sleep', 'WHR_Obesity']	{'WHR_Obesity', 'Sleep'}
Hearing-MAP_NormalElevated_vs_H (syn)	MMSE_Spell	0.0005548106331659756	0.0075584375909706555	7.340281989345986	Sex_1	['Hearing', 'MAP_NormalElevated_vs_H']	{'Hearing', 'MAP_NormalElevated_vs_H'}
BMI-grip_category (syn)	Health_vs_Peers	0.0014671510054470702	0.020049069738685088	7.317800898343789	Sex_1	['BMI', 'grip_category']	{'grip_category', 'BMI'}
Hearing-grip_category (syn)	Physical_Activity	0.006456452424868985	0.08836045083696623	7.306948259897156	Sex_1	['Hearing', 'grip_category']	{'Hearing', 'grip_category'}
WHR_Obesity-functionality_state (syn)	Hearing	0.0018790880644160802	0.025751302357445043	7.2970603130400935	Sex_1	['WHR_Obesity', 'functionality_state']	{'WHR_Obesity', 'functionality_state'}
BMI-grip_category (syn)	Depression	0.0007807661148547324	0.010704407732949587	7.293874956308239	Sex_1	['BMI', 'grip_category']	{'grip_category', 'BMI'}
Pain-Alcohol_Use (syn)	Depression	0.0019626220732181063	0.026948362369614218	7.282899221479493	Sex_1	['Pain', 'Alcohol_Use']	{'Alcohol_Use', 'Pain'}
Depression-MAP_NormalElevated_vs_H (syn)	General_Health	0.0031323626460871253	0.04320254820073654	7.250411784816256	Sex_1	['Depression', 'MAP_NormalElevated_vs_H']	{'Depression', 'MAP_NormalElevated_vs_H'}
Pain-Hearing (syn)	Memory_Problems	0.0010753180232250827	0.014904023718018817	7.214951100252437	Sex_1	['Pain', 'Hearing']	{'Hearing', 'Pain'}
Pain-Hearing (syn)	Memory_Complaints	0.0010753180232249797	0.014904023718018784	7.214951100251761	Sex_1	['Pain', 'Hearing']	{'Hearing', 'Pain'}
MMSE_Spell-grip_category (syn)	MAP_NormalElevated_vs_H	0.0013995084432064473	0.01945094973338099	7.1950648291721375	Sex_1	['MMSE_Spell', 'grip_category']	{'MMSE_Spell', 'grip_category'}
Alcohol_Use-MAP_NormalElevated_vs_H (syn)	Pain	0.0013706436819162775	0.019081967225667754	7.1829265070353	Sex_1	['Alcohol_Use', 'MAP_NormalElevated_vs_H']	{'Alcohol_Use', 'MAP_NormalElevated_vs_H'}
Sleep-General_Health (syn)	Physical_Activity	0.005330106615481892	0.07446671291440607	7.157703632774086	Sex_1	['Sleep', 'General_Health']	{'General_Health', 'Sleep'}
Pain-Alcohol_Use (syn)	General_Health	0.009603457753250671	0.13441047877037315	7.144872811335802	Sex_1	['Pain', 'Alcohol_Use']	{'Alcohol_Use', 'Pain'}
Hearing-General_Health (syn)	Depression	0.0030999986106778087	0.04340584858695943	7.141891499868412	Sex_1	['Hearing', 'General_Health']	{'Hearing', 'General_Health'}
Sleep-MAP_NormalElevated_vs_H (syn)	functionality_state	0.002240852561329299	0.03151926293709171	7.109470058997715	Sex_1	['Sleep', 'MAP_NormalElevated_vs_H']	{'Sleep', 'MAP_NormalElevated_vs_H'}
Depression-grip_category (syn)	Anxiety	0.0056674547511256545	0.07988803252022034	7.094247501578129	Sex_1	['Depression', 'grip_category']	{'grip_category', 'Depression'}
Health_vs_Peers-functionality_state (syn)	grip_category	0.007471883506659311	0.10574449737693024	7.06597855397194	Sex_1	['Health_vs_Peers', 'functionality_state']	{'Health_vs_Peers', 'functionality_state'}
Sleep-grip_category (syn)	Alcohol_Use	0.005100581788382576	0.07238855160203839	7.046116651737163	Sex_1	['Sleep', 'grip_category']	{'grip_category', 'Sleep'}
Depression-Pain (syn)	Alcohol_Use	0.0012764023386453605	0.018209916591779115	7.009380478006108	Sex_1	['Depression', 'Pain']	{'Pain', 'Depression'}
Depression-WHR_Obesity (syn)	Hearing	0.000526693502250034	0.007545817812572981	6.979939289979247	Sex_1	['Depression', 'WHR_Obesity']	{'WHR_Obesity', 'Depression'}
Pain-Physical_Activity (syn)	Health_vs_Peers	0.003820221335686179	0.05491305333957758	6.956854706406982	Sex_1	['Pain', 'Physical_Activity']	{'Physical_Activity', 'Pain'}
Hearing-Physical_Activity (syn)	General_Health	0.005127771204513854	0.07388575049568445	6.940135506660868	Sex_1	['Hearing', 'Physical_Activity']	{'Hearing', 'Physical_Activity'}
Depression-Physical_Activity (syn)	Memory_Problems	0.00035494386388183215	0.005188622728624022	6.840810797896656	Sex_1	['Depression', 'Physical_Activity']	{'Physical_Activity', 'Depression'}
Depression-Physical_Activity (syn)	Memory_Complaints	0.0003549438638817852	0.005188622728624008	6.840810797895768	Sex_1	['Depression', 'Physical_Activity']	{'Physical_Activity', 'Depression'}
Physical_Activity-WHR_Obesity (syn)	Anxiety	0.0008740142275868643	0.012930223320314337	6.759467380688804	Sex_1	['Physical_Activity', 'WHR_Obesity']	{'WHR_Obesity', 'Physical_Activity'}
Health_vs_Peers-Physical_Activity (syn)	MMSE_Spell	0.002176966215743187	0.03235175296812613	6.729051800958039	Sex_1	['Health_vs_Peers', 'Physical_Activity']	{'Physical_Activity', 'Health_vs_Peers'}
Hearing-WHR_Obesity (syn)	Anxiety	0.0004800396888915697	0.007168339103801982	6.696665460998681	Sex_1	['Hearing', 'WHR_Obesity']	{'Hearing', 'WHR_Obesity'}
Hearing-General_Health (syn)	Pain	0.00895621113189495	0.13409303085825774	6.6791026159756655	Sex_1	['Hearing', 'General_Health']	{'Hearing', 'General_Health'}
Physical_Activity-MAP_NormalElevated_vs_H (syn)	General_Health	0.004832239776598902	0.07359277559340811	6.566187696597406	Sex_1	['Physical_Activity', 'MAP_NormalElevated_vs_H']	{'Physical_Activity', 'MAP_NormalElevated_vs_H'}
Hearing-WHR_Obesity (syn)	MMSE_Spell	0.0005231094639713689	0.00797294696931331	6.5610553536194285	Sex_1	['Hearing', 'WHR_Obesity']	{'Hearing', 'WHR_Obesity'}
Pain-BMI (syn)	functionality_state	0.012850881878173698	0.19602994724554038	6.555570747604765	Sex_1	['Pain', 'BMI']	{'Pain', 'BMI'}
MMSE_Spell-WHR_Obesity (syn)	Physical_Activity	0.0020903812406230142	0.03192815558481832	6.547140610956495	Sex_1	['MMSE_Spell', 'WHR_Obesity']	{'WHR_Obesity', 'MMSE_Spell'}
MMSE_Spell-General_Health (syn)	Sleep	0.002877019157706083	0.04405329328470089	6.530769763597295	Sex_1	['MMSE_Spell', 'General_Health']	{'General_Health', 'MMSE_Spell'}
Alcohol_Use-WHR_Obesity (syn)	General_Health	0.0015508652179317248	0.024443769873916995	6.344623705472671	Sex_1	['Alcohol_Use', 'WHR_Obesity']	{'WHR_Obesity', 'Alcohol_Use'}
Anxiety-BMI (syn)	Sleep	0.0026161460814312573	0.041697706820960974	6.274076636070906	Sex_1	['Anxiety', 'BMI']	{'BMI', 'Anxiety'}
Physical_Activity-grip_category (syn)	Depression	0.0012161127436423132	0.01958198508439383	6.210364977815827	Sex_1	['Physical_Activity', 'grip_category']	{'Physical_Activity', 'grip_category'}
WHR_Obesity-functionality_state (syn)	Anxiety	0.002037095302616329	0.03289464516706756	6.1927869787626255	Sex_1	['WHR_Obesity', 'functionality_state']	{'WHR_Obesity', 'functionality_state'}
grip_category-MAP_NormalElevated_vs_H (syn)	General_Health	0.0016729907596925977	0.027274781693786224	6.13383739776638	Sex_1	['grip_category', 'MAP_NormalElevated_vs_H']	{'grip_category', 'MAP_NormalElevated_vs_H'}
Physical_Activity-WHR_Obesity (syn)	Depression	0.0011913790955856822	0.01958560590164684	6.08293203472202	Sex_1	['Physical_Activity', 'WHR_Obesity']	{'WHR_Obesity', 'Physical_Activity'}
Hearing-functionality_state (syn)	grip_category	0.0063393715340465	0.10426482233016442	6.080067459351037	Sex_1	['Hearing', 'functionality_state']	{'Hearing', 'functionality_state'}
General_Health-functionality_state (syn)	grip_category	0.006338545278647229	0.1042639960747651	6.079323177007351	Sex_1	['General_Health', 'functionality_state']	{'General_Health', 'functionality_state'}
Alcohol_Use-MAP_NormalElevated_vs_H (syn)	MMSE_Spell	0.0005765469237427652	0.009496234217585895	6.071321647428082	Sex_1	['Alcohol_Use', 'MAP_NormalElevated_vs_H']	{'Alcohol_Use', 'MAP_NormalElevated_vs_H'}
Anxiety-Physical_Activity (syn)	Alcohol_Use	0.001765665724965106	0.029143295900800625	6.058565685141328	Sex_1	['Anxiety', 'Physical_Activity']	{'Physical_Activity', 'Anxiety'}
Anxiety-grip_category (syn)	Physical_Activity	0.005222108972269045	0.08676366376758535	6.018774156722517	Sex_1	['Anxiety', 'grip_category']	{'grip_category', 'Anxiety'}
Hearing-grip_category (syn)	BMI	0.0020679969177613998	0.034513600900979026	5.991831810579748	Sex_1	['Hearing', 'grip_category']	{'Hearing', 'grip_category'}
BMI-MAP_NormalElevated_vs_H (syn)	Memory_Problems	0.000336738518299147	0.005626778040821025	5.984570847760189	Sex_1	['BMI', 'MAP_NormalElevated_vs_H']	{'BMI', 'MAP_NormalElevated_vs_H'}
BMI-MAP_NormalElevated_vs_H (syn)	Memory_Complaints	0.00033673851829914205	0.005626778040821099	5.984570847760023	Sex_1	['BMI', 'MAP_NormalElevated_vs_H']	{'BMI', 'MAP_NormalElevated_vs_H'}
Depression-Health_vs_Peers (syn)	BMI	0.0011717514884104223	0.019579610712375968	5.984549466398616	Sex_1	['Depression', 'Health_vs_Peers']	{'Health_vs_Peers', 'Depression'}
Pain-functionality_state (syn)	Depression	0.002505911737644789	0.04195664091789245	5.972622409283819	Sex_1	['Pain', 'functionality_state']	{'Pain', 'functionality_state'}
Anxiety-functionality_state (syn)	Pain	0.011539437387662336	0.19485306956693915	5.922122455298616	Sex_1	['Anxiety', 'functionality_state']	{'functionality_state', 'Anxiety'}
Health_vs_Peers-Physical_Activity (syn)	grip_category	0.0051690712416306885	0.08783772310182435	5.884796485034719	Sex_1	['Health_vs_Peers', 'Physical_Activity']	{'Physical_Activity', 'Health_vs_Peers'}
Sleep-Pain (syn)	Health_vs_Peers	0.003216111347665567	0.054683135401659616	5.881358711497657	Sex_1	['Sleep', 'Pain']	{'Pain', 'Sleep'}
General_Health-functionality_state (syn)	Anxiety	0.003964086693408019	0.06759368984547354	5.864581002265668	Sex_1	['General_Health', 'functionality_state']	{'General_Health', 'functionality_state'}
WHR_Obesity-MAP_NormalElevated_vs_H (syn)	Health_vs_Peers	0.00033535001177962154	0.005732608763497804	5.849867409667857	Sex_1	['WHR_Obesity', 'MAP_NormalElevated_vs_H']	{'WHR_Obesity', 'MAP_NormalElevated_vs_H'}
MMSE_Spell-Alcohol_Use (syn)	MAP_NormalElevated_vs_H	0.0002688306718278036	0.0046077028829434995	5.834375146517016	Sex_1	['MMSE_Spell', 'Alcohol_Use']	{'Alcohol_Use', 'MMSE_Spell'}
MMSE_Spell-grip_category (syn)	Anxiety	0.0004900773185739873	0.008418655983997991	5.821324918199725	Sex_1	['MMSE_Spell', 'grip_category']	{'MMSE_Spell', 'grip_category'}
Anxiety-WHR_Obesity (syn)	functionality_state	0.0018783637807435678	0.03237592570021479	5.8017299586621744	Sex_1	['Anxiety', 'WHR_Obesity']	{'WHR_Obesity', 'Anxiety'}
Depression-General_Health (syn)	Pain	0.0076696876760634055	0.13237875908893046	5.7937449548918964	Sex_1	['Depression', 'General_Health']	{'General_Health', 'Depression'}
MMSE_Spell-Physical_Activity (syn)	Pain	0.0036236853676724474	0.06307259339014236	5.745261408957372	Sex_1	['MMSE_Spell', 'Physical_Activity']	{'Physical_Activity', 'MMSE_Spell'}
BMI-grip_category (syn)	MMSE_Spell	0.0016066359642790897	0.02797156948789957	5.743817718108797	Sex_1	['BMI', 'grip_category']	{'grip_category', 'BMI'}
Health_vs_Peers-BMI (syn)	grip_category	0.0019497822174494393	0.03395433905741792	5.742365398873742	Sex_1	['Health_vs_Peers', 'BMI']	{'Health_vs_Peers', 'BMI'}
Hearing-functionality_state (syn)	Depression	0.0024064107006808535	0.0419128541789597	5.741462250234617	Sex_1	['Hearing', 'functionality_state']	{'Hearing', 'functionality_state'}
BMI-MAP_NormalElevated_vs_H (syn)	Pain	0.0008269042480423664	0.014495908497892118	5.7043975419864745	Sex_1	['BMI', 'MAP_NormalElevated_vs_H']	{'BMI', 'MAP_NormalElevated_vs_H'}
Physical_Activity-Alcohol_Use (syn)	Depression	0.0011131595623431983	0.01956788033677649	5.6887079396693325	Sex_1	['Physical_Activity', 'Alcohol_Use']	{'Alcohol_Use', 'Physical_Activity'}
Physical_Activity-Memory_Problems (syn)	Alcohol_Use	0.0016483267106324362	0.02902595688646794	5.678802311598882	Sex_1	['Physical_Activity', 'Memory_Problems']	{'Memory_Problems', 'Physical_Activity'}
Physical_Activity-Memory_Complaints (syn)	Alcohol_Use	0.0016483267106324362	0.02902595688646794	5.678802311598882	Sex_1	['Physical_Activity', 'Memory_Complaints']	{'Physical_Activity', 'Memory_Complaints'}
Pain-Hearing (syn)	functionality_state	0.010971136290424602	0.19415020165779126	5.650849804298583	Sex_1	['Pain', 'Hearing']	{'Hearing', 'Pain'}
Depression-Physical_Activity (syn)	Anxiety	0.004420148673770663	0.07873887425799118	5.613680301407235	Sex_1	['Depression', 'Physical_Activity']	{'Physical_Activity', 'Depression'}
MMSE_Spell-functionality_state (syn)	BMI	0.001301616505830555	0.023345114046148602	5.575541431314153	Sex_1	['MMSE_Spell', 'functionality_state']	{'MMSE_Spell', 'functionality_state'}
MMSE_Spell-functionality_state (syn)	Physical_Activity	0.009804264915206163	0.17653349357977693	5.55377040152187	Sex_1	['MMSE_Spell', 'functionality_state']	{'MMSE_Spell', 'functionality_state'}
WHR_Obesity-MAP_NormalElevated_vs_H (syn)	BMI	0.003147006774048183	0.05677690809703309	5.542758278893724	Sex_1	['WHR_Obesity', 'MAP_NormalElevated_vs_H']	{'WHR_Obesity', 'MAP_NormalElevated_vs_H'}
Pain-WHR_Obesity (syn)	grip_category	0.001302039951349249	0.02349751914879615	5.5411805097558835	Sex_1	['Pain', 'WHR_Obesity']	{'WHR_Obesity', 'Pain'}
Memory_Problems-WHR_Obesity (syn)	MAP_NormalElevated_vs_H	4.504397666291705e-05	0.0008150684580199858	5.5264040976804125	Sex_1	['Memory_Problems', 'WHR_Obesity']	{'Memory_Problems', 'WHR_Obesity'}
Memory_Complaints-WHR_Obesity (syn)	MAP_NormalElevated_vs_H	4.504397666291705e-05	0.0008150684580199858	5.5264040976804125	Sex_1	['Memory_Complaints', 'WHR_Obesity']	{'WHR_Obesity', 'Memory_Complaints'}
Sleep-General_Health (syn)	functionality_state	0.008943530861339609	0.1634371071795269	5.472154405863058	Sex_1	['Sleep', 'General_Health']	{'General_Health', 'Sleep'}
Health_vs_Peers-MAP_NormalElevated_vs_H (syn)	Depression	0.0008613177395497166	0.015801581601634453	5.450832462622763	Sex_1	['Health_vs_Peers', 'MAP_NormalElevated_vs_H']	{'Health_vs_Peers', 'MAP_NormalElevated_vs_H'}
Anxiety-General_Health (syn)	Pain	0.007183223066876301	0.13195672642367554	5.443620239420773	Sex_1	['Anxiety', 'General_Health']	{'General_Health', 'Anxiety'}
Pain-MAP_NormalElevated_vs_H (syn)	Hearing	0.0008795236985402585	0.01617931097463981	5.436101079451802	Sex_1	['Pain', 'MAP_NormalElevated_vs_H']	{'Pain', 'MAP_NormalElevated_vs_H'}
Anxiety-Memory_Problems (syn)	Alcohol_Use	0.00025308221955240524	0.0046579567489644065	5.433331247841072	Sex_1	['Anxiety', 'Memory_Problems']	{'Memory_Problems', 'Anxiety'}
Anxiety-Memory_Complaints (syn)	Alcohol_Use	0.00025308221955240524	0.0046579567489644065	5.433331247841072	Sex_1	['Anxiety', 'Memory_Complaints']	{'Memory_Complaints', 'Anxiety'}
Sleep-functionality_state (syn)	grip_category	0.00558024219270307	0.10350569298882098	5.391241806676042	Sex_1	['Sleep', 'functionality_state']	{'Sleep', 'functionality_state'}
MAP_NormalElevated_vs_H-functionality_state (syn)	Health_vs_Peers	0.003477016242573546	0.06488811298425842	5.3584795159894005	Sex_1	['MAP_NormalElevated_vs_H', 'functionality_state']	{'functionality_state', 'MAP_NormalElevated_vs_H'}
Physical_Activity-BMI (syn)	MMSE_Spell	0.0017205794440981743	0.03211029649340616	5.358341815534138	Sex_1	['Physical_Activity', 'BMI']	{'Physical_Activity', 'BMI'}
Pain-BMI (syn)	Physical_Activity	0.0033768286354760387	0.0634591565477333	5.321263028348043	Sex_1	['Pain', 'BMI']	{'Pain', 'BMI'}
BMI-functionality_state (syn)	MMSE_Spell	0.00197170408352718	0.037238838977898835	5.2947517636019255	Sex_1	['BMI', 'functionality_state']	{'functionality_state', 'BMI'}
Pain-Hearing (syn)	Sleep	0.0023958918761174206	0.04532796469420012	5.285681570485303	Sex_1	['Pain', 'Hearing']	{'Hearing', 'Pain'}
Physical_Activity-BMI (syn)	Sleep	0.0007099663649508159	0.013548905788883403	5.240027320385743	Sex_1	['Physical_Activity', 'BMI']	{'Physical_Activity', 'BMI'}
Physical_Activity-WHR_Obesity (syn)	grip_category	0.004479931421120997	0.08684283529652707	5.158665543132208	Sex_1	['Physical_Activity', 'WHR_Obesity']	{'WHR_Obesity', 'Physical_Activity'}
Depression-WHR_Obesity (syn)	Pain	0.001362511876040055	0.027120987730373622	5.02382837080132	Sex_1	['Depression', 'WHR_Obesity']	{'WHR_Obesity', 'Depression'}
Hearing-General_Health (syn)	Anxiety	0.0033370546104058755	0.06683139899326128	4.993243685864419	Sex_1	['Hearing', 'General_Health']	{'Hearing', 'General_Health'}
BMI-Alcohol_Use (syn)	WHR_Obesity	0.0027969774261205962	0.05640860468312947	4.958423350182793	Sex_1	['BMI', 'Alcohol_Use']	{'Alcohol_Use', 'BMI'}
Pain-Hearing (syn)	Physical_Activity	0.0031435233015741164	0.06349670163291704	4.9506875486970126	Sex_1	['Pain', 'Hearing']	{'Hearing', 'Pain'}
Pain-Health_vs_Peers (syn)	Sleep	0.002220480437452431	0.04497227909144283	4.937442536406691	Sex_1	['Pain', 'Health_vs_Peers']	{'Pain', 'Health_vs_Peers'}
grip_category-WHR_Obesity (syn)	Alcohol_Use	0.0034862847569928175	0.07061213833825822	4.93723152851175	Sex_1	['grip_category', 'WHR_Obesity']	{'WHR_Obesity', 'grip_category'}
Hearing-Physical_Activity (syn)	grip_category	0.004274933272777338	0.0866378371481834	4.93425668679331	Sex_1	['Hearing', 'Physical_Activity']	{'Hearing', 'Physical_Activity'}
General_Health-BMI (syn)	Health_vs_Peers	0.009216241502836018	0.18936397809087005	4.8669454432423365	Sex_1	['General_Health', 'BMI']	{'General_Health', 'BMI'}
Depression-General_Health (syn)	Physical_Activity	0.0035054137200499283	0.07213265486770934	4.859676559082466	Sex_1	['Depression', 'General_Health']	{'General_Health', 'Depression'}
General_Health-grip_category (syn)	Pain	0.006340091543281701	0.13093835276573867	4.842043151882883	Sex_1	['General_Health', 'grip_category']	{'General_Health', 'grip_category'}
Depression-Physical_Activity (syn)	MMSE_Spell	0.0015671784236922996	0.032467971720799405	4.826844242593524	Sex_1	['Depression', 'Physical_Activity']	{'Physical_Activity', 'Depression'}
Physical_Activity-Alcohol_Use (syn)	functionality_state	0.008398491133954578	0.17513844103749326	4.795344234083165	Sex_1	['Physical_Activity', 'Alcohol_Use']	{'Alcohol_Use', 'Physical_Activity'}
MMSE_Spell-Physical_Activity (syn)	General_Health	0.0034592207807441575	0.0723564790243948	4.780803084099616	Sex_1	['MMSE_Spell', 'Physical_Activity']	{'Physical_Activity', 'MMSE_Spell'}
Sleep-Physical_Activity (syn)	functionality_state	0.008359421565250068	0.17552922614599553	4.762410083376749	Sex_1	['Sleep', 'Physical_Activity']	{'Physical_Activity', 'Sleep'}
Sleep-MAP_NormalElevated_vs_H (syn)	General_Health	0.001996289265219474	0.04196713627197231	4.756791724558754	Sex_1	['Sleep', 'MAP_NormalElevated_vs_H']	{'Sleep', 'MAP_NormalElevated_vs_H'}
MMSE_Spell-Memory_Complaints (syn)	MAP_NormalElevated_vs_H	5.3490271428356006e-05	0.0011263535563067783	4.748977008937252	Sex_1	['MMSE_Spell', 'Memory_Complaints']	{'MMSE_Spell', 'Memory_Complaints'}
MMSE_Spell-Memory_Problems (syn)	MAP_NormalElevated_vs_H	5.3490271428356006e-05	0.0011263535563067783	4.748977008937252	Sex_1	['MMSE_Spell', 'Memory_Problems']	{'Memory_Problems', 'MMSE_Spell'}
Sleep-grip_category (syn)	WHR_Obesity	0.0002072725412596326	0.004388690010805939	4.722879509586712	Sex_1	['Sleep', 'grip_category']	{'grip_category', 'Sleep'}
Health_vs_Peers-functionality_state (syn)	Pain	0.009082593669215674	0.19255171772741492	4.7169632015817236	Sex_1	['Health_vs_Peers', 'functionality_state']	{'Health_vs_Peers', 'functionality_state'}
Anxiety-WHR_Obesity (syn)	Pain	0.001702767619577534	0.036282260301155785	4.6931133987903495	Sex_1	['Anxiety', 'WHR_Obesity']	{'WHR_Obesity', 'Anxiety'}
Anxiety-Pain (syn)	functionality_state	0.00876999870984148	0.1919490640772081	4.568919755875394	Sex_1	['Anxiety', 'Pain']	{'Pain', 'Anxiety'}
grip_category-WHR_Obesity (syn)	General_Health	0.0012237227564365037	0.027004176073824288	4.531605604596408	Sex_1	['grip_category', 'WHR_Obesity']	{'WHR_Obesity', 'grip_category'}
Sleep-General_Health (syn)	Health_vs_Peers	0.008545055654017218	0.1888884730988989	4.523862951416399	Sex_1	['Sleep', 'General_Health']	{'General_Health', 'Sleep'}
Depression-WHR_Obesity (syn)	Sleep	0.000926892380234243	0.02059239567670369	4.501139133038524	Sex_1	['Depression', 'WHR_Obesity']	{'WHR_Obesity', 'Depression'}
General_Health-Memory_Problems (syn)	grip_category	0.00123172288219242	0.027909803529281484	4.413226631639172	Sex_1	['General_Health', 'Memory_Problems']	{'General_Health', 'Memory_Problems'}
General_Health-Memory_Complaints (syn)	grip_category	0.00123172288219242	0.027909803529281484	4.413226631639172	Sex_1	['General_Health', 'Memory_Complaints']	{'General_Health', 'Memory_Complaints'}
Alcohol_Use-functionality_state (syn)	Physical_Activity	0.007581728999619508	0.17431721968787633	4.349386143947782	Sex_1	['Alcohol_Use', 'functionality_state']	{'Alcohol_Use', 'functionality_state'}
WHR_Obesity-functionality_state (syn)	Health_vs_Peers	0.0027794166702851337	0.06415933300394912	4.332053561270744	Sex_1	['WHR_Obesity', 'functionality_state']	{'WHR_Obesity', 'functionality_state'}
grip_category-MAP_NormalElevated_vs_H (syn)	MMSE_Spell	0.0011893790158640507	0.027496399641012727	4.325580917474054	Sex_1	['grip_category', 'MAP_NormalElevated_vs_H']	{'grip_category', 'MAP_NormalElevated_vs_H'}
General_Health-Memory_Problems (syn)	Depression	0.0017998076727024884	0.04200620215777902	4.284623651389029	Sex_1	['General_Health', 'Memory_Problems']	{'General_Health', 'Memory_Problems'}
General_Health-Memory_Complaints (syn)	Depression	0.0017998076727024884	0.04200620215777902	4.284623651389029	Sex_1	['General_Health', 'Memory_Complaints']	{'General_Health', 'Memory_Complaints'}
Health_vs_Peers-BMI (syn)	Anxiety	0.0007484786343641376	0.017542191464303497	4.266733924818985	Sex_1	['Health_vs_Peers', 'BMI']	{'Health_vs_Peers', 'BMI'}
Anxiety-Hearing (syn)	MMSE_Spell	0.0003117481547710861	0.007315375112575766	4.26154708369177	Sex_1	['Anxiety', 'Hearing']	{'Hearing', 'Anxiety'}
Anxiety-Hearing (syn)	WHR_Obesity	3.598472368560187e-05	0.0008534188124682481	4.216537432720433	Sex_1	['Anxiety', 'Hearing']	{'Hearing', 'Anxiety'}
MMSE_Spell-General_Health (syn)	Pain	0.005466267283167959	0.13009810711685088	4.20165012720615	Sex_1	['MMSE_Spell', 'General_Health']	{'General_Health', 'MMSE_Spell'}
Depression-grip_category (syn)	WHR_Obesity	0.00019032337733327959	0.004532217731488357	4.199343204784171	Sex_1	['Depression', 'grip_category']	{'grip_category', 'Depression'}
MMSE_Spell-Hearing (syn)	Anxiety	0.0002820388457390845	0.006821230858823843	4.1347207208834345	Sex_1	['MMSE_Spell', 'Hearing']	{'Hearing', 'MMSE_Spell'}
General_Health-Health_vs_Peers (syn)	functionality_state	0.006637432974154578	0.16056096290274607	4.133902073180116	Sex_1	['General_Health', 'Health_vs_Peers']	{'General_Health', 'Health_vs_Peers'}
MMSE_Spell-Pain (syn)	Health_vs_Peers	0.00220563664244522	0.053364968010808124	4.133117145312459	Sex_1	['MMSE_Spell', 'Pain']	{'Pain', 'MMSE_Spell'}
Health_vs_Peers-WHR_Obesity (syn)	Depression	0.0006441037600814558	0.01572626446015577	4.095720008482395	Sex_1	['Health_vs_Peers', 'WHR_Obesity']	{'WHR_Obesity', 'Health_vs_Peers'}
Memory_Complaints-grip_category (syn)	Alcohol_Use	0.0028420820812387728	0.06986524870749362	4.067948134182962	Sex_1	['Memory_Complaints', 'grip_category']	{'grip_category', 'Memory_Complaints'}
Memory_Problems-grip_category (syn)	Alcohol_Use	0.0028420820812387728	0.06986524870749362	4.067948134182962	Sex_1	['Memory_Problems', 'grip_category']	{'Memory_Problems', 'grip_category'}
Physical_Activity-functionality_state (syn)	Hearing	0.0010070621907461606	0.024931719999379254	4.0392808469340835	Sex_1	['Physical_Activity', 'functionality_state']	{'Physical_Activity', 'functionality_state'}
General_Health-Health_vs_Peers (syn)	Pain	0.005252544214996997	0.1301928040045859	4.034435125010428	Sex_1	['General_Health', 'Health_vs_Peers']	{'General_Health', 'Health_vs_Peers'}
Health_vs_Peers-Memory_Problems (syn)	General_Health	0.007533166878991204	0.18687926223843818	4.031034149406946	Sex_1	['Health_vs_Peers', 'Memory_Problems']	{'Memory_Problems', 'Health_vs_Peers'}
Health_vs_Peers-Memory_Complaints (syn)	General_Health	0.007533166878991204	0.18687926223843818	4.031034149406946	Sex_1	['Health_vs_Peers', 'Memory_Complaints']	{'Health_vs_Peers', 'Memory_Complaints'}
General_Health-WHR_Obesity (syn)	Physical_Activity	0.002880063885773269	0.07147684468476068	4.02936629124497	Sex_1	['General_Health', 'WHR_Obesity']	{'General_Health', 'WHR_Obesity'}
WHR_Obesity-functionality_state (syn)	Sleep	0.0012133730459547253	0.03022214343479277	4.014847750864184	Sex_1	['WHR_Obesity', 'functionality_state']	{'WHR_Obesity', 'functionality_state'}
Physical_Activity-BMI (syn)	WHR_Obesity	0.002242095868733772	0.05585372312574264	4.01422813602985	Sex_1	['Physical_Activity', 'BMI']	{'Physical_Activity', 'BMI'}
grip_category-MAP_NormalElevated_vs_H (syn)	Depression	0.00041456278932758115	0.010338204407422433	4.010007666611245	Sex_1	['grip_category', 'MAP_NormalElevated_vs_H']	{'grip_category', 'MAP_NormalElevated_vs_H'}
grip_category-WHR_Obesity (syn)	MAP_NormalElevated_vs_H	0.0007525319183791313	0.01880397320855367	4.001983570348925	Sex_1	['grip_category', 'WHR_Obesity']	{'WHR_Obesity', 'grip_category'}
Anxiety-MAP_NormalElevated_vs_H (syn)	General_Health	0.002658997049076626	0.06685462999616248	3.977281826597881	Sex_1	['Anxiety', 'MAP_NormalElevated_vs_H']	{'Anxiety', 'MAP_NormalElevated_vs_H'}
Physical_Activity-WHR_Obesity (syn)	General_Health	0.0028320591550990214	0.07178650510338817	3.945113571165278	Sex_1	['Physical_Activity', 'WHR_Obesity']	{'WHR_Obesity', 'Physical_Activity'}
Health_vs_Peers-grip_category (syn)	Memory_Complaints	0.00023242376783954904	0.005936511698938273	3.915157244297477	Sex_1	['Health_vs_Peers', 'grip_category']	{'grip_category', 'Health_vs_Peers'}
Health_vs_Peers-grip_category (syn)	Memory_Problems	0.0002324237678394855	0.005936511698938175	3.9151572442964717	Sex_1	['Health_vs_Peers', 'grip_category']	{'grip_category', 'Health_vs_Peers'}
Depression-General_Health (syn)	BMI	0.0005148463496521655	0.01329796160050296	3.871618561695146	Sex_1	['Depression', 'General_Health']	{'General_Health', 'Depression'}
Depression-General_Health (syn)	Health_vs_Peers	0.007043729707825555	0.18723012221571547	3.7620707739058066	Sex_1	['Depression', 'General_Health']	{'General_Health', 'Depression'}
General_Health-Memory_Problems (syn)	functionality_state	0.005992710944987374	0.15994122867036192	3.7468206258051957	Sex_1	['General_Health', 'Memory_Problems']	{'General_Health', 'Memory_Problems'}
General_Health-Memory_Complaints (syn)	functionality_state	0.005992710944987374	0.15994122867036192	3.7468206258051957	Sex_1	['General_Health', 'Memory_Complaints']	{'General_Health', 'Memory_Complaints'}
Alcohol_Use-functionality_state (syn)	General_Health	0.005953717327622048	0.15963736112662183	3.729526274804589	Sex_1	['Alcohol_Use', 'functionality_state']	{'Alcohol_Use', 'functionality_state'}
grip_category-functionality_state (syn)	General_Health	0.005946033670045331	0.15983826099623924	3.720031507465683	Sex_1	['grip_category', 'functionality_state']	{'grip_category', 'functionality_state'}
Health_vs_Peers-Alcohol_Use (syn)	grip_category	0.0025478826341246703	0.06964803614290334	3.658226096852096	Sex_1	['Health_vs_Peers', 'Alcohol_Use']	{'Alcohol_Use', 'Health_vs_Peers'}
Physical_Activity-functionality_state (syn)	General_Health	0.005815258610774732	0.15941403422088446	3.647896271615018	Sex_1	['Physical_Activity', 'functionality_state']	{'Physical_Activity', 'functionality_state'}
General_Health-functionality_state (syn)	Physical_Activity	0.006251315416167452	0.17291639069879214	3.6152243236772117	Sex_1	['General_Health', 'functionality_state']	{'General_Health', 'functionality_state'}
Anxiety-Health_vs_Peers (syn)	BMI	0.0007125481514521608	0.019830932772951722	3.5931146538101144	Sex_1	['Anxiety', 'Health_vs_Peers']	{'Health_vs_Peers', 'Anxiety'}
Alcohol_Use-functionality_state (syn)	Pain	0.00673622327295642	0.19004985545223335	3.5444506163539202	Sex_1	['Alcohol_Use', 'functionality_state']	{'Alcohol_Use', 'functionality_state'}
Physical_Activity-Memory_Problems (syn)	MMSE_Spell	0.0011082231151492614	0.03128501968844888	3.5423443110647677	Sex_1	['Physical_Activity', 'Memory_Problems']	{'Memory_Problems', 'Physical_Activity'}
Physical_Activity-Memory_Complaints (syn)	MMSE_Spell	0.0011082231151492614	0.03128501968844888	3.5423443110647677	Sex_1	['Physical_Activity', 'Memory_Complaints']	{'Physical_Activity', 'Memory_Complaints'}
Alcohol_Use-MAP_NormalElevated_vs_H (syn)	Depression	0.0001425025114819323	0.004043987368707152	3.523811982812642	Sex_1	['Alcohol_Use', 'MAP_NormalElevated_vs_H']	{'Alcohol_Use', 'MAP_NormalElevated_vs_H'}
Depression-MMSE_Spell (syn)	Anxiety	0.002682032577430828	0.07686557779273977	3.4892505259801165	Sex_1	['Depression', 'MMSE_Spell']	{'MMSE_Spell', 'Depression'}
Depression-Memory_Problems (syn)	Physical_Activity	0.00066895810854418	0.01924985188814979	3.475133795476061	Sex_1	['Depression', 'Memory_Problems']	{'Memory_Problems', 'Depression'}
Depression-Memory_Complaints (syn)	Physical_Activity	0.00066895810854418	0.01924985188814979	3.475133795476061	Sex_1	['Depression', 'Memory_Complaints']	{'Memory_Complaints', 'Depression'}
Anxiety-grip_category (syn)	Alcohol_Use	0.002400383324701853	0.06942354995095669	3.4575923103868513	Sex_1	['Anxiety', 'grip_category']	{'grip_category', 'Anxiety'}
Health_vs_Peers-BMI (syn)	Depression	0.000532882091518718	0.015473145953603452	3.443915627220062	Sex_1	['Health_vs_Peers', 'BMI']	{'Health_vs_Peers', 'BMI'}
Hearing-BMI (syn)	MMSE_Spell	0.00026858150445434233	0.007838644279700371	3.4263769967197537	Sex_1	['Hearing', 'BMI']	{'Hearing', 'BMI'}
Hearing-MAP_NormalElevated_vs_H (syn)	Anxiety	0.0002314575931907272	0.006770649606275486	3.418543369549016	Sex_1	['Hearing', 'MAP_NormalElevated_vs_H']	{'Hearing', 'MAP_NormalElevated_vs_H'}
Depression-Physical_Activity (syn)	Alcohol_Use	0.0009678692539398413	0.028345499429775347	3.414542955355901	Sex_1	['Depression', 'Physical_Activity']	{'Physical_Activity', 'Depression'}
Depression-WHR_Obesity (syn)	functionality_state	0.0013964159686486253	0.04118915573544715	3.390251496334696	Sex_1	['Depression', 'WHR_Obesity']	{'WHR_Obesity', 'Depression'}
Memory_Problems-functionality_state (syn)	General_Health	0.005332659567568848	0.15893143517767855	3.355320841095509	Sex_1	['Memory_Problems', 'functionality_state']	{'Memory_Problems', 'functionality_state'}
Memory_Complaints-functionality_state (syn)	General_Health	0.005332659567568848	0.15893143517767855	3.355320841095509	Sex_1	['Memory_Complaints', 'functionality_state']	{'functionality_state', 'Memory_Complaints'}
Anxiety-Hearing (syn)	Depression	0.002540810645754085	0.0765400492704366	3.3195832377592502	Sex_1	['Anxiety', 'Hearing']	{'Hearing', 'Anxiety'}
Anxiety-grip_category (syn)	BMI	0.0011129668626717552	0.03374025890807741	3.298631660485899	Sex_1	['Anxiety', 'grip_category']	{'grip_category', 'Anxiety'}
Pain-General_Health (syn)	Health_vs_Peers	0.0060370510518548606	0.18618478763988902	3.2425050018218875	Sex_1	['Pain', 'General_Health']	{'General_Health', 'Pain'}
WHR_Obesity-functionality_state (syn)	Depression	0.001293849386471811	0.04083757266523613	3.1682818101802326	Sex_1	['WHR_Obesity', 'functionality_state']	{'WHR_Obesity', 'functionality_state'}
Anxiety-grip_category (syn)	Health_vs_Peers	0.0005274758336585307	0.016668325413785497	3.164540051649598	Sex_1	['Anxiety', 'grip_category']	{'grip_category', 'Anxiety'}
Hearing-WHR_Obesity (syn)	functionality_state	0.000757513891445219	0.024359230456531444	3.109761175735774	Sex_1	['Hearing', 'WHR_Obesity']	{'Hearing', 'WHR_Obesity'}
Physical_Activity-MAP_NormalElevated_vs_H (syn)	MMSE_Spell	0.0009670180143598219	0.03114180476674275	3.105208646714428	Sex_1	['Physical_Activity', 'MAP_NormalElevated_vs_H']	{'Physical_Activity', 'MAP_NormalElevated_vs_H'}
MMSE_Spell-functionality_state (syn)	Pain	0.005836332064635138	0.18914996424391198	3.085558111504104	Sex_1	['MMSE_Spell', 'functionality_state']	{'MMSE_Spell', 'functionality_state'}
General_Health-Alcohol_Use (syn)	Pain	0.003923351990629722	0.12902675621850107	3.040727447247995	Sex_1	['General_Health', 'Alcohol_Use']	{'General_Health', 'Alcohol_Use'}
Hearing-BMI (syn)	Anxiety	0.0002247110375758327	0.007390434479887243	3.040565993614778	Sex_1	['Hearing', 'BMI']	{'Hearing', 'BMI'}
Alcohol_Use-WHR_Obesity (syn)	Pain	0.0005559398741588888	0.018404534228198516	3.0206679901037936	Sex_1	['Alcohol_Use', 'WHR_Obesity']	{'WHR_Obesity', 'Alcohol_Use'}
Hearing-Health_vs_Peers (syn)	General_Health	0.0055826284441265655	0.18510956016974559	3.015850958214849	Sex_1	['Hearing', 'Health_vs_Peers']	{'Hearing', 'Health_vs_Peers'}
Depression-grip_category (syn)	Alcohol_Use	0.0020712166242850875	0.06909438325053993	2.9976628010047435	Sex_1	['Depression', 'grip_category']	{'grip_category', 'Depression'}
Health_vs_Peers-MAP_NormalElevated_vs_H (syn)	grip_category	0.0005666123707932408	0.019181018064380505	2.954026574040145	Sex_1	['Health_vs_Peers', 'MAP_NormalElevated_vs_H']	{'Health_vs_Peers', 'MAP_NormalElevated_vs_H'}
MMSE_Spell-functionality_state (syn)	Memory_Complaints	0.00041566428036231274	0.014418182309227479	2.8829173570394664	Sex_1	['MMSE_Spell', 'functionality_state']	{'MMSE_Spell', 'functionality_state'}
MMSE_Spell-functionality_state (syn)	Memory_Problems	0.00041566428036205643	0.014418182309227326	2.8829173570377193	Sex_1	['MMSE_Spell', 'functionality_state']	{'MMSE_Spell', 'functionality_state'}
MMSE_Spell-Health_vs_Peers (syn)	General_Health	0.00527984856047607	0.18462594391992307	2.8597544030789486	Sex_1	['MMSE_Spell', 'Health_vs_Peers']	{'MMSE_Spell', 'Health_vs_Peers'}
General_Health-BMI (syn)	Pain	0.0036673063912237083	0.12826556761368074	2.8591511030217864	Sex_1	['General_Health', 'BMI']	{'General_Health', 'BMI'}
General_Health-functionality_state (syn)	Health_vs_Peers	0.005204115083568831	0.18535185167160295	2.807695222160078	Sex_1	['General_Health', 'functionality_state']	{'General_Health', 'functionality_state'}
Pain-Memory_Complaints (syn)	General_Health	0.0035972831170465063	0.1283119275634533	2.80354537988494	Sex_1	['Pain', 'Memory_Complaints']	{'Pain', 'Memory_Complaints'}
Pain-Memory_Problems (syn)	General_Health	0.0035972831170465063	0.1283119275634533	2.80354537988494	Sex_1	['Pain', 'Memory_Problems']	{'Memory_Problems', 'Pain'}
Pain-grip_category (syn)	WHR_Obesity	0.0001186648495479386	0.004300082319094248	2.7595948342899095	Sex_1	['Pain', 'grip_category']	{'Pain', 'grip_category'}
MMSE_Spell-Memory_Complaints (syn)	Physical_Activity	0.0008395977191215752	0.030532834025659525	2.749819156701879	Sex_1	['MMSE_Spell', 'Memory_Complaints']	{'MMSE_Spell', 'Memory_Complaints'}
MMSE_Spell-Memory_Problems (syn)	Physical_Activity	0.0008395977191215752	0.030532834025659525	2.749819156701879	Sex_1	['MMSE_Spell', 'Memory_Problems']	{'Memory_Problems', 'MMSE_Spell'}
BMI-MAP_NormalElevated_vs_H (syn)	WHR_Obesity	0.001511733008750621	0.0551233602657595	2.7424543813408473	Sex_1	['BMI', 'MAP_NormalElevated_vs_H']	{'BMI', 'MAP_NormalElevated_vs_H'}
General_Health-Memory_Problems (syn)	Pain	0.0035041844673051425	0.12853892581729784	2.726165980479646	Sex_1	['General_Health', 'Memory_Problems']	{'General_Health', 'Memory_Problems'}
General_Health-Memory_Complaints (syn)	Pain	0.0035041844673051425	0.12853892581729784	2.726165980479646	Sex_1	['General_Health', 'Memory_Complaints']	{'General_Health', 'Memory_Complaints'}
grip_category-functionality_state (syn)	Depression	0.001102725280456994	0.040706343586438834	2.708976496784552	Sex_1	['grip_category', 'functionality_state']	{'grip_category', 'functionality_state'}
Memory_Complaints-WHR_Obesity (syn)	functionality_state	0.00038028241753969186	0.014092511620360893	2.6984715555618837	Sex_1	['Memory_Complaints', 'WHR_Obesity']	{'WHR_Obesity', 'Memory_Complaints'}
Memory_Problems-WHR_Obesity (syn)	functionality_state	0.00038028241753969186	0.014092511620360893	2.6984715555618837	Sex_1	['Memory_Problems', 'WHR_Obesity']	{'Memory_Problems', 'WHR_Obesity'}
Memory_Complaints-functionality_state (syn)	Health_vs_Peers	0.0016498794897745642	0.06289871335043494	2.623073512779821	Sex_1	['Memory_Complaints', 'functionality_state']	{'functionality_state', 'Memory_Complaints'}
Memory_Problems-functionality_state (syn)	Health_vs_Peers	0.0016498794897745642	0.06289871335043494	2.623073512779821	Sex_1	['Memory_Problems', 'functionality_state']	{'Memory_Problems', 'functionality_state'}
Hearing-WHR_Obesity (syn)	BMI	0.0014539991290661292	0.05550957301622739	2.6193664444889073	Sex_1	['Hearing', 'WHR_Obesity']	{'Hearing', 'WHR_Obesity'}
Hearing-Health_vs_Peers (syn)	MMSE_Spell	0.00021951187560148287	0.008382355559897896	2.6187373469535418	Sex_1	['Hearing', 'Health_vs_Peers']	{'Hearing', 'Health_vs_Peers'}
MMSE_Spell-grip_category (syn)	Depression	0.0002842693282192386	0.010865165648231005	2.616336809052897	Sex_1	['MMSE_Spell', 'grip_category']	{'MMSE_Spell', 'grip_category'}
General_Health-Health_vs_Peers (syn)	Memory_Problems	0.00035003664298799604	0.013457322575589686	2.6010868136796357	Sex_1	['General_Health', 'Health_vs_Peers']	{'General_Health', 'Health_vs_Peers'}
General_Health-Health_vs_Peers (syn)	Memory_Complaints	0.00035003664298793706	0.01345732257558965	2.6010868136792045	Sex_1	['General_Health', 'Health_vs_Peers']	{'General_Health', 'Health_vs_Peers'}
Pain-BMI (syn)	General_Health	0.003315899639540993	0.12801929942122833	2.5901560581350487	Sex_1	['Pain', 'BMI']	{'Pain', 'BMI'}
Pain-WHR_Obesity (syn)	Anxiety	0.0008990765586718851	0.034999953708440966	2.5687935651613563	Sex_1	['Pain', 'WHR_Obesity']	{'WHR_Obesity', 'Pain'}
MMSE_Spell-Health_vs_Peers (syn)	MAP_NormalElevated_vs_H	0.000130353103919401	0.005079776187040545	2.56611903988912	Sex_1	['MMSE_Spell', 'Health_vs_Peers']	{'MMSE_Spell', 'Health_vs_Peers'}
grip_category-functionality_state (syn)	Anxiety	0.0008060288722492043	0.03160049948325853	2.5506839620564428	Sex_1	['grip_category', 'functionality_state']	{'grip_category', 'functionality_state'}
Depression-Pain (syn)	BMI	0.00035852774089548914	0.01414258609869305	2.535093216993896	Sex_1	['Depression', 'Pain']	{'Pain', 'Depression'}
Pain-Memory_Complaints (syn)	Health_vs_Peers	0.0013126908032496019	0.05240552280714097	2.504871114596971	Sex_1	['Pain', 'Memory_Complaints']	{'Pain', 'Memory_Complaints'}
Pain-Memory_Problems (syn)	Health_vs_Peers	0.0013126908032496019	0.05240552280714097	2.504871114596971	Sex_1	['Pain', 'Memory_Problems']	{'Memory_Problems', 'Pain'}
MMSE_Spell-Pain (syn)	General_Health	0.0032018375136669336	0.1279860702765055	2.501707808318182	Sex_1	['MMSE_Spell', 'Pain']	{'Pain', 'MMSE_Spell'}
Pain-Hearing (syn)	General_Health	0.003173105822071403	0.12787650560375868	2.4813829617018683	Sex_1	['Pain', 'Hearing']	{'Hearing', 'Pain'}
BMI-functionality_state (syn)	Pain	0.004646995123630141	0.18796062730290702	2.4723236936963926	Sex_1	['BMI', 'functionality_state']	{'functionality_state', 'BMI'}
BMI-WHR_Obesity (syn)	functionality_state	0.0005422745128614642	0.02231066011525955	2.430562386141911	Sex_1	['BMI', 'WHR_Obesity']	{'WHR_Obesity', 'BMI'}
Physical_Activity-WHR_Obesity (syn)	Pain	0.0014878705736165506	0.06125480304697051	2.42898597270102	Sex_1	['Physical_Activity', 'WHR_Obesity']	{'WHR_Obesity', 'Physical_Activity'}
Pain-MAP_NormalElevated_vs_H (syn)	General_Health	0.0030110002403032445	0.12777078251567658	2.3565639820150714	Sex_1	['Pain', 'MAP_NormalElevated_vs_H']	{'Pain', 'MAP_NormalElevated_vs_H'}
Pain-Memory_Complaints (syn)	functionality_state	0.004378853650409089	0.18760986967355942	2.334020943582702	Sex_1	['Pain', 'Memory_Complaints']	{'Pain', 'Memory_Complaints'}
Pain-Memory_Problems (syn)	functionality_state	0.004378853650409089	0.18760986967355942	2.334020943582702	Sex_1	['Pain', 'Memory_Problems']	{'Memory_Problems', 'Pain'}
Physical_Activity-WHR_Obesity (syn)	MMSE_Spell	0.0007295544168243875	0.0313507915903446	2.327068567701095	Sex_1	['Physical_Activity', 'WHR_Obesity']	{'WHR_Obesity', 'Physical_Activity'}
MMSE_Spell-Pain (syn)	Anxiety	0.0007989184477079814	0.03477541217825195	2.2973658618706856	Sex_1	['MMSE_Spell', 'Pain']	{'Pain', 'MMSE_Spell'}
Sleep-Memory_Problems (syn)	Alcohol_Use	0.0001493969385561237	0.0065584839398905815	2.2779187983894977	Sex_1	['Sleep', 'Memory_Problems']	{'Memory_Problems', 'Sleep'}
Sleep-Memory_Complaints (syn)	Alcohol_Use	0.0001493969385561237	0.0065584839398905815	2.2779187983894977	Sex_1	['Sleep', 'Memory_Complaints']	{'Sleep', 'Memory_Complaints'}
Sleep-MMSE_Spell (syn)	Anxiety	0.0009022439366990617	0.039642755513948504	2.2759364857511044	Sex_1	['Sleep', 'MMSE_Spell']	{'MMSE_Spell', 'Sleep'}
Hearing-Memory_Complaints (syn)	Health_vs_Peers	0.0001317746206515785	0.005792377402109562	2.2749660718513725	Sex_1	['Hearing', 'Memory_Complaints']	{'Hearing', 'Memory_Complaints'}
Hearing-Memory_Problems (syn)	Health_vs_Peers	0.0001317746206515785	0.005792377402109562	2.2749660718513725	Sex_1	['Hearing', 'Memory_Problems']	{'Hearing', 'Memory_Problems'}
Anxiety-Pain (syn)	BMI	0.0003263349832761008	0.014657247574253983	2.2264410942291835	Sex_1	['Anxiety', 'Pain']	{'Pain', 'Anxiety'}
Memory_Complaints-functionality_state (syn)	Pain	0.004123289832718152	0.1874452002172572	2.199730816227398	Sex_1	['Memory_Complaints', 'functionality_state']	{'functionality_state', 'Memory_Complaints'}
Memory_Problems-functionality_state (syn)	Pain	0.004123289832718152	0.1874452002172572	2.199730816227398	Sex_1	['Memory_Problems', 'functionality_state']	{'Memory_Problems', 'functionality_state'}
Memory_Complaints-grip_category (syn)	MAP_NormalElevated_vs_H	0.000404188667915128	0.01855606023721463	2.1782030385120104	Sex_1	['Memory_Complaints', 'grip_category']	{'grip_category', 'Memory_Complaints'}
Memory_Problems-grip_category (syn)	MAP_NormalElevated_vs_H	0.000404188667915128	0.01855606023721463	2.1782030385120104	Sex_1	['Memory_Problems', 'grip_category']	{'Memory_Problems', 'grip_category'}
Health_vs_Peers-MAP_NormalElevated_vs_H (syn)	Pain	0.0011333020484747816	0.05254656067630884	2.1567578046753924	Sex_1	['Health_vs_Peers', 'MAP_NormalElevated_vs_H']	{'Health_vs_Peers', 'MAP_NormalElevated_vs_H'}
General_Health-MAP_NormalElevated_vs_H (syn)	Depression	0.000879755378708415	0.04106919569072229	2.1421295545535983	Sex_1	['General_Health', 'MAP_NormalElevated_vs_H']	{'General_Health', 'MAP_NormalElevated_vs_H'}
Physical_Activity-BMI (syn)	Depression	0.00040200939449191086	0.01876788173524343	2.142007287572545	Sex_1	['Physical_Activity', 'BMI']	{'Physical_Activity', 'BMI'}
Physical_Activity-functionality_state (syn)	Depression	0.0008546267495095837	0.04030535592975725	2.1203801077926143	Sex_1	['Physical_Activity', 'functionality_state']	{'Physical_Activity', 'functionality_state'}
Depression-Hearing (syn)	Anxiety	0.0015794288677745984	0.07578545698478381	2.0840790972491146	Sex_1	['Depression', 'Hearing']	{'Hearing', 'Depression'}
Depression-Alcohol_Use (syn)	MMSE_Spell	0.00020484538363584696	0.009838378389741484	2.0821051551487395	Sex_1	['Depression', 'Alcohol_Use']	{'Alcohol_Use', 'Depression'}
BMI-functionality_state (syn)	General_Health	0.0032267463137469056	0.15682552192385663	2.05753902436466	Sex_1	['BMI', 'functionality_state']	{'functionality_state', 'BMI'}
Health_vs_Peers-WHR_Obesity (syn)	functionality_state	0.0012685138152190537	0.06274278876361275	2.021768302327549	Sex_1	['Health_vs_Peers', 'WHR_Obesity']	{'WHR_Obesity', 'Health_vs_Peers'}
Health_vs_Peers-BMI (syn)	General_Health	0.0036981524320183192	0.1830442477914653	2.0203598182617957	Sex_1	['Health_vs_Peers', 'BMI']	{'Health_vs_Peers', 'BMI'}
Hearing-functionality_state (syn)	Pain	0.003743182250643096	0.18705681442991995	2.0010937650418845	Sex_1	['Hearing', 'functionality_state']	{'Hearing', 'functionality_state'}
Health_vs_Peers-functionality_state (syn)	MMSE_Spell	0.0007163394585803975	0.035851514262153245	1.9980730893049148	Sex_1	['Health_vs_Peers', 'functionality_state']	{'Health_vs_Peers', 'functionality_state'}
Depression-WHR_Obesity (syn)	General_Health	0.0008189272069546982	0.04104201864955552	1.9953385186709547	Sex_1	['Depression', 'WHR_Obesity']	{'WHR_Obesity', 'Depression'}
MMSE_Spell-MAP_NormalElevated_vs_H (syn)	General_Health	0.00013591776773142094	0.0068536305767179385	1.98314989712371	Sex_1	['MMSE_Spell', 'MAP_NormalElevated_vs_H']	{'MMSE_Spell', 'MAP_NormalElevated_vs_H'}
General_Health-Alcohol_Use (syn)	Health_vs_Peers	0.003610521402935755	0.1837582579909699	1.9648213051264234	Sex_1	['General_Health', 'Alcohol_Use']	{'General_Health', 'Alcohol_Use'}
Anxiety-General_Health (syn)	functionality_state	0.003072397916225207	0.15699592784481672	1.9569921069940943	Sex_1	['Anxiety', 'General_Health']	{'General_Health', 'Anxiety'}
General_Health-functionality_state (syn)	MAP_NormalElevated_vs_H	5.47139847629118e-05	0.0028490350920210676	1.9204391309935893	Sex_1	['General_Health', 'functionality_state']	{'General_Health', 'functionality_state'}
MMSE_Spell-grip_category (syn)	BMI	0.0006112194058748789	0.0326972916275225	1.869327321778521	Sex_1	['MMSE_Spell', 'grip_category']	{'MMSE_Spell', 'grip_category'}
General_Health-grip_category (syn)	Health_vs_Peers	0.003397529548604943	0.18354526613663907	1.8510581177700733	Sex_1	['General_Health', 'grip_category']	{'General_Health', 'grip_category'}
Physical_Activity-MAP_NormalElevated_vs_H (syn)	functionality_state	0.0031433951861794722	0.17055414912877537	1.8430482062362963	Sex_1	['Physical_Activity', 'MAP_NormalElevated_vs_H']	{'Physical_Activity', 'MAP_NormalElevated_vs_H'}
Physical_Activity-MAP_NormalElevated_vs_H (syn)	Pain	0.0011040461596380428	0.060525598639850534	1.8240978766811073	Sex_1	['Physical_Activity', 'MAP_NormalElevated_vs_H']	{'Physical_Activity', 'MAP_NormalElevated_vs_H'}
Health_vs_Peers-WHR_Obesity (syn)	Anxiety	0.00030200613599699747	0.01663940309374326	1.8150058286078643	Sex_1	['Health_vs_Peers', 'WHR_Obesity']	{'WHR_Obesity', 'Health_vs_Peers'}
Anxiety-Memory_Complaints (syn)	Depression	0.0013640511645626968	0.07536942935852865	1.8098202098280096	Sex_1	['Anxiety', 'Memory_Complaints']	{'Memory_Complaints', 'Anxiety'}
Anxiety-Memory_Problems (syn)	Depression	0.0013640511645626968	0.07536942935852865	1.8098202098280096	Sex_1	['Anxiety', 'Memory_Problems']	{'Memory_Problems', 'Anxiety'}
Anxiety-Physical_Activity (syn)	grip_category	0.0014988814763574022	0.08386178535176349	1.7873235944956938	Sex_1	['Anxiety', 'Physical_Activity']	{'Physical_Activity', 'Anxiety'}
grip_category-WHR_Obesity (syn)	Physical_Activity	0.0014819444028532495	0.08310792182452788	1.7831566116912323	Sex_1	['grip_category', 'WHR_Obesity']	{'WHR_Obesity', 'grip_category'}
MAP_NormalElevated_vs_H-functionality_state (syn)	MMSE_Spell	0.0006348010598056912	0.03570024811663986	1.7781418709799128	Sex_1	['MAP_NormalElevated_vs_H', 'functionality_state']	{'functionality_state', 'MAP_NormalElevated_vs_H'}
Pain-WHR_Obesity (syn)	Health_vs_Peers	0.0009165725998371894	0.05223162573927119	1.7548230346352203	Sex_1	['Pain', 'WHR_Obesity']	{'WHR_Obesity', 'Pain'}
Sleep-MMSE_Spell (syn)	Hearing	0.00012376788899019076	0.0070907784167762	1.7454767546728873	Sex_1	['Sleep', 'MMSE_Spell']	{'MMSE_Spell', 'Sleep'}
Depression-functionality_state (syn)	grip_category	0.0017326551743767637	0.09965810597049467	1.7385993417231342	Sex_1	['Depression', 'functionality_state']	{'functionality_state', 'Depression'}
Anxiety-Alcohol_Use (syn)	Memory_Problems	0.00018429536958853448	0.010814823724877916	1.7040996162016955	Sex_1	['Anxiety', 'Alcohol_Use']	{'Alcohol_Use', 'Anxiety'}
Anxiety-Alcohol_Use (syn)	Memory_Complaints	0.00018429536958835185	0.010814823724877756	1.704099616200032	Sex_1	['Anxiety', 'Alcohol_Use']	{'Alcohol_Use', 'Anxiety'}
General_Health-WHR_Obesity (syn)	Health_vs_Peers	0.003107698246859433	0.18343758884091038	1.6941447314566709	Sex_1	['General_Health', 'WHR_Obesity']	{'General_Health', 'WHR_Obesity'}
MMSE_Spell-functionality_state (syn)	Health_vs_Peers	0.0010442439354925257	0.06237310496718725	1.67418943796669	Sex_1	['MMSE_Spell', 'functionality_state']	{'MMSE_Spell', 'functionality_state'}
Depression-Hearing (syn)	Memory_Problems	0.0002062709946174497	0.012438189093712752	1.6583683771274664	Sex_1	['Depression', 'Hearing']	{'Hearing', 'Depression'}
Depression-Hearing (syn)	Memory_Complaints	0.00020627099461733873	0.012438189093712824	1.6583683771265647	Sex_1	['Depression', 'Hearing']	{'Hearing', 'Depression'}
Physical_Activity-WHR_Obesity (syn)	Alcohol_Use	0.0004610029575558182	0.027838633133391317	1.655982732150968	Sex_1	['Physical_Activity', 'WHR_Obesity']	{'WHR_Obesity', 'Physical_Activity'}
Pain-functionality_state (syn)	grip_category	0.0016440116662313467	0.09956946246234924	1.6511203591693648	Sex_1	['Pain', 'functionality_state']	{'Pain', 'functionality_state'}
Anxiety-functionality_state (syn)	BMI	0.0003719817768120837	0.023389897150273783	1.5903523406802562	Sex_1	['Anxiety', 'functionality_state']	{'functionality_state', 'Anxiety'}
WHR_Obesity-functionality_state (syn)	Physical_Activity	0.002680762828039163	0.16948298526887198	1.5817297670243031	Sex_1	['WHR_Obesity', 'functionality_state']	{'WHR_Obesity', 'functionality_state'}
MMSE_Spell-WHR_Obesity (syn)	BMI	0.0008607072616728806	0.05469051941195366	1.5737778154740958	Sex_1	['MMSE_Spell', 'WHR_Obesity']	{'WHR_Obesity', 'MMSE_Spell'}
BMI-WHR_Obesity (syn)	Health_vs_Peers	0.00029997312715285344	0.019077722844685174	1.5723738603133257	Sex_1	['BMI', 'WHR_Obesity']	{'WHR_Obesity', 'BMI'}
Memory_Problems-grip_category (syn)	Physical_Activity	0.0012922909625939392	0.08296608879450201	1.5576134555345902	Sex_1	['Memory_Problems', 'grip_category']	{'Memory_Problems', 'grip_category'}
Memory_Complaints-grip_category (syn)	Physical_Activity	0.0012922909625939392	0.08296608879450201	1.5576134555345902	Sex_1	['Memory_Complaints', 'grip_category']	{'grip_category', 'Memory_Complaints'}
Health_vs_Peers-Alcohol_Use (syn)	MMSE_Spell	0.00013609410037583605	0.009055781394218967	1.5028421563126055	Sex_1	['Health_vs_Peers', 'Alcohol_Use']	{'Alcohol_Use', 'Health_vs_Peers'}
grip_category-MAP_NormalElevated_vs_H (syn)	Physical_Activity	0.0012303323551442614	0.0837608178550528	1.4688638275635495	Sex_1	['grip_category', 'MAP_NormalElevated_vs_H']	{'grip_category', 'MAP_NormalElevated_vs_H'}
MAP_NormalElevated_vs_H-functionality_state (syn)	Physical_Activity	0.0024138420792130227	0.1702856458708213	1.4175252804597303	Sex_1	['MAP_NormalElevated_vs_H', 'functionality_state']	{'functionality_state', 'MAP_NormalElevated_vs_H'}
MAP_NormalElevated_vs_H-functionality_state (syn)	General_Health	0.0021958280403061472	0.1557959127923961	1.4094259605078154	Sex_1	['MAP_NormalElevated_vs_H', 'functionality_state']	{'functionality_state', 'MAP_NormalElevated_vs_H'}
Health_vs_Peers-grip_category (syn)	Alcohol_Use	0.0009524424595902576	0.06797560908584509	1.4011532554087693	Sex_1	['Health_vs_Peers', 'grip_category']	{'grip_category', 'Health_vs_Peers'}
Depression-General_Health (syn)	Alcohol_Use	0.0003212341170566662	0.022960319781759584	1.3990838111578259	Sex_1	['Depression', 'General_Health']	{'General_Health', 'Depression'}
Pain-MAP_NormalElevated_vs_H (syn)	Depression	0.00035140262747973094	0.025337142923875827	1.3869070736803375	Sex_1	['Pain', 'MAP_NormalElevated_vs_H']	{'Pain', 'MAP_NormalElevated_vs_H'}
BMI-functionality_state (syn)	Anxiety	0.0004085084546779917	0.03161984292290478	1.2919370145955922	Sex_1	['BMI', 'functionality_state']	{'functionality_state', 'BMI'}
General_Health-WHR_Obesity (syn)	Pain	0.0016137444226589422	0.12659155396840666	1.2747646837969009	Sex_1	['General_Health', 'WHR_Obesity']	{'General_Health', 'WHR_Obesity'}
General_Health-WHR_Obesity (syn)	Depression	0.0005223491606289821	0.04099260491613346	1.2742521771857467	Sex_1	['General_Health', 'WHR_Obesity']	{'General_Health', 'WHR_Obesity'}
Memory_Complaints-functionality_state (syn)	Physical_Activity	0.0021172287471377766	0.16880567038452754	1.254240300290196	Sex_1	['Memory_Complaints', 'functionality_state']	{'functionality_state', 'Memory_Complaints'}
Memory_Problems-functionality_state (syn)	Physical_Activity	0.0021172287471377766	0.16880567038452754	1.254240300290196	Sex_1	['Memory_Problems', 'functionality_state']	{'Memory_Problems', 'functionality_state'}
Physical_Activity-WHR_Obesity (syn)	functionality_state	0.0020954166440466573	0.1687478643370275	1.2417440968981026	Sex_1	['Physical_Activity', 'WHR_Obesity']	{'WHR_Obesity', 'Physical_Activity'}
Anxiety-MMSE_Spell (syn)	Sleep	0.0004892222864365545	0.039666266870857794	1.2333459259711144	Sex_1	['Anxiety', 'MMSE_Spell']	{'MMSE_Spell', 'Anxiety'}
Anxiety-functionality_state (syn)	grip_category	0.001199006345661545	0.09912445714177942	1.2095968847996672	Sex_1	['Anxiety', 'functionality_state']	{'functionality_state', 'Anxiety'}
BMI-WHR_Obesity (syn)	General_Health	0.0001556391633753786	0.012938096841420648	1.2029525306775248	Sex_1	['BMI', 'WHR_Obesity']	{'WHR_Obesity', 'BMI'}
Pain-BMI (syn)	Depression	0.00030431088401483146	0.025299283140667563	1.2028439000536901	Sex_1	['Pain', 'BMI']	{'Pain', 'BMI'}
Anxiety-MAP_NormalElevated_vs_H (syn)	Physical_Activity	0.00014562342886760085	0.012612224258739877	1.1546213092959268	Sex_1	['Anxiety', 'MAP_NormalElevated_vs_H']	{'Anxiety', 'MAP_NormalElevated_vs_H'}
MMSE_Spell-WHR_Obesity (syn)	functionality_state	0.0003995694163644734	0.03546851046761765	1.1265469316205872	Sex_1	['MMSE_Spell', 'WHR_Obesity']	{'WHR_Obesity', 'MMSE_Spell'}
WHR_Obesity-functionality_state (syn)	General_Health	0.0017138600001249458	0.15541281318492425	1.102779085586489	Sex_1	['WHR_Obesity', 'functionality_state']	{'WHR_Obesity', 'functionality_state'}
Depression-grip_category (syn)	MAP_NormalElevated_vs_H	0.00019619128509307642	0.018247632575267618	1.075160212064929	Sex_1	['Depression', 'grip_category']	{'grip_category', 'Depression'}
Anxiety-Health_vs_Peers (syn)	Hearing	6.639274078744386e-05	0.006533037369937525	1.0162614573882158	Sex_1	['Anxiety', 'Health_vs_Peers']	{'Health_vs_Peers', 'Anxiety'}
Anxiety-MMSE_Spell (syn)	Depression	0.0007642101589673083	0.07538681469341364	1.013718595320987	Sex_1	['Anxiety', 'MMSE_Spell']	{'MMSE_Spell', 'Anxiety'}
General_Health-MAP_NormalElevated_vs_H (syn)	Physical_Activity	0.0007101109374512218	0.07014881365295933	1.0122921550238715	Sex_1	['General_Health', 'MAP_NormalElevated_vs_H']	{'General_Health', 'MAP_NormalElevated_vs_H'}
Alcohol_Use-MAP_NormalElevated_vs_H (syn)	Physical_Activity	0.0002915523462287771	0.02881969515145139	1.0116427141114093	Sex_1	['Alcohol_Use', 'MAP_NormalElevated_vs_H']	{'Alcohol_Use', 'MAP_NormalElevated_vs_H'}
Pain-BMI (syn)	WHR_Obesity	0.0005405841516269181	0.05421479237858673	0.9971155987317462	Sex_1	['Pain', 'BMI']	{'Pain', 'BMI'}
Hearing-functionality_state (syn)	Physical_Activity	0.0016780794934969853	0.16867236292213644	0.9948751914216264	Sex_1	['Hearing', 'functionality_state']	{'Hearing', 'functionality_state'}
General_Health-BMI (syn)	Depression	0.0003987921741626526	0.04058823248617653	0.9825315115618117	Sex_1	['General_Health', 'BMI']	{'General_Health', 'BMI'}
General_Health-MAP_NormalElevated_vs_H (syn)	Anxiety	0.0005572893496632699	0.0640207074700254	0.8704829604143217	Sex_1	['General_Health', 'MAP_NormalElevated_vs_H']	{'General_Health', 'MAP_NormalElevated_vs_H'}
Hearing-BMI (syn)	WHR_Obesity	0.00046181480826524494	0.05407344206527412	0.854051065785253	Sex_1	['Hearing', 'BMI']	{'Hearing', 'BMI'}
grip_category-functionality_state (syn)	Pain	0.001545676409147167	0.184859308588424	0.8361366386955957	Sex_1	['grip_category', 'functionality_state']	{'grip_category', 'functionality_state'}
General_Health-Health_vs_Peers (syn)	Anxiety	0.000535171093216156	0.06407674001490857	0.8352033719125523	Sex_1	['General_Health', 'Health_vs_Peers']	{'General_Health', 'Health_vs_Peers'}
General_Health-Alcohol_Use (syn)	Depression	0.00033755270089901935	0.040649192853580624	0.8304044366019576	Sex_1	['General_Health', 'Alcohol_Use']	{'General_Health', 'Alcohol_Use'}
Pain-WHR_Obesity (syn)	General_Health	0.001010076924462539	0.12573924389329735	0.8033107987508601	Sex_1	['Pain', 'WHR_Obesity']	{'WHR_Obesity', 'Pain'}
MMSE_Spell-functionality_state (syn)	Depression	0.0003211719799883769	0.040499728500921706	0.7930225507093648	Sex_1	['MMSE_Spell', 'functionality_state']	{'MMSE_Spell', 'functionality_state'}
General_Health-WHR_Obesity (syn)	functionality_state	0.0012109070032102869	0.1551344369318018	0.7805533234007935	Sex_1	['General_Health', 'WHR_Obesity']	{'General_Health', 'WHR_Obesity'}
Anxiety-WHR_Obesity (syn)	Sleep	0.000307393887177422	0.0395241718566097	0.7777364401020739	Sex_1	['Anxiety', 'WHR_Obesity']	{'WHR_Obesity', 'Anxiety'}
Anxiety-BMI (syn)	WHR_Obesity	0.0004172840603770085	0.05408120212319622	0.771587989901632	Sex_1	['Anxiety', 'BMI']	{'BMI', 'Anxiety'}
Depression-functionality_state (syn)	Pain	0.0014093070512547603	0.18472350566076698	0.7629278397535738	Sex_1	['Depression', 'functionality_state']	{'functionality_state', 'Depression'}
Alcohol_Use-functionality_state (syn)	Depression	0.0003009812407487271	0.039857728976742855	0.7551389616913469	Sex_1	['Alcohol_Use', 'functionality_state']	{'Alcohol_Use', 'functionality_state'}
General_Health-WHR_Obesity (syn)	Anxiety	0.0004766821655593099	0.06402394066841806	0.7445373723995863	Sex_1	['General_Health', 'WHR_Obesity']	{'General_Health', 'WHR_Obesity'}
MMSE_Spell-grip_category (syn)	Alcohol_Use	0.0004986939688383374	0.06752186059509317	0.7385666870598314	Sex_1	['MMSE_Spell', 'grip_category']	{'MMSE_Spell', 'grip_category'}
Health_vs_Peers-WHR_Obesity (syn)	General_Health	0.0013284392551372148	0.1808553785104734	0.7345312404188656	Sex_1	['Health_vs_Peers', 'WHR_Obesity']	{'WHR_Obesity', 'Health_vs_Peers'}
Depression-functionality_state (syn)	Alcohol_Use	0.00021291783577636526	0.029016037177954337	0.7337936413251323	Sex_1	['Depression', 'functionality_state']	{'functionality_state', 'Depression'}
Anxiety-WHR_Obesity (syn)	General_Health	0.0004677330031095027	0.06476279419207621	0.7222248652865108	Sex_1	['Anxiety', 'WHR_Obesity']	{'WHR_Obesity', 'Anxiety'}
BMI-Memory_Complaints (syn)	Anxiety	8.192891140341605e-05	0.01156597745649922	0.7083613271040753	Sex_1	['BMI', 'Memory_Complaints']	{'Memory_Complaints', 'BMI'}
BMI-Memory_Problems (syn)	Anxiety	8.192891140341605e-05	0.01156597745649922	0.7083613271040753	Sex_1	['BMI', 'Memory_Problems']	{'Memory_Problems', 'BMI'}
Depression-Physical_Activity (syn)	grip_category	0.0005707563180120473	0.08293366019341808	0.6882082819942206	Sex_1	['Depression', 'Physical_Activity']	{'Physical_Activity', 'Depression'}
Depression-MAP_NormalElevated_vs_H (syn)	Hearing	4.6874880614298196e-05	0.007045924950115757	0.6652764675492051	Sex_1	['Depression', 'MAP_NormalElevated_vs_H']	{'Depression', 'MAP_NormalElevated_vs_H'}
MMSE_Spell-functionality_state (syn)	General_Health	0.0010287450513715864	0.15481313242692976	0.6645076133041515	Sex_1	['MMSE_Spell', 'functionality_state']	{'MMSE_Spell', 'functionality_state'}
General_Health-MAP_NormalElevated_vs_H (syn)	Health_vs_Peers	0.001146886984249745	0.18153542705094144	0.6317703397518722	Sex_1	['General_Health', 'MAP_NormalElevated_vs_H']	{'General_Health', 'MAP_NormalElevated_vs_H'}
Pain-MAP_NormalElevated_vs_H (syn)	Memory_Problems	8.317636674566096e-05	0.013277894881398843	0.626427362835834	Sex_1	['Pain', 'MAP_NormalElevated_vs_H']	{'Pain', 'MAP_NormalElevated_vs_H'}
Pain-MAP_NormalElevated_vs_H (syn)	Memory_Complaints	8.317636674562636e-05	0.013277894881398807	0.6264273628355751	Sex_1	['Pain', 'MAP_NormalElevated_vs_H']	{'Pain', 'MAP_NormalElevated_vs_H'}
Health_vs_Peers-Physical_Activity (syn)	MAP_NormalElevated_vs_H	3.673212215223937e-05	0.006134368171936667	0.5987922655226409	Sex_1	['Health_vs_Peers', 'Physical_Activity']	{'Physical_Activity', 'Health_vs_Peers'}
Health_vs_Peers-grip_category (syn)	Hearing	5.313240839192201e-05	0.00910819977774587	0.5833469806156515	Sex_1	['Health_vs_Peers', 'grip_category']	{'grip_category', 'Health_vs_Peers'}
Depression-MAP_NormalElevated_vs_H (syn)	Anxiety	0.000433531105963332	0.07461707632127224	0.5810078970351437	Sex_1	['Depression', 'MAP_NormalElevated_vs_H']	{'Depression', 'MAP_NormalElevated_vs_H'}
Memory_Complaints-grip_category (syn)	MMSE_Spell	0.00015085315602046527	0.0264845810860975	0.5695886052721155	Sex_1	['Memory_Complaints', 'grip_category']	{'grip_category', 'Memory_Complaints'}
Memory_Problems-grip_category (syn)	MMSE_Spell	0.00015085315602046527	0.0264845810860975	0.5695886052721155	Sex_1	['Memory_Problems', 'grip_category']	{'Memory_Problems', 'grip_category'}
Anxiety-WHR_Obesity (syn)	Memory_Problems	6.202068691334411e-05	0.011489248807467345	0.5398149866250113	Sex_1	['Anxiety', 'WHR_Obesity']	{'WHR_Obesity', 'Anxiety'}
Anxiety-WHR_Obesity (syn)	Memory_Complaints	6.20206869132924e-05	0.011489248807467363	0.5398149866245603	Sex_1	['Anxiety', 'WHR_Obesity']	{'WHR_Obesity', 'Anxiety'}
Memory_Problems-functionality_state (syn)	grip_category	0.0005399381086931195	0.10030509012668849	0.5382958212899871	Sex_1	['Memory_Problems', 'functionality_state']	{'Memory_Problems', 'functionality_state'}
Memory_Complaints-functionality_state (syn)	grip_category	0.0005399381086931195	0.10030509012668849	0.5382958212899871	Sex_1	['Memory_Complaints', 'functionality_state']	{'functionality_state', 'Memory_Complaints'}
General_Health-functionality_state (syn)	MMSE_Spell	0.00017542737564542777	0.035240874432479606	0.4977951837759901	Sex_1	['General_Health', 'functionality_state']	{'General_Health', 'functionality_state'}
MAP_NormalElevated_vs_H-functionality_state (syn)	Depression	0.00018879985503484592	0.0396395290352825	0.4762918723549875	Sex_1	['MAP_NormalElevated_vs_H', 'functionality_state']	{'functionality_state', 'MAP_NormalElevated_vs_H'}
Sleep-BMI (syn)	WHR_Obesity	0.00025648381800277853	0.053868111075011674	0.47613293446585353	Sex_1	['Sleep', 'BMI']	{'Sleep', 'BMI'}
Pain-Memory_Complaints (syn)	MMSE_Spell	4.315230214532094e-05	0.009303751410185915	0.46381615590112407	Sex_1	['Pain', 'Memory_Complaints']	{'Pain', 'Memory_Complaints'}
Pain-Memory_Problems (syn)	MMSE_Spell	4.315230214532094e-05	0.009303751410185915	0.46381615590112407	Sex_1	['Pain', 'Memory_Problems']	{'Memory_Problems', 'Pain'}
Sleep-MAP_NormalElevated_vs_H (syn)	Pain	0.0002041408968984812	0.04479613098893826	0.4557110009096338	Sex_1	['Sleep', 'MAP_NormalElevated_vs_H']	{'Sleep', 'MAP_NormalElevated_vs_H'}
Sleep-Pain (syn)	Physical_Activity	0.0002672017050350422	0.06034952961729227	0.4427568975756846	Sex_1	['Sleep', 'Pain']	{'Pain', 'Sleep'}
Pain-BMI (syn)	Anxiety	0.00015002290460494082	0.034819765919881	0.43085558056345924	Sex_1	['Pain', 'BMI']	{'Pain', 'BMI'}
Health_vs_Peers-Alcohol_Use (syn)	Hearing	3.66268995896699e-05	0.008675726808633356	0.42217672821626745	Sex_1	['Health_vs_Peers', 'Alcohol_Use']	{'Alcohol_Use', 'Health_vs_Peers'}
Physical_Activity-Memory_Problems (syn)	grip_category	0.00034896692680562024	0.0841514866803168	0.4146889622179952	Sex_1	['Physical_Activity', 'Memory_Problems']	{'Memory_Problems', 'Physical_Activity'}
Physical_Activity-Memory_Complaints (syn)	grip_category	0.00034896692680562024	0.0841514866803168	0.4146889622179952	Sex_1	['Physical_Activity', 'Memory_Complaints']	{'Physical_Activity', 'Memory_Complaints'}
Sleep-MMSE_Spell (syn)	Depression	8.310441030610831e-05	0.020197740107683885	0.41145400358178025	Sex_1	['Sleep', 'MMSE_Spell']	{'MMSE_Spell', 'Sleep'}
Health_vs_Peers-BMI (syn)	WHR_Obesity	0.0002132386046684936	0.053824865861677375	0.39617117712190486	Sex_1	['Health_vs_Peers', 'BMI']	{'Health_vs_Peers', 'BMI'}
Health_vs_Peers-MAP_NormalElevated_vs_H (syn)	Physical_Activity	6.768007893989203e-05	0.01717502732028255	0.39406096815908076	Sex_1	['Health_vs_Peers', 'MAP_NormalElevated_vs_H']	{'Health_vs_Peers', 'MAP_NormalElevated_vs_H'}
WHR_Obesity-MAP_NormalElevated_vs_H (syn)	General_Health	1.042559739594189e-05	0.0031575418727468802	0.33018081204010186	Sex_1	['WHR_Obesity', 'MAP_NormalElevated_vs_H']	{'WHR_Obesity', 'MAP_NormalElevated_vs_H'}
Anxiety-MAP_NormalElevated_vs_H (syn)	Depression	0.00023194668934638284	0.07409426573597569	0.31304269911101035	Sex_1	['Anxiety', 'MAP_NormalElevated_vs_H']	{'Anxiety', 'MAP_NormalElevated_vs_H'}
Depression-functionality_state (syn)	Physical_Activity	0.0005190469091895256	0.16742444907613452	0.3100185857284765	Sex_1	['Depression', 'functionality_state']	{'functionality_state', 'Depression'}
Health_vs_Peers-WHR_Obesity (syn)	Pain	0.00015388698913799647	0.05184369917833258	0.2968287208994369	Sex_1	['Health_vs_Peers', 'WHR_Obesity']	{'WHR_Obesity', 'Health_vs_Peers'}
Depression-WHR_Obesity (syn)	Anxiety	0.00021764327439251322	0.07458650820445094	0.2917997901120747	Sex_1	['Depression', 'WHR_Obesity']	{'WHR_Obesity', 'Depression'}
WHR_Obesity-functionality_state (syn)	grip_category	0.00028429101156265415	0.09820974180768056	0.289473331596134	Sex_1	['WHR_Obesity', 'functionality_state']	{'WHR_Obesity', 'functionality_state'}
Alcohol_Use-WHR_Obesity (syn)	Physical_Activity	7.350962989060603e-05	0.02766993329742299	0.2656660899773555	Sex_1	['Alcohol_Use', 'WHR_Obesity']	{'WHR_Obesity', 'Alcohol_Use'}
BMI-functionality_state (syn)	WHR_Obesity	0.00012957844969214158	0.05377011280129462	0.24098601052036797	Sex_1	['BMI', 'functionality_state']	{'functionality_state', 'BMI'}
Anxiety-General_Health (syn)	Health_vs_Peers	0.00042368557125446624	0.18057142215928865	0.2346360050710116	Sex_1	['Anxiety', 'General_Health']	{'General_Health', 'Anxiety'}
Sleep-WHR_Obesity (syn)	functionality_state	3.5441606314878555e-05	0.028884879809997405	0.1226995111214269	Sex_1	['Sleep', 'WHR_Obesity']	{'WHR_Obesity', 'Sleep'}
General_Health-Memory_Complaints (syn)	Health_vs_Peers	0.00019301803460467488	0.1803407546226388	0.1070296256708935	Sex_1	['General_Health', 'Memory_Complaints']	{'General_Health', 'Memory_Complaints'}
General_Health-Memory_Problems (syn)	Health_vs_Peers	0.00019301803460467488	0.1803407546226388	0.1070296256708935	Sex_1	['General_Health', 'Memory_Problems']	{'General_Health', 'Memory_Problems'}
Physical_Activity-MAP_NormalElevated_vs_H (syn)	Depression	1.7610189936083912e-05	0.018383482530687605	0.09579354677051624	Sex_1	['Physical_Activity', 'MAP_NormalElevated_vs_H']	{'Physical_Activity', 'MAP_NormalElevated_vs_H'}
Alcohol_Use-functionality_state (syn)	Anxiety	1.3357409348074183e-05	0.030942594511897174	0.04316835597912892	Sex_1	['Alcohol_Use', 'functionality_state']	{'Alcohol_Use', 'functionality_state'}
Depression-BMI (syn)	WHR_Obesity	1.9217167654797084e-05	0.05403274392916246	0.03556578151942646	Sex_1	['Depression', 'BMI']	{'BMI', 'Depression'}
Anxiety-BMI (syn)	Depression	1.7038633387754424e-05	0.07387935768001701	0.023062779540601038	Sex_1	['Anxiety', 'BMI']	{'BMI', 'Anxiety'}
Sleep-Memory_Complaints (syn)	Memory_Problems	0.00014567255964868477	0.9167976826972914	0.015889280961106332	Sex_1	['Sleep', 'Memory_Complaints']	{'Sleep', 'Memory_Complaints'}
Sleep-Memory_Problems (syn)	Memory_Complaints	0.00014567255964843332	0.9167976826972912	0.015889280961078906	Sex_1	['Sleep', 'Memory_Problems']	{'Memory_Problems', 'Sleep'}
BMI-Memory_Complaints (syn)	Memory_Problems	0.0001420988408594297	0.9100113614401307	0.01561506228170079	Sex_1	['BMI', 'Memory_Complaints']	{'Memory_Complaints', 'BMI'}
BMI-Memory_Problems (syn)	Memory_Complaints	0.00014209884085920503	0.9100113614401305	0.015615062281676105	Sex_1	['BMI', 'Memory_Problems']	{'Memory_Problems', 'BMI'}
Memory_Problems-functionality_state (syn)	Memory_Complaints	0.0001002556466515152	0.9101877403399558	0.011014831579039907	Sex_1	['Memory_Problems', 'functionality_state']	{'Memory_Problems', 'functionality_state'}
Memory_Complaints-functionality_state (syn)	Memory_Problems	0.00010025564665148795	0.9101877403399556	0.011014831579036915	Sex_1	['Memory_Complaints', 'functionality_state']	{'functionality_state', 'Memory_Complaints'}
Anxiety-Memory_Problems (syn)	Memory_Complaints	5.586389149765787e-05	0.9099251264907694	0.006139394316222849	Sex_1	['Anxiety', 'Memory_Problems']	{'Memory_Problems', 'Anxiety'}
Anxiety-Memory_Complaints (syn)	Memory_Problems	5.586389149746809e-05	0.9099251264907692	0.0061393943162019946	Sex_1	['Anxiety', 'Memory_Complaints']	{'Memory_Complaints', 'Anxiety'}
Health_vs_Peers-Memory_Problems (syn)	Memory_Complaints	4.936541179350322e-07	0.9098697562533893	5.425547058161088e-05	Sex_1	['Health_vs_Peers', 'Memory_Problems']	{'Memory_Problems', 'Health_vs_Peers'}
Health_vs_Peers-Memory_Complaints (syn)	Memory_Problems	4.93654117698051e-07	0.9098697562533891	5.4255470555565265e-05	Sex_1	['Health_vs_Peers', 'Memory_Complaints']	{'Health_vs_Peers', 'Memory_Complaints'}
Anxiety-MAP_NormalElevated_vs_H (syn)	Pain	0.0	0.034180474080810416	0.0	Sex_1	['Anxiety', 'MAP_NormalElevated_vs_H']	{'Anxiety', 'MAP_NormalElevated_vs_H'}
Physical_Activity-WHR_Obesity (syn)	Sleep	0.0	0.012838939423932586	0.0	Sex_1	['Physical_Activity', 'WHR_Obesity']	{'WHR_Obesity', 'Physical_Activity'}
Alcohol_Use-Memory_Complaints (syn)	grip_category	0.0	0.06854669474085237	0.0	Sex_1	['Alcohol_Use', 'Memory_Complaints']	{'Alcohol_Use', 'Memory_Complaints'}
Anxiety-Depression (syn)	MAP_NormalElevated_vs_H	0.0	0.0006590647933282872	0.0	Sex_1	['Anxiety', 'Depression']	{'Depression', 'Anxiety'}
Anxiety-MAP_NormalElevated_vs_H (syn)	Hearing	0.0	0.0063641823946572005	0.0	Sex_1	['Anxiety', 'MAP_NormalElevated_vs_H']	{'Anxiety', 'MAP_NormalElevated_vs_H'}
Sleep-Physical_Activity (syn)	WHR_Obesity	0.0	0.0014276089200042506	0.0	Sex_1	['Sleep', 'Physical_Activity']	{'Physical_Activity', 'Sleep'}
Sleep-MMSE_Spell (syn)	MAP_NormalElevated_vs_H	0.0	0.00034794182957069734	0.0	Sex_1	['Sleep', 'MMSE_Spell']	{'MMSE_Spell', 'Sleep'}
Alcohol_Use-functionality_state (syn)	WHR_Obesity	0.0	0.0011612778118097204	0.0	Sex_1	['Alcohol_Use', 'functionality_state']	{'Alcohol_Use', 'functionality_state'}
Sleep-WHR_Obesity (syn)	Anxiety	0.0	0.038830095536495406	0.0	Sex_1	['Sleep', 'WHR_Obesity']	{'WHR_Obesity', 'Sleep'}
Alcohol_Use-functionality_state (syn)	Health_vs_Peers	0.0	0.06124883386066038	0.0	Sex_1	['Alcohol_Use', 'functionality_state']	{'Alcohol_Use', 'functionality_state'}
Physical_Activity-Memory_Problems (syn)	MAP_NormalElevated_vs_H	0.0	0.0010641088832715503	0.0	Sex_1	['Physical_Activity', 'Memory_Problems']	{'Memory_Problems', 'Physical_Activity'}
Anxiety-MAP_NormalElevated_vs_H (syn)	Sleep	0.0	0.04446003765545439	0.0	Sex_1	['Anxiety', 'MAP_NormalElevated_vs_H']	{'Anxiety', 'MAP_NormalElevated_vs_H'}
Anxiety-Hearing (syn)	Health_vs_Peers	0.0	0.016164871804668628	0.0	Sex_1	['Anxiety', 'Hearing']	{'Hearing', 'Anxiety'}
WHR_Obesity-MAP_NormalElevated_vs_H (syn)	Physical_Activity	0.0	0.0006731701368379515	0.0	Sex_1	['WHR_Obesity', 'MAP_NormalElevated_vs_H']	{'WHR_Obesity', 'MAP_NormalElevated_vs_H'}
Sleep-MMSE_Spell (syn)	WHR_Obesity	0.0	0.0017675565700243521	0.0	Sex_1	['Sleep', 'MMSE_Spell']	{'MMSE_Spell', 'Sleep'}
WHR_Obesity-MAP_NormalElevated_vs_H (syn)	Memory_Problems	0.0	0.0008955517705641699	0.0	Sex_1	['WHR_Obesity', 'MAP_NormalElevated_vs_H']	{'WHR_Obesity', 'MAP_NormalElevated_vs_H'}
Sleep-WHR_Obesity (syn)	Depression	0.0	0.01964229164520455	0.0	Sex_1	['Sleep', 'WHR_Obesity']	{'WHR_Obesity', 'Sleep'}
Sleep-General_Health (syn)	Alcohol_Use	0.0	0.023026858306406318	0.0	Sex_1	['Sleep', 'General_Health']	{'General_Health', 'Sleep'}
Anxiety-MAP_NormalElevated_vs_H (syn)	Memory_Problems	0.0	0.010630528355289378	0.0	Sex_1	['Anxiety', 'MAP_NormalElevated_vs_H']	{'Anxiety', 'MAP_NormalElevated_vs_H'}
Sleep-functionality_state (syn)	WHR_Obesity	0.0	0.0014276089200042502	0.0	Sex_1	['Sleep', 'functionality_state']	{'Sleep', 'functionality_state'}
Alcohol_Use-MAP_NormalElevated_vs_H (syn)	Sleep	0.0	0.011657492340974065	0.0	Sex_1	['Alcohol_Use', 'MAP_NormalElevated_vs_H']	{'Alcohol_Use', 'MAP_NormalElevated_vs_H'}
Sleep-Pain (syn)	Memory_Complaints	0.0	0.01432330579358583	0.0	Sex_1	['Sleep', 'Pain']	{'Pain', 'Sleep'}
Sleep-WHR_Obesity (syn)	MMSE_Spell	0.0	0.0011939488747079558	0.0	Sex_1	['Sleep', 'WHR_Obesity']	{'WHR_Obesity', 'Sleep'}
Sleep-Pain (syn)	Memory_Problems	0.0	0.01432330579358581	0.0	Sex_1	['Sleep', 'Pain']	{'Pain', 'Sleep'}
Anxiety-MAP_NormalElevated_vs_H (syn)	Memory_Complaints	0.0	0.010630528355289402	0.0	Sex_1	['Anxiety', 'MAP_NormalElevated_vs_H']	{'Anxiety', 'MAP_NormalElevated_vs_H'}
Anxiety-MAP_NormalElevated_vs_H (syn)	WHR_Obesity	0.0	0.0003194478984063191	0.0	Sex_1	['Anxiety', 'MAP_NormalElevated_vs_H']	{'Anxiety', 'MAP_NormalElevated_vs_H'}
Anxiety-MAP_NormalElevated_vs_H (syn)	functionality_state	0.0	0.03137598856701618	0.0	Sex_1	['Anxiety', 'MAP_NormalElevated_vs_H']	{'Anxiety', 'MAP_NormalElevated_vs_H'}
Physical_Activity-Memory_Complaints (syn)	MAP_NormalElevated_vs_H	0.0	0.0010641088832715503	0.0	Sex_1	['Physical_Activity', 'Memory_Complaints']	{'Physical_Activity', 'Memory_Complaints'}
Sleep-General_Health (syn)	MAP_NormalElevated_vs_H	0.0	0.0027370462694190903	0.0	Sex_1	['Sleep', 'General_Health']	{'General_Health', 'Sleep'}
Sleep-General_Health (syn)	WHR_Obesity	0.0	0.0016382848657773012	0.0	Sex_1	['Sleep', 'General_Health']	{'General_Health', 'Sleep'}
Sleep-General_Health (syn)	Memory_Complaints	0.0	0.01968995405502366	0.0	Sex_1	['Sleep', 'General_Health']	{'General_Health', 'Sleep'}
Sleep-General_Health (syn)	Memory_Problems	0.0	0.019689954055023627	0.0	Sex_1	['Sleep', 'General_Health']	{'General_Health', 'Sleep'}
Sleep-Health_vs_Peers (syn)	Hearing	0.0	0.0005005858511644353	0.0	Sex_1	['Sleep', 'Health_vs_Peers']	{'Health_vs_Peers', 'Sleep'}
Sleep-Hearing (syn)	MMSE_Spell	0.0	0.007699103152867217	0.0	Sex_1	['Sleep', 'Hearing']	{'Hearing', 'Sleep'}
Sleep-Memory_Complaints (syn)	MMSE_Spell	0.0	0.0011709231448924866	0.0	Sex_1	['Sleep', 'Memory_Complaints']	{'Sleep', 'Memory_Complaints'}
Physical_Activity-Memory_Problems (syn)	WHR_Obesity	0.0	0.0003886680369822288	0.0	Sex_1	['Physical_Activity', 'Memory_Problems']	{'Memory_Problems', 'Physical_Activity'}
Sleep-grip_category (syn)	MAP_NormalElevated_vs_H	0.0	0.023343627486341046	0.0	Sex_1	['Sleep', 'grip_category']	{'grip_category', 'Sleep'}
Anxiety-Sleep (syn)	Hearing	0.0	0.007048607898869907	0.0	Sex_1	['Anxiety', 'Sleep']	{'Sleep', 'Anxiety'}
Anxiety-Health_vs_Peers (syn)	MMSE_Spell	0.0	0.0013982096251823853	0.0	Sex_1	['Anxiety', 'Health_vs_Peers']	{'Health_vs_Peers', 'Anxiety'}
Sleep-grip_category (syn)	MMSE_Spell	0.0	0.026307020625148683	0.0	Sex_1	['Sleep', 'grip_category']	{'grip_category', 'Sleep'}
Alcohol_Use-WHR_Obesity (syn)	MMSE_Spell	0.0	0.009404560637624931	0.0	Sex_1	['Alcohol_Use', 'WHR_Obesity']	{'WHR_Obesity', 'Alcohol_Use'}
Alcohol_Use-Memory_Problems (syn)	Memory_Complaints	0.0	0.9098692625992716	0.0	Sex_1	['Alcohol_Use', 'Memory_Problems']	{'Memory_Problems', 'Alcohol_Use'}
Sleep-MAP_NormalElevated_vs_H (syn)	Physical_Activity	0.0	0.014353083391884791	0.0	Sex_1	['Sleep', 'MAP_NormalElevated_vs_H']	{'Sleep', 'MAP_NormalElevated_vs_H'}
Alcohol_Use-Memory_Problems (syn)	grip_category	0.0	0.06854669474085237	0.0	Sex_1	['Alcohol_Use', 'Memory_Problems']	{'Memory_Problems', 'Alcohol_Use'}
Anxiety-Sleep (syn)	BMI	0.0	0.006182525592774034	0.0	Sex_1	['Anxiety', 'Sleep']	{'Sleep', 'Anxiety'}
Anxiety-General_Health (syn)	grip_category	0.0	0.025265736741363055	0.0	Sex_1	['Anxiety', 'General_Health']	{'General_Health', 'Anxiety'}
Anxiety-General_Health (syn)	Alcohol_Use	0.0	0.022639085664702924	0.0	Sex_1	['Anxiety', 'General_Health']	{'General_Health', 'Anxiety'}
Anxiety-Sleep (syn)	Memory_Problems	0.0	0.017595454527418588	0.0	Sex_1	['Anxiety', 'Sleep']	{'Sleep', 'Anxiety'}
Anxiety-General_Health (syn)	BMI	0.0	0.013116938513337005	0.0	Sex_1	['Anxiety', 'General_Health']	{'General_Health', 'Anxiety'}
Anxiety-Sleep (syn)	Memory_Complaints	0.0	0.017595454527418588	0.0	Sex_1	['Anxiety', 'Sleep']	{'Sleep', 'Anxiety'}
Anxiety-General_Health (syn)	Physical_Activity	0.0	0.06843399934228553	0.0	Sex_1	['Anxiety', 'General_Health']	{'General_Health', 'Anxiety'}
Sleep-MAP_NormalElevated_vs_H (syn)	MMSE_Spell	0.0	0.0006286969001388686	0.0	Sex_1	['Sleep', 'MAP_NormalElevated_vs_H']	{'Sleep', 'MAP_NormalElevated_vs_H'}
Alcohol_Use-WHR_Obesity (syn)	functionality_state	0.0	0.029027023310356677	0.0	Sex_1	['Alcohol_Use', 'WHR_Obesity']	{'WHR_Obesity', 'Alcohol_Use'}
Sleep-MAP_NormalElevated_vs_H (syn)	Anxiety	0.0	0.038750691041917064	0.0	Sex_1	['Sleep', 'MAP_NormalElevated_vs_H']	{'Sleep', 'MAP_NormalElevated_vs_H'}
grip_category-functionality_state (syn)	WHR_Obesity	0.0	0.004181417469546312	0.0	Sex_1	['grip_category', 'functionality_state']	{'grip_category', 'functionality_state'}
Sleep-MMSE_Spell (syn)	Memory_Complaints	0.0	0.0003099570712882308	0.0	Sex_1	['Sleep', 'MMSE_Spell']	{'MMSE_Spell', 'Sleep'}
Sleep-MMSE_Spell (syn)	Memory_Problems	0.0	0.000309957071288327	0.0	Sex_1	['Sleep', 'MMSE_Spell']	{'MMSE_Spell', 'Sleep'}
Anxiety-General_Health (syn)	MMSE_Spell	0.0	0.006382556459944606	0.0	Sex_1	['Anxiety', 'General_Health']	{'General_Health', 'Anxiety'}
Sleep-Hearing (syn)	Health_vs_Peers	0.0	0.01912947117624803	0.0	Sex_1	['Sleep', 'Hearing']	{'Hearing', 'Sleep'}
Alcohol_Use-Memory_Problems (syn)	MMSE_Spell	0.0	0.008919687293843128	0.0	Sex_1	['Alcohol_Use', 'Memory_Problems']	{'Memory_Problems', 'Alcohol_Use'}
Alcohol_Use-Memory_Problems (syn)	Physical_Activity	0.0	0.02755518017679968	0.0	Sex_1	['Alcohol_Use', 'Memory_Problems']	{'Memory_Problems', 'Alcohol_Use'}
Anxiety-Hearing (syn)	Sleep	0.0	0.03980742976381237	0.0	Sex_1	['Anxiety', 'Hearing']	{'Hearing', 'Anxiety'}
Anxiety-Health_vs_Peers (syn)	Alcohol_Use	0.0	0.00452909399814481	0.0	Sex_1	['Anxiety', 'Health_vs_Peers']	{'Health_vs_Peers', 'Anxiety'}
Physical_Activity-Memory_Problems (syn)	Memory_Complaints	0.0	0.9098692625992713	0.0	Sex_1	['Physical_Activity', 'Memory_Problems']	{'Memory_Problems', 'Physical_Activity'}
Sleep-MMSE_Spell (syn)	BMI	0.0	0.005698594902997178	0.0	Sex_1	['Sleep', 'MMSE_Spell']	{'MMSE_Spell', 'Sleep'}
WHR_Obesity-MAP_NormalElevated_vs_H (syn)	Depression	0.0	0.0005538270062614057	0.0	Sex_1	['WHR_Obesity', 'MAP_NormalElevated_vs_H']	{'WHR_Obesity', 'MAP_NormalElevated_vs_H'}
Alcohol_Use-WHR_Obesity (syn)	MAP_NormalElevated_vs_H	0.0	0.004338872211115694	0.0	Sex_1	['Alcohol_Use', 'WHR_Obesity']	{'WHR_Obesity', 'Alcohol_Use'}
Sleep-Physical_Activity (syn)	MMSE_Spell	0.0	0.03017478675238294	0.0	Sex_1	['Sleep', 'Physical_Activity']	{'Physical_Activity', 'Sleep'}
Anxiety-Health_vs_Peers (syn)	MAP_NormalElevated_vs_H	0.0	0.004949423083121144	0.0	Sex_1	['Anxiety', 'Health_vs_Peers']	{'Health_vs_Peers', 'Anxiety'}
WHR_Obesity-MAP_NormalElevated_vs_H (syn)	Memory_Complaints	0.0	0.0008955517705641724	0.0	Sex_1	['WHR_Obesity', 'MAP_NormalElevated_vs_H']	{'WHR_Obesity', 'MAP_NormalElevated_vs_H'}
Anxiety-Depression (syn)	Alcohol_Use	0.0	0.0044048745294120025	0.0	Sex_1	['Anxiety', 'Depression']	{'Depression', 'Anxiety'}
Alcohol_Use-Memory_Complaints (syn)	Memory_Problems	0.0	0.9098692625992716	0.0	Sex_1	['Alcohol_Use', 'Memory_Complaints']	{'Alcohol_Use', 'Memory_Complaints'}
Sleep-Alcohol_Use (syn)	Hearing	0.0	0.008639099909043687	0.0	Sex_1	['Sleep', 'Alcohol_Use']	{'Alcohol_Use', 'Sleep'}
Anxiety-Alcohol_Use (syn)	BMI	0.0	0.0073818246335284644	0.0	Sex_1	['Anxiety', 'Alcohol_Use']	{'Alcohol_Use', 'Anxiety'}
grip_category-MAP_NormalElevated_vs_H (syn)	Hearing	0.0	0.008966979273067211	0.0	Sex_1	['grip_category', 'MAP_NormalElevated_vs_H']	{'grip_category', 'MAP_NormalElevated_vs_H'}
Sleep-WHR_Obesity (syn)	Memory_Problems	0.0	5.168536956525196e-05	0.0	Sex_1	['Sleep', 'WHR_Obesity']	{'WHR_Obesity', 'Sleep'}
grip_category-MAP_NormalElevated_vs_H (syn)	Pain	0.0	0.021984810194349492	0.0	Sex_1	['grip_category', 'MAP_NormalElevated_vs_H']	{'grip_category', 'MAP_NormalElevated_vs_H'}
Alcohol_Use-grip_category (syn)	MMSE_Spell	0.0	0.02662597956422143	0.0	Sex_1	['Alcohol_Use', 'grip_category']	{'Alcohol_Use', 'grip_category'}
Anxiety-Physical_Activity (syn)	Memory_Problems	0.0	0.010958171906961404	0.0	Sex_1	['Anxiety', 'Physical_Activity']	{'Physical_Activity', 'Anxiety'}
Alcohol_Use-functionality_state (syn)	MAP_NormalElevated_vs_H	0.0	0.004857588037036434	0.0	Sex_1	['Alcohol_Use', 'functionality_state']	{'Alcohol_Use', 'functionality_state'}
Anxiety-Alcohol_Use (syn)	Health_vs_Peers	0.0	0.016140849580126973	0.0	Sex_1	['Anxiety', 'Alcohol_Use']	{'Alcohol_Use', 'Anxiety'}
Anxiety-Memory_Problems (syn)	MAP_NormalElevated_vs_H	0.0	0.0010373872931045988	0.0	Sex_1	['Anxiety', 'Memory_Problems']	{'Memory_Problems', 'Anxiety'}
Anxiety-Physical_Activity (syn)	Memory_Complaints	0.0	0.010958171906961583	0.0	Sex_1	['Anxiety', 'Physical_Activity']	{'Physical_Activity', 'Anxiety'}
Sleep-Memory_Problems (syn)	MMSE_Spell	0.0	0.0011709231448924866	0.0	Sex_1	['Sleep', 'Memory_Problems']	{'Memory_Problems', 'Sleep'}
grip_category-MAP_NormalElevated_vs_H (syn)	Sleep	0.0	0.018062703876475412	0.0	Sex_1	['grip_category', 'MAP_NormalElevated_vs_H']	{'grip_category', 'MAP_NormalElevated_vs_H'}
Anxiety-Memory_Problems (syn)	Physical_Activity	0.0	0.01146468605266772	0.0	Sex_1	['Anxiety', 'Memory_Problems']	{'Memory_Problems', 'Anxiety'}
Sleep-Alcohol_Use (syn)	MAP_NormalElevated_vs_H	0.0	0.00925325341345187	0.0	Sex_1	['Sleep', 'Alcohol_Use']	{'Alcohol_Use', 'Sleep'}
Alcohol_Use-WHR_Obesity (syn)	Memory_Problems	0.0	0.0021839158475372654	0.0	Sex_1	['Alcohol_Use', 'WHR_Obesity']	{'WHR_Obesity', 'Alcohol_Use'}
Anxiety-Physical_Activity (syn)	BMI	0.0	0.004898862670347682	0.0	Sex_1	['Anxiety', 'Physical_Activity']	{'Physical_Activity', 'Anxiety'}
grip_category-MAP_NormalElevated_vs_H (syn)	Anxiety	0.0	0.007928578665424004	0.0	Sex_1	['grip_category', 'MAP_NormalElevated_vs_H']	{'grip_category', 'MAP_NormalElevated_vs_H'}
Alcohol_Use-MAP_NormalElevated_vs_H (syn)	WHR_Obesity	0.0	0.0012028956008403036	0.0	Sex_1	['Alcohol_Use', 'MAP_NormalElevated_vs_H']	{'Alcohol_Use', 'MAP_NormalElevated_vs_H'}
Anxiety-Pain (syn)	MAP_NormalElevated_vs_H	0.0	0.0006692676445634002	0.0	Sex_1	['Anxiety', 'Pain']	{'Pain', 'Anxiety'}
Alcohol_Use-MAP_NormalElevated_vs_H (syn)	BMI	0.0	0.006610812703495246	0.0	Sex_1	['Alcohol_Use', 'MAP_NormalElevated_vs_H']	{'Alcohol_Use', 'MAP_NormalElevated_vs_H'}
Sleep-Memory_Problems (syn)	WHR_Obesity	0.0	0.0022443982303091505	0.0	Sex_1	['Sleep', 'Memory_Problems']	{'Memory_Problems', 'Sleep'}
Anxiety-Pain (syn)	Alcohol_Use	0.0	0.016933514253133768	0.0	Sex_1	['Anxiety', 'Pain']	{'Pain', 'Anxiety'}
Sleep-WHR_Obesity (syn)	Memory_Complaints	0.0	5.16853695652372e-05	0.0	Sex_1	['Sleep', 'WHR_Obesity']	{'WHR_Obesity', 'Sleep'}
Anxiety-Pain (syn)	Physical_Activity	0.0	0.06008232791225725	0.0	Sex_1	['Anxiety', 'Pain']	{'Pain', 'Anxiety'}
grip_category-WHR_Obesity (syn)	Depression	0.0	0.010166651066259287	0.0	Sex_1	['grip_category', 'WHR_Obesity']	{'WHR_Obesity', 'grip_category'}
grip_category-WHR_Obesity (syn)	Hearing	0.0	0.008879397857109058	0.0	Sex_1	['grip_category', 'WHR_Obesity']	{'WHR_Obesity', 'grip_category'}
grip_category-WHR_Obesity (syn)	Sleep	0.0	0.01277192610091945	0.0	Sex_1	['grip_category', 'WHR_Obesity']	{'WHR_Obesity', 'grip_category'}
grip_category-WHR_Obesity (syn)	MMSE_Spell	0.0	0.026766014310748997	0.0	Sex_1	['grip_category', 'WHR_Obesity']	{'WHR_Obesity', 'grip_category'}
Anxiety-Physical_Activity (syn)	MMSE_Spell	0.0	0.030175833037051306	0.0	Sex_1	['Anxiety', 'Physical_Activity']	{'Physical_Activity', 'Anxiety'}
Anxiety-Alcohol_Use (syn)	Depression	0.0	0.07401491994898204	0.0	Sex_1	['Anxiety', 'Alcohol_Use']	{'Alcohol_Use', 'Anxiety'}
Anxiety-Pain (syn)	Hearing	0.0	0.015327218775289118	0.0	Sex_1	['Anxiety', 'Pain']	{'Pain', 'Anxiety'}
grip_category-WHR_Obesity (syn)	Pain	0.0	0.021948174075134743	0.0	Sex_1	['grip_category', 'WHR_Obesity']	{'WHR_Obesity', 'grip_category'}
Sleep-Pain (syn)	MMSE_Spell	0.0	0.009230362503611807	0.0	Sex_1	['Sleep', 'Pain']	{'Pain', 'Sleep'}
grip_category-WHR_Obesity (syn)	functionality_state	0.0	0.0979734617383309	0.0	Sex_1	['grip_category', 'WHR_Obesity']	{'WHR_Obesity', 'grip_category'}
grip_category-MAP_NormalElevated_vs_H (syn)	functionality_state	0.0	0.09840572712863695	0.0	Sex_1	['grip_category', 'MAP_NormalElevated_vs_H']	{'grip_category', 'MAP_NormalElevated_vs_H'}
Sleep-functionality_state (syn)	Memory_Problems	0.0	0.02046379113240067	0.0	Sex_1	['Sleep', 'functionality_state']	{'Sleep', 'functionality_state'}
Physical_Activity-WHR_Obesity (syn)	MAP_NormalElevated_vs_H	0.0	5.453819716950686e-05	0.0	Sex_1	['Physical_Activity', 'WHR_Obesity']	{'WHR_Obesity', 'Physical_Activity'}
WHR_Obesity-functionality_state (syn)	MMSE_Spell	0.0	0.03554955101118168	0.0	Sex_1	['WHR_Obesity', 'functionality_state']	{'WHR_Obesity', 'functionality_state'}
Alcohol_Use-WHR_Obesity (syn)	Memory_Complaints	0.0	0.0021839158475371	0.0	Sex_1	['Alcohol_Use', 'WHR_Obesity']	{'WHR_Obesity', 'Alcohol_Use'}
Alcohol_Use-MAP_NormalElevated_vs_H (syn)	Hearing	0.0	0.00863909990904369	0.0	Sex_1	['Alcohol_Use', 'MAP_NormalElevated_vs_H']	{'Alcohol_Use', 'MAP_NormalElevated_vs_H'}
Anxiety-Memory_Complaints (syn)	Sleep	0.0	0.04606145173404934	0.0	Sex_1	['Anxiety', 'Memory_Complaints']	{'Memory_Complaints', 'Anxiety'}
Sleep-functionality_state (syn)	Physical_Activity	0.0	0.16696746854660915	0.0	Sex_1	['Sleep', 'functionality_state']	{'Sleep', 'functionality_state'}
Sleep-WHR_Obesity (syn)	Physical_Activity	0.0	0.013271594868005096	0.0	Sex_1	['Sleep', 'WHR_Obesity']	{'WHR_Obesity', 'Sleep'}
WHR_Obesity-functionality_state (syn)	Pain	0.0	0.1834119159185972	0.0	Sex_1	['WHR_Obesity', 'functionality_state']	{'WHR_Obesity', 'functionality_state'}
Sleep-WHR_Obesity (syn)	General_Health	0.0	0.04012168767290297	0.0	Sex_1	['Sleep', 'WHR_Obesity']	{'WHR_Obesity', 'Sleep'}
Alcohol_Use-Memory_Complaints (syn)	Physical_Activity	0.0	0.02755518017679968	0.0	Sex_1	['Alcohol_Use', 'Memory_Complaints']	{'Alcohol_Use', 'Memory_Complaints'}
Physical_Activity-WHR_Obesity (syn)	Memory_Complaints	0.0	0.0007571628125650186	0.0	Sex_1	['Physical_Activity', 'WHR_Obesity']	{'WHR_Obesity', 'Physical_Activity'}
Sleep-functionality_state (syn)	Memory_Complaints	0.0	0.02046379113240067	0.0	Sex_1	['Sleep', 'functionality_state']	{'Sleep', 'functionality_state'}
Anxiety-MMSE_Spell (syn)	Health_vs_Peers	0.0	0.016264609091502586	0.0	Sex_1	['Anxiety', 'MMSE_Spell']	{'MMSE_Spell', 'Anxiety'}
Physical_Activity-WHR_Obesity (syn)	Memory_Problems	0.0	0.0007571628125650999	0.0	Sex_1	['Physical_Activity', 'WHR_Obesity']	{'WHR_Obesity', 'Physical_Activity'}
Anxiety-Memory_Complaints (syn)	Physical_Activity	0.0	0.01146468605266772	0.0	Sex_1	['Anxiety', 'Memory_Complaints']	{'Memory_Complaints', 'Anxiety'}
Sleep-functionality_state (syn)	MMSE_Spell	0.0	0.03506544705683418	0.0	Sex_1	['Sleep', 'functionality_state']	{'Sleep', 'functionality_state'}
Physical_Activity-functionality_state (syn)	BMI	0.0	0.021979765467936403	0.0	Sex_1	['Physical_Activity', 'functionality_state']	{'Physical_Activity', 'functionality_state'}
Physical_Activity-functionality_state (syn)	Pain	0.0	0.18331363217927688	0.0	Sex_1	['Physical_Activity', 'functionality_state']	{'Physical_Activity', 'functionality_state'}
Physical_Activity-functionality_state (syn)	Health_vs_Peers	0.0	0.061248833860660386	0.0	Sex_1	['Physical_Activity', 'functionality_state']	{'Physical_Activity', 'functionality_state'}
Alcohol_Use-MAP_NormalElevated_vs_H (syn)	functionality_state	0.0	0.02953227499428525	0.0	Sex_1	['Alcohol_Use', 'MAP_NormalElevated_vs_H']	{'Alcohol_Use', 'MAP_NormalElevated_vs_H'}
Anxiety-Memory_Problems (syn)	Sleep	0.0	0.04606145173404934	0.0	Sex_1	['Anxiety', 'Memory_Problems']	{'Memory_Problems', 'Anxiety'}
Sleep-BMI (syn)	Anxiety	0.0	0.03947225507578429	0.0	Sex_1	['Sleep', 'BMI']	{'Sleep', 'BMI'}
Sleep-BMI (syn)	Depression	0.0	0.019490071883731187	0.0	Sex_1	['Sleep', 'BMI']	{'Sleep', 'BMI'}
WHR_Obesity-functionality_state (syn)	Memory_Complaints	0.0	0.01452159940287069	0.0	Sex_1	['WHR_Obesity', 'functionality_state']	{'WHR_Obesity', 'functionality_state'}
Sleep-Memory_Complaints (syn)	WHR_Obesity	0.0	0.0022443982303091505	0.0	Sex_1	['Sleep', 'Memory_Complaints']	{'Sleep', 'Memory_Complaints'}
Anxiety-Memory_Complaints (syn)	MAP_NormalElevated_vs_H	0.0	0.0010373872931045988	0.0	Sex_1	['Anxiety', 'Memory_Complaints']	{'Memory_Complaints', 'Anxiety'}
WHR_Obesity-functionality_state (syn)	Memory_Problems	0.0	0.014521599402870771	0.0	Sex_1	['WHR_Obesity', 'functionality_state']	{'WHR_Obesity', 'functionality_state'}
Physical_Activity-functionality_state (syn)	Sleep	0.0	0.02891582412248534	0.0	Sex_1	['Physical_Activity', 'functionality_state']	{'Physical_Activity', 'functionality_state'}
WHR_Obesity-functionality_state (syn)	Alcohol_Use	0.0	0.02885718550487851	0.0	Sex_1	['WHR_Obesity', 'functionality_state']	{'WHR_Obesity', 'functionality_state'}
Alcohol_Use-Memory_Complaints (syn)	MMSE_Spell	0.0	0.008919687293843128	0.0	Sex_1	['Alcohol_Use', 'Memory_Complaints']	{'Alcohol_Use', 'Memory_Complaints'}
Sleep-BMI (syn)	MMSE_Spell	0.0	0.0009164430943153833	0.0	Sex_1	['Sleep', 'BMI']	{'Sleep', 'BMI'}
Physical_Activity-functionality_state (syn)	Anxiety	0.0	0.030917861560563677	0.0	Sex_1	['Physical_Activity', 'functionality_state']	{'Physical_Activity', 'functionality_state'}
Sleep-General_Health (syn)	Hearing	0.0	0.009368378118001845	0.0	Sex_1	['Sleep', 'General_Health']	{'General_Health', 'Sleep'}
General_Health-grip_category (syn)	Anxiety	0.0	0.06381552117199174	0.0	Sex_1	['General_Health', 'grip_category']	{'General_Health', 'grip_category'}
Physical_Activity-Memory_Complaints (syn)	WHR_Obesity	0.0	0.0003886680369822288	0.0	Sex_1	['Physical_Activity', 'Memory_Complaints']	{'Physical_Activity', 'Memory_Complaints'}
Hearing-grip_category (syn)	MAP_NormalElevated_vs_H	0.0	0.0182752567741292	0.0	Sex_1	['Hearing', 'grip_category']	{'Hearing', 'grip_category'}
Hearing-functionality_state (syn)	MAP_NormalElevated_vs_H	0.0	0.00043614922536541414	0.0	Sex_1	['Hearing', 'functionality_state']	{'Hearing', 'functionality_state'}
Depression-WHR_Obesity (syn)	Memory_Complaints	0.0	0.0053756184838402955	0.0	Sex_1	['Depression', 'WHR_Obesity']	{'WHR_Obesity', 'Depression'}
Depression-WHR_Obesity (syn)	Memory_Problems	0.0	0.005375618483840301	0.0	Sex_1	['Depression', 'WHR_Obesity']	{'WHR_Obesity', 'Depression'}
Depression-WHR_Obesity (syn)	BMI	0.0	0.053648303761187115	0.0	Sex_1	['Depression', 'WHR_Obesity']	{'WHR_Obesity', 'Depression'}
Hearing-grip_category (syn)	Health_vs_Peers	0.0	0.0011548574018700399	0.0	Sex_1	['Hearing', 'grip_category']	{'Hearing', 'grip_category'}
Hearing-grip_category (syn)	Memory_Problems	0.0	0.010997566894806562	0.0	Sex_1	['Hearing', 'grip_category']	{'Hearing', 'grip_category'}
Hearing-grip_category (syn)	Memory_Complaints	0.0	0.010997566894806557	0.0	Sex_1	['Hearing', 'grip_category']	{'Hearing', 'grip_category'}
Hearing-grip_category (syn)	WHR_Obesity	0.0	0.004181417469546307	0.0	Sex_1	['Hearing', 'grip_category']	{'Hearing', 'grip_category'}
MAP_NormalElevated_vs_H-functionality_state (syn)	Anxiety	0.0	0.03070422722815408	0.0	Sex_1	['MAP_NormalElevated_vs_H', 'functionality_state']	{'functionality_state', 'MAP_NormalElevated_vs_H'}
MMSE_Spell-BMI (syn)	Anxiety	0.0	0.0015988615511308417	0.0	Sex_1	['MMSE_Spell', 'BMI']	{'MMSE_Spell', 'BMI'}
MAP_NormalElevated_vs_H-functionality_state (syn)	Sleep	0.0	0.033968021331645046	0.0	Sex_1	['MAP_NormalElevated_vs_H', 'functionality_state']	{'functionality_state', 'MAP_NormalElevated_vs_H'}
MAP_NormalElevated_vs_H-functionality_state (syn)	Pain	0.0	0.18331363217927688	0.0	Sex_1	['MAP_NormalElevated_vs_H', 'functionality_state']	{'functionality_state', 'MAP_NormalElevated_vs_H'}
MAP_NormalElevated_vs_H-functionality_state (syn)	Hearing	0.0	0.023873684341360755	0.0	Sex_1	['MAP_NormalElevated_vs_H', 'functionality_state']	{'functionality_state', 'MAP_NormalElevated_vs_H'}
MAP_NormalElevated_vs_H-functionality_state (syn)	Memory_Problems	0.0	0.013928886073569796	0.0	Sex_1	['MAP_NormalElevated_vs_H', 'functionality_state']	{'functionality_state', 'MAP_NormalElevated_vs_H'}
MAP_NormalElevated_vs_H-functionality_state (syn)	Memory_Complaints	0.0	0.013928886073569787	0.0	Sex_1	['MAP_NormalElevated_vs_H', 'functionality_state']	{'functionality_state', 'MAP_NormalElevated_vs_H'}
Depression-WHR_Obesity (syn)	MMSE_Spell	0.0	2.7439990874061763e-05	0.0	Sex_1	['Depression', 'WHR_Obesity']	{'WHR_Obesity', 'Depression'}
Depression-Sleep (syn)	WHR_Obesity	0.0	0.0016299852793393288	0.0	Sex_1	['Depression', 'Sleep']	{'Sleep', 'Depression'}
Depression-Sleep (syn)	BMI	0.0	0.0057370085486500196	0.0	Sex_1	['Depression', 'Sleep']	{'Sleep', 'Depression'}
Depression-functionality_state (syn)	MMSE_Spell	0.0	0.035779508291980594	0.0	Sex_1	['Depression', 'functionality_state']	{'functionality_state', 'Depression'}
Hearing-functionality_state (syn)	Health_vs_Peers	0.0	0.06124883386066039	0.0	Sex_1	['Hearing', 'functionality_state']	{'Hearing', 'functionality_state'}
Hearing-functionality_state (syn)	General_Health	0.0	0.15361707607578384	0.0	Sex_1	['Hearing', 'functionality_state']	{'Hearing', 'functionality_state'}
Hearing-WHR_Obesity (syn)	Memory_Complaints	0.0	0.010236695682213415	0.0	Sex_1	['Hearing', 'WHR_Obesity']	{'Hearing', 'WHR_Obesity'}
General_Health-Alcohol_Use (syn)	Sleep	0.0	0.041014326040027485	0.0	Sex_1	['General_Health', 'Alcohol_Use']	{'General_Health', 'Alcohol_Use'}
General_Health-Alcohol_Use (syn)	Anxiety	0.0	0.06374979175762714	0.0	Sex_1	['General_Health', 'Alcohol_Use']	{'General_Health', 'Alcohol_Use'}
Depression-grip_category (syn)	Memory_Complaints	0.0	0.006280284710599275	0.0	Sex_1	['Depression', 'grip_category']	{'grip_category', 'Depression'}
Depression-grip_category (syn)	Memory_Problems	0.0	0.006280284710599238	0.0	Sex_1	['Depression', 'grip_category']	{'grip_category', 'Depression'}
Depression-grip_category (syn)	BMI	0.0	0.03208607222164763	0.0	Sex_1	['Depression', 'grip_category']	{'grip_category', 'Depression'}
Hearing-Memory_Problems (syn)	Memory_Complaints	0.0	0.909981154355032	0.0	Sex_1	['Hearing', 'Memory_Problems']	{'Hearing', 'Memory_Problems'}
Hearing-Memory_Problems (syn)	grip_category	0.0	0.009859525232989183	0.0	Sex_1	['Hearing', 'Memory_Problems']	{'Hearing', 'Memory_Problems'}
Hearing-Memory_Problems (syn)	WHR_Obesity	0.0	0.0007134705052351032	0.0	Sex_1	['Hearing', 'Memory_Problems']	{'Hearing', 'Memory_Problems'}
Depression-grip_category (syn)	MMSE_Spell	0.0	0.027030909263535085	0.0	Sex_1	['Depression', 'grip_category']	{'grip_category', 'Depression'}
Hearing-Physical_Activity (syn)	Health_vs_Peers	0.0	0.01580881218319243	0.0	Sex_1	['Hearing', 'Physical_Activity']	{'Hearing', 'Physical_Activity'}
Hearing-Physical_Activity (syn)	Memory_Problems	0.0	0.009660737268381856	0.0	Sex_1	['Hearing', 'Physical_Activity']	{'Hearing', 'Physical_Activity'}
Hearing-Physical_Activity (syn)	Memory_Complaints	0.0	0.009660737268382003	0.0	Sex_1	['Hearing', 'Physical_Activity']	{'Hearing', 'Physical_Activity'}
Hearing-Physical_Activity (syn)	MAP_NormalElevated_vs_H	0.0	0.0012009587294110177	0.0	Sex_1	['Hearing', 'Physical_Activity']	{'Hearing', 'Physical_Activity'}
Hearing-WHR_Obesity (syn)	Depression	0.0	0.007709359418800249	0.0	Sex_1	['Hearing', 'WHR_Obesity']	{'Hearing', 'WHR_Obesity'}
Hearing-WHR_Obesity (syn)	Pain	0.0	0.015667932330417654	0.0	Sex_1	['Hearing', 'WHR_Obesity']	{'Hearing', 'WHR_Obesity'}
Hearing-WHR_Obesity (syn)	General_Health	0.0	0.009475228383418072	0.0	Sex_1	['Hearing', 'WHR_Obesity']	{'Hearing', 'WHR_Obesity'}
Hearing-WHR_Obesity (syn)	Memory_Problems	0.0	0.010236695682213325	0.0	Sex_1	['Hearing', 'WHR_Obesity']	{'Hearing', 'WHR_Obesity'}
Depression-Physical_Activity (syn)	MAP_NormalElevated_vs_H	0.0	0.0009878617710291084	0.0	Sex_1	['Depression', 'Physical_Activity']	{'Physical_Activity', 'Depression'}
MMSE_Spell-BMI (syn)	Sleep	0.0	0.00452816284848602	0.0	Sex_1	['MMSE_Spell', 'BMI']	{'MMSE_Spell', 'BMI'}
Hearing-Memory_Complaints (syn)	grip_category	0.0	0.009859525232989183	0.0	Sex_1	['Hearing', 'Memory_Complaints']	{'Hearing', 'Memory_Complaints'}
MMSE_Spell-MAP_NormalElevated_vs_H (syn)	BMI	0.0	0.002445140978670453	0.0	Sex_1	['MMSE_Spell', 'MAP_NormalElevated_vs_H']	{'MMSE_Spell', 'MAP_NormalElevated_vs_H'}
Depression-Memory_Complaints (syn)	WHR_Obesity	0.0	3.371492639821147e-05	0.0	Sex_1	['Depression', 'Memory_Complaints']	{'Memory_Complaints', 'Depression'}
Depression-Memory_Complaints (syn)	grip_category	0.0	0.011513367346821124	0.0	Sex_1	['Depression', 'Memory_Complaints']	{'Memory_Complaints', 'Depression'}
Depression-Memory_Complaints (syn)	Memory_Problems	0.0	0.9099027261199834	0.0	Sex_1	['Depression', 'Memory_Complaints']	{'Memory_Complaints', 'Depression'}
Depression-Memory_Complaints (syn)	BMI	0.0	0.005375762085114647	0.0	Sex_1	['Depression', 'Memory_Complaints']	{'Memory_Complaints', 'Depression'}
MMSE_Spell-MAP_NormalElevated_vs_H (syn)	Sleep	0.0	0.002034093988004031	0.0	Sex_1	['MMSE_Spell', 'MAP_NormalElevated_vs_H']	{'MMSE_Spell', 'MAP_NormalElevated_vs_H'}
MMSE_Spell-MAP_NormalElevated_vs_H (syn)	Hearing	0.0	0.006994058929762848	0.0	Sex_1	['MMSE_Spell', 'MAP_NormalElevated_vs_H']	{'MMSE_Spell', 'MAP_NormalElevated_vs_H'}
MMSE_Spell-MAP_NormalElevated_vs_H (syn)	Health_vs_Peers	0.0	0.006062532152342273	0.0	Sex_1	['MMSE_Spell', 'MAP_NormalElevated_vs_H']	{'MMSE_Spell', 'MAP_NormalElevated_vs_H'}
MMSE_Spell-MAP_NormalElevated_vs_H (syn)	Physical_Activity	0.0	0.03068306758184825	0.0	Sex_1	['MMSE_Spell', 'MAP_NormalElevated_vs_H']	{'MMSE_Spell', 'MAP_NormalElevated_vs_H'}
Depression-Memory_Complaints (syn)	Sleep	0.0	0.02601286397662285	0.0	Sex_1	['Depression', 'Memory_Complaints']	{'Memory_Complaints', 'Depression'}
MMSE_Spell-BMI (syn)	Hearing	0.0	0.008160834007875718	0.0	Sex_1	['MMSE_Spell', 'BMI']	{'MMSE_Spell', 'BMI'}
Depression-MMSE_Spell (syn)	WHR_Obesity	0.0	1.9991698014593858e-05	0.0	Sex_1	['Depression', 'MMSE_Spell']	{'MMSE_Spell', 'Depression'}
Depression-MMSE_Spell (syn)	BMI	0.0	0.0009161958991623583	0.0	Sex_1	['Depression', 'MMSE_Spell']	{'MMSE_Spell', 'Depression'}
MMSE_Spell-MAP_NormalElevated_vs_H (syn)	functionality_state	0.0	0.03568461137678317	0.0	Sex_1	['MMSE_Spell', 'MAP_NormalElevated_vs_H']	{'MMSE_Spell', 'MAP_NormalElevated_vs_H'}
Depression-MMSE_Spell (syn)	Health_vs_Peers	0.0	0.015334567169940569	0.0	Sex_1	['Depression', 'MMSE_Spell']	{'MMSE_Spell', 'Depression'}
MMSE_Spell-Memory_Complaints (syn)	Sleep	0.0	0.0014275193675476882	0.0	Sex_1	['MMSE_Spell', 'Memory_Complaints']	{'MMSE_Spell', 'Memory_Complaints'}
MMSE_Spell-Memory_Complaints (syn)	BMI	0.0	0.005424654548962227	0.0	Sex_1	['MMSE_Spell', 'Memory_Complaints']	{'MMSE_Spell', 'Memory_Complaints'}
MMSE_Spell-Memory_Complaints (syn)	Memory_Problems	0.0	0.9100137914492904	0.0	Sex_1	['MMSE_Spell', 'Memory_Complaints']	{'MMSE_Spell', 'Memory_Complaints'}
MMSE_Spell-Memory_Complaints (syn)	grip_category	0.0	0.027753268425284496	0.0	Sex_1	['MMSE_Spell', 'Memory_Complaints']	{'MMSE_Spell', 'Memory_Complaints'}
MMSE_Spell-Hearing (syn)	Memory_Complaints	0.0	0.009687222697403264	0.0	Sex_1	['MMSE_Spell', 'Hearing']	{'Hearing', 'MMSE_Spell'}
MMSE_Spell-Hearing (syn)	Memory_Problems	0.0	0.009687222697403106	0.0	Sex_1	['MMSE_Spell', 'Hearing']	{'Hearing', 'MMSE_Spell'}
Depression-Memory_Problems (syn)	Sleep	0.0	0.02601286397662285	0.0	Sex_1	['Depression', 'Memory_Problems']	{'Memory_Problems', 'Depression'}
Depression-Memory_Problems (syn)	BMI	0.0	0.005375762085114647	0.0	Sex_1	['Depression', 'Memory_Problems']	{'Memory_Problems', 'Depression'}
Depression-Pain (syn)	MAP_NormalElevated_vs_H	0.0	0.00034480865240883686	0.0	Sex_1	['Depression', 'Pain']	{'Pain', 'Depression'}
MMSE_Spell-BMI (syn)	WHR_Obesity	0.0	0.05429916033381473	0.0	Sex_1	['MMSE_Spell', 'BMI']	{'MMSE_Spell', 'BMI'}
MMSE_Spell-BMI (syn)	MAP_NormalElevated_vs_H	0.0	0.0022560428989262435	0.0	Sex_1	['MMSE_Spell', 'BMI']	{'MMSE_Spell', 'BMI'}
MMSE_Spell-General_Health (syn)	Anxiety	0.0	0.06344616397274148	0.0	Sex_1	['MMSE_Spell', 'General_Health']	{'General_Health', 'MMSE_Spell'}
MMSE_Spell-General_Health (syn)	Depression	0.0	0.04089083827365943	0.0	Sex_1	['MMSE_Spell', 'General_Health']	{'General_Health', 'MMSE_Spell'}
MMSE_Spell-General_Health (syn)	Health_vs_Peers	0.0	0.18014773658803418	0.0	Sex_1	['MMSE_Spell', 'General_Health']	{'General_Health', 'MMSE_Spell'}
MMSE_Spell-General_Health (syn)	Memory_Problems	0.0	0.013195013254764822	0.0	Sex_1	['MMSE_Spell', 'General_Health']	{'General_Health', 'MMSE_Spell'}
MMSE_Spell-General_Health (syn)	Memory_Complaints	0.0	0.013195013254764838	0.0	Sex_1	['MMSE_Spell', 'General_Health']	{'General_Health', 'MMSE_Spell'}
MMSE_Spell-General_Health (syn)	MAP_NormalElevated_vs_H	0.0	0.0027370462694190903	0.0	Sex_1	['MMSE_Spell', 'General_Health']	{'General_Health', 'MMSE_Spell'}
MMSE_Spell-Health_vs_Peers (syn)	Anxiety	0.0	0.016052977318186133	0.0	Sex_1	['MMSE_Spell', 'Health_vs_Peers']	{'MMSE_Spell', 'Health_vs_Peers'}
MMSE_Spell-Health_vs_Peers (syn)	Depression	0.0	0.01577425531459068	0.0	Sex_1	['MMSE_Spell', 'Health_vs_Peers']	{'MMSE_Spell', 'Health_vs_Peers'}
MMSE_Spell-Health_vs_Peers (syn)	Alcohol_Use	0.0	0.008663859938754577	0.0	Sex_1	['MMSE_Spell', 'Health_vs_Peers']	{'MMSE_Spell', 'Health_vs_Peers'}
Depression-Pain (syn)	MMSE_Spell	0.0	0.010028308290786422	0.0	Sex_1	['Depression', 'Pain']	{'Pain', 'Depression'}
Depression-Memory_Problems (syn)	WHR_Obesity	0.0	3.371492639821147e-05	0.0	Sex_1	['Depression', 'Memory_Problems']	{'Memory_Problems', 'Depression'}
Depression-Memory_Problems (syn)	grip_category	0.0	0.011513367346821124	0.0	Sex_1	['Depression', 'Memory_Problems']	{'Memory_Problems', 'Depression'}
Depression-Memory_Problems (syn)	Memory_Complaints	0.0	0.9099027261199834	0.0	Sex_1	['Depression', 'Memory_Problems']	{'Memory_Problems', 'Depression'}
MMSE_Spell-Hearing (syn)	Sleep	0.0	0.0014275193675476877	0.0	Sex_1	['MMSE_Spell', 'Hearing']	{'Hearing', 'MMSE_Spell'}
Hearing-Memory_Complaints (syn)	WHR_Obesity	0.0	0.0007134705052351032	0.0	Sex_1	['Hearing', 'Memory_Complaints']	{'Hearing', 'Memory_Complaints'}
Hearing-Memory_Complaints (syn)	Memory_Problems	0.0	0.909981154355032	0.0	Sex_1	['Hearing', 'Memory_Complaints']	{'Hearing', 'Memory_Complaints'}
Depression-MAP_NormalElevated_vs_H (syn)	functionality_state	0.0	0.040408809543414435	0.0	Sex_1	['Depression', 'MAP_NormalElevated_vs_H']	{'Depression', 'MAP_NormalElevated_vs_H'}
General_Health-Physical_Activity (syn)	Anxiety	0.0	0.06374651967166417	0.0	Sex_1	['General_Health', 'Physical_Activity']	{'General_Health', 'Physical_Activity'}
Health_vs_Peers-Memory_Complaints (syn)	grip_category	0.0	0.0019354441135989195	0.0	Sex_1	['Health_vs_Peers', 'Memory_Complaints']	{'Health_vs_Peers', 'Memory_Complaints'}
General_Health-Physical_Activity (syn)	Memory_Problems	0.0	0.013107285932601697	0.0	Sex_1	['General_Health', 'Physical_Activity']	{'General_Health', 'Physical_Activity'}
Health_vs_Peers-Memory_Complaints (syn)	MAP_NormalElevated_vs_H	0.0	0.0050583624040790014	0.0	Sex_1	['Health_vs_Peers', 'Memory_Complaints']	{'Health_vs_Peers', 'Memory_Complaints'}
General_Health-Physical_Activity (syn)	BMI	0.0	0.012723734211258388	0.0	Sex_1	['General_Health', 'Physical_Activity']	{'General_Health', 'Physical_Activity'}
General_Health-Physical_Activity (syn)	Health_vs_Peers	0.0	0.18014773658803418	0.0	Sex_1	['General_Health', 'Physical_Activity']	{'General_Health', 'Physical_Activity'}
Health_vs_Peers-Memory_Problems (syn)	Hearing	0.0	0.009780577556886943	0.0	Sex_1	['Health_vs_Peers', 'Memory_Problems']	{'Memory_Problems', 'Health_vs_Peers'}
Health_vs_Peers-Memory_Problems (syn)	Physical_Activity	0.0	0.01623183236216578	0.0	Sex_1	['Health_vs_Peers', 'Memory_Problems']	{'Memory_Problems', 'Health_vs_Peers'}
Health_vs_Peers-Memory_Problems (syn)	grip_category	0.0	0.0019354441135989195	0.0	Sex_1	['Health_vs_Peers', 'Memory_Problems']	{'Memory_Problems', 'Health_vs_Peers'}
Health_vs_Peers-Memory_Problems (syn)	MAP_NormalElevated_vs_H	0.0	0.0050583624040790014	0.0	Sex_1	['Health_vs_Peers', 'Memory_Problems']	{'Memory_Problems', 'Health_vs_Peers'}
General_Health-Memory_Problems (syn)	Sleep	0.0	0.04771575055934618	0.0	Sex_1	['General_Health', 'Memory_Problems']	{'General_Health', 'Memory_Problems'}
General_Health-Memory_Problems (syn)	MAP_NormalElevated_vs_H	0.0	0.002907800226298295	0.0	Sex_1	['General_Health', 'Memory_Problems']	{'General_Health', 'Memory_Problems'}
General_Health-Memory_Problems (syn)	WHR_Obesity	0.0	0.0007497594409149288	0.0	Sex_1	['General_Health', 'Memory_Problems']	{'General_Health', 'Memory_Problems'}
Health_vs_Peers-Physical_Activity (syn)	Hearing	0.0	0.010931898147253634	0.0	Sex_1	['Health_vs_Peers', 'Physical_Activity']	{'Physical_Activity', 'Health_vs_Peers'}
General_Health-Memory_Problems (syn)	Memory_Complaints	0.0	0.9100615984550208	0.0	Sex_1	['General_Health', 'Memory_Problems']	{'General_Health', 'Memory_Problems'}
Health_vs_Peers-Physical_Activity (syn)	Alcohol_Use	0.0	0.02737763017583551	0.0	Sex_1	['Health_vs_Peers', 'Physical_Activity']	{'Physical_Activity', 'Health_vs_Peers'}
Health_vs_Peers-Physical_Activity (syn)	Memory_Problems	0.0	0.005704087931098692	0.0	Sex_1	['Health_vs_Peers', 'Physical_Activity']	{'Physical_Activity', 'Health_vs_Peers'}
Health_vs_Peers-Physical_Activity (syn)	Memory_Complaints	0.0	0.005704087931098727	0.0	Sex_1	['Health_vs_Peers', 'Physical_Activity']	{'Physical_Activity', 'Health_vs_Peers'}
General_Health-Memory_Problems (syn)	Physical_Activity	0.0	0.06870207501292315	0.0	Sex_1	['General_Health', 'Memory_Problems']	{'General_Health', 'Memory_Problems'}
General_Health-Physical_Activity (syn)	Memory_Complaints	0.0	0.013107285932601721	0.0	Sex_1	['General_Health', 'Physical_Activity']	{'General_Health', 'Physical_Activity'}
Health_vs_Peers-Memory_Complaints (syn)	Physical_Activity	0.0	0.01623183236216578	0.0	Sex_1	['Health_vs_Peers', 'Memory_Complaints']	{'Health_vs_Peers', 'Memory_Complaints'}
Health_vs_Peers-Memory_Complaints (syn)	Hearing	0.0	0.009780577556886943	0.0	Sex_1	['Health_vs_Peers', 'Memory_Complaints']	{'Health_vs_Peers', 'Memory_Complaints'}
General_Health-WHR_Obesity (syn)	Sleep	0.0	0.04111230563708764	0.0	Sex_1	['General_Health', 'WHR_Obesity']	{'General_Health', 'WHR_Obesity'}
Health_vs_Peers-Alcohol_Use (syn)	Anxiety	0.0	0.016385690532548618	0.0	Sex_1	['Health_vs_Peers', 'Alcohol_Use']	{'Alcohol_Use', 'Health_vs_Peers'}
Health_vs_Peers-Alcohol_Use (syn)	Depression	0.0	0.01502414453392198	0.0	Sex_1	['Health_vs_Peers', 'Alcohol_Use']	{'Alcohol_Use', 'Health_vs_Peers'}
General_Health-functionality_state (syn)	Hearing	0.0	0.023860282366048025	0.0	Sex_1	['General_Health', 'functionality_state']	{'General_Health', 'functionality_state'}
General_Health-WHR_Obesity (syn)	MAP_NormalElevated_vs_H	0.0	0.0027370462694190907	0.0	Sex_1	['General_Health', 'WHR_Obesity']	{'General_Health', 'WHR_Obesity'}
General_Health-WHR_Obesity (syn)	Memory_Complaints	0.0	0.013693556375924265	0.0	Sex_1	['General_Health', 'WHR_Obesity']	{'General_Health', 'WHR_Obesity'}
General_Health-WHR_Obesity (syn)	Memory_Problems	0.0	0.01369355637592427	0.0	Sex_1	['General_Health', 'WHR_Obesity']	{'General_Health', 'WHR_Obesity'}
General_Health-WHR_Obesity (syn)	Hearing	0.0	0.009380236576867243	0.0	Sex_1	['General_Health', 'WHR_Obesity']	{'General_Health', 'WHR_Obesity'}
Health_vs_Peers-MAP_NormalElevated_vs_H (syn)	Anxiety	0.0	0.016097233346624853	0.0	Sex_1	['Health_vs_Peers', 'MAP_NormalElevated_vs_H']	{'Health_vs_Peers', 'MAP_NormalElevated_vs_H'}
Health_vs_Peers-MAP_NormalElevated_vs_H (syn)	Sleep	0.0	0.023866435808560325	0.0	Sex_1	['Health_vs_Peers', 'MAP_NormalElevated_vs_H']	{'Health_vs_Peers', 'MAP_NormalElevated_vs_H'}
Health_vs_Peers-MAP_NormalElevated_vs_H (syn)	MMSE_Spell	0.0	0.0009123294195503219	0.0	Sex_1	['Health_vs_Peers', 'MAP_NormalElevated_vs_H']	{'Health_vs_Peers', 'MAP_NormalElevated_vs_H'}
Health_vs_Peers-MAP_NormalElevated_vs_H (syn)	Hearing	0.0	0.000427692040143998	0.0	Sex_1	['Health_vs_Peers', 'MAP_NormalElevated_vs_H']	{'Health_vs_Peers', 'MAP_NormalElevated_vs_H'}
Health_vs_Peers-MAP_NormalElevated_vs_H (syn)	General_Health	0.0	0.1794063385141998	0.0	Sex_1	['Health_vs_Peers', 'MAP_NormalElevated_vs_H']	{'Health_vs_Peers', 'MAP_NormalElevated_vs_H'}
Health_vs_Peers-MAP_NormalElevated_vs_H (syn)	Memory_Problems	0.0	0.005704087931098693	0.0	Sex_1	['Health_vs_Peers', 'MAP_NormalElevated_vs_H']	{'Health_vs_Peers', 'MAP_NormalElevated_vs_H'}
Health_vs_Peers-MAP_NormalElevated_vs_H (syn)	Memory_Complaints	0.0	0.005704087931098728	0.0	Sex_1	['Health_vs_Peers', 'MAP_NormalElevated_vs_H']	{'Health_vs_Peers', 'MAP_NormalElevated_vs_H'}
Health_vs_Peers-MAP_NormalElevated_vs_H (syn)	WHR_Obesity	0.0	0.0018129623851402168	0.0	Sex_1	['Health_vs_Peers', 'MAP_NormalElevated_vs_H']	{'Health_vs_Peers', 'MAP_NormalElevated_vs_H'}
Health_vs_Peers-MAP_NormalElevated_vs_H (syn)	functionality_state	0.0	0.06202736719433706	0.0	Sex_1	['Health_vs_Peers', 'MAP_NormalElevated_vs_H']	{'Health_vs_Peers', 'MAP_NormalElevated_vs_H'}
General_Health-WHR_Obesity (syn)	MMSE_Spell	0.0	0.007052654946538218	0.0	Sex_1	['General_Health', 'WHR_Obesity']	{'General_Health', 'WHR_Obesity'}
Health_vs_Peers-WHR_Obesity (syn)	MMSE_Spell	0.0	0.001510276204249835	0.0	Sex_1	['Health_vs_Peers', 'WHR_Obesity']	{'WHR_Obesity', 'Health_vs_Peers'}
Health_vs_Peers-WHR_Obesity (syn)	Memory_Problems	0.0	0.006402754158631837	0.0	Sex_1	['Health_vs_Peers', 'WHR_Obesity']	{'WHR_Obesity', 'Health_vs_Peers'}
General_Health-BMI (syn)	Anxiety	0.0	0.06407773472375218	0.0	Sex_1	['General_Health', 'BMI']	{'General_Health', 'BMI'}
General_Health-BMI (syn)	WHR_Obesity	0.0	0.053729532575109026	0.0	Sex_1	['General_Health', 'BMI']	{'General_Health', 'BMI'}
Hearing-BMI (syn)	MAP_NormalElevated_vs_H	0.0	0.002141662001560225	0.0	Sex_1	['Hearing', 'BMI']	{'Hearing', 'BMI'}
Hearing-General_Health (syn)	Sleep	0.0	0.041014326040027485	0.0	Sex_1	['Hearing', 'General_Health']	{'Hearing', 'General_Health'}
Hearing-General_Health (syn)	Health_vs_Peers	0.0	0.18014773658803412	0.0	Sex_1	['Hearing', 'General_Health']	{'Hearing', 'General_Health'}
General_Health-Health_vs_Peers (syn)	Physical_Activity	0.0	0.06848808991141464	0.0	Sex_1	['General_Health', 'Health_vs_Peers']	{'General_Health', 'Health_vs_Peers'}
General_Health-Health_vs_Peers (syn)	Hearing	0.0	0.009475994718886235	0.0	Sex_1	['General_Health', 'Health_vs_Peers']	{'General_Health', 'Health_vs_Peers'}
Hearing-General_Health (syn)	WHR_Obesity	0.0	0.0007229906138463496	0.0	Sex_1	['Hearing', 'General_Health']	{'Hearing', 'General_Health'}
General_Health-Health_vs_Peers (syn)	MMSE_Spell	0.0	0.006406382527018676	0.0	Sex_1	['General_Health', 'Health_vs_Peers']	{'General_Health', 'Health_vs_Peers'}
Hearing-Health_vs_Peers (syn)	Sleep	0.0	0.018663924452885013	0.0	Sex_1	['Hearing', 'Health_vs_Peers']	{'Hearing', 'Health_vs_Peers'}
General_Health-BMI (syn)	Physical_Activity	0.0	0.06866776848280554	0.0	Sex_1	['General_Health', 'BMI']	{'General_Health', 'BMI'}
Health_vs_Peers-WHR_Obesity (syn)	Memory_Complaints	0.0	0.006402754158631627	0.0	Sex_1	['Health_vs_Peers', 'WHR_Obesity']	{'WHR_Obesity', 'Health_vs_Peers'}
Hearing-Health_vs_Peers (syn)	MAP_NormalElevated_vs_H	0.0	0.0051465074902938114	0.0	Sex_1	['Hearing', 'Health_vs_Peers']	{'Hearing', 'Health_vs_Peers'}
Hearing-MAP_NormalElevated_vs_H (syn)	Depression	0.0	0.007369538251950879	0.0	Sex_1	['Hearing', 'MAP_NormalElevated_vs_H']	{'Hearing', 'MAP_NormalElevated_vs_H'}
Hearing-MAP_NormalElevated_vs_H (syn)	Sleep	0.0	0.005443926972276209	0.0	Sex_1	['Hearing', 'MAP_NormalElevated_vs_H']	{'Hearing', 'MAP_NormalElevated_vs_H'}
Hearing-MAP_NormalElevated_vs_H (syn)	Pain	0.0	0.015634949200783378	0.0	Sex_1	['Hearing', 'MAP_NormalElevated_vs_H']	{'Hearing', 'MAP_NormalElevated_vs_H'}
Hearing-MAP_NormalElevated_vs_H (syn)	Health_vs_Peers	0.0	0.0053638319649129285	0.0	Sex_1	['Hearing', 'MAP_NormalElevated_vs_H']	{'Hearing', 'MAP_NormalElevated_vs_H'}
Hearing-MAP_NormalElevated_vs_H (syn)	Physical_Activity	0.0	0.01197605304390009	0.0	Sex_1	['Hearing', 'MAP_NormalElevated_vs_H']	{'Hearing', 'MAP_NormalElevated_vs_H'}
Hearing-MAP_NormalElevated_vs_H (syn)	BMI	0.0	0.0018601597251831782	0.0	Sex_1	['Hearing', 'MAP_NormalElevated_vs_H']	{'Hearing', 'MAP_NormalElevated_vs_H'}
Hearing-MAP_NormalElevated_vs_H (syn)	functionality_state	0.0	0.024405243666954693	0.0	Sex_1	['Hearing', 'MAP_NormalElevated_vs_H']	{'Hearing', 'MAP_NormalElevated_vs_H'}
General_Health-Health_vs_Peers (syn)	MAP_NormalElevated_vs_H	0.0	0.004949423083121144	0.0	Sex_1	['General_Health', 'Health_vs_Peers']	{'General_Health', 'Health_vs_Peers'}
General_Health-MAP_NormalElevated_vs_H (syn)	Sleep	0.0	0.04630806690652844	0.0	Sex_1	['General_Health', 'MAP_NormalElevated_vs_H']	{'General_Health', 'MAP_NormalElevated_vs_H'}
General_Health-MAP_NormalElevated_vs_H (syn)	MMSE_Spell	0.0	0.0063612137419433185	0.0	Sex_1	['General_Health', 'MAP_NormalElevated_vs_H']	{'General_Health', 'MAP_NormalElevated_vs_H'}
General_Health-MAP_NormalElevated_vs_H (syn)	Pain	0.0	0.12459826122245704	0.0	Sex_1	['General_Health', 'MAP_NormalElevated_vs_H']	{'General_Health', 'MAP_NormalElevated_vs_H'}
Health_vs_Peers-WHR_Obesity (syn)	MAP_NormalElevated_vs_H	0.0	0.004949423083121143	0.0	Sex_1	['Health_vs_Peers', 'WHR_Obesity']	{'WHR_Obesity', 'Health_vs_Peers'}
Health_vs_Peers-functionality_state (syn)	Hearing	0.0	0.023961866728158667	0.0	Sex_1	['Health_vs_Peers', 'functionality_state']	{'Health_vs_Peers', 'functionality_state'}
General_Health-Memory_Complaints (syn)	MAP_NormalElevated_vs_H	0.0	0.002907800226298295	0.0	Sex_1	['General_Health', 'Memory_Complaints']	{'General_Health', 'Memory_Complaints'}
Health_vs_Peers-functionality_state (syn)	Physical_Activity	0.0	0.16666507528262464	0.0	Sex_1	['Health_vs_Peers', 'functionality_state']	{'Health_vs_Peers', 'functionality_state'}
General_Health-Memory_Complaints (syn)	WHR_Obesity	0.0	0.0007497594409149288	0.0	Sex_1	['General_Health', 'Memory_Complaints']	{'General_Health', 'Memory_Complaints'}
Health_vs_Peers-functionality_state (syn)	Alcohol_Use	0.0	0.028803119342177972	0.0	Sex_1	['Health_vs_Peers', 'functionality_state']	{'Health_vs_Peers', 'functionality_state'}
Health_vs_Peers-functionality_state (syn)	MAP_NormalElevated_vs_H	0.0	0.004949423083121146	0.0	Sex_1	['Health_vs_Peers', 'functionality_state']	{'Health_vs_Peers', 'functionality_state'}
General_Health-Memory_Complaints (syn)	Memory_Problems	0.0	0.9100615984550208	0.0	Sex_1	['General_Health', 'Memory_Complaints']	{'General_Health', 'Memory_Complaints'}
General_Health-Memory_Complaints (syn)	Physical_Activity	0.0	0.06870207501292315	0.0	Sex_1	['General_Health', 'Memory_Complaints']	{'General_Health', 'Memory_Complaints'}
General_Health-Memory_Complaints (syn)	Sleep	0.0	0.04771575055934618	0.0	Sex_1	['General_Health', 'Memory_Complaints']	{'General_Health', 'Memory_Complaints'}
General_Health-MAP_NormalElevated_vs_H (syn)	functionality_state	0.0	0.15463732199508956	0.0	Sex_1	['General_Health', 'MAP_NormalElevated_vs_H']	{'General_Health', 'MAP_NormalElevated_vs_H'}
General_Health-MAP_NormalElevated_vs_H (syn)	WHR_Obesity	0.0	0.0005089751441559019	0.0	Sex_1	['General_Health', 'MAP_NormalElevated_vs_H']	{'General_Health', 'MAP_NormalElevated_vs_H'}
Hearing-Alcohol_Use (syn)	Sleep	0.0	0.006538079391253076	0.0	Sex_1	['Hearing', 'Alcohol_Use']	{'Hearing', 'Alcohol_Use'}
General_Health-MAP_NormalElevated_vs_H (syn)	Memory_Complaints	0.0	0.013107285932601723	0.0	Sex_1	['General_Health', 'MAP_NormalElevated_vs_H']	{'General_Health', 'MAP_NormalElevated_vs_H'}
General_Health-MAP_NormalElevated_vs_H (syn)	Memory_Problems	0.0	0.013107285932601702	0.0	Sex_1	['General_Health', 'MAP_NormalElevated_vs_H']	{'General_Health', 'MAP_NormalElevated_vs_H'}
Hearing-Alcohol_Use (syn)	BMI	0.0	0.006893000960544392	0.0	Sex_1	['Hearing', 'Alcohol_Use']	{'Hearing', 'Alcohol_Use'}
Hearing-Alcohol_Use (syn)	MAP_NormalElevated_vs_H	0.0	0.004527697805387298	0.0	Sex_1	['Hearing', 'Alcohol_Use']	{'Hearing', 'Alcohol_Use'}
MMSE_Spell-Memory_Complaints (syn)	WHR_Obesity	0.0	0.0005975201263944719	0.0	Sex_1	['MMSE_Spell', 'Memory_Complaints']	{'MMSE_Spell', 'Memory_Complaints'}
MMSE_Spell-Memory_Problems (syn)	Sleep	0.0	0.0014275193675476882	0.0	Sex_1	['MMSE_Spell', 'Memory_Problems']	{'Memory_Problems', 'MMSE_Spell'}
Physical_Activity-Memory_Complaints (syn)	Memory_Problems	0.0	0.9098692625992713	0.0	Sex_1	['Physical_Activity', 'Memory_Complaints']	{'Physical_Activity', 'Memory_Complaints'}
Pain-Memory_Complaints (syn)	Sleep	0.0	0.04937410790253321	0.0	Sex_1	['Pain', 'Memory_Complaints']	{'Pain', 'Memory_Complaints'}
Pain-Hearing (syn)	WHR_Obesity	0.0	0.0008806692901412995	0.0	Sex_1	['Pain', 'Hearing']	{'Hearing', 'Pain'}
Pain-Hearing (syn)	MAP_NormalElevated_vs_H	0.0	0.0004129183288150758	0.0	Sex_1	['Pain', 'Hearing']	{'Hearing', 'Pain'}
Pain-MAP_NormalElevated_vs_H (syn)	Anxiety	0.0	0.033976493730543955	0.0	Sex_1	['Pain', 'MAP_NormalElevated_vs_H']	{'Pain', 'MAP_NormalElevated_vs_H'}
Pain-MAP_NormalElevated_vs_H (syn)	Sleep	0.0	0.0479452273973557	0.0	Sex_1	['Pain', 'MAP_NormalElevated_vs_H']	{'Pain', 'MAP_NormalElevated_vs_H'}
Pain-MAP_NormalElevated_vs_H (syn)	Physical_Activity	0.0	0.06104715714024226	0.0	Sex_1	['Pain', 'MAP_NormalElevated_vs_H']	{'Pain', 'MAP_NormalElevated_vs_H'}
BMI-MAP_NormalElevated_vs_H (syn)	Physical_Activity	0.0	0.00520527895240556	0.0	Sex_1	['BMI', 'MAP_NormalElevated_vs_H']	{'BMI', 'MAP_NormalElevated_vs_H'}
BMI-MAP_NormalElevated_vs_H (syn)	Hearing	0.0	0.0015129192828893798	0.0	Sex_1	['BMI', 'MAP_NormalElevated_vs_H']	{'BMI', 'MAP_NormalElevated_vs_H'}
Pain-MAP_NormalElevated_vs_H (syn)	functionality_state	0.0	0.18376658677028124	0.0	Sex_1	['Pain', 'MAP_NormalElevated_vs_H']	{'Pain', 'MAP_NormalElevated_vs_H'}
Pain-Memory_Complaints (syn)	Physical_Activity	0.0	0.06008232791225725	0.0	Sex_1	['Pain', 'Memory_Complaints']	{'Pain', 'Memory_Complaints'}
Pain-Physical_Activity (syn)	Anxiety	0.0	0.034099107706163444	0.0	Sex_1	['Pain', 'Physical_Activity']	{'Physical_Activity', 'Pain'}
BMI-MAP_NormalElevated_vs_H (syn)	MMSE_Spell	0.0	0.0009164430943153833	0.0	Sex_1	['BMI', 'MAP_NormalElevated_vs_H']	{'BMI', 'MAP_NormalElevated_vs_H'}
Pain-Memory_Complaints (syn)	Memory_Problems	0.0	0.9099324166623075	0.0	Sex_1	['Pain', 'Memory_Complaints']	{'Pain', 'Memory_Complaints'}
Pain-Memory_Complaints (syn)	grip_category	0.0	0.023708877247232602	0.0	Sex_1	['Pain', 'Memory_Complaints']	{'Pain', 'Memory_Complaints'}
BMI-MAP_NormalElevated_vs_H (syn)	Sleep	0.0	0.007205933934983426	0.0	Sex_1	['BMI', 'MAP_NormalElevated_vs_H']	{'BMI', 'MAP_NormalElevated_vs_H'}
Pain-Memory_Problems (syn)	Sleep	0.0	0.04937410790253321	0.0	Sex_1	['Pain', 'Memory_Problems']	{'Memory_Problems', 'Pain'}
BMI-Alcohol_Use (syn)	MAP_NormalElevated_vs_H	0.0	0.004338872211115693	0.0	Sex_1	['BMI', 'Alcohol_Use']	{'Alcohol_Use', 'BMI'}
Pain-Memory_Problems (syn)	Physical_Activity	0.0	0.06008232791225725	0.0	Sex_1	['Pain', 'Memory_Problems']	{'Memory_Problems', 'Pain'}
Pain-Memory_Problems (syn)	Memory_Complaints	0.0	0.9099324166623077	0.0	Sex_1	['Pain', 'Memory_Problems']	{'Memory_Problems', 'Pain'}
Pain-Hearing (syn)	Health_vs_Peers	0.0	0.05121900304220337	0.0	Sex_1	['Pain', 'Hearing']	{'Hearing', 'Pain'}
BMI-MAP_NormalElevated_vs_H (syn)	functionality_state	0.0	0.02264572606397494	0.0	Sex_1	['BMI', 'MAP_NormalElevated_vs_H']	{'BMI', 'MAP_NormalElevated_vs_H'}
Pain-Hearing (syn)	Anxiety	0.0	0.03400880477173611	0.0	Sex_1	['Pain', 'Hearing']	{'Hearing', 'Pain'}
BMI-Memory_Complaints (syn)	Depression	0.0	0.004851309018303838	0.0	Sex_1	['BMI', 'Memory_Complaints']	{'Memory_Complaints', 'BMI'}
Memory_Problems-grip_category (syn)	WHR_Obesity	0.0	0.004773415095950481	0.0	Sex_1	['Memory_Problems', 'grip_category']	{'Memory_Problems', 'grip_category'}
Pain-Alcohol_Use (syn)	Anxiety	0.0	0.03402661531402768	0.0	Sex_1	['Pain', 'Alcohol_Use']	{'Alcohol_Use', 'Pain'}
Pain-Alcohol_Use (syn)	Health_vs_Peers	0.0	0.05109283200389139	0.0	Sex_1	['Pain', 'Alcohol_Use']	{'Alcohol_Use', 'Pain'}
BMI-WHR_Obesity (syn)	Memory_Complaints	0.0	0.006099617671529989	0.0	Sex_1	['BMI', 'WHR_Obesity']	{'WHR_Obesity', 'BMI'}
BMI-WHR_Obesity (syn)	Memory_Problems	0.0	0.006099617671529873	0.0	Sex_1	['BMI', 'WHR_Obesity']	{'WHR_Obesity', 'BMI'}
Pain-Alcohol_Use (syn)	WHR_Obesity	0.0	0.0013428859958767886	0.0	Sex_1	['Pain', 'Alcohol_Use']	{'Alcohol_Use', 'Pain'}
BMI-WHR_Obesity (syn)	Depression	0.0	0.00033874788883154897	0.0	Sex_1	['BMI', 'WHR_Obesity']	{'WHR_Obesity', 'BMI'}
BMI-Memory_Problems (syn)	WHR_Obesity	0.0	0.05415473777152417	0.0	Sex_1	['BMI', 'Memory_Problems']	{'Memory_Problems', 'BMI'}
BMI-Memory_Problems (syn)	grip_category	0.0	0.033392314458433325	0.0	Sex_1	['BMI', 'Memory_Problems']	{'Memory_Problems', 'BMI'}
BMI-Memory_Problems (syn)	MMSE_Spell	0.0	0.000916443094315383	0.0	Sex_1	['BMI', 'Memory_Problems']	{'Memory_Problems', 'BMI'}
BMI-Memory_Problems (syn)	Depression	0.0	0.004851309018303838	0.0	Sex_1	['BMI', 'Memory_Problems']	{'Memory_Problems', 'BMI'}
BMI-Memory_Complaints (syn)	WHR_Obesity	0.0	0.05415473777152417	0.0	Sex_1	['BMI', 'Memory_Complaints']	{'Memory_Complaints', 'BMI'}
Pain-General_Health (syn)	MAP_NormalElevated_vs_H	0.0	0.003311913025868668	0.0	Sex_1	['Pain', 'General_Health']	{'General_Health', 'Pain'}
BMI-Memory_Complaints (syn)	grip_category	0.0	0.033392314458433325	0.0	Sex_1	['BMI', 'Memory_Complaints']	{'Memory_Complaints', 'BMI'}
Pain-Health_vs_Peers (syn)	Hearing	0.0	0.015299787276099559	0.0	Sex_1	['Pain', 'Health_vs_Peers']	{'Pain', 'Health_vs_Peers'}
BMI-Memory_Complaints (syn)	MMSE_Spell	0.0	0.000916443094315383	0.0	Sex_1	['BMI', 'Memory_Complaints']	{'Memory_Complaints', 'BMI'}
Pain-Health_vs_Peers (syn)	Alcohol_Use	0.0	0.016933514253133754	0.0	Sex_1	['Pain', 'Health_vs_Peers']	{'Pain', 'Health_vs_Peers'}
Pain-Memory_Problems (syn)	grip_category	0.0	0.023708877247232602	0.0	Sex_1	['Pain', 'Memory_Problems']	{'Memory_Problems', 'Pain'}
BMI-Alcohol_Use (syn)	Hearing	0.0	0.009076994101111019	0.0	Sex_1	['BMI', 'Alcohol_Use']	{'Alcohol_Use', 'BMI'}
Memory_Problems-functionality_state (syn)	MAP_NormalElevated_vs_H	0.0	0.0007700244813570686	0.0	Sex_1	['Memory_Problems', 'functionality_state']	{'Memory_Problems', 'functionality_state'}
Physical_Activity-MAP_NormalElevated_vs_H (syn)	Sleep	0.0	0.01794672167309059	0.0	Sex_1	['Physical_Activity', 'MAP_NormalElevated_vs_H']	{'Physical_Activity', 'MAP_NormalElevated_vs_H'}
Pain-grip_category (syn)	MAP_NormalElevated_vs_H	0.0	0.018396915803722557	0.0	Sex_1	['Pain', 'grip_category']	{'Pain', 'grip_category'}
Physical_Activity-Alcohol_Use (syn)	Health_vs_Peers	0.0	0.0156475540116867	0.0	Sex_1	['Physical_Activity', 'Alcohol_Use']	{'Alcohol_Use', 'Physical_Activity'}
Anxiety-functionality_state (syn)	MMSE_Spell	0.0	0.035113875056584316	0.0	Sex_1	['Anxiety', 'functionality_state']	{'functionality_state', 'Anxiety'}
Anxiety-WHR_Obesity (syn)	MAP_NormalElevated_vs_H	0.0	0.0006590647933282872	0.0	Sex_1	['Anxiety', 'WHR_Obesity']	{'WHR_Obesity', 'Anxiety'}
Physical_Activity-Alcohol_Use (syn)	MAP_NormalElevated_vs_H	0.0	0.0054934264672460145	0.0	Sex_1	['Physical_Activity', 'Alcohol_Use']	{'Alcohol_Use', 'Physical_Activity'}
Physical_Activity-BMI (syn)	Anxiety	0.0	0.01246320566537337	0.0	Sex_1	['Physical_Activity', 'BMI']	{'Physical_Activity', 'BMI'}
Anxiety-WHR_Obesity (syn)	BMI	0.0	0.05433073841654701	0.0	Sex_1	['Anxiety', 'WHR_Obesity']	{'WHR_Obesity', 'Anxiety'}
Physical_Activity-BMI (syn)	MAP_NormalElevated_vs_H	0.0	0.0032879128636818513	0.0	Sex_1	['Physical_Activity', 'BMI']	{'Physical_Activity', 'BMI'}
Physical_Activity-MAP_NormalElevated_vs_H (syn)	Hearing	0.0	0.010995902132872788	0.0	Sex_1	['Physical_Activity', 'MAP_NormalElevated_vs_H']	{'Physical_Activity', 'MAP_NormalElevated_vs_H'}
Pain-Physical_Activity (syn)	Sleep	0.0	0.0427517986539904	0.0	Sex_1	['Pain', 'Physical_Activity']	{'Physical_Activity', 'Pain'}
Physical_Activity-MAP_NormalElevated_vs_H (syn)	BMI	0.0	0.00415843195724244	0.0	Sex_1	['Physical_Activity', 'MAP_NormalElevated_vs_H']	{'Physical_Activity', 'MAP_NormalElevated_vs_H'}
Physical_Activity-MAP_NormalElevated_vs_H (syn)	Memory_Problems	0.0	0.0004999854723674707	0.0	Sex_1	['Physical_Activity', 'MAP_NormalElevated_vs_H']	{'Physical_Activity', 'MAP_NormalElevated_vs_H'}
Physical_Activity-MAP_NormalElevated_vs_H (syn)	Memory_Complaints	0.0	0.000499985472367473	0.0	Sex_1	['Physical_Activity', 'MAP_NormalElevated_vs_H']	{'Physical_Activity', 'MAP_NormalElevated_vs_H'}
Physical_Activity-MAP_NormalElevated_vs_H (syn)	WHR_Obesity	0.0	0.00042917576043235013	0.0	Sex_1	['Physical_Activity', 'MAP_NormalElevated_vs_H']	{'Physical_Activity', 'MAP_NormalElevated_vs_H'}
Anxiety-WHR_Obesity (syn)	MMSE_Spell	0.0	0.001712111148037475	0.0	Sex_1	['Anxiety', 'WHR_Obesity']	{'WHR_Obesity', 'Anxiety'}
Anxiety-WHR_Obesity (syn)	Depression	0.0	0.07407660316907888	0.0	Sex_1	['Anxiety', 'WHR_Obesity']	{'WHR_Obesity', 'Anxiety'}
Anxiety-Sleep (syn)	MAP_NormalElevated_vs_H	0.0	0.0006729634173674146	0.0	Sex_1	['Anxiety', 'Sleep']	{'Sleep', 'Anxiety'}
Anxiety-Sleep (syn)	WHR_Obesity	0.0	0.0015009732123352248	0.0	Sex_1	['Anxiety', 'Sleep']	{'Sleep', 'Anxiety'}
Pain-grip_category (syn)	Memory_Complaints	0.0	0.015031656470915191	0.0	Sex_1	['Pain', 'grip_category']	{'Pain', 'grip_category'}
Pain-grip_category (syn)	Memory_Problems	0.0	0.015031656470915063	0.0	Sex_1	['Pain', 'grip_category']	{'Pain', 'grip_category'}
Anxiety-functionality_state (syn)	Physical_Activity	0.0	0.16666507528262464	0.0	Sex_1	['Anxiety', 'functionality_state']	{'functionality_state', 'Anxiety'}
Anxiety-functionality_state (syn)	Alcohol_Use	0.0	0.028803119342177972	0.0	Sex_1	['Anxiety', 'functionality_state']	{'functionality_state', 'Anxiety'}
BMI-Alcohol_Use (syn)	Anxiety	0.0	0.005486909539185688	0.0	Sex_1	['BMI', 'Alcohol_Use']	{'Alcohol_Use', 'BMI'}
Pain-Physical_Activity (syn)	Memory_Problems	0.0	0.013322824597389555	0.0	Sex_1	['Pain', 'Physical_Activity']	{'Physical_Activity', 'Pain'}
Pain-Physical_Activity (syn)	Memory_Complaints	0.0	0.01332282459738953	0.0	Sex_1	['Pain', 'Physical_Activity']	{'Physical_Activity', 'Pain'}
Anxiety-grip_category (syn)	MAP_NormalElevated_vs_H	0.0	0.01805144129017454	0.0	Sex_1	['Anxiety', 'grip_category']	{'grip_category', 'Anxiety'}
Anxiety-grip_category (syn)	Memory_Complaints	0.0	0.012363123555487675	0.0	Sex_1	['Anxiety', 'grip_category']	{'grip_category', 'Anxiety'}
Pain-WHR_Obesity (syn)	Depression	0.0	0.024996820063901404	0.0	Sex_1	['Pain', 'WHR_Obesity']	{'WHR_Obesity', 'Pain'}
Pain-WHR_Obesity (syn)	MMSE_Spell	0.0	0.009890036167857085	0.0	Sex_1	['Pain', 'WHR_Obesity']	{'WHR_Obesity', 'Pain'}
Pain-WHR_Obesity (syn)	Hearing	0.0	0.015326025063805563	0.0	Sex_1	['Pain', 'WHR_Obesity']	{'WHR_Obesity', 'Pain'}
Pain-WHR_Obesity (syn)	Physical_Activity	0.0	0.060082327912257254	0.0	Sex_1	['Pain', 'WHR_Obesity']	{'WHR_Obesity', 'Pain'}
Anxiety-grip_category (syn)	Memory_Problems	0.0	0.012363123555487576	0.0	Sex_1	['Anxiety', 'grip_category']	{'grip_category', 'Anxiety'}
Pain-WHR_Obesity (syn)	Alcohol_Use	0.0	0.01697504101620853	0.0	Sex_1	['Pain', 'WHR_Obesity']	{'WHR_Obesity', 'Pain'}
Pain-WHR_Obesity (syn)	functionality_state	0.0	0.1831790653673667	0.0	Sex_1	['Pain', 'WHR_Obesity']	{'WHR_Obesity', 'Pain'}
Pain-functionality_state (syn)	Physical_Activity	0.0	0.1672435454055894	0.0	Sex_1	['Pain', 'functionality_state']	{'Pain', 'functionality_state'}
Anxiety-grip_category (syn)	MMSE_Spell	0.0	0.02638711032416681	0.0	Sex_1	['Anxiety', 'grip_category']	{'grip_category', 'Anxiety'}
Pain-functionality_state (syn)	WHR_Obesity	0.0	0.0008806692901412992	0.0	Sex_1	['Pain', 'functionality_state']	{'Pain', 'functionality_state'}
Pain-functionality_state (syn)	MAP_NormalElevated_vs_H	0.0	0.0005156746102305748	0.0	Sex_1	['Pain', 'functionality_state']	{'Pain', 'functionality_state'}
Anxiety-functionality_state (syn)	MAP_NormalElevated_vs_H	0.0	0.0006590647933282876	0.0	Sex_1	['Anxiety', 'functionality_state']	{'functionality_state', 'Anxiety'}
Memory_Problems-grip_category (syn)	Memory_Complaints	0.0	0.9113627310471006	0.0	Sex_1	['Memory_Problems', 'grip_category']	{'Memory_Problems', 'grip_category'}
Memory_Problems-functionality_state (syn)	WHR_Obesity	0.0	0.0007503322800675929	0.0	Sex_1	['Memory_Problems', 'functionality_state']	{'Memory_Problems', 'functionality_state'}
Depression-MAP_NormalElevated_vs_H (syn)	Physical_Activity	0.0	0.019550705620548576	0.0	Sex_1	['Depression', 'MAP_NormalElevated_vs_H']	{'Depression', 'MAP_NormalElevated_vs_H'}
MMSE_Spell-grip_category (syn)	WHR_Obesity	0.0	0.004696248391743151	0.0	Sex_1	['MMSE_Spell', 'grip_category']	{'MMSE_Spell', 'grip_category'}
MMSE_Spell-WHR_Obesity (syn)	Memory_Complaints	0.0	0.0008796331618453898	0.0	Sex_1	['MMSE_Spell', 'WHR_Obesity']	{'WHR_Obesity', 'MMSE_Spell'}
MMSE_Spell-functionality_state (syn)	Anxiety	0.0	0.03070422722815408	0.0	Sex_1	['MMSE_Spell', 'functionality_state']	{'MMSE_Spell', 'functionality_state'}
MMSE_Spell-functionality_state (syn)	Sleep	0.0	0.02891582412248533	0.0	Sex_1	['MMSE_Spell', 'functionality_state']	{'MMSE_Spell', 'functionality_state'}
Depression-Health_vs_Peers (syn)	Hearing	0.0	0.00734691426622946	0.0	Sex_1	['Depression', 'Health_vs_Peers']	{'Health_vs_Peers', 'Depression'}
MMSE_Spell-grip_category (syn)	Sleep	0.0	0.012771926100919448	0.0	Sex_1	['MMSE_Spell', 'grip_category']	{'MMSE_Spell', 'grip_category'}
Depression-General_Health (syn)	grip_category	0.0	0.025265736741363058	0.0	Sex_1	['Depression', 'General_Health']	{'General_Health', 'Depression'}
MMSE_Spell-grip_category (syn)	Memory_Problems	0.0	0.0021264216919485972	0.0	Sex_1	['MMSE_Spell', 'grip_category']	{'MMSE_Spell', 'grip_category'}
MMSE_Spell-grip_category (syn)	Memory_Complaints	0.0	0.0021264216919486935	0.0	Sex_1	['MMSE_Spell', 'grip_category']	{'MMSE_Spell', 'grip_category'}
Memory_Complaints-MAP_NormalElevated_vs_H (syn)	Anxiety	0.0	0.010838683808471947	0.0	Sex_1	['Memory_Complaints', 'MAP_NormalElevated_vs_H']	{'Memory_Complaints', 'MAP_NormalElevated_vs_H'}
Memory_Complaints-WHR_Obesity (syn)	MMSE_Spell	0.0	0.0006671985449171446	0.0	Sex_1	['Memory_Complaints', 'WHR_Obesity']	{'WHR_Obesity', 'Memory_Complaints'}
Memory_Complaints-MAP_NormalElevated_vs_H (syn)	Sleep	0.0	9.749237286642574e-06	0.0	Sex_1	['Memory_Complaints', 'MAP_NormalElevated_vs_H']	{'Memory_Complaints', 'MAP_NormalElevated_vs_H'}
Memory_Complaints-MAP_NormalElevated_vs_H (syn)	Pain	0.0	0.013688780523882968	0.0	Sex_1	['Memory_Complaints', 'MAP_NormalElevated_vs_H']	{'Memory_Complaints', 'MAP_NormalElevated_vs_H'}
Memory_Complaints-MAP_NormalElevated_vs_H (syn)	Physical_Activity	0.0	0.0010772294630731108	0.0	Sex_1	['Memory_Complaints', 'MAP_NormalElevated_vs_H']	{'Memory_Complaints', 'MAP_NormalElevated_vs_H'}
Memory_Complaints-MAP_NormalElevated_vs_H (syn)	Memory_Problems	0.0	0.9098692625992715	0.0	Sex_1	['Memory_Complaints', 'MAP_NormalElevated_vs_H']	{'Memory_Complaints', 'MAP_NormalElevated_vs_H'}
Memory_Complaints-MAP_NormalElevated_vs_H (syn)	grip_category	0.0	0.019940567273946688	0.0	Sex_1	['Memory_Complaints', 'MAP_NormalElevated_vs_H']	{'Memory_Complaints', 'MAP_NormalElevated_vs_H'}
Memory_Complaints-MAP_NormalElevated_vs_H (syn)	WHR_Obesity	0.0	0.00012710061352875723	0.0	Sex_1	['Memory_Complaints', 'MAP_NormalElevated_vs_H']	{'Memory_Complaints', 'MAP_NormalElevated_vs_H'}
Memory_Complaints-MAP_NormalElevated_vs_H (syn)	functionality_state	0.0	0.014532618575693016	0.0	Sex_1	['Memory_Complaints', 'MAP_NormalElevated_vs_H']	{'Memory_Complaints', 'MAP_NormalElevated_vs_H'}
Memory_Complaints-WHR_Obesity (syn)	Depression	0.0	0.005054601283213377	0.0	Sex_1	['Memory_Complaints', 'WHR_Obesity']	{'WHR_Obesity', 'Memory_Complaints'}
MMSE_Spell-WHR_Obesity (syn)	Memory_Problems	0.0	0.0008796331618454293	0.0	Sex_1	['MMSE_Spell', 'WHR_Obesity']	{'WHR_Obesity', 'MMSE_Spell'}
Depression-Health_vs_Peers (syn)	Alcohol_Use	0.0	0.0034959199238035477	0.0	Sex_1	['Depression', 'Health_vs_Peers']	{'Health_vs_Peers', 'Depression'}
MMSE_Spell-WHR_Obesity (syn)	Depression	0.0	0.00010498188080824127	0.0	Sex_1	['MMSE_Spell', 'WHR_Obesity']	{'WHR_Obesity', 'MMSE_Spell'}
MMSE_Spell-Physical_Activity (syn)	MAP_NormalElevated_vs_H	0.0	0.0006097071864172789	0.0	Sex_1	['MMSE_Spell', 'Physical_Activity']	{'Physical_Activity', 'MMSE_Spell'}
MMSE_Spell-Memory_Problems (syn)	BMI	0.0	0.005424654548962227	0.0	Sex_1	['MMSE_Spell', 'Memory_Problems']	{'Memory_Problems', 'MMSE_Spell'}
MMSE_Spell-Memory_Problems (syn)	Memory_Complaints	0.0	0.9100137914492903	0.0	Sex_1	['MMSE_Spell', 'Memory_Problems']	{'Memory_Problems', 'MMSE_Spell'}
MMSE_Spell-Memory_Problems (syn)	grip_category	0.0	0.027753268425284496	0.0	Sex_1	['MMSE_Spell', 'Memory_Problems']	{'Memory_Problems', 'MMSE_Spell'}
MMSE_Spell-Memory_Problems (syn)	WHR_Obesity	0.0	0.0005975201263944719	0.0	Sex_1	['MMSE_Spell', 'Memory_Problems']	{'Memory_Problems', 'MMSE_Spell'}
MMSE_Spell-Pain (syn)	Depression	0.0	0.025611264731231	0.0	Sex_1	['MMSE_Spell', 'Pain']	{'Pain', 'MMSE_Spell'}
MMSE_Spell-Pain (syn)	Sleep	0.0	0.04275179865399039	0.0	Sex_1	['MMSE_Spell', 'Pain']	{'Pain', 'MMSE_Spell'}
Depression-MAP_NormalElevated_vs_H (syn)	Pain	0.0	0.025491328952738854	0.0	Sex_1	['Depression', 'MAP_NormalElevated_vs_H']	{'Depression', 'MAP_NormalElevated_vs_H'}
Depression-MAP_NormalElevated_vs_H (syn)	Sleep	0.0	0.025021208478292294	0.0	Sex_1	['Depression', 'MAP_NormalElevated_vs_H']	{'Depression', 'MAP_NormalElevated_vs_H'}
MMSE_Spell-Pain (syn)	Memory_Problems	0.0	0.013227705582295727	0.0	Sex_1	['MMSE_Spell', 'Pain']	{'Pain', 'MMSE_Spell'}
MMSE_Spell-Pain (syn)	Memory_Complaints	0.0	0.013227705582295805	0.0	Sex_1	['MMSE_Spell', 'Pain']	{'Pain', 'MMSE_Spell'}
Depression-Hearing (syn)	MAP_NormalElevated_vs_H	0.0	0.000369257190601608	0.0	Sex_1	['Depression', 'Hearing']	{'Hearing', 'Depression'}
MMSE_Spell-Pain (syn)	WHR_Obesity	0.0	0.0015842125949755716	0.0	Sex_1	['MMSE_Spell', 'Pain']	{'Pain', 'MMSE_Spell'}
Depression-Hearing (syn)	WHR_Obesity	0.0	0.0009055143228805494	0.0	Sex_1	['Depression', 'Hearing']	{'Hearing', 'Depression'}
MMSE_Spell-Physical_Activity (syn)	Anxiety	0.0	0.011908077131944875	0.0	Sex_1	['MMSE_Spell', 'Physical_Activity']	{'Physical_Activity', 'MMSE_Spell'}
MMSE_Spell-Physical_Activity (syn)	Sleep	0.0	0.01283893942393259	0.0	Sex_1	['MMSE_Spell', 'Physical_Activity']	{'Physical_Activity', 'MMSE_Spell'}
Depression-Hearing (syn)	Health_vs_Peers	0.0	0.015322071566901305	0.0	Sex_1	['Depression', 'Hearing']	{'Hearing', 'Depression'}
Depression-Hearing (syn)	Sleep	0.0	0.020317999629799948	0.0	Sex_1	['Depression', 'Hearing']	{'Hearing', 'Depression'}
Memory_Complaints-WHR_Obesity (syn)	Sleep	0.0	0.0015637187466851757	0.0	Sex_1	['Memory_Complaints', 'WHR_Obesity']	{'WHR_Obesity', 'Memory_Complaints'}
Memory_Complaints-WHR_Obesity (syn)	Hearing	0.0	0.009519897798949104	0.0	Sex_1	['Memory_Complaints', 'WHR_Obesity']	{'WHR_Obesity', 'Memory_Complaints'}
Memory_Problems-functionality_state (syn)	MMSE_Spell	0.0	0.03508372469193052	0.0	Sex_1	['Memory_Problems', 'functionality_state']	{'Memory_Problems', 'functionality_state'}
Memory_Problems-Memory_Complaints (syn)	functionality_state	0.0	0.013712229202821202	0.0	Sex_1	['Memory_Problems', 'Memory_Complaints']	{'Memory_Problems', 'Memory_Complaints'}
Memory_Problems-Memory_Complaints (syn)	Pain	0.0	0.013641928773642205	0.0	Sex_1	['Memory_Problems', 'Memory_Complaints']	{'Memory_Problems', 'Memory_Complaints'}
Memory_Problems-Memory_Complaints (syn)	Hearing	0.0	0.00951794984074071	0.0	Sex_1	['Memory_Problems', 'Memory_Complaints']	{'Memory_Problems', 'Memory_Complaints'}
Memory_Problems-Memory_Complaints (syn)	General_Health	0.0	0.012876249842362837	0.0	Sex_1	['Memory_Problems', 'Memory_Complaints']	{'Memory_Problems', 'Memory_Complaints'}
Memory_Problems-Memory_Complaints (syn)	Health_vs_Peers	0.0	0.0055810375309658525	0.0	Sex_1	['Memory_Problems', 'Memory_Complaints']	{'Memory_Problems', 'Memory_Complaints'}
Memory_Problems-Memory_Complaints (syn)	Physical_Activity	0.0	7.65693454242839e-06	0.0	Sex_1	['Memory_Problems', 'Memory_Complaints']	{'Memory_Problems', 'Memory_Complaints'}
[truncated: 35 more rows]
