# Supplementary material for: Interpreting higher-order dependence in multimorbidity using cohort data: A partial information decomposition approach
Source: PLoS Comput Biol. 2026 Jun 10;22(6):e1014386. doi: 10.1371/journal.pcbi.1014386 (PMC13268148; doi:10.1371/journal.pcbi.1014386)
Supplement: S1 File — PID_BUST_Results_and_DemoScripts.zip is a self-contained archive enabling readers to reproduce the main-text analyses and figures from pre-computed PID results. It contains a Jupyter notebook that regenerates Figs 1–4, plotting utility modules, pre-computed permutation-screening results and analysis-ready dataframes, BUST-network artefacts (edge lists, node attributes, clique catalogues, and quadrant assignments), hub-variable summaries, and a Python requirements file. Installation and execution are documented in the accompanying README. Raw LASA participant data are not included (governed access); the package provides the full downstream pipeline conditional on data access. (ZIP) [file pcbi.1014386.s002.zip › PID_BUST_Results_and_DemoScripts/README.md]

# LASA Synergy Analysis: Reproducibility Package

## Overview

This package contains all code, data, and dependencies required to reproduce the analyses and figures presented in the manuscript on synergistic relationships in aging and health using the Longitudinal Aging Study Amsterdam (LASA) dataset.

## Contents

This reproducibility package includes:

- **Analysis notebook**: Jupyter notebook containing all analyses and visualizations
- **Utility scripts**: Python modules for data loading and visualization functions
- **Processed data**: Pre-computed partial information decomposition (PID) results across multiple population strata
- **Statistical screening results**: Permutation test results for significance filtering
- **Dependencies**: Complete list of required Python packages

## System Requirements

### Software Dependencies

- Python 3.8 or higher
- Jupyter Notebook or JupyterLab
- Operating System: Windows, macOS, or Linux

### Required Python Packages

All required packages are listed in `requirements.txt`. Key dependencies include:

- numpy (>=1.21.0): Numerical computing
- pandas (>=1.3.0): Data manipulation and analysis
- matplotlib (>=3.4.0): Visualization
- seaborn (>=0.11.0): Statistical data visualization
- networkx (>=2.6.0): Network analysis and visualization
- scipy (>=1.7.0): Scientific computing, including hierarchical clustering
- scikit-learn (>=0.24.0): Machine learning utilities
- jupyter (>=1.0.0): Interactive notebook environment
- openpyxl (>=3.0.0): Excel file support

## Installation Instructions

### Step 1: Create a Virtual Environment (Recommended)

To ensure reproducibility and avoid conflicts with existing packages, we recommend creating a dedicated virtual environment:

```bash
# Using venv (Python built-in)
python -m venv lasa_env
source lasa_env/bin/activate  # On Windows: lasa_env\Scripts\activate

# Or using conda
conda create -n lasa_env python=3.9
conda activate lasa_env
```

### Step 2: Install Required Packages

Navigate to the reproducibility package directory and install all dependencies:

```bash
cd LASA_Synergy_Paper_ReproducibilityPackage
pip install -r requirements.txt
```

### Step 3: Launch Jupyter Notebook

Start the Jupyter Notebook server:

```bash
jupyter notebook
```

This will open a browser window. Navigate to and open `simplified_plotting_notebook - BUST - Streamlined.ipynb`.

## File Structure

```
LASA_Synergy_Paper_ReproducibilityPackage/
├── README.md                                          # This file
├── requirements.txt                                   # Python dependencies
├── load_and_explore_data.py                           # Script to load and explore PID data
├── generate_publication_figures_SIMPLE.ipynb          # Jupyter notebook generating example figures
├── lasa_pid_plotting_utils_clean.py                  # Primary plotting utilities
├── lasa_pid_plotting_utils.py                        # Fallback plotting utilities
├── source_pair_BUST_scores_entropy_gini_ks.csv       # Pre-computed BUST scores
├── source_pair_BUST_network_composite_scores.csv     # BUST composite scores for network analysis
├── source_pair_generalist_specialist_universal_scores*.csv  # Pre-computed GUS scores (3 variants)
├── pid_dataframes_for_plotting_21/                   # Processed PID results (56 files)
│   ├── total_data_*.csv                              # Main analysis data per stratum
│   ├── group_sums_*.pkl                              # Aggregated results
│   ├── plot_data_*.pkl                               # Data formatted for plotting
│   ├── syn_data_*.pkl                                # Synergy-specific data
│   ├── syn_df_*.pkl                                  # Synergy dataframes
│   ├── tmi_data_*.pkl                                # Total mutual information data
│   └── metadata_all_datasets.pkl                     # Analysis metadata
└── screening_results_500perms_v21/                   # Statistical testing results (37 files)
    ├── *_rejects.csv                                 # Hypothesis test rejections
    ├── *_pvals.csv                                   # P-values from permutation tests
    ├── *_Iobs.csv                                    # Observed information values
    ├── *_metadata.json                               # Test metadata
    └── permutation_diagnostics.png                   # Diagnostic visualization
```

## Data Description

### Stratification Variables

The processed data includes analyses stratified by:

- **Sex**: Male (Sex_0), Female (Sex_1)
- **Multimorbidity**: Absent (Multimorbidity_0), Present (Multimorbidity_1)
- **Age Group**: Four categories (AgeGroup_0 through AgeGroup_3)
- **Full Population**: Combined analysis across all strata

### Data Files

Each stratum includes:

1. **total_data_*.csv**: Complete PID results including synergy, redundancy, unique information
2. **Pickle files (*.pkl)**: Serialized Python objects containing pre-processed dataframes for efficient loading

## Data Access and Availability

### LASA Data Access

The LASA data used in this study are not publicly available because they contain sensitive participant information and are distributed under governed access. Researchers may request access to LASA data for specific research questions by submitting an analysis proposal to the LASA Steering Group. If approved, access is provided under a data-sharing agreement. Details and the required proposal materials are available via the LASA website: https://lasa-vu.nl/en/request-data/.

### Contents of This Reproducibility Package

This package contains **processed and aggregated data** derived from LASA through partial information decomposition (PID) analyses. These processed data do not contain individual-level participant information and have been specifically prepared to enable reproduction of the analyses and figures in the manuscript. The processing pipeline transformed raw LASA variables into information-theoretic measures (synergy, redundancy, unique information) across multiple population strata.

Researchers wishing to:
- Reproduce the figures and analyses in this manuscript: Use the data provided in this package
- Conduct new analyses with LASA variables: Request access via the LASA website
- Understand the data processing methodology: See the manuscript Methods section

## Code Structure

This package uses a **minimal, script-based approach** for maximum clarity and reproducibility:

### 1. Data Exploration Script

**File**: `load_and_explore_data.py`

A standalone Python script that demonstrates:
- How to load PID data from .pkl files
- Data structure and organization
- Summary statistics
- Example relationships
- Which strata are available

**Run with**: `python load_and_explore_data.py`

**Purpose**: Helps reviewers and researchers understand the data structure and verify accessibility.

### 2. Simple Figure Generation Notebook

**File**: `generate_publication_figures_SIMPLE.ipynb`

A clean Jupyter notebook (12 cells) that:
- Loads pre-computed BUST and GUS scores from CSV files
- Generates 3 example publication figures
- Demonstrates the visualization approach
- Shows how to work with the provided data

**Run with**: `jupyter notebook generate_publication_figures_SIMPLE.ipynb`

**Estimated runtime**: 1-2 minutes

**Purpose**: Quick demonstration of reproducibility without recomputing all metrics.

### 3. Pre-computed Scores (CSV Files)

The package includes pre-computed BUST and GUS scores as CSV files:
- `source_pair_BUST_scores_entropy_gini_ks.csv` - Complete BUST metrics
- `source_pair_BUST_network_composite_scores.csv` - Composite scores for network analysis
- `source_pair_generalist_specialist_universal_scores*.csv` - GUS metrics (3 variants)

These files allow researchers to:
- Reproduce visualizations without recomputing metrics
- Verify the reported statistics
- Create custom analyses using the computed scores

## Running the Analysis

### Quick Start: Data Exploration

To explore the PID data structure and see summary statistics:

```bash
cd LASA_Synergy_Paper_ReproducibilityPackage
python load_and_explore_data.py
```

**Runtime**: < 1 minute

This script will display:
- Data availability across strata
- Top synergistic relationships
- Data structure information
- No figures generated (exploration only)

### Generate Example Figures

To generate example publication figures and verify reproducibility:

```bash
jupyter notebook generate_publication_figures_SIMPLE.ipynb
```

Then: **Kernel → Restart & Run All**

**Runtime**: 1-2 minutes

This will generate 3 example figures:
- Synergy fraction distribution
- BUST breadth-uniformity map
- Context-dependent synergies heatmap

### Full Figure Reproduction

All publication figures can be generated using the same approach:
1. Load the pre-computed BUST/GUS scores from CSV files
2. Apply the visualization code following the patterns in the simple notebook
3. The manuscript Methods section describes all computational details

For researchers wishing to recompute BUST/GUS scores from scratch (rather than using the provided CSV files), the formulas are provided in the manuscript Methods section and can be applied to the PID data in the `pid_dataframes_for_plotting_21/` directory.

### Partial Reproduction

The notebook is organized into sequential sections. To reproduce specific analyses:

1. Execute cells in order from the beginning through the section of interest
2. Each major analysis section is clearly labeled with markdown headers
3. Dependencies between sections are handled through variable assignments

## Expected Outputs

### From Data Exploration Script

Running `load_and_explore_data.py` outputs:
- Console display of data structure and summary statistics
- List of available datasets and strata
- Top 10 synergistic relationships
- Data availability overview
- No files are generated (exploration only)

### From Simple Figure Generation Notebook

Running `generate_publication_figures_SIMPLE.ipynb` generates 3 example figures (as PDF and PNG):

1. **Synergy distribution**: `synergy_fraction_distribution.pdf/png` - Distribution of synergy as percentage of total MI
2. **BUST map**: `bust_breadth_uniformity_map_simple.pdf/png` - Breadth vs uniformity scatter plot
3. **Context-dependent pairs**: `panel_A_lowest_MM_uniformity.pdf/png` - Heatmap of multimorbidity-specific pairs

These demonstrate the key visualization approaches and verify data accessibility.

### Pre-computed Data Files (Included)

The package includes pre-computed scores as CSV files:
- `source_pair_BUST_scores_entropy_gini_ks.csv` - BUST scores for 136 source pairs
- `source_pair_BUST_network_composite_scores.csv` - Composite scores for network analysis
- `source_pair_generalist_specialist_universal_scores_*.csv` - GUS metrics (3 computation variants)

These files enable:
- Verification of reported statistics without recomputation
- Custom visualizations and analyses
- Rapid exploration of the results

All additional publication figures can be generated using similar approaches by loading these CSV files and applying the visualization methods described in the manuscript.

## Computational Considerations

### Memory Requirements

The analysis requires approximately 2-4 GB of available RAM for loading and exploring data. The simple demonstration notebook has minimal memory requirements.

### Processing Time

On a modern desktop computer (e.g., Intel i7 or equivalent, 8+ GB RAM):

- Data exploration script: < 1 minute
- Simple figure generation notebook: 1-2 minutes  
- Loading individual stratum data: Seconds

The pre-computed BUST and GUS scores are provided as CSV files, eliminating the need to rerun lengthy computations (which would take 10-15 minutes).

## Troubleshooting

### Common Issues

**Import errors**: Ensure all packages in `requirements.txt` are installed. Verify installation with:
```bash
pip list
```

**Memory errors**: Close other applications and ensure sufficient available RAM. Consider running analyses on individual strata rather than all simultaneously.

**Path errors**: Verify that the working directory is set to the reproducibility package directory before running the notebook.

**Plotting errors**: If figures do not render, ensure matplotlib backend is properly configured. For inline display in Jupyter, the notebook includes appropriate magic commands.

## Citation

If you use this code or data in your research, please cite:

[Citation information will be added upon publication]

## License

[License information to be determined - consult with authors]

## Contact Information

For questions regarding the reproducibility package, analysis methods, or data interpretation, please contact:

[Contact information to be added]

## Acknowledgments

This work is based on data from the Longitudinal Aging Study Amsterdam (LASA), a cohort study conducted at the Vrije Universiteit Amsterdam. We thank all LASA participants and the LASA team for their contributions to this research.

## Version Information

- **Package Version**: 1.0
- **Last Updated**: January 2026
- **Corresponding Manuscript**: [To be added upon submission/publication]

## Additional Notes

### Data Privacy and Ethics

All data included in this package has been processed and aggregated in accordance with applicable data protection regulations and institutional review board approvals. The data in this package consists of information-theoretic measures computed from LASA data and does not contain individual-level participant information or personally identifiable data.

The original LASA study received ethical approval from the Medical Ethics Committee of the VU University Medical Center. Use of LASA data for this analysis was conducted under approved data access agreements. Researchers using this reproducibility package agree to cite the LASA study appropriately and acknowledge the LASA data infrastructure.

### Reproducibility Verification

This package has been tested on:
- Windows 10/11
- Python 3.8, 3.9, and 3.10
- Fresh virtual environments with clean package installations

Users replicating the analyses should obtain quantitatively identical results to those reported in the manuscript, subject to minor floating-point arithmetic variations across different computing platforms.
