# Supplementary material for: Interpreting higher-order dependence in multimorbidity using cohort data: A partial information decomposition approach
Source: PLoS Comput Biol. 2026 Jun 10;22(6):e1014386. doi: 10.1371/journal.pcbi.1014386 (PMC13268148; doi:10.1371/journal.pcbi.1014386)
Supplement: S1 File — PID_BUST_Results_and_DemoScripts.zip is a self-contained archive enabling readers to reproduce the main-text analyses and figures from pre-computed PID results. It contains a Jupyter notebook that regenerates Figs 1–4, plotting utility modules, pre-computed permutation-screening results and analysis-ready dataframes, BUST-network artefacts (edge lists, node attributes, clique catalogues, and quadrant assignments), hub-variable summaries, and a Python requirements file. Installation and execution are documented in the accompanying README. Raw LASA participant data are not included (governed access); the package provides the full downstream pipeline conditional on data access. (ZIP) [file pcbi.1014386.s002.zip › PID_BUST_Results_and_DemoScripts/screening_results_500perms_v21/AgeGroup_0_Iobs.csv]

Sources	Target	I_bits
('Depression', 'Sleep')	Anxiety	0.20960254312175283
('Depression', 'MMSE_Spell')	Anxiety	0.14340357978241006
('Depression', 'Pain')	Anxiety	0.17604862321722634
('Depression', 'Hearing')	Anxiety	0.1498566034727195
('Depression', 'General_Health')	Anxiety	0.18614204126883832
('Depression', 'Health_vs_Peers')	Anxiety	0.16007772756648167
('Depression', 'Physical_Activity')	Anxiety	0.1521343913099858
('Depression', 'BMI')	Anxiety	0.14586524584023694
('Depression', 'Alcohol_Use')	Anxiety	0.14675409989736063
('Depression', 'Memory_Problems')	Anxiety	0.1604397739624788
('Depression', 'Memory_Complaints')	Anxiety	0.1604397739624788
('Depression', 'grip_category')	Anxiety	0.15554560706236478
('Depression', 'WHR_Obesity')	Anxiety	0.14361644203419438
('Depression', 'MAP_NormalElevated_vs_H')	Anxiety	0.14286369852842845
('Depression', 'functionality_state')	Anxiety	0.15625092698687662
('Sleep', 'MMSE_Spell')	Anxiety	0.10332653090973196
('Sleep', 'Pain')	Anxiety	0.13472881341907786
('Sleep', 'Hearing')	Anxiety	0.11376757438623179
('Sleep', 'General_Health')	Anxiety	0.14939259447532194
('Sleep', 'Health_vs_Peers')	Anxiety	0.11969631502505772
('Sleep', 'Physical_Activity')	Anxiety	0.11734892455501761
('Sleep', 'BMI')	Anxiety	0.10184569681381327
('Sleep', 'Alcohol_Use')	Anxiety	0.10449175376275203
('Sleep', 'Memory_Problems')	Anxiety	0.1178222656356616
('Sleep', 'Memory_Complaints')	Anxiety	0.1178222656356616
('Sleep', 'grip_category')	Anxiety	0.1146586654075488
('Sleep', 'WHR_Obesity')	Anxiety	0.09659134320941157
('Sleep', 'MAP_NormalElevated_vs_H')	Anxiety	0.09610326285707921
('Sleep', 'functionality_state')	Anxiety	0.11549974996948882
('MMSE_Spell', 'Pain')	Anxiety	0.06551104740853923
('MMSE_Spell', 'Hearing')	Anxiety	0.019661762984949784
('MMSE_Spell', 'General_Health')	Anxiety	0.08076895495257946
('MMSE_Spell', 'Health_vs_Peers')	Anxiety	0.04066516411277754
('MMSE_Spell', 'Physical_Activity')	Anxiety	0.025572823311289645
('MMSE_Spell', 'BMI')	Anxiety	0.010434983376090527
('MMSE_Spell', 'Alcohol_Use')	Anxiety	0.012579339698859453
('MMSE_Spell', 'Memory_Problems')	Anxiety	0.03796660066055793
('MMSE_Spell', 'Memory_Complaints')	Anxiety	0.03796660066055793
('MMSE_Spell', 'grip_category')	Anxiety	0.020027429383001484
('MMSE_Spell', 'WHR_Obesity')	Anxiety	0.006453147640333087
('MMSE_Spell', 'MAP_NormalElevated_vs_H')	Anxiety	0.005366632288593203
('MMSE_Spell', 'functionality_state')	Anxiety	0.03876743870731642
('Pain', 'Hearing')	Anxiety	0.07644316236666789
('Pain', 'General_Health')	Anxiety	0.10545371537959822
('Pain', 'Health_vs_Peers')	Anxiety	0.08007779075063454
('Pain', 'Physical_Activity')	Anxiety	0.07253693042927374
('Pain', 'BMI')	Anxiety	0.0654807468798056
('Pain', 'Alcohol_Use')	Anxiety	0.06882885550272973
('Pain', 'Memory_Problems')	Anxiety	0.08750526044312719
('Pain', 'Memory_Complaints')	Anxiety	0.08750526044312719
('Pain', 'grip_category')	Anxiety	0.07343313093395792
('Pain', 'WHR_Obesity')	Anxiety	0.06504507614775193
('Pain', 'MAP_NormalElevated_vs_H')	Anxiety	0.06535547651767586
('Pain', 'functionality_state')	Anxiety	0.06830398907965188
('Hearing', 'General_Health')	Anxiety	0.09023233241251649
('Hearing', 'Health_vs_Peers')	Anxiety	0.05161692334453073
('Hearing', 'Physical_Activity')	Anxiety	0.03648900795787239
('Hearing', 'BMI')	Anxiety	0.022979231756355387
('Hearing', 'Alcohol_Use')	Anxiety	0.024556596993455214
('Hearing', 'Memory_Problems')	Anxiety	0.04337972452096504
('Hearing', 'Memory_Complaints')	Anxiety	0.04337972452096504
('Hearing', 'grip_category')	Anxiety	0.03426947884451903
('Hearing', 'WHR_Obesity')	Anxiety	0.016042311039759713
('Hearing', 'MAP_NormalElevated_vs_H')	Anxiety	0.015695974401479438
('Hearing', 'functionality_state')	Anxiety	0.04865163476147468
('General_Health', 'Health_vs_Peers')	Anxiety	0.08377838392127956
('General_Health', 'Physical_Activity')	Anxiety	0.08583789404764382
('General_Health', 'BMI')	Anxiety	0.08215233332781971
('General_Health', 'Alcohol_Use')	Anxiety	0.08122255863047992
('General_Health', 'Memory_Problems')	Anxiety	0.10138890151453636
('General_Health', 'Memory_Complaints')	Anxiety	0.10138890151453636
('General_Health', 'grip_category')	Anxiety	0.09283017462498276
('General_Health', 'WHR_Obesity')	Anxiety	0.08310400227860495
('General_Health', 'MAP_NormalElevated_vs_H')	Anxiety	0.08349521668684146
('General_Health', 'functionality_state')	Anxiety	0.08863780554547733
('Health_vs_Peers', 'Physical_Activity')	Anxiety	0.04973585631165212
('Health_vs_Peers', 'BMI')	Anxiety	0.04079901998427921
('Health_vs_Peers', 'Alcohol_Use')	Anxiety	0.045236796521399364
('Health_vs_Peers', 'Memory_Problems')	Anxiety	0.06301960985930466
('Health_vs_Peers', 'Memory_Complaints')	Anxiety	0.06301960985930466
('Health_vs_Peers', 'grip_category')	Anxiety	0.04952553612687729
('Health_vs_Peers', 'WHR_Obesity')	Anxiety	0.03908998846955559
('Health_vs_Peers', 'MAP_NormalElevated_vs_H')	Anxiety	0.03935180968073606
('Health_vs_Peers', 'functionality_state')	Anxiety	0.06010348611128769
('Physical_Activity', 'BMI')	Anxiety	0.02824710489966523
('Physical_Activity', 'Alcohol_Use')	Anxiety	0.028937700753309013
('Physical_Activity', 'Memory_Problems')	Anxiety	0.054253872981658485
('Physical_Activity', 'Memory_Complaints')	Anxiety	0.054253872981658485
('Physical_Activity', 'grip_category')	Anxiety	0.03948318511298854
('Physical_Activity', 'WHR_Obesity')	Anxiety	0.02430694508860211
('Physical_Activity', 'MAP_NormalElevated_vs_H')	Anxiety	0.02555488970453368
('Physical_Activity', 'functionality_state')	Anxiety	0.04659252326215142
('BMI', 'Alcohol_Use')	Anxiety	0.01736324885351621
('BMI', 'Memory_Problems')	Anxiety	0.038443363065620635
('BMI', 'Memory_Complaints')	Anxiety	0.038443363065620635
('BMI', 'grip_category')	Anxiety	0.025192642741475528
('BMI', 'WHR_Obesity')	Anxiety	0.007144983061088313
('BMI', 'MAP_NormalElevated_vs_H')	Anxiety	0.010557265723738737
('BMI', 'functionality_state')	Anxiety	0.039957545827065795
('Alcohol_Use', 'Memory_Problems')	Anxiety	0.04113442141663072
('Alcohol_Use', 'Memory_Complaints')	Anxiety	0.04113442141663072
('Alcohol_Use', 'grip_category')	Anxiety	0.028733310535974676
('Alcohol_Use', 'WHR_Obesity')	Anxiety	0.010987073658628513
('Alcohol_Use', 'MAP_NormalElevated_vs_H')	Anxiety	0.012728572641129924
('Alcohol_Use', 'functionality_state')	Anxiety	0.04400273327014861
('Memory_Problems', 'Memory_Complaints')	Anxiety	0.033469724509653374
('Memory_Problems', 'grip_category')	Anxiety	0.045538281702769634
('Memory_Problems', 'WHR_Obesity')	Anxiety	0.03547697574104397
('Memory_Problems', 'MAP_NormalElevated_vs_H')	Anxiety	0.03464728254344756
('Memory_Problems', 'functionality_state')	Anxiety	0.06381291470514305
('Memory_Complaints', 'grip_category')	Anxiety	0.045538281702769634
('Memory_Complaints', 'WHR_Obesity')	Anxiety	0.03547697574104397
('Memory_Complaints', 'MAP_NormalElevated_vs_H')	Anxiety	0.03464728254344756
('Memory_Complaints', 'functionality_state')	Anxiety	0.06381291470514305
('grip_category', 'WHR_Obesity')	Anxiety	0.01722282975187998
('grip_category', 'MAP_NormalElevated_vs_H')	Anxiety	0.014796636138944908
('grip_category', 'functionality_state')	Anxiety	0.04890504552713994
('WHR_Obesity', 'MAP_NormalElevated_vs_H')	Anxiety	0.0044744278226293835
('WHR_Obesity', 'functionality_state')	Anxiety	0.03846726783487189
('MAP_NormalElevated_vs_H', 'functionality_state')	Anxiety	0.03768457556189045
('Anxiety', 'Sleep')	Depression	0.15245772603765503
('Anxiety', 'MMSE_Spell')	Depression	0.1445301076840375
('Anxiety', 'Pain')	Depression	0.15364304286492572
('Anxiety', 'Hearing')	Depression	0.14930542460852855
('Anxiety', 'General_Health')	Depression	0.1651704225152243
('Anxiety', 'Health_vs_Peers')	Depression	0.1559497544450234
('Anxiety', 'Physical_Activity')	Depression	0.15924719795060524
('Anxiety', 'BMI')	Depression	0.14375665459411457
('Anxiety', 'Alcohol_Use')	Depression	0.1496316537188088
('Anxiety', 'Memory_Problems')	Depression	0.1485808904309373
('Anxiety', 'Memory_Complaints')	Depression	0.1485808904309373
('Anxiety', 'grip_category')	Depression	0.14506940108259483
('Anxiety', 'WHR_Obesity')	Depression	0.14273322167806257
('Anxiety', 'MAP_NormalElevated_vs_H')	Depression	0.14272209853176276
('Anxiety', 'functionality_state')	Depression	0.16336559362603165
('Sleep', 'MMSE_Spell')	Depression	0.045711307429589655
('Sleep', 'Pain')	Depression	0.06350050687823203
('Sleep', 'Hearing')	Depression	0.05423707819467599
('Sleep', 'General_Health')	Depression	0.08879747721206686
('Sleep', 'Health_vs_Peers')	Depression	0.06395390962759362
('Sleep', 'Physical_Activity')	Depression	0.06591753751549115
('Sleep', 'BMI')	Depression	0.04313421788452095
('Sleep', 'Alcohol_Use')	Depression	0.04997001235946927
('Sleep', 'Memory_Problems')	Depression	0.05395093354089795
('Sleep', 'Memory_Complaints')	Depression	0.05395093354089795
('Sleep', 'grip_category')	Depression	0.05111689132348987
('Sleep', 'WHR_Obesity')	Depression	0.04131474109825888
('Sleep', 'MAP_NormalElevated_vs_H')	Depression	0.03867257774837937
('Sleep', 'functionality_state')	Depression	0.07012943425823817
('MMSE_Spell', 'Pain')	Depression	0.04371159596546421
('MMSE_Spell', 'Hearing')	Depression	0.019392847137261814
('MMSE_Spell', 'General_Health')	Depression	0.0625875734024315
('MMSE_Spell', 'Health_vs_Peers')	Depression	0.03755043381971811
('MMSE_Spell', 'Physical_Activity')	Depression	0.03366287839351808
('MMSE_Spell', 'BMI')	Depression	0.011421541912637929
('MMSE_Spell', 'Alcohol_Use')	Depression	0.01763134521086259
('MMSE_Spell', 'Memory_Problems')	Depression	0.02709540033956038
('MMSE_Spell', 'Memory_Complaints')	Depression	0.02709540033956038
('MMSE_Spell', 'grip_category')	Depression	0.008740745822129376
('MMSE_Spell', 'WHR_Obesity')	Depression	0.006016287199164992
('MMSE_Spell', 'MAP_NormalElevated_vs_H')	Depression	0.006329716960667636
('MMSE_Spell', 'functionality_state')	Depression	0.049031033447886264
('Pain', 'Hearing')	Depression	0.05093719682454253
('Pain', 'General_Health')	Depression	0.06931259176099361
('Pain', 'Health_vs_Peers')	Depression	0.05694239731573183
('Pain', 'Physical_Activity')	Depression	0.057430724676575735
('Pain', 'BMI')	Depression	0.044067772406348904
('Pain', 'Alcohol_Use')	Depression	0.04643975755619259
('Pain', 'Memory_Problems')	Depression	0.0554441934180724
('Pain', 'Memory_Complaints')	Depression	0.0554441934180724
('Pain', 'grip_category')	Depression	0.042967341928511746
('Pain', 'WHR_Obesity')	Depression	0.03954562978961159
('Pain', 'MAP_NormalElevated_vs_H')	Depression	0.04295462752086522
('Pain', 'functionality_state')	Depression	0.056877711536419004
('Hearing', 'General_Health')	Depression	0.06807545907822393
('Hearing', 'Health_vs_Peers')	Depression	0.04613758620387514
('Hearing', 'Physical_Activity')	Depression	0.04227550616827099
('Hearing', 'BMI')	Depression	0.01894980465702358
('Hearing', 'Alcohol_Use')	Depression	0.027956775366889702
('Hearing', 'Memory_Problems')	Depression	0.031979322832059384
('Hearing', 'Memory_Complaints')	Depression	0.031979322832059384
('Hearing', 'grip_category')	Depression	0.0197289960738423
('Hearing', 'WHR_Obesity')	Depression	0.014213673744732078
('Hearing', 'MAP_NormalElevated_vs_H')	Depression	0.01514636204648002
('Hearing', 'functionality_state')	Depression	0.053724613605043235
('General_Health', 'Health_vs_Peers')	Depression	0.06988306295860497
('General_Health', 'Physical_Activity')	Depression	0.06713488237490137
('General_Health', 'BMI')	Depression	0.05955922018071336
('General_Health', 'Alcohol_Use')	Depression	0.06290220428572416
('General_Health', 'Memory_Problems')	Depression	0.0666044367053025
('General_Health', 'Memory_Complaints')	Depression	0.0666044367053025
('General_Health', 'grip_category')	Depression	0.06320492216706453
('General_Health', 'WHR_Obesity')	Depression	0.05781155294649279
('General_Health', 'MAP_NormalElevated_vs_H')	Depression	0.059700940439472314
('General_Health', 'functionality_state')	Depression	0.07622360488468996
('Health_vs_Peers', 'Physical_Activity')	Depression	0.052110265550158644
('Health_vs_Peers', 'BMI')	Depression	0.03393226736411266
('Health_vs_Peers', 'Alcohol_Use')	Depression	0.043117550274104986
('Health_vs_Peers', 'Memory_Problems')	Depression	0.04925284961337442
('Health_vs_Peers', 'Memory_Complaints')	Depression	0.04925284961337442
('Health_vs_Peers', 'grip_category')	Depression	0.03506900758877788
('Health_vs_Peers', 'WHR_Obesity')	Depression	0.03609887078440232
('Health_vs_Peers', 'MAP_NormalElevated_vs_H')	Depression	0.03461944262066483
('Health_vs_Peers', 'functionality_state')	Depression	0.06406490983065685
('Physical_Activity', 'BMI')	Depression	0.032364808794437545
('Physical_Activity', 'Alcohol_Use')	Depression	0.03771768237671131
('Physical_Activity', 'Memory_Problems')	Depression	0.049103766405203655
('Physical_Activity', 'Memory_Complaints')	Depression	0.049103766405203655
('Physical_Activity', 'grip_category')	Depression	0.035605432372983366
('Physical_Activity', 'WHR_Obesity')	Depression	0.02960060109271224
('Physical_Activity', 'MAP_NormalElevated_vs_H')	Depression	0.03112035665174458
('Physical_Activity', 'functionality_state')	Depression	0.05480767908864419
('BMI', 'Alcohol_Use')	Depression	0.018588901614306395
('BMI', 'Memory_Problems')	Depression	0.024764403025381625
('BMI', 'Memory_Complaints')	Depression	0.024764403025381625
('BMI', 'grip_category')	Depression	0.010094700281955533
('BMI', 'WHR_Obesity')	Depression	0.005173755791487987
('BMI', 'MAP_NormalElevated_vs_H')	Depression	0.005386556555740725
('BMI', 'functionality_state')	Depression	0.04438143501364356
('Alcohol_Use', 'Memory_Problems')	Depression	0.03230110410093018
('Alcohol_Use', 'Memory_Complaints')	Depression	0.03230110410093018
('Alcohol_Use', 'grip_category')	Depression	0.01751576662538114
('Alcohol_Use', 'WHR_Obesity')	Depression	0.013036077655529535
('Alcohol_Use', 'MAP_NormalElevated_vs_H')	Depression	0.015017711748107506
('Alcohol_Use', 'functionality_state')	Depression	0.04779720491819744
('Memory_Problems', 'Memory_Complaints')	Depression	0.02161084097811188
('Memory_Problems', 'grip_category')	Depression	0.024472199248799
('Memory_Problems', 'WHR_Obesity')	Depression	0.021836298160313926
('Memory_Problems', 'MAP_NormalElevated_vs_H')	Depression	0.022854004888823328
('Memory_Problems', 'functionality_state')	Depression	0.05677991570467314
('Memory_Complaints', 'grip_category')	Depression	0.024472199248799
('Memory_Complaints', 'WHR_Obesity')	Depression	0.021836298160313926
('Memory_Complaints', 'MAP_NormalElevated_vs_H')	Depression	0.022854004888823328
('Memory_Complaints', 'functionality_state')	Depression	0.05677991570467314
('grip_category', 'WHR_Obesity')	Depression	0.004151011201328172
('grip_category', 'MAP_NormalElevated_vs_H')	Depression	0.004755276818221713
('grip_category', 'functionality_state')	Depression	0.04504941152863473
('WHR_Obesity', 'MAP_NormalElevated_vs_H')	Depression	0.0014275837194809742
('WHR_Obesity', 'functionality_state')	Depression	0.04338544747772227
('MAP_NormalElevated_vs_H', 'functionality_state')	Depression	0.04481460018238432
('Anxiety', 'Depression')	Sleep	0.1042286742847579
('Anxiety', 'MMSE_Spell')	Sleep	0.10240160401322952
('Anxiety', 'Pain')	Sleep	0.1686713140474036
('Anxiety', 'Hearing')	Sleep	0.10650693320467966
('Anxiety', 'General_Health')	Sleep	0.13820414808166126
('Anxiety', 'Health_vs_Peers')	Sleep	0.1306105737541597
('Anxiety', 'Physical_Activity')	Sleep	0.11309935606854125
('Anxiety', 'BMI')	Sleep	0.10414647725912358
('Anxiety', 'Alcohol_Use')	Sleep	0.1066854893455903
('Anxiety', 'Memory_Problems')	Sleep	0.10594616045823767
('Anxiety', 'Memory_Complaints')	Sleep	0.10594616045823767
('Anxiety', 'grip_category')	Sleep	0.11937075584435004
('Anxiety', 'WHR_Obesity')	Sleep	0.10019109308308936
('Anxiety', 'MAP_NormalElevated_vs_H')	Sleep	0.0954039811864469
('Anxiety', 'functionality_state')	Sleep	0.1264545139502426
('Depression', 'MMSE_Spell')	Sleep	0.04365985263145945
('Depression', 'Pain')	Sleep	0.11984858785886061
('Depression', 'Hearing')	Sleep	0.04752761587731514
('Depression', 'General_Health')	Sleep	0.09858064957202184
('Depression', 'Health_vs_Peers')	Sleep	0.07899614147815641
('Depression', 'Physical_Activity')	Sleep	0.05455516238839567
('Depression', 'BMI')	Sleep	0.047543589575955246
('Depression', 'Alcohol_Use')	Sleep	0.04928619412085937
('Depression', 'Memory_Problems')	Sleep	0.053933711895014544
('Depression', 'Memory_Complaints')	Sleep	0.053933711895014544
('Depression', 'grip_category')	Sleep	0.06630518774006491
('Depression', 'WHR_Obesity')	Sleep	0.04579771132806882
('Depression', 'MAP_NormalElevated_vs_H')	Sleep	0.03811489607441435
('Depression', 'functionality_state')	Sleep	0.07396953159983724
('MMSE_Spell', 'Pain')	Sleep	0.10935875240823138
('MMSE_Spell', 'Hearing')	Sleep	0.016473303980732754
('MMSE_Spell', 'General_Health')	Sleep	0.08084677700900683
('MMSE_Spell', 'Health_vs_Peers')	Sleep	0.055005005956785105
('MMSE_Spell', 'Physical_Activity')	Sleep	0.027159496135516794
('MMSE_Spell', 'BMI')	Sleep	0.01437958664778572
('MMSE_Spell', 'Alcohol_Use')	Sleep	0.021009965755123337
('MMSE_Spell', 'Memory_Problems')	Sleep	0.028839837431614994
('MMSE_Spell', 'Memory_Complaints')	Sleep	0.028839837431614994
('MMSE_Spell', 'grip_category')	Sleep	0.028339548375420916
('MMSE_Spell', 'WHR_Obesity')	Sleep	0.010390429199676521
('MMSE_Spell', 'MAP_NormalElevated_vs_H')	Sleep	0.004786945120686159
('MMSE_Spell', 'functionality_state')	Sleep	0.06137441018874113
('Pain', 'Hearing')	Sleep	0.12337408339987944
('Pain', 'General_Health')	Sleep	0.15014157480610638
('Pain', 'Health_vs_Peers')	Sleep	0.1401074555064221
('Pain', 'Physical_Activity')	Sleep	0.12860318169249838
('Pain', 'BMI')	Sleep	0.11924367359692635
('Pain', 'Alcohol_Use')	Sleep	0.11750956843645093
('Pain', 'Memory_Problems')	Sleep	0.11424662880126314
('Pain', 'Memory_Complaints')	Sleep	0.11424662880126314
('Pain', 'grip_category')	Sleep	0.1440778165935265
('Pain', 'WHR_Obesity')	Sleep	0.10998589159452625
('Pain', 'MAP_NormalElevated_vs_H')	Sleep	0.10776033825331083
('Pain', 'functionality_state')	Sleep	0.12465887585120176
('Hearing', 'General_Health')	Sleep	0.08255439635726258
('Hearing', 'Health_vs_Peers')	Sleep	0.0651421664774625
('Hearing', 'Physical_Activity')	Sleep	0.03545547393988723
('Hearing', 'BMI')	Sleep	0.023783142160575307
('Hearing', 'Alcohol_Use')	Sleep	0.026205342329792127
('Hearing', 'Memory_Problems')	Sleep	0.03294591614474917
('Hearing', 'Memory_Complaints')	Sleep	0.03294591614474917
('Hearing', 'grip_category')	Sleep	0.040291886774720016
('Hearing', 'WHR_Obesity')	Sleep	0.018634635059217728
('Hearing', 'MAP_NormalElevated_vs_H')	Sleep	0.010653876699546904
('Hearing', 'functionality_state')	Sleep	0.06621949773578355
('General_Health', 'Health_vs_Peers')	Sleep	0.09066605575650635
('General_Health', 'Physical_Activity')	Sleep	0.09927684662449421
('General_Health', 'BMI')	Sleep	0.07822748192824744
('General_Health', 'Alcohol_Use')	Sleep	0.08617809418030062
('General_Health', 'Memory_Problems')	Sleep	0.08239939528681
('General_Health', 'Memory_Complaints')	Sleep	0.08239939528681
('General_Health', 'grip_category')	Sleep	0.09693687982163622
('General_Health', 'WHR_Obesity')	Sleep	0.07519971611655238
('General_Health', 'MAP_NormalElevated_vs_H')	Sleep	0.07312012641156794
('General_Health', 'functionality_state')	Sleep	0.09597433819854168
('Health_vs_Peers', 'Physical_Activity')	Sleep	0.06936998750852234
('Health_vs_Peers', 'BMI')	Sleep	0.06191080256141244
('Health_vs_Peers', 'Alcohol_Use')	Sleep	0.06606387139168117
('Health_vs_Peers', 'Memory_Problems')	Sleep	0.0714622049196785
('Health_vs_Peers', 'Memory_Complaints')	Sleep	0.0714622049196785
('Health_vs_Peers', 'grip_category')	Sleep	0.08124255832586556
('Health_vs_Peers', 'WHR_Obesity')	Sleep	0.05889142463941388
('Health_vs_Peers', 'MAP_NormalElevated_vs_H')	Sleep	0.05080514588116037
('Health_vs_Peers', 'functionality_state')	Sleep	0.07968810412512567
('Physical_Activity', 'BMI')	Sleep	0.03444593639541002
('Physical_Activity', 'Alcohol_Use')	Sleep	0.0352954914333295
('Physical_Activity', 'Memory_Problems')	Sleep	0.04183135618821114
('Physical_Activity', 'Memory_Complaints')	Sleep	0.04183135618821114
('Physical_Activity', 'grip_category')	Sleep	0.04918784760551005
('Physical_Activity', 'WHR_Obesity')	Sleep	0.027867423939321373
('Physical_Activity', 'MAP_NormalElevated_vs_H')	Sleep	0.025704003116710648
('Physical_Activity', 'functionality_state')	Sleep	0.06565596908257393
('BMI', 'Alcohol_Use')	Sleep	0.027825605861361048
('BMI', 'Memory_Problems')	Sleep	0.03136316427993717
('BMI', 'Memory_Complaints')	Sleep	0.03136316427993717
('BMI', 'grip_category')	Sleep	0.04391837997122712
('BMI', 'WHR_Obesity')	Sleep	0.018505986545687466
('BMI', 'MAP_NormalElevated_vs_H')	Sleep	0.01138000549954367
('BMI', 'functionality_state')	Sleep	0.058009796639645506
('Alcohol_Use', 'Memory_Problems')	Sleep	0.03690924583911684
('Alcohol_Use', 'Memory_Complaints')	Sleep	0.03690924583911684
('Alcohol_Use', 'grip_category')	Sleep	0.045122998755951
('Alcohol_Use', 'WHR_Obesity')	Sleep	0.020948902636830163
('Alcohol_Use', 'MAP_NormalElevated_vs_H')	Sleep	0.017858815298532917
('Alcohol_Use', 'functionality_state')	Sleep	0.05798536733891992
('Memory_Problems', 'Memory_Complaints')	Sleep	0.02159361933222815
('Memory_Problems', 'grip_category')	Sleep	0.04861986148312173
('Memory_Problems', 'WHR_Obesity')	Sleep	0.028696268088624233
('Memory_Problems', 'MAP_NormalElevated_vs_H')	Sleep	0.0235406773141955
('Memory_Problems', 'functionality_state')	Sleep	0.06382181174542864
('Memory_Complaints', 'grip_category')	Sleep	0.04861986148312173
('Memory_Complaints', 'WHR_Obesity')	Sleep	0.028696268088624233
('Memory_Complaints', 'MAP_NormalElevated_vs_H')	Sleep	0.0235406773141955
('Memory_Complaints', 'functionality_state')	Sleep	0.06382181174542864
('grip_category', 'WHR_Obesity')	Sleep	0.03195908022158227
('grip_category', 'MAP_NormalElevated_vs_H')	Sleep	0.031122492130578674
('grip_category', 'functionality_state')	Sleep	0.07655972371598102
('WHR_Obesity', 'MAP_NormalElevated_vs_H')	Sleep	0.008417180697400991
('WHR_Obesity', 'functionality_state')	Sleep	0.05756838348356242
('MAP_NormalElevated_vs_H', 'functionality_state')	Sleep	0.05321467884727648
('Anxiety', 'Depression')	MMSE_Spell	0.006906518410832901
('Anxiety', 'Sleep')	MMSE_Spell	0.013007066492923165
('Anxiety', 'Pain')	MMSE_Spell	0.009069540210461526
('Anxiety', 'Hearing')	MMSE_Spell	0.007146337061534215
('Anxiety', 'General_Health')	MMSE_Spell	0.008155145442948371
('Anxiety', 'Health_vs_Peers')	MMSE_Spell	0.006286494658966788
('Anxiety', 'Physical_Activity')	MMSE_Spell	0.011058465041372296
('Anxiety', 'BMI')	MMSE_Spell	0.004737733687345711
('Anxiety', 'Alcohol_Use')	MMSE_Spell	0.0201383017395169
('Anxiety', 'Memory_Problems')	MMSE_Spell	0.005071078654880252
('Anxiety', 'Memory_Complaints')	MMSE_Spell	0.005071078654880252
('Anxiety', 'grip_category')	MMSE_Spell	0.00813505534250949
('Anxiety', 'WHR_Obesity')	MMSE_Spell	0.005693934253516154
('Anxiety', 'MAP_NormalElevated_vs_H')	MMSE_Spell	0.004607418901776269
('Anxiety', 'functionality_state')	MMSE_Spell	0.012354748904096427
('Depression', 'Sleep')	MMSE_Spell	0.012536660096877395
('Depression', 'Pain')	MMSE_Spell	0.009675669119687742
('Depression', 'Hearing')	MMSE_Spell	0.007428600078037201
('Depression', 'General_Health')	MMSE_Spell	0.010945382646414743
('Depression', 'Health_vs_Peers')	MMSE_Spell	0.007299737487365289
('Depression', 'Physical_Activity')	MMSE_Spell	0.012035713482981287
('Depression', 'BMI')	MMSE_Spell	0.007832883470016446
('Depression', 'Alcohol_Use')	MMSE_Spell	0.022312753430071552
('Depression', 'Memory_Problems')	MMSE_Spell	0.0060587618654235585
('Depression', 'Memory_Complaints')	MMSE_Spell	0.0060587618654235585
('Depression', 'grip_category')	MMSE_Spell	0.007324577761407018
('Depression', 'WHR_Obesity')	MMSE_Spell	0.0061402941684800295
('Depression', 'MAP_NormalElevated_vs_H')	MMSE_Spell	0.005712103570516542
('Depression', 'functionality_state')	MMSE_Spell	0.015503677005511878
('Sleep', 'Pain')	MMSE_Spell	0.018974744581826016
('Sleep', 'Hearing')	MMSE_Spell	0.011218519238868034
('Sleep', 'General_Health')	MMSE_Spell	0.019421413893035432
('Sleep', 'Health_vs_Peers')	MMSE_Spell	0.009712077773872384
('Sleep', 'Physical_Activity')	MMSE_Spell	0.01689470635207645
('Sleep', 'BMI')	MMSE_Spell	0.006381556513731225
('Sleep', 'Alcohol_Use')	MMSE_Spell	0.0263751922129438
('Sleep', 'Memory_Problems')	MMSE_Spell	0.007820420603363501
('Sleep', 'Memory_Complaints')	MMSE_Spell	0.007820420603363501
('Sleep', 'grip_category')	MMSE_Spell	0.011735083898127672
('Sleep', 'WHR_Obesity')	MMSE_Spell	0.006031465939181147
('Sleep', 'MAP_NormalElevated_vs_H')	MMSE_Spell	0.004727013404500246
('Sleep', 'functionality_state')	MMSE_Spell	0.02400695640476704
('Pain', 'Hearing')	MMSE_Spell	0.011732494891395155
('Pain', 'General_Health')	MMSE_Spell	0.014017703286331893
('Pain', 'Health_vs_Peers')	MMSE_Spell	0.007989331310879517
('Pain', 'Physical_Activity')	MMSE_Spell	0.011061395518654859
('Pain', 'BMI')	MMSE_Spell	0.006985199715120456
('Pain', 'Alcohol_Use')	MMSE_Spell	0.023109678289922577
('Pain', 'Memory_Problems')	MMSE_Spell	0.0073734644215395955
('Pain', 'Memory_Complaints')	MMSE_Spell	0.0073734644215395955
('Pain', 'grip_category')	MMSE_Spell	0.011695264362657245
('Pain', 'WHR_Obesity')	MMSE_Spell	0.006612195965593932
('Pain', 'MAP_NormalElevated_vs_H')	MMSE_Spell	0.007520848880060561
('Pain', 'functionality_state')	MMSE_Spell	0.012300886220048731
('Hearing', 'General_Health')	MMSE_Spell	0.013676862386320165
('Hearing', 'Health_vs_Peers')	MMSE_Spell	0.0064271730029564975
('Hearing', 'Physical_Activity')	MMSE_Spell	0.011387259803699363
('Hearing', 'BMI')	MMSE_Spell	0.004269280371013649
('Hearing', 'Alcohol_Use')	MMSE_Spell	0.019174392565192756
('Hearing', 'Memory_Problems')	MMSE_Spell	0.0024042079729439717
('Hearing', 'Memory_Complaints')	MMSE_Spell	0.0024042079729439717
('Hearing', 'grip_category')	MMSE_Spell	0.004901513913612355
('Hearing', 'WHR_Obesity')	MMSE_Spell	0.0032498425014063953
('Hearing', 'MAP_NormalElevated_vs_H')	MMSE_Spell	0.002213998854347671
('Hearing', 'functionality_state')	MMSE_Spell	0.013303291222865376
('General_Health', 'Health_vs_Peers')	MMSE_Spell	0.006987853949535241
('General_Health', 'Physical_Activity')	MMSE_Spell	0.01137181850010987
('General_Health', 'BMI')	MMSE_Spell	0.0078003331978942995
('General_Health', 'Alcohol_Use')	MMSE_Spell	0.024453361747171228
('General_Health', 'Memory_Problems')	MMSE_Spell	0.007780564690607541
('General_Health', 'Memory_Complaints')	MMSE_Spell	0.007780564690607541
('General_Health', 'grip_category')	MMSE_Spell	0.008672880570699724
('General_Health', 'WHR_Obesity')	MMSE_Spell	0.006910801157329256
('General_Health', 'MAP_NormalElevated_vs_H')	MMSE_Spell	0.00709236730159097
('General_Health', 'functionality_state')	MMSE_Spell	0.011664543827023517
('Health_vs_Peers', 'Physical_Activity')	MMSE_Spell	0.009523702687365318
('Health_vs_Peers', 'BMI')	MMSE_Spell	0.003731944622618279
('Health_vs_Peers', 'Alcohol_Use')	MMSE_Spell	0.023134094166454906
('Health_vs_Peers', 'Memory_Problems')	MMSE_Spell	0.0038149651996500396
('Health_vs_Peers', 'Memory_Complaints')	MMSE_Spell	0.0038149651996500396
('Health_vs_Peers', 'grip_category')	MMSE_Spell	0.005910053966473138
('Health_vs_Peers', 'WHR_Obesity')	MMSE_Spell	0.0041943341405381515
('Health_vs_Peers', 'MAP_NormalElevated_vs_H')	MMSE_Spell	0.0033064639110281756
('Health_vs_Peers', 'functionality_state')	MMSE_Spell	0.010419987464963414
('Physical_Activity', 'BMI')	MMSE_Spell	0.009581779076632256
('Physical_Activity', 'Alcohol_Use')	MMSE_Spell	0.023382868986728853
('Physical_Activity', 'Memory_Problems')	MMSE_Spell	0.010941812255717854
('Physical_Activity', 'Memory_Complaints')	MMSE_Spell	0.010941812255717854
('Physical_Activity', 'grip_category')	MMSE_Spell	0.010261139964971766
('Physical_Activity', 'WHR_Obesity')	MMSE_Spell	0.00958644044951808
('Physical_Activity', 'MAP_NormalElevated_vs_H')	MMSE_Spell	0.009019669871302333
('Physical_Activity', 'functionality_state')	MMSE_Spell	0.013377142494586134
('BMI', 'Alcohol_Use')	MMSE_Spell	0.02301375473941417
('BMI', 'Memory_Problems')	MMSE_Spell	0.0026014727829730693
('BMI', 'Memory_Complaints')	MMSE_Spell	0.0026014727829730693
('BMI', 'grip_category')	MMSE_Spell	0.004670698868655161
('BMI', 'WHR_Obesity')	MMSE_Spell	0.001217505483177438
('BMI', 'MAP_NormalElevated_vs_H')	MMSE_Spell	0.0027366621807070595
('BMI', 'functionality_state')	MMSE_Spell	0.01160371582609612
('Alcohol_Use', 'Memory_Problems')	MMSE_Spell	0.017524577381595532
('Alcohol_Use', 'Memory_Complaints')	MMSE_Spell	0.017524577381595532
('Alcohol_Use', 'grip_category')	MMSE_Spell	0.026332504591412533
('Alcohol_Use', 'WHR_Obesity')	MMSE_Spell	0.018408925761148155
('Alcohol_Use', 'MAP_NormalElevated_vs_H')	MMSE_Spell	0.017948070354998978
('Alcohol_Use', 'functionality_state')	MMSE_Spell	0.025599425698854802
('Memory_Problems', 'Memory_Complaints')	MMSE_Spell	0.0005742025039755373
('Memory_Problems', 'grip_category')	MMSE_Spell	0.005068442188211947
('Memory_Problems', 'WHR_Obesity')	MMSE_Spell	0.0017526518167181064
('Memory_Problems', 'MAP_NormalElevated_vs_H')	MMSE_Spell	0.0016109775683188189
('Memory_Problems', 'functionality_state')	MMSE_Spell	0.011220223861167757
('Memory_Complaints', 'grip_category')	MMSE_Spell	0.005068442188211947
('Memory_Complaints', 'WHR_Obesity')	MMSE_Spell	0.0017526518167181064
('Memory_Complaints', 'MAP_NormalElevated_vs_H')	MMSE_Spell	0.0016109775683188189
('Memory_Complaints', 'functionality_state')	MMSE_Spell	0.011220223861167757
('grip_category', 'WHR_Obesity')	MMSE_Spell	0.0025793973556336113
('grip_category', 'MAP_NormalElevated_vs_H')	MMSE_Spell	0.004599982499954478
('grip_category', 'functionality_state')	MMSE_Spell	0.011807762733750969
('WHR_Obesity', 'MAP_NormalElevated_vs_H')	MMSE_Spell	0.0005109573763551286
('WHR_Obesity', 'functionality_state')	MMSE_Spell	0.009981025302670364
('MAP_NormalElevated_vs_H', 'functionality_state')	MMSE_Spell	0.011419949445124245
('Anxiety', 'Depression')	Pain	0.07267298489090032
('Anxiety', 'Sleep')	Pain	0.13593030782627596
('Anxiety', 'MMSE_Spell')	Pain	0.06572307150964059
('Anxiety', 'Hearing')	Pain	0.06758045053980738
('Anxiety', 'General_Health')	Pain	0.23491490874605167
('Anxiety', 'Health_vs_Peers')	Pain	0.15672803791721743
('Anxiety', 'Physical_Activity')	Pain	0.10852190144680351
('Anxiety', 'BMI')	Pain	0.10895904449760631
('Anxiety', 'Alcohol_Use')	Pain	0.10397996663893047
('Anxiety', 'Memory_Problems')	Pain	0.06963207320583195
('Anxiety', 'Memory_Complaints')	Pain	0.06963207320583195
('Anxiety', 'grip_category')	Pain	0.07682115967679509
('Anxiety', 'WHR_Obesity')	Pain	0.06772396382913258
('Anxiety', 'MAP_NormalElevated_vs_H')	Pain	0.06542313009152412
('Anxiety', 'functionality_state')	Pain	0.24698493395086224
('Depression', 'Sleep')	Pain	0.12184681836953243
('Depression', 'MMSE_Spell')	Pain	0.042797092164937135
('Depression', 'Hearing')	Pain	0.04262566386187201
('Depression', 'General_Health')	Pain	0.21974540388106203
('Depression', 'Health_vs_Peers')	Pain	0.13772061760377652
('Depression', 'Physical_Activity')	Pain	0.08630288905348574
('Depression', 'BMI')	Pain	0.08965466127027263
('Depression', 'Alcohol_Use')	Pain	0.07871331487094357
('Depression', 'Memory_Problems')	Pain	0.04942988971231897
('Depression', 'Memory_Complaints')	Pain	0.04942988971231897
('Depression', 'grip_category')	Pain	0.056831576651119826
('Depression', 'WHR_Obesity')	Pain	0.04310773782712404
('Depression', 'MAP_NormalElevated_vs_H')	Pain	0.04316388109137852
('Depression', 'functionality_state')	Pain	0.22844398976847433
('Sleep', 'MMSE_Spell')	Pain	0.1104957034058342
('Sleep', 'Hearing')	Pain	0.12177201275457075
('Sleep', 'General_Health')	Pain	0.29079121456621954
('Sleep', 'Health_vs_Peers')	Pain	0.2058434439439043
('Sleep', 'Physical_Activity')	Pain	0.1688377211965029
('Sleep', 'BMI')	Pain	0.16042119076941805
('Sleep', 'Alcohol_Use')	Pain	0.15046694398981086
('Sleep', 'Memory_Problems')	Pain	0.1082495467413928
('Sleep', 'Memory_Complaints')	Pain	0.1082495467413928
('Sleep', 'grip_category')	Pain	0.14275375489956368
('Sleep', 'WHR_Obesity')	Pain	0.10906502940222941
('Sleep', 'MAP_NormalElevated_vs_H')	Pain	0.10852727349779108
('Sleep', 'functionality_state')	Pain	0.29238505674165993
('MMSE_Spell', 'Hearing')	Pain	0.015385208987949575
('MMSE_Spell', 'General_Health')	Pain	0.21609270616241547
('MMSE_Spell', 'Health_vs_Peers')	Pain	0.11901824793127541
('MMSE_Spell', 'Physical_Activity')	Pain	0.06156072480610069
('MMSE_Spell', 'BMI')	Pain	0.05616074702166439
('MMSE_Spell', 'Alcohol_Use')	Pain	0.050701827385463645
('MMSE_Spell', 'Memory_Problems')	Pain	0.02239579918992171
('MMSE_Spell', 'Memory_Complaints')	Pain	0.02239579918992171
('MMSE_Spell', 'grip_category')	Pain	0.026975667145986083
('MMSE_Spell', 'WHR_Obesity')	Pain	0.010050297033790864
('MMSE_Spell', 'MAP_NormalElevated_vs_H')	Pain	0.008347715840725113
('MMSE_Spell', 'functionality_state')	Pain	0.21739452089447878
('Hearing', 'General_Health')	Pain	0.21393816053386522
('Hearing', 'Health_vs_Peers')	Pain	0.12358938408824807
('Hearing', 'Physical_Activity')	Pain	0.06922666954791838
('Hearing', 'BMI')	Pain	0.06226063986699071
('Hearing', 'Alcohol_Use')	Pain	0.05542138661915237
('Hearing', 'Memory_Problems')	Pain	0.02179787519641898
('Hearing', 'Memory_Complaints')	Pain	0.02179787519641898
('Hearing', 'grip_category')	Pain	0.03673058703081015
('Hearing', 'WHR_Obesity')	Pain	0.011581075139911152
('Hearing', 'MAP_NormalElevated_vs_H')	Pain	0.011027396618074939
('Hearing', 'functionality_state')	Pain	0.22627351574623983
('General_Health', 'Health_vs_Peers')	Pain	0.2330748360191842
('General_Health', 'Physical_Activity')	Pain	0.22599543578310508
('General_Health', 'BMI')	Pain	0.23637772847023894
('General_Health', 'Alcohol_Use')	Pain	0.22466229168014967
('General_Health', 'Memory_Problems')	Pain	0.2205191239104953
('General_Health', 'Memory_Complaints')	Pain	0.2205191239104953
('General_Health', 'grip_category')	Pain	0.23390405748542933
('General_Health', 'WHR_Obesity')	Pain	0.2145483984824003
('General_Health', 'MAP_NormalElevated_vs_H')	Pain	0.21068754903893114
('General_Health', 'functionality_state')	Pain	0.3082265261656572
('Health_vs_Peers', 'Physical_Activity')	Pain	0.1481284552591832
('Health_vs_Peers', 'BMI')	Pain	0.15007836070350558
('Health_vs_Peers', 'Alcohol_Use')	Pain	0.14211341406260622
('Health_vs_Peers', 'Memory_Problems')	Pain	0.12316372081879723
('Health_vs_Peers', 'Memory_Complaints')	Pain	0.12316372081879723
('Health_vs_Peers', 'grip_category')	Pain	0.1324215049309862
('Health_vs_Peers', 'WHR_Obesity')	Pain	0.12027337464892139
('Health_vs_Peers', 'MAP_NormalElevated_vs_H')	Pain	0.11688170159960683
('Health_vs_Peers', 'functionality_state')	Pain	0.26042231404370075
('Physical_Activity', 'BMI')	Pain	0.11013245397137032
('Physical_Activity', 'Alcohol_Use')	Pain	0.09965137596126816
('Physical_Activity', 'Memory_Problems')	Pain	0.07586700414425247
('Physical_Activity', 'Memory_Complaints')	Pain	0.07586700414425247
('Physical_Activity', 'grip_category')	Pain	0.08419197577592745
('Physical_Activity', 'WHR_Obesity')	Pain	0.06412627880545653
('Physical_Activity', 'MAP_NormalElevated_vs_H')	Pain	0.062235364263235046
('Physical_Activity', 'functionality_state')	Pain	0.23129238722451576
('BMI', 'Alcohol_Use')	Pain	0.09876086789985358
('BMI', 'Memory_Problems')	Pain	0.06476536299422193
('BMI', 'Memory_Complaints')	Pain	0.06476536299422193
('BMI', 'grip_category')	Pain	0.08611309000108072
('BMI', 'WHR_Obesity')	Pain	0.05569832119698883
('BMI', 'MAP_NormalElevated_vs_H')	Pain	0.053069148121353625
('BMI', 'functionality_state')	Pain	0.24659470718265494
('Alcohol_Use', 'Memory_Problems')	Pain	0.0588828155025592
('Alcohol_Use', 'Memory_Complaints')	Pain	0.0588828155025592
('Alcohol_Use', 'grip_category')	Pain	0.07756527806271354
('Alcohol_Use', 'WHR_Obesity')	Pain	0.05105365591149317
('Alcohol_Use', 'MAP_NormalElevated_vs_H')	Pain	0.047657669460202584
('Alcohol_Use', 'functionality_state')	Pain	0.23632446000317306
('Memory_Problems', 'Memory_Complaints')	Pain	0.015596537272357493
('Memory_Problems', 'grip_category')	Pain	0.03478078080724836
('Memory_Problems', 'WHR_Obesity')	Pain	0.02034581479643021
('Memory_Problems', 'MAP_NormalElevated_vs_H')	Pain	0.017571728833285755
('Memory_Problems', 'functionality_state')	Pain	0.223911683340085
('Memory_Complaints', 'grip_category')	Pain	0.03478078080724836
('Memory_Complaints', 'WHR_Obesity')	Pain	0.02034581479643021
('Memory_Complaints', 'MAP_NormalElevated_vs_H')	Pain	0.017571728833285755
('Memory_Complaints', 'functionality_state')	Pain	0.223911683340085
('grip_category', 'WHR_Obesity')	Pain	0.029562180778978726
('grip_category', 'MAP_NormalElevated_vs_H')	Pain	0.02561767285968528
('grip_category', 'functionality_state')	Pain	0.2371869807968729
('WHR_Obesity', 'MAP_NormalElevated_vs_H')	Pain	0.005577973238966387
('WHR_Obesity', 'functionality_state')	Pain	0.2186849312699533
('MAP_NormalElevated_vs_H', 'functionality_state')	Pain	0.21989360764435234
('Anxiety', 'Depression')	Hearing	0.021702561498939996
('Anxiety', 'Sleep')	Hearing	0.027133121847988377
('Anxiety', 'MMSE_Spell')	Hearing	0.01716706322514977
('Anxiety', 'Pain')	Hearing	0.020947645404243397
('Anxiety', 'General_Health')	Hearing	0.021155442603126774
('Anxiety', 'Health_vs_Peers')	Hearing	0.016661693409857698
('Anxiety', 'Physical_Activity')	Hearing	0.021221514130605634
('Anxiety', 'BMI')	Hearing	0.019237175111825624
('Anxiety', 'Alcohol_Use')	Hearing	0.019647265567990204
('Anxiety', 'Memory_Problems')	Hearing	0.03033546411049057
('Anxiety', 'Memory_Complaints')	Hearing	0.03033546411049057
('Anxiety', 'grip_category')	Hearing	0.02940045232754575
('Anxiety', 'WHR_Obesity')	Hearing	0.01702325457763033
('Anxiety', 'MAP_NormalElevated_vs_H')	Hearing	0.01592607461704524
('Anxiety', 'functionality_state')	Hearing	0.020820016219007847
('Depression', 'Sleep')	Hearing	0.024747442740532314
('Depression', 'MMSE_Spell')	Hearing	0.01577161947583467
('Depression', 'Pain')	Hearing	0.01784726021441961
('Depression', 'General_Health')	Hearing	0.01997018802244823
('Depression', 'Health_vs_Peers')	Hearing	0.015310329390661006
('Depression', 'Physical_Activity')	Hearing	0.019895205700384472
('Depression', 'BMI')	Hearing	0.017316339258616503
('Depression', 'Alcohol_Use')	Hearing	0.020169890119976525
('Depression', 'Memory_Problems')	Hearing	0.030793945953126407
('Depression', 'Memory_Complaints')	Hearing	0.030793945953126407
('Depression', 'grip_category')	Hearing	0.025336175536639614
('Depression', 'WHR_Obesity')	Hearing	0.016077837638734344
('Depression', 'MAP_NormalElevated_vs_H')	Hearing	0.01551806225871102
('Depression', 'functionality_state')	Hearing	0.018778328423422017
('Sleep', 'MMSE_Spell')	Hearing	0.014903531117436615
('Sleep', 'Pain')	Hearing	0.03393606580912666
('Sleep', 'General_Health')	Hearing	0.024665952941532877
('Sleep', 'Health_vs_Peers')	Hearing	0.019272677813688775
('Sleep', 'Physical_Activity')	Hearing	0.02443754859909684
('Sleep', 'BMI')	Hearing	0.0177403050707365
('Sleep', 'Alcohol_Use')	Hearing	0.019102275321490128
('Sleep', 'Memory_Problems')	Hearing	0.03177776091169864
('Sleep', 'Memory_Complaints')	Hearing	0.03177776091169864
('Sleep', 'grip_category')	Hearing	0.03071076982094549
('Sleep', 'WHR_Obesity')	Hearing	0.016015828723409904
('Sleep', 'MAP_NormalElevated_vs_H')	Hearing	0.011583258585744367
('Sleep', 'functionality_state')	Hearing	0.027433115212563586
('MMSE_Spell', 'Pain')	Hearing	0.012678485127049019
('MMSE_Spell', 'General_Health')	Hearing	0.017213782086561224
('MMSE_Spell', 'Health_vs_Peers')	Hearing	0.005850612522094217
('MMSE_Spell', 'Physical_Activity')	Hearing	0.010634124246349316
('MMSE_Spell', 'BMI')	Hearing	0.006224473415227417
('MMSE_Spell', 'Alcohol_Use')	Hearing	0.006706099099070298
('MMSE_Spell', 'Memory_Problems')	Hearing	0.022255469568147498
('MMSE_Spell', 'Memory_Complaints')	Hearing	0.022255469568147498
('MMSE_Spell', 'grip_category')	Hearing	0.01192486143713043
('MMSE_Spell', 'WHR_Obesity')	Hearing	0.004989999426093465
('MMSE_Spell', 'MAP_NormalElevated_vs_H')	Hearing	0.0032033124567302455
('MMSE_Spell', 'functionality_state')	Hearing	0.011884362483619666
('Pain', 'General_Health')	Hearing	0.015400077358021404
('Pain', 'Health_vs_Peers')	Hearing	0.011983906986989567
('Pain', 'Physical_Activity')	Hearing	0.017974204703120587
('Pain', 'BMI')	Hearing	0.01504028560466086
('Pain', 'Alcohol_Use')	Hearing	0.015360944057488522
('Pain', 'Memory_Problems')	Hearing	0.026626802023241674
('Pain', 'Memory_Complaints')	Hearing	0.026626802023241674
('Pain', 'grip_category')	Hearing	0.028473531770999705
('Pain', 'WHR_Obesity')	Hearing	0.00988313099640113
('Pain', 'MAP_NormalElevated_vs_H')	Hearing	0.011189843259793122
('Pain', 'functionality_state')	Hearing	0.019760952332563277
('General_Health', 'Health_vs_Peers')	Hearing	0.015393881451726044
('General_Health', 'Physical_Activity')	Hearing	0.018104724732667558
('General_Health', 'BMI')	Hearing	0.014182787745135638
('General_Health', 'Alcohol_Use')	Hearing	0.015768668353137328
('General_Health', 'Memory_Problems')	Hearing	0.02641018815055279
('General_Health', 'Memory_Complaints')	Hearing	0.02641018815055279
('General_Health', 'grip_category')	Hearing	0.022654892054742196
('General_Health', 'WHR_Obesity')	Hearing	0.014478727977620336
('General_Health', 'MAP_NormalElevated_vs_H')	Hearing	0.011480415934203242
('General_Health', 'functionality_state')	Hearing	0.017361730094006544
('Health_vs_Peers', 'Physical_Activity')	Hearing	0.013016953618690194
('Health_vs_Peers', 'BMI')	Hearing	0.006991453256990085
('Health_vs_Peers', 'Alcohol_Use')	Hearing	0.00870217100636644
('Health_vs_Peers', 'Memory_Problems')	Hearing	0.022041035445971177
('Health_vs_Peers', 'Memory_Complaints')	Hearing	0.022041035445971177
('Health_vs_Peers', 'grip_category')	Hearing	0.016474614209563712
('Health_vs_Peers', 'WHR_Obesity')	Hearing	0.004955050350033967
('Health_vs_Peers', 'MAP_NormalElevated_vs_H')	Hearing	0.0037207534400566906
('Health_vs_Peers', 'functionality_state')	Hearing	0.011499799217441348
('Physical_Activity', 'BMI')	Hearing	0.013472735625653171
('Physical_Activity', 'Alcohol_Use')	Hearing	0.012187401714911053
('Physical_Activity', 'Memory_Problems')	Hearing	0.026707686889120764
('Physical_Activity', 'Memory_Complaints')	Hearing	0.026707686889120764
('Physical_Activity', 'grip_category')	Hearing	0.017336010626822416
('Physical_Activity', 'WHR_Obesity')	Hearing	0.012233220682632596
('Physical_Activity', 'MAP_NormalElevated_vs_H')	Hearing	0.012024554643407279
('Physical_Activity', 'functionality_state')	Hearing	0.014722951931780517
('BMI', 'Alcohol_Use')	Hearing	0.009318896404939844
('BMI', 'Memory_Problems')	Hearing	0.02433222037783767
('BMI', 'Memory_Complaints')	Hearing	0.02433222037783767
('BMI', 'grip_category')	Hearing	0.014868721978827725
('BMI', 'WHR_Obesity')	Hearing	0.004311945959857935
('BMI', 'MAP_NormalElevated_vs_H')	Hearing	0.0059262324334565806
('BMI', 'functionality_state')	Hearing	0.015063237595530625
('Alcohol_Use', 'Memory_Problems')	Hearing	0.02506753280326917
('Alcohol_Use', 'Memory_Complaints')	Hearing	0.02506753280326917
('Alcohol_Use', 'grip_category')	Hearing	0.016480859060262382
('Alcohol_Use', 'WHR_Obesity')	Hearing	0.007304036147351943
('Alcohol_Use', 'MAP_NormalElevated_vs_H')	Hearing	0.006326111836648938
('Alcohol_Use', 'functionality_state')	Hearing	0.014405928099986812
('Memory_Problems', 'Memory_Complaints')	Hearing	0.020425464099178742
('Memory_Problems', 'grip_category')	Hearing	0.032694965907950777
('Memory_Problems', 'WHR_Obesity')	Hearing	0.022865819513984007
('Memory_Problems', 'MAP_NormalElevated_vs_H')	Hearing	0.021837515708297374
('Memory_Problems', 'functionality_state')	Hearing	0.026845243989683285
('Memory_Complaints', 'grip_category')	Hearing	0.032694965907950777
('Memory_Complaints', 'WHR_Obesity')	Hearing	0.022865819513984007
('Memory_Complaints', 'MAP_NormalElevated_vs_H')	Hearing	0.021837515708297374
('Memory_Complaints', 'functionality_state')	Hearing	0.026845243989683285
('grip_category', 'WHR_Obesity')	Hearing	0.013366389743296016
('grip_category', 'MAP_NormalElevated_vs_H')	Hearing	0.011538626215973609
('grip_category', 'functionality_state')	Hearing	0.023392007328856164
('WHR_Obesity', 'MAP_NormalElevated_vs_H')	Hearing	0.0032603703065387187
('WHR_Obesity', 'functionality_state')	Hearing	0.011734970212479205
('MAP_NormalElevated_vs_H', 'functionality_state')	Hearing	0.010913238351282403
('Anxiety', 'Depression')	General_Health	0.10155307491536766
('Anxiety', 'Sleep')	General_Health	0.1228158522347024
('Anxiety', 'MMSE_Spell')	General_Health	0.08216138711629714
('Anxiety', 'Pain')	General_Health	0.2522676191202191
('Anxiety', 'Hearing')	General_Health	0.08514095811285759
('Anxiety', 'Health_vs_Peers')	General_Health	0.35822764266433954
('Anxiety', 'Physical_Activity')	General_Health	0.16200402960624669
('Anxiety', 'BMI')	General_Health	0.1136526259713546
('Anxiety', 'Alcohol_Use')	General_Health	0.13675298248199083
('Anxiety', 'Memory_Problems')	General_Health	0.11327889586930183
('Anxiety', 'Memory_Complaints')	General_Health	0.11327889586930183
('Anxiety', 'grip_category')	General_Health	0.09859427378615945
('Anxiety', 'WHR_Obesity')	General_Health	0.08665894574897688
('Anxiety', 'MAP_NormalElevated_vs_H')	General_Health	0.08254346322637479
('Anxiety', 'functionality_state')	General_Health	0.23998541014567157
('Depression', 'Sleep')	General_Health	0.11936555205554708
('Depression', 'MMSE_Spell')	General_Health	0.06285347766452108
('Depression', 'Pain')	General_Health	0.2385320758539174
('Depression', 'Hearing')	General_Health	0.06353526364275726
('Depression', 'Health_vs_Peers')	General_Health	0.3484602948231232
('Depression', 'Physical_Activity')	General_Health	0.13618821129288416
('Depression', 'BMI')	General_Health	0.09316810407037063
('Depression', 'Alcohol_Use')	General_Health	0.1155550743157866
('Depression', 'Memory_Problems')	General_Health	0.09035331459161011
('Depression', 'Memory_Complaints')	General_Health	0.09035331459161011
('Depression', 'grip_category')	General_Health	0.07944522730801148
('Depression', 'WHR_Obesity')	General_Health	0.062249716772995234
('Depression', 'MAP_NormalElevated_vs_H')	General_Health	0.05889078697567069
('Depression', 'functionality_state')	General_Health	0.22045654284572916
('Sleep', 'MMSE_Spell')	General_Health	0.08316413606922726
('Sleep', 'Pain')	General_Health	0.2630129779184006
('Sleep', 'Hearing')	General_Health	0.08472366323915677
('Sleep', 'Health_vs_Peers')	General_Health	0.3542010557704589
('Sleep', 'Physical_Activity')	General_Health	0.17969255066957185
('Sleep', 'BMI')	General_Health	0.10742699412647265
('Sleep', 'Alcohol_Use')	General_Health	0.1395147824489739
('Sleep', 'Memory_Problems')	General_Health	0.10616549481900038
('Sleep', 'Memory_Complaints')	General_Health	0.10616549481900038
('Sleep', 'grip_category')	General_Health	0.09798888854601166
('Sleep', 'WHR_Obesity')	General_Health	0.07515490971324552
('Sleep', 'MAP_NormalElevated_vs_H')	General_Health	0.07286765462173325
('Sleep', 'functionality_state')	General_Health	0.2363671788179818
('MMSE_Spell', 'Pain')	General_Health	0.2172731142250305
('MMSE_Spell', 'Hearing')	General_Health	0.021100914010077472
('MMSE_Spell', 'Health_vs_Peers')	General_Health	0.31581578214640593
('MMSE_Spell', 'Physical_Activity')	General_Health	0.10205231232862945
('MMSE_Spell', 'BMI')	General_Health	0.044997875530172406
('MMSE_Spell', 'Alcohol_Use')	General_Health	0.07242482355802438
('MMSE_Spell', 'Memory_Problems')	General_Health	0.05256608105105165
('MMSE_Spell', 'Memory_Complaints')	General_Health	0.05256608105105165
('MMSE_Spell', 'grip_category')	General_Health	0.02632935377236873
('MMSE_Spell', 'WHR_Obesity')	General_Health	0.011224958014517466
('MMSE_Spell', 'MAP_NormalElevated_vs_H')	General_Health	0.0068998272279406
('MMSE_Spell', 'functionality_state')	General_Health	0.1894248382304374
('Pain', 'Hearing')	General_Health	0.21770949806106776
('Pain', 'Health_vs_Peers')	General_Health	0.43087384759565706
('Pain', 'Physical_Activity')	General_Health	0.2661766003241779
('Pain', 'BMI')	General_Health	0.22439972349597245
('Pain', 'Alcohol_Use')	General_Health	0.24504160439546177
('Pain', 'Memory_Problems')	General_Health	0.25028230550255665
('Pain', 'Memory_Complaints')	General_Health	0.25028230550255665
('Pain', 'grip_category')	General_Health	0.23628012790376884
('Pain', 'WHR_Obesity')	General_Health	0.21542445427139092
('Pain', 'MAP_NormalElevated_vs_H')	General_Health	0.20966814200461684
('Pain', 'functionality_state')	General_Health	0.2808931858946417
('Hearing', 'Health_vs_Peers')	General_Health	0.3247983701294606
('Hearing', 'Physical_Activity')	General_Health	0.10953835411853782
('Hearing', 'BMI')	General_Health	0.0494251370332003
('Hearing', 'Alcohol_Use')	General_Health	0.07620842363011389
('Hearing', 'Memory_Problems')	General_Health	0.05134444291579273
('Hearing', 'Memory_Complaints')	General_Health	0.05134444291579273
('Hearing', 'grip_category')	General_Health	0.033288017732892805
('Hearing', 'WHR_Obesity')	General_Health	0.017052727910121634
('Hearing', 'MAP_NormalElevated_vs_H')	General_Health	0.010298562258172059
('Hearing', 'functionality_state')	General_Health	0.19654095323666695
('Health_vs_Peers', 'Physical_Activity')	General_Health	0.36951913844180484
('Health_vs_Peers', 'BMI')	General_Health	0.33077899479003087
('Health_vs_Peers', 'Alcohol_Use')	General_Health	0.34531702464934677
('Health_vs_Peers', 'Memory_Problems')	General_Health	0.33777941532042954
('Health_vs_Peers', 'Memory_Complaints')	General_Health	0.33777941532042954
('Health_vs_Peers', 'grip_category')	General_Health	0.32130859530046246
('Health_vs_Peers', 'WHR_Obesity')	General_Health	0.31815667210073717
('Health_vs_Peers', 'MAP_NormalElevated_vs_H')	General_Health	0.31331146488609674
('Health_vs_Peers', 'functionality_state')	General_Health	0.3956103401726716
('Physical_Activity', 'BMI')	General_Health	0.12626494559360474
('Physical_Activity', 'Alcohol_Use')	General_Health	0.14689758460784708
('Physical_Activity', 'Memory_Problems')	General_Health	0.14123070083803665
('Physical_Activity', 'Memory_Complaints')	General_Health	0.14123070083803665
('Physical_Activity', 'grip_category')	General_Health	0.11667541975229122
('Physical_Activity', 'WHR_Obesity')	General_Health	0.10489860352902106
('Physical_Activity', 'MAP_NormalElevated_vs_H')	General_Health	0.1007697063518824
('Physical_Activity', 'functionality_state')	General_Health	0.22796616019672833
('BMI', 'Alcohol_Use')	General_Health	0.10932991659419106
('BMI', 'Memory_Problems')	General_Health	0.08003219454456537
('BMI', 'Memory_Complaints')	General_Health	0.08003219454456537
('BMI', 'grip_category')	General_Health	0.06690402247328063
('BMI', 'WHR_Obesity')	General_Health	0.04235178208590664
('BMI', 'MAP_NormalElevated_vs_H')	General_Health	0.04008258285188257
('BMI', 'functionality_state')	General_Health	0.20239065708044385
('Alcohol_Use', 'Memory_Problems')	General_Health	0.1062674273702395
('Alcohol_Use', 'Memory_Complaints')	General_Health	0.1062674273702395
('Alcohol_Use', 'grip_category')	General_Health	0.08997005156876028
('Alcohol_Use', 'WHR_Obesity')	General_Health	0.07185150407468686
('Alcohol_Use', 'MAP_NormalElevated_vs_H')	General_Health	0.06698876002098647
('Alcohol_Use', 'functionality_state')	General_Health	0.2160605358078916
('Memory_Problems', 'Memory_Complaints')	General_Health	0.04535971886441884
('Memory_Problems', 'grip_category')	General_Health	0.06276421857063565
('Memory_Problems', 'WHR_Obesity')	General_Health	0.05184718299271189
('Memory_Problems', 'MAP_NormalElevated_vs_H')	General_Health	0.04780515941124258
('Memory_Problems', 'functionality_state')	General_Health	0.21704328297840453
('Memory_Complaints', 'grip_category')	General_Health	0.06276421857063565
('Memory_Complaints', 'WHR_Obesity')	General_Health	0.05184718299271189
('Memory_Complaints', 'MAP_NormalElevated_vs_H')	General_Health	0.04780515941124258
('Memory_Complaints', 'functionality_state')	General_Health	0.21704328297840453
('grip_category', 'WHR_Obesity')	General_Health	0.03462952741824945
('grip_category', 'MAP_NormalElevated_vs_H')	General_Health	0.019768741861385046
('grip_category', 'functionality_state')	General_Health	0.20233170210567872
('WHR_Obesity', 'MAP_NormalElevated_vs_H')	General_Health	0.0057870936751461014
('WHR_Obesity', 'functionality_state')	General_Health	0.19286321470505718
('MAP_NormalElevated_vs_H', 'functionality_state')	General_Health	0.18912060891726343
('Anxiety', 'Depression')	Health_vs_Peers	0.050814754614205815
('Anxiety', 'Sleep')	Health_vs_Peers	0.07370462567623857
('Anxiety', 'MMSE_Spell')	Health_vs_Peers	0.03877508410135332
('Anxiety', 'Pain')	Health_vs_Peers	0.1325630960604246
('Anxiety', 'Hearing')	Health_vs_Peers	0.03912955668862916
('Anxiety', 'General_Health')	Health_vs_Peers	0.3167099904333783
('Anxiety', 'Physical_Activity')	Health_vs_Peers	0.07787822009220313
('Anxiety', 'BMI')	Health_vs_Peers	0.06954840638353084
('Anxiety', 'Alcohol_Use')	Health_vs_Peers	0.07573126161163835
('Anxiety', 'Memory_Problems')	Health_vs_Peers	0.052196216963227265
('Anxiety', 'Memory_Complaints')	Health_vs_Peers	0.052196216963227265
('Anxiety', 'grip_category')	Health_vs_Peers	0.05450999819562874
('Anxiety', 'WHR_Obesity')	Health_vs_Peers	0.03864296576781727
('Anxiety', 'MAP_NormalElevated_vs_H')	Health_vs_Peers	0.0385335663113121
('Anxiety', 'functionality_state')	Health_vs_Peers	0.1440933879497217
('Depression', 'Sleep')	Health_vs_Peers	0.07510703736287422
('Depression', 'MMSE_Spell')	Health_vs_Peers	0.034533825906666434
('Depression', 'Pain')	Health_vs_Peers	0.13183328297782537
('Depression', 'Hearing')	Health_vs_Peers	0.03420139841216356
('Depression', 'General_Health')	Health_vs_Peers	0.3237862882243174
('Depression', 'Physical_Activity')	Health_vs_Peers	0.07313982269008924
('Depression', 'BMI')	Health_vs_Peers	0.06479024500948634
('Depression', 'Alcohol_Use')	Health_vs_Peers	0.07073446154289645
('Depression', 'Memory_Problems')	Health_vs_Peers	0.05028834024883821
('Depression', 'Memory_Complaints')	Health_vs_Peers	0.05028834024883821
('Depression', 'grip_category')	Health_vs_Peers	0.05052967563730121
('Depression', 'WHR_Obesity')	Health_vs_Peers	0.03653506843879453
('Depression', 'MAP_NormalElevated_vs_H')	Health_vs_Peers	0.03394279924790655
('Depression', 'functionality_state')	Health_vs_Peers	0.1409401450299365
('Sleep', 'MMSE_Spell')	Health_vs_Peers	0.05403985284186396
('Sleep', 'Pain')	Health_vs_Peers	0.15865026018788578
('Sleep', 'Hearing')	Health_vs_Peers	0.059915441003114335
('Sleep', 'General_Health')	Health_vs_Peers	0.3347861086622631
('Sleep', 'Physical_Activity')	Health_vs_Peers	0.10176191977554971
('Sleep', 'BMI')	Health_vs_Peers	0.08835940851535502
('Sleep', 'Alcohol_Use')	Health_vs_Peers	0.09436460089908444
('Sleep', 'Memory_Problems')	Health_vs_Peers	0.07251491720102698
('Sleep', 'Memory_Complaints')	Health_vs_Peers	0.07251491720102698
('Sleep', 'grip_category')	Health_vs_Peers	0.08151492995781576
('Sleep', 'WHR_Obesity')	Health_vs_Peers	0.05484465206399713
('Sleep', 'MAP_NormalElevated_vs_H')	Health_vs_Peers	0.05068618418236871
('Sleep', 'functionality_state')	Health_vs_Peers	0.15272324198280657
('MMSE_Spell', 'Pain')	Health_vs_Peers	0.11691614381874921
('MMSE_Spell', 'Hearing')	Health_vs_Peers	0.006455232270469207
('MMSE_Spell', 'General_Health')	Health_vs_Peers	0.31253326997126407
('MMSE_Spell', 'Physical_Activity')	Health_vs_Peers	0.05218042473783239
('MMSE_Spell', 'BMI')	Health_vs_Peers	0.03817858071061344
('MMSE_Spell', 'Alcohol_Use')	Health_vs_Peers	0.046069597216036436
('MMSE_Spell', 'Memory_Problems')	Health_vs_Peers	0.025887094309250007
('MMSE_Spell', 'Memory_Complaints')	Health_vs_Peers	0.025887094309250007
('MMSE_Spell', 'grip_category')	Health_vs_Peers	0.022786890075717863
('MMSE_Spell', 'WHR_Obesity')	Health_vs_Peers	0.00450652482561613
('MMSE_Spell', 'MAP_NormalElevated_vs_H')	Health_vs_Peers	0.0032474339284205072
('MMSE_Spell', 'functionality_state')	Health_vs_Peers	0.12082257910661776
('Pain', 'Hearing')	Health_vs_Peers	0.11996472925920476
('Pain', 'General_Health')	Health_vs_Peers	0.33654524916483036
('Pain', 'Physical_Activity')	Health_vs_Peers	0.1402858480222041
('Pain', 'BMI')	Health_vs_Peers	0.1353494494849584
('Pain', 'Alcohol_Use')	Health_vs_Peers	0.13745676801664636
('Pain', 'Memory_Problems')	Health_vs_Peers	0.13021351516001475
('Pain', 'Memory_Complaints')	Health_vs_Peers	0.13021351516001475
('Pain', 'grip_category')	Health_vs_Peers	0.13401793825690175
('Pain', 'WHR_Obesity')	Health_vs_Peers	0.11714746426580179
('Pain', 'MAP_NormalElevated_vs_H')	Health_vs_Peers	0.11599580465633653
('Pain', 'functionality_state')	Health_vs_Peers	0.16573127101092572
('Hearing', 'General_Health')	Health_vs_Peers	0.31740237777321506
('Hearing', 'Physical_Activity')	Health_vs_Peers	0.05642681122650731
('Hearing', 'BMI')	Health_vs_Peers	0.0394828963007702
('Hearing', 'Alcohol_Use')	Health_vs_Peers	0.04410596752207043
('Hearing', 'Memory_Problems')	Health_vs_Peers	0.02426190296036698
('Hearing', 'Memory_Complaints')	Health_vs_Peers	0.02426190296036698
('Hearing', 'grip_category')	Health_vs_Peers	0.026328102795288442
('Hearing', 'WHR_Obesity')	Health_vs_Peers	0.0035270841104243947
('Hearing', 'MAP_NormalElevated_vs_H')	Health_vs_Peers	0.0026724098550669284
('Hearing', 'functionality_state')	Health_vs_Peers	0.12332131959834221
('General_Health', 'Physical_Activity')	Health_vs_Peers	0.32149536666375267
('General_Health', 'BMI')	Health_vs_Peers	0.3280280885457476
('General_Health', 'Alcohol_Use')	Health_vs_Peers	0.3202810658880748
('General_Health', 'Memory_Problems')	Health_vs_Peers	0.3150660280695854
('General_Health', 'Memory_Complaints')	Health_vs_Peers	0.3150660280695854
('General_Health', 'grip_category')	Health_vs_Peers	0.3205289582080385
('General_Health', 'WHR_Obesity')	Health_vs_Peers	0.31415470592862693
('General_Health', 'MAP_NormalElevated_vs_H')	Health_vs_Peers	0.3134449749771407
('General_Health', 'functionality_state')	Health_vs_Peers	0.32825263741091204
('Physical_Activity', 'BMI')	Health_vs_Peers	0.07829092569247086
('Physical_Activity', 'Alcohol_Use')	Health_vs_Peers	0.08202999337577971
('Physical_Activity', 'Memory_Problems')	Health_vs_Peers	0.07240296888921419
('Physical_Activity', 'Memory_Complaints')	Health_vs_Peers	0.07240296888921419
('Physical_Activity', 'grip_category')	Health_vs_Peers	0.0693466213993683
('Physical_Activity', 'WHR_Obesity')	Health_vs_Peers	0.05252725760210464
('Physical_Activity', 'MAP_NormalElevated_vs_H')	Health_vs_Peers	0.050769248468105564
('Physical_Activity', 'functionality_state')	Health_vs_Peers	0.13604391802391563
('BMI', 'Alcohol_Use')	Health_vs_Peers	0.07587339209634059
('BMI', 'Memory_Problems')	Health_vs_Peers	0.055452471537854466
('BMI', 'Memory_Complaints')	Health_vs_Peers	0.055452471537854466
('BMI', 'grip_category')	Health_vs_Peers	0.06333305717963687
('BMI', 'WHR_Obesity')	Health_vs_Peers	0.03561741971740201
('BMI', 'MAP_NormalElevated_vs_H')	Health_vs_Peers	0.03774235620333775
('BMI', 'functionality_state')	Health_vs_Peers	0.1410514350984701
('Alcohol_Use', 'Memory_Problems')	Health_vs_Peers	0.06061110453091181
('Alcohol_Use', 'Memory_Complaints')	Health_vs_Peers	0.06061110453091181
('Alcohol_Use', 'grip_category')	Health_vs_Peers	0.06346150779853905
('Alcohol_Use', 'WHR_Obesity')	Health_vs_Peers	0.042268103651687386
('Alcohol_Use', 'MAP_NormalElevated_vs_H')	Health_vs_Peers	0.04319039660503468
('Alcohol_Use', 'functionality_state')	Health_vs_Peers	0.13712669636479827
('Memory_Problems', 'Memory_Complaints')	Health_vs_Peers	0.022646331613575345
('Memory_Problems', 'grip_category')	Health_vs_Peers	0.03909473092990645
('Memory_Problems', 'WHR_Obesity')	Health_vs_Peers	0.023648342008032733
('Memory_Problems', 'MAP_NormalElevated_vs_H')	Health_vs_Peers	0.023310020137658625
('Memory_Problems', 'functionality_state')	Health_vs_Peers	0.13254015503915137
('Memory_Complaints', 'grip_category')	Health_vs_Peers	0.03909473092990645
('Memory_Complaints', 'WHR_Obesity')	Health_vs_Peers	0.023648342008032733
('Memory_Complaints', 'MAP_NormalElevated_vs_H')	Health_vs_Peers	0.023310020137658625
('Memory_Complaints', 'functionality_state')	Health_vs_Peers	0.13254015503915137
('grip_category', 'WHR_Obesity')	Health_vs_Peers	0.024523576488691114
('grip_category', 'MAP_NormalElevated_vs_H')	Health_vs_Peers	0.02136513376893367
('grip_category', 'functionality_state')	Health_vs_Peers	0.13608969837011178
('WHR_Obesity', 'MAP_NormalElevated_vs_H')	Health_vs_Peers	0.001589090050313675
('WHR_Obesity', 'functionality_state')	Health_vs_Peers	0.12148395507614675
('MAP_NormalElevated_vs_H', 'functionality_state')	Health_vs_Peers	0.1209526584979009
('Anxiety', 'Depression')	Physical_Activity	0.039564375436335786
('Anxiety', 'Sleep')	Physical_Activity	0.0416455853071686
('Anxiety', 'MMSE_Spell')	Physical_Activity	0.028999231800307286
('Anxiety', 'Pain')	Physical_Activity	0.06980913690655817
('Anxiety', 'Hearing')	Physical_Activity	0.02914155472592427
('Anxiety', 'General_Health')	Physical_Activity	0.10593855469183387
('Anxiety', 'Health_vs_Peers')	Physical_Activity	0.06333039740875031
('Anxiety', 'BMI')	Physical_Activity	0.044467635833237054
('Anxiety', 'Alcohol_Use')	Physical_Activity	0.04599107011315419
('Anxiety', 'Memory_Problems')	Physical_Activity	0.025506073938216394
('Anxiety', 'Memory_Complaints')	Physical_Activity	0.025506073938216394
('Anxiety', 'grip_category')	Physical_Activity	0.03741585880783145
('Anxiety', 'WHR_Obesity')	Physical_Activity	0.02863915048997098
('Anxiety', 'MAP_NormalElevated_vs_H')	Physical_Activity	0.025917775480721408
('Anxiety', 'functionality_state')	Physical_Activity	0.1315922350701441
('Depression', 'Sleep')	Physical_Activity	0.04735901535174123
('Depression', 'MMSE_Spell')	Physical_Activity	0.03596275898090955
('Depression', 'Pain')	Physical_Activity	0.07710851150616173
('Depression', 'Hearing')	Physical_Activity	0.03547923180051415
('Depression', 'General_Health')	Physical_Activity	0.10820716177270545
('Depression', 'Health_vs_Peers')	Physical_Activity	0.06983277976871637
('Depression', 'BMI')	Physical_Activity	0.05069393097413142
('Depression', 'Alcohol_Use')	Physical_Activity	0.05189349791510831
('Depression', 'Memory_Problems')	Physical_Activity	0.03221485089330242
('Depression', 'Memory_Complaints')	Physical_Activity	0.03221485089330242
('Depression', 'grip_category')	Physical_Activity	0.04401431204759559
('Depression', 'WHR_Obesity')	Physical_Activity	0.03481602685021292
('Depression', 'MAP_NormalElevated_vs_H')	Physical_Activity	0.03162484242459799
('Depression', 'functionality_state')	Physical_Activity	0.13269272425748246
('Sleep', 'MMSE_Spell')	Physical_Activity	0.03151083152103815
('Sleep', 'Pain')	Physical_Activity	0.09193288754145322
('Sleep', 'Hearing')	Physical_Activity	0.03536866188949125
('Sleep', 'General_Health')	Physical_Activity	0.13056595366234364
('Sleep', 'Health_vs_Peers')	Physical_Activity	0.07205026987651728
('Sleep', 'BMI')	Physical_Activity	0.04836568688367024
('Sleep', 'Alcohol_Use')	Physical_Activity	0.05015512521033769
('Sleep', 'Memory_Problems')	Physical_Activity	0.024959662322194917
('Sleep', 'Memory_Complaints')	Physical_Activity	0.024959662322194917
('Sleep', 'grip_category')	Physical_Activity	0.04240843086355171
('Sleep', 'WHR_Obesity')	Physical_Activity	0.028599879467013724
('Sleep', 'MAP_NormalElevated_vs_H')	Physical_Activity	0.0267661705635294
('Sleep', 'functionality_state')	Physical_Activity	0.1397009169098128
('MMSE_Spell', 'Pain')	Physical_Activity	0.06477510919401827
('MMSE_Spell', 'Hearing')	Physical_Activity	0.01655523249516681
('MMSE_Spell', 'General_Health')	Physical_Activity	0.1040862886539307
('MMSE_Spell', 'Health_vs_Peers')	Physical_Activity	0.057496913238275535
('MMSE_Spell', 'BMI')	Physical_Activity	0.03149955969894826
('MMSE_Spell', 'Alcohol_Use')	Physical_Activity	0.03287727630591722
('MMSE_Spell', 'Memory_Problems')	Physical_Activity	0.015089535217952478
('MMSE_Spell', 'Memory_Complaints')	Physical_Activity	0.015089535217952478
('MMSE_Spell', 'grip_category')	Physical_Activity	0.020086187700306665
('MMSE_Spell', 'WHR_Obesity')	Physical_Activity	0.014677859237703884
('MMSE_Spell', 'MAP_NormalElevated_vs_H')	Physical_Activity	0.010141769034306997
('MMSE_Spell', 'functionality_state')	Physical_Activity	0.12478954410579783
('Pain', 'Hearing')	Physical_Activity	0.0707419281428295
('Pain', 'General_Health')	Physical_Activity	0.11663490306084169
('Pain', 'Health_vs_Peers')	Physical_Activity	0.08507274918969783
('Pain', 'BMI')	Physical_Activity	0.08287468728714206
('Pain', 'Alcohol_Use')	Physical_Activity	0.08155363418491195
('Pain', 'Memory_Problems')	Physical_Activity	0.06499239233810562
('Pain', 'Memory_Complaints')	Physical_Activity	0.06499239233810562
('Pain', 'grip_category')	Physical_Activity	0.07873662072793575
('Pain', 'WHR_Obesity')	Physical_Activity	0.06577959652544411
('Pain', 'MAP_NormalElevated_vs_H')	Physical_Activity	0.06253059646557516
('Pain', 'functionality_state')	Physical_Activity	0.13761115416129804
('Hearing', 'General_Health')	Physical_Activity	0.10728227518624733
('Hearing', 'Health_vs_Peers')	Physical_Activity	0.061566724650462694
('Hearing', 'BMI')	Physical_Activity	0.03343532320375348
('Hearing', 'Alcohol_Use')	Physical_Activity	0.034150102500221234
('Hearing', 'Memory_Problems')	Physical_Activity	0.011004148256151862
('Hearing', 'Memory_Complaints')	Physical_Activity	0.011004148256151862
('Hearing', 'grip_category')	Physical_Activity	0.020137710838640525
('Hearing', 'WHR_Obesity')	Physical_Activity	0.01558448254613149
('Hearing', 'MAP_NormalElevated_vs_H')	Physical_Activity	0.012157340204029206
('Hearing', 'functionality_state')	Physical_Activity	0.12755428228224
('General_Health', 'Health_vs_Peers')	Physical_Activity	0.10866442079584403
('General_Health', 'BMI')	Physical_Activity	0.11098518388364166
('General_Health', 'Alcohol_Use')	Physical_Activity	0.10842053011618198
('General_Health', 'Memory_Problems')	Physical_Activity	0.10059290743982781
('General_Health', 'Memory_Complaints')	Physical_Activity	0.10059290743982781
('General_Health', 'grip_category')	Physical_Activity	0.1088439942859568
('General_Health', 'WHR_Obesity')	Physical_Activity	0.105675865460018
('General_Health', 'MAP_NormalElevated_vs_H')	Physical_Activity	0.10208434558853743
('General_Health', 'functionality_state')	Physical_Activity	0.16161826740452676
('Health_vs_Peers', 'BMI')	Physical_Activity	0.06576207022679105
('Health_vs_Peers', 'Alcohol_Use')	Physical_Activity	0.06858889764538526
('Health_vs_Peers', 'Memory_Problems')	Physical_Activity	0.054478562741849486
('Health_vs_Peers', 'Memory_Complaints')	Physical_Activity	0.054478562741849486
('Health_vs_Peers', 'grip_category')	Physical_Activity	0.06229483302545975
('Health_vs_Peers', 'WHR_Obesity')	Physical_Activity	0.05730648570521246
('Health_vs_Peers', 'MAP_NormalElevated_vs_H')	Physical_Activity	0.05195037761371726
('Health_vs_Peers', 'functionality_state')	Physical_Activity	0.13705372799347298
('BMI', 'Alcohol_Use')	Physical_Activity	0.05361410466334739
('BMI', 'Memory_Problems')	Physical_Activity	0.030894612749994107
('BMI', 'Memory_Complaints')	Physical_Activity	0.030894612749994107
('BMI', 'grip_category')	Physical_Activity	0.038370744651265526
('BMI', 'WHR_Obesity')	Physical_Activity	0.025673518041112908
('BMI', 'MAP_NormalElevated_vs_H')	Physical_Activity	0.026218291892557127
('BMI', 'functionality_state')	Physical_Activity	0.13525680329024636
('Alcohol_Use', 'Memory_Problems')	Physical_Activity	0.0315771380199792
('Alcohol_Use', 'Memory_Complaints')	Physical_Activity	0.0315771380199792
('Alcohol_Use', 'grip_category')	Physical_Activity	0.04241805165364198
('Alcohol_Use', 'WHR_Obesity')	Physical_Activity	0.03279415705820924
('Alcohol_Use', 'MAP_NormalElevated_vs_H')	Physical_Activity	0.028874473338864236
('Alcohol_Use', 'functionality_state')	Physical_Activity	0.130052865492935
('Memory_Problems', 'Memory_Complaints')	Physical_Activity	0.004721925466210962
('Memory_Problems', 'grip_category')	Physical_Activity	0.016477773007506843
('Memory_Problems', 'WHR_Obesity')	Physical_Activity	0.011221700287556027
('Memory_Problems', 'MAP_NormalElevated_vs_H')	Physical_Activity	0.007277168487909347
('Memory_Problems', 'functionality_state')	Physical_Activity	0.12182669854647361
('Memory_Complaints', 'grip_category')	Physical_Activity	0.016477773007506843
('Memory_Complaints', 'WHR_Obesity')	Physical_Activity	0.011221700287556027
('Memory_Complaints', 'MAP_NormalElevated_vs_H')	Physical_Activity	0.007277168487909347
('Memory_Complaints', 'functionality_state')	Physical_Activity	0.12182669854647361
('grip_category', 'WHR_Obesity')	Physical_Activity	0.021449274602339762
('grip_category', 'MAP_NormalElevated_vs_H')	Physical_Activity	0.014664482332116672
('grip_category', 'functionality_state')	Physical_Activity	0.13741082258057213
('WHR_Obesity', 'MAP_NormalElevated_vs_H')	Physical_Activity	0.00759198249974133
('WHR_Obesity', 'functionality_state')	Physical_Activity	0.13015194045323877
('MAP_NormalElevated_vs_H', 'functionality_state')	Physical_Activity	0.12336314809954858
('Anxiety', 'Depression')	BMI	0.00792636535513234
('Anxiety', 'Sleep')	BMI	0.01654523977303784
('Anxiety', 'MMSE_Spell')	BMI	0.006531033721567926
('Anxiety', 'Pain')	BMI	0.054098813232648514
('Anxiety', 'Hearing')	BMI	0.011009748982431481
('Anxiety', 'General_Health')	BMI	0.0414396843322274
('Anxiety', 'Health_vs_Peers')	BMI	0.0388531169753662
('Anxiety', 'Physical_Activity')	BMI	0.028320169108524276
('Anxiety', 'Alcohol_Use')	BMI	0.04996841094854779
('Anxiety', 'Memory_Problems')	BMI	0.010923018134668519
('Anxiety', 'Memory_Complaints')	BMI	0.010923018134668519
('Anxiety', 'grip_category')	BMI	0.10019191686920059
('Anxiety', 'WHR_Obesity')	BMI	0.09374914786440985
('Anxiety', 'MAP_NormalElevated_vs_H')	BMI	0.025042284890334884
('Anxiety', 'functionality_state')	BMI	0.05064407947082087
('Depression', 'Sleep')	BMI	0.01497857792784398
('Depression', 'MMSE_Spell')	BMI	0.006391064356489479
('Depression', 'Pain')	BMI	0.055091419111493393
('Depression', 'Hearing')	BMI	0.007531500747290946
('Depression', 'General_Health')	BMI	0.039818189938737314
('Depression', 'Health_vs_Peers')	BMI	0.03611433747665823
('Depression', 'Physical_Activity')	BMI	0.025325066362676826
('Depression', 'Alcohol_Use')	BMI	0.04831650988788884
('Depression', 'Memory_Problems')	BMI	0.00910294162597069
('Depression', 'Memory_Complaints')	BMI	0.00910294162597069
('Depression', 'grip_category')	BMI	0.09557018038945023
('Depression', 'WHR_Obesity')	BMI	0.0926611409509407
('Depression', 'MAP_NormalElevated_vs_H')	BMI	0.02001317571900255
('Depression', 'functionality_state')	BMI	0.04795330201824392
('Sleep', 'MMSE_Spell')	BMI	0.011400563889766516
('Sleep', 'Pain')	BMI	0.07391923932144194
('Sleep', 'Hearing')	BMI	0.01907430056820321
('Sleep', 'General_Health')	BMI	0.04870327932631547
('Sleep', 'Health_vs_Peers')	BMI	0.04905064082339746
('Sleep', 'Physical_Activity')	BMI	0.03876856909074511
('Sleep', 'Alcohol_Use')	BMI	0.058237032373554355
('Sleep', 'Memory_Problems')	BMI	0.015718924526409325
('Sleep', 'Memory_Complaints')	BMI	0.015718924526409325
('Sleep', 'grip_category')	BMI	0.11420556366215029
('Sleep', 'WHR_Obesity')	BMI	0.10151040147533218
('Sleep', 'MAP_NormalElevated_vs_H')	BMI	0.026564306336769875
('Sleep', 'functionality_state')	BMI	0.05774156630264776
('MMSE_Spell', 'Pain')	BMI	0.05204477326604109
('MMSE_Spell', 'Hearing')	BMI	0.004815223520505311
('MMSE_Spell', 'General_Health')	BMI	0.03970149371193341
('MMSE_Spell', 'Health_vs_Peers')	BMI	0.036164711067515704
('MMSE_Spell', 'Physical_Activity')	BMI	0.024169201555408013
('MMSE_Spell', 'Alcohol_Use')	BMI	0.048059954793787336
('MMSE_Spell', 'Memory_Problems')	BMI	0.007976649857697674
('MMSE_Spell', 'Memory_Complaints')	BMI	0.007976649857697674
('MMSE_Spell', 'grip_category')	BMI	0.09156234703687317
('MMSE_Spell', 'WHR_Obesity')	BMI	0.08858088367331592
('MMSE_Spell', 'MAP_NormalElevated_vs_H')	BMI	0.0179808947341195
('MMSE_Spell', 'functionality_state')	BMI	0.048702939273070865
('Pain', 'Hearing')	BMI	0.05915386891992859
('Pain', 'General_Health')	BMI	0.06620388610819511
('Pain', 'Health_vs_Peers')	BMI	0.07148221052800965
('Pain', 'Physical_Activity')	BMI	0.07422054716270089
('Pain', 'Alcohol_Use')	BMI	0.0962149188586844
('Pain', 'Memory_Problems')	BMI	0.05511820530056442
('Pain', 'Memory_Complaints')	BMI	0.05511820530056442
('Pain', 'grip_category')	BMI	0.15772433538596925
('Pain', 'WHR_Obesity')	BMI	0.13962359831892973
('Pain', 'MAP_NormalElevated_vs_H')	BMI	0.06748651371410151
('Pain', 'functionality_state')	BMI	0.07860029595519902
('Hearing', 'General_Health')	BMI	0.04254702855893369
('Hearing', 'Health_vs_Peers')	BMI	0.04000078018274883
('Hearing', 'Physical_Activity')	BMI	0.02881329366177801
('Hearing', 'Alcohol_Use')	BMI	0.04683338992543515
('Hearing', 'Memory_Problems')	BMI	0.009856135857359387
('Hearing', 'Memory_Complaints')	BMI	0.009856135857359387
('Hearing', 'grip_category')	BMI	0.0947370226235267
('Hearing', 'WHR_Obesity')	BMI	0.0899351672253095
('Hearing', 'MAP_NormalElevated_vs_H')	BMI	0.020181151384486284
('Hearing', 'functionality_state')	BMI	0.053581389781751886
('General_Health', 'Health_vs_Peers')	BMI	0.054383833038058216
('General_Health', 'Physical_Activity')	BMI	0.050171874243861866
('General_Health', 'Alcohol_Use')	BMI	0.08640465483771108
('General_Health', 'Memory_Problems')	BMI	0.04062185525884618
('General_Health', 'Memory_Complaints')	BMI	0.04062185525884618
('General_Health', 'grip_category')	BMI	0.13613919743982836
('General_Health', 'WHR_Obesity')	BMI	0.1254010034188569
('General_Health', 'MAP_NormalElevated_vs_H')	BMI	0.05551935547894474
('General_Health', 'functionality_state')	BMI	0.06172958612400407
('Health_vs_Peers', 'Physical_Activity')	BMI	0.05022162612077921
('Health_vs_Peers', 'Alcohol_Use')	BMI	0.0779840891011319
('Health_vs_Peers', 'Memory_Problems')	BMI	0.03875551950297942
('Health_vs_Peers', 'Memory_Complaints')	BMI	0.03875551950297942
('Health_vs_Peers', 'grip_category')	BMI	0.13334786923860983
('Health_vs_Peers', 'WHR_Obesity')	BMI	0.12266860722246314
('Health_vs_Peers', 'MAP_NormalElevated_vs_H')	BMI	0.053045618739358494
('Health_vs_Peers', 'functionality_state')	BMI	0.06774806690379177
('Physical_Activity', 'Alcohol_Use')	BMI	0.06916589739853186
('Physical_Activity', 'Memory_Problems')	BMI	0.032122066862485366
('Physical_Activity', 'Memory_Complaints')	BMI	0.032122066862485366
('Physical_Activity', 'grip_category')	BMI	0.11543734508414767
('Physical_Activity', 'WHR_Obesity')	BMI	0.10794547744306494
('Physical_Activity', 'MAP_NormalElevated_vs_H')	BMI	0.04034042528296426
('Physical_Activity', 'functionality_state')	BMI	0.060943625126008774
('Alcohol_Use', 'Memory_Problems')	BMI	0.04999361228855234
('Alcohol_Use', 'Memory_Complaints')	BMI	0.04999361228855234
('Alcohol_Use', 'grip_category')	BMI	0.1272979157159417
('Alcohol_Use', 'WHR_Obesity')	BMI	0.13447458071590815
('Alcohol_Use', 'MAP_NormalElevated_vs_H')	BMI	0.06235794473867965
('Alcohol_Use', 'functionality_state')	BMI	0.09483231794784636
('Memory_Problems', 'Memory_Complaints')	BMI	0.0059493795787006224
('Memory_Problems', 'grip_category')	BMI	0.0972086214238977
('Memory_Problems', 'WHR_Obesity')	BMI	0.09368162089670871
('Memory_Problems', 'MAP_NormalElevated_vs_H')	BMI	0.02182983012444524
('Memory_Problems', 'functionality_state')	BMI	0.05514946639497426
('Memory_Complaints', 'grip_category')	BMI	0.0972086214238977
('Memory_Complaints', 'WHR_Obesity')	BMI	0.09368162089670871
('Memory_Complaints', 'MAP_NormalElevated_vs_H')	BMI	0.02182983012444524
('Memory_Complaints', 'functionality_state')	BMI	0.05514946639497426
('grip_category', 'WHR_Obesity')	BMI	0.16776708984286634
('grip_category', 'MAP_NormalElevated_vs_H')	BMI	0.1025206907449215
('grip_category', 'functionality_state')	BMI	0.1477921780923443
('WHR_Obesity', 'MAP_NormalElevated_vs_H')	BMI	0.10420552809007991
('WHR_Obesity', 'functionality_state')	BMI	0.13390452255245824
('MAP_NormalElevated_vs_H', 'functionality_state')	BMI	0.06270381735002206
('Anxiety', 'Depression')	Alcohol_Use	0.017354751856571496
('Anxiety', 'Sleep')	Alcohol_Use	0.022637639236249486
('Anxiety', 'MMSE_Spell')	Alcohol_Use	0.025484989150483726
('Anxiety', 'Pain')	Alcohol_Use	0.05267312275071729
('Anxiety', 'Hearing')	Alcohol_Use	0.014973226815340034
('Anxiety', 'General_Health')	Alcohol_Use	0.06809342821960954
('Anxiety', 'Health_vs_Peers')	Alcohol_Use	0.04858935958021928
('Anxiety', 'Physical_Activity')	Alcohol_Use	0.03339699076518602
('Anxiety', 'BMI')	Alcohol_Use	0.05352179832529207
('Anxiety', 'Memory_Problems')	Alcohol_Use	0.012464649866467675
('Anxiety', 'Memory_Complaints')	Alcohol_Use	0.012464649866467675
('Anxiety', 'grip_category')	Alcohol_Use	0.09577979380405283
('Anxiety', 'WHR_Obesity')	Alcohol_Use	0.010380048619727956
('Anxiety', 'MAP_NormalElevated_vs_H')	Alcohol_Use	0.032579522415614764
('Anxiety', 'functionality_state')	Alcohol_Use	0.06423624470808549
('Depression', 'Sleep')	Alcohol_Use	0.025260714917065177
('Depression', 'MMSE_Spell')	Alcohol_Use	0.029410466760860055
('Depression', 'Pain')	Alcohol_Use	0.05268960515648236
('Depression', 'Hearing')	Alcohol_Use	0.018924584052966438
('Depression', 'General_Health')	Alcohol_Use	0.07074469262846812
('Depression', 'Health_vs_Peers')	Alcohol_Use	0.050598086454383163
('Depression', 'Physical_Activity')	Alcohol_Use	0.03506416574796791
('Depression', 'BMI')	Alcohol_Use	0.056856042332204315
('Depression', 'Memory_Problems')	Alcohol_Use	0.015490216082308947
('Depression', 'Memory_Complaints')	Alcohol_Use	0.015490216082308947
('Depression', 'grip_category')	Alcohol_Use	0.0950384558732299
('Depression', 'WHR_Obesity')	Alcohol_Use	0.01331227297276143
('Depression', 'MAP_NormalElevated_vs_H')	Alcohol_Use	0.035010261519258665
('Depression', 'functionality_state')	Alcohol_Use	0.06091604971697896
('Sleep', 'MMSE_Spell')	Alcohol_Use	0.03484054210325069
('Sleep', 'Pain')	Alcohol_Use	0.06741133505610764
('Sleep', 'Hearing')	Alcohol_Use	0.023882613333229715
('Sleep', 'General_Health')	Alcohol_Use	0.0842374101630896
('Sleep', 'Health_vs_Peers')	Alcohol_Use	0.05850217572139591
('Sleep', 'Physical_Activity')	Alcohol_Use	0.044004349931682875
('Sleep', 'BMI')	Alcohol_Use	0.06168337488782595
('Sleep', 'Memory_Problems')	Alcohol_Use	0.020115579466379024
('Sleep', 'Memory_Complaints')	Alcohol_Use	0.020115579466379024
('Sleep', 'grip_category')	Alcohol_Use	0.10745739158722983
('Sleep', 'WHR_Obesity')	Alcohol_Use	0.016742127724251165
('Sleep', 'MAP_NormalElevated_vs_H')	Alcohol_Use	0.03840904674365134
('Sleep', 'functionality_state')	Alcohol_Use	0.06726411479610302
('MMSE_Spell', 'Pain')	Alcohol_Use	0.06339545273598658
('MMSE_Spell', 'Hearing')	Alcohol_Use	0.022106448310493784
('MMSE_Spell', 'General_Health')	Alcohol_Use	0.08393804084593162
('MMSE_Spell', 'Health_vs_Peers')	Alcohol_Use	0.06086532667908558
('MMSE_Spell', 'Physical_Activity')	Alcohol_Use	0.04235651726852321
('MMSE_Spell', 'BMI')	Alcohol_Use	0.06486955389993357
('MMSE_Spell', 'Memory_Problems')	Alcohol_Use	0.021750327837110485
('MMSE_Spell', 'Memory_Complaints')	Alcohol_Use	0.021750327837110485
('MMSE_Spell', 'grip_category')	Alcohol_Use	0.10527136189998397
('MMSE_Spell', 'WHR_Obesity')	Alcohol_Use	0.01856111410906389
('MMSE_Spell', 'MAP_NormalElevated_vs_H')	Alcohol_Use	0.03855823351630075
('MMSE_Spell', 'functionality_state')	Alcohol_Use	0.07224562694001135
('Pain', 'Hearing')	Alcohol_Use	0.0547007282678993
('Pain', 'General_Health')	Alcohol_Use	0.08207196790282617
('Pain', 'Health_vs_Peers')	Alcohol_Use	0.06881572995483874
('Pain', 'Physical_Activity')	Alcohol_Use	0.06812569495561445
('Pain', 'BMI')	Alcohol_Use	0.09144111975382936
('Pain', 'Memory_Problems')	Alcohol_Use	0.048086231189691075
('Pain', 'Memory_Complaints')	Alcohol_Use	0.048086231189691075
('Pain', 'grip_category')	Alcohol_Use	0.1412237325879558
('Pain', 'WHR_Obesity')	Alcohol_Use	0.047767743191210056
('Pain', 'MAP_NormalElevated_vs_H')	Alcohol_Use	0.0674409656608398
('Pain', 'functionality_state')	Alcohol_Use	0.07787702656989956
('Hearing', 'General_Health')	Alcohol_Use	0.07171642775165601
('Hearing', 'Health_vs_Peers')	Alcohol_Use	0.04700996399986003
('Hearing', 'Physical_Activity')	Alcohol_Use	0.03191418555405482
('Hearing', 'BMI')	Alcohol_Use	0.04921950252124484
('Hearing', 'Memory_Problems')	Alcohol_Use	0.009442021663581879
('Hearing', 'Memory_Complaints')	Alcohol_Use	0.009442021663581879
('Hearing', 'grip_category')	Alcohol_Use	0.0883963688453151
('Hearing', 'WHR_Obesity')	Alcohol_Use	0.005716067570580769
('Hearing', 'MAP_NormalElevated_vs_H')	Alcohol_Use	0.025946961395567975
('Hearing', 'functionality_state')	Alcohol_Use	0.06247105808038988
('General_Health', 'Health_vs_Peers')	Alcohol_Use	0.07422032896510641
('General_Health', 'Physical_Activity')	Alcohol_Use	0.07519073906112282
('General_Health', 'BMI')	Alcohol_Use	0.1139881734224314
('General_Health', 'Memory_Problems')	Alcohol_Use	0.06570766146531068
('General_Health', 'Memory_Complaints')	Alcohol_Use	0.06570766146531068
('General_Health', 'grip_category')	Alcohol_Use	0.15125243567566368
('General_Health', 'WHR_Obesity')	Alcohol_Use	0.06768953556541439
('General_Health', 'MAP_NormalElevated_vs_H')	Alcohol_Use	0.08779146325593926
('General_Health', 'functionality_state')	Alcohol_Use	0.08494644264563425
('Health_vs_Peers', 'Physical_Activity')	Alcohol_Use	0.058346919607105065
('Health_vs_Peers', 'BMI')	Alcohol_Use	0.08328255516886675
('Health_vs_Peers', 'Memory_Problems')	Alcohol_Use	0.042764725876826795
('Health_vs_Peers', 'Memory_Complaints')	Alcohol_Use	0.042764725876826795
('Health_vs_Peers', 'grip_category')	Alcohol_Use	0.12552352899786257
('Health_vs_Peers', 'WHR_Obesity')	Alcohol_Use	0.042108101314524506
('Health_vs_Peers', 'MAP_NormalElevated_vs_H')	Alcohol_Use	0.06385958974894348
('Health_vs_Peers', 'functionality_state')	Alcohol_Use	0.07337030596430047
('Physical_Activity', 'BMI')	Alcohol_Use	0.07355212320155079
('Physical_Activity', 'Memory_Problems')	Alcohol_Use	0.03165516551325761
('Physical_Activity', 'Memory_Complaints')	Alcohol_Use	0.03165516551325761
('Physical_Activity', 'grip_category')	Alcohol_Use	0.11153186122687979
('Physical_Activity', 'WHR_Obesity')	Alcohol_Use	0.027854926617938532
('Physical_Activity', 'MAP_NormalElevated_vs_H')	Alcohol_Use	0.048362537337161345
('Physical_Activity', 'functionality_state')	Alcohol_Use	0.06528666512287792
('BMI', 'Memory_Problems')	Alcohol_Use	0.04884418566934237
('BMI', 'Memory_Complaints')	Alcohol_Use	0.04884418566934237
('BMI', 'grip_category')	Alcohol_Use	0.11934512485629736
('BMI', 'WHR_Obesity')	Alcohol_Use	0.04726339087368542
('BMI', 'MAP_NormalElevated_vs_H')	Alcohol_Use	0.06772387534656898
('BMI', 'functionality_state')	Alcohol_Use	0.10437929574202816
('Memory_Problems', 'Memory_Complaints')	Alcohol_Use	0.004799952959490331
('Memory_Problems', 'grip_category')	Alcohol_Use	0.08680672262684894
('Memory_Problems', 'WHR_Obesity')	Alcohol_Use	0.00734272041875269
('Memory_Problems', 'MAP_NormalElevated_vs_H')	Alcohol_Use	0.026034673872103405
('Memory_Problems', 'functionality_state')	Alcohol_Use	0.0594262534657393
('Memory_Complaints', 'grip_category')	Alcohol_Use	0.08680672262684894
('Memory_Complaints', 'WHR_Obesity')	Alcohol_Use	0.00734272041875269
('Memory_Complaints', 'MAP_NormalElevated_vs_H')	Alcohol_Use	0.026034673872103405
('Memory_Complaints', 'functionality_state')	Alcohol_Use	0.0594262534657393
('grip_category', 'WHR_Obesity')	Alcohol_Use	0.08156871943270406
('grip_category', 'MAP_NormalElevated_vs_H')	Alcohol_Use	0.09772392532191235
('grip_category', 'functionality_state')	Alcohol_Use	0.1415921627435816
('WHR_Obesity', 'MAP_NormalElevated_vs_H')	Alcohol_Use	0.02185990336054914
('WHR_Obesity', 'functionality_state')	Alcohol_Use	0.06163229725600927
('MAP_NormalElevated_vs_H', 'functionality_state')	Alcohol_Use	0.07811664914644212
('Anxiety', 'Depression')	Memory_Problems	0.0400226224949408
('Anxiety', 'Sleep')	Memory_Problems	0.04561694427513843
('Anxiety', 'MMSE_Spell')	Memory_Problems	0.03413639999208786
('Anxiety', 'Pain')	Memory_Problems	0.04204386324386002
('Anxiety', 'Hearing')	Memory_Problems	0.049380059284081984
('Anxiety', 'General_Health')	Memory_Problems	0.06833797553316179
('Anxiety', 'Health_vs_Peers')	Memory_Problems	0.048772948858047865
('Anxiety', 'Physical_Activity')	Memory_Problems	0.03663062851648853
('Anxiety', 'BMI')	Memory_Problems	0.038195039437653434
('Anxiety', 'Alcohol_Use')	Memory_Problems	0.03618328379270862
('Anxiety', 'Memory_Complaints')	Memory_Problems	1.1730221171857045
('Anxiety', 'grip_category')	Memory_Problems	0.04231310064155957
('Anxiety', 'WHR_Obesity')	Memory_Problems	0.03446822934548066
('Anxiety', 'MAP_NormalElevated_vs_H')	Memory_Problems	0.03372709117437741
('Anxiety', 'functionality_state')	Memory_Problems	0.04763584262685456
('Depression', 'Sleep')	Memory_Problems	0.03889042926447323
('Depression', 'MMSE_Spell')	Memory_Problems	0.02213867176946286
('Depression', 'Pain')	Memory_Problems	0.03238837657110616
('Depression', 'Hearing')	Memory_Problems	0.03853083645936728
('Depression', 'General_Health')	Memory_Problems	0.05452512947754259
('Depression', 'Health_vs_Peers')	Memory_Problems	0.03913416173357653
('Depression', 'Physical_Activity')	Memory_Problems	0.024367715299413617
('Depression', 'BMI')	Memory_Problems	0.02662467064353584
('Depression', 'Alcohol_Use')	Memory_Problems	0.024472412655559907
('Depression', 'Memory_Complaints')	Memory_Problems	1.1730221171857045
('Depression', 'grip_category')	Memory_Problems	0.03172322416735889
('Depression', 'WHR_Obesity')	Memory_Problems	0.021710772120882585
('Depression', 'MAP_NormalElevated_vs_H')	Memory_Problems	0.022075413516419014
('Depression', 'functionality_state')	Memory_Problems	0.03348817698723026
('Sleep', 'MMSE_Spell')	Memory_Problems	0.02593456365964784
('Sleep', 'Pain')	Memory_Problems	0.03484273097366832
('Sleep', 'Hearing')	Memory_Problems	0.04620689208941696
('Sleep', 'General_Health')	Memory_Problems	0.06053691569909481
('Sleep', 'Health_vs_Peers')	Memory_Problems	0.04630128518932103
('Sleep', 'Physical_Activity')	Memory_Problems	0.028457680209518832
('Sleep', 'BMI')	Memory_Problems	0.02881406020665965
('Sleep', 'Alcohol_Use')	Memory_Problems	0.029764372632357754
('Sleep', 'Memory_Complaints')	Memory_Problems	1.1730221171857043
('Sleep', 'grip_category')	Memory_Problems	0.040682589985110415
('Sleep', 'WHR_Obesity')	Memory_Problems	0.02408777181938248
('Sleep', 'MAP_NormalElevated_vs_H')	Memory_Problems	0.023319767615756364
('Sleep', 'functionality_state')	Memory_Problems	0.036689975686387016
('MMSE_Spell', 'Pain')	Memory_Problems	0.01835357442035078
('MMSE_Spell', 'Hearing')	Memory_Problems	0.020919968659476484
('MMSE_Spell', 'General_Health')	Memory_Problems	0.04734344821886439
('MMSE_Spell', 'Health_vs_Peers')	Memory_Problems	0.023946973652204002
('MMSE_Spell', 'Physical_Activity')	Memory_Problems	0.00783292606046461
('MMSE_Spell', 'BMI')	Memory_Problems	0.008050398843750048
('MMSE_Spell', 'Alcohol_Use')	Memory_Problems	0.005014477717015983
('MMSE_Spell', 'Memory_Complaints')	Memory_Problems	1.1730221171857045
('MMSE_Spell', 'grip_category')	Memory_Problems	0.01373563516749388
('MMSE_Spell', 'WHR_Obesity')	Memory_Problems	0.0015031188079718883
('MMSE_Spell', 'MAP_NormalElevated_vs_H')	Memory_Problems	0.0014499995860657573
('MMSE_Spell', 'functionality_state')	Memory_Problems	0.021455841586098784
('Pain', 'Hearing')	Memory_Problems	0.03666092178639707
('Pain', 'General_Health')	Memory_Problems	0.05800700456266728
('Pain', 'Health_vs_Peers')	Memory_Problems	0.032266812650953686
('Pain', 'Physical_Activity')	Memory_Problems	0.02225878866155212
('Pain', 'BMI')	Memory_Problems	0.02103874174845401
('Pain', 'Alcohol_Use')	Memory_Problems	0.018780566742437624
('Pain', 'Memory_Complaints')	Memory_Problems	1.1730221171857043
('Pain', 'grip_category')	Memory_Problems	0.028167571003201136
('Pain', 'WHR_Obesity')	Memory_Problems	0.016658180719486257
('Pain', 'MAP_NormalElevated_vs_H')	Memory_Problems	0.01658388389036798
('Pain', 'functionality_state')	Memory_Problems	0.029053666390586784
('Hearing', 'General_Health')	Memory_Problems	0.0624361519785673
('Hearing', 'Health_vs_Peers')	Memory_Problems	0.04274960437938678
('Hearing', 'Physical_Activity')	Memory_Problems	0.024351936251217565
('Hearing', 'BMI')	Memory_Problems	0.02782595339440152
('Hearing', 'Alcohol_Use')	Memory_Problems	0.025025726604813364
('Hearing', 'Memory_Complaints')	Memory_Problems	1.1730221171857045
('Hearing', 'grip_category')	Memory_Problems	0.03433881136371591
('Hearing', 'WHR_Obesity')	Memory_Problems	0.020876129580550077
('Hearing', 'MAP_NormalElevated_vs_H')	Memory_Problems	0.020687224123661415
('Hearing', 'functionality_state')	Memory_Problems	0.03849979045386163
('General_Health', 'Health_vs_Peers')	Memory_Problems	0.04908349557611278
('General_Health', 'Physical_Activity')	Memory_Problems	0.04744132081426319
('General_Health', 'BMI')	Memory_Problems	0.048283578273062636
('General_Health', 'Alcohol_Use')	Memory_Problems	0.04578586589480585
('General_Health', 'Memory_Complaints')	Memory_Problems	1.1730221171857045
('General_Health', 'grip_category')	Memory_Problems	0.05377493834824889
('General_Health', 'WHR_Obesity')	Memory_Problems	0.047283493126777945
('General_Health', 'MAP_NormalElevated_vs_H')	Memory_Problems	0.04783672150263909
('General_Health', 'functionality_state')	Memory_Problems	0.04951860629992181
('Health_vs_Peers', 'Physical_Activity')	Memory_Problems	0.02663736064349323
('Health_vs_Peers', 'BMI')	Memory_Problems	0.026454761510635638
('Health_vs_Peers', 'Alcohol_Use')	Memory_Problems	0.02516550181675073
('Health_vs_Peers', 'Memory_Complaints')	Memory_Problems	1.1730221171857043
('Health_vs_Peers', 'grip_category')	Memory_Problems	0.03088508779994366
('Health_vs_Peers', 'WHR_Obesity')	Memory_Problems	0.023086618314209016
('Health_vs_Peers', 'MAP_NormalElevated_vs_H')	Memory_Problems	0.02320807213801179
('Health_vs_Peers', 'functionality_state')	Memory_Problems	0.03237318112242884
('Physical_Activity', 'BMI')	Memory_Problems	0.014425758188456369
('Physical_Activity', 'Alcohol_Use')	Memory_Problems	0.00957263103621193
('Physical_Activity', 'Memory_Complaints')	Memory_Problems	1.1730221171857043
('Physical_Activity', 'grip_category')	Memory_Problems	0.015319918251453875
('Physical_Activity', 'WHR_Obesity')	Memory_Problems	0.005880748490623205
('Physical_Activity', 'MAP_NormalElevated_vs_H')	Memory_Problems	0.005994091342650822
('Physical_Activity', 'functionality_state')	Memory_Problems	0.02064991466019311
('BMI', 'Alcohol_Use')	Memory_Problems	0.012437312569599948
('BMI', 'Memory_Complaints')	Memory_Problems	1.1730221171857043
('BMI', 'grip_category')	Memory_Problems	0.018984166234962574
('BMI', 'WHR_Obesity')	Memory_Problems	0.0060687096978225726
('BMI', 'MAP_NormalElevated_vs_H')	Memory_Problems	0.00642461958878086
('BMI', 'functionality_state')	Memory_Problems	0.028285860672931346
('Alcohol_Use', 'Memory_Complaints')	Memory_Problems	1.1730221171857043
('Alcohol_Use', 'grip_category')	Memory_Problems	0.01653505829756008
('Alcohol_Use', 'WHR_Obesity')	Memory_Problems	0.006940999062090576
('Alcohol_Use', 'MAP_NormalElevated_vs_H')	Memory_Problems	0.005263532728549051
('Alcohol_Use', 'functionality_state')	Memory_Problems	0.023015669949514574
('Memory_Complaints', 'grip_category')	Memory_Problems	1.1730221171857043
('Memory_Complaints', 'WHR_Obesity')	Memory_Problems	1.1730221171857045
('Memory_Complaints', 'MAP_NormalElevated_vs_H')	Memory_Problems	1.1730221171857045
('Memory_Complaints', 'functionality_state')	Memory_Problems	1.1730221171857045
('grip_category', 'WHR_Obesity')	Memory_Problems	0.01305165901061162
('grip_category', 'MAP_NormalElevated_vs_H')	Memory_Problems	0.012643300952032557
('grip_category', 'functionality_state')	Memory_Problems	0.028789767712997575
('WHR_Obesity', 'MAP_NormalElevated_vs_H')	Memory_Problems	0.0012827546788195007
('WHR_Obesity', 'functionality_state')	Memory_Problems	0.021358880558628935
('MAP_NormalElevated_vs_H', 'functionality_state')	Memory_Problems	0.019991607500093322
('Anxiety', 'Depression')	Memory_Complaints	0.0400226224949408
('Anxiety', 'Sleep')	Memory_Complaints	0.04561694427513843
('Anxiety', 'MMSE_Spell')	Memory_Complaints	0.03413639999208786
('Anxiety', 'Pain')	Memory_Complaints	0.04204386324386002
('Anxiety', 'Hearing')	Memory_Complaints	0.049380059284081984
('Anxiety', 'General_Health')	Memory_Complaints	0.06833797553316179
('Anxiety', 'Health_vs_Peers')	Memory_Complaints	0.048772948858047865
('Anxiety', 'Physical_Activity')	Memory_Complaints	0.03663062851648853
('Anxiety', 'BMI')	Memory_Complaints	0.038195039437653434
('Anxiety', 'Alcohol_Use')	Memory_Complaints	0.03618328379270862
('Anxiety', 'Memory_Problems')	Memory_Complaints	1.1730221171857045
('Anxiety', 'grip_category')	Memory_Complaints	0.04231310064155957
('Anxiety', 'WHR_Obesity')	Memory_Complaints	0.03446822934548066
('Anxiety', 'MAP_NormalElevated_vs_H')	Memory_Complaints	0.03372709117437741
('Anxiety', 'functionality_state')	Memory_Complaints	0.04763584262685456
('Depression', 'Sleep')	Memory_Complaints	0.03889042926447323
('Depression', 'MMSE_Spell')	Memory_Complaints	0.02213867176946286
('Depression', 'Pain')	Memory_Complaints	0.03238837657110616
('Depression', 'Hearing')	Memory_Complaints	0.03853083645936728
('Depression', 'General_Health')	Memory_Complaints	0.05452512947754259
('Depression', 'Health_vs_Peers')	Memory_Complaints	0.03913416173357653
('Depression', 'Physical_Activity')	Memory_Complaints	0.024367715299413617
('Depression', 'BMI')	Memory_Complaints	0.02662467064353584
('Depression', 'Alcohol_Use')	Memory_Complaints	0.024472412655559907
('Depression', 'Memory_Problems')	Memory_Complaints	1.1730221171857045
('Depression', 'grip_category')	Memory_Complaints	0.03172322416735889
('Depression', 'WHR_Obesity')	Memory_Complaints	0.021710772120882585
('Depression', 'MAP_NormalElevated_vs_H')	Memory_Complaints	0.022075413516419014
('Depression', 'functionality_state')	Memory_Complaints	0.03348817698723026
('Sleep', 'MMSE_Spell')	Memory_Complaints	0.02593456365964784
('Sleep', 'Pain')	Memory_Complaints	0.03484273097366832
('Sleep', 'Hearing')	Memory_Complaints	0.04620689208941696
('Sleep', 'General_Health')	Memory_Complaints	0.06053691569909481
('Sleep', 'Health_vs_Peers')	Memory_Complaints	0.04630128518932103
('Sleep', 'Physical_Activity')	Memory_Complaints	0.028457680209518832
('Sleep', 'BMI')	Memory_Complaints	0.02881406020665965
('Sleep', 'Alcohol_Use')	Memory_Complaints	0.029764372632357754
('Sleep', 'Memory_Problems')	Memory_Complaints	1.1730221171857043
('Sleep', 'grip_category')	Memory_Complaints	0.040682589985110415
('Sleep', 'WHR_Obesity')	Memory_Complaints	0.02408777181938248
('Sleep', 'MAP_NormalElevated_vs_H')	Memory_Complaints	0.023319767615756364
('Sleep', 'functionality_state')	Memory_Complaints	0.036689975686387016
('MMSE_Spell', 'Pain')	Memory_Complaints	0.01835357442035078
('MMSE_Spell', 'Hearing')	Memory_Complaints	0.020919968659476484
('MMSE_Spell', 'General_Health')	Memory_Complaints	0.04734344821886439
('MMSE_Spell', 'Health_vs_Peers')	Memory_Complaints	0.023946973652204002
('MMSE_Spell', 'Physical_Activity')	Memory_Complaints	0.00783292606046461
('MMSE_Spell', 'BMI')	Memory_Complaints	0.008050398843750048
('MMSE_Spell', 'Alcohol_Use')	Memory_Complaints	0.005014477717015983
('MMSE_Spell', 'Memory_Problems')	Memory_Complaints	1.1730221171857045
('MMSE_Spell', 'grip_category')	Memory_Complaints	0.01373563516749388
('MMSE_Spell', 'WHR_Obesity')	Memory_Complaints	0.0015031188079718883
('MMSE_Spell', 'MAP_NormalElevated_vs_H')	Memory_Complaints	0.0014499995860657573
('MMSE_Spell', 'functionality_state')	Memory_Complaints	0.021455841586098784
('Pain', 'Hearing')	Memory_Complaints	0.03666092178639707
('Pain', 'General_Health')	Memory_Complaints	0.05800700456266728
('Pain', 'Health_vs_Peers')	Memory_Complaints	0.032266812650953686
('Pain', 'Physical_Activity')	Memory_Complaints	0.02225878866155212
('Pain', 'BMI')	Memory_Complaints	0.02103874174845401
('Pain', 'Alcohol_Use')	Memory_Complaints	0.018780566742437624
('Pain', 'Memory_Problems')	Memory_Complaints	1.1730221171857043
('Pain', 'grip_category')	Memory_Complaints	0.028167571003201136
('Pain', 'WHR_Obesity')	Memory_Complaints	0.016658180719486257
('Pain', 'MAP_NormalElevated_vs_H')	Memory_Complaints	0.01658388389036798
('Pain', 'functionality_state')	Memory_Complaints	0.029053666390586784
('Hearing', 'General_Health')	Memory_Complaints	0.0624361519785673
('Hearing', 'Health_vs_Peers')	Memory_Complaints	0.04274960437938678
('Hearing', 'Physical_Activity')	Memory_Complaints	0.024351936251217565
('Hearing', 'BMI')	Memory_Complaints	0.02782595339440152
('Hearing', 'Alcohol_Use')	Memory_Complaints	0.025025726604813364
('Hearing', 'Memory_Problems')	Memory_Complaints	1.1730221171857045
('Hearing', 'grip_category')	Memory_Complaints	0.03433881136371591
('Hearing', 'WHR_Obesity')	Memory_Complaints	0.020876129580550077
('Hearing', 'MAP_NormalElevated_vs_H')	Memory_Complaints	0.020687224123661415
('Hearing', 'functionality_state')	Memory_Complaints	0.03849979045386163
('General_Health', 'Health_vs_Peers')	Memory_Complaints	0.04908349557611278
('General_Health', 'Physical_Activity')	Memory_Complaints	0.04744132081426319
('General_Health', 'BMI')	Memory_Complaints	0.048283578273062636
('General_Health', 'Alcohol_Use')	Memory_Complaints	0.04578586589480585
('General_Health', 'Memory_Problems')	Memory_Complaints	1.1730221171857045
('General_Health', 'grip_category')	Memory_Complaints	0.05377493834824889
('General_Health', 'WHR_Obesity')	Memory_Complaints	0.047283493126777945
('General_Health', 'MAP_NormalElevated_vs_H')	Memory_Complaints	0.04783672150263909
('General_Health', 'functionality_state')	Memory_Complaints	0.04951860629992181
('Health_vs_Peers', 'Physical_Activity')	Memory_Complaints	0.02663736064349323
('Health_vs_Peers', 'BMI')	Memory_Complaints	0.026454761510635638
('Health_vs_Peers', 'Alcohol_Use')	Memory_Complaints	0.02516550181675073
('Health_vs_Peers', 'Memory_Problems')	Memory_Complaints	1.1730221171857043
('Health_vs_Peers', 'grip_category')	Memory_Complaints	0.03088508779994366
('Health_vs_Peers', 'WHR_Obesity')	Memory_Complaints	0.023086618314209016
('Health_vs_Peers', 'MAP_NormalElevated_vs_H')	Memory_Complaints	0.02320807213801179
('Health_vs_Peers', 'functionality_state')	Memory_Complaints	0.03237318112242884
('Physical_Activity', 'BMI')	Memory_Complaints	0.014425758188456369
('Physical_Activity', 'Alcohol_Use')	Memory_Complaints	0.00957263103621193
('Physical_Activity', 'Memory_Problems')	Memory_Complaints	1.1730221171857043
('Physical_Activity', 'grip_category')	Memory_Complaints	0.015319918251453875
('Physical_Activity', 'WHR_Obesity')	Memory_Complaints	0.005880748490623205
('Physical_Activity', 'MAP_NormalElevated_vs_H')	Memory_Complaints	0.005994091342650822
('Physical_Activity', 'functionality_state')	Memory_Complaints	0.02064991466019311
('BMI', 'Alcohol_Use')	Memory_Complaints	0.012437312569599948
('BMI', 'Memory_Problems')	Memory_Complaints	1.1730221171857043
('BMI', 'grip_category')	Memory_Complaints	0.018984166234962574
('BMI', 'WHR_Obesity')	Memory_Complaints	0.0060687096978225726
('BMI', 'MAP_NormalElevated_vs_H')	Memory_Complaints	0.00642461958878086
('BMI', 'functionality_state')	Memory_Complaints	0.028285860672931346
('Alcohol_Use', 'Memory_Problems')	Memory_Complaints	1.1730221171857043
('Alcohol_Use', 'grip_category')	Memory_Complaints	0.01653505829756008
('Alcohol_Use', 'WHR_Obesity')	Memory_Complaints	0.006940999062090576
('Alcohol_Use', 'MAP_NormalElevated_vs_H')	Memory_Complaints	0.005263532728549051
('Alcohol_Use', 'functionality_state')	Memory_Complaints	0.023015669949514574
('Memory_Problems', 'grip_category')	Memory_Complaints	1.1730221171857043
('Memory_Problems', 'WHR_Obesity')	Memory_Complaints	1.1730221171857045
('Memory_Problems', 'MAP_NormalElevated_vs_H')	Memory_Complaints	1.1730221171857045
('Memory_Problems', 'functionality_state')	Memory_Complaints	1.1730221171857045
('grip_category', 'WHR_Obesity')	Memory_Complaints	0.01305165901061162
('grip_category', 'MAP_NormalElevated_vs_H')	Memory_Complaints	0.012643300952032557
('grip_category', 'functionality_state')	Memory_Complaints	0.028789767712997575
('WHR_Obesity', 'MAP_NormalElevated_vs_H')	Memory_Complaints	0.0012827546788195007
('WHR_Obesity', 'functionality_state')	Memory_Complaints	0.021358880558628935
('MAP_NormalElevated_vs_H', 'functionality_state')	Memory_Complaints	0.019991607500093322
('Anxiety', 'Depression')	grip_category	0.016593716258634757
('Anxiety', 'Sleep')	grip_category	0.03912412277328614
('Anxiety', 'MMSE_Spell')	grip_category	0.017282959791752903
('Anxiety', 'Pain')	grip_category	0.029315532826861376
('Anxiety', 'Hearing')	grip_category	0.02852763061317281
('Anxiety', 'General_Health')	grip_category	0.033735936562056014
('Anxiety', 'Health_vs_Peers')	grip_category	0.031169313202486587
('Anxiety', 'Physical_Activity')	grip_category	0.02862299649814051
('Anxiety', 'BMI')	grip_category	0.10754652128422243
('Anxiety', 'Alcohol_Use')	grip_category	0.09958101084233102
('Anxiety', 'Memory_Problems')	grip_category	0.022395683753595855
('Anxiety', 'Memory_Complaints')	grip_category	0.022395683753595855
('Anxiety', 'WHR_Obesity')	grip_category	0.03842697365938314
('Anxiety', 'MAP_NormalElevated_vs_H')	grip_category	0.04037449481324945
('Anxiety', 'functionality_state')	grip_category	0.026231196120831312
('Depression', 'Sleep')	grip_category	0.03272716577332823
('Depression', 'MMSE_Spell')	grip_category	0.004869748329253987
('Depression', 'Pain')	grip_category	0.021255324173715798
('Depression', 'Hearing')	grip_category	0.014538326706687994
('Depression', 'General_Health')	grip_category	0.02508230285775212
('Depression', 'Health_vs_Peers')	grip_category	0.020840757785846396
('Depression', 'Physical_Activity')	grip_category	0.01763243711751557
('Depression', 'BMI')	grip_category	0.0945571700708248
('Depression', 'Alcohol_Use')	grip_category	0.08548591311028836
('Depression', 'Memory_Problems')	grip_category	0.01318848483116704
('Depression', 'Memory_Complaints')	grip_category	0.01318848483116704
('Depression', 'WHR_Obesity')	grip_category	0.02623837546496378
('Depression', 'MAP_NormalElevated_vs_H')	grip_category	0.030474735489191936
('Depression', 'functionality_state')	grip_category	0.015260895483170755
('Sleep', 'MMSE_Spell')	grip_category	0.02652000568067573
('Sleep', 'Pain')	grip_category	0.0660177178580991
('Sleep', 'Hearing')	grip_category	0.0418106797249224
('Sleep', 'General_Health')	grip_category	0.04903108815236853
('Sleep', 'Health_vs_Peers')	grip_category	0.05197207667237096
('Sleep', 'Physical_Activity')	grip_category	0.04257722747713807
('Sleep', 'BMI')	grip_category	0.12397147806866306
('Sleep', 'Alcohol_Use')	grip_category	0.113776963479471
('Sleep', 'Memory_Problems')	grip_category	0.037353368711372854
('Sleep', 'Memory_Complaints')	grip_category	0.037353368711372854
('Sleep', 'WHR_Obesity')	grip_category	0.0495634742554073
('Sleep', 'MAP_NormalElevated_vs_H')	grip_category	0.05739963247551392
('Sleep', 'functionality_state')	grip_category	0.0429311103289183
('MMSE_Spell', 'Pain')	grip_category	0.02401917345363616
('MMSE_Spell', 'Hearing')	grip_category	0.011675091605682345
('MMSE_Spell', 'General_Health')	grip_category	0.022192452017403757
('MMSE_Spell', 'Health_vs_Peers')	grip_category	0.021932500495893507
('MMSE_Spell', 'Physical_Activity')	grip_category	0.013915309620039805
('MMSE_Spell', 'BMI')	grip_category	0.09272182710014591
('MMSE_Spell', 'Alcohol_Use')	grip_category	0.08962124285711175
('MMSE_Spell', 'Memory_Problems')	grip_category	0.014821366244715528
('MMSE_Spell', 'Memory_Complaints')	grip_category	0.014821366244715528
('MMSE_Spell', 'WHR_Obesity')	grip_category	0.024542754649953705
('MMSE_Spell', 'MAP_NormalElevated_vs_H')	grip_category	0.03093705456107596
('MMSE_Spell', 'functionality_state')	grip_category	0.01554660313066202
('Pain', 'Hearing')	grip_category	0.03985145062632508
('Pain', 'General_Health')	grip_category	0.0453486260560485
('Pain', 'Health_vs_Peers')	grip_category	0.037415034840010665
('Pain', 'Physical_Activity')	grip_category	0.0373468161435535
('Pain', 'BMI')	grip_category	0.12498867092602754
('Pain', 'Alcohol_Use')	grip_category	0.11326186723286977
('Pain', 'Memory_Problems')	grip_category	0.02951137009536983
('Pain', 'Memory_Complaints')	grip_category	0.02951137009536983
('Pain', 'WHR_Obesity')	grip_category	0.048087437005100604
('Pain', 'MAP_NormalElevated_vs_H')	grip_category	0.051127877960142204
('Pain', 'functionality_state')	grip_category	0.03583218651935263
('Hearing', 'General_Health')	grip_category	0.03263754380120453
('Hearing', 'Health_vs_Peers')	grip_category	0.033073621219847325
('Hearing', 'Physical_Activity')	grip_category	0.021743315839243386
('Hearing', 'BMI')	grip_category	0.10096465716610376
('Hearing', 'Alcohol_Use')	grip_category	0.0922378907920831
('Hearing', 'Memory_Problems')	grip_category	0.02259662836925339
('Hearing', 'Memory_Complaints')	grip_category	0.02259662836925339
('Hearing', 'WHR_Obesity')	grip_category	0.033589590112929196
('Hearing', 'MAP_NormalElevated_vs_H')	grip_category	0.03688638467471235
('Hearing', 'functionality_state')	grip_category	0.02854977646501565
('General_Health', 'Health_vs_Peers')	grip_category	0.02850311363301277
('General_Health', 'Physical_Activity')	grip_category	0.029649095578838713
('General_Health', 'BMI')	grip_category	0.11775760837249263
('General_Health', 'Alcohol_Use')	grip_category	0.10528732802360699
('General_Health', 'Memory_Problems')	grip_category	0.02773162626669672
('General_Health', 'Memory_Complaints')	grip_category	0.02773162626669672
('General_Health', 'WHR_Obesity')	grip_category	0.05227872785538133
('General_Health', 'MAP_NormalElevated_vs_H')	grip_category	0.046298353996156894
('General_Health', 'functionality_state')	grip_category	0.02831024809917651
('Health_vs_Peers', 'Physical_Activity')	grip_category	0.03034406900397022
('Health_vs_Peers', 'BMI')	grip_category	0.11693754932313279
('Health_vs_Peers', 'Alcohol_Use')	grip_category	0.10381474301465578
('Health_vs_Peers', 'Memory_Problems')	grip_category	0.026775525876811025
('Health_vs_Peers', 'Memory_Complaints')	grip_category	0.026775525876811025
('Health_vs_Peers', 'WHR_Obesity')	grip_category	0.04617474309793323
('Health_vs_Peers', 'MAP_NormalElevated_vs_H')	grip_category	0.04776123581266218
('Health_vs_Peers', 'functionality_state')	grip_category	0.029425947125366874
('Physical_Activity', 'BMI')	grip_category	0.1045040922604406
('Physical_Activity', 'Alcohol_Use')	grip_category	0.09621238260015444
('Physical_Activity', 'Memory_Problems')	grip_category	0.022082974101774518
('Physical_Activity', 'Memory_Complaints')	grip_category	0.022082974101774518
('Physical_Activity', 'WHR_Obesity')	grip_category	0.038321213108474694
('Physical_Activity', 'MAP_NormalElevated_vs_H')	grip_category	0.039879455230233486
('Physical_Activity', 'functionality_state')	grip_category	0.029737261366270213
('BMI', 'Alcohol_Use')	grip_category	0.1655404539272684
('BMI', 'Memory_Problems')	grip_category	0.10158636840567667
('BMI', 'Memory_Complaints')	grip_category	0.10158636840567667
('BMI', 'WHR_Obesity')	grip_category	0.10236706894704924
('BMI', 'MAP_NormalElevated_vs_H')	grip_category	0.1136135302526331
('BMI', 'functionality_state')	grip_category	0.11443179504228189
('Alcohol_Use', 'Memory_Problems')	grip_category	0.09233389622783789
('Alcohol_Use', 'Memory_Complaints')	grip_category	0.09233389622783789
('Alcohol_Use', 'WHR_Obesity')	grip_category	0.10337988837910843
('Alcohol_Use', 'MAP_NormalElevated_vs_H')	grip_category	0.1034508342217327
('Alcohol_Use', 'functionality_state')	grip_category	0.09868480189933547
('Memory_Problems', 'Memory_Complaints')	grip_category	0.010327126560479597
('Memory_Problems', 'WHR_Obesity')	grip_category	0.03526454931367809
('Memory_Problems', 'MAP_NormalElevated_vs_H')	grip_category	0.039141350995407255
('Memory_Problems', 'functionality_state')	grip_category	0.0222929903849768
('Memory_Complaints', 'WHR_Obesity')	grip_category	0.03526454931367809
('Memory_Complaints', 'MAP_NormalElevated_vs_H')	grip_category	0.039141350995407255
('Memory_Complaints', 'functionality_state')	grip_category	0.0222929903849768
('WHR_Obesity', 'MAP_NormalElevated_vs_H')	grip_category	0.05083021163005452
('WHR_Obesity', 'functionality_state')	grip_category	0.038622893457677956
('MAP_NormalElevated_vs_H', 'functionality_state')	grip_category	0.0436036641044464
('Anxiety', 'Depression')	WHR_Obesity	0.0017177630962450221
('Anxiety', 'Sleep')	WHR_Obesity	0.007404686254167021
('Anxiety', 'MMSE_Spell')	WHR_Obesity	0.0023020649449033725
('Anxiety', 'Pain')	WHR_Obesity	0.0076785632213394565
('Anxiety', 'Hearing')	WHR_Obesity	0.0036106591054002332
('Anxiety', 'General_Health')	WHR_Obesity	0.009260834767015969
('Anxiety', 'Health_vs_Peers')	WHR_Obesity	0.0027625070168173192
('Anxiety', 'Physical_Activity')	WHR_Obesity	0.0073065144224222466
('Anxiety', 'BMI')	WHR_Obesity	0.08856397852157422
('Anxiety', 'Alcohol_Use')	WHR_Obesity	0.0016414919001477076
('Anxiety', 'Memory_Problems')	WHR_Obesity	0.0020110386996597856
('Anxiety', 'Memory_Complaints')	WHR_Obesity	0.0020110386996597856
('Anxiety', 'grip_category')	WHR_Obesity	0.025887199901525663
('Anxiety', 'MAP_NormalElevated_vs_H')	WHR_Obesity	0.003464505856289563
('Anxiety', 'functionality_state')	WHR_Obesity	0.004245418769532073
('Depression', 'Sleep')	WHR_Obesity	0.009272901227114078
('Depression', 'MMSE_Spell')	WHR_Obesity	0.0007386766021075062
('Depression', 'Pain')	WHR_Obesity	0.004584697215500681
('Depression', 'Hearing')	WHR_Obesity	0.002333200674563552
('Depression', 'General_Health')	WHR_Obesity	0.004940004188516213
('Depression', 'Health_vs_Peers')	WHR_Obesity	0.003899362453121666
('Depression', 'Physical_Activity')	WHR_Obesity	0.005487363785912294
('Depression', 'BMI')	WHR_Obesity	0.08870134249809658
('Depression', 'Alcohol_Use')	WHR_Obesity	0.0008129420756005639
('Depression', 'Memory_Problems')	WHR_Obesity	0.00022924465047124024
('Depression', 'Memory_Complaints')	WHR_Obesity	0.00022924465047124024
('Depression', 'grip_category')	WHR_Obesity	0.02329158733074381
('Depression', 'MAP_NormalElevated_vs_H')	WHR_Obesity	0.0005592617498074736
('Depression', 'functionality_state')	WHR_Obesity	0.0020489317732271016
('Sleep', 'MMSE_Spell')	WHR_Obesity	0.007164273400749242
('Sleep', 'Pain')	WHR_Obesity	0.018676878039785485
('Sleep', 'Hearing')	WHR_Obesity	0.013463624306410057
('Sleep', 'General_Health')	WHR_Obesity	0.012544994998620511
('Sleep', 'Health_vs_Peers')	WHR_Obesity	0.011649684457570444
('Sleep', 'Physical_Activity')	WHR_Obesity	0.015116561759619476
('Sleep', 'BMI')	WHR_Obesity	0.09762420156086306
('Sleep', 'Alcohol_Use')	WHR_Obesity	0.009409585295511731
('Sleep', 'Memory_Problems')	WHR_Obesity	0.007106436224664316
('Sleep', 'Memory_Complaints')	WHR_Obesity	0.007106436224664316
('Sleep', 'grip_category')	WHR_Obesity	0.03591135993442798
('Sleep', 'MAP_NormalElevated_vs_H')	WHR_Obesity	0.00810654040169123
('Sleep', 'functionality_state')	WHR_Obesity	0.01239177043746818
('MMSE_Spell', 'Pain')	WHR_Obesity	0.005687190237260126
('MMSE_Spell', 'Hearing')	WHR_Obesity	0.0033336164904628042
('MMSE_Spell', 'General_Health')	WHR_Obesity	0.0056814431553703975
('MMSE_Spell', 'Health_vs_Peers')	WHR_Obesity	0.002245522141610958
('MMSE_Spell', 'Physical_Activity')	WHR_Obesity	0.007100368053255567
('MMSE_Spell', 'BMI')	WHR_Obesity	0.08833375063240784
('MMSE_Spell', 'Alcohol_Use')	WHR_Obesity	0.0015043819620102225
('MMSE_Spell', 'Memory_Problems')	WHR_Obesity	0.0011822367810119206
('MMSE_Spell', 'Memory_Complaints')	WHR_Obesity	0.0011822367810119206
('MMSE_Spell', 'grip_category')	WHR_Obesity	0.02313614154577225
('MMSE_Spell', 'MAP_NormalElevated_vs_H')	WHR_Obesity	0.0002602487968320814
('MMSE_Spell', 'functionality_state')	WHR_Obesity	0.0021718660405498974
('Pain', 'Hearing')	WHR_Obesity	0.0080121350324125
('Pain', 'General_Health')	WHR_Obesity	0.011244037604357528
('Pain', 'Health_vs_Peers')	WHR_Obesity	0.0072956460295979745
('Pain', 'Physical_Activity')	WHR_Obesity	0.01114087712174722
('Pain', 'BMI')	WHR_Obesity	0.09363901903967434
('Pain', 'Alcohol_Use')	WHR_Obesity	0.006556963016812569
('Pain', 'Memory_Problems')	WHR_Obesity	0.004753064992342228
('Pain', 'Memory_Complaints')	WHR_Obesity	0.004753064992342228
('Pain', 'grip_category')	WHR_Obesity	0.034838522185786924
('Pain', 'MAP_NormalElevated_vs_H')	WHR_Obesity	0.004500397698778948
('Pain', 'functionality_state')	WHR_Obesity	0.005782137333402805
('Hearing', 'General_Health')	WHR_Obesity	0.009712450275419776
('Hearing', 'Health_vs_Peers')	WHR_Obesity	0.003582798831967453
('Hearing', 'Physical_Activity')	WHR_Obesity	0.010500283843719808
('Hearing', 'BMI')	WHR_Obesity	0.08947299806487297
('Hearing', 'Alcohol_Use')	WHR_Obesity	0.0028677858143355086
('Hearing', 'Memory_Problems')	WHR_Obesity	0.0024441428830742945
('Hearing', 'Memory_Complaints')	WHR_Obesity	0.0024441428830742945
('Hearing', 'grip_category')	WHR_Obesity	0.026899786409914975
('Hearing', 'MAP_NormalElevated_vs_H')	WHR_Obesity	0.0020203481246326162
('Hearing', 'functionality_state')	WHR_Obesity	0.005344739689604611
('General_Health', 'Health_vs_Peers')	WHR_Obesity	0.0073799319049383
('General_Health', 'Physical_Activity')	WHR_Obesity	0.011732037304238318
('General_Health', 'BMI')	WHR_Obesity	0.09227048490285797
('General_Health', 'Alcohol_Use')	WHR_Obesity	0.006975498464694827
('General_Health', 'Memory_Problems')	WHR_Obesity	0.0064912515965622405
('General_Health', 'Memory_Complaints')	WHR_Obesity	0.0064912515965622405
('General_Health', 'grip_category')	WHR_Obesity	0.03752979840671812
('General_Health', 'MAP_NormalElevated_vs_H')	WHR_Obesity	0.005728925169273264
('General_Health', 'functionality_state')	WHR_Obesity	0.00729376103952347
('Health_vs_Peers', 'Physical_Activity')	WHR_Obesity	0.007384463155374087
('Health_vs_Peers', 'BMI')	WHR_Obesity	0.08828702877863694
('Health_vs_Peers', 'Alcohol_Use')	WHR_Obesity	0.0024280568029669616
('Health_vs_Peers', 'Memory_Problems')	WHR_Obesity	0.0010057978627262577
('Health_vs_Peers', 'Memory_Complaints')	WHR_Obesity	0.0010057978627262577
('Health_vs_Peers', 'grip_category')	WHR_Obesity	0.02820348456958406
('Health_vs_Peers', 'MAP_NormalElevated_vs_H')	WHR_Obesity	0.0013974114533978155
('Health_vs_Peers', 'functionality_state')	WHR_Obesity	0.0032722041723716134
('Physical_Activity', 'BMI')	WHR_Obesity	0.09087198256802699
('Physical_Activity', 'Alcohol_Use')	WHR_Obesity	0.006395205939882622
('Physical_Activity', 'Memory_Problems')	WHR_Obesity	0.006503562289613935
('Physical_Activity', 'Memory_Complaints')	WHR_Obesity	0.006503562289613935
('Physical_Activity', 'grip_category')	WHR_Obesity	0.03218097105714126
('Physical_Activity', 'MAP_NormalElevated_vs_H')	WHR_Obesity	0.00621917475721442
('Physical_Activity', 'functionality_state')	WHR_Obesity	0.010930379579905967
('BMI', 'Alcohol_Use')	WHR_Obesity	0.0925238368623961
('BMI', 'Memory_Problems')	WHR_Obesity	0.08773602878627632
('BMI', 'Memory_Complaints')	WHR_Obesity	0.08773602878627632
('BMI', 'grip_category')	WHR_Obesity	0.10143218586478855
('BMI', 'MAP_NormalElevated_vs_H')	WHR_Obesity	0.08871058695714458
('BMI', 'functionality_state')	WHR_Obesity	0.0889961398433624
('Alcohol_Use', 'Memory_Problems')	WHR_Obesity	0.002546554927531231
('Alcohol_Use', 'Memory_Complaints')	WHR_Obesity	0.002546554927531231
('Alcohol_Use', 'grip_category')	WHR_Obesity	0.02318660631427095
('Alcohol_Use', 'MAP_NormalElevated_vs_H')	WHR_Obesity	0.0009990316197244793
('Alcohol_Use', 'functionality_state')	WHR_Obesity	0.007176936752731931
('Memory_Problems', 'Memory_Complaints')	WHR_Obesity	3.7874682691913423e-06
('Memory_Problems', 'grip_category')	WHR_Obesity	0.024941210221467364
('Memory_Problems', 'MAP_NormalElevated_vs_H')	WHR_Obesity	0.001193024081549675
('Memory_Problems', 'functionality_state')	WHR_Obesity	0.003314103571577281
('Memory_Complaints', 'grip_category')	WHR_Obesity	0.024941210221467364
('Memory_Complaints', 'MAP_NormalElevated_vs_H')	WHR_Obesity	0.001193024081549675
('Memory_Complaints', 'functionality_state')	WHR_Obesity	0.003314103571577281
('grip_category', 'MAP_NormalElevated_vs_H')	WHR_Obesity	0.02424243098940952
('grip_category', 'functionality_state')	WHR_Obesity	0.02707489379864676
('MAP_NormalElevated_vs_H', 'functionality_state')	WHR_Obesity	0.003819352231207324
('Anxiety', 'Depression')	MAP_NormalElevated_vs_H	0.001706639949945223
('Anxiety', 'Sleep')	MAP_NormalElevated_vs_H	0.0026175743575258354
('Anxiety', 'MMSE_Spell')	MAP_NormalElevated_vs_H	0.001215549593163168
('Anxiety', 'Pain')	MAP_NormalElevated_vs_H	0.005377729483730356
('Anxiety', 'Hearing')	MAP_NormalElevated_vs_H	0.00251347914481514
('Anxiety', 'General_Health')	MAP_NormalElevated_vs_H	0.005145352244413887
('Anxiety', 'Health_vs_Peers')	MAP_NormalElevated_vs_H	0.002653107560312789
('Anxiety', 'Physical_Activity')	MAP_NormalElevated_vs_H	0.004585139413172673
('Anxiety', 'BMI')	MAP_NormalElevated_vs_H	0.019857115547499245
('Anxiety', 'Alcohol_Use')	MAP_NormalElevated_vs_H	0.023840965696034513
('Anxiety', 'Memory_Problems')	MAP_NormalElevated_vs_H	0.0012699005285565334
('Anxiety', 'Memory_Complaints')	MAP_NormalElevated_vs_H	0.0012699005285565334
('Anxiety', 'grip_category')	MAP_NormalElevated_vs_H	0.027834721055391337
('Anxiety', 'WHR_Obesity')	MAP_NormalElevated_vs_H	0.003464505856289563
('Anxiety', 'functionality_state')	MAP_NormalElevated_vs_H	0.0022424791345700716
('Depression', 'Sleep')	MAP_NormalElevated_vs_H	0.0023317063329244643
('Depression', 'MMSE_Spell')	MAP_NormalElevated_vs_H	0.0010521063636101495
('Depression', 'Pain')	MAP_NormalElevated_vs_H	0.005382460839221291
('Depression', 'Hearing')	MAP_NormalElevated_vs_H	0.0025150456540069988
('Depression', 'General_Health')	MAP_NormalElevated_vs_H	0.0023226947506581204
('Depression', 'Health_vs_Peers')	MAP_NormalElevated_vs_H	0.0020487136216991754
('Depression', 'Physical_Activity')	MAP_NormalElevated_vs_H	0.0030377997197647737
('Depression', 'BMI')	MAP_NormalElevated_vs_H	0.016794997625623285
('Depression', 'Alcohol_Use')	MAP_NormalElevated_vs_H	0.02325255098156457
('Depression', 'Memory_Problems')	MAP_NormalElevated_vs_H	0.0013355064054737984
('Depression', 'Memory_Complaints')	MAP_NormalElevated_vs_H	0.0013355064054737984
('Depression', 'grip_category')	MAP_NormalElevated_vs_H	0.028269567714438736
('Depression', 'WHR_Obesity')	MAP_NormalElevated_vs_H	0.0013008821092729643
('Depression', 'functionality_state')	MAP_NormalElevated_vs_H	0.0022578371159098745
('Sleep', 'MMSE_Spell')	MAP_NormalElevated_vs_H	0.0015607893217588784
('Sleep', 'Pain')	MAP_NormalElevated_vs_H	0.013840090591037043
('Sleep', 'Hearing')	MAP_NormalElevated_vs_H	0.004732022624434418
('Sleep', 'General_Health')	MAP_NormalElevated_vs_H	0.005958708362799412
('Sleep', 'Health_vs_Peers')	MAP_NormalElevated_vs_H	0.003192185031633206
('Sleep', 'Physical_Activity')	MAP_NormalElevated_vs_H	0.008983821311825046
('Sleep', 'BMI')	MAP_NormalElevated_vs_H	0.01837907487799322
('Sleep', 'Alcohol_Use')	MAP_NormalElevated_vs_H	0.0267774727706018
('Sleep', 'Memory_Problems')	MAP_NormalElevated_vs_H	0.002039400476728097
('Sleep', 'Memory_Complaints')	MAP_NormalElevated_vs_H	0.002039400476728097
('Sleep', 'grip_category')	MAP_NormalElevated_vs_H	0.03944848661022321
('Sleep', 'WHR_Obesity')	MAP_NormalElevated_vs_H	0.0038075088573817674
('Sleep', 'functionality_state')	MAP_NormalElevated_vs_H	0.006817818439202009
('MMSE_Spell', 'Pain')	MAP_NormalElevated_vs_H	0.003984609044193094
('MMSE_Spell', 'Hearing')	MAP_NormalElevated_vs_H	0.0015469295210989436
('MMSE_Spell', 'General_Health')	MAP_NormalElevated_vs_H	0.0013563123687938526
('MMSE_Spell', 'Health_vs_Peers')	MAP_NormalElevated_vs_H	0.0009864312444146954
('MMSE_Spell', 'Physical_Activity')	MAP_NormalElevated_vs_H	0.0025642778498586784
('MMSE_Spell', 'BMI')	MAP_NormalElevated_vs_H	0.01773376169321078
('MMSE_Spell', 'Alcohol_Use')	MAP_NormalElevated_vs_H	0.02150150136924644
('MMSE_Spell', 'Memory_Problems')	MAP_NormalElevated_vs_H	0.0011291175591057899
('MMSE_Spell', 'Memory_Complaints')	MAP_NormalElevated_vs_H	0.0011291175591057899
('MMSE_Spell', 'grip_category')	MAP_NormalElevated_vs_H	0.02953044145689386
('MMSE_Spell', 'WHR_Obesity')	MAP_NormalElevated_vs_H	0.0002602487968320814
('MMSE_Spell', 'functionality_state')	MAP_NormalElevated_vs_H	0.0023905428210235485
('Pain', 'Hearing')	MAP_NormalElevated_vs_H	0.006707613188272111
('Pain', 'General_Health')	MAP_NormalElevated_vs_H	0.002876491230049791
('Pain', 'Health_vs_Peers')	MAP_NormalElevated_vs_H	0.003532752312597773
('Pain', 'Physical_Activity')	MAP_NormalElevated_vs_H	0.005280642954344601
('Pain', 'BMI')	MAP_NormalElevated_vs_H	0.01889070032731373
('Pain', 'Alcohol_Use')	MAP_NormalElevated_vs_H	0.02361895137890802
('Pain', 'Memory_Problems')	MAP_NormalElevated_vs_H	0.002067534055689648
('Pain', 'Memory_Complaints')	MAP_NormalElevated_vs_H	0.002067534055689648
('Pain', 'grip_category')	MAP_NormalElevated_vs_H	0.0352677290332955
('Pain', 'WHR_Obesity')	MAP_NormalElevated_vs_H	0.0018891635912465675
('Pain', 'functionality_state')	MAP_NormalElevated_vs_H	0.005770566345821599
('Hearing', 'General_Health')	MAP_NormalElevated_vs_H	0.002207441301164744
('Hearing', 'Health_vs_Peers')	MAP_NormalElevated_vs_H	0.0019772812543058117
('Hearing', 'Physical_Activity')	MAP_NormalElevated_vs_H	0.006322298179312709
('Hearing', 'BMI')	MAP_NormalElevated_vs_H	0.018968138901746215
('Hearing', 'Alcohol_Use')	MAP_NormalElevated_vs_H	0.02234783631701854
('Hearing', 'Memory_Problems')	MAP_NormalElevated_vs_H	0.0015043941038814584
('Hearing', 'Memory_Complaints')	MAP_NormalElevated_vs_H	0.0015043941038814584
('Hearing', 'grip_category')	MAP_NormalElevated_vs_H	0.029445737649393955
('Hearing', 'WHR_Obesity')	MAP_NormalElevated_vs_H	0.001269504802328441
('Hearing', 'functionality_state')	MAP_NormalElevated_vs_H	0.0033027604664282177
('General_Health', 'Health_vs_Peers')	MAP_NormalElevated_vs_H	0.0021635040226128553
('General_Health', 'Physical_Activity')	MAP_NormalElevated_vs_H	0.003633820501919809
('General_Health', 'BMI')	MAP_NormalElevated_vs_H	0.017882140032107866
('General_Health', 'Alcohol_Use')	MAP_NormalElevated_vs_H	0.0225707292243811
('General_Health', 'Memory_Problems')	MAP_NormalElevated_vs_H	0.002537783041585443
('General_Health', 'Memory_Complaints')	MAP_NormalElevated_vs_H	0.002537783041585443
('General_Health', 'grip_category')	MAP_NormalElevated_vs_H	0.0270427276166551
('General_Health', 'WHR_Obesity')	MAP_NormalElevated_vs_H	0.0012222282384340443
('General_Health', 'functionality_state')	MAP_NormalElevated_vs_H	0.0023309078897488264
('Health_vs_Peers', 'Physical_Activity')	MAP_NormalElevated_vs_H	0.0016571343961938741
('Health_vs_Peers', 'BMI')	MAP_NormalElevated_vs_H	0.01829281962784727
('Health_vs_Peers', 'Alcohol_Use')	MAP_NormalElevated_vs_H	0.023808324569701573
('Health_vs_Peers', 'Memory_Problems')	MAP_NormalElevated_vs_H	0.000756031018844665
('Health_vs_Peers', 'Memory_Complaints')	MAP_NormalElevated_vs_H	0.000756031018844665
('Health_vs_Peers', 'grip_category')	MAP_NormalElevated_vs_H	0.029418756616628006
('Health_vs_Peers', 'WHR_Obesity')	MAP_NormalElevated_vs_H	0.0010261907857134506
('Health_vs_Peers', 'functionality_state')	MAP_NormalElevated_vs_H	0.0015206602321455379
('Physical_Activity', 'BMI')	MAP_NormalElevated_vs_H	0.019297610782744532
('Physical_Activity', 'Alcohol_Use')	MAP_NormalElevated_vs_H	0.022933497033923653
('Physical_Activity', 'Memory_Problems')	MAP_NormalElevated_vs_H	0.0026475855164604122
('Physical_Activity', 'Memory_Complaints')	MAP_NormalElevated_vs_H	0.0026475855164604122
('Physical_Activity', 'grip_category')	MAP_NormalElevated_vs_H	0.029769893553720832
('Physical_Activity', 'WHR_Obesity')	MAP_NormalElevated_vs_H	0.0022498551320326394
('Physical_Activity', 'functionality_state')	MAP_NormalElevated_vs_H	0.002921339864235551
('BMI', 'Alcohol_Use')	MAP_NormalElevated_vs_H	0.04086517569855363
('BMI', 'Memory_Problems')	MAP_NormalElevated_vs_H	0.015972793040507284
('BMI', 'Memory_Complaints')	MAP_NormalElevated_vs_H	0.015972793040507284
('BMI', 'grip_category')	MAP_NormalElevated_vs_H	0.04055950153364382
('BMI', 'WHR_Obesity')	MAP_NormalElevated_vs_H	0.016591441320418534
('BMI', 'functionality_state')	MAP_NormalElevated_vs_H	0.016575187278946295
('Alcohol_Use', 'Memory_Problems')	MAP_NormalElevated_vs_H	0.021327063407375745
('Alcohol_Use', 'Memory_Complaints')	MAP_NormalElevated_vs_H	0.021327063407375745
('Alcohol_Use', 'grip_category')	MAP_NormalElevated_vs_H	0.04371552697028061
('Alcohol_Use', 'WHR_Obesity')	MAP_NormalElevated_vs_H	0.021457006433110517
('Alcohol_Use', 'functionality_state')	MAP_NormalElevated_vs_H	0.022441041281185195
('Memory_Problems', 'Memory_Complaints')	MAP_NormalElevated_vs_H	9.234249476234807e-05
('Memory_Problems', 'grip_category')	MAP_NormalElevated_vs_H	0.028906566929689688
('Memory_Problems', 'WHR_Obesity')	MAP_NormalElevated_vs_H	0.0012815791080428318
('Memory_Problems', 'functionality_state')	MAP_NormalElevated_vs_H	0.0007265831510607977
('Memory_Complaints', 'grip_category')	MAP_NormalElevated_vs_H	0.028906566929689688
('Memory_Complaints', 'WHR_Obesity')	MAP_NormalElevated_vs_H	0.0012815791080428318
('Memory_Complaints', 'functionality_state')	MAP_NormalElevated_vs_H	0.0007265831510607977
('grip_category', 'WHR_Obesity')	MAP_NormalElevated_vs_H	0.028616145756211544
('grip_category', 'functionality_state')	MAP_NormalElevated_vs_H	0.030835417083434978
('WHR_Obesity', 'functionality_state')	MAP_NormalElevated_vs_H	0.0025991048692270923
('Anxiety', 'Depression')	functionality_state	0.0573086708316622
('Anxiety', 'Sleep')	functionality_state	0.06862664290876964
('Anxiety', 'MMSE_Spell')	functionality_state	0.04392141538293239
('Anxiety', 'Pain')	functionality_state	0.22189806913051882
('Anxiety', 'Hearing')	functionality_state	0.04236595653422778
('Anxiety', 'General_Health')	functionality_state	0.1975458349511594
('Anxiety', 'Health_vs_Peers')	functionality_state	0.14317146498617117
('Anxiety', 'Physical_Activity')	functionality_state	0.14521813479004408
('Anxiety', 'BMI')	functionality_state	0.08041744591543462
('Anxiety', 'Alcohol_Use')	functionality_state	0.09045622377595462
('Anxiety', 'Memory_Problems')	functionality_state	0.050137187768483076
('Anxiety', 'Memory_Complaints')	functionality_state	0.050137187768483076
('Anxiety', 'grip_category')	functionality_state	0.04864995815042322
('Anxiety', 'WHR_Obesity')	functionality_state	0.0392039545569805
('Anxiety', 'MAP_NormalElevated_vs_H')	functionality_state	0.03720101492201882
('Depression', 'Sleep')	functionality_state	0.08040114428161745
('Depression', 'MMSE_Spell')	functionality_state	0.053058482221875106
('Depression', 'Pain')	functionality_state	0.23287737193958594
('Depression', 'Hearing')	functionality_state	0.04799011424198729
('Depression', 'General_Health')	functionality_state	0.20610325304398602
('Depression', 'Health_vs_Peers')	functionality_state	0.15126086182699922
('Depression', 'Physical_Activity')	functionality_state	0.14632048397591743
('Depression', 'BMI')	functionality_state	0.08694992634813412
('Depression', 'Alcohol_Use')	functionality_state	0.09137314160255433
('Depression', 'Memory_Problems')	functionality_state	0.054963072299555306
('Depression', 'Memory_Complaints')	functionality_state	0.054963072299555306
('Depression', 'grip_category')	functionality_state	0.055270530131687014
('Depression', 'WHR_Obesity')	functionality_state	0.04500535455596269
('Depression', 'MAP_NormalElevated_vs_H')	functionality_state	0.044472639539179015
('Sleep', 'MMSE_Spell')	functionality_state	0.0674533137608605
('Sleep', 'Pain')	functionality_state	0.24431045527373946
('Sleep', 'Hearing')	functionality_state	0.06719446069008718
('Sleep', 'General_Health')	functionality_state	0.21607081399788278
('Sleep', 'Health_vs_Peers')	functionality_state	0.1518418242709059
('Sleep', 'Physical_Activity')	functionality_state	0.16853114909694328
('Sleep', 'BMI')	functionality_state	0.09616891628270464
('Sleep', 'Alcohol_Use')	functionality_state	0.10224512226188831
('Sleep', 'Memory_Problems')	functionality_state	0.06202218998619358
('Sleep', 'Memory_Complaints')	functionality_state	0.06202218998619358
('Sleep', 'grip_category')	functionality_state	0.07159254590246242
('Sleep', 'WHR_Obesity')	functionality_state	0.054705320331993545
('Sleep', 'MAP_NormalElevated_vs_H')	functionality_state	0.05343039987803684
('MMSE_Spell', 'Pain')	functionality_state	0.2223364734689934
('MMSE_Spell', 'Hearing')	functionality_state	0.01953303891903373
('MMSE_Spell', 'General_Health')	functionality_state	0.19318638274233635
('MMSE_Spell', 'Health_vs_Peers')	functionality_state	0.12786663579365795
('MMSE_Spell', 'Physical_Activity')	functionality_state	0.12651711229239615
('MMSE_Spell', 'BMI')	functionality_state	0.0577608656032088
('MMSE_Spell', 'Alcohol_Use')	functionality_state	0.06449395416400305
('MMSE_Spell', 'Memory_Problems')	functionality_state	0.030440018930184824
('MMSE_Spell', 'Memory_Complaints')	functionality_state	0.030440018930184824
('MMSE_Spell', 'grip_category')	functionality_state	0.02344504939752593
('MMSE_Spell', 'WHR_Obesity')	functionality_state	0.011476925411595904
('MMSE_Spell', 'MAP_NormalElevated_vs_H')	functionality_state	0.011695602192069556
('Pain', 'Hearing')	functionality_state	0.22885054934585375
('Pain', 'General_Health')	functionality_state	0.2876733622048858
('Pain', 'Health_vs_Peers')	functionality_state	0.2668400457519997
('Pain', 'Physical_Activity')	functionality_state	0.2939330277348809
('Pain', 'BMI')	functionality_state	0.24357630965322338
('Pain', 'Alcohol_Use')	functionality_state	0.24762683937277927
('Pain', 'Memory_Problems')	functionality_state	0.2281091436407209
('Pain', 'Memory_Complaints')	functionality_state	0.2281091436407209
('Pain', 'grip_category')	functionality_state	0.23354386467731936
('Pain', 'WHR_Obesity')	functionality_state	0.21674273031068128
('Pain', 'MAP_NormalElevated_vs_H')	functionality_state	0.21934239343063308
('Hearing', 'General_Health')	functionality_state	0.19534664930907833
('Hearing', 'Health_vs_Peers')	functionality_state	0.12952300802699784
('Hearing', 'Physical_Activity')	functionality_state	0.1286160572869406
('Hearing', 'BMI')	functionality_state	0.0592651943284305
('Hearing', 'Alcohol_Use')	functionality_state	0.0657687500312572
('Hearing', 'Memory_Problems')	functionality_state	0.026213777463498428
('Hearing', 'Memory_Complaints')	functionality_state	0.026213777463498428
('Hearing', 'grip_category')	functionality_state	0.02800594646911337
('Hearing', 'WHR_Obesity')	functionality_state	0.011490713396717835
('Hearing', 'MAP_NormalElevated_vs_H')	functionality_state	0.010199577495844978
('General_Health', 'Health_vs_Peers')	functionality_state	0.2042290603044964
('General_Health', 'Physical_Activity')	functionality_state	0.25042563616601876
('General_Health', 'BMI')	functionality_state	0.21135026452527747
('General_Health', 'Alcohol_Use')	functionality_state	0.2069836024621883
[truncated: 41 more rows]
