# Supplementary material for: Interpreting higher-order dependence in multimorbidity using cohort data: A partial information decomposition approach
Source: PLoS Comput Biol. 2026 Jun 10;22(6):e1014386. doi: 10.1371/journal.pcbi.1014386 (PMC13268148; doi:10.1371/journal.pcbi.1014386)
Supplement: S1 File — PID_BUST_Results_and_DemoScripts.zip is a self-contained archive enabling readers to reproduce the main-text analyses and figures from pre-computed PID results. It contains a Jupyter notebook that regenerates Figs 1–4, plotting utility modules, pre-computed permutation-screening results and analysis-ready dataframes, BUST-network artefacts (edge lists, node attributes, clique catalogues, and quadrant assignments), hub-variable summaries, and a Python requirements file. Installation and execution are documented in the accompanying README. Raw LASA participant data are not included (governed access); the package provides the full downstream pipeline conditional on data access. (ZIP) [file pcbi.1014386.s002.zip › PID_BUST_Results_and_DemoScripts/screening_results_500perms_v21/AgeGroup_0_pvals.csv]

Sources	Target	pval
('Depression', 'Sleep')	Anxiety	0.001996007984031936
('Depression', 'MMSE_Spell')	Anxiety	0.001996007984031936
('Depression', 'Pain')	Anxiety	0.001996007984031936
('Depression', 'Hearing')	Anxiety	0.001996007984031936
('Depression', 'General_Health')	Anxiety	0.001996007984031936
('Depression', 'Health_vs_Peers')	Anxiety	0.001996007984031936
('Depression', 'Physical_Activity')	Anxiety	0.001996007984031936
('Depression', 'BMI')	Anxiety	0.001996007984031936
('Depression', 'Alcohol_Use')	Anxiety	0.001996007984031936
('Depression', 'Memory_Problems')	Anxiety	0.001996007984031936
('Depression', 'Memory_Complaints')	Anxiety	0.001996007984031936
('Depression', 'grip_category')	Anxiety	0.001996007984031936
('Depression', 'WHR_Obesity')	Anxiety	0.001996007984031936
('Depression', 'MAP_NormalElevated_vs_H')	Anxiety	0.001996007984031936
('Depression', 'functionality_state')	Anxiety	0.001996007984031936
('Sleep', 'MMSE_Spell')	Anxiety	0.001996007984031936
('Sleep', 'Pain')	Anxiety	0.001996007984031936
('Sleep', 'Hearing')	Anxiety	0.001996007984031936
('Sleep', 'General_Health')	Anxiety	0.001996007984031936
('Sleep', 'Health_vs_Peers')	Anxiety	0.001996007984031936
('Sleep', 'Physical_Activity')	Anxiety	0.001996007984031936
('Sleep', 'BMI')	Anxiety	0.001996007984031936
('Sleep', 'Alcohol_Use')	Anxiety	0.001996007984031936
('Sleep', 'Memory_Problems')	Anxiety	0.001996007984031936
('Sleep', 'Memory_Complaints')	Anxiety	0.001996007984031936
('Sleep', 'grip_category')	Anxiety	0.001996007984031936
('Sleep', 'WHR_Obesity')	Anxiety	0.001996007984031936
('Sleep', 'MAP_NormalElevated_vs_H')	Anxiety	0.001996007984031936
('Sleep', 'functionality_state')	Anxiety	0.001996007984031936
('MMSE_Spell', 'Pain')	Anxiety	0.001996007984031936
('MMSE_Spell', 'Hearing')	Anxiety	0.001996007984031936
('MMSE_Spell', 'General_Health')	Anxiety	0.001996007984031936
('MMSE_Spell', 'Health_vs_Peers')	Anxiety	0.001996007984031936
('MMSE_Spell', 'Physical_Activity')	Anxiety	0.001996007984031936
('MMSE_Spell', 'BMI')	Anxiety	0.001996007984031936
('MMSE_Spell', 'Alcohol_Use')	Anxiety	0.001996007984031936
('MMSE_Spell', 'Memory_Problems')	Anxiety	0.001996007984031936
('MMSE_Spell', 'Memory_Complaints')	Anxiety	0.001996007984031936
('MMSE_Spell', 'grip_category')	Anxiety	0.001996007984031936
('MMSE_Spell', 'WHR_Obesity')	Anxiety	0.001996007984031936
('MMSE_Spell', 'MAP_NormalElevated_vs_H')	Anxiety	0.003992015968063872
('MMSE_Spell', 'functionality_state')	Anxiety	0.001996007984031936
('Pain', 'Hearing')	Anxiety	0.001996007984031936
('Pain', 'General_Health')	Anxiety	0.001996007984031936
('Pain', 'Health_vs_Peers')	Anxiety	0.001996007984031936
('Pain', 'Physical_Activity')	Anxiety	0.001996007984031936
('Pain', 'BMI')	Anxiety	0.001996007984031936
('Pain', 'Alcohol_Use')	Anxiety	0.001996007984031936
('Pain', 'Memory_Problems')	Anxiety	0.001996007984031936
('Pain', 'Memory_Complaints')	Anxiety	0.001996007984031936
('Pain', 'grip_category')	Anxiety	0.001996007984031936
('Pain', 'WHR_Obesity')	Anxiety	0.001996007984031936
('Pain', 'MAP_NormalElevated_vs_H')	Anxiety	0.001996007984031936
('Pain', 'functionality_state')	Anxiety	0.001996007984031936
('Hearing', 'General_Health')	Anxiety	0.001996007984031936
('Hearing', 'Health_vs_Peers')	Anxiety	0.001996007984031936
('Hearing', 'Physical_Activity')	Anxiety	0.001996007984031936
('Hearing', 'BMI')	Anxiety	0.001996007984031936
('Hearing', 'Alcohol_Use')	Anxiety	0.001996007984031936
('Hearing', 'Memory_Problems')	Anxiety	0.001996007984031936
('Hearing', 'Memory_Complaints')	Anxiety	0.001996007984031936
('Hearing', 'grip_category')	Anxiety	0.001996007984031936
('Hearing', 'WHR_Obesity')	Anxiety	0.001996007984031936
('Hearing', 'MAP_NormalElevated_vs_H')	Anxiety	0.001996007984031936
('Hearing', 'functionality_state')	Anxiety	0.001996007984031936
('General_Health', 'Health_vs_Peers')	Anxiety	0.001996007984031936
('General_Health', 'Physical_Activity')	Anxiety	0.001996007984031936
('General_Health', 'BMI')	Anxiety	0.001996007984031936
('General_Health', 'Alcohol_Use')	Anxiety	0.001996007984031936
('General_Health', 'Memory_Problems')	Anxiety	0.001996007984031936
('General_Health', 'Memory_Complaints')	Anxiety	0.001996007984031936
('General_Health', 'grip_category')	Anxiety	0.001996007984031936
('General_Health', 'WHR_Obesity')	Anxiety	0.001996007984031936
('General_Health', 'MAP_NormalElevated_vs_H')	Anxiety	0.001996007984031936
('General_Health', 'functionality_state')	Anxiety	0.001996007984031936
('Health_vs_Peers', 'Physical_Activity')	Anxiety	0.001996007984031936
('Health_vs_Peers', 'BMI')	Anxiety	0.001996007984031936
('Health_vs_Peers', 'Alcohol_Use')	Anxiety	0.001996007984031936
('Health_vs_Peers', 'Memory_Problems')	Anxiety	0.001996007984031936
('Health_vs_Peers', 'Memory_Complaints')	Anxiety	0.001996007984031936
('Health_vs_Peers', 'grip_category')	Anxiety	0.001996007984031936
('Health_vs_Peers', 'WHR_Obesity')	Anxiety	0.001996007984031936
('Health_vs_Peers', 'MAP_NormalElevated_vs_H')	Anxiety	0.001996007984031936
('Health_vs_Peers', 'functionality_state')	Anxiety	0.001996007984031936
('Physical_Activity', 'BMI')	Anxiety	0.001996007984031936
('Physical_Activity', 'Alcohol_Use')	Anxiety	0.001996007984031936
('Physical_Activity', 'Memory_Problems')	Anxiety	0.001996007984031936
('Physical_Activity', 'Memory_Complaints')	Anxiety	0.001996007984031936
('Physical_Activity', 'grip_category')	Anxiety	0.001996007984031936
('Physical_Activity', 'WHR_Obesity')	Anxiety	0.001996007984031936
('Physical_Activity', 'MAP_NormalElevated_vs_H')	Anxiety	0.001996007984031936
('Physical_Activity', 'functionality_state')	Anxiety	0.001996007984031936
('BMI', 'Alcohol_Use')	Anxiety	0.001996007984031936
('BMI', 'Memory_Problems')	Anxiety	0.001996007984031936
('BMI', 'Memory_Complaints')	Anxiety	0.001996007984031936
('BMI', 'grip_category')	Anxiety	0.001996007984031936
('BMI', 'WHR_Obesity')	Anxiety	0.001996007984031936
('BMI', 'MAP_NormalElevated_vs_H')	Anxiety	0.001996007984031936
('BMI', 'functionality_state')	Anxiety	0.001996007984031936
('Alcohol_Use', 'Memory_Problems')	Anxiety	0.001996007984031936
('Alcohol_Use', 'Memory_Complaints')	Anxiety	0.001996007984031936
('Alcohol_Use', 'grip_category')	Anxiety	0.001996007984031936
('Alcohol_Use', 'WHR_Obesity')	Anxiety	0.001996007984031936
('Alcohol_Use', 'MAP_NormalElevated_vs_H')	Anxiety	0.001996007984031936
('Alcohol_Use', 'functionality_state')	Anxiety	0.001996007984031936
('Memory_Problems', 'Memory_Complaints')	Anxiety	0.001996007984031936
('Memory_Problems', 'grip_category')	Anxiety	0.001996007984031936
('Memory_Problems', 'WHR_Obesity')	Anxiety	0.001996007984031936
('Memory_Problems', 'MAP_NormalElevated_vs_H')	Anxiety	0.001996007984031936
('Memory_Problems', 'functionality_state')	Anxiety	0.001996007984031936
('Memory_Complaints', 'grip_category')	Anxiety	0.001996007984031936
('Memory_Complaints', 'WHR_Obesity')	Anxiety	0.001996007984031936
('Memory_Complaints', 'MAP_NormalElevated_vs_H')	Anxiety	0.001996007984031936
('Memory_Complaints', 'functionality_state')	Anxiety	0.001996007984031936
('grip_category', 'WHR_Obesity')	Anxiety	0.001996007984031936
('grip_category', 'MAP_NormalElevated_vs_H')	Anxiety	0.001996007984031936
('grip_category', 'functionality_state')	Anxiety	0.001996007984031936
('WHR_Obesity', 'MAP_NormalElevated_vs_H')	Anxiety	0.00998003992015968
('WHR_Obesity', 'functionality_state')	Anxiety	0.001996007984031936
('MAP_NormalElevated_vs_H', 'functionality_state')	Anxiety	0.001996007984031936
('Anxiety', 'Sleep')	Depression	0.001996007984031936
('Anxiety', 'MMSE_Spell')	Depression	0.001996007984031936
('Anxiety', 'Pain')	Depression	0.001996007984031936
('Anxiety', 'Hearing')	Depression	0.001996007984031936
('Anxiety', 'General_Health')	Depression	0.001996007984031936
('Anxiety', 'Health_vs_Peers')	Depression	0.001996007984031936
('Anxiety', 'Physical_Activity')	Depression	0.001996007984031936
('Anxiety', 'BMI')	Depression	0.001996007984031936
('Anxiety', 'Alcohol_Use')	Depression	0.001996007984031936
('Anxiety', 'Memory_Problems')	Depression	0.001996007984031936
('Anxiety', 'Memory_Complaints')	Depression	0.001996007984031936
('Anxiety', 'grip_category')	Depression	0.001996007984031936
('Anxiety', 'WHR_Obesity')	Depression	0.001996007984031936
('Anxiety', 'MAP_NormalElevated_vs_H')	Depression	0.001996007984031936
('Anxiety', 'functionality_state')	Depression	0.001996007984031936
('Sleep', 'MMSE_Spell')	Depression	0.001996007984031936
('Sleep', 'Pain')	Depression	0.001996007984031936
('Sleep', 'Hearing')	Depression	0.001996007984031936
('Sleep', 'General_Health')	Depression	0.001996007984031936
('Sleep', 'Health_vs_Peers')	Depression	0.001996007984031936
('Sleep', 'Physical_Activity')	Depression	0.001996007984031936
('Sleep', 'BMI')	Depression	0.001996007984031936
('Sleep', 'Alcohol_Use')	Depression	0.001996007984031936
('Sleep', 'Memory_Problems')	Depression	0.001996007984031936
('Sleep', 'Memory_Complaints')	Depression	0.001996007984031936
('Sleep', 'grip_category')	Depression	0.001996007984031936
('Sleep', 'WHR_Obesity')	Depression	0.001996007984031936
('Sleep', 'MAP_NormalElevated_vs_H')	Depression	0.001996007984031936
('Sleep', 'functionality_state')	Depression	0.001996007984031936
('MMSE_Spell', 'Pain')	Depression	0.001996007984031936
('MMSE_Spell', 'Hearing')	Depression	0.001996007984031936
('MMSE_Spell', 'General_Health')	Depression	0.001996007984031936
('MMSE_Spell', 'Health_vs_Peers')	Depression	0.001996007984031936
('MMSE_Spell', 'Physical_Activity')	Depression	0.001996007984031936
('MMSE_Spell', 'BMI')	Depression	0.001996007984031936
('MMSE_Spell', 'Alcohol_Use')	Depression	0.001996007984031936
('MMSE_Spell', 'Memory_Problems')	Depression	0.001996007984031936
('MMSE_Spell', 'Memory_Complaints')	Depression	0.001996007984031936
('MMSE_Spell', 'grip_category')	Depression	0.007984031936127744
('MMSE_Spell', 'WHR_Obesity')	Depression	0.003992015968063872
('MMSE_Spell', 'MAP_NormalElevated_vs_H')	Depression	0.003992015968063872
('MMSE_Spell', 'functionality_state')	Depression	0.001996007984031936
('Pain', 'Hearing')	Depression	0.001996007984031936
('Pain', 'General_Health')	Depression	0.001996007984031936
('Pain', 'Health_vs_Peers')	Depression	0.001996007984031936
('Pain', 'Physical_Activity')	Depression	0.001996007984031936
('Pain', 'BMI')	Depression	0.001996007984031936
('Pain', 'Alcohol_Use')	Depression	0.001996007984031936
('Pain', 'Memory_Problems')	Depression	0.001996007984031936
('Pain', 'Memory_Complaints')	Depression	0.001996007984031936
('Pain', 'grip_category')	Depression	0.001996007984031936
('Pain', 'WHR_Obesity')	Depression	0.001996007984031936
('Pain', 'MAP_NormalElevated_vs_H')	Depression	0.001996007984031936
('Pain', 'functionality_state')	Depression	0.001996007984031936
('Hearing', 'General_Health')	Depression	0.001996007984031936
('Hearing', 'Health_vs_Peers')	Depression	0.001996007984031936
('Hearing', 'Physical_Activity')	Depression	0.001996007984031936
('Hearing', 'BMI')	Depression	0.001996007984031936
('Hearing', 'Alcohol_Use')	Depression	0.001996007984031936
('Hearing', 'Memory_Problems')	Depression	0.001996007984031936
('Hearing', 'Memory_Complaints')	Depression	0.001996007984031936
('Hearing', 'grip_category')	Depression	0.001996007984031936
('Hearing', 'WHR_Obesity')	Depression	0.001996007984031936
('Hearing', 'MAP_NormalElevated_vs_H')	Depression	0.001996007984031936
('Hearing', 'functionality_state')	Depression	0.001996007984031936
('General_Health', 'Health_vs_Peers')	Depression	0.001996007984031936
('General_Health', 'Physical_Activity')	Depression	0.001996007984031936
('General_Health', 'BMI')	Depression	0.001996007984031936
('General_Health', 'Alcohol_Use')	Depression	0.001996007984031936
('General_Health', 'Memory_Problems')	Depression	0.001996007984031936
('General_Health', 'Memory_Complaints')	Depression	0.001996007984031936
('General_Health', 'grip_category')	Depression	0.001996007984031936
('General_Health', 'WHR_Obesity')	Depression	0.001996007984031936
('General_Health', 'MAP_NormalElevated_vs_H')	Depression	0.001996007984031936
('General_Health', 'functionality_state')	Depression	0.001996007984031936
('Health_vs_Peers', 'Physical_Activity')	Depression	0.001996007984031936
('Health_vs_Peers', 'BMI')	Depression	0.001996007984031936
('Health_vs_Peers', 'Alcohol_Use')	Depression	0.001996007984031936
('Health_vs_Peers', 'Memory_Problems')	Depression	0.001996007984031936
('Health_vs_Peers', 'Memory_Complaints')	Depression	0.001996007984031936
('Health_vs_Peers', 'grip_category')	Depression	0.001996007984031936
('Health_vs_Peers', 'WHR_Obesity')	Depression	0.001996007984031936
('Health_vs_Peers', 'MAP_NormalElevated_vs_H')	Depression	0.001996007984031936
('Health_vs_Peers', 'functionality_state')	Depression	0.001996007984031936
('Physical_Activity', 'BMI')	Depression	0.001996007984031936
('Physical_Activity', 'Alcohol_Use')	Depression	0.001996007984031936
('Physical_Activity', 'Memory_Problems')	Depression	0.001996007984031936
('Physical_Activity', 'Memory_Complaints')	Depression	0.001996007984031936
('Physical_Activity', 'grip_category')	Depression	0.001996007984031936
('Physical_Activity', 'WHR_Obesity')	Depression	0.001996007984031936
('Physical_Activity', 'MAP_NormalElevated_vs_H')	Depression	0.001996007984031936
('Physical_Activity', 'functionality_state')	Depression	0.001996007984031936
('BMI', 'Alcohol_Use')	Depression	0.001996007984031936
('BMI', 'Memory_Problems')	Depression	0.001996007984031936
('BMI', 'Memory_Complaints')	Depression	0.001996007984031936
('BMI', 'grip_category')	Depression	0.003992015968063872
('BMI', 'WHR_Obesity')	Depression	0.027944111776447105
('BMI', 'MAP_NormalElevated_vs_H')	Depression	0.02594810379241517
('BMI', 'functionality_state')	Depression	0.001996007984031936
('Alcohol_Use', 'Memory_Problems')	Depression	0.001996007984031936
('Alcohol_Use', 'Memory_Complaints')	Depression	0.001996007984031936
('Alcohol_Use', 'grip_category')	Depression	0.001996007984031936
('Alcohol_Use', 'WHR_Obesity')	Depression	0.001996007984031936
('Alcohol_Use', 'MAP_NormalElevated_vs_H')	Depression	0.001996007984031936
('Alcohol_Use', 'functionality_state')	Depression	0.001996007984031936
('Memory_Problems', 'Memory_Complaints')	Depression	0.001996007984031936
('Memory_Problems', 'grip_category')	Depression	0.001996007984031936
('Memory_Problems', 'WHR_Obesity')	Depression	0.001996007984031936
('Memory_Problems', 'MAP_NormalElevated_vs_H')	Depression	0.001996007984031936
('Memory_Problems', 'functionality_state')	Depression	0.001996007984031936
('Memory_Complaints', 'grip_category')	Depression	0.001996007984031936
('Memory_Complaints', 'WHR_Obesity')	Depression	0.001996007984031936
('Memory_Complaints', 'MAP_NormalElevated_vs_H')	Depression	0.001996007984031936
('Memory_Complaints', 'functionality_state')	Depression	0.001996007984031936
('grip_category', 'WHR_Obesity')	Depression	0.1936127744510978
('grip_category', 'MAP_NormalElevated_vs_H')	Depression	0.09780439121756487
('grip_category', 'functionality_state')	Depression	0.001996007984031936
('WHR_Obesity', 'MAP_NormalElevated_vs_H')	Depression	0.3333333333333333
('WHR_Obesity', 'functionality_state')	Depression	0.001996007984031936
('MAP_NormalElevated_vs_H', 'functionality_state')	Depression	0.001996007984031936
('Anxiety', 'Depression')	Sleep	0.001996007984031936
('Anxiety', 'MMSE_Spell')	Sleep	0.001996007984031936
('Anxiety', 'Pain')	Sleep	0.001996007984031936
('Anxiety', 'Hearing')	Sleep	0.001996007984031936
('Anxiety', 'General_Health')	Sleep	0.001996007984031936
('Anxiety', 'Health_vs_Peers')	Sleep	0.001996007984031936
('Anxiety', 'Physical_Activity')	Sleep	0.001996007984031936
('Anxiety', 'BMI')	Sleep	0.001996007984031936
('Anxiety', 'Alcohol_Use')	Sleep	0.001996007984031936
('Anxiety', 'Memory_Problems')	Sleep	0.001996007984031936
('Anxiety', 'Memory_Complaints')	Sleep	0.001996007984031936
('Anxiety', 'grip_category')	Sleep	0.001996007984031936
('Anxiety', 'WHR_Obesity')	Sleep	0.001996007984031936
('Anxiety', 'MAP_NormalElevated_vs_H')	Sleep	0.001996007984031936
('Anxiety', 'functionality_state')	Sleep	0.001996007984031936
('Depression', 'MMSE_Spell')	Sleep	0.001996007984031936
('Depression', 'Pain')	Sleep	0.001996007984031936
('Depression', 'Hearing')	Sleep	0.001996007984031936
('Depression', 'General_Health')	Sleep	0.001996007984031936
('Depression', 'Health_vs_Peers')	Sleep	0.001996007984031936
('Depression', 'Physical_Activity')	Sleep	0.001996007984031936
('Depression', 'BMI')	Sleep	0.001996007984031936
('Depression', 'Alcohol_Use')	Sleep	0.001996007984031936
('Depression', 'Memory_Problems')	Sleep	0.001996007984031936
('Depression', 'Memory_Complaints')	Sleep	0.001996007984031936
('Depression', 'grip_category')	Sleep	0.001996007984031936
('Depression', 'WHR_Obesity')	Sleep	0.001996007984031936
('Depression', 'MAP_NormalElevated_vs_H')	Sleep	0.001996007984031936
('Depression', 'functionality_state')	Sleep	0.001996007984031936
('MMSE_Spell', 'Pain')	Sleep	0.001996007984031936
('MMSE_Spell', 'Hearing')	Sleep	0.08582834331337326
('MMSE_Spell', 'General_Health')	Sleep	0.001996007984031936
('MMSE_Spell', 'Health_vs_Peers')	Sleep	0.001996007984031936
('MMSE_Spell', 'Physical_Activity')	Sleep	0.001996007984031936
('MMSE_Spell', 'BMI')	Sleep	0.23353293413173654
('MMSE_Spell', 'Alcohol_Use')	Sleep	0.011976047904191617
('MMSE_Spell', 'Memory_Problems')	Sleep	0.001996007984031936
('MMSE_Spell', 'Memory_Complaints')	Sleep	0.001996007984031936
('MMSE_Spell', 'grip_category')	Sleep	0.003992015968063872
('MMSE_Spell', 'WHR_Obesity')	Sleep	0.07385229540918163
('MMSE_Spell', 'MAP_NormalElevated_vs_H')	Sleep	0.8762475049900199
('MMSE_Spell', 'functionality_state')	Sleep	0.001996007984031936
('Pain', 'Hearing')	Sleep	0.001996007984031936
('Pain', 'General_Health')	Sleep	0.001996007984031936
('Pain', 'Health_vs_Peers')	Sleep	0.001996007984031936
('Pain', 'Physical_Activity')	Sleep	0.001996007984031936
('Pain', 'BMI')	Sleep	0.001996007984031936
('Pain', 'Alcohol_Use')	Sleep	0.001996007984031936
('Pain', 'Memory_Problems')	Sleep	0.001996007984031936
('Pain', 'Memory_Complaints')	Sleep	0.001996007984031936
('Pain', 'grip_category')	Sleep	0.001996007984031936
('Pain', 'WHR_Obesity')	Sleep	0.001996007984031936
('Pain', 'MAP_NormalElevated_vs_H')	Sleep	0.001996007984031936
('Pain', 'functionality_state')	Sleep	0.001996007984031936
('Hearing', 'General_Health')	Sleep	0.001996007984031936
('Hearing', 'Health_vs_Peers')	Sleep	0.001996007984031936
('Hearing', 'Physical_Activity')	Sleep	0.001996007984031936
('Hearing', 'BMI')	Sleep	0.13572854291417166
('Hearing', 'Alcohol_Use')	Sleep	0.06986027944111776
('Hearing', 'Memory_Problems')	Sleep	0.001996007984031936
('Hearing', 'Memory_Complaints')	Sleep	0.001996007984031936
('Hearing', 'grip_category')	Sleep	0.003992015968063872
('Hearing', 'WHR_Obesity')	Sleep	0.027944111776447105
('Hearing', 'MAP_NormalElevated_vs_H')	Sleep	0.6706586826347305
('Hearing', 'functionality_state')	Sleep	0.001996007984031936
('General_Health', 'Health_vs_Peers')	Sleep	0.001996007984031936
('General_Health', 'Physical_Activity')	Sleep	0.001996007984031936
('General_Health', 'BMI')	Sleep	0.001996007984031936
('General_Health', 'Alcohol_Use')	Sleep	0.001996007984031936
('General_Health', 'Memory_Problems')	Sleep	0.001996007984031936
('General_Health', 'Memory_Complaints')	Sleep	0.001996007984031936
('General_Health', 'grip_category')	Sleep	0.001996007984031936
('General_Health', 'WHR_Obesity')	Sleep	0.001996007984031936
('General_Health', 'MAP_NormalElevated_vs_H')	Sleep	0.001996007984031936
('General_Health', 'functionality_state')	Sleep	0.001996007984031936
('Health_vs_Peers', 'Physical_Activity')	Sleep	0.001996007984031936
('Health_vs_Peers', 'BMI')	Sleep	0.001996007984031936
('Health_vs_Peers', 'Alcohol_Use')	Sleep	0.001996007984031936
('Health_vs_Peers', 'Memory_Problems')	Sleep	0.001996007984031936
('Health_vs_Peers', 'Memory_Complaints')	Sleep	0.001996007984031936
('Health_vs_Peers', 'grip_category')	Sleep	0.001996007984031936
('Health_vs_Peers', 'WHR_Obesity')	Sleep	0.001996007984031936
('Health_vs_Peers', 'MAP_NormalElevated_vs_H')	Sleep	0.001996007984031936
('Health_vs_Peers', 'functionality_state')	Sleep	0.001996007984031936
('Physical_Activity', 'BMI')	Sleep	0.005988023952095809
('Physical_Activity', 'Alcohol_Use')	Sleep	0.003992015968063872
('Physical_Activity', 'Memory_Problems')	Sleep	0.001996007984031936
('Physical_Activity', 'Memory_Complaints')	Sleep	0.001996007984031936
('Physical_Activity', 'grip_category')	Sleep	0.001996007984031936
('Physical_Activity', 'WHR_Obesity')	Sleep	0.001996007984031936
('Physical_Activity', 'MAP_NormalElevated_vs_H')	Sleep	0.001996007984031936
('Physical_Activity', 'functionality_state')	Sleep	0.001996007984031936
('BMI', 'Alcohol_Use')	Sleep	0.023952095808383235
('BMI', 'Memory_Problems')	Sleep	0.001996007984031936
('BMI', 'Memory_Complaints')	Sleep	0.001996007984031936
('BMI', 'grip_category')	Sleep	0.001996007984031936
('BMI', 'WHR_Obesity')	Sleep	0.03992015968063872
('BMI', 'MAP_NormalElevated_vs_H')	Sleep	0.5988023952095808
('BMI', 'functionality_state')	Sleep	0.001996007984031936
('Alcohol_Use', 'Memory_Problems')	Sleep	0.001996007984031936
('Alcohol_Use', 'Memory_Complaints')	Sleep	0.001996007984031936
('Alcohol_Use', 'grip_category')	Sleep	0.001996007984031936
('Alcohol_Use', 'WHR_Obesity')	Sleep	0.00998003992015968
('Alcohol_Use', 'MAP_NormalElevated_vs_H')	Sleep	0.059880239520958084
('Alcohol_Use', 'functionality_state')	Sleep	0.001996007984031936
('Memory_Problems', 'Memory_Complaints')	Sleep	0.001996007984031936
('Memory_Problems', 'grip_category')	Sleep	0.001996007984031936
('Memory_Problems', 'WHR_Obesity')	Sleep	0.001996007984031936
('Memory_Problems', 'MAP_NormalElevated_vs_H')	Sleep	0.001996007984031936
('Memory_Problems', 'functionality_state')	Sleep	0.001996007984031936
('Memory_Complaints', 'grip_category')	Sleep	0.001996007984031936
('Memory_Complaints', 'WHR_Obesity')	Sleep	0.001996007984031936
('Memory_Complaints', 'MAP_NormalElevated_vs_H')	Sleep	0.001996007984031936
('Memory_Complaints', 'functionality_state')	Sleep	0.001996007984031936
('grip_category', 'WHR_Obesity')	Sleep	0.001996007984031936
('grip_category', 'MAP_NormalElevated_vs_H')	Sleep	0.001996007984031936
('grip_category', 'functionality_state')	Sleep	0.001996007984031936
('WHR_Obesity', 'MAP_NormalElevated_vs_H')	Sleep	0.3033932135728543
('WHR_Obesity', 'functionality_state')	Sleep	0.001996007984031936
('MAP_NormalElevated_vs_H', 'functionality_state')	Sleep	0.001996007984031936
('Anxiety', 'Depression')	MMSE_Spell	0.001996007984031936
('Anxiety', 'Sleep')	MMSE_Spell	0.003992015968063872
('Anxiety', 'Pain')	MMSE_Spell	0.007984031936127744
('Anxiety', 'Hearing')	MMSE_Spell	0.003992015968063872
('Anxiety', 'General_Health')	MMSE_Spell	0.001996007984031936
('Anxiety', 'Health_vs_Peers')	MMSE_Spell	0.00998003992015968
('Anxiety', 'Physical_Activity')	MMSE_Spell	0.001996007984031936
('Anxiety', 'BMI')	MMSE_Spell	0.043912175648702596
('Anxiety', 'Alcohol_Use')	MMSE_Spell	0.001996007984031936
('Anxiety', 'Memory_Problems')	MMSE_Spell	0.00998003992015968
('Anxiety', 'Memory_Complaints')	MMSE_Spell	0.00998003992015968
('Anxiety', 'grip_category')	MMSE_Spell	0.00998003992015968
('Anxiety', 'WHR_Obesity')	MMSE_Spell	0.005988023952095809
('Anxiety', 'MAP_NormalElevated_vs_H')	MMSE_Spell	0.005988023952095809
('Anxiety', 'functionality_state')	MMSE_Spell	0.001996007984031936
('Depression', 'Sleep')	MMSE_Spell	0.003992015968063872
('Depression', 'Pain')	MMSE_Spell	0.005988023952095809
('Depression', 'Hearing')	MMSE_Spell	0.001996007984031936
('Depression', 'General_Health')	MMSE_Spell	0.001996007984031936
('Depression', 'Health_vs_Peers')	MMSE_Spell	0.003992015968063872
('Depression', 'Physical_Activity')	MMSE_Spell	0.001996007984031936
('Depression', 'BMI')	MMSE_Spell	0.001996007984031936
('Depression', 'Alcohol_Use')	MMSE_Spell	0.001996007984031936
('Depression', 'Memory_Problems')	MMSE_Spell	0.003992015968063872
('Depression', 'Memory_Complaints')	MMSE_Spell	0.003992015968063872
('Depression', 'grip_category')	MMSE_Spell	0.011976047904191617
('Depression', 'WHR_Obesity')	MMSE_Spell	0.003992015968063872
('Depression', 'MAP_NormalElevated_vs_H')	MMSE_Spell	0.003992015968063872
('Depression', 'functionality_state')	MMSE_Spell	0.001996007984031936
('Sleep', 'Pain')	MMSE_Spell	0.07984031936127745
('Sleep', 'Hearing')	MMSE_Spell	0.11377245508982035
('Sleep', 'General_Health')	MMSE_Spell	0.001996007984031936
('Sleep', 'Health_vs_Peers')	MMSE_Spell	0.3073852295409182
('Sleep', 'Physical_Activity')	MMSE_Spell	0.005988023952095809
('Sleep', 'BMI')	MMSE_Spell	0.8043912175648703
('Sleep', 'Alcohol_Use')	MMSE_Spell	0.001996007984031936
('Sleep', 'Memory_Problems')	MMSE_Spell	0.15568862275449102
('Sleep', 'Memory_Complaints')	MMSE_Spell	0.15568862275449102
('Sleep', 'grip_category')	MMSE_Spell	0.31137724550898205
('Sleep', 'WHR_Obesity')	MMSE_Spell	0.32335329341317365
('Sleep', 'MAP_NormalElevated_vs_H')	MMSE_Spell	0.5389221556886228
('Sleep', 'functionality_state')	MMSE_Spell	0.001996007984031936
('Pain', 'Hearing')	MMSE_Spell	0.005988023952095809
('Pain', 'General_Health')	MMSE_Spell	0.003992015968063872
('Pain', 'Health_vs_Peers')	MMSE_Spell	0.17564870259481039
('Pain', 'Physical_Activity')	MMSE_Spell	0.033932135728542916
('Pain', 'BMI')	MMSE_Spell	0.3393213572854291
('Pain', 'Alcohol_Use')	MMSE_Spell	0.001996007984031936
('Pain', 'Memory_Problems')	MMSE_Spell	0.03592814371257485
('Pain', 'Memory_Complaints')	MMSE_Spell	0.03592814371257485
('Pain', 'grip_category')	MMSE_Spell	0.06786427145708583
('Pain', 'WHR_Obesity')	MMSE_Spell	0.05189620758483034
('Pain', 'MAP_NormalElevated_vs_H')	MMSE_Spell	0.021956087824351298
('Pain', 'functionality_state')	MMSE_Spell	0.007984031936127744
('Hearing', 'General_Health')	MMSE_Spell	0.001996007984031936
('Hearing', 'Health_vs_Peers')	MMSE_Spell	0.04790419161676647
('Hearing', 'Physical_Activity')	MMSE_Spell	0.001996007984031936
('Hearing', 'BMI')	MMSE_Spell	0.25149700598802394
('Hearing', 'Alcohol_Use')	MMSE_Spell	0.001996007984031936
('Hearing', 'Memory_Problems')	MMSE_Spell	0.3033932135728543
('Hearing', 'Memory_Complaints')	MMSE_Spell	0.3033932135728543
('Hearing', 'grip_category')	MMSE_Spell	0.35528942115768464
('Hearing', 'WHR_Obesity')	MMSE_Spell	0.1377245508982036
('Hearing', 'MAP_NormalElevated_vs_H')	MMSE_Spell	0.3652694610778443
('Hearing', 'functionality_state')	MMSE_Spell	0.001996007984031936
('General_Health', 'Health_vs_Peers')	MMSE_Spell	0.017964071856287425
('General_Health', 'Physical_Activity')	MMSE_Spell	0.001996007984031936
('General_Health', 'BMI')	MMSE_Spell	0.013972055888223553
('General_Health', 'Alcohol_Use')	MMSE_Spell	0.001996007984031936
('General_Health', 'Memory_Problems')	MMSE_Spell	0.003992015968063872
('General_Health', 'Memory_Complaints')	MMSE_Spell	0.003992015968063872
('General_Health', 'grip_category')	MMSE_Spell	0.029940119760479042
('General_Health', 'WHR_Obesity')	MMSE_Spell	0.003992015968063872
('General_Health', 'MAP_NormalElevated_vs_H')	MMSE_Spell	0.001996007984031936
('General_Health', 'functionality_state')	MMSE_Spell	0.001996007984031936
('Health_vs_Peers', 'Physical_Activity')	MMSE_Spell	0.003992015968063872
('Health_vs_Peers', 'BMI')	MMSE_Spell	0.34331337325349304
('Health_vs_Peers', 'Alcohol_Use')	MMSE_Spell	0.001996007984031936
('Health_vs_Peers', 'Memory_Problems')	MMSE_Spell	0.09780439121756487
('Health_vs_Peers', 'Memory_Complaints')	MMSE_Spell	0.09780439121756487
('Health_vs_Peers', 'grip_category')	MMSE_Spell	0.18163672654690619
('Health_vs_Peers', 'WHR_Obesity')	MMSE_Spell	0.0658682634730539
('Health_vs_Peers', 'MAP_NormalElevated_vs_H')	MMSE_Spell	0.13972055888223553
('Health_vs_Peers', 'functionality_state')	MMSE_Spell	0.005988023952095809
('Physical_Activity', 'BMI')	MMSE_Spell	0.003992015968063872
('Physical_Activity', 'Alcohol_Use')	MMSE_Spell	0.001996007984031936
('Physical_Activity', 'Memory_Problems')	MMSE_Spell	0.001996007984031936
('Physical_Activity', 'Memory_Complaints')	MMSE_Spell	0.001996007984031936
('Physical_Activity', 'grip_category')	MMSE_Spell	0.00998003992015968
('Physical_Activity', 'WHR_Obesity')	MMSE_Spell	0.001996007984031936
('Physical_Activity', 'MAP_NormalElevated_vs_H')	MMSE_Spell	0.001996007984031936
('Physical_Activity', 'functionality_state')	MMSE_Spell	0.001996007984031936
('BMI', 'Alcohol_Use')	MMSE_Spell	0.001996007984031936
('BMI', 'Memory_Problems')	MMSE_Spell	0.25149700598802394
('BMI', 'Memory_Complaints')	MMSE_Spell	0.25149700598802394
('BMI', 'grip_category')	MMSE_Spell	0.3992015968063872
('BMI', 'WHR_Obesity')	MMSE_Spell	0.780439121756487
('BMI', 'MAP_NormalElevated_vs_H')	MMSE_Spell	0.2834331337325349
('BMI', 'functionality_state')	MMSE_Spell	0.001996007984031936
('Alcohol_Use', 'Memory_Problems')	MMSE_Spell	0.001996007984031936
('Alcohol_Use', 'Memory_Complaints')	MMSE_Spell	0.001996007984031936
('Alcohol_Use', 'grip_category')	MMSE_Spell	0.001996007984031936
('Alcohol_Use', 'WHR_Obesity')	MMSE_Spell	0.001996007984031936
('Alcohol_Use', 'MAP_NormalElevated_vs_H')	MMSE_Spell	0.001996007984031936
('Alcohol_Use', 'functionality_state')	MMSE_Spell	0.001996007984031936
('Memory_Problems', 'Memory_Complaints')	MMSE_Spell	0.2275449101796407
('Memory_Problems', 'grip_category')	MMSE_Spell	0.06387225548902195
('Memory_Problems', 'WHR_Obesity')	MMSE_Spell	0.22554890219560877
('Memory_Problems', 'MAP_NormalElevated_vs_H')	MMSE_Spell	0.2774451097804391
('Memory_Problems', 'functionality_state')	MMSE_Spell	0.001996007984031936
('Memory_Complaints', 'grip_category')	MMSE_Spell	0.06387225548902195
('Memory_Complaints', 'WHR_Obesity')	MMSE_Spell	0.22554890219560877
('Memory_Complaints', 'MAP_NormalElevated_vs_H')	MMSE_Spell	0.2774451097804391
('Memory_Complaints', 'functionality_state')	MMSE_Spell	0.001996007984031936
('grip_category', 'WHR_Obesity')	MMSE_Spell	0.5229540918163673
('grip_category', 'MAP_NormalElevated_vs_H')	MMSE_Spell	0.09381237524950099
('grip_category', 'functionality_state')	MMSE_Spell	0.003992015968063872
('WHR_Obesity', 'MAP_NormalElevated_vs_H')	MMSE_Spell	0.7884231536926147
('WHR_Obesity', 'functionality_state')	MMSE_Spell	0.001996007984031936
('MAP_NormalElevated_vs_H', 'functionality_state')	MMSE_Spell	0.001996007984031936
('Anxiety', 'Depression')	Pain	0.001996007984031936
('Anxiety', 'Sleep')	Pain	0.001996007984031936
('Anxiety', 'MMSE_Spell')	Pain	0.001996007984031936
('Anxiety', 'Hearing')	Pain	0.001996007984031936
('Anxiety', 'General_Health')	Pain	0.001996007984031936
('Anxiety', 'Health_vs_Peers')	Pain	0.001996007984031936
('Anxiety', 'Physical_Activity')	Pain	0.001996007984031936
('Anxiety', 'BMI')	Pain	0.001996007984031936
('Anxiety', 'Alcohol_Use')	Pain	0.001996007984031936
('Anxiety', 'Memory_Problems')	Pain	0.001996007984031936
('Anxiety', 'Memory_Complaints')	Pain	0.001996007984031936
('Anxiety', 'grip_category')	Pain	0.001996007984031936
('Anxiety', 'WHR_Obesity')	Pain	0.001996007984031936
('Anxiety', 'MAP_NormalElevated_vs_H')	Pain	0.001996007984031936
('Anxiety', 'functionality_state')	Pain	0.001996007984031936
('Depression', 'Sleep')	Pain	0.001996007984031936
('Depression', 'MMSE_Spell')	Pain	0.001996007984031936
('Depression', 'Hearing')	Pain	0.001996007984031936
('Depression', 'General_Health')	Pain	0.001996007984031936
('Depression', 'Health_vs_Peers')	Pain	0.001996007984031936
('Depression', 'Physical_Activity')	Pain	0.001996007984031936
('Depression', 'BMI')	Pain	0.001996007984031936
('Depression', 'Alcohol_Use')	Pain	0.001996007984031936
('Depression', 'Memory_Problems')	Pain	0.001996007984031936
('Depression', 'Memory_Complaints')	Pain	0.001996007984031936
('Depression', 'grip_category')	Pain	0.001996007984031936
('Depression', 'WHR_Obesity')	Pain	0.001996007984031936
('Depression', 'MAP_NormalElevated_vs_H')	Pain	0.001996007984031936
('Depression', 'functionality_state')	Pain	0.001996007984031936
('Sleep', 'MMSE_Spell')	Pain	0.001996007984031936
('Sleep', 'Hearing')	Pain	0.001996007984031936
('Sleep', 'General_Health')	Pain	0.001996007984031936
('Sleep', 'Health_vs_Peers')	Pain	0.001996007984031936
('Sleep', 'Physical_Activity')	Pain	0.001996007984031936
('Sleep', 'BMI')	Pain	0.001996007984031936
('Sleep', 'Alcohol_Use')	Pain	0.001996007984031936
('Sleep', 'Memory_Problems')	Pain	0.001996007984031936
('Sleep', 'Memory_Complaints')	Pain	0.001996007984031936
('Sleep', 'grip_category')	Pain	0.001996007984031936
('Sleep', 'WHR_Obesity')	Pain	0.001996007984031936
('Sleep', 'MAP_NormalElevated_vs_H')	Pain	0.001996007984031936
('Sleep', 'functionality_state')	Pain	0.001996007984031936
('MMSE_Spell', 'Hearing')	Pain	0.007984031936127744
('MMSE_Spell', 'General_Health')	Pain	0.001996007984031936
('MMSE_Spell', 'Health_vs_Peers')	Pain	0.001996007984031936
('MMSE_Spell', 'Physical_Activity')	Pain	0.001996007984031936
('MMSE_Spell', 'BMI')	Pain	0.001996007984031936
('MMSE_Spell', 'Alcohol_Use')	Pain	0.001996007984031936
('MMSE_Spell', 'Memory_Problems')	Pain	0.001996007984031936
('MMSE_Spell', 'Memory_Complaints')	Pain	0.001996007984031936
('MMSE_Spell', 'grip_category')	Pain	0.001996007984031936
('MMSE_Spell', 'WHR_Obesity')	Pain	0.017964071856287425
('MMSE_Spell', 'MAP_NormalElevated_vs_H')	Pain	0.06387225548902195
('MMSE_Spell', 'functionality_state')	Pain	0.001996007984031936
('Hearing', 'General_Health')	Pain	0.001996007984031936
('Hearing', 'Health_vs_Peers')	Pain	0.001996007984031936
('Hearing', 'Physical_Activity')	Pain	0.001996007984031936
('Hearing', 'BMI')	Pain	0.001996007984031936
('Hearing', 'Alcohol_Use')	Pain	0.001996007984031936
('Hearing', 'Memory_Problems')	Pain	0.001996007984031936
('Hearing', 'Memory_Complaints')	Pain	0.001996007984031936
('Hearing', 'grip_category')	Pain	0.001996007984031936
('Hearing', 'WHR_Obesity')	Pain	0.06986027944111776
('Hearing', 'MAP_NormalElevated_vs_H')	Pain	0.13373253493013973
('Hearing', 'functionality_state')	Pain	0.001996007984031936
('General_Health', 'Health_vs_Peers')	Pain	0.001996007984031936
('General_Health', 'Physical_Activity')	Pain	0.001996007984031936
('General_Health', 'BMI')	Pain	0.001996007984031936
('General_Health', 'Alcohol_Use')	Pain	0.001996007984031936
('General_Health', 'Memory_Problems')	Pain	0.001996007984031936
('General_Health', 'Memory_Complaints')	Pain	0.001996007984031936
('General_Health', 'grip_category')	Pain	0.001996007984031936
('General_Health', 'WHR_Obesity')	Pain	0.001996007984031936
('General_Health', 'MAP_NormalElevated_vs_H')	Pain	0.001996007984031936
('General_Health', 'functionality_state')	Pain	0.001996007984031936
('Health_vs_Peers', 'Physical_Activity')	Pain	0.001996007984031936
('Health_vs_Peers', 'BMI')	Pain	0.001996007984031936
('Health_vs_Peers', 'Alcohol_Use')	Pain	0.001996007984031936
('Health_vs_Peers', 'Memory_Problems')	Pain	0.001996007984031936
('Health_vs_Peers', 'Memory_Complaints')	Pain	0.001996007984031936
('Health_vs_Peers', 'grip_category')	Pain	0.001996007984031936
('Health_vs_Peers', 'WHR_Obesity')	Pain	0.001996007984031936
('Health_vs_Peers', 'MAP_NormalElevated_vs_H')	Pain	0.001996007984031936
('Health_vs_Peers', 'functionality_state')	Pain	0.001996007984031936
('Physical_Activity', 'BMI')	Pain	0.001996007984031936
('Physical_Activity', 'Alcohol_Use')	Pain	0.001996007984031936
('Physical_Activity', 'Memory_Problems')	Pain	0.001996007984031936
('Physical_Activity', 'Memory_Complaints')	Pain	0.001996007984031936
('Physical_Activity', 'grip_category')	Pain	0.001996007984031936
('Physical_Activity', 'WHR_Obesity')	Pain	0.001996007984031936
('Physical_Activity', 'MAP_NormalElevated_vs_H')	Pain	0.001996007984031936
('Physical_Activity', 'functionality_state')	Pain	0.001996007984031936
('BMI', 'Alcohol_Use')	Pain	0.001996007984031936
('BMI', 'Memory_Problems')	Pain	0.001996007984031936
('BMI', 'Memory_Complaints')	Pain	0.001996007984031936
('BMI', 'grip_category')	Pain	0.001996007984031936
('BMI', 'WHR_Obesity')	Pain	0.001996007984031936
('BMI', 'MAP_NormalElevated_vs_H')	Pain	0.001996007984031936
('BMI', 'functionality_state')	Pain	0.001996007984031936
('Alcohol_Use', 'Memory_Problems')	Pain	0.001996007984031936
('Alcohol_Use', 'Memory_Complaints')	Pain	0.001996007984031936
('Alcohol_Use', 'grip_category')	Pain	0.001996007984031936
('Alcohol_Use', 'WHR_Obesity')	Pain	0.001996007984031936
('Alcohol_Use', 'MAP_NormalElevated_vs_H')	Pain	0.001996007984031936
('Alcohol_Use', 'functionality_state')	Pain	0.001996007984031936
('Memory_Problems', 'Memory_Complaints')	Pain	0.001996007984031936
('Memory_Problems', 'grip_category')	Pain	0.001996007984031936
('Memory_Problems', 'WHR_Obesity')	Pain	0.001996007984031936
('Memory_Problems', 'MAP_NormalElevated_vs_H')	Pain	0.001996007984031936
('Memory_Problems', 'functionality_state')	Pain	0.001996007984031936
('Memory_Complaints', 'grip_category')	Pain	0.001996007984031936
('Memory_Complaints', 'WHR_Obesity')	Pain	0.001996007984031936
('Memory_Complaints', 'MAP_NormalElevated_vs_H')	Pain	0.001996007984031936
('Memory_Complaints', 'functionality_state')	Pain	0.001996007984031936
('grip_category', 'WHR_Obesity')	Pain	0.001996007984031936
('grip_category', 'MAP_NormalElevated_vs_H')	Pain	0.001996007984031936
('grip_category', 'functionality_state')	Pain	0.001996007984031936
('WHR_Obesity', 'MAP_NormalElevated_vs_H')	Pain	0.3253493013972056
('WHR_Obesity', 'functionality_state')	Pain	0.001996007984031936
('MAP_NormalElevated_vs_H', 'functionality_state')	Pain	0.001996007984031936
('Anxiety', 'Depression')	Hearing	0.001996007984031936
('Anxiety', 'Sleep')	Hearing	0.001996007984031936
('Anxiety', 'MMSE_Spell')	Hearing	0.001996007984031936
('Anxiety', 'Pain')	Hearing	0.001996007984031936
('Anxiety', 'General_Health')	Hearing	0.001996007984031936
('Anxiety', 'Health_vs_Peers')	Hearing	0.001996007984031936
('Anxiety', 'Physical_Activity')	Hearing	0.001996007984031936
('Anxiety', 'BMI')	Hearing	0.001996007984031936
('Anxiety', 'Alcohol_Use')	Hearing	0.001996007984031936
('Anxiety', 'Memory_Problems')	Hearing	0.001996007984031936
('Anxiety', 'Memory_Complaints')	Hearing	0.001996007984031936
('Anxiety', 'grip_category')	Hearing	0.001996007984031936
('Anxiety', 'WHR_Obesity')	Hearing	0.001996007984031936
('Anxiety', 'MAP_NormalElevated_vs_H')	Hearing	0.001996007984031936
('Anxiety', 'functionality_state')	Hearing	0.001996007984031936
('Depression', 'Sleep')	Hearing	0.001996007984031936
('Depression', 'MMSE_Spell')	Hearing	0.001996007984031936
('Depression', 'Pain')	Hearing	0.001996007984031936
('Depression', 'General_Health')	Hearing	0.001996007984031936
('Depression', 'Health_vs_Peers')	Hearing	0.001996007984031936
('Depression', 'Physical_Activity')	Hearing	0.001996007984031936
('Depression', 'BMI')	Hearing	0.001996007984031936
('Depression', 'Alcohol_Use')	Hearing	0.001996007984031936
('Depression', 'Memory_Problems')	Hearing	0.001996007984031936
('Depression', 'Memory_Complaints')	Hearing	0.001996007984031936
('Depression', 'grip_category')	Hearing	0.001996007984031936
('Depression', 'WHR_Obesity')	Hearing	0.001996007984031936
('Depression', 'MAP_NormalElevated_vs_H')	Hearing	0.001996007984031936
('Depression', 'functionality_state')	Hearing	0.001996007984031936
('Sleep', 'MMSE_Spell')	Hearing	0.05788423153692615
('Sleep', 'Pain')	Hearing	0.10179640718562874
('Sleep', 'General_Health')	Hearing	0.015968063872255488
('Sleep', 'Health_vs_Peers')	Hearing	0.22954091816367264
('Sleep', 'Physical_Activity')	Hearing	0.03592814371257485
('Sleep', 'BMI')	Hearing	0.3852295409181637
('Sleep', 'Alcohol_Use')	Hearing	0.249500998003992
('Sleep', 'Memory_Problems')	Hearing	0.001996007984031936
('Sleep', 'Memory_Complaints')	Hearing	0.001996007984031936
('Sleep', 'grip_category')	Hearing	0.021956087824351298
('Sleep', 'WHR_Obesity')	Hearing	0.031936127744510975
('Sleep', 'MAP_NormalElevated_vs_H')	Hearing	0.35728542914171657
('Sleep', 'functionality_state')	Hearing	0.005988023952095809
('MMSE_Spell', 'Pain')	Hearing	0.021956087824351298
('MMSE_Spell', 'General_Health')	Hearing	0.001996007984031936
('MMSE_Spell', 'Health_vs_Peers')	Hearing	0.16167664670658682
('MMSE_Spell', 'Physical_Activity')	Hearing	0.003992015968063872
('MMSE_Spell', 'BMI')	Hearing	0.11976047904191617
('MMSE_Spell', 'Alcohol_Use')	Hearing	0.08183632734530938
('MMSE_Spell', 'Memory_Problems')	Hearing	0.001996007984031936
('MMSE_Spell', 'Memory_Complaints')	Hearing	0.001996007984031936
('MMSE_Spell', 'grip_category')	Hearing	0.005988023952095809
('MMSE_Spell', 'WHR_Obesity')	Hearing	0.08183632734530938
('MMSE_Spell', 'MAP_NormalElevated_vs_H')	Hearing	0.23952095808383234
('MMSE_Spell', 'functionality_state')	Hearing	0.001996007984031936
('Pain', 'General_Health')	Hearing	0.1157684630738523
('Pain', 'Health_vs_Peers')	Hearing	0.4630738522954092
('Pain', 'Physical_Activity')	Hearing	0.027944111776447105
('Pain', 'BMI')	Hearing	0.12375249500998003
('Pain', 'Alcohol_Use')	Hearing	0.10778443113772455
('Pain', 'Memory_Problems')	Hearing	0.001996007984031936
('Pain', 'Memory_Complaints')	Hearing	0.001996007984031936
('Pain', 'grip_category')	Hearing	0.001996007984031936
('Pain', 'WHR_Obesity')	Hearing	0.1437125748502994
('Pain', 'MAP_NormalElevated_vs_H')	Hearing	0.0658682634730539
('Pain', 'functionality_state')	Hearing	0.00998003992015968
('General_Health', 'Health_vs_Peers')	Hearing	0.001996007984031936
('General_Health', 'Physical_Activity')	Hearing	0.001996007984031936
('General_Health', 'BMI')	Hearing	0.001996007984031936
('General_Health', 'Alcohol_Use')	Hearing	0.001996007984031936
('General_Health', 'Memory_Problems')	Hearing	0.001996007984031936
('General_Health', 'Memory_Complaints')	Hearing	0.001996007984031936
('General_Health', 'grip_category')	Hearing	0.001996007984031936
('General_Health', 'WHR_Obesity')	Hearing	0.001996007984031936
('General_Health', 'MAP_NormalElevated_vs_H')	Hearing	0.001996007984031936
('General_Health', 'functionality_state')	Hearing	0.001996007984031936
('Health_vs_Peers', 'Physical_Activity')	Hearing	0.00998003992015968
('Health_vs_Peers', 'BMI')	Hearing	0.3912175648702595
('Health_vs_Peers', 'Alcohol_Use')	Hearing	0.15568862275449102
('Health_vs_Peers', 'Memory_Problems')	Hearing	0.001996007984031936
('Health_vs_Peers', 'Memory_Complaints')	Hearing	0.001996007984031936
('Health_vs_Peers', 'grip_category')	Hearing	0.005988023952095809
('Health_vs_Peers', 'WHR_Obesity')	Hearing	0.26147704590818366
('Health_vs_Peers', 'MAP_NormalElevated_vs_H')	Hearing	0.5189620758483033
('Health_vs_Peers', 'functionality_state')	Hearing	0.033932135728542916
('Physical_Activity', 'BMI')	Hearing	0.007984031936127744
('Physical_Activity', 'Alcohol_Use')	Hearing	0.017964071856287425
('Physical_Activity', 'Memory_Problems')	Hearing	0.001996007984031936
('Physical_Activity', 'Memory_Complaints')	Hearing	0.001996007984031936
('Physical_Activity', 'grip_category')	Hearing	0.003992015968063872
('Physical_Activity', 'WHR_Obesity')	Hearing	0.001996007984031936
('Physical_Activity', 'MAP_NormalElevated_vs_H')	Hearing	0.003992015968063872
('Physical_Activity', 'functionality_state')	Hearing	0.005988023952095809
('BMI', 'Alcohol_Use')	Hearing	0.09780439121756487
('BMI', 'Memory_Problems')	Hearing	0.001996007984031936
('BMI', 'Memory_Complaints')	Hearing	0.001996007984031936
('BMI', 'grip_category')	Hearing	0.015968063872255488
('BMI', 'WHR_Obesity')	Hearing	0.405189620758483
('BMI', 'MAP_NormalElevated_vs_H')	Hearing	0.14770459081836326
('BMI', 'functionality_state')	Hearing	0.001996007984031936
('Alcohol_Use', 'Memory_Problems')	Hearing	0.001996007984031936
('Alcohol_Use', 'Memory_Complaints')	Hearing	0.001996007984031936
('Alcohol_Use', 'grip_category')	Hearing	0.005988023952095809
('Alcohol_Use', 'WHR_Obesity')	Hearing	0.043912175648702596
('Alcohol_Use', 'MAP_NormalElevated_vs_H')	Hearing	0.12974051896207583
('Alcohol_Use', 'functionality_state')	Hearing	0.007984031936127744
('Memory_Problems', 'Memory_Complaints')	Hearing	0.001996007984031936
('Memory_Problems', 'grip_category')	Hearing	0.001996007984031936
('Memory_Problems', 'WHR_Obesity')	Hearing	0.001996007984031936
('Memory_Problems', 'MAP_NormalElevated_vs_H')	Hearing	0.001996007984031936
('Memory_Problems', 'functionality_state')	Hearing	0.001996007984031936
('Memory_Complaints', 'grip_category')	Hearing	0.001996007984031936
('Memory_Complaints', 'WHR_Obesity')	Hearing	0.001996007984031936
('Memory_Complaints', 'MAP_NormalElevated_vs_H')	Hearing	0.001996007984031936
('Memory_Complaints', 'functionality_state')	Hearing	0.001996007984031936
('grip_category', 'WHR_Obesity')	Hearing	0.003992015968063872
('grip_category', 'MAP_NormalElevated_vs_H')	Hearing	0.007984031936127744
('grip_category', 'functionality_state')	Hearing	0.001996007984031936
('WHR_Obesity', 'MAP_NormalElevated_vs_H')	Hearing	0.24750499001996007
('WHR_Obesity', 'functionality_state')	Hearing	0.001996007984031936
('MAP_NormalElevated_vs_H', 'functionality_state')	Hearing	0.005988023952095809
('Anxiety', 'Depression')	General_Health	0.001996007984031936
('Anxiety', 'Sleep')	General_Health	0.001996007984031936
('Anxiety', 'MMSE_Spell')	General_Health	0.001996007984031936
('Anxiety', 'Pain')	General_Health	0.001996007984031936
('Anxiety', 'Hearing')	General_Health	0.001996007984031936
('Anxiety', 'Health_vs_Peers')	General_Health	0.001996007984031936
('Anxiety', 'Physical_Activity')	General_Health	0.001996007984031936
('Anxiety', 'BMI')	General_Health	0.001996007984031936
('Anxiety', 'Alcohol_Use')	General_Health	0.001996007984031936
('Anxiety', 'Memory_Problems')	General_Health	0.001996007984031936
('Anxiety', 'Memory_Complaints')	General_Health	0.001996007984031936
('Anxiety', 'grip_category')	General_Health	0.001996007984031936
('Anxiety', 'WHR_Obesity')	General_Health	0.001996007984031936
('Anxiety', 'MAP_NormalElevated_vs_H')	General_Health	0.001996007984031936
('Anxiety', 'functionality_state')	General_Health	0.001996007984031936
('Depression', 'Sleep')	General_Health	0.001996007984031936
('Depression', 'MMSE_Spell')	General_Health	0.001996007984031936
('Depression', 'Pain')	General_Health	0.001996007984031936
('Depression', 'Hearing')	General_Health	0.001996007984031936
('Depression', 'Health_vs_Peers')	General_Health	0.001996007984031936
('Depression', 'Physical_Activity')	General_Health	0.001996007984031936
('Depression', 'BMI')	General_Health	0.001996007984031936
('Depression', 'Alcohol_Use')	General_Health	0.001996007984031936
('Depression', 'Memory_Problems')	General_Health	0.001996007984031936
('Depression', 'Memory_Complaints')	General_Health	0.001996007984031936
('Depression', 'grip_category')	General_Health	0.001996007984031936
('Depression', 'WHR_Obesity')	General_Health	0.001996007984031936
('Depression', 'MAP_NormalElevated_vs_H')	General_Health	0.001996007984031936
('Depression', 'functionality_state')	General_Health	0.001996007984031936
('Sleep', 'MMSE_Spell')	General_Health	0.001996007984031936
('Sleep', 'Pain')	General_Health	0.001996007984031936
('Sleep', 'Hearing')	General_Health	0.001996007984031936
('Sleep', 'Health_vs_Peers')	General_Health	0.001996007984031936
('Sleep', 'Physical_Activity')	General_Health	0.001996007984031936
('Sleep', 'BMI')	General_Health	0.001996007984031936
('Sleep', 'Alcohol_Use')	General_Health	0.001996007984031936
('Sleep', 'Memory_Problems')	General_Health	0.001996007984031936
('Sleep', 'Memory_Complaints')	General_Health	0.001996007984031936
('Sleep', 'grip_category')	General_Health	0.001996007984031936
('Sleep', 'WHR_Obesity')	General_Health	0.001996007984031936
('Sleep', 'MAP_NormalElevated_vs_H')	General_Health	0.001996007984031936
('Sleep', 'functionality_state')	General_Health	0.001996007984031936
('MMSE_Spell', 'Pain')	General_Health	0.001996007984031936
('MMSE_Spell', 'Hearing')	General_Health	0.001996007984031936
('MMSE_Spell', 'Health_vs_Peers')	General_Health	0.001996007984031936
('MMSE_Spell', 'Physical_Activity')	General_Health	0.001996007984031936
('MMSE_Spell', 'BMI')	General_Health	0.001996007984031936
('MMSE_Spell', 'Alcohol_Use')	General_Health	0.001996007984031936
('MMSE_Spell', 'Memory_Problems')	General_Health	0.001996007984031936
('MMSE_Spell', 'Memory_Complaints')	General_Health	0.001996007984031936
('MMSE_Spell', 'grip_category')	General_Health	0.001996007984031936
('MMSE_Spell', 'WHR_Obesity')	General_Health	0.001996007984031936
('MMSE_Spell', 'MAP_NormalElevated_vs_H')	General_Health	0.015968063872255488
('MMSE_Spell', 'functionality_state')	General_Health	0.001996007984031936
('Pain', 'Hearing')	General_Health	0.001996007984031936
('Pain', 'Health_vs_Peers')	General_Health	0.001996007984031936
('Pain', 'Physical_Activity')	General_Health	0.001996007984031936
('Pain', 'BMI')	General_Health	0.001996007984031936
('Pain', 'Alcohol_Use')	General_Health	0.001996007984031936
('Pain', 'Memory_Problems')	General_Health	0.001996007984031936
('Pain', 'Memory_Complaints')	General_Health	0.001996007984031936
('Pain', 'grip_category')	General_Health	0.001996007984031936
('Pain', 'WHR_Obesity')	General_Health	0.001996007984031936
('Pain', 'MAP_NormalElevated_vs_H')	General_Health	0.001996007984031936
('Pain', 'functionality_state')	General_Health	0.001996007984031936
('Hearing', 'Health_vs_Peers')	General_Health	0.001996007984031936
('Hearing', 'Physical_Activity')	General_Health	0.001996007984031936
('Hearing', 'BMI')	General_Health	0.001996007984031936
('Hearing', 'Alcohol_Use')	General_Health	0.001996007984031936
('Hearing', 'Memory_Problems')	General_Health	0.001996007984031936
('Hearing', 'Memory_Complaints')	General_Health	0.001996007984031936
('Hearing', 'grip_category')	General_Health	0.001996007984031936
('Hearing', 'WHR_Obesity')	General_Health	0.001996007984031936
('Hearing', 'MAP_NormalElevated_vs_H')	General_Health	0.007984031936127744
('Hearing', 'functionality_state')	General_Health	0.001996007984031936
('Health_vs_Peers', 'Physical_Activity')	General_Health	0.001996007984031936
('Health_vs_Peers', 'BMI')	General_Health	0.001996007984031936
('Health_vs_Peers', 'Alcohol_Use')	General_Health	0.001996007984031936
('Health_vs_Peers', 'Memory_Problems')	General_Health	0.001996007984031936
('Health_vs_Peers', 'Memory_Complaints')	General_Health	0.001996007984031936
('Health_vs_Peers', 'grip_category')	General_Health	0.001996007984031936
('Health_vs_Peers', 'WHR_Obesity')	General_Health	0.001996007984031936
('Health_vs_Peers', 'MAP_NormalElevated_vs_H')	General_Health	0.001996007984031936
('Health_vs_Peers', 'functionality_state')	General_Health	0.001996007984031936
('Physical_Activity', 'BMI')	General_Health	0.001996007984031936
('Physical_Activity', 'Alcohol_Use')	General_Health	0.001996007984031936
('Physical_Activity', 'Memory_Problems')	General_Health	0.001996007984031936
('Physical_Activity', 'Memory_Complaints')	General_Health	0.001996007984031936
('Physical_Activity', 'grip_category')	General_Health	0.001996007984031936
('Physical_Activity', 'WHR_Obesity')	General_Health	0.001996007984031936
('Physical_Activity', 'MAP_NormalElevated_vs_H')	General_Health	0.001996007984031936
('Physical_Activity', 'functionality_state')	General_Health	0.001996007984031936
('BMI', 'Alcohol_Use')	General_Health	0.001996007984031936
('BMI', 'Memory_Problems')	General_Health	0.001996007984031936
('BMI', 'Memory_Complaints')	General_Health	0.001996007984031936
('BMI', 'grip_category')	General_Health	0.001996007984031936
('BMI', 'WHR_Obesity')	General_Health	0.001996007984031936
('BMI', 'MAP_NormalElevated_vs_H')	General_Health	0.001996007984031936
('BMI', 'functionality_state')	General_Health	0.001996007984031936
('Alcohol_Use', 'Memory_Problems')	General_Health	0.001996007984031936
('Alcohol_Use', 'Memory_Complaints')	General_Health	0.001996007984031936
('Alcohol_Use', 'grip_category')	General_Health	0.001996007984031936
('Alcohol_Use', 'WHR_Obesity')	General_Health	0.001996007984031936
('Alcohol_Use', 'MAP_NormalElevated_vs_H')	General_Health	0.001996007984031936
('Alcohol_Use', 'functionality_state')	General_Health	0.001996007984031936
('Memory_Problems', 'Memory_Complaints')	General_Health	0.001996007984031936
('Memory_Problems', 'grip_category')	General_Health	0.001996007984031936
('Memory_Problems', 'WHR_Obesity')	General_Health	0.001996007984031936
('Memory_Problems', 'MAP_NormalElevated_vs_H')	General_Health	0.001996007984031936
('Memory_Problems', 'functionality_state')	General_Health	0.001996007984031936
('Memory_Complaints', 'grip_category')	General_Health	0.001996007984031936
('Memory_Complaints', 'WHR_Obesity')	General_Health	0.001996007984031936
('Memory_Complaints', 'MAP_NormalElevated_vs_H')	General_Health	0.001996007984031936
('Memory_Complaints', 'functionality_state')	General_Health	0.001996007984031936
('grip_category', 'WHR_Obesity')	General_Health	0.001996007984031936
('grip_category', 'MAP_NormalElevated_vs_H')	General_Health	0.001996007984031936
('grip_category', 'functionality_state')	General_Health	0.001996007984031936
('WHR_Obesity', 'MAP_NormalElevated_vs_H')	General_Health	0.017964071856287425
('WHR_Obesity', 'functionality_state')	General_Health	0.001996007984031936
('MAP_NormalElevated_vs_H', 'functionality_state')	General_Health	0.001996007984031936
('Anxiety', 'Depression')	Health_vs_Peers	0.001996007984031936
('Anxiety', 'Sleep')	Health_vs_Peers	0.001996007984031936
('Anxiety', 'MMSE_Spell')	Health_vs_Peers	0.001996007984031936
('Anxiety', 'Pain')	Health_vs_Peers	0.001996007984031936
('Anxiety', 'Hearing')	Health_vs_Peers	0.001996007984031936
('Anxiety', 'General_Health')	Health_vs_Peers	0.001996007984031936
('Anxiety', 'Physical_Activity')	Health_vs_Peers	0.001996007984031936
('Anxiety', 'BMI')	Health_vs_Peers	0.001996007984031936
('Anxiety', 'Alcohol_Use')	Health_vs_Peers	0.001996007984031936
('Anxiety', 'Memory_Problems')	Health_vs_Peers	0.001996007984031936
('Anxiety', 'Memory_Complaints')	Health_vs_Peers	0.001996007984031936
('Anxiety', 'grip_category')	Health_vs_Peers	0.001996007984031936
('Anxiety', 'WHR_Obesity')	Health_vs_Peers	0.001996007984031936
('Anxiety', 'MAP_NormalElevated_vs_H')	Health_vs_Peers	0.001996007984031936
('Anxiety', 'functionality_state')	Health_vs_Peers	0.001996007984031936
('Depression', 'Sleep')	Health_vs_Peers	0.001996007984031936
('Depression', 'MMSE_Spell')	Health_vs_Peers	0.001996007984031936
('Depression', 'Pain')	Health_vs_Peers	0.001996007984031936
('Depression', 'Hearing')	Health_vs_Peers	0.001996007984031936
('Depression', 'General_Health')	Health_vs_Peers	0.001996007984031936
('Depression', 'Physical_Activity')	Health_vs_Peers	0.001996007984031936
('Depression', 'BMI')	Health_vs_Peers	0.001996007984031936
('Depression', 'Alcohol_Use')	Health_vs_Peers	0.001996007984031936
('Depression', 'Memory_Problems')	Health_vs_Peers	0.001996007984031936
('Depression', 'Memory_Complaints')	Health_vs_Peers	0.001996007984031936
('Depression', 'grip_category')	Health_vs_Peers	0.001996007984031936
('Depression', 'WHR_Obesity')	Health_vs_Peers	0.001996007984031936
('Depression', 'MAP_NormalElevated_vs_H')	Health_vs_Peers	0.001996007984031936
('Depression', 'functionality_state')	Health_vs_Peers	0.001996007984031936
('Sleep', 'MMSE_Spell')	Health_vs_Peers	0.001996007984031936
('Sleep', 'Pain')	Health_vs_Peers	0.001996007984031936
('Sleep', 'Hearing')	Health_vs_Peers	0.001996007984031936
('Sleep', 'General_Health')	Health_vs_Peers	0.001996007984031936
('Sleep', 'Physical_Activity')	Health_vs_Peers	0.001996007984031936
('Sleep', 'BMI')	Health_vs_Peers	0.001996007984031936
('Sleep', 'Alcohol_Use')	Health_vs_Peers	0.001996007984031936
('Sleep', 'Memory_Problems')	Health_vs_Peers	0.001996007984031936
('Sleep', 'Memory_Complaints')	Health_vs_Peers	0.001996007984031936
('Sleep', 'grip_category')	Health_vs_Peers	0.001996007984031936
('Sleep', 'WHR_Obesity')	Health_vs_Peers	0.001996007984031936
('Sleep', 'MAP_NormalElevated_vs_H')	Health_vs_Peers	0.001996007984031936
('Sleep', 'functionality_state')	Health_vs_Peers	0.001996007984031936
('MMSE_Spell', 'Pain')	Health_vs_Peers	0.001996007984031936
('MMSE_Spell', 'Hearing')	Health_vs_Peers	0.1157684630738523
('MMSE_Spell', 'General_Health')	Health_vs_Peers	0.001996007984031936
('MMSE_Spell', 'Physical_Activity')	Health_vs_Peers	0.001996007984031936
('MMSE_Spell', 'BMI')	Health_vs_Peers	0.001996007984031936
('MMSE_Spell', 'Alcohol_Use')	Health_vs_Peers	0.001996007984031936
('MMSE_Spell', 'Memory_Problems')	Health_vs_Peers	0.001996007984031936
('MMSE_Spell', 'Memory_Complaints')	Health_vs_Peers	0.001996007984031936
('MMSE_Spell', 'grip_category')	Health_vs_Peers	0.001996007984031936
('MMSE_Spell', 'WHR_Obesity')	Health_vs_Peers	0.06986027944111776
('MMSE_Spell', 'MAP_NormalElevated_vs_H')	Health_vs_Peers	0.2694610778443114
('MMSE_Spell', 'functionality_state')	Health_vs_Peers	0.001996007984031936
('Pain', 'Hearing')	Health_vs_Peers	0.001996007984031936
('Pain', 'General_Health')	Health_vs_Peers	0.001996007984031936
('Pain', 'Physical_Activity')	Health_vs_Peers	0.001996007984031936
('Pain', 'BMI')	Health_vs_Peers	0.001996007984031936
('Pain', 'Alcohol_Use')	Health_vs_Peers	0.001996007984031936
('Pain', 'Memory_Problems')	Health_vs_Peers	0.001996007984031936
('Pain', 'Memory_Complaints')	Health_vs_Peers	0.001996007984031936
('Pain', 'grip_category')	Health_vs_Peers	0.001996007984031936
('Pain', 'WHR_Obesity')	Health_vs_Peers	0.001996007984031936
('Pain', 'MAP_NormalElevated_vs_H')	Health_vs_Peers	0.001996007984031936
('Pain', 'functionality_state')	Health_vs_Peers	0.001996007984031936
('Hearing', 'General_Health')	Health_vs_Peers	0.001996007984031936
('Hearing', 'Physical_Activity')	Health_vs_Peers	0.001996007984031936
('Hearing', 'BMI')	Health_vs_Peers	0.001996007984031936
('Hearing', 'Alcohol_Use')	Health_vs_Peers	0.001996007984031936
('Hearing', 'Memory_Problems')	Health_vs_Peers	0.001996007984031936
('Hearing', 'Memory_Complaints')	Health_vs_Peers	0.001996007984031936
('Hearing', 'grip_category')	Health_vs_Peers	0.001996007984031936
('Hearing', 'WHR_Obesity')	Health_vs_Peers	0.564870259481038
('Hearing', 'MAP_NormalElevated_vs_H')	Health_vs_Peers	0.7744510978043913
('Hearing', 'functionality_state')	Health_vs_Peers	0.001996007984031936
('General_Health', 'Physical_Activity')	Health_vs_Peers	0.001996007984031936
('General_Health', 'BMI')	Health_vs_Peers	0.001996007984031936
('General_Health', 'Alcohol_Use')	Health_vs_Peers	0.001996007984031936
('General_Health', 'Memory_Problems')	Health_vs_Peers	0.001996007984031936
('General_Health', 'Memory_Complaints')	Health_vs_Peers	0.001996007984031936
('General_Health', 'grip_category')	Health_vs_Peers	0.001996007984031936
('General_Health', 'WHR_Obesity')	Health_vs_Peers	0.001996007984031936
('General_Health', 'MAP_NormalElevated_vs_H')	Health_vs_Peers	0.001996007984031936
('General_Health', 'functionality_state')	Health_vs_Peers	0.001996007984031936
('Physical_Activity', 'BMI')	Health_vs_Peers	0.001996007984031936
('Physical_Activity', 'Alcohol_Use')	Health_vs_Peers	0.001996007984031936
('Physical_Activity', 'Memory_Problems')	Health_vs_Peers	0.001996007984031936
('Physical_Activity', 'Memory_Complaints')	Health_vs_Peers	0.001996007984031936
('Physical_Activity', 'grip_category')	Health_vs_Peers	0.001996007984031936
('Physical_Activity', 'WHR_Obesity')	Health_vs_Peers	0.001996007984031936
('Physical_Activity', 'MAP_NormalElevated_vs_H')	Health_vs_Peers	0.001996007984031936
('Physical_Activity', 'functionality_state')	Health_vs_Peers	0.001996007984031936
('BMI', 'Alcohol_Use')	Health_vs_Peers	0.001996007984031936
('BMI', 'Memory_Problems')	Health_vs_Peers	0.001996007984031936
('BMI', 'Memory_Complaints')	Health_vs_Peers	0.001996007984031936
('BMI', 'grip_category')	Health_vs_Peers	0.001996007984031936
('BMI', 'WHR_Obesity')	Health_vs_Peers	0.001996007984031936
('BMI', 'MAP_NormalElevated_vs_H')	Health_vs_Peers	0.001996007984031936
('BMI', 'functionality_state')	Health_vs_Peers	0.001996007984031936
('Alcohol_Use', 'Memory_Problems')	Health_vs_Peers	0.001996007984031936
('Alcohol_Use', 'Memory_Complaints')	Health_vs_Peers	0.001996007984031936
('Alcohol_Use', 'grip_category')	Health_vs_Peers	0.001996007984031936
('Alcohol_Use', 'WHR_Obesity')	Health_vs_Peers	0.001996007984031936
('Alcohol_Use', 'MAP_NormalElevated_vs_H')	Health_vs_Peers	0.001996007984031936
('Alcohol_Use', 'functionality_state')	Health_vs_Peers	0.001996007984031936
('Memory_Problems', 'Memory_Complaints')	Health_vs_Peers	0.001996007984031936
('Memory_Problems', 'grip_category')	Health_vs_Peers	0.001996007984031936
('Memory_Problems', 'WHR_Obesity')	Health_vs_Peers	0.001996007984031936
('Memory_Problems', 'MAP_NormalElevated_vs_H')	Health_vs_Peers	0.001996007984031936
('Memory_Problems', 'functionality_state')	Health_vs_Peers	0.001996007984031936
('Memory_Complaints', 'grip_category')	Health_vs_Peers	0.001996007984031936
('Memory_Complaints', 'WHR_Obesity')	Health_vs_Peers	0.001996007984031936
('Memory_Complaints', 'MAP_NormalElevated_vs_H')	Health_vs_Peers	0.001996007984031936
('Memory_Complaints', 'functionality_state')	Health_vs_Peers	0.001996007984031936
('grip_category', 'WHR_Obesity')	Health_vs_Peers	0.001996007984031936
('grip_category', 'MAP_NormalElevated_vs_H')	Health_vs_Peers	0.001996007984031936
('grip_category', 'functionality_state')	Health_vs_Peers	0.001996007984031936
('WHR_Obesity', 'MAP_NormalElevated_vs_H')	Health_vs_Peers	0.6926147704590818
('WHR_Obesity', 'functionality_state')	Health_vs_Peers	0.001996007984031936
('MAP_NormalElevated_vs_H', 'functionality_state')	Health_vs_Peers	0.001996007984031936
('Anxiety', 'Depression')	Physical_Activity	0.001996007984031936
('Anxiety', 'Sleep')	Physical_Activity	0.001996007984031936
('Anxiety', 'MMSE_Spell')	Physical_Activity	0.001996007984031936
('Anxiety', 'Pain')	Physical_Activity	0.001996007984031936
('Anxiety', 'Hearing')	Physical_Activity	0.001996007984031936
('Anxiety', 'General_Health')	Physical_Activity	0.001996007984031936
('Anxiety', 'Health_vs_Peers')	Physical_Activity	0.001996007984031936
('Anxiety', 'BMI')	Physical_Activity	0.001996007984031936
('Anxiety', 'Alcohol_Use')	Physical_Activity	0.001996007984031936
('Anxiety', 'Memory_Problems')	Physical_Activity	0.001996007984031936
('Anxiety', 'Memory_Complaints')	Physical_Activity	0.001996007984031936
('Anxiety', 'grip_category')	Physical_Activity	0.001996007984031936
('Anxiety', 'WHR_Obesity')	Physical_Activity	0.001996007984031936
('Anxiety', 'MAP_NormalElevated_vs_H')	Physical_Activity	0.001996007984031936
('Anxiety', 'functionality_state')	Physical_Activity	0.001996007984031936
('Depression', 'Sleep')	Physical_Activity	0.001996007984031936
('Depression', 'MMSE_Spell')	Physical_Activity	0.001996007984031936
('Depression', 'Pain')	Physical_Activity	0.001996007984031936
('Depression', 'Hearing')	Physical_Activity	0.001996007984031936
('Depression', 'General_Health')	Physical_Activity	0.001996007984031936
('Depression', 'Health_vs_Peers')	Physical_Activity	0.001996007984031936
('Depression', 'BMI')	Physical_Activity	0.001996007984031936
('Depression', 'Alcohol_Use')	Physical_Activity	0.001996007984031936
('Depression', 'Memory_Problems')	Physical_Activity	0.001996007984031936
('Depression', 'Memory_Complaints')	Physical_Activity	0.001996007984031936
('Depression', 'grip_category')	Physical_Activity	0.001996007984031936
('Depression', 'WHR_Obesity')	Physical_Activity	0.001996007984031936
('Depression', 'MAP_NormalElevated_vs_H')	Physical_Activity	0.001996007984031936
('Depression', 'functionality_state')	Physical_Activity	0.001996007984031936
('Sleep', 'MMSE_Spell')	Physical_Activity	0.001996007984031936
('Sleep', 'Pain')	Physical_Activity	0.001996007984031936
('Sleep', 'Hearing')	Physical_Activity	0.001996007984031936
('Sleep', 'General_Health')	Physical_Activity	0.001996007984031936
('Sleep', 'Health_vs_Peers')	Physical_Activity	0.001996007984031936
('Sleep', 'BMI')	Physical_Activity	0.001996007984031936
('Sleep', 'Alcohol_Use')	Physical_Activity	0.001996007984031936
('Sleep', 'Memory_Problems')	Physical_Activity	0.001996007984031936
('Sleep', 'Memory_Complaints')	Physical_Activity	0.001996007984031936
('Sleep', 'grip_category')	Physical_Activity	0.001996007984031936
('Sleep', 'WHR_Obesity')	Physical_Activity	0.001996007984031936
('Sleep', 'MAP_NormalElevated_vs_H')	Physical_Activity	0.001996007984031936
('Sleep', 'functionality_state')	Physical_Activity	0.001996007984031936
('MMSE_Spell', 'Pain')	Physical_Activity	0.001996007984031936
('MMSE_Spell', 'Hearing')	Physical_Activity	0.001996007984031936
('MMSE_Spell', 'General_Health')	Physical_Activity	0.001996007984031936
('MMSE_Spell', 'Health_vs_Peers')	Physical_Activity	0.001996007984031936
('MMSE_Spell', 'BMI')	Physical_Activity	0.001996007984031936
('MMSE_Spell', 'Alcohol_Use')	Physical_Activity	0.001996007984031936
('MMSE_Spell', 'Memory_Problems')	Physical_Activity	0.001996007984031936
('MMSE_Spell', 'Memory_Complaints')	Physical_Activity	0.001996007984031936
('MMSE_Spell', 'grip_category')	Physical_Activity	0.001996007984031936
('MMSE_Spell', 'WHR_Obesity')	Physical_Activity	0.001996007984031936
('MMSE_Spell', 'MAP_NormalElevated_vs_H')	Physical_Activity	0.003992015968063872
('MMSE_Spell', 'functionality_state')	Physical_Activity	0.001996007984031936
('Pain', 'Hearing')	Physical_Activity	0.001996007984031936
('Pain', 'General_Health')	Physical_Activity	0.001996007984031936
('Pain', 'Health_vs_Peers')	Physical_Activity	0.001996007984031936
('Pain', 'BMI')	Physical_Activity	0.001996007984031936
('Pain', 'Alcohol_Use')	Physical_Activity	0.001996007984031936
('Pain', 'Memory_Problems')	Physical_Activity	0.001996007984031936
('Pain', 'Memory_Complaints')	Physical_Activity	0.001996007984031936
('Pain', 'grip_category')	Physical_Activity	0.001996007984031936
('Pain', 'WHR_Obesity')	Physical_Activity	0.001996007984031936
('Pain', 'MAP_NormalElevated_vs_H')	Physical_Activity	0.001996007984031936
('Pain', 'functionality_state')	Physical_Activity	0.001996007984031936
('Hearing', 'General_Health')	Physical_Activity	0.001996007984031936
('Hearing', 'Health_vs_Peers')	Physical_Activity	0.001996007984031936
('Hearing', 'BMI')	Physical_Activity	0.001996007984031936
('Hearing', 'Alcohol_Use')	Physical_Activity	0.001996007984031936
('Hearing', 'Memory_Problems')	Physical_Activity	0.005988023952095809
('Hearing', 'Memory_Complaints')	Physical_Activity	0.005988023952095809
('Hearing', 'grip_category')	Physical_Activity	0.001996007984031936
('Hearing', 'WHR_Obesity')	Physical_Activity	0.001996007984031936
('Hearing', 'MAP_NormalElevated_vs_H')	Physical_Activity	0.003992015968063872
('Hearing', 'functionality_state')	Physical_Activity	0.001996007984031936
('General_Health', 'Health_vs_Peers')	Physical_Activity	0.001996007984031936
('General_Health', 'BMI')	Physical_Activity	0.001996007984031936
('General_Health', 'Alcohol_Use')	Physical_Activity	0.001996007984031936
('General_Health', 'Memory_Problems')	Physical_Activity	0.001996007984031936
('General_Health', 'Memory_Complaints')	Physical_Activity	0.001996007984031936
('General_Health', 'grip_category')	Physical_Activity	0.001996007984031936
('General_Health', 'WHR_Obesity')	Physical_Activity	0.001996007984031936
('General_Health', 'MAP_NormalElevated_vs_H')	Physical_Activity	0.001996007984031936
('General_Health', 'functionality_state')	Physical_Activity	0.001996007984031936
('Health_vs_Peers', 'BMI')	Physical_Activity	0.001996007984031936
('Health_vs_Peers', 'Alcohol_Use')	Physical_Activity	0.001996007984031936
('Health_vs_Peers', 'Memory_Problems')	Physical_Activity	0.001996007984031936
('Health_vs_Peers', 'Memory_Complaints')	Physical_Activity	0.001996007984031936
('Health_vs_Peers', 'grip_category')	Physical_Activity	0.001996007984031936
('Health_vs_Peers', 'WHR_Obesity')	Physical_Activity	0.001996007984031936
('Health_vs_Peers', 'MAP_NormalElevated_vs_H')	Physical_Activity	0.001996007984031936
('Health_vs_Peers', 'functionality_state')	Physical_Activity	0.001996007984031936
('BMI', 'Alcohol_Use')	Physical_Activity	0.001996007984031936
('BMI', 'Memory_Problems')	Physical_Activity	0.001996007984031936
('BMI', 'Memory_Complaints')	Physical_Activity	0.001996007984031936
('BMI', 'grip_category')	Physical_Activity	0.001996007984031936
('BMI', 'WHR_Obesity')	Physical_Activity	0.001996007984031936
('BMI', 'MAP_NormalElevated_vs_H')	Physical_Activity	0.001996007984031936
('BMI', 'functionality_state')	Physical_Activity	0.001996007984031936
('Alcohol_Use', 'Memory_Problems')	Physical_Activity	0.001996007984031936
('Alcohol_Use', 'Memory_Complaints')	Physical_Activity	0.001996007984031936
('Alcohol_Use', 'grip_category')	Physical_Activity	0.001996007984031936
('Alcohol_Use', 'WHR_Obesity')	Physical_Activity	0.001996007984031936
('Alcohol_Use', 'MAP_NormalElevated_vs_H')	Physical_Activity	0.001996007984031936
('Alcohol_Use', 'functionality_state')	Physical_Activity	0.001996007984031936
('Memory_Problems', 'Memory_Complaints')	Physical_Activity	0.005988023952095809
('Memory_Problems', 'grip_category')	Physical_Activity	0.001996007984031936
('Memory_Problems', 'WHR_Obesity')	Physical_Activity	0.001996007984031936
('Memory_Problems', 'MAP_NormalElevated_vs_H')	Physical_Activity	0.015968063872255488
('Memory_Problems', 'functionality_state')	Physical_Activity	0.001996007984031936
('Memory_Complaints', 'grip_category')	Physical_Activity	0.001996007984031936
('Memory_Complaints', 'WHR_Obesity')	Physical_Activity	0.001996007984031936
('Memory_Complaints', 'MAP_NormalElevated_vs_H')	Physical_Activity	0.015968063872255488
('Memory_Complaints', 'functionality_state')	Physical_Activity	0.001996007984031936
('grip_category', 'WHR_Obesity')	Physical_Activity	0.001996007984031936
('grip_category', 'MAP_NormalElevated_vs_H')	Physical_Activity	0.003992015968063872
('grip_category', 'functionality_state')	Physical_Activity	0.001996007984031936
('WHR_Obesity', 'MAP_NormalElevated_vs_H')	Physical_Activity	0.003992015968063872
('WHR_Obesity', 'functionality_state')	Physical_Activity	0.001996007984031936
('MAP_NormalElevated_vs_H', 'functionality_state')	Physical_Activity	0.001996007984031936
('Anxiety', 'Depression')	BMI	0.001996007984031936
('Anxiety', 'Sleep')	BMI	0.033932135728542916
('Anxiety', 'MMSE_Spell')	BMI	0.011976047904191617
('Anxiety', 'Pain')	BMI	0.001996007984031936
('Anxiety', 'Hearing')	BMI	0.003992015968063872
('Anxiety', 'General_Health')	BMI	0.001996007984031936
('Anxiety', 'Health_vs_Peers')	BMI	0.001996007984031936
('Anxiety', 'Physical_Activity')	BMI	0.001996007984031936
('Anxiety', 'Alcohol_Use')	BMI	0.001996007984031936
('Anxiety', 'Memory_Problems')	BMI	0.001996007984031936
('Anxiety', 'Memory_Complaints')	BMI	0.001996007984031936
('Anxiety', 'grip_category')	BMI	0.001996007984031936
('Anxiety', 'WHR_Obesity')	BMI	0.001996007984031936
('Anxiety', 'MAP_NormalElevated_vs_H')	BMI	0.001996007984031936
('Anxiety', 'functionality_state')	BMI	0.001996007984031936
('Depression', 'Sleep')	BMI	0.08782435129740519
('Depression', 'MMSE_Spell')	BMI	0.021956087824351298
('Depression', 'Pain')	BMI	0.001996007984031936
('Depression', 'Hearing')	BMI	0.043912175648702596
('Depression', 'General_Health')	BMI	0.001996007984031936
('Depression', 'Health_vs_Peers')	BMI	0.001996007984031936
('Depression', 'Physical_Activity')	BMI	0.001996007984031936
('Depression', 'Alcohol_Use')	BMI	0.001996007984031936
('Depression', 'Memory_Problems')	BMI	0.001996007984031936
('Depression', 'Memory_Complaints')	BMI	0.001996007984031936
('Depression', 'grip_category')	BMI	0.001996007984031936
('Depression', 'WHR_Obesity')	BMI	0.001996007984031936
('Depression', 'MAP_NormalElevated_vs_H')	BMI	0.001996007984031936
('Depression', 'functionality_state')	BMI	0.001996007984031936
('Sleep', 'MMSE_Spell')	BMI	0.41916167664670656
('Sleep', 'Pain')	BMI	0.001996007984031936
('Sleep', 'Hearing')	BMI	0.2215568862275449
('Sleep', 'General_Health')	BMI	0.001996007984031936
('Sleep', 'Health_vs_Peers')	BMI	0.001996007984031936
('Sleep', 'Physical_Activity')	BMI	0.001996007984031936
('Sleep', 'Alcohol_Use')	BMI	0.001996007984031936
('Sleep', 'Memory_Problems')	BMI	0.033932135728542916
('Sleep', 'Memory_Complaints')	BMI	0.033932135728542916
('Sleep', 'grip_category')	BMI	0.001996007984031936
('Sleep', 'WHR_Obesity')	BMI	0.001996007984031936
('Sleep', 'MAP_NormalElevated_vs_H')	BMI	0.001996007984031936
('Sleep', 'functionality_state')	BMI	0.001996007984031936
('MMSE_Spell', 'Pain')	BMI	0.001996007984031936
('MMSE_Spell', 'Hearing')	BMI	0.30538922155688625
('MMSE_Spell', 'General_Health')	BMI	0.001996007984031936
('MMSE_Spell', 'Health_vs_Peers')	BMI	0.001996007984031936
('MMSE_Spell', 'Physical_Activity')	BMI	0.001996007984031936
('MMSE_Spell', 'Alcohol_Use')	BMI	0.001996007984031936
('MMSE_Spell', 'Memory_Problems')	BMI	0.007984031936127744
('MMSE_Spell', 'Memory_Complaints')	BMI	0.007984031936127744
('MMSE_Spell', 'grip_category')	BMI	0.001996007984031936
('MMSE_Spell', 'WHR_Obesity')	BMI	0.001996007984031936
('MMSE_Spell', 'MAP_NormalElevated_vs_H')	BMI	0.001996007984031936
('MMSE_Spell', 'functionality_state')	BMI	0.001996007984031936
('Pain', 'Hearing')	BMI	0.001996007984031936
('Pain', 'General_Health')	BMI	0.001996007984031936
('Pain', 'Health_vs_Peers')	BMI	0.001996007984031936
('Pain', 'Physical_Activity')	BMI	0.001996007984031936
('Pain', 'Alcohol_Use')	BMI	0.001996007984031936
('Pain', 'Memory_Problems')	BMI	0.001996007984031936
('Pain', 'Memory_Complaints')	BMI	0.001996007984031936
('Pain', 'grip_category')	BMI	0.001996007984031936
('Pain', 'WHR_Obesity')	BMI	0.001996007984031936
('Pain', 'MAP_NormalElevated_vs_H')	BMI	0.001996007984031936
('Pain', 'functionality_state')	BMI	0.001996007984031936
('Hearing', 'General_Health')	BMI	0.001996007984031936
('Hearing', 'Health_vs_Peers')	BMI	0.001996007984031936
('Hearing', 'Physical_Activity')	BMI	0.001996007984031936
('Hearing', 'Alcohol_Use')	BMI	0.001996007984031936
('Hearing', 'Memory_Problems')	BMI	0.003992015968063872
('Hearing', 'Memory_Complaints')	BMI	0.003992015968063872
('Hearing', 'grip_category')	BMI	0.001996007984031936
('Hearing', 'WHR_Obesity')	BMI	0.001996007984031936
('Hearing', 'MAP_NormalElevated_vs_H')	BMI	0.001996007984031936
('Hearing', 'functionality_state')	BMI	0.001996007984031936
('General_Health', 'Health_vs_Peers')	BMI	0.001996007984031936
('General_Health', 'Physical_Activity')	BMI	0.001996007984031936
('General_Health', 'Alcohol_Use')	BMI	0.001996007984031936
('General_Health', 'Memory_Problems')	BMI	0.001996007984031936
('General_Health', 'Memory_Complaints')	BMI	0.001996007984031936
('General_Health', 'grip_category')	BMI	0.001996007984031936
('General_Health', 'WHR_Obesity')	BMI	0.001996007984031936
('General_Health', 'MAP_NormalElevated_vs_H')	BMI	0.001996007984031936
('General_Health', 'functionality_state')	BMI	0.001996007984031936
('Health_vs_Peers', 'Physical_Activity')	BMI	0.001996007984031936
('Health_vs_Peers', 'Alcohol_Use')	BMI	0.001996007984031936
('Health_vs_Peers', 'Memory_Problems')	BMI	0.001996007984031936
('Health_vs_Peers', 'Memory_Complaints')	BMI	0.001996007984031936
('Health_vs_Peers', 'grip_category')	BMI	0.001996007984031936
('Health_vs_Peers', 'WHR_Obesity')	BMI	0.001996007984031936
('Health_vs_Peers', 'MAP_NormalElevated_vs_H')	BMI	0.001996007984031936
('Health_vs_Peers', 'functionality_state')	BMI	0.001996007984031936
('Physical_Activity', 'Alcohol_Use')	BMI	0.001996007984031936
('Physical_Activity', 'Memory_Problems')	BMI	0.001996007984031936
('Physical_Activity', 'Memory_Complaints')	BMI	0.001996007984031936
('Physical_Activity', 'grip_category')	BMI	0.001996007984031936
('Physical_Activity', 'WHR_Obesity')	BMI	0.001996007984031936
('Physical_Activity', 'MAP_NormalElevated_vs_H')	BMI	0.001996007984031936
('Physical_Activity', 'functionality_state')	BMI	0.001996007984031936
('Alcohol_Use', 'Memory_Problems')	BMI	0.001996007984031936
('Alcohol_Use', 'Memory_Complaints')	BMI	0.001996007984031936
('Alcohol_Use', 'grip_category')	BMI	0.001996007984031936
('Alcohol_Use', 'WHR_Obesity')	BMI	0.001996007984031936
('Alcohol_Use', 'MAP_NormalElevated_vs_H')	BMI	0.001996007984031936
('Alcohol_Use', 'functionality_state')	BMI	0.001996007984031936
('Memory_Problems', 'Memory_Complaints')	BMI	0.001996007984031936
('Memory_Problems', 'grip_category')	BMI	0.001996007984031936
('Memory_Problems', 'WHR_Obesity')	BMI	0.001996007984031936
('Memory_Problems', 'MAP_NormalElevated_vs_H')	BMI	0.001996007984031936
('Memory_Problems', 'functionality_state')	BMI	0.001996007984031936
('Memory_Complaints', 'grip_category')	BMI	0.001996007984031936
('Memory_Complaints', 'WHR_Obesity')	BMI	0.001996007984031936
('Memory_Complaints', 'MAP_NormalElevated_vs_H')	BMI	0.001996007984031936
('Memory_Complaints', 'functionality_state')	BMI	0.001996007984031936
('grip_category', 'WHR_Obesity')	BMI	0.001996007984031936
('grip_category', 'MAP_NormalElevated_vs_H')	BMI	0.001996007984031936
('grip_category', 'functionality_state')	BMI	0.001996007984031936
('WHR_Obesity', 'MAP_NormalElevated_vs_H')	BMI	0.001996007984031936
('WHR_Obesity', 'functionality_state')	BMI	0.001996007984031936
('MAP_NormalElevated_vs_H', 'functionality_state')	BMI	0.001996007984031936
('Anxiety', 'Depression')	Alcohol_Use	0.001996007984031936
('Anxiety', 'Sleep')	Alcohol_Use	0.001996007984031936
('Anxiety', 'MMSE_Spell')	Alcohol_Use	0.001996007984031936
('Anxiety', 'Pain')	Alcohol_Use	0.001996007984031936
('Anxiety', 'Hearing')	Alcohol_Use	0.001996007984031936
('Anxiety', 'General_Health')	Alcohol_Use	0.001996007984031936
('Anxiety', 'Health_vs_Peers')	Alcohol_Use	0.001996007984031936
('Anxiety', 'Physical_Activity')	Alcohol_Use	0.001996007984031936
('Anxiety', 'BMI')	Alcohol_Use	0.001996007984031936
('Anxiety', 'Memory_Problems')	Alcohol_Use	0.001996007984031936
('Anxiety', 'Memory_Complaints')	Alcohol_Use	0.001996007984031936
('Anxiety', 'grip_category')	Alcohol_Use	0.001996007984031936
('Anxiety', 'WHR_Obesity')	Alcohol_Use	0.001996007984031936
('Anxiety', 'MAP_NormalElevated_vs_H')	Alcohol_Use	0.001996007984031936
('Anxiety', 'functionality_state')	Alcohol_Use	0.001996007984031936
('Depression', 'Sleep')	Alcohol_Use	0.001996007984031936
('Depression', 'MMSE_Spell')	Alcohol_Use	0.001996007984031936
('Depression', 'Pain')	Alcohol_Use	0.001996007984031936
('Depression', 'Hearing')	Alcohol_Use	0.001996007984031936
('Depression', 'General_Health')	Alcohol_Use	0.001996007984031936
('Depression', 'Health_vs_Peers')	Alcohol_Use	0.001996007984031936
('Depression', 'Physical_Activity')	Alcohol_Use	0.001996007984031936
('Depression', 'BMI')	Alcohol_Use	0.001996007984031936
('Depression', 'Memory_Problems')	Alcohol_Use	0.001996007984031936
('Depression', 'Memory_Complaints')	Alcohol_Use	0.001996007984031936
('Depression', 'grip_category')	Alcohol_Use	0.001996007984031936
('Depression', 'WHR_Obesity')	Alcohol_Use	0.001996007984031936
('Depression', 'MAP_NormalElevated_vs_H')	Alcohol_Use	0.001996007984031936
('Depression', 'functionality_state')	Alcohol_Use	0.001996007984031936
('Sleep', 'MMSE_Spell')	Alcohol_Use	0.001996007984031936
('Sleep', 'Pain')	Alcohol_Use	0.001996007984031936
('Sleep', 'Hearing')	Alcohol_Use	0.027944111776447105
('Sleep', 'General_Health')	Alcohol_Use	0.001996007984031936
('Sleep', 'Health_vs_Peers')	Alcohol_Use	0.001996007984031936
('Sleep', 'Physical_Activity')	Alcohol_Use	0.001996007984031936
('Sleep', 'BMI')	Alcohol_Use	0.001996007984031936
('Sleep', 'Memory_Problems')	Alcohol_Use	0.005988023952095809
('Sleep', 'Memory_Complaints')	Alcohol_Use	0.005988023952095809
('Sleep', 'grip_category')	Alcohol_Use	0.001996007984031936
('Sleep', 'WHR_Obesity')	Alcohol_Use	0.03592814371257485
('Sleep', 'MAP_NormalElevated_vs_H')	Alcohol_Use	0.001996007984031936
('Sleep', 'functionality_state')	Alcohol_Use	0.001996007984031936
('MMSE_Spell', 'Pain')	Alcohol_Use	0.001996007984031936
('MMSE_Spell', 'Hearing')	Alcohol_Use	0.001996007984031936
('MMSE_Spell', 'General_Health')	Alcohol_Use	0.001996007984031936
('MMSE_Spell', 'Health_vs_Peers')	Alcohol_Use	0.001996007984031936
('MMSE_Spell', 'Physical_Activity')	Alcohol_Use	0.001996007984031936
('MMSE_Spell', 'BMI')	Alcohol_Use	0.001996007984031936
('MMSE_Spell', 'Memory_Problems')	Alcohol_Use	0.001996007984031936
('MMSE_Spell', 'Memory_Complaints')	Alcohol_Use	0.001996007984031936
('MMSE_Spell', 'grip_category')	Alcohol_Use	0.001996007984031936
('MMSE_Spell', 'WHR_Obesity')	Alcohol_Use	0.001996007984031936
('MMSE_Spell', 'MAP_NormalElevated_vs_H')	Alcohol_Use	0.001996007984031936
('MMSE_Spell', 'functionality_state')	Alcohol_Use	0.001996007984031936
('Pain', 'Hearing')	Alcohol_Use	0.001996007984031936
('Pain', 'General_Health')	Alcohol_Use	0.001996007984031936
('Pain', 'Health_vs_Peers')	Alcohol_Use	0.001996007984031936
('Pain', 'Physical_Activity')	Alcohol_Use	0.001996007984031936
('Pain', 'BMI')	Alcohol_Use	0.001996007984031936
('Pain', 'Memory_Problems')	Alcohol_Use	0.001996007984031936
('Pain', 'Memory_Complaints')	Alcohol_Use	0.001996007984031936
('Pain', 'grip_category')	Alcohol_Use	0.001996007984031936
('Pain', 'WHR_Obesity')	Alcohol_Use	0.001996007984031936
('Pain', 'MAP_NormalElevated_vs_H')	Alcohol_Use	0.001996007984031936
('Pain', 'functionality_state')	Alcohol_Use	0.001996007984031936
('Hearing', 'General_Health')	Alcohol_Use	0.001996007984031936
('Hearing', 'Health_vs_Peers')	Alcohol_Use	0.001996007984031936
('Hearing', 'Physical_Activity')	Alcohol_Use	0.001996007984031936
('Hearing', 'BMI')	Alcohol_Use	0.001996007984031936
('Hearing', 'Memory_Problems')	Alcohol_Use	0.00998003992015968
('Hearing', 'Memory_Complaints')	Alcohol_Use	0.00998003992015968
('Hearing', 'grip_category')	Alcohol_Use	0.001996007984031936
('Hearing', 'WHR_Obesity')	Alcohol_Use	0.16966067864271456
('Hearing', 'MAP_NormalElevated_vs_H')	Alcohol_Use	0.001996007984031936
('Hearing', 'functionality_state')	Alcohol_Use	0.001996007984031936
('General_Health', 'Health_vs_Peers')	Alcohol_Use	0.001996007984031936
('General_Health', 'Physical_Activity')	Alcohol_Use	0.001996007984031936
('General_Health', 'BMI')	Alcohol_Use	0.001996007984031936
('General_Health', 'Memory_Problems')	Alcohol_Use	0.001996007984031936
('General_Health', 'Memory_Complaints')	Alcohol_Use	0.001996007984031936
('General_Health', 'grip_category')	Alcohol_Use	0.001996007984031936
('General_Health', 'WHR_Obesity')	Alcohol_Use	0.001996007984031936
('General_Health', 'MAP_NormalElevated_vs_H')	Alcohol_Use	0.001996007984031936
('General_Health', 'functionality_state')	Alcohol_Use	0.001996007984031936
('Health_vs_Peers', 'Physical_Activity')	Alcohol_Use	0.001996007984031936
('Health_vs_Peers', 'BMI')	Alcohol_Use	0.001996007984031936
('Health_vs_Peers', 'Memory_Problems')	Alcohol_Use	0.001996007984031936
('Health_vs_Peers', 'Memory_Complaints')	Alcohol_Use	0.001996007984031936
('Health_vs_Peers', 'grip_category')	Alcohol_Use	0.001996007984031936
('Health_vs_Peers', 'WHR_Obesity')	Alcohol_Use	0.001996007984031936
('Health_vs_Peers', 'MAP_NormalElevated_vs_H')	Alcohol_Use	0.001996007984031936
('Health_vs_Peers', 'functionality_state')	Alcohol_Use	0.001996007984031936
('Physical_Activity', 'BMI')	Alcohol_Use	0.001996007984031936
('Physical_Activity', 'Memory_Problems')	Alcohol_Use	0.001996007984031936
('Physical_Activity', 'Memory_Complaints')	Alcohol_Use	0.001996007984031936
('Physical_Activity', 'grip_category')	Alcohol_Use	0.001996007984031936
('Physical_Activity', 'WHR_Obesity')	Alcohol_Use	0.001996007984031936
('Physical_Activity', 'MAP_NormalElevated_vs_H')	Alcohol_Use	0.001996007984031936
('Physical_Activity', 'functionality_state')	Alcohol_Use	0.001996007984031936
('BMI', 'Memory_Problems')	Alcohol_Use	0.001996007984031936
('BMI', 'Memory_Complaints')	Alcohol_Use	0.001996007984031936
('BMI', 'grip_category')	Alcohol_Use	0.001996007984031936
('BMI', 'WHR_Obesity')	Alcohol_Use	0.001996007984031936
('BMI', 'MAP_NormalElevated_vs_H')	Alcohol_Use	0.001996007984031936
('BMI', 'functionality_state')	Alcohol_Use	0.001996007984031936
('Memory_Problems', 'Memory_Complaints')	Alcohol_Use	0.005988023952095809
('Memory_Problems', 'grip_category')	Alcohol_Use	0.001996007984031936
('Memory_Problems', 'WHR_Obesity')	Alcohol_Use	0.00998003992015968
('Memory_Problems', 'MAP_NormalElevated_vs_H')	Alcohol_Use	0.001996007984031936
('Memory_Problems', 'functionality_state')	Alcohol_Use	0.001996007984031936
('Memory_Complaints', 'grip_category')	Alcohol_Use	0.001996007984031936
('Memory_Complaints', 'WHR_Obesity')	Alcohol_Use	0.00998003992015968
('Memory_Complaints', 'MAP_NormalElevated_vs_H')	Alcohol_Use	0.001996007984031936
('Memory_Complaints', 'functionality_state')	Alcohol_Use	0.001996007984031936
('grip_category', 'WHR_Obesity')	Alcohol_Use	0.001996007984031936
('grip_category', 'MAP_NormalElevated_vs_H')	Alcohol_Use	0.001996007984031936
('grip_category', 'functionality_state')	Alcohol_Use	0.001996007984031936
('WHR_Obesity', 'MAP_NormalElevated_vs_H')	Alcohol_Use	0.001996007984031936
('WHR_Obesity', 'functionality_state')	Alcohol_Use	0.001996007984031936
('MAP_NormalElevated_vs_H', 'functionality_state')	Alcohol_Use	0.001996007984031936
('Anxiety', 'Depression')	Memory_Problems	0.001996007984031936
('Anxiety', 'Sleep')	Memory_Problems	0.001996007984031936
('Anxiety', 'MMSE_Spell')	Memory_Problems	0.001996007984031936
('Anxiety', 'Pain')	Memory_Problems	0.001996007984031936
('Anxiety', 'Hearing')	Memory_Problems	0.001996007984031936
('Anxiety', 'General_Health')	Memory_Problems	0.001996007984031936
('Anxiety', 'Health_vs_Peers')	Memory_Problems	0.001996007984031936
('Anxiety', 'Physical_Activity')	Memory_Problems	0.001996007984031936
('Anxiety', 'BMI')	Memory_Problems	0.001996007984031936
('Anxiety', 'Alcohol_Use')	Memory_Problems	0.001996007984031936
('Anxiety', 'Memory_Complaints')	Memory_Problems	0.001996007984031936
('Anxiety', 'grip_category')	Memory_Problems	0.001996007984031936
('Anxiety', 'WHR_Obesity')	Memory_Problems	0.001996007984031936
('Anxiety', 'MAP_NormalElevated_vs_H')	Memory_Problems	0.001996007984031936
('Anxiety', 'functionality_state')	Memory_Problems	0.001996007984031936
('Depression', 'Sleep')	Memory_Problems	0.001996007984031936
('Depression', 'MMSE_Spell')	Memory_Problems	0.001996007984031936
('Depression', 'Pain')	Memory_Problems	0.001996007984031936
('Depression', 'Hearing')	Memory_Problems	0.001996007984031936
('Depression', 'General_Health')	Memory_Problems	0.001996007984031936
('Depression', 'Health_vs_Peers')	Memory_Problems	0.001996007984031936
('Depression', 'Physical_Activity')	Memory_Problems	0.001996007984031936
('Depression', 'BMI')	Memory_Problems	0.001996007984031936
('Depression', 'Alcohol_Use')	Memory_Problems	0.001996007984031936
('Depression', 'Memory_Complaints')	Memory_Problems	0.001996007984031936
('Depression', 'grip_category')	Memory_Problems	0.001996007984031936
('Depression', 'WHR_Obesity')	Memory_Problems	0.001996007984031936
('Depression', 'MAP_NormalElevated_vs_H')	Memory_Problems	0.001996007984031936
('Depression', 'functionality_state')	Memory_Problems	0.001996007984031936
('Sleep', 'MMSE_Spell')	Memory_Problems	0.001996007984031936
('Sleep', 'Pain')	Memory_Problems	0.001996007984031936
('Sleep', 'Hearing')	Memory_Problems	0.001996007984031936
('Sleep', 'General_Health')	Memory_Problems	0.001996007984031936
('Sleep', 'Health_vs_Peers')	Memory_Problems	0.001996007984031936
('Sleep', 'Physical_Activity')	Memory_Problems	0.001996007984031936
('Sleep', 'BMI')	Memory_Problems	0.001996007984031936
('Sleep', 'Alcohol_Use')	Memory_Problems	0.001996007984031936
('Sleep', 'Memory_Complaints')	Memory_Problems	0.001996007984031936
('Sleep', 'grip_category')	Memory_Problems	0.001996007984031936
('Sleep', 'WHR_Obesity')	Memory_Problems	0.001996007984031936
('Sleep', 'MAP_NormalElevated_vs_H')	Memory_Problems	0.001996007984031936
('Sleep', 'functionality_state')	Memory_Problems	0.001996007984031936
('MMSE_Spell', 'Pain')	Memory_Problems	0.001996007984031936
('MMSE_Spell', 'Hearing')	Memory_Problems	0.001996007984031936
('MMSE_Spell', 'General_Health')	Memory_Problems	0.001996007984031936
('MMSE_Spell', 'Health_vs_Peers')	Memory_Problems	0.001996007984031936
('MMSE_Spell', 'Physical_Activity')	Memory_Problems	0.001996007984031936
('MMSE_Spell', 'BMI')	Memory_Problems	0.003992015968063872
('MMSE_Spell', 'Alcohol_Use')	Memory_Problems	0.031936127744510975
('MMSE_Spell', 'Memory_Complaints')	Memory_Problems	0.001996007984031936
('MMSE_Spell', 'grip_category')	Memory_Problems	0.001996007984031936
('MMSE_Spell', 'WHR_Obesity')	Memory_Problems	0.3013972055888224
('MMSE_Spell', 'MAP_NormalElevated_vs_H')	Memory_Problems	0.3253493013972056
('MMSE_Spell', 'functionality_state')	Memory_Problems	0.001996007984031936
('Pain', 'Hearing')	Memory_Problems	0.001996007984031936
('Pain', 'General_Health')	Memory_Problems	0.001996007984031936
('Pain', 'Health_vs_Peers')	Memory_Problems	0.001996007984031936
('Pain', 'Physical_Activity')	Memory_Problems	0.001996007984031936
('Pain', 'BMI')	Memory_Problems	0.001996007984031936
('Pain', 'Alcohol_Use')	Memory_Problems	0.001996007984031936
('Pain', 'Memory_Complaints')	Memory_Problems	0.001996007984031936
('Pain', 'grip_category')	Memory_Problems	0.001996007984031936
('Pain', 'WHR_Obesity')	Memory_Problems	0.001996007984031936
('Pain', 'MAP_NormalElevated_vs_H')	Memory_Problems	0.001996007984031936
('Pain', 'functionality_state')	Memory_Problems	0.001996007984031936
('Hearing', 'General_Health')	Memory_Problems	0.001996007984031936
('Hearing', 'Health_vs_Peers')	Memory_Problems	0.001996007984031936
('Hearing', 'Physical_Activity')	Memory_Problems	0.001996007984031936
('Hearing', 'BMI')	Memory_Problems	0.001996007984031936
('Hearing', 'Alcohol_Use')	Memory_Problems	0.001996007984031936
('Hearing', 'Memory_Complaints')	Memory_Problems	0.001996007984031936
('Hearing', 'grip_category')	Memory_Problems	0.001996007984031936
('Hearing', 'WHR_Obesity')	Memory_Problems	0.001996007984031936
('Hearing', 'MAP_NormalElevated_vs_H')	Memory_Problems	0.001996007984031936
('Hearing', 'functionality_state')	Memory_Problems	0.001996007984031936
('General_Health', 'Health_vs_Peers')	Memory_Problems	0.001996007984031936
('General_Health', 'Physical_Activity')	Memory_Problems	0.001996007984031936
('General_Health', 'BMI')	Memory_Problems	0.001996007984031936
('General_Health', 'Alcohol_Use')	Memory_Problems	0.001996007984031936
('General_Health', 'Memory_Complaints')	Memory_Problems	0.001996007984031936
('General_Health', 'grip_category')	Memory_Problems	0.001996007984031936
('General_Health', 'WHR_Obesity')	Memory_Problems	0.001996007984031936
('General_Health', 'MAP_NormalElevated_vs_H')	Memory_Problems	0.001996007984031936
('General_Health', 'functionality_state')	Memory_Problems	0.001996007984031936
('Health_vs_Peers', 'Physical_Activity')	Memory_Problems	0.001996007984031936
('Health_vs_Peers', 'BMI')	Memory_Problems	0.001996007984031936
('Health_vs_Peers', 'Alcohol_Use')	Memory_Problems	0.001996007984031936
('Health_vs_Peers', 'Memory_Complaints')	Memory_Problems	0.001996007984031936
('Health_vs_Peers', 'grip_category')	Memory_Problems	0.001996007984031936
('Health_vs_Peers', 'WHR_Obesity')	Memory_Problems	0.001996007984031936
('Health_vs_Peers', 'MAP_NormalElevated_vs_H')	Memory_Problems	0.001996007984031936
('Health_vs_Peers', 'functionality_state')	Memory_Problems	0.001996007984031936
('Physical_Activity', 'BMI')	Memory_Problems	0.001996007984031936
('Physical_Activity', 'Alcohol_Use')	Memory_Problems	0.003992015968063872
('Physical_Activity', 'Memory_Complaints')	Memory_Problems	0.001996007984031936
('Physical_Activity', 'grip_category')	Memory_Problems	0.001996007984031936
('Physical_Activity', 'WHR_Obesity')	Memory_Problems	0.01996007984031936
('Physical_Activity', 'MAP_NormalElevated_vs_H')	Memory_Problems	0.011976047904191617
('Physical_Activity', 'functionality_state')	Memory_Problems	0.001996007984031936
('BMI', 'Alcohol_Use')	Memory_Problems	0.001996007984031936
('BMI', 'Memory_Complaints')	Memory_Problems	0.001996007984031936
('BMI', 'grip_category')	Memory_Problems	0.001996007984031936
('BMI', 'WHR_Obesity')	Memory_Problems	0.007984031936127744
('BMI', 'MAP_NormalElevated_vs_H')	Memory_Problems	0.003992015968063872
('BMI', 'functionality_state')	Memory_Problems	0.001996007984031936
('Alcohol_Use', 'Memory_Complaints')	Memory_Problems	0.001996007984031936
('Alcohol_Use', 'grip_category')	Memory_Problems	0.001996007984031936
('Alcohol_Use', 'WHR_Obesity')	Memory_Problems	0.001996007984031936
('Alcohol_Use', 'MAP_NormalElevated_vs_H')	Memory_Problems	0.015968063872255488
('Alcohol_Use', 'functionality_state')	Memory_Problems	0.001996007984031936
('Memory_Complaints', 'grip_category')	Memory_Problems	0.001996007984031936
('Memory_Complaints', 'WHR_Obesity')	Memory_Problems	0.001996007984031936
('Memory_Complaints', 'MAP_NormalElevated_vs_H')	Memory_Problems	0.001996007984031936
('Memory_Complaints', 'functionality_state')	Memory_Problems	0.001996007984031936
('grip_category', 'WHR_Obesity')	Memory_Problems	0.001996007984031936
('grip_category', 'MAP_NormalElevated_vs_H')	Memory_Problems	0.001996007984031936
('grip_category', 'functionality_state')	Memory_Problems	0.001996007984031936
('WHR_Obesity', 'MAP_NormalElevated_vs_H')	Memory_Problems	0.3592814371257485
('WHR_Obesity', 'functionality_state')	Memory_Problems	0.001996007984031936
('MAP_NormalElevated_vs_H', 'functionality_state')	Memory_Problems	0.001996007984031936
('Anxiety', 'Depression')	Memory_Complaints	0.001996007984031936
('Anxiety', 'Sleep')	Memory_Complaints	0.001996007984031936
('Anxiety', 'MMSE_Spell')	Memory_Complaints	0.001996007984031936
('Anxiety', 'Pain')	Memory_Complaints	0.001996007984031936
('Anxiety', 'Hearing')	Memory_Complaints	0.001996007984031936
('Anxiety', 'General_Health')	Memory_Complaints	0.001996007984031936
('Anxiety', 'Health_vs_Peers')	Memory_Complaints	0.001996007984031936
('Anxiety', 'Physical_Activity')	Memory_Complaints	0.001996007984031936
('Anxiety', 'BMI')	Memory_Complaints	0.001996007984031936
('Anxiety', 'Alcohol_Use')	Memory_Complaints	0.001996007984031936
('Anxiety', 'Memory_Problems')	Memory_Complaints	0.001996007984031936
('Anxiety', 'grip_category')	Memory_Complaints	0.001996007984031936
('Anxiety', 'WHR_Obesity')	Memory_Complaints	0.001996007984031936
('Anxiety', 'MAP_NormalElevated_vs_H')	Memory_Complaints	0.001996007984031936
('Anxiety', 'functionality_state')	Memory_Complaints	0.001996007984031936
('Depression', 'Sleep')	Memory_Complaints	0.001996007984031936
('Depression', 'MMSE_Spell')	Memory_Complaints	0.001996007984031936
('Depression', 'Pain')	Memory_Complaints	0.001996007984031936
('Depression', 'Hearing')	Memory_Complaints	0.001996007984031936
('Depression', 'General_Health')	Memory_Complaints	0.001996007984031936
('Depression', 'Health_vs_Peers')	Memory_Complaints	0.001996007984031936
('Depression', 'Physical_Activity')	Memory_Complaints	0.001996007984031936
('Depression', 'BMI')	Memory_Complaints	0.001996007984031936
('Depression', 'Alcohol_Use')	Memory_Complaints	0.001996007984031936
('Depression', 'Memory_Problems')	Memory_Complaints	0.001996007984031936
('Depression', 'grip_category')	Memory_Complaints	0.001996007984031936
('Depression', 'WHR_Obesity')	Memory_Complaints	0.001996007984031936
('Depression', 'MAP_NormalElevated_vs_H')	Memory_Complaints	0.001996007984031936
('Depression', 'functionality_state')	Memory_Complaints	0.001996007984031936
('Sleep', 'MMSE_Spell')	Memory_Complaints	0.001996007984031936
('Sleep', 'Pain')	Memory_Complaints	0.001996007984031936
('Sleep', 'Hearing')	Memory_Complaints	0.001996007984031936
('Sleep', 'General_Health')	Memory_Complaints	0.001996007984031936
('Sleep', 'Health_vs_Peers')	Memory_Complaints	0.001996007984031936
('Sleep', 'Physical_Activity')	Memory_Complaints	0.001996007984031936
('Sleep', 'BMI')	Memory_Complaints	0.001996007984031936
('Sleep', 'Alcohol_Use')	Memory_Complaints	0.001996007984031936
('Sleep', 'Memory_Problems')	Memory_Complaints	0.001996007984031936
('Sleep', 'grip_category')	Memory_Complaints	0.001996007984031936
('Sleep', 'WHR_Obesity')	Memory_Complaints	0.001996007984031936
('Sleep', 'MAP_NormalElevated_vs_H')	Memory_Complaints	0.001996007984031936
('Sleep', 'functionality_state')	Memory_Complaints	0.001996007984031936
('MMSE_Spell', 'Pain')	Memory_Complaints	0.001996007984031936
('MMSE_Spell', 'Hearing')	Memory_Complaints	0.001996007984031936
('MMSE_Spell', 'General_Health')	Memory_Complaints	0.001996007984031936
('MMSE_Spell', 'Health_vs_Peers')	Memory_Complaints	0.001996007984031936
('MMSE_Spell', 'Physical_Activity')	Memory_Complaints	0.001996007984031936
('MMSE_Spell', 'BMI')	Memory_Complaints	0.003992015968063872
('MMSE_Spell', 'Alcohol_Use')	Memory_Complaints	0.031936127744510975
('MMSE_Spell', 'Memory_Problems')	Memory_Complaints	0.001996007984031936
('MMSE_Spell', 'grip_category')	Memory_Complaints	0.001996007984031936
('MMSE_Spell', 'WHR_Obesity')	Memory_Complaints	0.3013972055888224
('MMSE_Spell', 'MAP_NormalElevated_vs_H')	Memory_Complaints	0.3253493013972056
('MMSE_Spell', 'functionality_state')	Memory_Complaints	0.001996007984031936
('Pain', 'Hearing')	Memory_Complaints	0.001996007984031936
('Pain', 'General_Health')	Memory_Complaints	0.001996007984031936
('Pain', 'Health_vs_Peers')	Memory_Complaints	0.001996007984031936
('Pain', 'Physical_Activity')	Memory_Complaints	0.001996007984031936
('Pain', 'BMI')	Memory_Complaints	0.001996007984031936
('Pain', 'Alcohol_Use')	Memory_Complaints	0.001996007984031936
('Pain', 'Memory_Problems')	Memory_Complaints	0.001996007984031936
('Pain', 'grip_category')	Memory_Complaints	0.001996007984031936
('Pain', 'WHR_Obesity')	Memory_Complaints	0.001996007984031936
('Pain', 'MAP_NormalElevated_vs_H')	Memory_Complaints	0.001996007984031936
('Pain', 'functionality_state')	Memory_Complaints	0.001996007984031936
('Hearing', 'General_Health')	Memory_Complaints	0.001996007984031936
('Hearing', 'Health_vs_Peers')	Memory_Complaints	0.001996007984031936
('Hearing', 'Physical_Activity')	Memory_Complaints	0.001996007984031936
('Hearing', 'BMI')	Memory_Complaints	0.001996007984031936
('Hearing', 'Alcohol_Use')	Memory_Complaints	0.001996007984031936
('Hearing', 'Memory_Problems')	Memory_Complaints	0.001996007984031936
('Hearing', 'grip_category')	Memory_Complaints	0.001996007984031936
('Hearing', 'WHR_Obesity')	Memory_Complaints	0.001996007984031936
('Hearing', 'MAP_NormalElevated_vs_H')	Memory_Complaints	0.001996007984031936
('Hearing', 'functionality_state')	Memory_Complaints	0.001996007984031936
('General_Health', 'Health_vs_Peers')	Memory_Complaints	0.001996007984031936
('General_Health', 'Physical_Activity')	Memory_Complaints	0.001996007984031936
('General_Health', 'BMI')	Memory_Complaints	0.001996007984031936
('General_Health', 'Alcohol_Use')	Memory_Complaints	0.001996007984031936
('General_Health', 'Memory_Problems')	Memory_Complaints	0.001996007984031936
('General_Health', 'grip_category')	Memory_Complaints	0.001996007984031936
('General_Health', 'WHR_Obesity')	Memory_Complaints	0.001996007984031936
('General_Health', 'MAP_NormalElevated_vs_H')	Memory_Complaints	0.001996007984031936
('General_Health', 'functionality_state')	Memory_Complaints	0.001996007984031936
('Health_vs_Peers', 'Physical_Activity')	Memory_Complaints	0.001996007984031936
('Health_vs_Peers', 'BMI')	Memory_Complaints	0.001996007984031936
('Health_vs_Peers', 'Alcohol_Use')	Memory_Complaints	0.001996007984031936
('Health_vs_Peers', 'Memory_Problems')	Memory_Complaints	0.001996007984031936
('Health_vs_Peers', 'grip_category')	Memory_Complaints	0.001996007984031936
('Health_vs_Peers', 'WHR_Obesity')	Memory_Complaints	0.001996007984031936
('Health_vs_Peers', 'MAP_NormalElevated_vs_H')	Memory_Complaints	0.001996007984031936
('Health_vs_Peers', 'functionality_state')	Memory_Complaints	0.001996007984031936
('Physical_Activity', 'BMI')	Memory_Complaints	0.001996007984031936
('Physical_Activity', 'Alcohol_Use')	Memory_Complaints	0.003992015968063872
('Physical_Activity', 'Memory_Problems')	Memory_Complaints	0.001996007984031936
('Physical_Activity', 'grip_category')	Memory_Complaints	0.001996007984031936
('Physical_Activity', 'WHR_Obesity')	Memory_Complaints	0.01996007984031936
('Physical_Activity', 'MAP_NormalElevated_vs_H')	Memory_Complaints	0.011976047904191617
('Physical_Activity', 'functionality_state')	Memory_Complaints	0.001996007984031936
('BMI', 'Alcohol_Use')	Memory_Complaints	0.001996007984031936
('BMI', 'Memory_Problems')	Memory_Complaints	0.001996007984031936
('BMI', 'grip_category')	Memory_Complaints	0.001996007984031936
('BMI', 'WHR_Obesity')	Memory_Complaints	0.007984031936127744
('BMI', 'MAP_NormalElevated_vs_H')	Memory_Complaints	0.003992015968063872
('BMI', 'functionality_state')	Memory_Complaints	0.001996007984031936
('Alcohol_Use', 'Memory_Problems')	Memory_Complaints	0.001996007984031936
('Alcohol_Use', 'grip_category')	Memory_Complaints	0.001996007984031936
('Alcohol_Use', 'WHR_Obesity')	Memory_Complaints	0.001996007984031936
('Alcohol_Use', 'MAP_NormalElevated_vs_H')	Memory_Complaints	0.015968063872255488
('Alcohol_Use', 'functionality_state')	Memory_Complaints	0.001996007984031936
('Memory_Problems', 'grip_category')	Memory_Complaints	0.001996007984031936
('Memory_Problems', 'WHR_Obesity')	Memory_Complaints	0.001996007984031936
('Memory_Problems', 'MAP_NormalElevated_vs_H')	Memory_Complaints	0.001996007984031936
('Memory_Problems', 'functionality_state')	Memory_Complaints	0.001996007984031936
('grip_category', 'WHR_Obesity')	Memory_Complaints	0.001996007984031936
('grip_category', 'MAP_NormalElevated_vs_H')	Memory_Complaints	0.001996007984031936
('grip_category', 'functionality_state')	Memory_Complaints	0.001996007984031936
('WHR_Obesity', 'MAP_NormalElevated_vs_H')	Memory_Complaints	0.3592814371257485
('WHR_Obesity', 'functionality_state')	Memory_Complaints	0.001996007984031936
('MAP_NormalElevated_vs_H', 'functionality_state')	Memory_Complaints	0.001996007984031936
('Anxiety', 'Depression')	grip_category	0.001996007984031936
('Anxiety', 'Sleep')	grip_category	0.001996007984031936
('Anxiety', 'MMSE_Spell')	grip_category	0.001996007984031936
('Anxiety', 'Pain')	grip_category	0.001996007984031936
('Anxiety', 'Hearing')	grip_category	0.001996007984031936
('Anxiety', 'General_Health')	grip_category	0.001996007984031936
('Anxiety', 'Health_vs_Peers')	grip_category	0.001996007984031936
('Anxiety', 'Physical_Activity')	grip_category	0.001996007984031936
('Anxiety', 'BMI')	grip_category	0.001996007984031936
('Anxiety', 'Alcohol_Use')	grip_category	0.001996007984031936
('Anxiety', 'Memory_Problems')	grip_category	0.001996007984031936
('Anxiety', 'Memory_Complaints')	grip_category	0.001996007984031936
('Anxiety', 'WHR_Obesity')	grip_category	0.001996007984031936
('Anxiety', 'MAP_NormalElevated_vs_H')	grip_category	0.001996007984031936
('Anxiety', 'functionality_state')	grip_category	0.001996007984031936
('Depression', 'Sleep')	grip_category	0.001996007984031936
('Depression', 'MMSE_Spell')	grip_category	0.21956087824351297
('Depression', 'Pain')	grip_category	0.003992015968063872
('Depression', 'Hearing')	grip_category	0.001996007984031936
('Depression', 'General_Health')	grip_category	0.001996007984031936
('Depression', 'Health_vs_Peers')	grip_category	0.001996007984031936
('Depression', 'Physical_Activity')	grip_category	0.001996007984031936
('Depression', 'BMI')	grip_category	0.001996007984031936
('Depression', 'Alcohol_Use')	grip_category	0.001996007984031936
('Depression', 'Memory_Problems')	grip_category	0.001996007984031936
('Depression', 'Memory_Complaints')	grip_category	0.001996007984031936
('Depression', 'WHR_Obesity')	grip_category	0.001996007984031936
('Depression', 'MAP_NormalElevated_vs_H')	grip_category	0.001996007984031936
('Depression', 'functionality_state')	grip_category	0.001996007984031936
('Sleep', 'MMSE_Spell')	grip_category	0.003992015968063872
('Sleep', 'Pain')	grip_category	0.001996007984031936
('Sleep', 'Hearing')	grip_category	0.001996007984031936
('Sleep', 'General_Health')	grip_category	0.001996007984031936
('Sleep', 'Health_vs_Peers')	grip_category	0.001996007984031936
('Sleep', 'Physical_Activity')	grip_category	0.001996007984031936
('Sleep', 'BMI')	grip_category	0.001996007984031936
('Sleep', 'Alcohol_Use')	grip_category	0.001996007984031936
('Sleep', 'Memory_Problems')	grip_category	0.001996007984031936
('Sleep', 'Memory_Complaints')	grip_category	0.001996007984031936
('Sleep', 'WHR_Obesity')	grip_category	0.001996007984031936
('Sleep', 'MAP_NormalElevated_vs_H')	grip_category	0.001996007984031936
('Sleep', 'functionality_state')	grip_category	0.001996007984031936
('MMSE_Spell', 'Pain')	grip_category	0.001996007984031936
('MMSE_Spell', 'Hearing')	grip_category	0.02594810379241517
('MMSE_Spell', 'General_Health')	grip_category	0.001996007984031936
('MMSE_Spell', 'Health_vs_Peers')	grip_category	0.001996007984031936
('MMSE_Spell', 'Physical_Activity')	grip_category	0.005988023952095809
('MMSE_Spell', 'BMI')	grip_category	0.001996007984031936
('MMSE_Spell', 'Alcohol_Use')	grip_category	0.001996007984031936
('MMSE_Spell', 'Memory_Problems')	grip_category	0.001996007984031936
('MMSE_Spell', 'Memory_Complaints')	grip_category	0.001996007984031936
('MMSE_Spell', 'WHR_Obesity')	grip_category	0.001996007984031936
('MMSE_Spell', 'MAP_NormalElevated_vs_H')	grip_category	0.001996007984031936
('MMSE_Spell', 'functionality_state')	grip_category	0.001996007984031936
('Pain', 'Hearing')	grip_category	0.001996007984031936
('Pain', 'General_Health')	grip_category	0.001996007984031936
('Pain', 'Health_vs_Peers')	grip_category	0.001996007984031936
('Pain', 'Physical_Activity')	grip_category	0.001996007984031936
('Pain', 'BMI')	grip_category	0.001996007984031936
('Pain', 'Alcohol_Use')	grip_category	0.001996007984031936
('Pain', 'Memory_Problems')	grip_category	0.001996007984031936
('Pain', 'Memory_Complaints')	grip_category	0.001996007984031936
('Pain', 'WHR_Obesity')	grip_category	0.001996007984031936
('Pain', 'MAP_NormalElevated_vs_H')	grip_category	0.001996007984031936
('Pain', 'functionality_state')	grip_category	0.001996007984031936
('Hearing', 'General_Health')	grip_category	0.001996007984031936
('Hearing', 'Health_vs_Peers')	grip_category	0.001996007984031936
('Hearing', 'Physical_Activity')	grip_category	0.001996007984031936
('Hearing', 'BMI')	grip_category	0.001996007984031936
('Hearing', 'Alcohol_Use')	grip_category	0.001996007984031936
('Hearing', 'Memory_Problems')	grip_category	0.001996007984031936
('Hearing', 'Memory_Complaints')	grip_category	0.001996007984031936
('Hearing', 'WHR_Obesity')	grip_category	0.001996007984031936
('Hearing', 'MAP_NormalElevated_vs_H')	grip_category	0.001996007984031936
('Hearing', 'functionality_state')	grip_category	0.001996007984031936
('General_Health', 'Health_vs_Peers')	grip_category	0.001996007984031936
('General_Health', 'Physical_Activity')	grip_category	0.001996007984031936
('General_Health', 'BMI')	grip_category	0.001996007984031936
('General_Health', 'Alcohol_Use')	grip_category	0.001996007984031936
('General_Health', 'Memory_Problems')	grip_category	0.001996007984031936
('General_Health', 'Memory_Complaints')	grip_category	0.001996007984031936
('General_Health', 'WHR_Obesity')	grip_category	0.001996007984031936
('General_Health', 'MAP_NormalElevated_vs_H')	grip_category	0.001996007984031936
('General_Health', 'functionality_state')	grip_category	0.001996007984031936
('Health_vs_Peers', 'Physical_Activity')	grip_category	0.001996007984031936
('Health_vs_Peers', 'BMI')	grip_category	0.001996007984031936
('Health_vs_Peers', 'Alcohol_Use')	grip_category	0.001996007984031936
('Health_vs_Peers', 'Memory_Problems')	grip_category	0.001996007984031936
('Health_vs_Peers', 'Memory_Complaints')	grip_category	0.001996007984031936
('Health_vs_Peers', 'WHR_Obesity')	grip_category	0.001996007984031936
('Health_vs_Peers', 'MAP_NormalElevated_vs_H')	grip_category	0.001996007984031936
('Health_vs_Peers', 'functionality_state')	grip_category	0.001996007984031936
('Physical_Activity', 'BMI')	grip_category	0.001996007984031936
('Physical_Activity', 'Alcohol_Use')	grip_category	0.001996007984031936
('Physical_Activity', 'Memory_Problems')	grip_category	0.001996007984031936
('Physical_Activity', 'Memory_Complaints')	grip_category	0.001996007984031936
('Physical_Activity', 'WHR_Obesity')	grip_category	0.001996007984031936
('Physical_Activity', 'MAP_NormalElevated_vs_H')	grip_category	0.001996007984031936
('Physical_Activity', 'functionality_state')	grip_category	0.001996007984031936
('BMI', 'Alcohol_Use')	grip_category	0.001996007984031936
('BMI', 'Memory_Problems')	grip_category	0.001996007984031936
('BMI', 'Memory_Complaints')	grip_category	0.001996007984031936
('BMI', 'WHR_Obesity')	grip_category	0.001996007984031936
('BMI', 'MAP_NormalElevated_vs_H')	grip_category	0.001996007984031936
('BMI', 'functionality_state')	grip_category	0.001996007984031936
('Alcohol_Use', 'Memory_Problems')	grip_category	0.001996007984031936
('Alcohol_Use', 'Memory_Complaints')	grip_category	0.001996007984031936
('Alcohol_Use', 'WHR_Obesity')	grip_category	0.001996007984031936
('Alcohol_Use', 'MAP_NormalElevated_vs_H')	grip_category	0.001996007984031936
('Alcohol_Use', 'functionality_state')	grip_category	0.001996007984031936
('Memory_Problems', 'Memory_Complaints')	grip_category	0.001996007984031936
('Memory_Problems', 'WHR_Obesity')	grip_category	0.001996007984031936
('Memory_Problems', 'MAP_NormalElevated_vs_H')	grip_category	0.001996007984031936
('Memory_Problems', 'functionality_state')	grip_category	0.001996007984031936
('Memory_Complaints', 'WHR_Obesity')	grip_category	0.001996007984031936
('Memory_Complaints', 'MAP_NormalElevated_vs_H')	grip_category	0.001996007984031936
('Memory_Complaints', 'functionality_state')	grip_category	0.001996007984031936
('WHR_Obesity', 'MAP_NormalElevated_vs_H')	grip_category	0.001996007984031936
('WHR_Obesity', 'functionality_state')	grip_category	0.001996007984031936
('MAP_NormalElevated_vs_H', 'functionality_state')	grip_category	0.001996007984031936
('Anxiety', 'Depression')	WHR_Obesity	0.23952095808383234
('Anxiety', 'Sleep')	WHR_Obesity	0.15768463073852296
('Anxiety', 'MMSE_Spell')	WHR_Obesity	0.1317365269461078
('Anxiety', 'Pain')	WHR_Obesity	0.03992015968063872
('Anxiety', 'Hearing')	WHR_Obesity	0.11377245508982035
('Anxiety', 'General_Health')	WHR_Obesity	0.003992015968063872
('Anxiety', 'Health_vs_Peers')	WHR_Obesity	0.23353293413173654
('Anxiety', 'Physical_Activity')	WHR_Obesity	0.001996007984031936
('Anxiety', 'BMI')	WHR_Obesity	0.001996007984031936
('Anxiety', 'Alcohol_Use')	WHR_Obesity	0.5089820359281437
('Anxiety', 'Memory_Problems')	WHR_Obesity	0.19760479041916168
('Anxiety', 'Memory_Complaints')	WHR_Obesity	0.19760479041916168
('Anxiety', 'grip_category')	WHR_Obesity	0.001996007984031936
('Anxiety', 'MAP_NormalElevated_vs_H')	WHR_Obesity	0.029940119760479042
('Anxiety', 'functionality_state')	WHR_Obesity	0.06187624750499002
('Depression', 'Sleep')	WHR_Obesity	0.033932135728542916
('Depression', 'MMSE_Spell')	WHR_Obesity	0.6207584830339321
('Depression', 'Pain')	WHR_Obesity	0.2634730538922156
('Depression', 'Hearing')	WHR_Obesity	0.34530938123752497
('Depression', 'General_Health')	WHR_Obesity	0.041916167664670656
('Depression', 'Health_vs_Peers')	WHR_Obesity	0.08782435129740519
('Depression', 'Physical_Activity')	WHR_Obesity	0.01996007984031936
('Depression', 'BMI')	WHR_Obesity	0.001996007984031936
('Depression', 'Alcohol_Use')	WHR_Obesity	0.8562874251497006
('Depression', 'Memory_Problems')	WHR_Obesity	0.9141716566866267
('Depression', 'Memory_Complaints')	WHR_Obesity	0.9141716566866267
('Depression', 'grip_category')	WHR_Obesity	0.001996007984031936
('Depression', 'MAP_NormalElevated_vs_H')	WHR_Obesity	0.7005988023952096
('Depression', 'functionality_state')	WHR_Obesity	0.437125748502994
('Sleep', 'MMSE_Spell')	WHR_Obesity	0.17964071856287425
('Sleep', 'Pain')	WHR_Obesity	0.11976047904191617
('Sleep', 'Hearing')	WHR_Obesity	0.029940119760479042
('Sleep', 'General_Health')	WHR_Obesity	0.04590818363273453
('Sleep', 'Health_vs_Peers')	WHR_Obesity	0.09381237524950099
('Sleep', 'Physical_Activity')	WHR_Obesity	0.005988023952095809
('Sleep', 'BMI')	WHR_Obesity	0.001996007984031936
('Sleep', 'Alcohol_Use')	WHR_Obesity	0.3093812375249501
('Sleep', 'Memory_Problems')	WHR_Obesity	0.1497005988023952
('Sleep', 'Memory_Complaints')	WHR_Obesity	0.1497005988023952
('Sleep', 'grip_category')	WHR_Obesity	0.001996007984031936
('Sleep', 'MAP_NormalElevated_vs_H')	WHR_Obesity	0.08982035928143713
('Sleep', 'functionality_state')	WHR_Obesity	0.08782435129740519
('MMSE_Spell', 'Pain')	WHR_Obesity	0.10578842315369262
('MMSE_Spell', 'Hearing')	WHR_Obesity	0.15568862275449102
('MMSE_Spell', 'General_Health')	WHR_Obesity	0.013972055888223553
('MMSE_Spell', 'Health_vs_Peers')	WHR_Obesity	0.4151696606786427
('MMSE_Spell', 'Physical_Activity')	WHR_Obesity	0.003992015968063872
('MMSE_Spell', 'BMI')	WHR_Obesity	0.001996007984031936
('MMSE_Spell', 'Alcohol_Use')	WHR_Obesity	0.5808383233532934
('MMSE_Spell', 'Memory_Problems')	WHR_Obesity	0.4311377245508982
('MMSE_Spell', 'Memory_Complaints')	WHR_Obesity	0.4311377245508982
('MMSE_Spell', 'grip_category')	WHR_Obesity	0.001996007984031936
('MMSE_Spell', 'MAP_NormalElevated_vs_H')	WHR_Obesity	0.8782435129740519
('MMSE_Spell', 'functionality_state')	WHR_Obesity	0.42115768463073855
('Pain', 'Hearing')	WHR_Obesity	0.12375249500998003
('Pain', 'General_Health')	WHR_Obesity	0.015968063872255488
('Pain', 'Health_vs_Peers')	WHR_Obesity	0.22554890219560877
('Pain', 'Physical_Activity')	WHR_Obesity	0.017964071856287425
('Pain', 'BMI')	WHR_Obesity	0.001996007984031936
('Pain', 'Alcohol_Use')	WHR_Obesity	0.27345309381237526
('Pain', 'Memory_Problems')	WHR_Obesity	0.1936127744510978
('Pain', 'Memory_Complaints')	WHR_Obesity	0.1936127744510978
('Pain', 'grip_category')	WHR_Obesity	0.001996007984031936
('Pain', 'MAP_NormalElevated_vs_H')	WHR_Obesity	0.2894211576846307
('Pain', 'functionality_state')	WHR_Obesity	0.4311377245508982
('Hearing', 'General_Health')	WHR_Obesity	0.003992015968063872
('Hearing', 'Health_vs_Peers')	WHR_Obesity	0.4351297405189621
('Hearing', 'Physical_Activity')	WHR_Obesity	0.001996007984031936
('Hearing', 'BMI')	WHR_Obesity	0.001996007984031936
('Hearing', 'Alcohol_Use')	WHR_Obesity	0.5329341317365269
('Hearing', 'Memory_Problems')	WHR_Obesity	0.313373253493014
('Hearing', 'Memory_Complaints')	WHR_Obesity	0.313373253493014
('Hearing', 'grip_category')	WHR_Obesity	0.001996007984031936
('Hearing', 'MAP_NormalElevated_vs_H')	WHR_Obesity	0.5049900199600799
('Hearing', 'functionality_state')	WHR_Obesity	0.09181636726546906
('General_Health', 'Health_vs_Peers')	WHR_Obesity	0.017964071856287425
('General_Health', 'Physical_Activity')	WHR_Obesity	0.001996007984031936
('General_Health', 'BMI')	WHR_Obesity	0.001996007984031936
('General_Health', 'Alcohol_Use')	WHR_Obesity	0.029940119760479042
('General_Health', 'Memory_Problems')	WHR_Obesity	0.003992015968063872
('General_Health', 'Memory_Complaints')	WHR_Obesity	0.003992015968063872
('General_Health', 'grip_category')	WHR_Obesity	0.001996007984031936
('General_Health', 'MAP_NormalElevated_vs_H')	WHR_Obesity	0.015968063872255488
('General_Health', 'functionality_state')	WHR_Obesity	0.033932135728542916
('Health_vs_Peers', 'Physical_Activity')	WHR_Obesity	0.021956087824351298
('Health_vs_Peers', 'BMI')	WHR_Obesity	0.001996007984031936
('Health_vs_Peers', 'Alcohol_Use')	WHR_Obesity	0.626746506986028
('Health_vs_Peers', 'Memory_Problems')	WHR_Obesity	0.7964071856287425
('Health_vs_Peers', 'Memory_Complaints')	WHR_Obesity	0.7964071856287425
('Health_vs_Peers', 'grip_category')	WHR_Obesity	0.001996007984031936
('Health_vs_Peers', 'MAP_NormalElevated_vs_H')	WHR_Obesity	0.6447105788423154
('Health_vs_Peers', 'functionality_state')	WHR_Obesity	0.4750499001996008
('Physical_Activity', 'BMI')	WHR_Obesity	0.001996007984031936
('Physical_Activity', 'Alcohol_Use')	WHR_Obesity	0.06786427145708583
('Physical_Activity', 'Memory_Problems')	WHR_Obesity	0.013972055888223553
('Physical_Activity', 'Memory_Complaints')	WHR_Obesity	0.013972055888223553
('Physical_Activity', 'grip_category')	WHR_Obesity	0.001996007984031936
('Physical_Activity', 'MAP_NormalElevated_vs_H')	WHR_Obesity	0.011976047904191617
('Physical_Activity', 'functionality_state')	WHR_Obesity	0.003992015968063872
('BMI', 'Alcohol_Use')	WHR_Obesity	0.001996007984031936
('BMI', 'Memory_Problems')	WHR_Obesity	0.001996007984031936
('BMI', 'Memory_Complaints')	WHR_Obesity	0.001996007984031936
('BMI', 'grip_category')	WHR_Obesity	0.001996007984031936
('BMI', 'MAP_NormalElevated_vs_H')	WHR_Obesity	0.001996007984031936
('BMI', 'functionality_state')	WHR_Obesity	0.001996007984031936
('Alcohol_Use', 'Memory_Problems')	WHR_Obesity	0.2435129740518962
('Alcohol_Use', 'Memory_Complaints')	WHR_Obesity	0.2435129740518962
('Alcohol_Use', 'grip_category')	WHR_Obesity	0.001996007984031936
('Alcohol_Use', 'MAP_NormalElevated_vs_H')	WHR_Obesity	0.7784431137724551
('Alcohol_Use', 'functionality_state')	WHR_Obesity	0.021956087824351298
('Memory_Problems', 'Memory_Complaints')	WHR_Obesity	0.93812375249501
('Memory_Problems', 'grip_category')	WHR_Obesity	0.001996007984031936
('Memory_Problems', 'MAP_NormalElevated_vs_H')	WHR_Obesity	0.40119760479041916
('Memory_Problems', 'functionality_state')	WHR_Obesity	0.17365269461077845
('Memory_Complaints', 'grip_category')	WHR_Obesity	0.001996007984031936
('Memory_Complaints', 'MAP_NormalElevated_vs_H')	WHR_Obesity	0.40119760479041916
('Memory_Complaints', 'functionality_state')	WHR_Obesity	0.17365269461077845
('grip_category', 'MAP_NormalElevated_vs_H')	WHR_Obesity	0.001996007984031936
('grip_category', 'functionality_state')	WHR_Obesity	0.001996007984031936
('MAP_NormalElevated_vs_H', 'functionality_state')	WHR_Obesity	0.1277445109780439
('Anxiety', 'Depression')	MAP_NormalElevated_vs_H	0.2894211576846307
('Anxiety', 'Sleep')	MAP_NormalElevated_vs_H	0.9241516966067864
('Anxiety', 'MMSE_Spell')	MAP_NormalElevated_vs_H	0.39520958083832336
('Anxiety', 'Pain')	MAP_NormalElevated_vs_H	0.15568862275449102
('Anxiety', 'Hearing')	MAP_NormalElevated_vs_H	0.25948103792415167
('Anxiety', 'General_Health')	MAP_NormalElevated_vs_H	0.013972055888223553
('Anxiety', 'Health_vs_Peers')	MAP_NormalElevated_vs_H	0.22554890219560877
('Anxiety', 'Physical_Activity')	MAP_NormalElevated_vs_H	0.027944111776447105
('Anxiety', 'BMI')	MAP_NormalElevated_vs_H	0.001996007984031936
('Anxiety', 'Alcohol_Use')	MAP_NormalElevated_vs_H	0.001996007984031936
('Anxiety', 'Memory_Problems')	MAP_NormalElevated_vs_H	0.3592814371257485
('Anxiety', 'Memory_Complaints')	MAP_NormalElevated_vs_H	0.3592814371257485
('Anxiety', 'grip_category')	MAP_NormalElevated_vs_H	0.001996007984031936
('Anxiety', 'WHR_Obesity')	MAP_NormalElevated_vs_H	0.027944111776447105
('Anxiety', 'functionality_state')	MAP_NormalElevated_vs_H	0.3313373253493014
('Depression', 'Sleep')	MAP_NormalElevated_vs_H	0.9640718562874252
('Depression', 'MMSE_Spell')	MAP_NormalElevated_vs_H	0.48303393213572854
('Depression', 'Pain')	MAP_NormalElevated_vs_H	0.17764471057884232
('Depression', 'Hearing')	MAP_NormalElevated_vs_H	0.3013972055888224
('Depression', 'General_Health')	MAP_NormalElevated_vs_H	0.3393213572854291
('Depression', 'Health_vs_Peers')	MAP_NormalElevated_vs_H	0.37924151696606784
('Depression', 'Physical_Activity')	MAP_NormalElevated_vs_H	0.19760479041916168
('Depression', 'BMI')	MAP_NormalElevated_vs_H	0.001996007984031936
('Depression', 'Alcohol_Use')	MAP_NormalElevated_vs_H	0.001996007984031936
('Depression', 'Memory_Problems')	MAP_NormalElevated_vs_H	0.3532934131736527
('Depression', 'Memory_Complaints')	MAP_NormalElevated_vs_H	0.3532934131736527
('Depression', 'grip_category')	MAP_NormalElevated_vs_H	0.001996007984031936
('Depression', 'WHR_Obesity')	MAP_NormalElevated_vs_H	0.38323353293413176
('Depression', 'functionality_state')	MAP_NormalElevated_vs_H	0.36127744510978044
('Sleep', 'MMSE_Spell')	MAP_NormalElevated_vs_H	1.0
('Sleep', 'Pain')	MAP_NormalElevated_vs_H	0.5968063872255489
('Sleep', 'Hearing')	MAP_NormalElevated_vs_H	0.9441117764471058
('Sleep', 'General_Health')	MAP_NormalElevated_vs_H	0.846307385229541
('Sleep', 'Health_vs_Peers')	MAP_NormalElevated_vs_H	0.998003992015968
('Sleep', 'Physical_Activity')	MAP_NormalElevated_vs_H	0.3992015968063872
('Sleep', 'BMI')	MAP_NormalElevated_vs_H	0.001996007984031936
('Sleep', 'Alcohol_Use')	MAP_NormalElevated_vs_H	0.001996007984031936
('Sleep', 'Memory_Problems')	MAP_NormalElevated_vs_H	0.9620758483033932
('Sleep', 'Memory_Complaints')	MAP_NormalElevated_vs_H	0.9620758483033932
('Sleep', 'grip_category')	MAP_NormalElevated_vs_H	0.001996007984031936
('Sleep', 'WHR_Obesity')	MAP_NormalElevated_vs_H	0.782435129740519
('Sleep', 'functionality_state')	MAP_NormalElevated_vs_H	0.7325349301397206
('MMSE_Spell', 'Pain')	MAP_NormalElevated_vs_H	0.4111776447105788
('MMSE_Spell', 'Hearing')	MAP_NormalElevated_vs_H	0.6367265469061876
('MMSE_Spell', 'General_Health')	MAP_NormalElevated_vs_H	0.688622754491018
('MMSE_Spell', 'Health_vs_Peers')	MAP_NormalElevated_vs_H	0.782435129740519
('MMSE_Spell', 'Physical_Activity')	MAP_NormalElevated_vs_H	0.3093812375249501
('MMSE_Spell', 'BMI')	MAP_NormalElevated_vs_H	0.001996007984031936
('MMSE_Spell', 'Alcohol_Use')	MAP_NormalElevated_vs_H	0.001996007984031936
('MMSE_Spell', 'Memory_Problems')	MAP_NormalElevated_vs_H	0.4590818363273453
('MMSE_Spell', 'Memory_Complaints')	MAP_NormalElevated_vs_H	0.4590818363273453
('MMSE_Spell', 'grip_category')	MAP_NormalElevated_vs_H	0.001996007984031936
('MMSE_Spell', 'WHR_Obesity')	MAP_NormalElevated_vs_H	0.8622754491017964
('MMSE_Spell', 'functionality_state')	MAP_NormalElevated_vs_H	0.35528942115768464
('Pain', 'Hearing')	MAP_NormalElevated_vs_H	0.34530938123752497
('Pain', 'General_Health')	MAP_NormalElevated_vs_H	0.9580838323353293
('Pain', 'Health_vs_Peers')	MAP_NormalElevated_vs_H	0.8802395209580839
('Pain', 'Physical_Activity')	MAP_NormalElevated_vs_H	0.592814371257485
('Pain', 'BMI')	MAP_NormalElevated_vs_H	0.001996007984031936
('Pain', 'Alcohol_Use')	MAP_NormalElevated_vs_H	0.001996007984031936
('Pain', 'Memory_Problems')	MAP_NormalElevated_vs_H	0.8223552894211577
('Pain', 'Memory_Complaints')	MAP_NormalElevated_vs_H	0.8223552894211577
('Pain', 'grip_category')	MAP_NormalElevated_vs_H	0.001996007984031936
('Pain', 'WHR_Obesity')	MAP_NormalElevated_vs_H	0.8822355289421158
('Pain', 'functionality_state')	MAP_NormalElevated_vs_H	0.49700598802395207
('Hearing', 'General_Health')	MAP_NormalElevated_vs_H	0.7504990019960079
('Hearing', 'Health_vs_Peers')	MAP_NormalElevated_vs_H	0.810379241516966
('Hearing', 'Physical_Activity')	MAP_NormalElevated_vs_H	0.04590818363273453
('Hearing', 'BMI')	MAP_NormalElevated_vs_H	0.001996007984031936
('Hearing', 'Alcohol_Use')	MAP_NormalElevated_vs_H	0.001996007984031936
('Hearing', 'Memory_Problems')	MAP_NormalElevated_vs_H	0.5988023952095808
('Hearing', 'Memory_Complaints')	MAP_NormalElevated_vs_H	0.5988023952095808
('Hearing', 'grip_category')	MAP_NormalElevated_vs_H	0.001996007984031936
('Hearing', 'WHR_Obesity')	MAP_NormalElevated_vs_H	0.7305389221556886
('Hearing', 'functionality_state')	MAP_NormalElevated_vs_H	0.46107784431137727
('General_Health', 'Health_vs_Peers')	MAP_NormalElevated_vs_H	0.7125748502994012
('General_Health', 'Physical_Activity')	MAP_NormalElevated_vs_H	0.3712574850299401
('General_Health', 'BMI')	MAP_NormalElevated_vs_H	0.001996007984031936
('General_Health', 'Alcohol_Use')	MAP_NormalElevated_vs_H	0.001996007984031936
('General_Health', 'Memory_Problems')	MAP_NormalElevated_vs_H	0.31137724550898205
('General_Health', 'Memory_Complaints')	MAP_NormalElevated_vs_H	0.31137724550898205
('General_Health', 'grip_category')	MAP_NormalElevated_vs_H	0.001996007984031936
('General_Health', 'WHR_Obesity')	MAP_NormalElevated_vs_H	0.7005988023952096
('General_Health', 'functionality_state')	MAP_NormalElevated_vs_H	0.6786427145708582
('Health_vs_Peers', 'Physical_Activity')	MAP_NormalElevated_vs_H	0.8183632734530938
('Health_vs_Peers', 'BMI')	MAP_NormalElevated_vs_H	0.001996007984031936
('Health_vs_Peers', 'Alcohol_Use')	MAP_NormalElevated_vs_H	0.001996007984031936
('Health_vs_Peers', 'Memory_Problems')	MAP_NormalElevated_vs_H	0.8642714570858283
('Health_vs_Peers', 'Memory_Complaints')	MAP_NormalElevated_vs_H	0.8642714570858283
('Health_vs_Peers', 'grip_category')	MAP_NormalElevated_vs_H	0.001996007984031936
('Health_vs_Peers', 'WHR_Obesity')	MAP_NormalElevated_vs_H	0.7724550898203593
('Health_vs_Peers', 'functionality_state')	MAP_NormalElevated_vs_H	0.8802395209580839
('Physical_Activity', 'BMI')	MAP_NormalElevated_vs_H	0.001996007984031936
('Physical_Activity', 'Alcohol_Use')	MAP_NormalElevated_vs_H	0.001996007984031936
('Physical_Activity', 'Memory_Problems')	MAP_NormalElevated_vs_H	0.2714570858283433
('Physical_Activity', 'Memory_Complaints')	MAP_NormalElevated_vs_H	0.2714570858283433
('Physical_Activity', 'grip_category')	MAP_NormalElevated_vs_H	0.001996007984031936
('Physical_Activity', 'WHR_Obesity')	MAP_NormalElevated_vs_H	0.3313373253493014
('Physical_Activity', 'functionality_state')	MAP_NormalElevated_vs_H	0.5189620758483033
('BMI', 'Alcohol_Use')	MAP_NormalElevated_vs_H	0.001996007984031936
('BMI', 'Memory_Problems')	MAP_NormalElevated_vs_H	0.001996007984031936
('BMI', 'Memory_Complaints')	MAP_NormalElevated_vs_H	0.001996007984031936
('BMI', 'grip_category')	MAP_NormalElevated_vs_H	0.001996007984031936
('BMI', 'WHR_Obesity')	MAP_NormalElevated_vs_H	0.001996007984031936
('BMI', 'functionality_state')	MAP_NormalElevated_vs_H	0.001996007984031936
('Alcohol_Use', 'Memory_Problems')	MAP_NormalElevated_vs_H	0.001996007984031936
('Alcohol_Use', 'Memory_Complaints')	MAP_NormalElevated_vs_H	0.001996007984031936
('Alcohol_Use', 'grip_category')	MAP_NormalElevated_vs_H	0.001996007984031936
('Alcohol_Use', 'WHR_Obesity')	MAP_NormalElevated_vs_H	0.001996007984031936
('Alcohol_Use', 'functionality_state')	MAP_NormalElevated_vs_H	0.001996007984031936
('Memory_Problems', 'Memory_Complaints')	MAP_NormalElevated_vs_H	0.6686626746506986
('Memory_Problems', 'grip_category')	MAP_NormalElevated_vs_H	0.001996007984031936
('Memory_Problems', 'WHR_Obesity')	MAP_NormalElevated_vs_H	0.32335329341317365
('Memory_Problems', 'functionality_state')	MAP_NormalElevated_vs_H	0.9041916167664671
('Memory_Complaints', 'grip_category')	MAP_NormalElevated_vs_H	0.001996007984031936
('Memory_Complaints', 'WHR_Obesity')	MAP_NormalElevated_vs_H	0.32335329341317365
('Memory_Complaints', 'functionality_state')	MAP_NormalElevated_vs_H	0.9041916167664671
('grip_category', 'WHR_Obesity')	MAP_NormalElevated_vs_H	0.001996007984031936
('grip_category', 'functionality_state')	MAP_NormalElevated_vs_H	0.001996007984031936
('WHR_Obesity', 'functionality_state')	MAP_NormalElevated_vs_H	0.2774451097804391
('Anxiety', 'Depression')	functionality_state	0.001996007984031936
('Anxiety', 'Sleep')	functionality_state	0.001996007984031936
('Anxiety', 'MMSE_Spell')	functionality_state	0.001996007984031936
('Anxiety', 'Pain')	functionality_state	0.001996007984031936
('Anxiety', 'Hearing')	functionality_state	0.001996007984031936
('Anxiety', 'General_Health')	functionality_state	0.001996007984031936
('Anxiety', 'Health_vs_Peers')	functionality_state	0.001996007984031936
('Anxiety', 'Physical_Activity')	functionality_state	0.001996007984031936
('Anxiety', 'BMI')	functionality_state	0.001996007984031936
('Anxiety', 'Alcohol_Use')	functionality_state	0.001996007984031936
('Anxiety', 'Memory_Problems')	functionality_state	0.001996007984031936
('Anxiety', 'Memory_Complaints')	functionality_state	0.001996007984031936
('Anxiety', 'grip_category')	functionality_state	0.001996007984031936
('Anxiety', 'WHR_Obesity')	functionality_state	0.001996007984031936
('Anxiety', 'MAP_NormalElevated_vs_H')	functionality_state	0.001996007984031936
('Depression', 'Sleep')	functionality_state	0.001996007984031936
('Depression', 'MMSE_Spell')	functionality_state	0.001996007984031936
('Depression', 'Pain')	functionality_state	0.001996007984031936
('Depression', 'Hearing')	functionality_state	0.001996007984031936
('Depression', 'General_Health')	functionality_state	0.001996007984031936
('Depression', 'Health_vs_Peers')	functionality_state	0.001996007984031936
('Depression', 'Physical_Activity')	functionality_state	0.001996007984031936
('Depression', 'BMI')	functionality_state	0.001996007984031936
('Depression', 'Alcohol_Use')	functionality_state	0.001996007984031936
('Depression', 'Memory_Problems')	functionality_state	0.001996007984031936
('Depression', 'Memory_Complaints')	functionality_state	0.001996007984031936
('Depression', 'grip_category')	functionality_state	0.001996007984031936
('Depression', 'WHR_Obesity')	functionality_state	0.001996007984031936
('Depression', 'MAP_NormalElevated_vs_H')	functionality_state	0.001996007984031936
('Sleep', 'MMSE_Spell')	functionality_state	0.001996007984031936
('Sleep', 'Pain')	functionality_state	0.001996007984031936
('Sleep', 'Hearing')	functionality_state	0.001996007984031936
('Sleep', 'General_Health')	functionality_state	0.001996007984031936
('Sleep', 'Health_vs_Peers')	functionality_state	0.001996007984031936
('Sleep', 'Physical_Activity')	functionality_state	0.001996007984031936
('Sleep', 'BMI')	functionality_state	0.001996007984031936
('Sleep', 'Alcohol_Use')	functionality_state	0.001996007984031936
('Sleep', 'Memory_Problems')	functionality_state	0.001996007984031936
('Sleep', 'Memory_Complaints')	functionality_state	0.001996007984031936
('Sleep', 'grip_category')	functionality_state	0.001996007984031936
('Sleep', 'WHR_Obesity')	functionality_state	0.001996007984031936
('Sleep', 'MAP_NormalElevated_vs_H')	functionality_state	0.001996007984031936
('MMSE_Spell', 'Pain')	functionality_state	0.001996007984031936
('MMSE_Spell', 'Hearing')	functionality_state	0.001996007984031936
('MMSE_Spell', 'General_Health')	functionality_state	0.001996007984031936
('MMSE_Spell', 'Health_vs_Peers')	functionality_state	0.001996007984031936
('MMSE_Spell', 'Physical_Activity')	functionality_state	0.001996007984031936
('MMSE_Spell', 'BMI')	functionality_state	0.001996007984031936
('MMSE_Spell', 'Alcohol_Use')	functionality_state	0.001996007984031936
('MMSE_Spell', 'Memory_Problems')	functionality_state	0.001996007984031936
('MMSE_Spell', 'Memory_Complaints')	functionality_state	0.001996007984031936
('MMSE_Spell', 'grip_category')	functionality_state	0.001996007984031936
('MMSE_Spell', 'WHR_Obesity')	functionality_state	0.001996007984031936
('MMSE_Spell', 'MAP_NormalElevated_vs_H')	functionality_state	0.001996007984031936
('Pain', 'Hearing')	functionality_state	0.001996007984031936
('Pain', 'General_Health')	functionality_state	0.001996007984031936
('Pain', 'Health_vs_Peers')	functionality_state	0.001996007984031936
('Pain', 'Physical_Activity')	functionality_state	0.001996007984031936
('Pain', 'BMI')	functionality_state	0.001996007984031936
('Pain', 'Alcohol_Use')	functionality_state	0.001996007984031936
('Pain', 'Memory_Problems')	functionality_state	0.001996007984031936
('Pain', 'Memory_Complaints')	functionality_state	0.001996007984031936
('Pain', 'grip_category')	functionality_state	0.001996007984031936
('Pain', 'WHR_Obesity')	functionality_state	0.001996007984031936
('Pain', 'MAP_NormalElevated_vs_H')	functionality_state	0.001996007984031936
('Hearing', 'General_Health')	functionality_state	0.001996007984031936
('Hearing', 'Health_vs_Peers')	functionality_state	0.001996007984031936
('Hearing', 'Physical_Activity')	functionality_state	0.001996007984031936
('Hearing', 'BMI')	functionality_state	0.001996007984031936
('Hearing', 'Alcohol_Use')	functionality_state	0.001996007984031936
('Hearing', 'Memory_Problems')	functionality_state	0.001996007984031936
('Hearing', 'Memory_Complaints')	functionality_state	0.001996007984031936
('Hearing', 'grip_category')	functionality_state	0.001996007984031936
('Hearing', 'WHR_Obesity')	functionality_state	0.001996007984031936
('Hearing', 'MAP_NormalElevated_vs_H')	functionality_state	0.007984031936127744
('General_Health', 'Health_vs_Peers')	functionality_state	0.001996007984031936
('General_Health', 'Physical_Activity')	functionality_state	0.001996007984031936
('General_Health', 'BMI')	functionality_state	0.001996007984031936
('General_Health', 'Alcohol_Use')	functionality_state	0.001996007984031936
[truncated: 41 more rows]
