# Supplementary material for: Interpreting higher-order dependence in multimorbidity using cohort data: A partial information decomposition approach
Source: PLoS Comput Biol. 2026 Jun 10;22(6):e1014386. doi: 10.1371/journal.pcbi.1014386 (PMC13268148; doi:10.1371/journal.pcbi.1014386)
Supplement: S1 File — PID_BUST_Results_and_DemoScripts.zip is a self-contained archive enabling readers to reproduce the main-text analyses and figures from pre-computed PID results. It contains a Jupyter notebook that regenerates Figs 1–4, plotting utility modules, pre-computed permutation-screening results and analysis-ready dataframes, BUST-network artefacts (edge lists, node attributes, clique catalogues, and quadrant assignments), hub-variable summaries, and a Python requirements file. Installation and execution are documented in the accompanying README. Raw LASA participant data are not included (governed access); the package provides the full downstream pipeline conditional on data access. (ZIP) [file pcbi.1014386.s002.zip › PID_BUST_Results_and_DemoScripts/screening_results_500perms_v21/AgeGroup_0_rejects.csv]

Sources	Target	reject
('Depression', 'Sleep')	Anxiety	True
('Depression', 'MMSE_Spell')	Anxiety	True
('Depression', 'Pain')	Anxiety	True
('Depression', 'Hearing')	Anxiety	True
('Depression', 'General_Health')	Anxiety	True
('Depression', 'Health_vs_Peers')	Anxiety	True
('Depression', 'Physical_Activity')	Anxiety	True
('Depression', 'BMI')	Anxiety	True
('Depression', 'Alcohol_Use')	Anxiety	True
('Depression', 'Memory_Problems')	Anxiety	True
('Depression', 'Memory_Complaints')	Anxiety	True
('Depression', 'grip_category')	Anxiety	True
('Depression', 'WHR_Obesity')	Anxiety	True
('Depression', 'MAP_NormalElevated_vs_H')	Anxiety	True
('Depression', 'functionality_state')	Anxiety	True
('Sleep', 'MMSE_Spell')	Anxiety	True
('Sleep', 'Pain')	Anxiety	True
('Sleep', 'Hearing')	Anxiety	True
('Sleep', 'General_Health')	Anxiety	True
('Sleep', 'Health_vs_Peers')	Anxiety	True
('Sleep', 'Physical_Activity')	Anxiety	True
('Sleep', 'BMI')	Anxiety	True
('Sleep', 'Alcohol_Use')	Anxiety	True
('Sleep', 'Memory_Problems')	Anxiety	True
('Sleep', 'Memory_Complaints')	Anxiety	True
('Sleep', 'grip_category')	Anxiety	True
('Sleep', 'WHR_Obesity')	Anxiety	True
('Sleep', 'MAP_NormalElevated_vs_H')	Anxiety	True
('Sleep', 'functionality_state')	Anxiety	True
('MMSE_Spell', 'Pain')	Anxiety	True
('MMSE_Spell', 'Hearing')	Anxiety	True
('MMSE_Spell', 'General_Health')	Anxiety	True
('MMSE_Spell', 'Health_vs_Peers')	Anxiety	True
('MMSE_Spell', 'Physical_Activity')	Anxiety	True
('MMSE_Spell', 'BMI')	Anxiety	True
('MMSE_Spell', 'Alcohol_Use')	Anxiety	True
('MMSE_Spell', 'Memory_Problems')	Anxiety	True
('MMSE_Spell', 'Memory_Complaints')	Anxiety	True
('MMSE_Spell', 'grip_category')	Anxiety	True
('MMSE_Spell', 'WHR_Obesity')	Anxiety	True
('MMSE_Spell', 'MAP_NormalElevated_vs_H')	Anxiety	True
('MMSE_Spell', 'functionality_state')	Anxiety	True
('Pain', 'Hearing')	Anxiety	True
('Pain', 'General_Health')	Anxiety	True
('Pain', 'Health_vs_Peers')	Anxiety	True
('Pain', 'Physical_Activity')	Anxiety	True
('Pain', 'BMI')	Anxiety	True
('Pain', 'Alcohol_Use')	Anxiety	True
('Pain', 'Memory_Problems')	Anxiety	True
('Pain', 'Memory_Complaints')	Anxiety	True
('Pain', 'grip_category')	Anxiety	True
('Pain', 'WHR_Obesity')	Anxiety	True
('Pain', 'MAP_NormalElevated_vs_H')	Anxiety	True
('Pain', 'functionality_state')	Anxiety	True
('Hearing', 'General_Health')	Anxiety	True
('Hearing', 'Health_vs_Peers')	Anxiety	True
('Hearing', 'Physical_Activity')	Anxiety	True
('Hearing', 'BMI')	Anxiety	True
('Hearing', 'Alcohol_Use')	Anxiety	True
('Hearing', 'Memory_Problems')	Anxiety	True
('Hearing', 'Memory_Complaints')	Anxiety	True
('Hearing', 'grip_category')	Anxiety	True
('Hearing', 'WHR_Obesity')	Anxiety	True
('Hearing', 'MAP_NormalElevated_vs_H')	Anxiety	True
('Hearing', 'functionality_state')	Anxiety	True
('General_Health', 'Health_vs_Peers')	Anxiety	True
('General_Health', 'Physical_Activity')	Anxiety	True
('General_Health', 'BMI')	Anxiety	True
('General_Health', 'Alcohol_Use')	Anxiety	True
('General_Health', 'Memory_Problems')	Anxiety	True
('General_Health', 'Memory_Complaints')	Anxiety	True
('General_Health', 'grip_category')	Anxiety	True
('General_Health', 'WHR_Obesity')	Anxiety	True
('General_Health', 'MAP_NormalElevated_vs_H')	Anxiety	True
('General_Health', 'functionality_state')	Anxiety	True
('Health_vs_Peers', 'Physical_Activity')	Anxiety	True
('Health_vs_Peers', 'BMI')	Anxiety	True
('Health_vs_Peers', 'Alcohol_Use')	Anxiety	True
('Health_vs_Peers', 'Memory_Problems')	Anxiety	True
('Health_vs_Peers', 'Memory_Complaints')	Anxiety	True
('Health_vs_Peers', 'grip_category')	Anxiety	True
('Health_vs_Peers', 'WHR_Obesity')	Anxiety	True
('Health_vs_Peers', 'MAP_NormalElevated_vs_H')	Anxiety	True
('Health_vs_Peers', 'functionality_state')	Anxiety	True
('Physical_Activity', 'BMI')	Anxiety	True
('Physical_Activity', 'Alcohol_Use')	Anxiety	True
('Physical_Activity', 'Memory_Problems')	Anxiety	True
('Physical_Activity', 'Memory_Complaints')	Anxiety	True
('Physical_Activity', 'grip_category')	Anxiety	True
('Physical_Activity', 'WHR_Obesity')	Anxiety	True
('Physical_Activity', 'MAP_NormalElevated_vs_H')	Anxiety	True
('Physical_Activity', 'functionality_state')	Anxiety	True
('BMI', 'Alcohol_Use')	Anxiety	True
('BMI', 'Memory_Problems')	Anxiety	True
('BMI', 'Memory_Complaints')	Anxiety	True
('BMI', 'grip_category')	Anxiety	True
('BMI', 'WHR_Obesity')	Anxiety	True
('BMI', 'MAP_NormalElevated_vs_H')	Anxiety	True
('BMI', 'functionality_state')	Anxiety	True
('Alcohol_Use', 'Memory_Problems')	Anxiety	True
('Alcohol_Use', 'Memory_Complaints')	Anxiety	True
('Alcohol_Use', 'grip_category')	Anxiety	True
('Alcohol_Use', 'WHR_Obesity')	Anxiety	True
('Alcohol_Use', 'MAP_NormalElevated_vs_H')	Anxiety	True
('Alcohol_Use', 'functionality_state')	Anxiety	True
('Memory_Problems', 'Memory_Complaints')	Anxiety	True
('Memory_Problems', 'grip_category')	Anxiety	True
('Memory_Problems', 'WHR_Obesity')	Anxiety	True
('Memory_Problems', 'MAP_NormalElevated_vs_H')	Anxiety	True
('Memory_Problems', 'functionality_state')	Anxiety	True
('Memory_Complaints', 'grip_category')	Anxiety	True
('Memory_Complaints', 'WHR_Obesity')	Anxiety	True
('Memory_Complaints', 'MAP_NormalElevated_vs_H')	Anxiety	True
('Memory_Complaints', 'functionality_state')	Anxiety	True
('grip_category', 'WHR_Obesity')	Anxiety	True
('grip_category', 'MAP_NormalElevated_vs_H')	Anxiety	True
('grip_category', 'functionality_state')	Anxiety	True
('WHR_Obesity', 'MAP_NormalElevated_vs_H')	Anxiety	True
('WHR_Obesity', 'functionality_state')	Anxiety	True
('MAP_NormalElevated_vs_H', 'functionality_state')	Anxiety	True
('Anxiety', 'Sleep')	Depression	True
('Anxiety', 'MMSE_Spell')	Depression	True
('Anxiety', 'Pain')	Depression	True
('Anxiety', 'Hearing')	Depression	True
('Anxiety', 'General_Health')	Depression	True
('Anxiety', 'Health_vs_Peers')	Depression	True
('Anxiety', 'Physical_Activity')	Depression	True
('Anxiety', 'BMI')	Depression	True
('Anxiety', 'Alcohol_Use')	Depression	True
('Anxiety', 'Memory_Problems')	Depression	True
('Anxiety', 'Memory_Complaints')	Depression	True
('Anxiety', 'grip_category')	Depression	True
('Anxiety', 'WHR_Obesity')	Depression	True
('Anxiety', 'MAP_NormalElevated_vs_H')	Depression	True
('Anxiety', 'functionality_state')	Depression	True
('Sleep', 'MMSE_Spell')	Depression	True
('Sleep', 'Pain')	Depression	True
('Sleep', 'Hearing')	Depression	True
('Sleep', 'General_Health')	Depression	True
('Sleep', 'Health_vs_Peers')	Depression	True
('Sleep', 'Physical_Activity')	Depression	True
('Sleep', 'BMI')	Depression	True
('Sleep', 'Alcohol_Use')	Depression	True
('Sleep', 'Memory_Problems')	Depression	True
('Sleep', 'Memory_Complaints')	Depression	True
('Sleep', 'grip_category')	Depression	True
('Sleep', 'WHR_Obesity')	Depression	True
('Sleep', 'MAP_NormalElevated_vs_H')	Depression	True
('Sleep', 'functionality_state')	Depression	True
('MMSE_Spell', 'Pain')	Depression	True
('MMSE_Spell', 'Hearing')	Depression	True
('MMSE_Spell', 'General_Health')	Depression	True
('MMSE_Spell', 'Health_vs_Peers')	Depression	True
('MMSE_Spell', 'Physical_Activity')	Depression	True
('MMSE_Spell', 'BMI')	Depression	True
('MMSE_Spell', 'Alcohol_Use')	Depression	True
('MMSE_Spell', 'Memory_Problems')	Depression	True
('MMSE_Spell', 'Memory_Complaints')	Depression	True
('MMSE_Spell', 'grip_category')	Depression	True
('MMSE_Spell', 'WHR_Obesity')	Depression	True
('MMSE_Spell', 'MAP_NormalElevated_vs_H')	Depression	True
('MMSE_Spell', 'functionality_state')	Depression	True
('Pain', 'Hearing')	Depression	True
('Pain', 'General_Health')	Depression	True
('Pain', 'Health_vs_Peers')	Depression	True
('Pain', 'Physical_Activity')	Depression	True
('Pain', 'BMI')	Depression	True
('Pain', 'Alcohol_Use')	Depression	True
('Pain', 'Memory_Problems')	Depression	True
('Pain', 'Memory_Complaints')	Depression	True
('Pain', 'grip_category')	Depression	True
('Pain', 'WHR_Obesity')	Depression	True
('Pain', 'MAP_NormalElevated_vs_H')	Depression	True
('Pain', 'functionality_state')	Depression	True
('Hearing', 'General_Health')	Depression	True
('Hearing', 'Health_vs_Peers')	Depression	True
('Hearing', 'Physical_Activity')	Depression	True
('Hearing', 'BMI')	Depression	True
('Hearing', 'Alcohol_Use')	Depression	True
('Hearing', 'Memory_Problems')	Depression	True
('Hearing', 'Memory_Complaints')	Depression	True
('Hearing', 'grip_category')	Depression	True
('Hearing', 'WHR_Obesity')	Depression	True
('Hearing', 'MAP_NormalElevated_vs_H')	Depression	True
('Hearing', 'functionality_state')	Depression	True
('General_Health', 'Health_vs_Peers')	Depression	True
('General_Health', 'Physical_Activity')	Depression	True
('General_Health', 'BMI')	Depression	True
('General_Health', 'Alcohol_Use')	Depression	True
('General_Health', 'Memory_Problems')	Depression	True
('General_Health', 'Memory_Complaints')	Depression	True
('General_Health', 'grip_category')	Depression	True
('General_Health', 'WHR_Obesity')	Depression	True
('General_Health', 'MAP_NormalElevated_vs_H')	Depression	True
('General_Health', 'functionality_state')	Depression	True
('Health_vs_Peers', 'Physical_Activity')	Depression	True
('Health_vs_Peers', 'BMI')	Depression	True
('Health_vs_Peers', 'Alcohol_Use')	Depression	True
('Health_vs_Peers', 'Memory_Problems')	Depression	True
('Health_vs_Peers', 'Memory_Complaints')	Depression	True
('Health_vs_Peers', 'grip_category')	Depression	True
('Health_vs_Peers', 'WHR_Obesity')	Depression	True
('Health_vs_Peers', 'MAP_NormalElevated_vs_H')	Depression	True
('Health_vs_Peers', 'functionality_state')	Depression	True
('Physical_Activity', 'BMI')	Depression	True
('Physical_Activity', 'Alcohol_Use')	Depression	True
('Physical_Activity', 'Memory_Problems')	Depression	True
('Physical_Activity', 'Memory_Complaints')	Depression	True
('Physical_Activity', 'grip_category')	Depression	True
('Physical_Activity', 'WHR_Obesity')	Depression	True
('Physical_Activity', 'MAP_NormalElevated_vs_H')	Depression	True
('Physical_Activity', 'functionality_state')	Depression	True
('BMI', 'Alcohol_Use')	Depression	True
('BMI', 'Memory_Problems')	Depression	True
('BMI', 'Memory_Complaints')	Depression	True
('BMI', 'grip_category')	Depression	True
('BMI', 'WHR_Obesity')	Depression	True
('BMI', 'MAP_NormalElevated_vs_H')	Depression	True
('BMI', 'functionality_state')	Depression	True
('Alcohol_Use', 'Memory_Problems')	Depression	True
('Alcohol_Use', 'Memory_Complaints')	Depression	True
('Alcohol_Use', 'grip_category')	Depression	True
('Alcohol_Use', 'WHR_Obesity')	Depression	True
('Alcohol_Use', 'MAP_NormalElevated_vs_H')	Depression	True
('Alcohol_Use', 'functionality_state')	Depression	True
('Memory_Problems', 'Memory_Complaints')	Depression	True
('Memory_Problems', 'grip_category')	Depression	True
('Memory_Problems', 'WHR_Obesity')	Depression	True
('Memory_Problems', 'MAP_NormalElevated_vs_H')	Depression	True
('Memory_Problems', 'functionality_state')	Depression	True
('Memory_Complaints', 'grip_category')	Depression	True
('Memory_Complaints', 'WHR_Obesity')	Depression	True
('Memory_Complaints', 'MAP_NormalElevated_vs_H')	Depression	True
('Memory_Complaints', 'functionality_state')	Depression	True
('grip_category', 'WHR_Obesity')	Depression	False
('grip_category', 'MAP_NormalElevated_vs_H')	Depression	False
('grip_category', 'functionality_state')	Depression	True
('WHR_Obesity', 'MAP_NormalElevated_vs_H')	Depression	False
('WHR_Obesity', 'functionality_state')	Depression	True
('MAP_NormalElevated_vs_H', 'functionality_state')	Depression	True
('Anxiety', 'Depression')	Sleep	True
('Anxiety', 'MMSE_Spell')	Sleep	True
('Anxiety', 'Pain')	Sleep	True
('Anxiety', 'Hearing')	Sleep	True
('Anxiety', 'General_Health')	Sleep	True
('Anxiety', 'Health_vs_Peers')	Sleep	True
('Anxiety', 'Physical_Activity')	Sleep	True
('Anxiety', 'BMI')	Sleep	True
('Anxiety', 'Alcohol_Use')	Sleep	True
('Anxiety', 'Memory_Problems')	Sleep	True
('Anxiety', 'Memory_Complaints')	Sleep	True
('Anxiety', 'grip_category')	Sleep	True
('Anxiety', 'WHR_Obesity')	Sleep	True
('Anxiety', 'MAP_NormalElevated_vs_H')	Sleep	True
('Anxiety', 'functionality_state')	Sleep	True
('Depression', 'MMSE_Spell')	Sleep	True
('Depression', 'Pain')	Sleep	True
('Depression', 'Hearing')	Sleep	True
('Depression', 'General_Health')	Sleep	True
('Depression', 'Health_vs_Peers')	Sleep	True
('Depression', 'Physical_Activity')	Sleep	True
('Depression', 'BMI')	Sleep	True
('Depression', 'Alcohol_Use')	Sleep	True
('Depression', 'Memory_Problems')	Sleep	True
('Depression', 'Memory_Complaints')	Sleep	True
('Depression', 'grip_category')	Sleep	True
('Depression', 'WHR_Obesity')	Sleep	True
('Depression', 'MAP_NormalElevated_vs_H')	Sleep	True
('Depression', 'functionality_state')	Sleep	True
('MMSE_Spell', 'Pain')	Sleep	True
('MMSE_Spell', 'Hearing')	Sleep	False
('MMSE_Spell', 'General_Health')	Sleep	True
('MMSE_Spell', 'Health_vs_Peers')	Sleep	True
('MMSE_Spell', 'Physical_Activity')	Sleep	True
('MMSE_Spell', 'BMI')	Sleep	False
('MMSE_Spell', 'Alcohol_Use')	Sleep	True
('MMSE_Spell', 'Memory_Problems')	Sleep	True
('MMSE_Spell', 'Memory_Complaints')	Sleep	True
('MMSE_Spell', 'grip_category')	Sleep	True
('MMSE_Spell', 'WHR_Obesity')	Sleep	False
('MMSE_Spell', 'MAP_NormalElevated_vs_H')	Sleep	False
('MMSE_Spell', 'functionality_state')	Sleep	True
('Pain', 'Hearing')	Sleep	True
('Pain', 'General_Health')	Sleep	True
('Pain', 'Health_vs_Peers')	Sleep	True
('Pain', 'Physical_Activity')	Sleep	True
('Pain', 'BMI')	Sleep	True
('Pain', 'Alcohol_Use')	Sleep	True
('Pain', 'Memory_Problems')	Sleep	True
('Pain', 'Memory_Complaints')	Sleep	True
('Pain', 'grip_category')	Sleep	True
('Pain', 'WHR_Obesity')	Sleep	True
('Pain', 'MAP_NormalElevated_vs_H')	Sleep	True
('Pain', 'functionality_state')	Sleep	True
('Hearing', 'General_Health')	Sleep	True
('Hearing', 'Health_vs_Peers')	Sleep	True
('Hearing', 'Physical_Activity')	Sleep	True
('Hearing', 'BMI')	Sleep	False
('Hearing', 'Alcohol_Use')	Sleep	False
('Hearing', 'Memory_Problems')	Sleep	True
('Hearing', 'Memory_Complaints')	Sleep	True
('Hearing', 'grip_category')	Sleep	True
('Hearing', 'WHR_Obesity')	Sleep	True
('Hearing', 'MAP_NormalElevated_vs_H')	Sleep	False
('Hearing', 'functionality_state')	Sleep	True
('General_Health', 'Health_vs_Peers')	Sleep	True
('General_Health', 'Physical_Activity')	Sleep	True
('General_Health', 'BMI')	Sleep	True
('General_Health', 'Alcohol_Use')	Sleep	True
('General_Health', 'Memory_Problems')	Sleep	True
('General_Health', 'Memory_Complaints')	Sleep	True
('General_Health', 'grip_category')	Sleep	True
('General_Health', 'WHR_Obesity')	Sleep	True
('General_Health', 'MAP_NormalElevated_vs_H')	Sleep	True
('General_Health', 'functionality_state')	Sleep	True
('Health_vs_Peers', 'Physical_Activity')	Sleep	True
('Health_vs_Peers', 'BMI')	Sleep	True
('Health_vs_Peers', 'Alcohol_Use')	Sleep	True
('Health_vs_Peers', 'Memory_Problems')	Sleep	True
('Health_vs_Peers', 'Memory_Complaints')	Sleep	True
('Health_vs_Peers', 'grip_category')	Sleep	True
('Health_vs_Peers', 'WHR_Obesity')	Sleep	True
('Health_vs_Peers', 'MAP_NormalElevated_vs_H')	Sleep	True
('Health_vs_Peers', 'functionality_state')	Sleep	True
('Physical_Activity', 'BMI')	Sleep	True
('Physical_Activity', 'Alcohol_Use')	Sleep	True
('Physical_Activity', 'Memory_Problems')	Sleep	True
('Physical_Activity', 'Memory_Complaints')	Sleep	True
('Physical_Activity', 'grip_category')	Sleep	True
('Physical_Activity', 'WHR_Obesity')	Sleep	True
('Physical_Activity', 'MAP_NormalElevated_vs_H')	Sleep	True
('Physical_Activity', 'functionality_state')	Sleep	True
('BMI', 'Alcohol_Use')	Sleep	True
('BMI', 'Memory_Problems')	Sleep	True
('BMI', 'Memory_Complaints')	Sleep	True
('BMI', 'grip_category')	Sleep	True
('BMI', 'WHR_Obesity')	Sleep	True
('BMI', 'MAP_NormalElevated_vs_H')	Sleep	False
('BMI', 'functionality_state')	Sleep	True
('Alcohol_Use', 'Memory_Problems')	Sleep	True
('Alcohol_Use', 'Memory_Complaints')	Sleep	True
('Alcohol_Use', 'grip_category')	Sleep	True
('Alcohol_Use', 'WHR_Obesity')	Sleep	True
('Alcohol_Use', 'MAP_NormalElevated_vs_H')	Sleep	False
('Alcohol_Use', 'functionality_state')	Sleep	True
('Memory_Problems', 'Memory_Complaints')	Sleep	True
('Memory_Problems', 'grip_category')	Sleep	True
('Memory_Problems', 'WHR_Obesity')	Sleep	True
('Memory_Problems', 'MAP_NormalElevated_vs_H')	Sleep	True
('Memory_Problems', 'functionality_state')	Sleep	True
('Memory_Complaints', 'grip_category')	Sleep	True
('Memory_Complaints', 'WHR_Obesity')	Sleep	True
('Memory_Complaints', 'MAP_NormalElevated_vs_H')	Sleep	True
('Memory_Complaints', 'functionality_state')	Sleep	True
('grip_category', 'WHR_Obesity')	Sleep	True
('grip_category', 'MAP_NormalElevated_vs_H')	Sleep	True
('grip_category', 'functionality_state')	Sleep	True
('WHR_Obesity', 'MAP_NormalElevated_vs_H')	Sleep	False
('WHR_Obesity', 'functionality_state')	Sleep	True
('MAP_NormalElevated_vs_H', 'functionality_state')	Sleep	True
('Anxiety', 'Depression')	MMSE_Spell	True
('Anxiety', 'Sleep')	MMSE_Spell	True
('Anxiety', 'Pain')	MMSE_Spell	True
('Anxiety', 'Hearing')	MMSE_Spell	True
('Anxiety', 'General_Health')	MMSE_Spell	True
('Anxiety', 'Health_vs_Peers')	MMSE_Spell	True
('Anxiety', 'Physical_Activity')	MMSE_Spell	True
('Anxiety', 'BMI')	MMSE_Spell	True
('Anxiety', 'Alcohol_Use')	MMSE_Spell	True
('Anxiety', 'Memory_Problems')	MMSE_Spell	True
('Anxiety', 'Memory_Complaints')	MMSE_Spell	True
('Anxiety', 'grip_category')	MMSE_Spell	True
('Anxiety', 'WHR_Obesity')	MMSE_Spell	True
('Anxiety', 'MAP_NormalElevated_vs_H')	MMSE_Spell	True
('Anxiety', 'functionality_state')	MMSE_Spell	True
('Depression', 'Sleep')	MMSE_Spell	True
('Depression', 'Pain')	MMSE_Spell	True
('Depression', 'Hearing')	MMSE_Spell	True
('Depression', 'General_Health')	MMSE_Spell	True
('Depression', 'Health_vs_Peers')	MMSE_Spell	True
('Depression', 'Physical_Activity')	MMSE_Spell	True
('Depression', 'BMI')	MMSE_Spell	True
('Depression', 'Alcohol_Use')	MMSE_Spell	True
('Depression', 'Memory_Problems')	MMSE_Spell	True
('Depression', 'Memory_Complaints')	MMSE_Spell	True
('Depression', 'grip_category')	MMSE_Spell	True
('Depression', 'WHR_Obesity')	MMSE_Spell	True
('Depression', 'MAP_NormalElevated_vs_H')	MMSE_Spell	True
('Depression', 'functionality_state')	MMSE_Spell	True
('Sleep', 'Pain')	MMSE_Spell	False
('Sleep', 'Hearing')	MMSE_Spell	False
('Sleep', 'General_Health')	MMSE_Spell	True
('Sleep', 'Health_vs_Peers')	MMSE_Spell	False
('Sleep', 'Physical_Activity')	MMSE_Spell	True
('Sleep', 'BMI')	MMSE_Spell	False
('Sleep', 'Alcohol_Use')	MMSE_Spell	True
('Sleep', 'Memory_Problems')	MMSE_Spell	False
('Sleep', 'Memory_Complaints')	MMSE_Spell	False
('Sleep', 'grip_category')	MMSE_Spell	False
('Sleep', 'WHR_Obesity')	MMSE_Spell	False
('Sleep', 'MAP_NormalElevated_vs_H')	MMSE_Spell	False
('Sleep', 'functionality_state')	MMSE_Spell	True
('Pain', 'Hearing')	MMSE_Spell	True
('Pain', 'General_Health')	MMSE_Spell	True
('Pain', 'Health_vs_Peers')	MMSE_Spell	False
('Pain', 'Physical_Activity')	MMSE_Spell	True
('Pain', 'BMI')	MMSE_Spell	False
('Pain', 'Alcohol_Use')	MMSE_Spell	True
('Pain', 'Memory_Problems')	MMSE_Spell	True
('Pain', 'Memory_Complaints')	MMSE_Spell	True
('Pain', 'grip_category')	MMSE_Spell	False
('Pain', 'WHR_Obesity')	MMSE_Spell	False
('Pain', 'MAP_NormalElevated_vs_H')	MMSE_Spell	True
('Pain', 'functionality_state')	MMSE_Spell	True
('Hearing', 'General_Health')	MMSE_Spell	True
('Hearing', 'Health_vs_Peers')	MMSE_Spell	False
('Hearing', 'Physical_Activity')	MMSE_Spell	True
('Hearing', 'BMI')	MMSE_Spell	False
('Hearing', 'Alcohol_Use')	MMSE_Spell	True
('Hearing', 'Memory_Problems')	MMSE_Spell	False
('Hearing', 'Memory_Complaints')	MMSE_Spell	False
('Hearing', 'grip_category')	MMSE_Spell	False
('Hearing', 'WHR_Obesity')	MMSE_Spell	False
('Hearing', 'MAP_NormalElevated_vs_H')	MMSE_Spell	False
('Hearing', 'functionality_state')	MMSE_Spell	True
('General_Health', 'Health_vs_Peers')	MMSE_Spell	True
('General_Health', 'Physical_Activity')	MMSE_Spell	True
('General_Health', 'BMI')	MMSE_Spell	True
('General_Health', 'Alcohol_Use')	MMSE_Spell	True
('General_Health', 'Memory_Problems')	MMSE_Spell	True
('General_Health', 'Memory_Complaints')	MMSE_Spell	True
('General_Health', 'grip_category')	MMSE_Spell	True
('General_Health', 'WHR_Obesity')	MMSE_Spell	True
('General_Health', 'MAP_NormalElevated_vs_H')	MMSE_Spell	True
('General_Health', 'functionality_state')	MMSE_Spell	True
('Health_vs_Peers', 'Physical_Activity')	MMSE_Spell	True
('Health_vs_Peers', 'BMI')	MMSE_Spell	False
('Health_vs_Peers', 'Alcohol_Use')	MMSE_Spell	True
('Health_vs_Peers', 'Memory_Problems')	MMSE_Spell	False
('Health_vs_Peers', 'Memory_Complaints')	MMSE_Spell	False
('Health_vs_Peers', 'grip_category')	MMSE_Spell	False
('Health_vs_Peers', 'WHR_Obesity')	MMSE_Spell	False
('Health_vs_Peers', 'MAP_NormalElevated_vs_H')	MMSE_Spell	False
('Health_vs_Peers', 'functionality_state')	MMSE_Spell	True
('Physical_Activity', 'BMI')	MMSE_Spell	True
('Physical_Activity', 'Alcohol_Use')	MMSE_Spell	True
('Physical_Activity', 'Memory_Problems')	MMSE_Spell	True
('Physical_Activity', 'Memory_Complaints')	MMSE_Spell	True
('Physical_Activity', 'grip_category')	MMSE_Spell	True
('Physical_Activity', 'WHR_Obesity')	MMSE_Spell	True
('Physical_Activity', 'MAP_NormalElevated_vs_H')	MMSE_Spell	True
('Physical_Activity', 'functionality_state')	MMSE_Spell	True
('BMI', 'Alcohol_Use')	MMSE_Spell	True
('BMI', 'Memory_Problems')	MMSE_Spell	False
('BMI', 'Memory_Complaints')	MMSE_Spell	False
('BMI', 'grip_category')	MMSE_Spell	False
('BMI', 'WHR_Obesity')	MMSE_Spell	False
('BMI', 'MAP_NormalElevated_vs_H')	MMSE_Spell	False
('BMI', 'functionality_state')	MMSE_Spell	True
('Alcohol_Use', 'Memory_Problems')	MMSE_Spell	True
('Alcohol_Use', 'Memory_Complaints')	MMSE_Spell	True
('Alcohol_Use', 'grip_category')	MMSE_Spell	True
('Alcohol_Use', 'WHR_Obesity')	MMSE_Spell	True
('Alcohol_Use', 'MAP_NormalElevated_vs_H')	MMSE_Spell	True
('Alcohol_Use', 'functionality_state')	MMSE_Spell	True
('Memory_Problems', 'Memory_Complaints')	MMSE_Spell	False
('Memory_Problems', 'grip_category')	MMSE_Spell	False
('Memory_Problems', 'WHR_Obesity')	MMSE_Spell	False
('Memory_Problems', 'MAP_NormalElevated_vs_H')	MMSE_Spell	False
('Memory_Problems', 'functionality_state')	MMSE_Spell	True
('Memory_Complaints', 'grip_category')	MMSE_Spell	False
('Memory_Complaints', 'WHR_Obesity')	MMSE_Spell	False
('Memory_Complaints', 'MAP_NormalElevated_vs_H')	MMSE_Spell	False
('Memory_Complaints', 'functionality_state')	MMSE_Spell	True
('grip_category', 'WHR_Obesity')	MMSE_Spell	False
('grip_category', 'MAP_NormalElevated_vs_H')	MMSE_Spell	False
('grip_category', 'functionality_state')	MMSE_Spell	True
('WHR_Obesity', 'MAP_NormalElevated_vs_H')	MMSE_Spell	False
('WHR_Obesity', 'functionality_state')	MMSE_Spell	True
('MAP_NormalElevated_vs_H', 'functionality_state')	MMSE_Spell	True
('Anxiety', 'Depression')	Pain	True
('Anxiety', 'Sleep')	Pain	True
('Anxiety', 'MMSE_Spell')	Pain	True
('Anxiety', 'Hearing')	Pain	True
('Anxiety', 'General_Health')	Pain	True
('Anxiety', 'Health_vs_Peers')	Pain	True
('Anxiety', 'Physical_Activity')	Pain	True
('Anxiety', 'BMI')	Pain	True
('Anxiety', 'Alcohol_Use')	Pain	True
('Anxiety', 'Memory_Problems')	Pain	True
('Anxiety', 'Memory_Complaints')	Pain	True
('Anxiety', 'grip_category')	Pain	True
('Anxiety', 'WHR_Obesity')	Pain	True
('Anxiety', 'MAP_NormalElevated_vs_H')	Pain	True
('Anxiety', 'functionality_state')	Pain	True
('Depression', 'Sleep')	Pain	True
('Depression', 'MMSE_Spell')	Pain	True
('Depression', 'Hearing')	Pain	True
('Depression', 'General_Health')	Pain	True
('Depression', 'Health_vs_Peers')	Pain	True
('Depression', 'Physical_Activity')	Pain	True
('Depression', 'BMI')	Pain	True
('Depression', 'Alcohol_Use')	Pain	True
('Depression', 'Memory_Problems')	Pain	True
('Depression', 'Memory_Complaints')	Pain	True
('Depression', 'grip_category')	Pain	True
('Depression', 'WHR_Obesity')	Pain	True
('Depression', 'MAP_NormalElevated_vs_H')	Pain	True
('Depression', 'functionality_state')	Pain	True
('Sleep', 'MMSE_Spell')	Pain	True
('Sleep', 'Hearing')	Pain	True
('Sleep', 'General_Health')	Pain	True
('Sleep', 'Health_vs_Peers')	Pain	True
('Sleep', 'Physical_Activity')	Pain	True
('Sleep', 'BMI')	Pain	True
('Sleep', 'Alcohol_Use')	Pain	True
('Sleep', 'Memory_Problems')	Pain	True
('Sleep', 'Memory_Complaints')	Pain	True
('Sleep', 'grip_category')	Pain	True
('Sleep', 'WHR_Obesity')	Pain	True
('Sleep', 'MAP_NormalElevated_vs_H')	Pain	True
('Sleep', 'functionality_state')	Pain	True
('MMSE_Spell', 'Hearing')	Pain	True
('MMSE_Spell', 'General_Health')	Pain	True
('MMSE_Spell', 'Health_vs_Peers')	Pain	True
('MMSE_Spell', 'Physical_Activity')	Pain	True
('MMSE_Spell', 'BMI')	Pain	True
('MMSE_Spell', 'Alcohol_Use')	Pain	True
('MMSE_Spell', 'Memory_Problems')	Pain	True
('MMSE_Spell', 'Memory_Complaints')	Pain	True
('MMSE_Spell', 'grip_category')	Pain	True
('MMSE_Spell', 'WHR_Obesity')	Pain	True
('MMSE_Spell', 'MAP_NormalElevated_vs_H')	Pain	False
('MMSE_Spell', 'functionality_state')	Pain	True
('Hearing', 'General_Health')	Pain	True
('Hearing', 'Health_vs_Peers')	Pain	True
('Hearing', 'Physical_Activity')	Pain	True
('Hearing', 'BMI')	Pain	True
('Hearing', 'Alcohol_Use')	Pain	True
('Hearing', 'Memory_Problems')	Pain	True
('Hearing', 'Memory_Complaints')	Pain	True
('Hearing', 'grip_category')	Pain	True
('Hearing', 'WHR_Obesity')	Pain	False
('Hearing', 'MAP_NormalElevated_vs_H')	Pain	False
('Hearing', 'functionality_state')	Pain	True
('General_Health', 'Health_vs_Peers')	Pain	True
('General_Health', 'Physical_Activity')	Pain	True
('General_Health', 'BMI')	Pain	True
('General_Health', 'Alcohol_Use')	Pain	True
('General_Health', 'Memory_Problems')	Pain	True
('General_Health', 'Memory_Complaints')	Pain	True
('General_Health', 'grip_category')	Pain	True
('General_Health', 'WHR_Obesity')	Pain	True
('General_Health', 'MAP_NormalElevated_vs_H')	Pain	True
('General_Health', 'functionality_state')	Pain	True
('Health_vs_Peers', 'Physical_Activity')	Pain	True
('Health_vs_Peers', 'BMI')	Pain	True
('Health_vs_Peers', 'Alcohol_Use')	Pain	True
('Health_vs_Peers', 'Memory_Problems')	Pain	True
('Health_vs_Peers', 'Memory_Complaints')	Pain	True
('Health_vs_Peers', 'grip_category')	Pain	True
('Health_vs_Peers', 'WHR_Obesity')	Pain	True
('Health_vs_Peers', 'MAP_NormalElevated_vs_H')	Pain	True
('Health_vs_Peers', 'functionality_state')	Pain	True
('Physical_Activity', 'BMI')	Pain	True
('Physical_Activity', 'Alcohol_Use')	Pain	True
('Physical_Activity', 'Memory_Problems')	Pain	True
('Physical_Activity', 'Memory_Complaints')	Pain	True
('Physical_Activity', 'grip_category')	Pain	True
('Physical_Activity', 'WHR_Obesity')	Pain	True
('Physical_Activity', 'MAP_NormalElevated_vs_H')	Pain	True
('Physical_Activity', 'functionality_state')	Pain	True
('BMI', 'Alcohol_Use')	Pain	True
('BMI', 'Memory_Problems')	Pain	True
('BMI', 'Memory_Complaints')	Pain	True
('BMI', 'grip_category')	Pain	True
('BMI', 'WHR_Obesity')	Pain	True
('BMI', 'MAP_NormalElevated_vs_H')	Pain	True
('BMI', 'functionality_state')	Pain	True
('Alcohol_Use', 'Memory_Problems')	Pain	True
('Alcohol_Use', 'Memory_Complaints')	Pain	True
('Alcohol_Use', 'grip_category')	Pain	True
('Alcohol_Use', 'WHR_Obesity')	Pain	True
('Alcohol_Use', 'MAP_NormalElevated_vs_H')	Pain	True
('Alcohol_Use', 'functionality_state')	Pain	True
('Memory_Problems', 'Memory_Complaints')	Pain	True
('Memory_Problems', 'grip_category')	Pain	True
('Memory_Problems', 'WHR_Obesity')	Pain	True
('Memory_Problems', 'MAP_NormalElevated_vs_H')	Pain	True
('Memory_Problems', 'functionality_state')	Pain	True
('Memory_Complaints', 'grip_category')	Pain	True
('Memory_Complaints', 'WHR_Obesity')	Pain	True
('Memory_Complaints', 'MAP_NormalElevated_vs_H')	Pain	True
('Memory_Complaints', 'functionality_state')	Pain	True
('grip_category', 'WHR_Obesity')	Pain	True
('grip_category', 'MAP_NormalElevated_vs_H')	Pain	True
('grip_category', 'functionality_state')	Pain	True
('WHR_Obesity', 'MAP_NormalElevated_vs_H')	Pain	False
('WHR_Obesity', 'functionality_state')	Pain	True
('MAP_NormalElevated_vs_H', 'functionality_state')	Pain	True
('Anxiety', 'Depression')	Hearing	True
('Anxiety', 'Sleep')	Hearing	True
('Anxiety', 'MMSE_Spell')	Hearing	True
('Anxiety', 'Pain')	Hearing	True
('Anxiety', 'General_Health')	Hearing	True
('Anxiety', 'Health_vs_Peers')	Hearing	True
('Anxiety', 'Physical_Activity')	Hearing	True
('Anxiety', 'BMI')	Hearing	True
('Anxiety', 'Alcohol_Use')	Hearing	True
('Anxiety', 'Memory_Problems')	Hearing	True
('Anxiety', 'Memory_Complaints')	Hearing	True
('Anxiety', 'grip_category')	Hearing	True
('Anxiety', 'WHR_Obesity')	Hearing	True
('Anxiety', 'MAP_NormalElevated_vs_H')	Hearing	True
('Anxiety', 'functionality_state')	Hearing	True
('Depression', 'Sleep')	Hearing	True
('Depression', 'MMSE_Spell')	Hearing	True
('Depression', 'Pain')	Hearing	True
('Depression', 'General_Health')	Hearing	True
('Depression', 'Health_vs_Peers')	Hearing	True
('Depression', 'Physical_Activity')	Hearing	True
('Depression', 'BMI')	Hearing	True
('Depression', 'Alcohol_Use')	Hearing	True
('Depression', 'Memory_Problems')	Hearing	True
('Depression', 'Memory_Complaints')	Hearing	True
('Depression', 'grip_category')	Hearing	True
('Depression', 'WHR_Obesity')	Hearing	True
('Depression', 'MAP_NormalElevated_vs_H')	Hearing	True
('Depression', 'functionality_state')	Hearing	True
('Sleep', 'MMSE_Spell')	Hearing	False
('Sleep', 'Pain')	Hearing	False
('Sleep', 'General_Health')	Hearing	True
('Sleep', 'Health_vs_Peers')	Hearing	False
('Sleep', 'Physical_Activity')	Hearing	True
('Sleep', 'BMI')	Hearing	False
('Sleep', 'Alcohol_Use')	Hearing	False
('Sleep', 'Memory_Problems')	Hearing	True
('Sleep', 'Memory_Complaints')	Hearing	True
('Sleep', 'grip_category')	Hearing	True
('Sleep', 'WHR_Obesity')	Hearing	True
('Sleep', 'MAP_NormalElevated_vs_H')	Hearing	False
('Sleep', 'functionality_state')	Hearing	True
('MMSE_Spell', 'Pain')	Hearing	True
('MMSE_Spell', 'General_Health')	Hearing	True
('MMSE_Spell', 'Health_vs_Peers')	Hearing	False
('MMSE_Spell', 'Physical_Activity')	Hearing	True
('MMSE_Spell', 'BMI')	Hearing	False
('MMSE_Spell', 'Alcohol_Use')	Hearing	False
('MMSE_Spell', 'Memory_Problems')	Hearing	True
('MMSE_Spell', 'Memory_Complaints')	Hearing	True
('MMSE_Spell', 'grip_category')	Hearing	True
('MMSE_Spell', 'WHR_Obesity')	Hearing	False
('MMSE_Spell', 'MAP_NormalElevated_vs_H')	Hearing	False
('MMSE_Spell', 'functionality_state')	Hearing	True
('Pain', 'General_Health')	Hearing	False
('Pain', 'Health_vs_Peers')	Hearing	False
('Pain', 'Physical_Activity')	Hearing	True
('Pain', 'BMI')	Hearing	False
('Pain', 'Alcohol_Use')	Hearing	False
('Pain', 'Memory_Problems')	Hearing	True
('Pain', 'Memory_Complaints')	Hearing	True
('Pain', 'grip_category')	Hearing	True
('Pain', 'WHR_Obesity')	Hearing	False
('Pain', 'MAP_NormalElevated_vs_H')	Hearing	False
('Pain', 'functionality_state')	Hearing	True
('General_Health', 'Health_vs_Peers')	Hearing	True
('General_Health', 'Physical_Activity')	Hearing	True
('General_Health', 'BMI')	Hearing	True
('General_Health', 'Alcohol_Use')	Hearing	True
('General_Health', 'Memory_Problems')	Hearing	True
('General_Health', 'Memory_Complaints')	Hearing	True
('General_Health', 'grip_category')	Hearing	True
('General_Health', 'WHR_Obesity')	Hearing	True
('General_Health', 'MAP_NormalElevated_vs_H')	Hearing	True
('General_Health', 'functionality_state')	Hearing	True
('Health_vs_Peers', 'Physical_Activity')	Hearing	True
('Health_vs_Peers', 'BMI')	Hearing	False
('Health_vs_Peers', 'Alcohol_Use')	Hearing	False
('Health_vs_Peers', 'Memory_Problems')	Hearing	True
('Health_vs_Peers', 'Memory_Complaints')	Hearing	True
('Health_vs_Peers', 'grip_category')	Hearing	True
('Health_vs_Peers', 'WHR_Obesity')	Hearing	False
('Health_vs_Peers', 'MAP_NormalElevated_vs_H')	Hearing	False
('Health_vs_Peers', 'functionality_state')	Hearing	True
('Physical_Activity', 'BMI')	Hearing	True
('Physical_Activity', 'Alcohol_Use')	Hearing	True
('Physical_Activity', 'Memory_Problems')	Hearing	True
('Physical_Activity', 'Memory_Complaints')	Hearing	True
('Physical_Activity', 'grip_category')	Hearing	True
('Physical_Activity', 'WHR_Obesity')	Hearing	True
('Physical_Activity', 'MAP_NormalElevated_vs_H')	Hearing	True
('Physical_Activity', 'functionality_state')	Hearing	True
('BMI', 'Alcohol_Use')	Hearing	False
('BMI', 'Memory_Problems')	Hearing	True
('BMI', 'Memory_Complaints')	Hearing	True
('BMI', 'grip_category')	Hearing	True
('BMI', 'WHR_Obesity')	Hearing	False
('BMI', 'MAP_NormalElevated_vs_H')	Hearing	False
('BMI', 'functionality_state')	Hearing	True
('Alcohol_Use', 'Memory_Problems')	Hearing	True
('Alcohol_Use', 'Memory_Complaints')	Hearing	True
('Alcohol_Use', 'grip_category')	Hearing	True
('Alcohol_Use', 'WHR_Obesity')	Hearing	True
('Alcohol_Use', 'MAP_NormalElevated_vs_H')	Hearing	False
('Alcohol_Use', 'functionality_state')	Hearing	True
('Memory_Problems', 'Memory_Complaints')	Hearing	True
('Memory_Problems', 'grip_category')	Hearing	True
('Memory_Problems', 'WHR_Obesity')	Hearing	True
('Memory_Problems', 'MAP_NormalElevated_vs_H')	Hearing	True
('Memory_Problems', 'functionality_state')	Hearing	True
('Memory_Complaints', 'grip_category')	Hearing	True
('Memory_Complaints', 'WHR_Obesity')	Hearing	True
('Memory_Complaints', 'MAP_NormalElevated_vs_H')	Hearing	True
('Memory_Complaints', 'functionality_state')	Hearing	True
('grip_category', 'WHR_Obesity')	Hearing	True
('grip_category', 'MAP_NormalElevated_vs_H')	Hearing	True
('grip_category', 'functionality_state')	Hearing	True
('WHR_Obesity', 'MAP_NormalElevated_vs_H')	Hearing	False
('WHR_Obesity', 'functionality_state')	Hearing	True
('MAP_NormalElevated_vs_H', 'functionality_state')	Hearing	True
('Anxiety', 'Depression')	General_Health	True
('Anxiety', 'Sleep')	General_Health	True
('Anxiety', 'MMSE_Spell')	General_Health	True
('Anxiety', 'Pain')	General_Health	True
('Anxiety', 'Hearing')	General_Health	True
('Anxiety', 'Health_vs_Peers')	General_Health	True
('Anxiety', 'Physical_Activity')	General_Health	True
('Anxiety', 'BMI')	General_Health	True
('Anxiety', 'Alcohol_Use')	General_Health	True
('Anxiety', 'Memory_Problems')	General_Health	True
('Anxiety', 'Memory_Complaints')	General_Health	True
('Anxiety', 'grip_category')	General_Health	True
('Anxiety', 'WHR_Obesity')	General_Health	True
('Anxiety', 'MAP_NormalElevated_vs_H')	General_Health	True
('Anxiety', 'functionality_state')	General_Health	True
('Depression', 'Sleep')	General_Health	True
('Depression', 'MMSE_Spell')	General_Health	True
('Depression', 'Pain')	General_Health	True
('Depression', 'Hearing')	General_Health	True
('Depression', 'Health_vs_Peers')	General_Health	True
('Depression', 'Physical_Activity')	General_Health	True
('Depression', 'BMI')	General_Health	True
('Depression', 'Alcohol_Use')	General_Health	True
('Depression', 'Memory_Problems')	General_Health	True
('Depression', 'Memory_Complaints')	General_Health	True
('Depression', 'grip_category')	General_Health	True
('Depression', 'WHR_Obesity')	General_Health	True
('Depression', 'MAP_NormalElevated_vs_H')	General_Health	True
('Depression', 'functionality_state')	General_Health	True
('Sleep', 'MMSE_Spell')	General_Health	True
('Sleep', 'Pain')	General_Health	True
('Sleep', 'Hearing')	General_Health	True
('Sleep', 'Health_vs_Peers')	General_Health	True
('Sleep', 'Physical_Activity')	General_Health	True
('Sleep', 'BMI')	General_Health	True
('Sleep', 'Alcohol_Use')	General_Health	True
('Sleep', 'Memory_Problems')	General_Health	True
('Sleep', 'Memory_Complaints')	General_Health	True
('Sleep', 'grip_category')	General_Health	True
('Sleep', 'WHR_Obesity')	General_Health	True
('Sleep', 'MAP_NormalElevated_vs_H')	General_Health	True
('Sleep', 'functionality_state')	General_Health	True
('MMSE_Spell', 'Pain')	General_Health	True
('MMSE_Spell', 'Hearing')	General_Health	True
('MMSE_Spell', 'Health_vs_Peers')	General_Health	True
('MMSE_Spell', 'Physical_Activity')	General_Health	True
('MMSE_Spell', 'BMI')	General_Health	True
('MMSE_Spell', 'Alcohol_Use')	General_Health	True
('MMSE_Spell', 'Memory_Problems')	General_Health	True
('MMSE_Spell', 'Memory_Complaints')	General_Health	True
('MMSE_Spell', 'grip_category')	General_Health	True
('MMSE_Spell', 'WHR_Obesity')	General_Health	True
('MMSE_Spell', 'MAP_NormalElevated_vs_H')	General_Health	True
('MMSE_Spell', 'functionality_state')	General_Health	True
('Pain', 'Hearing')	General_Health	True
('Pain', 'Health_vs_Peers')	General_Health	True
('Pain', 'Physical_Activity')	General_Health	True
('Pain', 'BMI')	General_Health	True
('Pain', 'Alcohol_Use')	General_Health	True
('Pain', 'Memory_Problems')	General_Health	True
('Pain', 'Memory_Complaints')	General_Health	True
('Pain', 'grip_category')	General_Health	True
('Pain', 'WHR_Obesity')	General_Health	True
('Pain', 'MAP_NormalElevated_vs_H')	General_Health	True
('Pain', 'functionality_state')	General_Health	True
('Hearing', 'Health_vs_Peers')	General_Health	True
('Hearing', 'Physical_Activity')	General_Health	True
('Hearing', 'BMI')	General_Health	True
('Hearing', 'Alcohol_Use')	General_Health	True
('Hearing', 'Memory_Problems')	General_Health	True
('Hearing', 'Memory_Complaints')	General_Health	True
('Hearing', 'grip_category')	General_Health	True
('Hearing', 'WHR_Obesity')	General_Health	True
('Hearing', 'MAP_NormalElevated_vs_H')	General_Health	True
('Hearing', 'functionality_state')	General_Health	True
('Health_vs_Peers', 'Physical_Activity')	General_Health	True
('Health_vs_Peers', 'BMI')	General_Health	True
('Health_vs_Peers', 'Alcohol_Use')	General_Health	True
('Health_vs_Peers', 'Memory_Problems')	General_Health	True
('Health_vs_Peers', 'Memory_Complaints')	General_Health	True
('Health_vs_Peers', 'grip_category')	General_Health	True
('Health_vs_Peers', 'WHR_Obesity')	General_Health	True
('Health_vs_Peers', 'MAP_NormalElevated_vs_H')	General_Health	True
('Health_vs_Peers', 'functionality_state')	General_Health	True
('Physical_Activity', 'BMI')	General_Health	True
('Physical_Activity', 'Alcohol_Use')	General_Health	True
('Physical_Activity', 'Memory_Problems')	General_Health	True
('Physical_Activity', 'Memory_Complaints')	General_Health	True
('Physical_Activity', 'grip_category')	General_Health	True
('Physical_Activity', 'WHR_Obesity')	General_Health	True
('Physical_Activity', 'MAP_NormalElevated_vs_H')	General_Health	True
('Physical_Activity', 'functionality_state')	General_Health	True
('BMI', 'Alcohol_Use')	General_Health	True
('BMI', 'Memory_Problems')	General_Health	True
('BMI', 'Memory_Complaints')	General_Health	True
('BMI', 'grip_category')	General_Health	True
('BMI', 'WHR_Obesity')	General_Health	True
('BMI', 'MAP_NormalElevated_vs_H')	General_Health	True
('BMI', 'functionality_state')	General_Health	True
('Alcohol_Use', 'Memory_Problems')	General_Health	True
('Alcohol_Use', 'Memory_Complaints')	General_Health	True
('Alcohol_Use', 'grip_category')	General_Health	True
('Alcohol_Use', 'WHR_Obesity')	General_Health	True
('Alcohol_Use', 'MAP_NormalElevated_vs_H')	General_Health	True
('Alcohol_Use', 'functionality_state')	General_Health	True
('Memory_Problems', 'Memory_Complaints')	General_Health	True
('Memory_Problems', 'grip_category')	General_Health	True
('Memory_Problems', 'WHR_Obesity')	General_Health	True
('Memory_Problems', 'MAP_NormalElevated_vs_H')	General_Health	True
('Memory_Problems', 'functionality_state')	General_Health	True
('Memory_Complaints', 'grip_category')	General_Health	True
('Memory_Complaints', 'WHR_Obesity')	General_Health	True
('Memory_Complaints', 'MAP_NormalElevated_vs_H')	General_Health	True
('Memory_Complaints', 'functionality_state')	General_Health	True
('grip_category', 'WHR_Obesity')	General_Health	True
('grip_category', 'MAP_NormalElevated_vs_H')	General_Health	True
('grip_category', 'functionality_state')	General_Health	True
('WHR_Obesity', 'MAP_NormalElevated_vs_H')	General_Health	True
('WHR_Obesity', 'functionality_state')	General_Health	True
('MAP_NormalElevated_vs_H', 'functionality_state')	General_Health	True
('Anxiety', 'Depression')	Health_vs_Peers	True
('Anxiety', 'Sleep')	Health_vs_Peers	True
('Anxiety', 'MMSE_Spell')	Health_vs_Peers	True
('Anxiety', 'Pain')	Health_vs_Peers	True
('Anxiety', 'Hearing')	Health_vs_Peers	True
('Anxiety', 'General_Health')	Health_vs_Peers	True
('Anxiety', 'Physical_Activity')	Health_vs_Peers	True
('Anxiety', 'BMI')	Health_vs_Peers	True
('Anxiety', 'Alcohol_Use')	Health_vs_Peers	True
('Anxiety', 'Memory_Problems')	Health_vs_Peers	True
('Anxiety', 'Memory_Complaints')	Health_vs_Peers	True
('Anxiety', 'grip_category')	Health_vs_Peers	True
('Anxiety', 'WHR_Obesity')	Health_vs_Peers	True
('Anxiety', 'MAP_NormalElevated_vs_H')	Health_vs_Peers	True
('Anxiety', 'functionality_state')	Health_vs_Peers	True
('Depression', 'Sleep')	Health_vs_Peers	True
('Depression', 'MMSE_Spell')	Health_vs_Peers	True
('Depression', 'Pain')	Health_vs_Peers	True
('Depression', 'Hearing')	Health_vs_Peers	True
('Depression', 'General_Health')	Health_vs_Peers	True
('Depression', 'Physical_Activity')	Health_vs_Peers	True
('Depression', 'BMI')	Health_vs_Peers	True
('Depression', 'Alcohol_Use')	Health_vs_Peers	True
('Depression', 'Memory_Problems')	Health_vs_Peers	True
('Depression', 'Memory_Complaints')	Health_vs_Peers	True
('Depression', 'grip_category')	Health_vs_Peers	True
('Depression', 'WHR_Obesity')	Health_vs_Peers	True
('Depression', 'MAP_NormalElevated_vs_H')	Health_vs_Peers	True
('Depression', 'functionality_state')	Health_vs_Peers	True
('Sleep', 'MMSE_Spell')	Health_vs_Peers	True
('Sleep', 'Pain')	Health_vs_Peers	True
('Sleep', 'Hearing')	Health_vs_Peers	True
('Sleep', 'General_Health')	Health_vs_Peers	True
('Sleep', 'Physical_Activity')	Health_vs_Peers	True
('Sleep', 'BMI')	Health_vs_Peers	True
('Sleep', 'Alcohol_Use')	Health_vs_Peers	True
('Sleep', 'Memory_Problems')	Health_vs_Peers	True
('Sleep', 'Memory_Complaints')	Health_vs_Peers	True
('Sleep', 'grip_category')	Health_vs_Peers	True
('Sleep', 'WHR_Obesity')	Health_vs_Peers	True
('Sleep', 'MAP_NormalElevated_vs_H')	Health_vs_Peers	True
('Sleep', 'functionality_state')	Health_vs_Peers	True
('MMSE_Spell', 'Pain')	Health_vs_Peers	True
('MMSE_Spell', 'Hearing')	Health_vs_Peers	False
('MMSE_Spell', 'General_Health')	Health_vs_Peers	True
('MMSE_Spell', 'Physical_Activity')	Health_vs_Peers	True
('MMSE_Spell', 'BMI')	Health_vs_Peers	True
('MMSE_Spell', 'Alcohol_Use')	Health_vs_Peers	True
('MMSE_Spell', 'Memory_Problems')	Health_vs_Peers	True
('MMSE_Spell', 'Memory_Complaints')	Health_vs_Peers	True
('MMSE_Spell', 'grip_category')	Health_vs_Peers	True
('MMSE_Spell', 'WHR_Obesity')	Health_vs_Peers	False
('MMSE_Spell', 'MAP_NormalElevated_vs_H')	Health_vs_Peers	False
('MMSE_Spell', 'functionality_state')	Health_vs_Peers	True
('Pain', 'Hearing')	Health_vs_Peers	True
('Pain', 'General_Health')	Health_vs_Peers	True
('Pain', 'Physical_Activity')	Health_vs_Peers	True
('Pain', 'BMI')	Health_vs_Peers	True
('Pain', 'Alcohol_Use')	Health_vs_Peers	True
('Pain', 'Memory_Problems')	Health_vs_Peers	True
('Pain', 'Memory_Complaints')	Health_vs_Peers	True
('Pain', 'grip_category')	Health_vs_Peers	True
('Pain', 'WHR_Obesity')	Health_vs_Peers	True
('Pain', 'MAP_NormalElevated_vs_H')	Health_vs_Peers	True
('Pain', 'functionality_state')	Health_vs_Peers	True
('Hearing', 'General_Health')	Health_vs_Peers	True
('Hearing', 'Physical_Activity')	Health_vs_Peers	True
('Hearing', 'BMI')	Health_vs_Peers	True
('Hearing', 'Alcohol_Use')	Health_vs_Peers	True
('Hearing', 'Memory_Problems')	Health_vs_Peers	True
('Hearing', 'Memory_Complaints')	Health_vs_Peers	True
('Hearing', 'grip_category')	Health_vs_Peers	True
('Hearing', 'WHR_Obesity')	Health_vs_Peers	False
('Hearing', 'MAP_NormalElevated_vs_H')	Health_vs_Peers	False
('Hearing', 'functionality_state')	Health_vs_Peers	True
('General_Health', 'Physical_Activity')	Health_vs_Peers	True
('General_Health', 'BMI')	Health_vs_Peers	True
('General_Health', 'Alcohol_Use')	Health_vs_Peers	True
('General_Health', 'Memory_Problems')	Health_vs_Peers	True
('General_Health', 'Memory_Complaints')	Health_vs_Peers	True
('General_Health', 'grip_category')	Health_vs_Peers	True
('General_Health', 'WHR_Obesity')	Health_vs_Peers	True
('General_Health', 'MAP_NormalElevated_vs_H')	Health_vs_Peers	True
('General_Health', 'functionality_state')	Health_vs_Peers	True
('Physical_Activity', 'BMI')	Health_vs_Peers	True
('Physical_Activity', 'Alcohol_Use')	Health_vs_Peers	True
('Physical_Activity', 'Memory_Problems')	Health_vs_Peers	True
('Physical_Activity', 'Memory_Complaints')	Health_vs_Peers	True
('Physical_Activity', 'grip_category')	Health_vs_Peers	True
('Physical_Activity', 'WHR_Obesity')	Health_vs_Peers	True
('Physical_Activity', 'MAP_NormalElevated_vs_H')	Health_vs_Peers	True
('Physical_Activity', 'functionality_state')	Health_vs_Peers	True
('BMI', 'Alcohol_Use')	Health_vs_Peers	True
('BMI', 'Memory_Problems')	Health_vs_Peers	True
('BMI', 'Memory_Complaints')	Health_vs_Peers	True
('BMI', 'grip_category')	Health_vs_Peers	True
('BMI', 'WHR_Obesity')	Health_vs_Peers	True
('BMI', 'MAP_NormalElevated_vs_H')	Health_vs_Peers	True
('BMI', 'functionality_state')	Health_vs_Peers	True
('Alcohol_Use', 'Memory_Problems')	Health_vs_Peers	True
('Alcohol_Use', 'Memory_Complaints')	Health_vs_Peers	True
('Alcohol_Use', 'grip_category')	Health_vs_Peers	True
('Alcohol_Use', 'WHR_Obesity')	Health_vs_Peers	True
('Alcohol_Use', 'MAP_NormalElevated_vs_H')	Health_vs_Peers	True
('Alcohol_Use', 'functionality_state')	Health_vs_Peers	True
('Memory_Problems', 'Memory_Complaints')	Health_vs_Peers	True
('Memory_Problems', 'grip_category')	Health_vs_Peers	True
('Memory_Problems', 'WHR_Obesity')	Health_vs_Peers	True
('Memory_Problems', 'MAP_NormalElevated_vs_H')	Health_vs_Peers	True
('Memory_Problems', 'functionality_state')	Health_vs_Peers	True
('Memory_Complaints', 'grip_category')	Health_vs_Peers	True
('Memory_Complaints', 'WHR_Obesity')	Health_vs_Peers	True
('Memory_Complaints', 'MAP_NormalElevated_vs_H')	Health_vs_Peers	True
('Memory_Complaints', 'functionality_state')	Health_vs_Peers	True
('grip_category', 'WHR_Obesity')	Health_vs_Peers	True
('grip_category', 'MAP_NormalElevated_vs_H')	Health_vs_Peers	True
('grip_category', 'functionality_state')	Health_vs_Peers	True
('WHR_Obesity', 'MAP_NormalElevated_vs_H')	Health_vs_Peers	False
('WHR_Obesity', 'functionality_state')	Health_vs_Peers	True
('MAP_NormalElevated_vs_H', 'functionality_state')	Health_vs_Peers	True
('Anxiety', 'Depression')	Physical_Activity	True
('Anxiety', 'Sleep')	Physical_Activity	True
('Anxiety', 'MMSE_Spell')	Physical_Activity	True
('Anxiety', 'Pain')	Physical_Activity	True
('Anxiety', 'Hearing')	Physical_Activity	True
('Anxiety', 'General_Health')	Physical_Activity	True
('Anxiety', 'Health_vs_Peers')	Physical_Activity	True
('Anxiety', 'BMI')	Physical_Activity	True
('Anxiety', 'Alcohol_Use')	Physical_Activity	True
('Anxiety', 'Memory_Problems')	Physical_Activity	True
('Anxiety', 'Memory_Complaints')	Physical_Activity	True
('Anxiety', 'grip_category')	Physical_Activity	True
('Anxiety', 'WHR_Obesity')	Physical_Activity	True
('Anxiety', 'MAP_NormalElevated_vs_H')	Physical_Activity	True
('Anxiety', 'functionality_state')	Physical_Activity	True
('Depression', 'Sleep')	Physical_Activity	True
('Depression', 'MMSE_Spell')	Physical_Activity	True
('Depression', 'Pain')	Physical_Activity	True
('Depression', 'Hearing')	Physical_Activity	True
('Depression', 'General_Health')	Physical_Activity	True
('Depression', 'Health_vs_Peers')	Physical_Activity	True
('Depression', 'BMI')	Physical_Activity	True
('Depression', 'Alcohol_Use')	Physical_Activity	True
('Depression', 'Memory_Problems')	Physical_Activity	True
('Depression', 'Memory_Complaints')	Physical_Activity	True
('Depression', 'grip_category')	Physical_Activity	True
('Depression', 'WHR_Obesity')	Physical_Activity	True
('Depression', 'MAP_NormalElevated_vs_H')	Physical_Activity	True
('Depression', 'functionality_state')	Physical_Activity	True
('Sleep', 'MMSE_Spell')	Physical_Activity	True
('Sleep', 'Pain')	Physical_Activity	True
('Sleep', 'Hearing')	Physical_Activity	True
('Sleep', 'General_Health')	Physical_Activity	True
('Sleep', 'Health_vs_Peers')	Physical_Activity	True
('Sleep', 'BMI')	Physical_Activity	True
('Sleep', 'Alcohol_Use')	Physical_Activity	True
('Sleep', 'Memory_Problems')	Physical_Activity	True
('Sleep', 'Memory_Complaints')	Physical_Activity	True
('Sleep', 'grip_category')	Physical_Activity	True
('Sleep', 'WHR_Obesity')	Physical_Activity	True
('Sleep', 'MAP_NormalElevated_vs_H')	Physical_Activity	True
('Sleep', 'functionality_state')	Physical_Activity	True
('MMSE_Spell', 'Pain')	Physical_Activity	True
('MMSE_Spell', 'Hearing')	Physical_Activity	True
('MMSE_Spell', 'General_Health')	Physical_Activity	True
('MMSE_Spell', 'Health_vs_Peers')	Physical_Activity	True
('MMSE_Spell', 'BMI')	Physical_Activity	True
('MMSE_Spell', 'Alcohol_Use')	Physical_Activity	True
('MMSE_Spell', 'Memory_Problems')	Physical_Activity	True
('MMSE_Spell', 'Memory_Complaints')	Physical_Activity	True
('MMSE_Spell', 'grip_category')	Physical_Activity	True
('MMSE_Spell', 'WHR_Obesity')	Physical_Activity	True
('MMSE_Spell', 'MAP_NormalElevated_vs_H')	Physical_Activity	True
('MMSE_Spell', 'functionality_state')	Physical_Activity	True
('Pain', 'Hearing')	Physical_Activity	True
('Pain', 'General_Health')	Physical_Activity	True
('Pain', 'Health_vs_Peers')	Physical_Activity	True
('Pain', 'BMI')	Physical_Activity	True
('Pain', 'Alcohol_Use')	Physical_Activity	True
('Pain', 'Memory_Problems')	Physical_Activity	True
('Pain', 'Memory_Complaints')	Physical_Activity	True
('Pain', 'grip_category')	Physical_Activity	True
('Pain', 'WHR_Obesity')	Physical_Activity	True
('Pain', 'MAP_NormalElevated_vs_H')	Physical_Activity	True
('Pain', 'functionality_state')	Physical_Activity	True
('Hearing', 'General_Health')	Physical_Activity	True
('Hearing', 'Health_vs_Peers')	Physical_Activity	True
('Hearing', 'BMI')	Physical_Activity	True
('Hearing', 'Alcohol_Use')	Physical_Activity	True
('Hearing', 'Memory_Problems')	Physical_Activity	True
('Hearing', 'Memory_Complaints')	Physical_Activity	True
('Hearing', 'grip_category')	Physical_Activity	True
('Hearing', 'WHR_Obesity')	Physical_Activity	True
('Hearing', 'MAP_NormalElevated_vs_H')	Physical_Activity	True
('Hearing', 'functionality_state')	Physical_Activity	True
('General_Health', 'Health_vs_Peers')	Physical_Activity	True
('General_Health', 'BMI')	Physical_Activity	True
('General_Health', 'Alcohol_Use')	Physical_Activity	True
('General_Health', 'Memory_Problems')	Physical_Activity	True
('General_Health', 'Memory_Complaints')	Physical_Activity	True
('General_Health', 'grip_category')	Physical_Activity	True
('General_Health', 'WHR_Obesity')	Physical_Activity	True
('General_Health', 'MAP_NormalElevated_vs_H')	Physical_Activity	True
('General_Health', 'functionality_state')	Physical_Activity	True
('Health_vs_Peers', 'BMI')	Physical_Activity	True
('Health_vs_Peers', 'Alcohol_Use')	Physical_Activity	True
('Health_vs_Peers', 'Memory_Problems')	Physical_Activity	True
('Health_vs_Peers', 'Memory_Complaints')	Physical_Activity	True
('Health_vs_Peers', 'grip_category')	Physical_Activity	True
('Health_vs_Peers', 'WHR_Obesity')	Physical_Activity	True
('Health_vs_Peers', 'MAP_NormalElevated_vs_H')	Physical_Activity	True
('Health_vs_Peers', 'functionality_state')	Physical_Activity	True
('BMI', 'Alcohol_Use')	Physical_Activity	True
('BMI', 'Memory_Problems')	Physical_Activity	True
('BMI', 'Memory_Complaints')	Physical_Activity	True
('BMI', 'grip_category')	Physical_Activity	True
('BMI', 'WHR_Obesity')	Physical_Activity	True
('BMI', 'MAP_NormalElevated_vs_H')	Physical_Activity	True
('BMI', 'functionality_state')	Physical_Activity	True
('Alcohol_Use', 'Memory_Problems')	Physical_Activity	True
('Alcohol_Use', 'Memory_Complaints')	Physical_Activity	True
('Alcohol_Use', 'grip_category')	Physical_Activity	True
('Alcohol_Use', 'WHR_Obesity')	Physical_Activity	True
('Alcohol_Use', 'MAP_NormalElevated_vs_H')	Physical_Activity	True
('Alcohol_Use', 'functionality_state')	Physical_Activity	True
('Memory_Problems', 'Memory_Complaints')	Physical_Activity	True
('Memory_Problems', 'grip_category')	Physical_Activity	True
('Memory_Problems', 'WHR_Obesity')	Physical_Activity	True
('Memory_Problems', 'MAP_NormalElevated_vs_H')	Physical_Activity	True
('Memory_Problems', 'functionality_state')	Physical_Activity	True
('Memory_Complaints', 'grip_category')	Physical_Activity	True
('Memory_Complaints', 'WHR_Obesity')	Physical_Activity	True
('Memory_Complaints', 'MAP_NormalElevated_vs_H')	Physical_Activity	True
('Memory_Complaints', 'functionality_state')	Physical_Activity	True
('grip_category', 'WHR_Obesity')	Physical_Activity	True
('grip_category', 'MAP_NormalElevated_vs_H')	Physical_Activity	True
('grip_category', 'functionality_state')	Physical_Activity	True
('WHR_Obesity', 'MAP_NormalElevated_vs_H')	Physical_Activity	True
('WHR_Obesity', 'functionality_state')	Physical_Activity	True
('MAP_NormalElevated_vs_H', 'functionality_state')	Physical_Activity	True
('Anxiety', 'Depression')	BMI	True
('Anxiety', 'Sleep')	BMI	True
('Anxiety', 'MMSE_Spell')	BMI	True
('Anxiety', 'Pain')	BMI	True
('Anxiety', 'Hearing')	BMI	True
('Anxiety', 'General_Health')	BMI	True
('Anxiety', 'Health_vs_Peers')	BMI	True
('Anxiety', 'Physical_Activity')	BMI	True
('Anxiety', 'Alcohol_Use')	BMI	True
('Anxiety', 'Memory_Problems')	BMI	True
('Anxiety', 'Memory_Complaints')	BMI	True
('Anxiety', 'grip_category')	BMI	True
('Anxiety', 'WHR_Obesity')	BMI	True
('Anxiety', 'MAP_NormalElevated_vs_H')	BMI	True
('Anxiety', 'functionality_state')	BMI	True
('Depression', 'Sleep')	BMI	False
('Depression', 'MMSE_Spell')	BMI	True
('Depression', 'Pain')	BMI	True
('Depression', 'Hearing')	BMI	True
('Depression', 'General_Health')	BMI	True
('Depression', 'Health_vs_Peers')	BMI	True
('Depression', 'Physical_Activity')	BMI	True
('Depression', 'Alcohol_Use')	BMI	True
('Depression', 'Memory_Problems')	BMI	True
('Depression', 'Memory_Complaints')	BMI	True
('Depression', 'grip_category')	BMI	True
('Depression', 'WHR_Obesity')	BMI	True
('Depression', 'MAP_NormalElevated_vs_H')	BMI	True
('Depression', 'functionality_state')	BMI	True
('Sleep', 'MMSE_Spell')	BMI	False
('Sleep', 'Pain')	BMI	True
('Sleep', 'Hearing')	BMI	False
('Sleep', 'General_Health')	BMI	True
('Sleep', 'Health_vs_Peers')	BMI	True
('Sleep', 'Physical_Activity')	BMI	True
('Sleep', 'Alcohol_Use')	BMI	True
('Sleep', 'Memory_Problems')	BMI	True
('Sleep', 'Memory_Complaints')	BMI	True
('Sleep', 'grip_category')	BMI	True
('Sleep', 'WHR_Obesity')	BMI	True
('Sleep', 'MAP_NormalElevated_vs_H')	BMI	True
('Sleep', 'functionality_state')	BMI	True
('MMSE_Spell', 'Pain')	BMI	True
('MMSE_Spell', 'Hearing')	BMI	False
('MMSE_Spell', 'General_Health')	BMI	True
('MMSE_Spell', 'Health_vs_Peers')	BMI	True
('MMSE_Spell', 'Physical_Activity')	BMI	True
('MMSE_Spell', 'Alcohol_Use')	BMI	True
('MMSE_Spell', 'Memory_Problems')	BMI	True
('MMSE_Spell', 'Memory_Complaints')	BMI	True
('MMSE_Spell', 'grip_category')	BMI	True
('MMSE_Spell', 'WHR_Obesity')	BMI	True
('MMSE_Spell', 'MAP_NormalElevated_vs_H')	BMI	True
('MMSE_Spell', 'functionality_state')	BMI	True
('Pain', 'Hearing')	BMI	True
('Pain', 'General_Health')	BMI	True
('Pain', 'Health_vs_Peers')	BMI	True
('Pain', 'Physical_Activity')	BMI	True
('Pain', 'Alcohol_Use')	BMI	True
('Pain', 'Memory_Problems')	BMI	True
('Pain', 'Memory_Complaints')	BMI	True
('Pain', 'grip_category')	BMI	True
('Pain', 'WHR_Obesity')	BMI	True
('Pain', 'MAP_NormalElevated_vs_H')	BMI	True
('Pain', 'functionality_state')	BMI	True
('Hearing', 'General_Health')	BMI	True
('Hearing', 'Health_vs_Peers')	BMI	True
('Hearing', 'Physical_Activity')	BMI	True
('Hearing', 'Alcohol_Use')	BMI	True
('Hearing', 'Memory_Problems')	BMI	True
('Hearing', 'Memory_Complaints')	BMI	True
('Hearing', 'grip_category')	BMI	True
('Hearing', 'WHR_Obesity')	BMI	True
('Hearing', 'MAP_NormalElevated_vs_H')	BMI	True
('Hearing', 'functionality_state')	BMI	True
('General_Health', 'Health_vs_Peers')	BMI	True
('General_Health', 'Physical_Activity')	BMI	True
('General_Health', 'Alcohol_Use')	BMI	True
('General_Health', 'Memory_Problems')	BMI	True
('General_Health', 'Memory_Complaints')	BMI	True
('General_Health', 'grip_category')	BMI	True
('General_Health', 'WHR_Obesity')	BMI	True
('General_Health', 'MAP_NormalElevated_vs_H')	BMI	True
('General_Health', 'functionality_state')	BMI	True
('Health_vs_Peers', 'Physical_Activity')	BMI	True
('Health_vs_Peers', 'Alcohol_Use')	BMI	True
('Health_vs_Peers', 'Memory_Problems')	BMI	True
('Health_vs_Peers', 'Memory_Complaints')	BMI	True
('Health_vs_Peers', 'grip_category')	BMI	True
('Health_vs_Peers', 'WHR_Obesity')	BMI	True
('Health_vs_Peers', 'MAP_NormalElevated_vs_H')	BMI	True
('Health_vs_Peers', 'functionality_state')	BMI	True
('Physical_Activity', 'Alcohol_Use')	BMI	True
('Physical_Activity', 'Memory_Problems')	BMI	True
('Physical_Activity', 'Memory_Complaints')	BMI	True
('Physical_Activity', 'grip_category')	BMI	True
('Physical_Activity', 'WHR_Obesity')	BMI	True
('Physical_Activity', 'MAP_NormalElevated_vs_H')	BMI	True
('Physical_Activity', 'functionality_state')	BMI	True
('Alcohol_Use', 'Memory_Problems')	BMI	True
('Alcohol_Use', 'Memory_Complaints')	BMI	True
('Alcohol_Use', 'grip_category')	BMI	True
('Alcohol_Use', 'WHR_Obesity')	BMI	True
('Alcohol_Use', 'MAP_NormalElevated_vs_H')	BMI	True
('Alcohol_Use', 'functionality_state')	BMI	True
('Memory_Problems', 'Memory_Complaints')	BMI	True
('Memory_Problems', 'grip_category')	BMI	True
('Memory_Problems', 'WHR_Obesity')	BMI	True
('Memory_Problems', 'MAP_NormalElevated_vs_H')	BMI	True
('Memory_Problems', 'functionality_state')	BMI	True
('Memory_Complaints', 'grip_category')	BMI	True
('Memory_Complaints', 'WHR_Obesity')	BMI	True
('Memory_Complaints', 'MAP_NormalElevated_vs_H')	BMI	True
('Memory_Complaints', 'functionality_state')	BMI	True
('grip_category', 'WHR_Obesity')	BMI	True
('grip_category', 'MAP_NormalElevated_vs_H')	BMI	True
('grip_category', 'functionality_state')	BMI	True
('WHR_Obesity', 'MAP_NormalElevated_vs_H')	BMI	True
('WHR_Obesity', 'functionality_state')	BMI	True
('MAP_NormalElevated_vs_H', 'functionality_state')	BMI	True
('Anxiety', 'Depression')	Alcohol_Use	True
('Anxiety', 'Sleep')	Alcohol_Use	True
('Anxiety', 'MMSE_Spell')	Alcohol_Use	True
('Anxiety', 'Pain')	Alcohol_Use	True
('Anxiety', 'Hearing')	Alcohol_Use	True
('Anxiety', 'General_Health')	Alcohol_Use	True
('Anxiety', 'Health_vs_Peers')	Alcohol_Use	True
('Anxiety', 'Physical_Activity')	Alcohol_Use	True
('Anxiety', 'BMI')	Alcohol_Use	True
('Anxiety', 'Memory_Problems')	Alcohol_Use	True
('Anxiety', 'Memory_Complaints')	Alcohol_Use	True
('Anxiety', 'grip_category')	Alcohol_Use	True
('Anxiety', 'WHR_Obesity')	Alcohol_Use	True
('Anxiety', 'MAP_NormalElevated_vs_H')	Alcohol_Use	True
('Anxiety', 'functionality_state')	Alcohol_Use	True
('Depression', 'Sleep')	Alcohol_Use	True
('Depression', 'MMSE_Spell')	Alcohol_Use	True
('Depression', 'Pain')	Alcohol_Use	True
('Depression', 'Hearing')	Alcohol_Use	True
('Depression', 'General_Health')	Alcohol_Use	True
('Depression', 'Health_vs_Peers')	Alcohol_Use	True
('Depression', 'Physical_Activity')	Alcohol_Use	True
('Depression', 'BMI')	Alcohol_Use	True
('Depression', 'Memory_Problems')	Alcohol_Use	True
('Depression', 'Memory_Complaints')	Alcohol_Use	True
('Depression', 'grip_category')	Alcohol_Use	True
('Depression', 'WHR_Obesity')	Alcohol_Use	True
('Depression', 'MAP_NormalElevated_vs_H')	Alcohol_Use	True
('Depression', 'functionality_state')	Alcohol_Use	True
('Sleep', 'MMSE_Spell')	Alcohol_Use	True
('Sleep', 'Pain')	Alcohol_Use	True
('Sleep', 'Hearing')	Alcohol_Use	True
('Sleep', 'General_Health')	Alcohol_Use	True
('Sleep', 'Health_vs_Peers')	Alcohol_Use	True
('Sleep', 'Physical_Activity')	Alcohol_Use	True
('Sleep', 'BMI')	Alcohol_Use	True
('Sleep', 'Memory_Problems')	Alcohol_Use	True
('Sleep', 'Memory_Complaints')	Alcohol_Use	True
('Sleep', 'grip_category')	Alcohol_Use	True
('Sleep', 'WHR_Obesity')	Alcohol_Use	True
('Sleep', 'MAP_NormalElevated_vs_H')	Alcohol_Use	True
('Sleep', 'functionality_state')	Alcohol_Use	True
('MMSE_Spell', 'Pain')	Alcohol_Use	True
('MMSE_Spell', 'Hearing')	Alcohol_Use	True
('MMSE_Spell', 'General_Health')	Alcohol_Use	True
('MMSE_Spell', 'Health_vs_Peers')	Alcohol_Use	True
('MMSE_Spell', 'Physical_Activity')	Alcohol_Use	True
('MMSE_Spell', 'BMI')	Alcohol_Use	True
('MMSE_Spell', 'Memory_Problems')	Alcohol_Use	True
('MMSE_Spell', 'Memory_Complaints')	Alcohol_Use	True
('MMSE_Spell', 'grip_category')	Alcohol_Use	True
('MMSE_Spell', 'WHR_Obesity')	Alcohol_Use	True
('MMSE_Spell', 'MAP_NormalElevated_vs_H')	Alcohol_Use	True
('MMSE_Spell', 'functionality_state')	Alcohol_Use	True
('Pain', 'Hearing')	Alcohol_Use	True
('Pain', 'General_Health')	Alcohol_Use	True
('Pain', 'Health_vs_Peers')	Alcohol_Use	True
('Pain', 'Physical_Activity')	Alcohol_Use	True
('Pain', 'BMI')	Alcohol_Use	True
('Pain', 'Memory_Problems')	Alcohol_Use	True
('Pain', 'Memory_Complaints')	Alcohol_Use	True
('Pain', 'grip_category')	Alcohol_Use	True
('Pain', 'WHR_Obesity')	Alcohol_Use	True
('Pain', 'MAP_NormalElevated_vs_H')	Alcohol_Use	True
('Pain', 'functionality_state')	Alcohol_Use	True
('Hearing', 'General_Health')	Alcohol_Use	True
('Hearing', 'Health_vs_Peers')	Alcohol_Use	True
('Hearing', 'Physical_Activity')	Alcohol_Use	True
('Hearing', 'BMI')	Alcohol_Use	True
('Hearing', 'Memory_Problems')	Alcohol_Use	True
('Hearing', 'Memory_Complaints')	Alcohol_Use	True
('Hearing', 'grip_category')	Alcohol_Use	True
('Hearing', 'WHR_Obesity')	Alcohol_Use	False
('Hearing', 'MAP_NormalElevated_vs_H')	Alcohol_Use	True
('Hearing', 'functionality_state')	Alcohol_Use	True
('General_Health', 'Health_vs_Peers')	Alcohol_Use	True
('General_Health', 'Physical_Activity')	Alcohol_Use	True
('General_Health', 'BMI')	Alcohol_Use	True
('General_Health', 'Memory_Problems')	Alcohol_Use	True
('General_Health', 'Memory_Complaints')	Alcohol_Use	True
('General_Health', 'grip_category')	Alcohol_Use	True
('General_Health', 'WHR_Obesity')	Alcohol_Use	True
('General_Health', 'MAP_NormalElevated_vs_H')	Alcohol_Use	True
('General_Health', 'functionality_state')	Alcohol_Use	True
('Health_vs_Peers', 'Physical_Activity')	Alcohol_Use	True
('Health_vs_Peers', 'BMI')	Alcohol_Use	True
('Health_vs_Peers', 'Memory_Problems')	Alcohol_Use	True
('Health_vs_Peers', 'Memory_Complaints')	Alcohol_Use	True
('Health_vs_Peers', 'grip_category')	Alcohol_Use	True
('Health_vs_Peers', 'WHR_Obesity')	Alcohol_Use	True
('Health_vs_Peers', 'MAP_NormalElevated_vs_H')	Alcohol_Use	True
('Health_vs_Peers', 'functionality_state')	Alcohol_Use	True
('Physical_Activity', 'BMI')	Alcohol_Use	True
('Physical_Activity', 'Memory_Problems')	Alcohol_Use	True
('Physical_Activity', 'Memory_Complaints')	Alcohol_Use	True
('Physical_Activity', 'grip_category')	Alcohol_Use	True
('Physical_Activity', 'WHR_Obesity')	Alcohol_Use	True
('Physical_Activity', 'MAP_NormalElevated_vs_H')	Alcohol_Use	True
('Physical_Activity', 'functionality_state')	Alcohol_Use	True
('BMI', 'Memory_Problems')	Alcohol_Use	True
('BMI', 'Memory_Complaints')	Alcohol_Use	True
('BMI', 'grip_category')	Alcohol_Use	True
('BMI', 'WHR_Obesity')	Alcohol_Use	True
('BMI', 'MAP_NormalElevated_vs_H')	Alcohol_Use	True
('BMI', 'functionality_state')	Alcohol_Use	True
('Memory_Problems', 'Memory_Complaints')	Alcohol_Use	True
('Memory_Problems', 'grip_category')	Alcohol_Use	True
('Memory_Problems', 'WHR_Obesity')	Alcohol_Use	True
('Memory_Problems', 'MAP_NormalElevated_vs_H')	Alcohol_Use	True
('Memory_Problems', 'functionality_state')	Alcohol_Use	True
('Memory_Complaints', 'grip_category')	Alcohol_Use	True
('Memory_Complaints', 'WHR_Obesity')	Alcohol_Use	True
('Memory_Complaints', 'MAP_NormalElevated_vs_H')	Alcohol_Use	True
('Memory_Complaints', 'functionality_state')	Alcohol_Use	True
('grip_category', 'WHR_Obesity')	Alcohol_Use	True
('grip_category', 'MAP_NormalElevated_vs_H')	Alcohol_Use	True
('grip_category', 'functionality_state')	Alcohol_Use	True
('WHR_Obesity', 'MAP_NormalElevated_vs_H')	Alcohol_Use	True
('WHR_Obesity', 'functionality_state')	Alcohol_Use	True
('MAP_NormalElevated_vs_H', 'functionality_state')	Alcohol_Use	True
('Anxiety', 'Depression')	Memory_Problems	True
('Anxiety', 'Sleep')	Memory_Problems	True
('Anxiety', 'MMSE_Spell')	Memory_Problems	True
('Anxiety', 'Pain')	Memory_Problems	True
('Anxiety', 'Hearing')	Memory_Problems	True
('Anxiety', 'General_Health')	Memory_Problems	True
('Anxiety', 'Health_vs_Peers')	Memory_Problems	True
('Anxiety', 'Physical_Activity')	Memory_Problems	True
('Anxiety', 'BMI')	Memory_Problems	True
('Anxiety', 'Alcohol_Use')	Memory_Problems	True
('Anxiety', 'Memory_Complaints')	Memory_Problems	True
('Anxiety', 'grip_category')	Memory_Problems	True
('Anxiety', 'WHR_Obesity')	Memory_Problems	True
('Anxiety', 'MAP_NormalElevated_vs_H')	Memory_Problems	True
('Anxiety', 'functionality_state')	Memory_Problems	True
('Depression', 'Sleep')	Memory_Problems	True
('Depression', 'MMSE_Spell')	Memory_Problems	True
('Depression', 'Pain')	Memory_Problems	True
('Depression', 'Hearing')	Memory_Problems	True
('Depression', 'General_Health')	Memory_Problems	True
('Depression', 'Health_vs_Peers')	Memory_Problems	True
('Depression', 'Physical_Activity')	Memory_Problems	True
('Depression', 'BMI')	Memory_Problems	True
('Depression', 'Alcohol_Use')	Memory_Problems	True
('Depression', 'Memory_Complaints')	Memory_Problems	True
('Depression', 'grip_category')	Memory_Problems	True
('Depression', 'WHR_Obesity')	Memory_Problems	True
('Depression', 'MAP_NormalElevated_vs_H')	Memory_Problems	True
('Depression', 'functionality_state')	Memory_Problems	True
('Sleep', 'MMSE_Spell')	Memory_Problems	True
('Sleep', 'Pain')	Memory_Problems	True
('Sleep', 'Hearing')	Memory_Problems	True
('Sleep', 'General_Health')	Memory_Problems	True
('Sleep', 'Health_vs_Peers')	Memory_Problems	True
('Sleep', 'Physical_Activity')	Memory_Problems	True
('Sleep', 'BMI')	Memory_Problems	True
('Sleep', 'Alcohol_Use')	Memory_Problems	True
('Sleep', 'Memory_Complaints')	Memory_Problems	True
('Sleep', 'grip_category')	Memory_Problems	True
('Sleep', 'WHR_Obesity')	Memory_Problems	True
('Sleep', 'MAP_NormalElevated_vs_H')	Memory_Problems	True
('Sleep', 'functionality_state')	Memory_Problems	True
('MMSE_Spell', 'Pain')	Memory_Problems	True
('MMSE_Spell', 'Hearing')	Memory_Problems	True
('MMSE_Spell', 'General_Health')	Memory_Problems	True
('MMSE_Spell', 'Health_vs_Peers')	Memory_Problems	True
('MMSE_Spell', 'Physical_Activity')	Memory_Problems	True
('MMSE_Spell', 'BMI')	Memory_Problems	True
('MMSE_Spell', 'Alcohol_Use')	Memory_Problems	True
('MMSE_Spell', 'Memory_Complaints')	Memory_Problems	True
('MMSE_Spell', 'grip_category')	Memory_Problems	True
('MMSE_Spell', 'WHR_Obesity')	Memory_Problems	False
('MMSE_Spell', 'MAP_NormalElevated_vs_H')	Memory_Problems	False
('MMSE_Spell', 'functionality_state')	Memory_Problems	True
('Pain', 'Hearing')	Memory_Problems	True
('Pain', 'General_Health')	Memory_Problems	True
('Pain', 'Health_vs_Peers')	Memory_Problems	True
('Pain', 'Physical_Activity')	Memory_Problems	True
('Pain', 'BMI')	Memory_Problems	True
('Pain', 'Alcohol_Use')	Memory_Problems	True
('Pain', 'Memory_Complaints')	Memory_Problems	True
('Pain', 'grip_category')	Memory_Problems	True
('Pain', 'WHR_Obesity')	Memory_Problems	True
('Pain', 'MAP_NormalElevated_vs_H')	Memory_Problems	True
('Pain', 'functionality_state')	Memory_Problems	True
('Hearing', 'General_Health')	Memory_Problems	True
('Hearing', 'Health_vs_Peers')	Memory_Problems	True
('Hearing', 'Physical_Activity')	Memory_Problems	True
('Hearing', 'BMI')	Memory_Problems	True
('Hearing', 'Alcohol_Use')	Memory_Problems	True
('Hearing', 'Memory_Complaints')	Memory_Problems	True
('Hearing', 'grip_category')	Memory_Problems	True
('Hearing', 'WHR_Obesity')	Memory_Problems	True
('Hearing', 'MAP_NormalElevated_vs_H')	Memory_Problems	True
('Hearing', 'functionality_state')	Memory_Problems	True
('General_Health', 'Health_vs_Peers')	Memory_Problems	True
('General_Health', 'Physical_Activity')	Memory_Problems	True
('General_Health', 'BMI')	Memory_Problems	True
('General_Health', 'Alcohol_Use')	Memory_Problems	True
('General_Health', 'Memory_Complaints')	Memory_Problems	True
('General_Health', 'grip_category')	Memory_Problems	True
('General_Health', 'WHR_Obesity')	Memory_Problems	True
('General_Health', 'MAP_NormalElevated_vs_H')	Memory_Problems	True
('General_Health', 'functionality_state')	Memory_Problems	True
('Health_vs_Peers', 'Physical_Activity')	Memory_Problems	True
('Health_vs_Peers', 'BMI')	Memory_Problems	True
('Health_vs_Peers', 'Alcohol_Use')	Memory_Problems	True
('Health_vs_Peers', 'Memory_Complaints')	Memory_Problems	True
('Health_vs_Peers', 'grip_category')	Memory_Problems	True
('Health_vs_Peers', 'WHR_Obesity')	Memory_Problems	True
('Health_vs_Peers', 'MAP_NormalElevated_vs_H')	Memory_Problems	True
('Health_vs_Peers', 'functionality_state')	Memory_Problems	True
('Physical_Activity', 'BMI')	Memory_Problems	True
('Physical_Activity', 'Alcohol_Use')	Memory_Problems	True
('Physical_Activity', 'Memory_Complaints')	Memory_Problems	True
('Physical_Activity', 'grip_category')	Memory_Problems	True
('Physical_Activity', 'WHR_Obesity')	Memory_Problems	True
('Physical_Activity', 'MAP_NormalElevated_vs_H')	Memory_Problems	True
('Physical_Activity', 'functionality_state')	Memory_Problems	True
('BMI', 'Alcohol_Use')	Memory_Problems	True
('BMI', 'Memory_Complaints')	Memory_Problems	True
('BMI', 'grip_category')	Memory_Problems	True
('BMI', 'WHR_Obesity')	Memory_Problems	True
('BMI', 'MAP_NormalElevated_vs_H')	Memory_Problems	True
('BMI', 'functionality_state')	Memory_Problems	True
('Alcohol_Use', 'Memory_Complaints')	Memory_Problems	True
('Alcohol_Use', 'grip_category')	Memory_Problems	True
('Alcohol_Use', 'WHR_Obesity')	Memory_Problems	True
('Alcohol_Use', 'MAP_NormalElevated_vs_H')	Memory_Problems	True
('Alcohol_Use', 'functionality_state')	Memory_Problems	True
('Memory_Complaints', 'grip_category')	Memory_Problems	True
('Memory_Complaints', 'WHR_Obesity')	Memory_Problems	True
('Memory_Complaints', 'MAP_NormalElevated_vs_H')	Memory_Problems	True
('Memory_Complaints', 'functionality_state')	Memory_Problems	True
('grip_category', 'WHR_Obesity')	Memory_Problems	True
('grip_category', 'MAP_NormalElevated_vs_H')	Memory_Problems	True
('grip_category', 'functionality_state')	Memory_Problems	True
('WHR_Obesity', 'MAP_NormalElevated_vs_H')	Memory_Problems	False
('WHR_Obesity', 'functionality_state')	Memory_Problems	True
('MAP_NormalElevated_vs_H', 'functionality_state')	Memory_Problems	True
('Anxiety', 'Depression')	Memory_Complaints	True
('Anxiety', 'Sleep')	Memory_Complaints	True
('Anxiety', 'MMSE_Spell')	Memory_Complaints	True
('Anxiety', 'Pain')	Memory_Complaints	True
('Anxiety', 'Hearing')	Memory_Complaints	True
('Anxiety', 'General_Health')	Memory_Complaints	True
('Anxiety', 'Health_vs_Peers')	Memory_Complaints	True
('Anxiety', 'Physical_Activity')	Memory_Complaints	True
('Anxiety', 'BMI')	Memory_Complaints	True
('Anxiety', 'Alcohol_Use')	Memory_Complaints	True
('Anxiety', 'Memory_Problems')	Memory_Complaints	True
('Anxiety', 'grip_category')	Memory_Complaints	True
('Anxiety', 'WHR_Obesity')	Memory_Complaints	True
('Anxiety', 'MAP_NormalElevated_vs_H')	Memory_Complaints	True
('Anxiety', 'functionality_state')	Memory_Complaints	True
('Depression', 'Sleep')	Memory_Complaints	True
('Depression', 'MMSE_Spell')	Memory_Complaints	True
('Depression', 'Pain')	Memory_Complaints	True
('Depression', 'Hearing')	Memory_Complaints	True
('Depression', 'General_Health')	Memory_Complaints	True
('Depression', 'Health_vs_Peers')	Memory_Complaints	True
('Depression', 'Physical_Activity')	Memory_Complaints	True
('Depression', 'BMI')	Memory_Complaints	True
('Depression', 'Alcohol_Use')	Memory_Complaints	True
('Depression', 'Memory_Problems')	Memory_Complaints	True
('Depression', 'grip_category')	Memory_Complaints	True
('Depression', 'WHR_Obesity')	Memory_Complaints	True
('Depression', 'MAP_NormalElevated_vs_H')	Memory_Complaints	True
('Depression', 'functionality_state')	Memory_Complaints	True
('Sleep', 'MMSE_Spell')	Memory_Complaints	True
('Sleep', 'Pain')	Memory_Complaints	True
('Sleep', 'Hearing')	Memory_Complaints	True
('Sleep', 'General_Health')	Memory_Complaints	True
('Sleep', 'Health_vs_Peers')	Memory_Complaints	True
('Sleep', 'Physical_Activity')	Memory_Complaints	True
('Sleep', 'BMI')	Memory_Complaints	True
('Sleep', 'Alcohol_Use')	Memory_Complaints	True
('Sleep', 'Memory_Problems')	Memory_Complaints	True
('Sleep', 'grip_category')	Memory_Complaints	True
('Sleep', 'WHR_Obesity')	Memory_Complaints	True
('Sleep', 'MAP_NormalElevated_vs_H')	Memory_Complaints	True
('Sleep', 'functionality_state')	Memory_Complaints	True
('MMSE_Spell', 'Pain')	Memory_Complaints	True
('MMSE_Spell', 'Hearing')	Memory_Complaints	True
('MMSE_Spell', 'General_Health')	Memory_Complaints	True
('MMSE_Spell', 'Health_vs_Peers')	Memory_Complaints	True
('MMSE_Spell', 'Physical_Activity')	Memory_Complaints	True
('MMSE_Spell', 'BMI')	Memory_Complaints	True
('MMSE_Spell', 'Alcohol_Use')	Memory_Complaints	True
('MMSE_Spell', 'Memory_Problems')	Memory_Complaints	True
('MMSE_Spell', 'grip_category')	Memory_Complaints	True
('MMSE_Spell', 'WHR_Obesity')	Memory_Complaints	False
('MMSE_Spell', 'MAP_NormalElevated_vs_H')	Memory_Complaints	False
('MMSE_Spell', 'functionality_state')	Memory_Complaints	True
('Pain', 'Hearing')	Memory_Complaints	True
('Pain', 'General_Health')	Memory_Complaints	True
('Pain', 'Health_vs_Peers')	Memory_Complaints	True
('Pain', 'Physical_Activity')	Memory_Complaints	True
('Pain', 'BMI')	Memory_Complaints	True
('Pain', 'Alcohol_Use')	Memory_Complaints	True
('Pain', 'Memory_Problems')	Memory_Complaints	True
('Pain', 'grip_category')	Memory_Complaints	True
('Pain', 'WHR_Obesity')	Memory_Complaints	True
('Pain', 'MAP_NormalElevated_vs_H')	Memory_Complaints	True
('Pain', 'functionality_state')	Memory_Complaints	True
('Hearing', 'General_Health')	Memory_Complaints	True
('Hearing', 'Health_vs_Peers')	Memory_Complaints	True
('Hearing', 'Physical_Activity')	Memory_Complaints	True
('Hearing', 'BMI')	Memory_Complaints	True
('Hearing', 'Alcohol_Use')	Memory_Complaints	True
('Hearing', 'Memory_Problems')	Memory_Complaints	True
('Hearing', 'grip_category')	Memory_Complaints	True
('Hearing', 'WHR_Obesity')	Memory_Complaints	True
('Hearing', 'MAP_NormalElevated_vs_H')	Memory_Complaints	True
('Hearing', 'functionality_state')	Memory_Complaints	True
('General_Health', 'Health_vs_Peers')	Memory_Complaints	True
('General_Health', 'Physical_Activity')	Memory_Complaints	True
('General_Health', 'BMI')	Memory_Complaints	True
('General_Health', 'Alcohol_Use')	Memory_Complaints	True
('General_Health', 'Memory_Problems')	Memory_Complaints	True
('General_Health', 'grip_category')	Memory_Complaints	True
('General_Health', 'WHR_Obesity')	Memory_Complaints	True
('General_Health', 'MAP_NormalElevated_vs_H')	Memory_Complaints	True
('General_Health', 'functionality_state')	Memory_Complaints	True
('Health_vs_Peers', 'Physical_Activity')	Memory_Complaints	True
('Health_vs_Peers', 'BMI')	Memory_Complaints	True
('Health_vs_Peers', 'Alcohol_Use')	Memory_Complaints	True
('Health_vs_Peers', 'Memory_Problems')	Memory_Complaints	True
('Health_vs_Peers', 'grip_category')	Memory_Complaints	True
('Health_vs_Peers', 'WHR_Obesity')	Memory_Complaints	True
('Health_vs_Peers', 'MAP_NormalElevated_vs_H')	Memory_Complaints	True
('Health_vs_Peers', 'functionality_state')	Memory_Complaints	True
('Physical_Activity', 'BMI')	Memory_Complaints	True
('Physical_Activity', 'Alcohol_Use')	Memory_Complaints	True
('Physical_Activity', 'Memory_Problems')	Memory_Complaints	True
('Physical_Activity', 'grip_category')	Memory_Complaints	True
('Physical_Activity', 'WHR_Obesity')	Memory_Complaints	True
('Physical_Activity', 'MAP_NormalElevated_vs_H')	Memory_Complaints	True
('Physical_Activity', 'functionality_state')	Memory_Complaints	True
('BMI', 'Alcohol_Use')	Memory_Complaints	True
('BMI', 'Memory_Problems')	Memory_Complaints	True
('BMI', 'grip_category')	Memory_Complaints	True
('BMI', 'WHR_Obesity')	Memory_Complaints	True
('BMI', 'MAP_NormalElevated_vs_H')	Memory_Complaints	True
('BMI', 'functionality_state')	Memory_Complaints	True
('Alcohol_Use', 'Memory_Problems')	Memory_Complaints	True
('Alcohol_Use', 'grip_category')	Memory_Complaints	True
('Alcohol_Use', 'WHR_Obesity')	Memory_Complaints	True
('Alcohol_Use', 'MAP_NormalElevated_vs_H')	Memory_Complaints	True
('Alcohol_Use', 'functionality_state')	Memory_Complaints	True
('Memory_Problems', 'grip_category')	Memory_Complaints	True
('Memory_Problems', 'WHR_Obesity')	Memory_Complaints	True
('Memory_Problems', 'MAP_NormalElevated_vs_H')	Memory_Complaints	True
('Memory_Problems', 'functionality_state')	Memory_Complaints	True
('grip_category', 'WHR_Obesity')	Memory_Complaints	True
('grip_category', 'MAP_NormalElevated_vs_H')	Memory_Complaints	True
('grip_category', 'functionality_state')	Memory_Complaints	True
('WHR_Obesity', 'MAP_NormalElevated_vs_H')	Memory_Complaints	False
('WHR_Obesity', 'functionality_state')	Memory_Complaints	True
('MAP_NormalElevated_vs_H', 'functionality_state')	Memory_Complaints	True
('Anxiety', 'Depression')	grip_category	True
('Anxiety', 'Sleep')	grip_category	True
('Anxiety', 'MMSE_Spell')	grip_category	True
('Anxiety', 'Pain')	grip_category	True
('Anxiety', 'Hearing')	grip_category	True
('Anxiety', 'General_Health')	grip_category	True
('Anxiety', 'Health_vs_Peers')	grip_category	True
('Anxiety', 'Physical_Activity')	grip_category	True
('Anxiety', 'BMI')	grip_category	True
('Anxiety', 'Alcohol_Use')	grip_category	True
('Anxiety', 'Memory_Problems')	grip_category	True
('Anxiety', 'Memory_Complaints')	grip_category	True
('Anxiety', 'WHR_Obesity')	grip_category	True
('Anxiety', 'MAP_NormalElevated_vs_H')	grip_category	True
('Anxiety', 'functionality_state')	grip_category	True
('Depression', 'Sleep')	grip_category	True
('Depression', 'MMSE_Spell')	grip_category	False
('Depression', 'Pain')	grip_category	True
('Depression', 'Hearing')	grip_category	True
('Depression', 'General_Health')	grip_category	True
('Depression', 'Health_vs_Peers')	grip_category	True
('Depression', 'Physical_Activity')	grip_category	True
('Depression', 'BMI')	grip_category	True
('Depression', 'Alcohol_Use')	grip_category	True
('Depression', 'Memory_Problems')	grip_category	True
('Depression', 'Memory_Complaints')	grip_category	True
('Depression', 'WHR_Obesity')	grip_category	True
('Depression', 'MAP_NormalElevated_vs_H')	grip_category	True
('Depression', 'functionality_state')	grip_category	True
('Sleep', 'MMSE_Spell')	grip_category	True
('Sleep', 'Pain')	grip_category	True
('Sleep', 'Hearing')	grip_category	True
('Sleep', 'General_Health')	grip_category	True
('Sleep', 'Health_vs_Peers')	grip_category	True
('Sleep', 'Physical_Activity')	grip_category	True
('Sleep', 'BMI')	grip_category	True
('Sleep', 'Alcohol_Use')	grip_category	True
('Sleep', 'Memory_Problems')	grip_category	True
('Sleep', 'Memory_Complaints')	grip_category	True
('Sleep', 'WHR_Obesity')	grip_category	True
('Sleep', 'MAP_NormalElevated_vs_H')	grip_category	True
('Sleep', 'functionality_state')	grip_category	True
('MMSE_Spell', 'Pain')	grip_category	True
('MMSE_Spell', 'Hearing')	grip_category	True
('MMSE_Spell', 'General_Health')	grip_category	True
('MMSE_Spell', 'Health_vs_Peers')	grip_category	True
('MMSE_Spell', 'Physical_Activity')	grip_category	True
('MMSE_Spell', 'BMI')	grip_category	True
('MMSE_Spell', 'Alcohol_Use')	grip_category	True
('MMSE_Spell', 'Memory_Problems')	grip_category	True
('MMSE_Spell', 'Memory_Complaints')	grip_category	True
('MMSE_Spell', 'WHR_Obesity')	grip_category	True
('MMSE_Spell', 'MAP_NormalElevated_vs_H')	grip_category	True
('MMSE_Spell', 'functionality_state')	grip_category	True
('Pain', 'Hearing')	grip_category	True
('Pain', 'General_Health')	grip_category	True
('Pain', 'Health_vs_Peers')	grip_category	True
('Pain', 'Physical_Activity')	grip_category	True
('Pain', 'BMI')	grip_category	True
('Pain', 'Alcohol_Use')	grip_category	True
('Pain', 'Memory_Problems')	grip_category	True
('Pain', 'Memory_Complaints')	grip_category	True
('Pain', 'WHR_Obesity')	grip_category	True
('Pain', 'MAP_NormalElevated_vs_H')	grip_category	True
('Pain', 'functionality_state')	grip_category	True
('Hearing', 'General_Health')	grip_category	True
('Hearing', 'Health_vs_Peers')	grip_category	True
('Hearing', 'Physical_Activity')	grip_category	True
('Hearing', 'BMI')	grip_category	True
('Hearing', 'Alcohol_Use')	grip_category	True
('Hearing', 'Memory_Problems')	grip_category	True
('Hearing', 'Memory_Complaints')	grip_category	True
('Hearing', 'WHR_Obesity')	grip_category	True
('Hearing', 'MAP_NormalElevated_vs_H')	grip_category	True
('Hearing', 'functionality_state')	grip_category	True
('General_Health', 'Health_vs_Peers')	grip_category	True
('General_Health', 'Physical_Activity')	grip_category	True
('General_Health', 'BMI')	grip_category	True
('General_Health', 'Alcohol_Use')	grip_category	True
('General_Health', 'Memory_Problems')	grip_category	True
('General_Health', 'Memory_Complaints')	grip_category	True
('General_Health', 'WHR_Obesity')	grip_category	True
('General_Health', 'MAP_NormalElevated_vs_H')	grip_category	True
('General_Health', 'functionality_state')	grip_category	True
('Health_vs_Peers', 'Physical_Activity')	grip_category	True
('Health_vs_Peers', 'BMI')	grip_category	True
('Health_vs_Peers', 'Alcohol_Use')	grip_category	True
('Health_vs_Peers', 'Memory_Problems')	grip_category	True
('Health_vs_Peers', 'Memory_Complaints')	grip_category	True
('Health_vs_Peers', 'WHR_Obesity')	grip_category	True
('Health_vs_Peers', 'MAP_NormalElevated_vs_H')	grip_category	True
('Health_vs_Peers', 'functionality_state')	grip_category	True
('Physical_Activity', 'BMI')	grip_category	True
('Physical_Activity', 'Alcohol_Use')	grip_category	True
('Physical_Activity', 'Memory_Problems')	grip_category	True
('Physical_Activity', 'Memory_Complaints')	grip_category	True
('Physical_Activity', 'WHR_Obesity')	grip_category	True
('Physical_Activity', 'MAP_NormalElevated_vs_H')	grip_category	True
('Physical_Activity', 'functionality_state')	grip_category	True
('BMI', 'Alcohol_Use')	grip_category	True
('BMI', 'Memory_Problems')	grip_category	True
('BMI', 'Memory_Complaints')	grip_category	True
('BMI', 'WHR_Obesity')	grip_category	True
('BMI', 'MAP_NormalElevated_vs_H')	grip_category	True
('BMI', 'functionality_state')	grip_category	True
('Alcohol_Use', 'Memory_Problems')	grip_category	True
('Alcohol_Use', 'Memory_Complaints')	grip_category	True
('Alcohol_Use', 'WHR_Obesity')	grip_category	True
('Alcohol_Use', 'MAP_NormalElevated_vs_H')	grip_category	True
('Alcohol_Use', 'functionality_state')	grip_category	True
('Memory_Problems', 'Memory_Complaints')	grip_category	True
('Memory_Problems', 'WHR_Obesity')	grip_category	True
('Memory_Problems', 'MAP_NormalElevated_vs_H')	grip_category	True
('Memory_Problems', 'functionality_state')	grip_category	True
('Memory_Complaints', 'WHR_Obesity')	grip_category	True
('Memory_Complaints', 'MAP_NormalElevated_vs_H')	grip_category	True
('Memory_Complaints', 'functionality_state')	grip_category	True
('WHR_Obesity', 'MAP_NormalElevated_vs_H')	grip_category	True
('WHR_Obesity', 'functionality_state')	grip_category	True
('MAP_NormalElevated_vs_H', 'functionality_state')	grip_category	True
('Anxiety', 'Depression')	WHR_Obesity	False
('Anxiety', 'Sleep')	WHR_Obesity	False
('Anxiety', 'MMSE_Spell')	WHR_Obesity	False
('Anxiety', 'Pain')	WHR_Obesity	True
('Anxiety', 'Hearing')	WHR_Obesity	False
('Anxiety', 'General_Health')	WHR_Obesity	True
('Anxiety', 'Health_vs_Peers')	WHR_Obesity	False
('Anxiety', 'Physical_Activity')	WHR_Obesity	True
('Anxiety', 'BMI')	WHR_Obesity	True
('Anxiety', 'Alcohol_Use')	WHR_Obesity	False
('Anxiety', 'Memory_Problems')	WHR_Obesity	False
('Anxiety', 'Memory_Complaints')	WHR_Obesity	False
('Anxiety', 'grip_category')	WHR_Obesity	True
('Anxiety', 'MAP_NormalElevated_vs_H')	WHR_Obesity	True
('Anxiety', 'functionality_state')	WHR_Obesity	False
('Depression', 'Sleep')	WHR_Obesity	True
('Depression', 'MMSE_Spell')	WHR_Obesity	False
('Depression', 'Pain')	WHR_Obesity	False
('Depression', 'Hearing')	WHR_Obesity	False
('Depression', 'General_Health')	WHR_Obesity	True
('Depression', 'Health_vs_Peers')	WHR_Obesity	False
('Depression', 'Physical_Activity')	WHR_Obesity	True
('Depression', 'BMI')	WHR_Obesity	True
('Depression', 'Alcohol_Use')	WHR_Obesity	False
('Depression', 'Memory_Problems')	WHR_Obesity	False
('Depression', 'Memory_Complaints')	WHR_Obesity	False
('Depression', 'grip_category')	WHR_Obesity	True
('Depression', 'MAP_NormalElevated_vs_H')	WHR_Obesity	False
('Depression', 'functionality_state')	WHR_Obesity	False
('Sleep', 'MMSE_Spell')	WHR_Obesity	False
('Sleep', 'Pain')	WHR_Obesity	False
('Sleep', 'Hearing')	WHR_Obesity	True
('Sleep', 'General_Health')	WHR_Obesity	False
('Sleep', 'Health_vs_Peers')	WHR_Obesity	False
('Sleep', 'Physical_Activity')	WHR_Obesity	True
('Sleep', 'BMI')	WHR_Obesity	True
('Sleep', 'Alcohol_Use')	WHR_Obesity	False
('Sleep', 'Memory_Problems')	WHR_Obesity	False
('Sleep', 'Memory_Complaints')	WHR_Obesity	False
('Sleep', 'grip_category')	WHR_Obesity	True
('Sleep', 'MAP_NormalElevated_vs_H')	WHR_Obesity	False
('Sleep', 'functionality_state')	WHR_Obesity	False
('MMSE_Spell', 'Pain')	WHR_Obesity	False
('MMSE_Spell', 'Hearing')	WHR_Obesity	False
('MMSE_Spell', 'General_Health')	WHR_Obesity	True
('MMSE_Spell', 'Health_vs_Peers')	WHR_Obesity	False
('MMSE_Spell', 'Physical_Activity')	WHR_Obesity	True
('MMSE_Spell', 'BMI')	WHR_Obesity	True
('MMSE_Spell', 'Alcohol_Use')	WHR_Obesity	False
('MMSE_Spell', 'Memory_Problems')	WHR_Obesity	False
('MMSE_Spell', 'Memory_Complaints')	WHR_Obesity	False
('MMSE_Spell', 'grip_category')	WHR_Obesity	True
('MMSE_Spell', 'MAP_NormalElevated_vs_H')	WHR_Obesity	False
('MMSE_Spell', 'functionality_state')	WHR_Obesity	False
('Pain', 'Hearing')	WHR_Obesity	False
('Pain', 'General_Health')	WHR_Obesity	True
('Pain', 'Health_vs_Peers')	WHR_Obesity	False
('Pain', 'Physical_Activity')	WHR_Obesity	True
('Pain', 'BMI')	WHR_Obesity	True
('Pain', 'Alcohol_Use')	WHR_Obesity	False
('Pain', 'Memory_Problems')	WHR_Obesity	False
('Pain', 'Memory_Complaints')	WHR_Obesity	False
('Pain', 'grip_category')	WHR_Obesity	True
('Pain', 'MAP_NormalElevated_vs_H')	WHR_Obesity	False
('Pain', 'functionality_state')	WHR_Obesity	False
('Hearing', 'General_Health')	WHR_Obesity	True
('Hearing', 'Health_vs_Peers')	WHR_Obesity	False
('Hearing', 'Physical_Activity')	WHR_Obesity	True
('Hearing', 'BMI')	WHR_Obesity	True
('Hearing', 'Alcohol_Use')	WHR_Obesity	False
('Hearing', 'Memory_Problems')	WHR_Obesity	False
('Hearing', 'Memory_Complaints')	WHR_Obesity	False
('Hearing', 'grip_category')	WHR_Obesity	True
('Hearing', 'MAP_NormalElevated_vs_H')	WHR_Obesity	False
('Hearing', 'functionality_state')	WHR_Obesity	False
('General_Health', 'Health_vs_Peers')	WHR_Obesity	True
('General_Health', 'Physical_Activity')	WHR_Obesity	True
('General_Health', 'BMI')	WHR_Obesity	True
('General_Health', 'Alcohol_Use')	WHR_Obesity	True
('General_Health', 'Memory_Problems')	WHR_Obesity	True
('General_Health', 'Memory_Complaints')	WHR_Obesity	True
('General_Health', 'grip_category')	WHR_Obesity	True
('General_Health', 'MAP_NormalElevated_vs_H')	WHR_Obesity	True
('General_Health', 'functionality_state')	WHR_Obesity	True
('Health_vs_Peers', 'Physical_Activity')	WHR_Obesity	True
('Health_vs_Peers', 'BMI')	WHR_Obesity	True
('Health_vs_Peers', 'Alcohol_Use')	WHR_Obesity	False
('Health_vs_Peers', 'Memory_Problems')	WHR_Obesity	False
('Health_vs_Peers', 'Memory_Complaints')	WHR_Obesity	False
('Health_vs_Peers', 'grip_category')	WHR_Obesity	True
('Health_vs_Peers', 'MAP_NormalElevated_vs_H')	WHR_Obesity	False
('Health_vs_Peers', 'functionality_state')	WHR_Obesity	False
('Physical_Activity', 'BMI')	WHR_Obesity	True
('Physical_Activity', 'Alcohol_Use')	WHR_Obesity	False
('Physical_Activity', 'Memory_Problems')	WHR_Obesity	True
('Physical_Activity', 'Memory_Complaints')	WHR_Obesity	True
('Physical_Activity', 'grip_category')	WHR_Obesity	True
('Physical_Activity', 'MAP_NormalElevated_vs_H')	WHR_Obesity	True
('Physical_Activity', 'functionality_state')	WHR_Obesity	True
('BMI', 'Alcohol_Use')	WHR_Obesity	True
('BMI', 'Memory_Problems')	WHR_Obesity	True
('BMI', 'Memory_Complaints')	WHR_Obesity	True
('BMI', 'grip_category')	WHR_Obesity	True
('BMI', 'MAP_NormalElevated_vs_H')	WHR_Obesity	True
('BMI', 'functionality_state')	WHR_Obesity	True
('Alcohol_Use', 'Memory_Problems')	WHR_Obesity	False
('Alcohol_Use', 'Memory_Complaints')	WHR_Obesity	False
('Alcohol_Use', 'grip_category')	WHR_Obesity	True
('Alcohol_Use', 'MAP_NormalElevated_vs_H')	WHR_Obesity	False
('Alcohol_Use', 'functionality_state')	WHR_Obesity	True
('Memory_Problems', 'Memory_Complaints')	WHR_Obesity	False
('Memory_Problems', 'grip_category')	WHR_Obesity	True
('Memory_Problems', 'MAP_NormalElevated_vs_H')	WHR_Obesity	False
('Memory_Problems', 'functionality_state')	WHR_Obesity	False
('Memory_Complaints', 'grip_category')	WHR_Obesity	True
('Memory_Complaints', 'MAP_NormalElevated_vs_H')	WHR_Obesity	False
('Memory_Complaints', 'functionality_state')	WHR_Obesity	False
('grip_category', 'MAP_NormalElevated_vs_H')	WHR_Obesity	True
('grip_category', 'functionality_state')	WHR_Obesity	True
('MAP_NormalElevated_vs_H', 'functionality_state')	WHR_Obesity	False
('Anxiety', 'Depression')	MAP_NormalElevated_vs_H	False
('Anxiety', 'Sleep')	MAP_NormalElevated_vs_H	False
('Anxiety', 'MMSE_Spell')	MAP_NormalElevated_vs_H	False
('Anxiety', 'Pain')	MAP_NormalElevated_vs_H	False
('Anxiety', 'Hearing')	MAP_NormalElevated_vs_H	False
('Anxiety', 'General_Health')	MAP_NormalElevated_vs_H	True
('Anxiety', 'Health_vs_Peers')	MAP_NormalElevated_vs_H	False
('Anxiety', 'Physical_Activity')	MAP_NormalElevated_vs_H	True
('Anxiety', 'BMI')	MAP_NormalElevated_vs_H	True
('Anxiety', 'Alcohol_Use')	MAP_NormalElevated_vs_H	True
('Anxiety', 'Memory_Problems')	MAP_NormalElevated_vs_H	False
('Anxiety', 'Memory_Complaints')	MAP_NormalElevated_vs_H	False
('Anxiety', 'grip_category')	MAP_NormalElevated_vs_H	True
('Anxiety', 'WHR_Obesity')	MAP_NormalElevated_vs_H	True
('Anxiety', 'functionality_state')	MAP_NormalElevated_vs_H	False
('Depression', 'Sleep')	MAP_NormalElevated_vs_H	False
('Depression', 'MMSE_Spell')	MAP_NormalElevated_vs_H	False
('Depression', 'Pain')	MAP_NormalElevated_vs_H	False
('Depression', 'Hearing')	MAP_NormalElevated_vs_H	False
('Depression', 'General_Health')	MAP_NormalElevated_vs_H	False
('Depression', 'Health_vs_Peers')	MAP_NormalElevated_vs_H	False
('Depression', 'Physical_Activity')	MAP_NormalElevated_vs_H	False
('Depression', 'BMI')	MAP_NormalElevated_vs_H	True
('Depression', 'Alcohol_Use')	MAP_NormalElevated_vs_H	True
('Depression', 'Memory_Problems')	MAP_NormalElevated_vs_H	False
('Depression', 'Memory_Complaints')	MAP_NormalElevated_vs_H	False
('Depression', 'grip_category')	MAP_NormalElevated_vs_H	True
('Depression', 'WHR_Obesity')	MAP_NormalElevated_vs_H	False
('Depression', 'functionality_state')	MAP_NormalElevated_vs_H	False
('Sleep', 'MMSE_Spell')	MAP_NormalElevated_vs_H	False
('Sleep', 'Pain')	MAP_NormalElevated_vs_H	False
('Sleep', 'Hearing')	MAP_NormalElevated_vs_H	False
('Sleep', 'General_Health')	MAP_NormalElevated_vs_H	False
('Sleep', 'Health_vs_Peers')	MAP_NormalElevated_vs_H	False
('Sleep', 'Physical_Activity')	MAP_NormalElevated_vs_H	False
('Sleep', 'BMI')	MAP_NormalElevated_vs_H	True
('Sleep', 'Alcohol_Use')	MAP_NormalElevated_vs_H	True
('Sleep', 'Memory_Problems')	MAP_NormalElevated_vs_H	False
('Sleep', 'Memory_Complaints')	MAP_NormalElevated_vs_H	False
('Sleep', 'grip_category')	MAP_NormalElevated_vs_H	True
('Sleep', 'WHR_Obesity')	MAP_NormalElevated_vs_H	False
('Sleep', 'functionality_state')	MAP_NormalElevated_vs_H	False
('MMSE_Spell', 'Pain')	MAP_NormalElevated_vs_H	False
('MMSE_Spell', 'Hearing')	MAP_NormalElevated_vs_H	False
('MMSE_Spell', 'General_Health')	MAP_NormalElevated_vs_H	False
('MMSE_Spell', 'Health_vs_Peers')	MAP_NormalElevated_vs_H	False
('MMSE_Spell', 'Physical_Activity')	MAP_NormalElevated_vs_H	False
('MMSE_Spell', 'BMI')	MAP_NormalElevated_vs_H	True
('MMSE_Spell', 'Alcohol_Use')	MAP_NormalElevated_vs_H	True
('MMSE_Spell', 'Memory_Problems')	MAP_NormalElevated_vs_H	False
('MMSE_Spell', 'Memory_Complaints')	MAP_NormalElevated_vs_H	False
('MMSE_Spell', 'grip_category')	MAP_NormalElevated_vs_H	True
('MMSE_Spell', 'WHR_Obesity')	MAP_NormalElevated_vs_H	False
('MMSE_Spell', 'functionality_state')	MAP_NormalElevated_vs_H	False
('Pain', 'Hearing')	MAP_NormalElevated_vs_H	False
('Pain', 'General_Health')	MAP_NormalElevated_vs_H	False
('Pain', 'Health_vs_Peers')	MAP_NormalElevated_vs_H	False
('Pain', 'Physical_Activity')	MAP_NormalElevated_vs_H	False
('Pain', 'BMI')	MAP_NormalElevated_vs_H	True
('Pain', 'Alcohol_Use')	MAP_NormalElevated_vs_H	True
('Pain', 'Memory_Problems')	MAP_NormalElevated_vs_H	False
('Pain', 'Memory_Complaints')	MAP_NormalElevated_vs_H	False
('Pain', 'grip_category')	MAP_NormalElevated_vs_H	True
('Pain', 'WHR_Obesity')	MAP_NormalElevated_vs_H	False
('Pain', 'functionality_state')	MAP_NormalElevated_vs_H	False
('Hearing', 'General_Health')	MAP_NormalElevated_vs_H	False
('Hearing', 'Health_vs_Peers')	MAP_NormalElevated_vs_H	False
('Hearing', 'Physical_Activity')	MAP_NormalElevated_vs_H	False
('Hearing', 'BMI')	MAP_NormalElevated_vs_H	True
('Hearing', 'Alcohol_Use')	MAP_NormalElevated_vs_H	True
('Hearing', 'Memory_Problems')	MAP_NormalElevated_vs_H	False
('Hearing', 'Memory_Complaints')	MAP_NormalElevated_vs_H	False
('Hearing', 'grip_category')	MAP_NormalElevated_vs_H	True
('Hearing', 'WHR_Obesity')	MAP_NormalElevated_vs_H	False
('Hearing', 'functionality_state')	MAP_NormalElevated_vs_H	False
('General_Health', 'Health_vs_Peers')	MAP_NormalElevated_vs_H	False
('General_Health', 'Physical_Activity')	MAP_NormalElevated_vs_H	False
('General_Health', 'BMI')	MAP_NormalElevated_vs_H	True
('General_Health', 'Alcohol_Use')	MAP_NormalElevated_vs_H	True
('General_Health', 'Memory_Problems')	MAP_NormalElevated_vs_H	False
('General_Health', 'Memory_Complaints')	MAP_NormalElevated_vs_H	False
('General_Health', 'grip_category')	MAP_NormalElevated_vs_H	True
('General_Health', 'WHR_Obesity')	MAP_NormalElevated_vs_H	False
('General_Health', 'functionality_state')	MAP_NormalElevated_vs_H	False
('Health_vs_Peers', 'Physical_Activity')	MAP_NormalElevated_vs_H	False
('Health_vs_Peers', 'BMI')	MAP_NormalElevated_vs_H	True
('Health_vs_Peers', 'Alcohol_Use')	MAP_NormalElevated_vs_H	True
('Health_vs_Peers', 'Memory_Problems')	MAP_NormalElevated_vs_H	False
('Health_vs_Peers', 'Memory_Complaints')	MAP_NormalElevated_vs_H	False
('Health_vs_Peers', 'grip_category')	MAP_NormalElevated_vs_H	True
('Health_vs_Peers', 'WHR_Obesity')	MAP_NormalElevated_vs_H	False
('Health_vs_Peers', 'functionality_state')	MAP_NormalElevated_vs_H	False
('Physical_Activity', 'BMI')	MAP_NormalElevated_vs_H	True
('Physical_Activity', 'Alcohol_Use')	MAP_NormalElevated_vs_H	True
('Physical_Activity', 'Memory_Problems')	MAP_NormalElevated_vs_H	False
('Physical_Activity', 'Memory_Complaints')	MAP_NormalElevated_vs_H	False
('Physical_Activity', 'grip_category')	MAP_NormalElevated_vs_H	True
('Physical_Activity', 'WHR_Obesity')	MAP_NormalElevated_vs_H	False
('Physical_Activity', 'functionality_state')	MAP_NormalElevated_vs_H	False
('BMI', 'Alcohol_Use')	MAP_NormalElevated_vs_H	True
('BMI', 'Memory_Problems')	MAP_NormalElevated_vs_H	True
('BMI', 'Memory_Complaints')	MAP_NormalElevated_vs_H	True
('BMI', 'grip_category')	MAP_NormalElevated_vs_H	True
('BMI', 'WHR_Obesity')	MAP_NormalElevated_vs_H	True
('BMI', 'functionality_state')	MAP_NormalElevated_vs_H	True
('Alcohol_Use', 'Memory_Problems')	MAP_NormalElevated_vs_H	True
('Alcohol_Use', 'Memory_Complaints')	MAP_NormalElevated_vs_H	True
('Alcohol_Use', 'grip_category')	MAP_NormalElevated_vs_H	True
('Alcohol_Use', 'WHR_Obesity')	MAP_NormalElevated_vs_H	True
('Alcohol_Use', 'functionality_state')	MAP_NormalElevated_vs_H	True
('Memory_Problems', 'Memory_Complaints')	MAP_NormalElevated_vs_H	False
('Memory_Problems', 'grip_category')	MAP_NormalElevated_vs_H	True
('Memory_Problems', 'WHR_Obesity')	MAP_NormalElevated_vs_H	False
('Memory_Problems', 'functionality_state')	MAP_NormalElevated_vs_H	False
('Memory_Complaints', 'grip_category')	MAP_NormalElevated_vs_H	True
('Memory_Complaints', 'WHR_Obesity')	MAP_NormalElevated_vs_H	False
('Memory_Complaints', 'functionality_state')	MAP_NormalElevated_vs_H	False
('grip_category', 'WHR_Obesity')	MAP_NormalElevated_vs_H	True
('grip_category', 'functionality_state')	MAP_NormalElevated_vs_H	True
('WHR_Obesity', 'functionality_state')	MAP_NormalElevated_vs_H	False
('Anxiety', 'Depression')	functionality_state	True
('Anxiety', 'Sleep')	functionality_state	True
('Anxiety', 'MMSE_Spell')	functionality_state	True
('Anxiety', 'Pain')	functionality_state	True
('Anxiety', 'Hearing')	functionality_state	True
('Anxiety', 'General_Health')	functionality_state	True
('Anxiety', 'Health_vs_Peers')	functionality_state	True
('Anxiety', 'Physical_Activity')	functionality_state	True
('Anxiety', 'BMI')	functionality_state	True
('Anxiety', 'Alcohol_Use')	functionality_state	True
('Anxiety', 'Memory_Problems')	functionality_state	True
('Anxiety', 'Memory_Complaints')	functionality_state	True
('Anxiety', 'grip_category')	functionality_state	True
('Anxiety', 'WHR_Obesity')	functionality_state	True
('Anxiety', 'MAP_NormalElevated_vs_H')	functionality_state	True
('Depression', 'Sleep')	functionality_state	True
('Depression', 'MMSE_Spell')	functionality_state	True
('Depression', 'Pain')	functionality_state	True
('Depression', 'Hearing')	functionality_state	True
('Depression', 'General_Health')	functionality_state	True
('Depression', 'Health_vs_Peers')	functionality_state	True
('Depression', 'Physical_Activity')	functionality_state	True
('Depression', 'BMI')	functionality_state	True
('Depression', 'Alcohol_Use')	functionality_state	True
('Depression', 'Memory_Problems')	functionality_state	True
('Depression', 'Memory_Complaints')	functionality_state	True
('Depression', 'grip_category')	functionality_state	True
('Depression', 'WHR_Obesity')	functionality_state	True
('Depression', 'MAP_NormalElevated_vs_H')	functionality_state	True
('Sleep', 'MMSE_Spell')	functionality_state	True
('Sleep', 'Pain')	functionality_state	True
('Sleep', 'Hearing')	functionality_state	True
('Sleep', 'General_Health')	functionality_state	True
('Sleep', 'Health_vs_Peers')	functionality_state	True
('Sleep', 'Physical_Activity')	functionality_state	True
('Sleep', 'BMI')	functionality_state	True
('Sleep', 'Alcohol_Use')	functionality_state	True
('Sleep', 'Memory_Problems')	functionality_state	True
('Sleep', 'Memory_Complaints')	functionality_state	True
('Sleep', 'grip_category')	functionality_state	True
('Sleep', 'WHR_Obesity')	functionality_state	True
('Sleep', 'MAP_NormalElevated_vs_H')	functionality_state	True
('MMSE_Spell', 'Pain')	functionality_state	True
('MMSE_Spell', 'Hearing')	functionality_state	True
('MMSE_Spell', 'General_Health')	functionality_state	True
('MMSE_Spell', 'Health_vs_Peers')	functionality_state	True
('MMSE_Spell', 'Physical_Activity')	functionality_state	True
('MMSE_Spell', 'BMI')	functionality_state	True
('MMSE_Spell', 'Alcohol_Use')	functionality_state	True
('MMSE_Spell', 'Memory_Problems')	functionality_state	True
('MMSE_Spell', 'Memory_Complaints')	functionality_state	True
('MMSE_Spell', 'grip_category')	functionality_state	True
('MMSE_Spell', 'WHR_Obesity')	functionality_state	True
('MMSE_Spell', 'MAP_NormalElevated_vs_H')	functionality_state	True
('Pain', 'Hearing')	functionality_state	True
('Pain', 'General_Health')	functionality_state	True
('Pain', 'Health_vs_Peers')	functionality_state	True
('Pain', 'Physical_Activity')	functionality_state	True
('Pain', 'BMI')	functionality_state	True
('Pain', 'Alcohol_Use')	functionality_state	True
('Pain', 'Memory_Problems')	functionality_state	True
('Pain', 'Memory_Complaints')	functionality_state	True
('Pain', 'grip_category')	functionality_state	True
('Pain', 'WHR_Obesity')	functionality_state	True
('Pain', 'MAP_NormalElevated_vs_H')	functionality_state	True
('Hearing', 'General_Health')	functionality_state	True
('Hearing', 'Health_vs_Peers')	functionality_state	True
('Hearing', 'Physical_Activity')	functionality_state	True
('Hearing', 'BMI')	functionality_state	True
('Hearing', 'Alcohol_Use')	functionality_state	True
('Hearing', 'Memory_Problems')	functionality_state	True
('Hearing', 'Memory_Complaints')	functionality_state	True
('Hearing', 'grip_category')	functionality_state	True
('Hearing', 'WHR_Obesity')	functionality_state	True
('Hearing', 'MAP_NormalElevated_vs_H')	functionality_state	True
('General_Health', 'Health_vs_Peers')	functionality_state	True
('General_Health', 'Physical_Activity')	functionality_state	True
('General_Health', 'BMI')	functionality_state	True
('General_Health', 'Alcohol_Use')	functionality_state	True
[truncated: 41 more rows]
