# Supplementary material for: Interpreting higher-order dependence in multimorbidity using cohort data: A partial information decomposition approach
Source: PLoS Comput Biol. 2026 Jun 10;22(6):e1014386. doi: 10.1371/journal.pcbi.1014386 (PMC13268148; doi:10.1371/journal.pcbi.1014386)
Supplement: S1 File — PID_BUST_Results_and_DemoScripts.zip is a self-contained archive enabling readers to reproduce the main-text analyses and figures from pre-computed PID results. It contains a Jupyter notebook that regenerates Figs 1–4, plotting utility modules, pre-computed permutation-screening results and analysis-ready dataframes, BUST-network artefacts (edge lists, node attributes, clique catalogues, and quadrant assignments), hub-variable summaries, and a Python requirements file. Installation and execution are documented in the accompanying README. Raw LASA participant data are not included (governed access); the package provides the full downstream pipeline conditional on data access. (ZIP) [file pcbi.1014386.s002.zip › PID_BUST_Results_and_DemoScripts/screening_results_500perms_v21/AgeGroup_1_Iobs.csv]

Sources	Target	I_bits
('Depression', 'Sleep')	Anxiety	0.20074760542948628
('Depression', 'MMSE_Spell')	Anxiety	0.14657406007690124
('Depression', 'Pain')	Anxiety	0.17949083812096747
('Depression', 'Hearing')	Anxiety	0.15101244493028398
('Depression', 'General_Health')	Anxiety	0.1939659427087742
('Depression', 'Health_vs_Peers')	Anxiety	0.15899259407477068
('Depression', 'Physical_Activity')	Anxiety	0.15394876405786836
('Depression', 'BMI')	Anxiety	0.14796953744205354
('Depression', 'Alcohol_Use')	Anxiety	0.14937559531151248
('Depression', 'Memory_Problems')	Anxiety	0.16049103456988592
('Depression', 'Memory_Complaints')	Anxiety	0.16049103456988592
('Depression', 'grip_category')	Anxiety	0.15389374001088973
('Depression', 'WHR_Obesity')	Anxiety	0.14724037494663067
('Depression', 'MAP_NormalElevated_vs_H')	Anxiety	0.14629982657757437
('Depression', 'functionality_state')	Anxiety	0.16249743530047556
('Sleep', 'MMSE_Spell')	Anxiety	0.08785872185281109
('Sleep', 'Pain')	Anxiety	0.1242405670705994
('Sleep', 'Hearing')	Anxiety	0.08851594837137564
('Sleep', 'General_Health')	Anxiety	0.15351391154673671
('Sleep', 'Health_vs_Peers')	Anxiety	0.10099705924014293
('Sleep', 'Physical_Activity')	Anxiety	0.10434590926790277
('Sleep', 'BMI')	Anxiety	0.08767036597895121
('Sleep', 'Alcohol_Use')	Anxiety	0.09236806264700285
('Sleep', 'Memory_Problems')	Anxiety	0.09985446482985849
('Sleep', 'Memory_Complaints')	Anxiety	0.09985446482985849
('Sleep', 'grip_category')	Anxiety	0.09160372364918515
('Sleep', 'WHR_Obesity')	Anxiety	0.08337069817448133
('Sleep', 'MAP_NormalElevated_vs_H')	Anxiety	0.08328049614678674
('Sleep', 'functionality_state')	Anxiety	0.1154094147594168
('MMSE_Spell', 'Pain')	Anxiety	0.06257050130057312
('MMSE_Spell', 'Hearing')	Anxiety	0.008210281669189478
('MMSE_Spell', 'General_Health')	Anxiety	0.09685389911715346
('MMSE_Spell', 'Health_vs_Peers')	Anxiety	0.031310349395716475
('MMSE_Spell', 'Physical_Activity')	Anxiety	0.027238219241859297
('MMSE_Spell', 'BMI')	Anxiety	0.007375073809296758
('MMSE_Spell', 'Alcohol_Use')	Anxiety	0.012874918939853942
('MMSE_Spell', 'Memory_Problems')	Anxiety	0.026825829109790627
('MMSE_Spell', 'Memory_Complaints')	Anxiety	0.026825829109790627
('MMSE_Spell', 'grip_category')	Anxiety	0.014934339484864568
('MMSE_Spell', 'WHR_Obesity')	Anxiety	0.0040605620739717525
('MMSE_Spell', 'MAP_NormalElevated_vs_H')	Anxiety	0.003201685833331121
('MMSE_Spell', 'functionality_state')	Anxiety	0.04477816384359103
('Pain', 'Hearing')	Anxiety	0.06455398541036837
('Pain', 'General_Health')	Anxiety	0.11272056900515201
('Pain', 'Health_vs_Peers')	Anxiety	0.06899846151393507
('Pain', 'Physical_Activity')	Anxiety	0.07078073164202439
('Pain', 'BMI')	Anxiety	0.06345523133682744
('Pain', 'Alcohol_Use')	Anxiety	0.06620919025233227
('Pain', 'Memory_Problems')	Anxiety	0.07670379392281705
('Pain', 'Memory_Complaints')	Anxiety	0.07670379392281705
('Pain', 'grip_category')	Anxiety	0.06999859200972663
('Pain', 'WHR_Obesity')	Anxiety	0.06316659946627103
('Pain', 'MAP_NormalElevated_vs_H')	Anxiety	0.06053606003179333
('Pain', 'functionality_state')	Anxiety	0.0709862745890325
('Hearing', 'General_Health')	Anxiety	0.09954391166621947
('Hearing', 'Health_vs_Peers')	Anxiety	0.03442749443420391
('Hearing', 'Physical_Activity')	Anxiety	0.0335839734038863
('Hearing', 'BMI')	Anxiety	0.010258887425025565
('Hearing', 'Alcohol_Use')	Anxiety	0.01724059225719582
('Hearing', 'Memory_Problems')	Anxiety	0.027353637756355523
('Hearing', 'Memory_Complaints')	Anxiety	0.027353637756355523
('Hearing', 'grip_category')	Anxiety	0.01757473450464317
('Hearing', 'WHR_Obesity')	Anxiety	0.008255121329478825
('Hearing', 'MAP_NormalElevated_vs_H')	Anxiety	0.00612474733384822
('Hearing', 'functionality_state')	Anxiety	0.047301814591100916
('General_Health', 'Health_vs_Peers')	Anxiety	0.09779318947201301
('General_Health', 'Physical_Activity')	Anxiety	0.10146949299985528
('General_Health', 'BMI')	Anxiety	0.09709706000624381
('General_Health', 'Alcohol_Use')	Anxiety	0.09781940579007704
('General_Health', 'Memory_Problems')	Anxiety	0.10695774199888869
('General_Health', 'Memory_Complaints')	Anxiety	0.10695774199888869
('General_Health', 'grip_category')	Anxiety	0.10201331039428817
('General_Health', 'WHR_Obesity')	Anxiety	0.09995435297996169
('General_Health', 'MAP_NormalElevated_vs_H')	Anxiety	0.09608212332048673
('General_Health', 'functionality_state')	Anxiety	0.10172657552211511
('Health_vs_Peers', 'Physical_Activity')	Anxiety	0.04450367692822963
('Health_vs_Peers', 'BMI')	Anxiety	0.031807254387398905
('Health_vs_Peers', 'Alcohol_Use')	Anxiety	0.03480261001720506
('Health_vs_Peers', 'Memory_Problems')	Anxiety	0.048051209690500474
('Health_vs_Peers', 'Memory_Complaints')	Anxiety	0.048051209690500474
('Health_vs_Peers', 'grip_category')	Anxiety	0.03861611460443964
('Health_vs_Peers', 'WHR_Obesity')	Anxiety	0.030812159094615897
('Health_vs_Peers', 'MAP_NormalElevated_vs_H')	Anxiety	0.02881896382337238
('Health_vs_Peers', 'functionality_state')	Anxiety	0.05190694854808908
('Physical_Activity', 'BMI')	Anxiety	0.028588231651101765
('Physical_Activity', 'Alcohol_Use')	Anxiety	0.03194391522891639
('Physical_Activity', 'Memory_Problems')	Anxiety	0.04899509614738845
('Physical_Activity', 'Memory_Complaints')	Anxiety	0.04899509614738845
('Physical_Activity', 'grip_category')	Anxiety	0.034365264034498764
('Physical_Activity', 'WHR_Obesity')	Anxiety	0.027811160158352787
('Physical_Activity', 'MAP_NormalElevated_vs_H')	Anxiety	0.02678521784723426
('Physical_Activity', 'functionality_state')	Anxiety	0.048923091262133546
('BMI', 'Alcohol_Use')	Anxiety	0.01550091699639719
('BMI', 'Memory_Problems')	Anxiety	0.028451874088287074
('BMI', 'Memory_Complaints')	Anxiety	0.028451874088287074
('BMI', 'grip_category')	Anxiety	0.01956629180973637
('BMI', 'WHR_Obesity')	Anxiety	0.005615777237667121
('BMI', 'MAP_NormalElevated_vs_H')	Anxiety	0.005342166756978193
('BMI', 'functionality_state')	Anxiety	0.04501114786652336
('Alcohol_Use', 'Memory_Problems')	Anxiety	0.035594510335837375
('Alcohol_Use', 'Memory_Complaints')	Anxiety	0.035594510335837375
('Alcohol_Use', 'grip_category')	Anxiety	0.023495580739567607
('Alcohol_Use', 'WHR_Obesity')	Anxiety	0.012481526794425763
('Alcohol_Use', 'MAP_NormalElevated_vs_H')	Anxiety	0.011961336355920551
('Alcohol_Use', 'functionality_state')	Anxiety	0.047944328684967556
('Memory_Problems', 'Memory_Complaints')	Anxiety	0.02478014339322982
('Memory_Problems', 'grip_category')	Anxiety	0.03635380087745603
('Memory_Problems', 'WHR_Obesity')	Anxiety	0.026702257511191776
('Memory_Problems', 'MAP_NormalElevated_vs_H')	Anxiety	0.02481464998270878
('Memory_Problems', 'functionality_state')	Anxiety	0.06097769959997487
('Memory_Complaints', 'grip_category')	Anxiety	0.03635380087745603
('Memory_Complaints', 'WHR_Obesity')	Anxiety	0.026702257511191776
('Memory_Complaints', 'MAP_NormalElevated_vs_H')	Anxiety	0.02481464998270878
('Memory_Complaints', 'functionality_state')	Anxiety	0.06097769959997487
('grip_category', 'WHR_Obesity')	Anxiety	0.012749796969276195
('grip_category', 'MAP_NormalElevated_vs_H')	Anxiety	0.012518378512174027
('grip_category', 'functionality_state')	Anxiety	0.0513382272208728
('WHR_Obesity', 'MAP_NormalElevated_vs_H')	Anxiety	0.0009131868381150627
('WHR_Obesity', 'functionality_state')	Anxiety	0.0459168988164329
('MAP_NormalElevated_vs_H', 'functionality_state')	Anxiety	0.04372901720901653
('Anxiety', 'Sleep')	Depression	0.1561192535721826
('Anxiety', 'MMSE_Spell')	Depression	0.15070428989006143
('Anxiety', 'Pain')	Depression	0.15693824325947758
('Anxiety', 'Hearing')	Depression	0.14700264513875586
('Anxiety', 'General_Health')	Depression	0.17498018497774057
('Anxiety', 'Health_vs_Peers')	Depression	0.15638692590896966
('Anxiety', 'Physical_Activity')	Depression	0.16520163493827072
('Anxiety', 'BMI')	Depression	0.1483539578046609
('Anxiety', 'Alcohol_Use')	Depression	0.1543157489061097
('Anxiety', 'Memory_Problems')	Depression	0.15141934296385992
('Anxiety', 'Memory_Complaints')	Depression	0.15141934296385992
('Anxiety', 'grip_category')	Depression	0.15123138546294493
('Anxiety', 'WHR_Obesity')	Depression	0.14666450050179622
('Anxiety', 'MAP_NormalElevated_vs_H')	Depression	0.14654081268933133
('Anxiety', 'functionality_state')	Depression	0.16670971285391822
('Sleep', 'MMSE_Spell')	Depression	0.04676791766865061
('Sleep', 'Pain')	Depression	0.06720792162966956
('Sleep', 'Hearing')	Depression	0.04010371117716429
('Sleep', 'General_Health')	Depression	0.1005176059024853
('Sleep', 'Health_vs_Peers')	Depression	0.05774917556126567
('Sleep', 'Physical_Activity')	Depression	0.07138159497976354
('Sleep', 'BMI')	Depression	0.04208137048689413
('Sleep', 'Alcohol_Use')	Depression	0.05421586759543547
('Sleep', 'Memory_Problems')	Depression	0.05068708603808944
('Sleep', 'Memory_Complaints')	Depression	0.05068708603808944
('Sleep', 'grip_category')	Depression	0.04930700199967343
('Sleep', 'WHR_Obesity')	Depression	0.03809745019670106
('Sleep', 'MAP_NormalElevated_vs_H')	Depression	0.038693239623013305
('Sleep', 'functionality_state')	Depression	0.07643485000876393
('MMSE_Spell', 'Pain')	Depression	0.04340567365339643
('MMSE_Spell', 'Hearing')	Depression	0.008554356188985195
('MMSE_Spell', 'General_Health')	Depression	0.08078908554317965
('MMSE_Spell', 'Health_vs_Peers')	Depression	0.032730561134775016
('MMSE_Spell', 'Physical_Activity')	Depression	0.041478052915773035
('MMSE_Spell', 'BMI')	Depression	0.011599870535117613
('MMSE_Spell', 'Alcohol_Use')	Depression	0.020830272011663455
('MMSE_Spell', 'Memory_Problems')	Depression	0.021718834391296318
('MMSE_Spell', 'Memory_Complaints')	Depression	0.021718834391296318
('MMSE_Spell', 'grip_category')	Depression	0.017281153999460563
('MMSE_Spell', 'WHR_Obesity')	Depression	0.007569153280386931
('MMSE_Spell', 'MAP_NormalElevated_vs_H')	Depression	0.00757591287326381
('MMSE_Spell', 'functionality_state')	Depression	0.050372075859028434
('Pain', 'Hearing')	Depression	0.03992042997810403
('Pain', 'General_Health')	Depression	0.08342068282491914
('Pain', 'Health_vs_Peers')	Depression	0.04685680189299464
('Pain', 'Physical_Activity')	Depression	0.058252357955055366
('Pain', 'BMI')	Depression	0.03936899618222196
('Pain', 'Alcohol_Use')	Depression	0.04799416901583325
('Pain', 'Memory_Problems')	Depression	0.0470822859416462
('Pain', 'Memory_Complaints')	Depression	0.0470822859416462
('Pain', 'grip_category')	Depression	0.047989462585079856
('Pain', 'WHR_Obesity')	Depression	0.03943052583293167
('Pain', 'MAP_NormalElevated_vs_H')	Depression	0.03815474903292891
('Pain', 'functionality_state')	Depression	0.056364282155690226
('Hearing', 'General_Health')	Depression	0.07851270586925327
('Hearing', 'Health_vs_Peers')	Depression	0.02805806036056588
('Hearing', 'Physical_Activity')	Depression	0.038994411332326395
('Hearing', 'BMI')	Depression	0.006582846932501076
('Hearing', 'Alcohol_Use')	Depression	0.018162657145699857
('Hearing', 'Memory_Problems')	Depression	0.016622481205743576
('Hearing', 'Memory_Complaints')	Depression	0.016622481205743576
('Hearing', 'grip_category')	Depression	0.010976549389978303
('Hearing', 'WHR_Obesity')	Depression	0.0015387206885352988
('Hearing', 'MAP_NormalElevated_vs_H')	Depression	0.0017452091501059832
('Hearing', 'functionality_state')	Depression	0.04856627667698479
('General_Health', 'Health_vs_Peers')	Depression	0.07757657612318868
('General_Health', 'Physical_Activity')	Depression	0.08694679791531064
('General_Health', 'BMI')	Depression	0.07799933626470362
('General_Health', 'Alcohol_Use')	Depression	0.08105474704315418
('General_Health', 'Memory_Problems')	Depression	0.08297598111088336
('General_Health', 'Memory_Complaints')	Depression	0.08297598111088336
('General_Health', 'grip_category')	Depression	0.08288448038070444
('General_Health', 'WHR_Obesity')	Depression	0.07839922226180507
('General_Health', 'MAP_NormalElevated_vs_H')	Depression	0.0775461555249612
('General_Health', 'functionality_state')	Depression	0.08500899838044222
('Health_vs_Peers', 'Physical_Activity')	Depression	0.050096327771045376
('Health_vs_Peers', 'BMI')	Depression	0.028527208003851643
('Health_vs_Peers', 'Alcohol_Use')	Depression	0.03651408965718226
('Health_vs_Peers', 'Memory_Problems')	Depression	0.037709317434709934
('Health_vs_Peers', 'Memory_Complaints')	Depression	0.037709317434709934
('Health_vs_Peers', 'grip_category')	Depression	0.03426164353766162
('Health_vs_Peers', 'WHR_Obesity')	Depression	0.02738962216046655
('Health_vs_Peers', 'MAP_NormalElevated_vs_H')	Depression	0.02634860526358376
('Health_vs_Peers', 'functionality_state')	Depression	0.05293030198707923
('Physical_Activity', 'BMI')	Depression	0.038775828291253644
('Physical_Activity', 'Alcohol_Use')	Depression	0.04453739285446249
('Physical_Activity', 'Memory_Problems')	Depression	0.05089811430426369
('Physical_Activity', 'Memory_Complaints')	Depression	0.05089811430426369
('Physical_Activity', 'grip_category')	Depression	0.04390132299705068
('Physical_Activity', 'WHR_Obesity')	Depression	0.038326448860549964
('Physical_Activity', 'MAP_NormalElevated_vs_H')	Depression	0.037919907690660844
('Physical_Activity', 'functionality_state')	Depression	0.05720878997631119
('BMI', 'Alcohol_Use')	Depression	0.0206334175415767
('BMI', 'Memory_Problems')	Depression	0.020531778420305475
('BMI', 'Memory_Complaints')	Depression	0.020531778420305475
('BMI', 'grip_category')	Depression	0.014733517071926635
('BMI', 'WHR_Obesity')	Depression	0.005578389259170148
('BMI', 'MAP_NormalElevated_vs_H')	Depression	0.005608257856993031
('BMI', 'functionality_state')	Depression	0.04893713552584729
('Alcohol_Use', 'Memory_Problems')	Depression	0.03185906972482407
('Alcohol_Use', 'Memory_Complaints')	Depression	0.03185906972482407
('Alcohol_Use', 'grip_category')	Depression	0.025651168405710974
('Alcohol_Use', 'WHR_Obesity')	Depression	0.01774619654881599
('Alcohol_Use', 'MAP_NormalElevated_vs_H')	Depression	0.017100295995751774
('Alcohol_Use', 'functionality_state')	Depression	0.053358693496538545
('Memory_Problems', 'Memory_Complaints')	Depression	0.015708451787203318
('Memory_Problems', 'grip_category')	Depression	0.024313608865746607
('Memory_Problems', 'WHR_Obesity')	Depression	0.01617738076679957
('Memory_Problems', 'MAP_NormalElevated_vs_H')	Depression	0.015947743231279107
('Memory_Problems', 'functionality_state')	Depression	0.057320936471679344
('Memory_Complaints', 'grip_category')	Depression	0.024313608865746607
('Memory_Complaints', 'WHR_Obesity')	Depression	0.01617738076679957
('Memory_Complaints', 'MAP_NormalElevated_vs_H')	Depression	0.015947743231279107
('Memory_Complaints', 'functionality_state')	Depression	0.057320936471679344
('grip_category', 'WHR_Obesity')	Depression	0.009665736055262381
('grip_category', 'MAP_NormalElevated_vs_H')	Depression	0.00966038275261898
('grip_category', 'functionality_state')	Depression	0.05232916906932457
('WHR_Obesity', 'MAP_NormalElevated_vs_H')	Depression	0.0007336501518320827
('WHR_Obesity', 'functionality_state')	Depression	0.04913665349165955
('MAP_NormalElevated_vs_H', 'functionality_state')	Depression	0.04796125115346758
('Anxiety', 'Depression')	Sleep	0.09216271109817765
('Anxiety', 'MMSE_Spell')	Sleep	0.08602446657677777
('Anxiety', 'Pain')	Sleep	0.13407172949552718
('Anxiety', 'Hearing')	Sleep	0.08663993372612881
('Anxiety', 'General_Health')	Sleep	0.11118220977121797
('Anxiety', 'Health_vs_Peers')	Sleep	0.10199115787160883
('Anxiety', 'Physical_Activity')	Sleep	0.08850265701306241
('Anxiety', 'BMI')	Sleep	0.08825712017112924
('Anxiety', 'Alcohol_Use')	Sleep	0.09288976084634851
('Anxiety', 'Memory_Problems')	Sleep	0.09189179140713587
('Anxiety', 'Memory_Complaints')	Sleep	0.09189179140713587
('Anxiety', 'grip_category')	Sleep	0.09861538586069846
('Anxiety', 'WHR_Obesity')	Sleep	0.08553700016920365
('Anxiety', 'MAP_NormalElevated_vs_H')	Sleep	0.08473196427518723
('Anxiety', 'functionality_state')	Sleep	0.1034465244517273
('Depression', 'MMSE_Spell')	Sleep	0.04080343257945853
('Depression', 'Pain')	Sleep	0.09959167891608786
('Depression', 'Hearing')	Sleep	0.04223749632344592
('Depression', 'General_Health')	Sleep	0.07717166185800116
('Depression', 'Health_vs_Peers')	Sleep	0.06134894235853197
('Depression', 'Physical_Activity')	Sleep	0.04428547184452113
('Depression', 'BMI')	Sleep	0.042283704316465436
('Depression', 'Alcohol_Use')	Sleep	0.0497974122001839
('Depression', 'Memory_Problems')	Sleep	0.051796104221393476
('Depression', 'Memory_Complaints')	Sleep	0.051796104221393476
('Depression', 'grip_category')	Sleep	0.05898101875913346
('Depression', 'WHR_Obesity')	Sleep	0.040839626636260576
('Depression', 'MAP_NormalElevated_vs_H')	Sleep	0.039903721639657934
('Depression', 'functionality_state')	Sleep	0.06025968214763147
('MMSE_Spell', 'Pain')	Sleep	0.07467588760119065
('MMSE_Spell', 'Hearing')	Sleep	0.007805651270675332
('MMSE_Spell', 'General_Health')	Sleep	0.05784274498562863
('MMSE_Spell', 'Health_vs_Peers')	Sleep	0.03321434446069078
('MMSE_Spell', 'Physical_Activity')	Sleep	0.013263726059390751
('MMSE_Spell', 'BMI')	Sleep	0.009108608690644478
('MMSE_Spell', 'Alcohol_Use')	Sleep	0.014390581968007285
('MMSE_Spell', 'Memory_Problems')	Sleep	0.020540705475284696
('MMSE_Spell', 'Memory_Complaints')	Sleep	0.020540705475284696
('MMSE_Spell', 'grip_category')	Sleep	0.02270713470167602
('MMSE_Spell', 'WHR_Obesity')	Sleep	0.005964625197864555
('MMSE_Spell', 'MAP_NormalElevated_vs_H')	Sleep	0.004110677282876067
('MMSE_Spell', 'functionality_state')	Sleep	0.03497950076953798
('Pain', 'Hearing')	Sleep	0.08355111334977433
('Pain', 'General_Health')	Sleep	0.0988354110470364
('Pain', 'Health_vs_Peers')	Sleep	0.09142029471077516
('Pain', 'Physical_Activity')	Sleep	0.08052408695157569
('Pain', 'BMI')	Sleep	0.08011255255383412
('Pain', 'Alcohol_Use')	Sleep	0.08425427106737922
('Pain', 'Memory_Problems')	Sleep	0.08391667128346261
('Pain', 'Memory_Complaints')	Sleep	0.08391667128346261
('Pain', 'grip_category')	Sleep	0.09532358837528362
('Pain', 'WHR_Obesity')	Sleep	0.07947331969648697
('Pain', 'MAP_NormalElevated_vs_H')	Sleep	0.07671761298949809
('Pain', 'functionality_state')	Sleep	0.08347300863307057
('Hearing', 'General_Health')	Sleep	0.06177340544806137
('Hearing', 'Health_vs_Peers')	Sleep	0.04396689936254543
('Hearing', 'Physical_Activity')	Sleep	0.01778959918500754
('Hearing', 'BMI')	Sleep	0.016093680688953334
('Hearing', 'Alcohol_Use')	Sleep	0.019267845009459546
('Hearing', 'Memory_Problems')	Sleep	0.021318863607674942
('Hearing', 'Memory_Complaints')	Sleep	0.021318863607674942
('Hearing', 'grip_category')	Sleep	0.03197595027698345
('Hearing', 'WHR_Obesity')	Sleep	0.009097004535996787
('Hearing', 'MAP_NormalElevated_vs_H')	Sleep	0.0070918479540583845
('Hearing', 'functionality_state')	Sleep	0.03885145584539389
('General_Health', 'Health_vs_Peers')	Sleep	0.06706149924272772
('General_Health', 'Physical_Activity')	Sleep	0.06064641469282645
('General_Health', 'BMI')	Sleep	0.06302869132510822
('General_Health', 'Alcohol_Use')	Sleep	0.0628155674740718
('General_Health', 'Memory_Problems')	Sleep	0.06334657336286126
('General_Health', 'Memory_Complaints')	Sleep	0.06334657336286126
('General_Health', 'grip_category')	Sleep	0.07444783634673045
('General_Health', 'WHR_Obesity')	Sleep	0.0601647919686306
('General_Health', 'MAP_NormalElevated_vs_H')	Sleep	0.057322334632435315
('General_Health', 'functionality_state')	Sleep	0.06619756542174259
('Health_vs_Peers', 'Physical_Activity')	Sleep	0.036893484193895015
('Health_vs_Peers', 'BMI')	Sleep	0.03660509126972133
('Health_vs_Peers', 'Alcohol_Use')	Sleep	0.04169584318593902
('Health_vs_Peers', 'Memory_Problems')	Sleep	0.045465832942807316
('Health_vs_Peers', 'Memory_Complaints')	Sleep	0.045465832942807316
('Health_vs_Peers', 'grip_category')	Sleep	0.05248746898449838
('Health_vs_Peers', 'WHR_Obesity')	Sleep	0.03493592291323714
('Health_vs_Peers', 'MAP_NormalElevated_vs_H')	Sleep	0.0330191675340922
('Health_vs_Peers', 'functionality_state')	Sleep	0.052409845922712826
('Physical_Activity', 'BMI')	Sleep	0.02083679574494368
('Physical_Activity', 'Alcohol_Use')	Sleep	0.026666456618857193
('Physical_Activity', 'Memory_Problems')	Sleep	0.027495552457477722
('Physical_Activity', 'Memory_Complaints')	Sleep	0.027495552457477722
('Physical_Activity', 'grip_category')	Sleep	0.03433093994459949
('Physical_Activity', 'WHR_Obesity')	Sleep	0.015837914161892064
('Physical_Activity', 'MAP_NormalElevated_vs_H')	Sleep	0.013131479639085945
('Physical_Activity', 'functionality_state')	Sleep	0.038242562487778166
('BMI', 'Alcohol_Use')	Sleep	0.019037270132429757
('BMI', 'Memory_Problems')	Sleep	0.023324667731200167
('BMI', 'Memory_Complaints')	Sleep	0.023324667731200167
('BMI', 'grip_category')	Sleep	0.032381960152678524
('BMI', 'WHR_Obesity')	Sleep	0.011229369397638725
('BMI', 'MAP_NormalElevated_vs_H')	Sleep	0.007697023775509124
('BMI', 'functionality_state')	Sleep	0.038538238979501566
('Alcohol_Use', 'Memory_Problems')	Sleep	0.02880510000103599
('Alcohol_Use', 'Memory_Complaints')	Sleep	0.02880510000103599
('Alcohol_Use', 'grip_category')	Sleep	0.03514405951651173
('Alcohol_Use', 'WHR_Obesity')	Sleep	0.016103057146425653
('Alcohol_Use', 'MAP_NormalElevated_vs_H')	Sleep	0.016954736369473464
('Alcohol_Use', 'functionality_state')	Sleep	0.04343660964159502
('Memory_Problems', 'Memory_Complaints')	Sleep	0.016817469970507034
('Memory_Problems', 'grip_category')	Sleep	0.03898404364067675
('Memory_Problems', 'WHR_Obesity')	Sleep	0.021561773459395212
('Memory_Problems', 'MAP_NormalElevated_vs_H')	Sleep	0.01987985055554205
('Memory_Problems', 'functionality_state')	Sleep	0.046038119690557495
('Memory_Complaints', 'grip_category')	Sleep	0.03898404364067675
('Memory_Complaints', 'WHR_Obesity')	Sleep	0.021561773459395212
('Memory_Complaints', 'MAP_NormalElevated_vs_H')	Sleep	0.01987985055554205
('Memory_Complaints', 'functionality_state')	Sleep	0.046038119690557495
('grip_category', 'WHR_Obesity')	Sleep	0.022846865629015178
('grip_category', 'MAP_NormalElevated_vs_H')	Sleep	0.0244047470407996
('grip_category', 'functionality_state')	Sleep	0.05073742780945017
('WHR_Obesity', 'MAP_NormalElevated_vs_H')	Sleep	0.005343514322843189
('WHR_Obesity', 'functionality_state')	Sleep	0.03839288636651699
('MAP_NormalElevated_vs_H', 'functionality_state')	Sleep	0.03481507067030855
('Anxiety', 'Depression')	MMSE_Spell	0.007666152685343565
('Anxiety', 'Sleep')	MMSE_Spell	0.006942871846064823
('Anxiety', 'Pain')	MMSE_Spell	0.009007566792343172
('Anxiety', 'Hearing')	MMSE_Spell	0.0034866692770540524
('Anxiety', 'General_Health')	MMSE_Spell	0.008168757916189245
('Anxiety', 'Health_vs_Peers')	MMSE_Spell	0.007364045181091259
('Anxiety', 'Physical_Activity')	MMSE_Spell	0.019942333755953973
('Anxiety', 'BMI')	MMSE_Spell	0.006054316800177528
('Anxiety', 'Alcohol_Use')	MMSE_Spell	0.01380451437213862
('Anxiety', 'Memory_Problems')	MMSE_Spell	0.0067086160745596845
('Anxiety', 'Memory_Complaints')	MMSE_Spell	0.0067086160745596845
('Anxiety', 'grip_category')	MMSE_Spell	0.00659465931491563
('Anxiety', 'WHR_Obesity')	MMSE_Spell	0.003246563022196665
('Anxiety', 'MAP_NormalElevated_vs_H')	MMSE_Spell	0.003225009357721481
('Anxiety', 'functionality_state')	MMSE_Spell	0.019671756596585408
('Depression', 'Sleep')	MMSE_Spell	0.010480419519209954
('Depression', 'Pain')	MMSE_Spell	0.012395334006655408
('Depression', 'Hearing')	MMSE_Spell	0.007840543588377586
('Depression', 'General_Health')	MMSE_Spell	0.011089702073247162
('Depression', 'Health_vs_Peers')	MMSE_Spell	0.011389925085951165
('Depression', 'Physical_Activity')	MMSE_Spell	0.022929296549465666
('Depression', 'BMI')	MMSE_Spell	0.009894693163391985
('Depression', 'Alcohol_Use')	MMSE_Spell	0.01681971384935124
('Depression', 'Memory_Problems')	MMSE_Spell	0.010673312962091721
('Depression', 'Memory_Complaints')	MMSE_Spell	0.010673312962091721
('Depression', 'grip_category')	MMSE_Spell	0.011603828377456108
('Depression', 'WHR_Obesity')	MMSE_Spell	0.007331028673446623
('Depression', 'MAP_NormalElevated_vs_H')	MMSE_Spell	0.007358250285897686
('Depression', 'functionality_state')	MMSE_Spell	0.021053391058580156
('Sleep', 'Pain')	MMSE_Spell	0.011281790668031628
('Sleep', 'Hearing')	MMSE_Spell	0.00495805352378545
('Sleep', 'General_Health')	MMSE_Spell	0.011489305560180614
('Sleep', 'Health_vs_Peers')	MMSE_Spell	0.008273941614600943
('Sleep', 'Physical_Activity')	MMSE_Spell	0.02181109282832644
('Sleep', 'BMI')	MMSE_Spell	0.0072010974893459406
('Sleep', 'Alcohol_Use')	MMSE_Spell	0.014798479200948874
('Sleep', 'Memory_Problems')	MMSE_Spell	0.008386165862776386
('Sleep', 'Memory_Complaints')	MMSE_Spell	0.008386165862776386
('Sleep', 'grip_category')	MMSE_Spell	0.007355792320211854
('Sleep', 'WHR_Obesity')	MMSE_Spell	0.002984324151366016
('Sleep', 'MAP_NormalElevated_vs_H')	MMSE_Spell	0.0026825326788662753
('Sleep', 'functionality_state')	MMSE_Spell	0.0218359838302212
('Pain', 'Hearing')	MMSE_Spell	0.007943671009815478
('Pain', 'General_Health')	MMSE_Spell	0.012639626634119742
('Pain', 'Health_vs_Peers')	MMSE_Spell	0.011358213017751506
('Pain', 'Physical_Activity')	MMSE_Spell	0.022517825690051525
('Pain', 'BMI')	MMSE_Spell	0.009184704298219236
('Pain', 'Alcohol_Use')	MMSE_Spell	0.018192538045783135
('Pain', 'Memory_Problems')	MMSE_Spell	0.011148073590065796
('Pain', 'Memory_Complaints')	MMSE_Spell	0.011148073590065796
('Pain', 'grip_category')	MMSE_Spell	0.011496784699060828
('Pain', 'WHR_Obesity')	MMSE_Spell	0.006768346334291501
('Pain', 'MAP_NormalElevated_vs_H')	MMSE_Spell	0.0073006743499178265
('Pain', 'functionality_state')	MMSE_Spell	0.02302210145864635
('Hearing', 'General_Health')	MMSE_Spell	0.008430391064138953
('Hearing', 'Health_vs_Peers')	MMSE_Spell	0.006938035608158325
('Hearing', 'Physical_Activity')	MMSE_Spell	0.019902675238648308
('Hearing', 'BMI')	MMSE_Spell	0.003908480780516959
('Hearing', 'Alcohol_Use')	MMSE_Spell	0.013169746827140954
('Hearing', 'Memory_Problems')	MMSE_Spell	0.005417263447022187
('Hearing', 'Memory_Complaints')	MMSE_Spell	0.005417263447022187
('Hearing', 'grip_category')	MMSE_Spell	0.005775197224774783
('Hearing', 'WHR_Obesity')	MMSE_Spell	0.0006507854967318839
('Hearing', 'MAP_NormalElevated_vs_H')	MMSE_Spell	0.0015659383902126938
('Hearing', 'functionality_state')	MMSE_Spell	0.018967895451980115
('General_Health', 'Health_vs_Peers')	MMSE_Spell	0.011457776998918302
('General_Health', 'Physical_Activity')	MMSE_Spell	0.0209474801443649
('General_Health', 'BMI')	MMSE_Spell	0.009584966567271919
('General_Health', 'Alcohol_Use')	MMSE_Spell	0.016703758426189586
('General_Health', 'Memory_Problems')	MMSE_Spell	0.010470392954980133
('General_Health', 'Memory_Complaints')	MMSE_Spell	0.010470392954980133
('General_Health', 'grip_category')	MMSE_Spell	0.011590630101595958
('General_Health', 'WHR_Obesity')	MMSE_Spell	0.007593369311677858
('General_Health', 'MAP_NormalElevated_vs_H')	MMSE_Spell	0.008082386394401876
('General_Health', 'functionality_state')	MMSE_Spell	0.019640327848578897
('Health_vs_Peers', 'Physical_Activity')	MMSE_Spell	0.021553521579659674
('Health_vs_Peers', 'BMI')	MMSE_Spell	0.007289315946710353
('Health_vs_Peers', 'Alcohol_Use')	MMSE_Spell	0.01557135885540108
('Health_vs_Peers', 'Memory_Problems')	MMSE_Spell	0.00856511379845388
('Health_vs_Peers', 'Memory_Complaints')	MMSE_Spell	0.00856511379845388
('Health_vs_Peers', 'grip_category')	MMSE_Spell	0.009435669078667816
('Health_vs_Peers', 'WHR_Obesity')	MMSE_Spell	0.00489896531285733
('Health_vs_Peers', 'MAP_NormalElevated_vs_H')	MMSE_Spell	0.0054998138453016335
('Health_vs_Peers', 'functionality_state')	MMSE_Spell	0.02009301458733138
('Physical_Activity', 'BMI')	MMSE_Spell	0.02007523540825587
('Physical_Activity', 'Alcohol_Use')	MMSE_Spell	0.026074079788369307
('Physical_Activity', 'Memory_Problems')	MMSE_Spell	0.02289503941894446
('Physical_Activity', 'Memory_Complaints')	MMSE_Spell	0.02289503941894446
('Physical_Activity', 'grip_category')	MMSE_Spell	0.02109443568000284
('Physical_Activity', 'WHR_Obesity')	MMSE_Spell	0.01931789945679792
('Physical_Activity', 'MAP_NormalElevated_vs_H')	MMSE_Spell	0.019317639186009667
('Physical_Activity', 'functionality_state')	MMSE_Spell	0.026038044698094
('BMI', 'Alcohol_Use')	MMSE_Spell	0.01450939779802381
('BMI', 'Memory_Problems')	MMSE_Spell	0.008068037842872041
('BMI', 'Memory_Complaints')	MMSE_Spell	0.008068037842872041
('BMI', 'grip_category')	MMSE_Spell	0.007139344155341079
('BMI', 'WHR_Obesity')	MMSE_Spell	0.003664777433531443
('BMI', 'MAP_NormalElevated_vs_H')	MMSE_Spell	0.003439032793705737
('BMI', 'functionality_state')	MMSE_Spell	0.0187540075823111
('Alcohol_Use', 'Memory_Problems')	MMSE_Spell	0.01655225042989326
('Alcohol_Use', 'Memory_Complaints')	MMSE_Spell	0.01655225042989326
('Alcohol_Use', 'grip_category')	MMSE_Spell	0.014696516583008488
('Alcohol_Use', 'WHR_Obesity')	MMSE_Spell	0.011949086910339503
('Alcohol_Use', 'MAP_NormalElevated_vs_H')	MMSE_Spell	0.012708539889463175
('Alcohol_Use', 'functionality_state')	MMSE_Spell	0.024869048878918814
('Memory_Problems', 'Memory_Complaints')	MMSE_Spell	0.004662930357998721
('Memory_Problems', 'grip_category')	MMSE_Spell	0.008582813905778194
('Memory_Problems', 'WHR_Obesity')	MMSE_Spell	0.004820007415338596
('Memory_Problems', 'MAP_NormalElevated_vs_H')	MMSE_Spell	0.004781699491425242
('Memory_Problems', 'functionality_state')	MMSE_Spell	0.021015258785348965
('Memory_Complaints', 'grip_category')	MMSE_Spell	0.008582813905778194
('Memory_Complaints', 'WHR_Obesity')	MMSE_Spell	0.004820007415338596
('Memory_Complaints', 'MAP_NormalElevated_vs_H')	MMSE_Spell	0.004781699491425242
('Memory_Complaints', 'functionality_state')	MMSE_Spell	0.021015258785348965
('grip_category', 'WHR_Obesity')	MMSE_Spell	0.0038893402718920647
('grip_category', 'MAP_NormalElevated_vs_H')	MMSE_Spell	0.0040945617215138504
('grip_category', 'functionality_state')	MMSE_Spell	0.020803542396744965
('WHR_Obesity', 'MAP_NormalElevated_vs_H')	MMSE_Spell	0.00024765465109592054
('WHR_Obesity', 'functionality_state')	MMSE_Spell	0.01865221590400769
('MAP_NormalElevated_vs_H', 'functionality_state')	MMSE_Spell	0.018474251917880095
('Anxiety', 'Depression')	Pain	0.0707443598429125
('Anxiety', 'Sleep')	Pain	0.11183438855296798
('Anxiety', 'MMSE_Spell')	Pain	0.06585182058049596
('Anxiety', 'Hearing')	Pain	0.06634208954433093
('Anxiety', 'General_Health')	Pain	0.22760268172835746
('Anxiety', 'Health_vs_Peers')	Pain	0.16655382378259978
('Anxiety', 'Physical_Activity')	Pain	0.12642331055684983
('Anxiety', 'BMI')	Pain	0.11739987738109425
('Anxiety', 'Alcohol_Use')	Pain	0.08562922629401606
('Anxiety', 'Memory_Problems')	Pain	0.07484691580174696
('Anxiety', 'Memory_Complaints')	Pain	0.07484691580174696
('Anxiety', 'grip_category')	Pain	0.07939430052379627
('Anxiety', 'WHR_Obesity')	Pain	0.0655175720248978
('Anxiety', 'MAP_NormalElevated_vs_H')	Pain	0.06149734951966607
('Anxiety', 'functionality_state')	Pain	0.2925279743208587
('Depression', 'Sleep')	Pain	0.09943009496934246
('Depression', 'MMSE_Spell')	Pain	0.04255676312015891
('Depression', 'Hearing')	Pain	0.04571833390359505
('Depression', 'General_Health')	Pain	0.21728855327915791
('Depression', 'Health_vs_Peers')	Pain	0.1470178323274607
('Depression', 'Physical_Activity')	Pain	0.10264206598947746
('Depression', 'BMI')	Pain	0.09292922186388301
('Depression', 'Alcohol_Use')	Pain	0.062474051462918866
('Depression', 'Memory_Problems')	Pain	0.054297099426602144
('Depression', 'Memory_Complaints')	Pain	0.054297099426602144
('Depression', 'grip_category')	Pain	0.06004752564709462
('Depression', 'WHR_Obesity')	Pain	0.04235737283639434
('Depression', 'MAP_NormalElevated_vs_H')	Pain	0.03887505240904453
('Depression', 'functionality_state')	Pain	0.27369370433407597
('Sleep', 'MMSE_Spell')	Pain	0.0797914621571452
('Sleep', 'Hearing')	Pain	0.08721523212898212
('Sleep', 'General_Health')	Pain	0.25604922554576154
('Sleep', 'Health_vs_Peers')	Pain	0.18798155834797334
('Sleep', 'Physical_Activity')	Pain	0.15200991812124182
('Sleep', 'BMI')	Pain	0.13347044440592098
('Sleep', 'Alcohol_Use')	Pain	0.10315260890971993
('Sleep', 'Memory_Problems')	Pain	0.09002246658511484
('Sleep', 'Memory_Complaints')	Pain	0.09002246658511484
('Sleep', 'grip_category')	Pain	0.09770763467783612
('Sleep', 'WHR_Obesity')	Pain	0.07965799026039044
('Sleep', 'MAP_NormalElevated_vs_H')	Pain	0.07622743434897004
('Sleep', 'functionality_state')	Pain	0.3169775986725859
('MMSE_Spell', 'Hearing')	Pain	0.014455387535913466
('MMSE_Spell', 'General_Health')	Pain	0.21620688055829196
('MMSE_Spell', 'Health_vs_Peers')	Pain	0.13285987950104047
('MMSE_Spell', 'Physical_Activity')	Pain	0.08545629009078419
('MMSE_Spell', 'BMI')	Pain	0.0644501073516056
('MMSE_Spell', 'Alcohol_Use')	Pain	0.03668297865518129
('MMSE_Spell', 'Memory_Problems')	Pain	0.029408408504227292
('MMSE_Spell', 'Memory_Complaints')	Pain	0.029408408504227292
('MMSE_Spell', 'grip_category')	Pain	0.02923217338307909
('MMSE_Spell', 'WHR_Obesity')	Pain	0.009933317944694478
('MMSE_Spell', 'MAP_NormalElevated_vs_H')	Pain	0.008238640313400528
('MMSE_Spell', 'functionality_state')	Pain	0.26967020843747946
('Hearing', 'General_Health')	Pain	0.21683414689754507
('Hearing', 'Health_vs_Peers')	Pain	0.13598736842555384
('Hearing', 'Physical_Activity')	Pain	0.09152021450119112
('Hearing', 'BMI')	Pain	0.06911852407523827
('Hearing', 'Alcohol_Use')	Pain	0.03942002452546816
('Hearing', 'Memory_Problems')	Pain	0.02819336359749337
('Hearing', 'Memory_Complaints')	Pain	0.02819336359749337
('Hearing', 'grip_category')	Pain	0.03318222543855009
('Hearing', 'WHR_Obesity')	Pain	0.011794949232606688
('Hearing', 'MAP_NormalElevated_vs_H')	Pain	0.009791500844474303
('Hearing', 'functionality_state')	Pain	0.2703140365346044
('General_Health', 'Health_vs_Peers')	Pain	0.237765102431166
('General_Health', 'Physical_Activity')	Pain	0.2449008834318807
('General_Health', 'BMI')	Pain	0.24823398295122837
('General_Health', 'Alcohol_Use')	Pain	0.222646838591833
('General_Health', 'Memory_Problems')	Pain	0.21955902088258158
('General_Health', 'Memory_Complaints')	Pain	0.21955902088258158
('General_Health', 'grip_category')	Pain	0.22560594040501947
('General_Health', 'WHR_Obesity')	Pain	0.21641211425939566
('General_Health', 'MAP_NormalElevated_vs_H')	Pain	0.2136182204601955
('General_Health', 'functionality_state')	Pain	0.3510410479626806
('Health_vs_Peers', 'Physical_Activity')	Pain	0.17496086239274627
('Health_vs_Peers', 'BMI')	Pain	0.17012087575270063
('Health_vs_Peers', 'Alcohol_Use')	Pain	0.14463395429440687
('Health_vs_Peers', 'Memory_Problems')	Pain	0.1409497457797868
('Health_vs_Peers', 'Memory_Complaints')	Pain	0.1409497457797868
('Health_vs_Peers', 'grip_category')	Pain	0.141703184336908
('Health_vs_Peers', 'WHR_Obesity')	Pain	0.13060316376704548
('Health_vs_Peers', 'MAP_NormalElevated_vs_H')	Pain	0.1293251993986847
('Health_vs_Peers', 'functionality_state')	Pain	0.307437216955629
('Physical_Activity', 'BMI')	Pain	0.12283516419671828
('Physical_Activity', 'Alcohol_Use')	Pain	0.10008376044351609
('Physical_Activity', 'Memory_Problems')	Pain	0.10450084744406368
('Physical_Activity', 'Memory_Complaints')	Pain	0.10450084744406368
('Physical_Activity', 'grip_category')	Pain	0.10166715862934567
('Physical_Activity', 'WHR_Obesity')	Pain	0.08594314534969776
('Physical_Activity', 'MAP_NormalElevated_vs_H')	Pain	0.08425954334162075
('Physical_Activity', 'functionality_state')	Pain	0.27842785188613856
('BMI', 'Alcohol_Use')	Pain	0.08941404037782236
('BMI', 'Memory_Problems')	Pain	0.08208954399700415
('BMI', 'Memory_Complaints')	Pain	0.08208954399700415
('BMI', 'grip_category')	Pain	0.08472940250100766
('BMI', 'WHR_Obesity')	Pain	0.06215549643826544
('BMI', 'MAP_NormalElevated_vs_H')	Pain	0.06289883337491003
('BMI', 'functionality_state')	Pain	0.28357461917587756
('Alcohol_Use', 'Memory_Problems')	Pain	0.055663823682356985
('Alcohol_Use', 'Memory_Complaints')	Pain	0.055663823682356985
('Alcohol_Use', 'grip_category')	Pain	0.054945992374258935
('Alcohol_Use', 'WHR_Obesity')	Pain	0.03627670071815564
('Alcohol_Use', 'MAP_NormalElevated_vs_H')	Pain	0.03214980971583519
('Alcohol_Use', 'functionality_state')	Pain	0.2710535768687341
('Memory_Problems', 'Memory_Complaints')	Pain	0.022923265272159578
('Memory_Problems', 'grip_category')	Pain	0.044655902946679
('Memory_Problems', 'WHR_Obesity')	Pain	0.02699335047819399
('Memory_Problems', 'MAP_NormalElevated_vs_H')	Pain	0.024156959750637936
('Memory_Problems', 'functionality_state')	Pain	0.2754591909455362
('Memory_Complaints', 'grip_category')	Pain	0.044655902946679
('Memory_Complaints', 'WHR_Obesity')	Pain	0.02699335047819399
('Memory_Complaints', 'MAP_NormalElevated_vs_H')	Pain	0.024156959750637936
('Memory_Complaints', 'functionality_state')	Pain	0.2754591909455362
('grip_category', 'WHR_Obesity')	Pain	0.027362042803966383
('grip_category', 'MAP_NormalElevated_vs_H')	Pain	0.025489395179185543
('grip_category', 'functionality_state')	Pain	0.27443865735649403
('WHR_Obesity', 'MAP_NormalElevated_vs_H')	Pain	0.004603780965733093
('WHR_Obesity', 'functionality_state')	Pain	0.268888653527274
('MAP_NormalElevated_vs_H', 'functionality_state')	Pain	0.26801803102159927
('Anxiety', 'Depression')	Hearing	0.006087456737480865
('Anxiety', 'Sleep')	Hearing	0.009681287798859082
('Anxiety', 'MMSE_Spell')	Hearing	0.005609618080497267
('Anxiety', 'Pain')	Hearing	0.011620784559621998
('Anxiety', 'General_Health')	Hearing	0.00854440720707598
('Anxiety', 'Health_vs_Peers')	Hearing	0.007848575636441812
('Anxiety', 'Physical_Activity')	Hearing	0.011686243075075015
('Anxiety', 'BMI')	Hearing	0.007487179418109699
('Anxiety', 'Alcohol_Use')	Hearing	0.007930558926184291
('Anxiety', 'Memory_Problems')	Hearing	0.02454451064166934
('Anxiety', 'Memory_Complaints')	Hearing	0.02454451064166934
('Anxiety', 'grip_category')	Hearing	0.009178358915155418
('Anxiety', 'WHR_Obesity')	Hearing	0.007759380062417016
('Anxiety', 'MAP_NormalElevated_vs_H')	Hearing	0.006865975008957077
('Anxiety', 'functionality_state')	Hearing	0.01172964832937547
('Depression', 'Sleep')	Hearing	0.005897402461951412
('Depression', 'MMSE_Spell')	Hearing	0.0018234627871329318
('Depression', 'Pain')	Hearing	0.009539823988845616
('Depression', 'General_Health')	Hearing	0.006498959141141182
('Depression', 'Health_vs_Peers')	Hearing	0.004084809728604819
('Depression', 'Physical_Activity')	Hearing	0.005843810123113702
('Depression', 'BMI')	Hearing	0.0034267185629804145
('Depression', 'Alcohol_Use')	Hearing	0.003912470220089829
('Depression', 'Memory_Problems')	Hearing	0.022885045697083738
('Depression', 'Memory_Complaints')	Hearing	0.022885045697083738
('Depression', 'grip_category')	Hearing	0.005242528348435355
('Depression', 'WHR_Obesity')	Hearing	0.0016188538663065063
('Depression', 'MAP_NormalElevated_vs_H')	Hearing	0.0022454507134580365
('Depression', 'functionality_state')	Hearing	0.00878183286181573
('Sleep', 'MMSE_Spell')	Hearing	0.00703924295801387
('Sleep', 'Pain')	Hearing	0.020786750074100177
('Sleep', 'General_Health')	Hearing	0.01310560276443215
('Sleep', 'Health_vs_Peers')	Hearing	0.016393881933318075
('Sleep', 'Physical_Activity')	Hearing	0.011735121111036619
('Sleep', 'BMI')	Hearing	0.01273521848985816
('Sleep', 'Alcohol_Use')	Hearing	0.009436113479103005
('Sleep', 'Memory_Problems')	Hearing	0.02647240991571203
('Sleep', 'Memory_Complaints')	Hearing	0.02647240991571203
('Sleep', 'grip_category')	Hearing	0.016567912475980474
('Sleep', 'WHR_Obesity')	Hearing	0.006434961274211367
('Sleep', 'MAP_NormalElevated_vs_H')	Hearing	0.006381607500766769
('Sleep', 'functionality_state')	Hearing	0.015242179891358565
('MMSE_Spell', 'Pain')	Hearing	0.00857340466729649
('MMSE_Spell', 'General_Health')	Hearing	0.006116027805960313
('MMSE_Spell', 'Health_vs_Peers')	Hearing	0.004305421025021441
('MMSE_Spell', 'Physical_Activity')	Hearing	0.005300830395741704
('MMSE_Spell', 'BMI')	Hearing	0.0024575297827216045
('MMSE_Spell', 'Alcohol_Use')	Hearing	0.002930118063844107
('MMSE_Spell', 'Memory_Problems')	Hearing	0.022725349367567583
('MMSE_Spell', 'Memory_Complaints')	Hearing	0.022725349367567583
('MMSE_Spell', 'grip_category')	Hearing	0.005718501805236611
('MMSE_Spell', 'WHR_Obesity')	Hearing	0.0009690432814437204
('MMSE_Spell', 'MAP_NormalElevated_vs_H')	Hearing	0.0022838425409308703
('MMSE_Spell', 'functionality_state')	Hearing	0.008502136437260293
('Pain', 'General_Health')	Hearing	0.010952529715191976
('Pain', 'Health_vs_Peers')	Hearing	0.011853087359127042
('Pain', 'Physical_Activity')	Hearing	0.01397990525755345
('Pain', 'BMI')	Hearing	0.01240217002405431
('Pain', 'Alcohol_Use')	Hearing	0.010689955152772832
('Pain', 'Memory_Problems')	Hearing	0.027241114603879193
('Pain', 'Memory_Complaints')	Hearing	0.027241114603879193
('Pain', 'grip_category')	Hearing	0.015390141334993971
('Pain', 'WHR_Obesity')	Hearing	0.008948235406915547
('Pain', 'MAP_NormalElevated_vs_H')	Hearing	0.009571439031711058
('Pain', 'functionality_state')	Hearing	0.013200170541050835
('General_Health', 'Health_vs_Peers')	Hearing	0.007399936735584489
('General_Health', 'Physical_Activity')	Hearing	0.010655312292036923
('General_Health', 'BMI')	Hearing	0.008770476131065017
('General_Health', 'Alcohol_Use')	Hearing	0.008677920343539697
('General_Health', 'Memory_Problems')	Hearing	0.024625300020942653
('General_Health', 'Memory_Complaints')	Hearing	0.024625300020942653
('General_Health', 'grip_category')	Hearing	0.010788497161120873
('General_Health', 'WHR_Obesity')	Hearing	0.005413246493822282
('General_Health', 'MAP_NormalElevated_vs_H')	Hearing	0.006375843294646088
('General_Health', 'functionality_state')	Hearing	0.012795507167496724
('Health_vs_Peers', 'Physical_Activity')	Hearing	0.008639126426051028
('Health_vs_Peers', 'BMI')	Hearing	0.005444910792634192
('Health_vs_Peers', 'Alcohol_Use')	Hearing	0.006431243136236589
('Health_vs_Peers', 'Memory_Problems')	Hearing	0.023886104843663748
('Health_vs_Peers', 'Memory_Complaints')	Hearing	0.023886104843663748
('Health_vs_Peers', 'grip_category')	Hearing	0.007015430060011982
('Health_vs_Peers', 'WHR_Obesity')	Hearing	0.003134088885078259
('Health_vs_Peers', 'MAP_NormalElevated_vs_H')	Hearing	0.0037793902646734282
('Health_vs_Peers', 'functionality_state')	Hearing	0.012958829252287531
('Physical_Activity', 'BMI')	Hearing	0.008045170213282712
('Physical_Activity', 'Alcohol_Use')	Hearing	0.007861129477478893
('Physical_Activity', 'Memory_Problems')	Hearing	0.02722495139804268
('Physical_Activity', 'Memory_Complaints')	Hearing	0.02722495139804268
('Physical_Activity', 'grip_category')	Hearing	0.008450024935781151
('Physical_Activity', 'WHR_Obesity')	Hearing	0.004857223487144996
('Physical_Activity', 'MAP_NormalElevated_vs_H')	Hearing	0.006902294070665163
('Physical_Activity', 'functionality_state')	Hearing	0.011514752871359942
('BMI', 'Alcohol_Use')	Hearing	0.004886001332501782
('BMI', 'Memory_Problems')	Hearing	0.024058822828175827
('BMI', 'Memory_Complaints')	Hearing	0.024058822828175827
('BMI', 'grip_category')	Hearing	0.007243440176852898
('BMI', 'WHR_Obesity')	Hearing	0.002614087571533721
('BMI', 'MAP_NormalElevated_vs_H')	Hearing	0.003334725708746225
('BMI', 'functionality_state')	Hearing	0.01060588867830702
('Alcohol_Use', 'Memory_Problems')	Hearing	0.0256442418605487
('Alcohol_Use', 'Memory_Complaints')	Hearing	0.0256442418605487
('Alcohol_Use', 'grip_category')	Hearing	0.006627316046931708
('Alcohol_Use', 'WHR_Obesity')	Hearing	0.0023980391799373496
('Alcohol_Use', 'MAP_NormalElevated_vs_H')	Hearing	0.0033214061004419914
('Alcohol_Use', 'functionality_state')	Hearing	0.01045430613967777
('Memory_Problems', 'Memory_Complaints')	Hearing	0.021971016278544118
('Memory_Problems', 'grip_category')	Hearing	0.027561724132418502
('Memory_Problems', 'WHR_Obesity')	Hearing	0.022544893540407507
('Memory_Problems', 'MAP_NormalElevated_vs_H')	Hearing	0.022668272799833245
('Memory_Problems', 'functionality_state')	Hearing	0.02722453429544467
('Memory_Complaints', 'grip_category')	Hearing	0.027561724132418502
('Memory_Complaints', 'WHR_Obesity')	Hearing	0.022544893540407507
('Memory_Complaints', 'MAP_NormalElevated_vs_H')	Hearing	0.022668272799833245
('Memory_Complaints', 'functionality_state')	Hearing	0.02722453429544467
('grip_category', 'WHR_Obesity')	Hearing	0.00568312921317765
('grip_category', 'MAP_NormalElevated_vs_H')	Hearing	0.005031413960776935
('grip_category', 'functionality_state')	Hearing	0.013466989262324041
('WHR_Obesity', 'MAP_NormalElevated_vs_H')	Hearing	0.0012286471528963334
('WHR_Obesity', 'functionality_state')	Hearing	0.008486038039921352
('MAP_NormalElevated_vs_H', 'functionality_state')	Hearing	0.008913309475666037
('Anxiety', 'Depression')	General_Health	0.1248464883356167
('Anxiety', 'Sleep')	General_Health	0.1250050556031003
('Anxiety', 'MMSE_Spell')	General_Health	0.10107319847878293
('Anxiety', 'Pain')	General_Health	0.2636628685027993
('Anxiety', 'Hearing')	General_Health	0.09932589896622582
('Anxiety', 'Health_vs_Peers')	General_Health	0.3643653926151953
('Anxiety', 'Physical_Activity')	General_Health	0.17876521852890623
('Anxiety', 'BMI')	General_Health	0.12105572042664794
('Anxiety', 'Alcohol_Use')	General_Health	0.13594768790530215
('Anxiety', 'Memory_Problems')	General_Health	0.11680445932413404
('Anxiety', 'Memory_Complaints')	General_Health	0.11680445932413404
('Anxiety', 'grip_category')	General_Health	0.1097108725774914
('Anxiety', 'WHR_Obesity')	General_Health	0.09935422930006993
('Anxiety', 'MAP_NormalElevated_vs_H')	General_Health	0.09783412914437126
('Anxiety', 'functionality_state')	General_Health	0.2617265472366514
('Depression', 'Sleep')	General_Health	0.11663710181615322
('Depression', 'MMSE_Spell')	General_Health	0.08087815509164747
('Depression', 'Pain')	General_Health	0.2569155771840547
('Depression', 'Hearing')	General_Health	0.08230449296078615
('Depression', 'Health_vs_Peers')	General_Health	0.34675444743217393
('Depression', 'Physical_Activity')	General_Health	0.15298965256395955
('Depression', 'BMI')	General_Health	0.10157357632250136
('Depression', 'Alcohol_Use')	General_Health	0.11424287556378111
('Depression', 'Memory_Problems')	General_Health	0.10189439004215506
('Depression', 'Memory_Complaints')	General_Health	0.10189439004215506
('Depression', 'grip_category')	General_Health	0.09324439711185345
('Depression', 'WHR_Obesity')	General_Health	0.07837497302674824
('Depression', 'MAP_NormalElevated_vs_H')	General_Health	0.07905717523708893
('Depression', 'functionality_state')	General_Health	0.24079669254153518
('Sleep', 'MMSE_Spell')	General_Health	0.06389629962328854
('Sleep', 'Pain')	General_Health	0.23994654811975655
('Sleep', 'Hearing')	General_Health	0.0634314073933123
('Sleep', 'Health_vs_Peers')	General_Health	0.33263960375444634
('Sleep', 'Physical_Activity')	General_Health	0.1537853924767213
('Sleep', 'BMI')	General_Health	0.08640059755333625
('Sleep', 'Alcohol_Use')	General_Health	0.10042215138995315
('Sleep', 'Memory_Problems')	General_Health	0.08115596411083083
('Sleep', 'Memory_Complaints')	General_Health	0.08115596411083083
('Sleep', 'grip_category')	General_Health	0.07513373631841846
('Sleep', 'WHR_Obesity')	General_Health	0.0573983662940149
('Sleep', 'MAP_NormalElevated_vs_H')	General_Health	0.05762287232791969
('Sleep', 'functionality_state')	General_Health	0.238160427443968
('MMSE_Spell', 'Pain')	General_Health	0.21714486063999666
('MMSE_Spell', 'Hearing')	General_Health	0.012935990756280722
('MMSE_Spell', 'Health_vs_Peers')	General_Health	0.3019762843567264
('MMSE_Spell', 'Physical_Activity')	General_Health	0.10553909115932054
('MMSE_Spell', 'BMI')	General_Health	0.0348643839967956
('MMSE_Spell', 'Alcohol_Use')	General_Health	0.053902445109129685
('MMSE_Spell', 'Memory_Problems')	General_Health	0.04043432331545579
('MMSE_Spell', 'Memory_Complaints')	General_Health	0.04043432331545579
('MMSE_Spell', 'grip_category')	General_Health	0.0276278724547491
('MMSE_Spell', 'WHR_Obesity')	General_Health	0.007807244683561661
('MMSE_Spell', 'MAP_NormalElevated_vs_H')	General_Health	0.009811068693896365
('MMSE_Spell', 'functionality_state')	General_Health	0.20474670681012144
('Pain', 'Hearing')	General_Health	0.21482803006358692
('Pain', 'Health_vs_Peers')	General_Health	0.4067819433056839
('Pain', 'Physical_Activity')	General_Health	0.2665540300461056
('Pain', 'BMI')	General_Health	0.2182479973273644
('Pain', 'Alcohol_Use')	General_Health	0.2413550846653724
('Pain', 'Memory_Problems')	General_Health	0.23126261632889925
('Pain', 'Memory_Complaints')	General_Health	0.23126261632889925
('Pain', 'grip_category')	General_Health	0.223907794074155
('Pain', 'WHR_Obesity')	General_Health	0.2134610180208752
('Pain', 'MAP_NormalElevated_vs_H')	General_Health	0.21440893679620568
('Pain', 'functionality_state')	General_Health	0.28949931994539035
('Hearing', 'Health_vs_Peers')	General_Health	0.3005510586765292
('Hearing', 'Physical_Activity')	General_Health	0.10984876814989757
('Hearing', 'BMI')	General_Health	0.03550084455838438
('Hearing', 'Alcohol_Use')	General_Health	0.056116235789777605
('Hearing', 'Memory_Problems')	General_Health	0.03728114446087355
('Hearing', 'Memory_Complaints')	General_Health	0.03728114446087355
('Hearing', 'grip_category')	General_Health	0.02688243493381251
('Hearing', 'WHR_Obesity')	General_Health	0.005308864080993607
('Hearing', 'MAP_NormalElevated_vs_H')	General_Health	0.007386621443421761
('Hearing', 'functionality_state')	General_Health	0.20836764514375908
('Health_vs_Peers', 'Physical_Activity')	General_Health	0.3455290440162647
('Health_vs_Peers', 'BMI')	General_Health	0.307143543830751
('Health_vs_Peers', 'Alcohol_Use')	General_Health	0.32283540876992034
('Health_vs_Peers', 'Memory_Problems')	General_Health	0.3148447402818031
('Health_vs_Peers', 'Memory_Complaints')	General_Health	0.3148447402818031
('Health_vs_Peers', 'grip_category')	General_Health	0.307813081313381
('Health_vs_Peers', 'WHR_Obesity')	General_Health	0.2957235295281882
('Health_vs_Peers', 'MAP_NormalElevated_vs_H')	General_Health	0.2962028884250236
('Health_vs_Peers', 'functionality_state')	General_Health	0.384877410055377
('Physical_Activity', 'BMI')	General_Health	0.11800585503659018
('Physical_Activity', 'Alcohol_Use')	General_Health	0.1330884618707446
('Physical_Activity', 'Memory_Problems')	General_Health	0.13619755336731607
('Physical_Activity', 'Memory_Complaints')	General_Health	0.13619755336731607
('Physical_Activity', 'grip_category')	General_Health	0.11384924371895164
('Physical_Activity', 'WHR_Obesity')	General_Health	0.10362569111683119
('Physical_Activity', 'MAP_NormalElevated_vs_H')	General_Health	0.10642110554545346
('Physical_Activity', 'functionality_state')	General_Health	0.22635416677295042
('BMI', 'Alcohol_Use')	General_Health	0.07565198536974778
('BMI', 'Memory_Problems')	General_Health	0.06230868905797778
('BMI', 'Memory_Complaints')	General_Health	0.06230868905797778
('BMI', 'grip_category')	General_Health	0.05034440997954359
('BMI', 'WHR_Obesity')	General_Health	0.030629442337902504
('BMI', 'MAP_NormalElevated_vs_H')	General_Health	0.0317726204975373
('BMI', 'functionality_state')	General_Health	0.2122728109634947
('Alcohol_Use', 'Memory_Problems')	General_Health	0.0850362953725492
('Alcohol_Use', 'Memory_Complaints')	General_Health	0.0850362953725492
('Alcohol_Use', 'grip_category')	General_Health	0.0676642037708689
('Alcohol_Use', 'WHR_Obesity')	General_Health	0.05027734610168964
('Alcohol_Use', 'MAP_NormalElevated_vs_H')	General_Health	0.050801588850286766
('Alcohol_Use', 'functionality_state')	General_Health	0.2222110184900707
('Memory_Problems', 'Memory_Complaints')	General_Health	0.03462686071847501
('Memory_Problems', 'grip_category')	General_Health	0.05485335313643272
('Memory_Problems', 'WHR_Obesity')	General_Health	0.036055345341022525
('Memory_Problems', 'MAP_NormalElevated_vs_H')	General_Health	0.03651850071518408
('Memory_Problems', 'functionality_state')	General_Health	0.2227878611904041
('Memory_Complaints', 'grip_category')	General_Health	0.05485335313643272
('Memory_Complaints', 'WHR_Obesity')	General_Health	0.036055345341022525
('Memory_Complaints', 'MAP_NormalElevated_vs_H')	General_Health	0.03651850071518408
('Memory_Complaints', 'functionality_state')	General_Health	0.2227878611904041
('grip_category', 'WHR_Obesity')	General_Health	0.02058453282245342
('grip_category', 'MAP_NormalElevated_vs_H')	General_Health	0.02288064756244955
('grip_category', 'functionality_state')	General_Health	0.21140649176655865
('WHR_Obesity', 'MAP_NormalElevated_vs_H')	General_Health	0.0021376293861342156
('WHR_Obesity', 'functionality_state')	General_Health	0.20444388372426608
('MAP_NormalElevated_vs_H', 'functionality_state')	General_Health	0.20547460221478983
('Anxiety', 'Depression')	Health_vs_Peers	0.038928717006446914
('Anxiety', 'Sleep')	Health_vs_Peers	0.04848949144309263
('Anxiety', 'MMSE_Spell')	Health_vs_Peers	0.03294397348328769
('Anxiety', 'Pain')	Health_vs_Peers	0.13528949829664277
('Anxiety', 'Hearing')	Health_vs_Peers	0.031305555135195666
('Anxiety', 'General_Health')	Health_vs_Peers	0.2970408803547987
('Anxiety', 'Physical_Activity')	Health_vs_Peers	0.08161765256422064
('Anxiety', 'BMI')	Health_vs_Peers	0.05530517958948354
('Anxiety', 'Alcohol_Use')	Health_vs_Peers	0.05351414471754645
('Anxiety', 'Memory_Problems')	Health_vs_Peers	0.03961535828887832
('Anxiety', 'Memory_Complaints')	Health_vs_Peers	0.03961535828887832
('Anxiety', 'grip_category')	Health_vs_Peers	0.044407772439348646
('Anxiety', 'WHR_Obesity')	Health_vs_Peers	0.03007130948628817
('Anxiety', 'MAP_NormalElevated_vs_H')	Health_vs_Peers	0.031897789957109436
('Anxiety', 'functionality_state')	Health_vs_Peers	0.15156571136001376
('Depression', 'Sleep')	Health_vs_Peers	0.04986995962151713
('Depression', 'MMSE_Spell')	Health_vs_Peers	0.030233955409185217
('Depression', 'Pain')	Health_vs_Peers	0.1357004335371919
('Depression', 'Hearing')	Health_vs_Peers	0.028945920853083524
('Depression', 'General_Health')	Health_vs_Peers	0.2958100247370083
('Depression', 'Physical_Activity')	Health_vs_Peers	0.07595743252663242
('Depression', 'BMI')	Health_vs_Peers	0.05164071284332988
('Depression', 'Alcohol_Use')	Health_vs_Peers	0.05028547076292612
('Depression', 'Memory_Problems')	Health_vs_Peers	0.038345157639114454
('Depression', 'Memory_Complaints')	Health_vs_Peers	0.038345157639114454
('Depression', 'grip_category')	Health_vs_Peers	0.042715655920515745
('Depression', 'WHR_Obesity')	Health_vs_Peers	0.027224646996973124
('Depression', 'MAP_NormalElevated_vs_H')	Health_vs_Peers	0.02918644528556433
('Depression', 'functionality_state')	Health_vs_Peers	0.14837678724556091
('Sleep', 'MMSE_Spell')	Health_vs_Peers	0.036682223824294334
('Sleep', 'Pain')	Health_vs_Peers	0.14788016906855314
('Sleep', 'Hearing')	Health_vs_Peers	0.042720974708781764
('Sleep', 'General_Health')	Health_vs_Peers	0.30864089190103117
('Sleep', 'Physical_Activity')	Health_vs_Peers	0.08985071208472671
('Sleep', 'BMI')	Health_vs_Peers	0.059516262279627294
('Sleep', 'Alcohol_Use')	Health_vs_Peers	0.059885679686937955
('Sleep', 'Memory_Problems')	Health_vs_Peers	0.04499265496390812
('Sleep', 'Memory_Complaints')	Health_vs_Peers	0.04499265496390812
('Sleep', 'grip_category')	Health_vs_Peers	0.05126746460789216
('Sleep', 'WHR_Obesity')	Health_vs_Peers	0.032028771310186124
('Sleep', 'MAP_NormalElevated_vs_H')	Health_vs_Peers	0.0346465255394291
('Sleep', 'functionality_state')	Health_vs_Peers	0.16403149904232667
('MMSE_Spell', 'Pain')	Health_vs_Peers	0.13121218430868883
('MMSE_Spell', 'Hearing')	Health_vs_Peers	0.008539708701284862
('MMSE_Spell', 'General_Health')	Health_vs_Peers	0.29939060908266946
('MMSE_Spell', 'Physical_Activity')	Health_vs_Peers	0.06596338270155344
('MMSE_Spell', 'BMI')	Health_vs_Peers	0.03210799815791518
('MMSE_Spell', 'Alcohol_Use')	Health_vs_Peers	0.033353298123458115
('MMSE_Spell', 'Memory_Problems')	Health_vs_Peers	0.020246475432062674
('MMSE_Spell', 'Memory_Complaints')	Health_vs_Peers	0.020246475432062674
('MMSE_Spell', 'grip_category')	Health_vs_Peers	0.02356700708352672
('MMSE_Spell', 'WHR_Obesity')	Health_vs_Peers	0.0049721147563045335
('MMSE_Spell', 'MAP_NormalElevated_vs_H')	Health_vs_Peers	0.008555316454646725
('MMSE_Spell', 'functionality_state')	Health_vs_Peers	0.14485818464626105
('Pain', 'Hearing')	Health_vs_Peers	0.13107732499258112
('Pain', 'General_Health')	Health_vs_Peers	0.3221306805907443
('Pain', 'Physical_Activity')	Health_vs_Peers	0.1564322591139106
('Pain', 'BMI')	Health_vs_Peers	0.13967415491051974
('Pain', 'Alcohol_Use')	Health_vs_Peers	0.1439254529530651
('Pain', 'Memory_Problems')	Health_vs_Peers	0.1343707724992354
('Pain', 'Memory_Complaints')	Health_vs_Peers	0.1343707724992354
('Pain', 'grip_category')	Health_vs_Peers	0.1380991336577506
('Pain', 'WHR_Obesity')	Health_vs_Peers	0.12751134160008906
('Pain', 'MAP_NormalElevated_vs_H')	Health_vs_Peers	0.1314427360445474
('Pain', 'functionality_state')	Health_vs_Peers	0.1855542800357262
('Hearing', 'General_Health')	Health_vs_Peers	0.2976471320775149
('Hearing', 'Physical_Activity')	Health_vs_Peers	0.06765083239085172
('Hearing', 'BMI')	Health_vs_Peers	0.03171454400163406
('Hearing', 'Alcohol_Use')	Health_vs_Peers	0.03445281116758951
('Hearing', 'Memory_Problems')	Health_vs_Peers	0.018259380556726504
('Hearing', 'Memory_Complaints')	Health_vs_Peers	0.018259380556726504
('Hearing', 'grip_category')	Health_vs_Peers	0.0212034634844081
('Hearing', 'WHR_Obesity')	Health_vs_Peers	0.002888980543813626
('Hearing', 'MAP_NormalElevated_vs_H')	Health_vs_Peers	0.006116988723301625
('Hearing', 'functionality_state')	Health_vs_Peers	0.14818975832593637
('General_Health', 'Physical_Activity')	Health_vs_Peers	0.30534729412320316
('General_Health', 'BMI')	Health_vs_Peers	0.3066828086124328
('General_Health', 'Alcohol_Use')	Health_vs_Peers	0.3034186613550366
('General_Health', 'Memory_Problems')	Health_vs_Peers	0.2965621715549365
('General_Health', 'Memory_Complaints')	Health_vs_Peers	0.2965621715549365
('General_Health', 'grip_category')	Health_vs_Peers	0.30590717696508674
('General_Health', 'WHR_Obesity')	Health_vs_Peers	0.295582803599751
('General_Health', 'MAP_NormalElevated_vs_H')	Health_vs_Peers	0.29752970873487616
('General_Health', 'functionality_state')	Health_vs_Peers	0.3245362011527635
('Physical_Activity', 'BMI')	Health_vs_Peers	0.07994484586855999
('Physical_Activity', 'Alcohol_Use')	Health_vs_Peers	0.08076485923543568
('Physical_Activity', 'Memory_Problems')	Health_vs_Peers	0.07801335657070907
('Physical_Activity', 'Memory_Complaints')	Health_vs_Peers	0.07801335657070907
('Physical_Activity', 'grip_category')	Health_vs_Peers	0.07635870876018619
('Physical_Activity', 'WHR_Obesity')	Health_vs_Peers	0.06357239737822518
('Physical_Activity', 'MAP_NormalElevated_vs_H')	Health_vs_Peers	0.06778441510385325
('Physical_Activity', 'functionality_state')	Health_vs_Peers	0.1521589809873006
('BMI', 'Alcohol_Use')	Health_vs_Peers	0.05596890744704497
('BMI', 'Memory_Problems')	Health_vs_Peers	0.043598890451763704
('BMI', 'Memory_Complaints')	Health_vs_Peers	0.043598890451763704
('BMI', 'grip_category')	Health_vs_Peers	0.04986074342496695
('BMI', 'WHR_Obesity')	Health_vs_Peers	0.030175447600845073
('BMI', 'MAP_NormalElevated_vs_H')	Health_vs_Peers	0.03247326166996203
('BMI', 'functionality_state')	Health_vs_Peers	0.15284665214532164
('Alcohol_Use', 'Memory_Problems')	Health_vs_Peers	0.04798916657187715
('Alcohol_Use', 'Memory_Complaints')	Health_vs_Peers	0.04798916657187715
('Alcohol_Use', 'grip_category')	Health_vs_Peers	0.04725126514560423
('Alcohol_Use', 'WHR_Obesity')	Health_vs_Peers	0.0314566047705052
('Alcohol_Use', 'MAP_NormalElevated_vs_H')	Health_vs_Peers	0.032491501179349035
('Alcohol_Use', 'functionality_state')	Health_vs_Peers	0.15378733895669794
('Memory_Problems', 'Memory_Complaints')	Health_vs_Peers	0.016344291991607515
('Memory_Problems', 'grip_category')	Health_vs_Peers	0.03434600428036989
('Memory_Problems', 'WHR_Obesity')	Health_vs_Peers	0.01659511244766313
('Memory_Problems', 'MAP_NormalElevated_vs_H')	Health_vs_Peers	0.01941993169035855
('Memory_Problems', 'functionality_state')	Health_vs_Peers	0.15023035972772758
('Memory_Complaints', 'grip_category')	Health_vs_Peers	0.03434600428036989
('Memory_Complaints', 'WHR_Obesity')	Health_vs_Peers	0.01659511244766313
('Memory_Complaints', 'MAP_NormalElevated_vs_H')	Health_vs_Peers	0.01941993169035855
('Memory_Complaints', 'functionality_state')	Health_vs_Peers	0.15023035972772758
('grip_category', 'WHR_Obesity')	Health_vs_Peers	0.01833375418982885
('grip_category', 'MAP_NormalElevated_vs_H')	Health_vs_Peers	0.02287026417808672
('grip_category', 'functionality_state')	Health_vs_Peers	0.15102310205300656
('WHR_Obesity', 'MAP_NormalElevated_vs_H')	Health_vs_Peers	0.003608689864522184
('WHR_Obesity', 'functionality_state')	Health_vs_Peers	0.14365743232552022
('MAP_NormalElevated_vs_H', 'functionality_state')	Health_vs_Peers	0.14664289283795587
('Anxiety', 'Depression')	Physical_Activity	0.04509908223038907
('Anxiety', 'Sleep')	Physical_Activity	0.03235664677918439
('Anxiety', 'MMSE_Spell')	Physical_Activity	0.04287791825279051
('Anxiety', 'Pain')	Physical_Activity	0.09251464126553324
('Anxiety', 'Hearing')	Physical_Activity	0.03249887876846834
('Anxiety', 'General_Health')	Physical_Activity	0.10879636246314908
('Anxiety', 'Health_vs_Peers')	Physical_Activity	0.07897330875886042
('Anxiety', 'BMI')	Physical_Activity	0.06050392913625769
('Anxiety', 'Alcohol_Use')	Physical_Activity	0.061363581473685674
('Anxiety', 'Memory_Problems')	Physical_Activity	0.027025878758657362
('Anxiety', 'Memory_Complaints')	Physical_Activity	0.027025878758657362
('Anxiety', 'grip_category')	Physical_Activity	0.05198930107008744
('Anxiety', 'WHR_Obesity')	Physical_Activity	0.02766175275238211
('Anxiety', 'MAP_NormalElevated_vs_H')	Physical_Activity	0.027279655130745616
('Anxiety', 'functionality_state')	Physical_Activity	0.19104743683485648
('Depression', 'Sleep')	Physical_Activity	0.04402068434835076
('Depression', 'MMSE_Spell')	Physical_Activity	0.05298752211354419
('Depression', 'Pain')	Physical_Activity	0.10253886244005378
('Depression', 'Hearing')	Physical_Activity	0.04191911648843688
('Depression', 'General_Health')	Physical_Activity	0.11325942510963777
('Depression', 'Health_vs_Peers')	Physical_Activity	0.08717162776747625
('Depression', 'BMI')	Physical_Activity	0.07030710541380189
('Depression', 'Alcohol_Use')	Physical_Activity	0.06901690550463552
('Depression', 'Memory_Problems')	Physical_Activity	0.038000588521558944
('Depression', 'Memory_Complaints')	Physical_Activity	0.038000588521558944
('Depression', 'grip_category')	Physical_Activity	0.06418771458058384
('Depression', 'WHR_Obesity')	Physical_Activity	0.038752915899412946
('Depression', 'MAP_NormalElevated_vs_H')	Physical_Activity	0.038173358862415394
('Depression', 'functionality_state')	Physical_Activity	0.1951208579955921
('Sleep', 'MMSE_Spell')	Physical_Activity	0.030737680346354313
('Sleep', 'Pain')	Physical_Activity	0.0924268341501574
('Sleep', 'Hearing')	Physical_Activity	0.018580519194836075
('Sleep', 'General_Health')	Physical_Activity	0.11030498593163805
('Sleep', 'Health_vs_Peers')	Physical_Activity	0.0703690173930612
('Sleep', 'BMI')	Physical_Activity	0.052165739037917096
('Sleep', 'Alcohol_Use')	Physical_Activity	0.05556442466428275
('Sleep', 'Memory_Problems')	Physical_Activity	0.013489008491470228
('Sleep', 'Memory_Complaints')	Physical_Activity	0.013489008491470228
('Sleep', 'grip_category')	Physical_Activity	0.04494331476867165
('Sleep', 'WHR_Obesity')	Physical_Activity	0.013522204761196173
('Sleep', 'MAP_NormalElevated_vs_H')	Physical_Activity	0.012174448794196506
('Sleep', 'functionality_state')	Physical_Activity	0.19232979836819153
('MMSE_Spell', 'Pain')	Physical_Activity	0.09781466982179193
('MMSE_Spell', 'Hearing')	Physical_Activity	0.023541192995365768
('MMSE_Spell', 'General_Health')	Physical_Activity	0.11695949080862483
('MMSE_Spell', 'Health_vs_Peers')	Physical_Activity	0.07996945762491409
('MMSE_Spell', 'BMI')	Physical_Activity	0.053311689902530705
('MMSE_Spell', 'Alcohol_Use')	Physical_Activity	0.054564150600856155
('MMSE_Spell', 'Memory_Problems')	Physical_Activity	0.021043035065444315
('MMSE_Spell', 'Memory_Complaints')	Physical_Activity	0.021043035065444315
('MMSE_Spell', 'grip_category')	Physical_Activity	0.04705815288554077
('MMSE_Spell', 'WHR_Obesity')	Physical_Activity	0.019982491102601526
('MMSE_Spell', 'MAP_NormalElevated_vs_H')	Physical_Activity	0.0197887529451297
('MMSE_Spell', 'functionality_state')	Physical_Activity	0.19326879751782255
('Pain', 'Hearing')	Physical_Activity	0.0886470157318106
('Pain', 'General_Health')	Physical_Activity	0.13734564017196846
('Pain', 'Health_vs_Peers')	Physical_Activity	0.11187513195471173
('Pain', 'BMI')	Physical_Activity	0.10080621563760611
('Pain', 'Alcohol_Use')	Physical_Activity	0.11008339064660222
('Pain', 'Memory_Problems')	Physical_Activity	0.0843885081763998
('Pain', 'Memory_Complaints')	Physical_Activity	0.0843885081763998
('Pain', 'grip_category')	Physical_Activity	0.10989548715086533
('Pain', 'WHR_Obesity')	Physical_Activity	0.08344276538509968
('Pain', 'MAP_NormalElevated_vs_H')	Physical_Activity	0.08379269113725905
('Pain', 'functionality_state')	Physical_Activity	0.19901049772703433
('Hearing', 'General_Health')	Physical_Activity	0.10898168621447389
('Hearing', 'Health_vs_Peers')	Physical_Activity	0.06968767705444393
('Hearing', 'BMI')	Physical_Activity	0.042732575705354506
('Hearing', 'Alcohol_Use')	Physical_Activity	0.04659082905326035
('Hearing', 'Memory_Problems')	Physical_Activity	0.008064861123997137
('Hearing', 'Memory_Complaints')	Physical_Activity	0.008064861123997137
('Hearing', 'grip_category')	Physical_Activity	0.034470437560858214
('Hearing', 'WHR_Obesity')	Physical_Activity	0.005203557348236129
('Hearing', 'MAP_NormalElevated_vs_H')	Physical_Activity	0.00665550367906766
('Hearing', 'functionality_state')	Physical_Activity	0.18921126470580896
('General_Health', 'Health_vs_Peers')	Physical_Activity	0.11342647270371359
('General_Health', 'BMI')	Physical_Activity	0.1259628921013394
('General_Health', 'Alcohol_Use')	Physical_Activity	0.12437984600028879
('General_Health', 'Memory_Problems')	Physical_Activity	0.10438161865333963
('General_Health', 'Memory_Complaints')	Physical_Activity	0.10438161865333963
('General_Health', 'grip_category')	Physical_Activity	0.12377571857133707
('General_Health', 'WHR_Obesity')	Physical_Activity	0.104076407390751
('General_Health', 'MAP_NormalElevated_vs_H')	Physical_Activity	0.10516353700508028
('General_Health', 'functionality_state')	Physical_Activity	0.20847854063113708
('Health_vs_Peers', 'BMI')	Physical_Activity	0.08836261815163
('Health_vs_Peers', 'Alcohol_Use')	Physical_Activity	0.09147299077986486
('Health_vs_Peers', 'Memory_Problems')	Physical_Activity	0.06447999058359981
('Health_vs_Peers', 'Memory_Complaints')	Physical_Activity	0.06447999058359981
('Health_vs_Peers', 'grip_category')	Physical_Activity	0.08819108796086586
('Health_vs_Peers', 'WHR_Obesity')	Physical_Activity	0.06416383958058286
('Health_vs_Peers', 'MAP_NormalElevated_vs_H')	Physical_Activity	0.06520002625362915
('Health_vs_Peers', 'functionality_state')	Physical_Activity	0.1946245637480992
('BMI', 'Alcohol_Use')	Physical_Activity	0.07370183176298965
('BMI', 'Memory_Problems')	Physical_Activity	0.03900517450927891
('BMI', 'Memory_Complaints')	Physical_Activity	0.03900517450927891
('BMI', 'grip_category')	Physical_Activity	0.07078561418310969
('BMI', 'WHR_Obesity')	Physical_Activity	0.03785537992720028
('BMI', 'MAP_NormalElevated_vs_H')	Physical_Activity	0.03839808550253101
('BMI', 'functionality_state')	Physical_Activity	0.19414238850454077
('Alcohol_Use', 'Memory_Problems')	Physical_Activity	0.043855423480404616
('Alcohol_Use', 'Memory_Complaints')	Physical_Activity	0.043855423480404616
('Alcohol_Use', 'grip_category')	Physical_Activity	0.06960281532570305
('Alcohol_Use', 'WHR_Obesity')	Physical_Activity	0.041280599187600964
('Alcohol_Use', 'MAP_NormalElevated_vs_H')	Physical_Activity	0.04148317731260805
('Alcohol_Use', 'functionality_state')	Physical_Activity	0.2006136039338247
('Memory_Problems', 'Memory_Complaints')	Physical_Activity	0.002810926004498575
('Memory_Problems', 'grip_category')	Physical_Activity	0.032722734139689465
('Memory_Problems', 'WHR_Obesity')	Physical_Activity	0.003625537975795438
('Memory_Problems', 'MAP_NormalElevated_vs_H')	Physical_Activity	0.003708364114033212
('Memory_Problems', 'functionality_state')	Physical_Activity	0.18582270055378194
('Memory_Complaints', 'grip_category')	Physical_Activity	0.032722734139689465
('Memory_Complaints', 'WHR_Obesity')	Physical_Activity	0.003625537975795438
('Memory_Complaints', 'MAP_NormalElevated_vs_H')	Physical_Activity	0.003708364114033212
('Memory_Complaints', 'functionality_state')	Physical_Activity	0.18582270055378194
('grip_category', 'WHR_Obesity')	Physical_Activity	0.0321725316920417
('grip_category', 'MAP_NormalElevated_vs_H')	Physical_Activity	0.031610131750085896
('grip_category', 'functionality_state')	Physical_Activity	0.1992446931242274
('WHR_Obesity', 'MAP_NormalElevated_vs_H')	Physical_Activity	0.0018550012303338121
('WHR_Obesity', 'functionality_state')	Physical_Activity	0.18600762930853368
('MAP_NormalElevated_vs_H', 'functionality_state')	Physical_Activity	0.1879822474365687
('Anxiety', 'Depression')	BMI	0.006621643944102844
('Anxiety', 'Sleep')	BMI	0.010481348784578662
('Anxiety', 'MMSE_Spell')	BMI	0.007360140144338616
('Anxiety', 'Pain')	BMI	0.0618614469371035
('Anxiety', 'Hearing')	BMI	0.0066700539588282134
('Anxiety', 'General_Health')	BMI	0.02945710320821502
('Anxiety', 'Health_vs_Peers')	BMI	0.031031074631448524
('Anxiety', 'Physical_Activity')	BMI	0.038874167983581925
('Anxiety', 'Alcohol_Use')	BMI	0.010567294338894143
('Anxiety', 'Memory_Problems')	BMI	0.00603660509067125
('Anxiety', 'Memory_Complaints')	BMI	0.00603660509067125
('Anxiety', 'grip_category')	BMI	0.01718385877547965
('Anxiety', 'WHR_Obesity')	BMI	0.06321837896290963
('Anxiety', 'MAP_NormalElevated_vs_H')	BMI	0.00968544833856604
('Anxiety', 'functionality_state')	BMI	0.07639075402730618
('Depression', 'Sleep')	BMI	0.009520705149824614
('Depression', 'MMSE_Spell')	BMI	0.0074547070569997405
('Depression', 'Pain')	BMI	0.06032780664398727
('Depression', 'Hearing')	BMI	0.007003813257831542
('Depression', 'General_Health')	BMI	0.029345137197708804
('Depression', 'Health_vs_Peers')	BMI	0.030356696413702308
('Depression', 'Physical_Activity')	BMI	0.037808893743331115
('Depression', 'Alcohol_Use')	BMI	0.010759641289476436
('Depression', 'Memory_Problems')	BMI	0.007188201028715675
('Depression', 'Memory_Complaints')	BMI	0.007188201028715675
('Depression', 'grip_category')	BMI	0.015013438585615357
('Depression', 'WHR_Obesity')	BMI	0.06375686542924697
('Depression', 'MAP_NormalElevated_vs_H')	BMI	0.009710553326824394
('Depression', 'functionality_state')	BMI	0.07610446413318711
('Sleep', 'MMSE_Spell')	BMI	0.010927930301718366
('Sleep', 'Pain')	BMI	0.06868760572918368
('Sleep', 'Hearing')	BMI	0.014380861868000245
('Sleep', 'General_Health')	BMI	0.03772043630259883
('Sleep', 'Health_vs_Peers')	BMI	0.03483481288230633
('Sleep', 'Physical_Activity')	BMI	0.04696598433226293
('Sleep', 'Alcohol_Use')	BMI	0.013581949275584258
('Sleep', 'Memory_Problems')	BMI	0.008872072156306973
('Sleep', 'Memory_Complaints')	BMI	0.008872072156306973
('Sleep', 'grip_category')	BMI	0.02298786490690529
('Sleep', 'WHR_Obesity')	BMI	0.06666566912815827
('Sleep', 'MAP_NormalElevated_vs_H')	BMI	0.010588837228696498
('Sleep', 'functionality_state')	BMI	0.08188073544797257
('MMSE_Spell', 'Pain')	BMI	0.061153854406726535
('MMSE_Spell', 'Hearing')	BMI	0.005043259706455674
('MMSE_Spell', 'General_Health')	BMI	0.030630150970209265
('MMSE_Spell', 'Health_vs_Peers')	BMI	0.03045944040538583
('MMSE_Spell', 'Physical_Activity')	BMI	0.03765705722664071
('MMSE_Spell', 'Alcohol_Use')	BMI	0.008646179708236725
('MMSE_Spell', 'Memory_Problems')	BMI	0.0057699818804871576
('MMSE_Spell', 'Memory_Complaints')	BMI	0.0057699818804871576
('MMSE_Spell', 'grip_category')	BMI	0.013096591291033296
('MMSE_Spell', 'WHR_Obesity')	BMI	0.06208137821054889
('MMSE_Spell', 'MAP_NormalElevated_vs_H')	BMI	0.007758990850901622
('MMSE_Spell', 'functionality_state')	BMI	0.07524002099010017
('Pain', 'Hearing')	BMI	0.0637415864750774
('Pain', 'General_Health')	BMI	0.06571191342999254
('Pain', 'Health_vs_Peers')	BMI	0.07178933372808875
('Pain', 'Physical_Activity')	BMI	0.07747852161437269
('Pain', 'Alcohol_Use')	BMI	0.06506038167863551
('Pain', 'Memory_Problems')	BMI	0.06153115312045873
('Pain', 'Memory_Complaints')	BMI	0.06153115312045873
('Pain', 'grip_category')	BMI	0.07295126095268258
('Pain', 'WHR_Obesity')	BMI	0.11740712560487991
('Pain', 'MAP_NormalElevated_vs_H')	BMI	0.06628082546862354
('Pain', 'functionality_state')	BMI	0.09341252560483258
('Hearing', 'General_Health')	BMI	0.032130023792181
('Hearing', 'Health_vs_Peers')	BMI	0.031247649834446552
('Hearing', 'Physical_Activity')	BMI	0.04022883687457544
('Hearing', 'Alcohol_Use')	BMI	0.009262412006010263
('Hearing', 'Memory_Problems')	BMI	0.004452680945244904
('Hearing', 'Memory_Complaints')	BMI	0.004452680945244904
('Hearing', 'grip_category')	BMI	0.013257382732085208
('Hearing', 'WHR_Obesity')	BMI	0.06071243056383869
('Hearing', 'MAP_NormalElevated_vs_H')	BMI	0.006936779615225855
('Hearing', 'functionality_state')	BMI	0.07755766110081463
('General_Health', 'Health_vs_Peers')	BMI	0.03979516093161931
('General_Health', 'Physical_Activity')	BMI	0.0509960658400165
('General_Health', 'Alcohol_Use')	BMI	0.03259008059701899
('General_Health', 'Memory_Problems')	BMI	0.03004670273511629
('General_Health', 'Memory_Complaints')	BMI	0.03004670273511629
('General_Health', 'grip_category')	BMI	0.04026441476208427
('General_Health', 'WHR_Obesity')	BMI	0.08883216774303679
('General_Health', 'MAP_NormalElevated_vs_H')	BMI	0.03436389625524029
('General_Health', 'functionality_state')	BMI	0.08365244540974157
('Health_vs_Peers', 'Physical_Activity')	BMI	0.0531168065650501
('Health_vs_Peers', 'Alcohol_Use')	BMI	0.03232375008920117
('Health_vs_Peers', 'Memory_Problems')	BMI	0.029619472855768426
('Health_vs_Peers', 'Memory_Complaints')	BMI	0.029619472855768426
('Health_vs_Peers', 'grip_category')	BMI	0.04168665255579931
('Health_vs_Peers', 'WHR_Obesity')	BMI	0.08851889893441532
('Health_vs_Peers', 'MAP_NormalElevated_vs_H')	BMI	0.03373771711781314
('Health_vs_Peers', 'functionality_state')	BMI	0.08456749549418073
('Physical_Activity', 'Alcohol_Use')	BMI	0.03934854286071667
('Physical_Activity', 'Memory_Problems')	BMI	0.03855912290039385
('Physical_Activity', 'Memory_Complaints')	BMI	0.03855912290039385
('Physical_Activity', 'grip_category')	BMI	0.05077914411326365
('Physical_Activity', 'WHR_Obesity')	BMI	0.0956073890584154
('Physical_Activity', 'MAP_NormalElevated_vs_H')	BMI	0.04224692980060718
('Physical_Activity', 'functionality_state')	BMI	0.08339764909260033
('Alcohol_Use', 'Memory_Problems')	BMI	0.0099402234328904
('Alcohol_Use', 'Memory_Complaints')	BMI	0.0099402234328904
('Alcohol_Use', 'grip_category')	BMI	0.020714427359127936
('Alcohol_Use', 'WHR_Obesity')	BMI	0.06615303262167208
('Alcohol_Use', 'MAP_NormalElevated_vs_H')	BMI	0.012929800571432913
('Alcohol_Use', 'functionality_state')	BMI	0.07875990181220162
('Memory_Problems', 'Memory_Complaints')	BMI	0.002364874395613197
('Memory_Problems', 'grip_category')	BMI	0.013087555803081024
('Memory_Problems', 'WHR_Obesity')	BMI	0.061523017180204524
('Memory_Problems', 'MAP_NormalElevated_vs_H')	BMI	0.007143249525358354
('Memory_Problems', 'functionality_state')	BMI	0.07740823606260915
('Memory_Complaints', 'grip_category')	BMI	0.013087555803081024
('Memory_Complaints', 'WHR_Obesity')	BMI	0.061523017180204524
('Memory_Complaints', 'MAP_NormalElevated_vs_H')	BMI	0.007143249525358354
('Memory_Complaints', 'functionality_state')	BMI	0.07740823606260915
('grip_category', 'WHR_Obesity')	BMI	0.06732961140065818
('grip_category', 'MAP_NormalElevated_vs_H')	BMI	0.01684066658986034
('grip_category', 'functionality_state')	BMI	0.08982493072970218
('WHR_Obesity', 'MAP_NormalElevated_vs_H')	BMI	0.06331576553324088
('WHR_Obesity', 'functionality_state')	BMI	0.13158799147630526
('MAP_NormalElevated_vs_H', 'functionality_state')	BMI	0.08117732576118908
('Anxiety', 'Depression')	Alcohol_Use	0.018999886182301196
('Anxiety', 'Sleep')	Alcohol_Use	0.02153044059654494
('Anxiety', 'MMSE_Spell')	Alcohol_Use	0.02152678885304864
('Anxiety', 'Pain')	Alcohol_Use	0.03650724698677297
('Anxiety', 'Hearing')	Alcohol_Use	0.013529884603651737
('Anxiety', 'General_Health')	Alcohol_Use	0.05076552182361943
('Anxiety', 'Health_vs_Peers')	Alcohol_Use	0.035656490896259725
('Anxiety', 'Physical_Activity')	Alcohol_Use	0.0461502714577582
('Anxiety', 'BMI')	Alcohol_Use	0.016983745475642433
('Anxiety', 'Memory_Problems')	Alcohol_Use	0.010970097805701408
('Anxiety', 'Memory_Complaints')	Alcohol_Use	0.010970097805701408
('Anxiety', 'grip_category')	Alcohol_Use	0.027148363114806
('Anxiety', 'WHR_Obesity')	Alcohol_Use	0.01670793070023619
('Anxiety', 'MAP_NormalElevated_vs_H')	Alcohol_Use	0.01528615945262177
('Anxiety', 'functionality_state')	Alcohol_Use	0.05532315949821414
('Depression', 'Sleep')	Alcohol_Use	0.028006597402280592
('Depression', 'MMSE_Spell')	Alcohol_Use	0.025351912111697784
('Depression', 'Pain')	Alcohol_Use	0.04084482061176383
('Depression', 'Hearing')	Alcohol_Use	0.01846174928368103
('Depression', 'General_Health')	Alcohol_Use	0.05298662080772798
('Depression', 'Health_vs_Peers')	Alcohol_Use	0.03997363870203733
('Depression', 'Physical_Activity')	Alcohol_Use	0.047490878202902896
('Depression', 'BMI')	Alcohol_Use	0.02173182565821523
('Depression', 'Memory_Problems')	Alcohol_Use	0.016306348800714767
('Depression', 'Memory_Complaints')	Alcohol_Use	0.016306348800714767
('Depression', 'grip_category')	Alcohol_Use	0.031966305328894815
('Depression', 'WHR_Obesity')	Alcohol_Use	0.022548474899460717
('Depression', 'MAP_NormalElevated_vs_H')	Alcohol_Use	0.02018413298069587
('Depression', 'functionality_state')	Alcohol_Use	0.05652524675634215
('Sleep', 'MMSE_Spell')	Alcohol_Use	0.024876707157234654
('Sleep', 'Pain')	Alcohol_Use	0.044721165376892136
('Sleep', 'Hearing')	Alcohol_Use	0.01743315200116101
('Sleep', 'General_Health')	Alcohol_Use	0.058093385283129094
('Sleep', 'Health_vs_Peers')	Alcohol_Use	0.04155562543352778
('Sleep', 'Physical_Activity')	Alcohol_Use	0.05671606510254065
('Sleep', 'BMI')	Alcohol_Use	0.019933344419497616
('Sleep', 'Memory_Problems')	Alcohol_Use	0.012143360893623934
('Sleep', 'Memory_Complaints')	Alcohol_Use	0.012143360893623934
('Sleep', 'grip_category')	Alcohol_Use	0.03178517968023489
('Sleep', 'WHR_Obesity')	Alcohol_Use	0.018163159057515033
('Sleep', 'MAP_NormalElevated_vs_H')	Alcohol_Use	0.01882809133777293
('Sleep', 'functionality_state')	Alcohol_Use	0.06277833076253236
('MMSE_Spell', 'Pain')	Alcohol_Use	0.042053529288451866
('MMSE_Spell', 'Hearing')	Alcohol_Use	0.014182651565731015
('MMSE_Spell', 'General_Health')	Alcohol_Use	0.05833501566069619
('MMSE_Spell', 'Health_vs_Peers')	Alcohol_Use	0.04037154394907968
('MMSE_Spell', 'Physical_Activity')	Alcohol_Use	0.04757632150311708
('MMSE_Spell', 'BMI')	Alcohol_Use	0.017312983286388924
('MMSE_Spell', 'Memory_Problems')	Alcohol_Use	0.012045050934987592
('MMSE_Spell', 'Memory_Complaints')	Alcohol_Use	0.012045050934987592
('MMSE_Spell', 'grip_category')	Alcohol_Use	0.026688979128196462
('MMSE_Spell', 'WHR_Obesity')	Alcohol_Use	0.0169894898679255
('MMSE_Spell', 'MAP_NormalElevated_vs_H')	Alcohol_Use	0.01601003946177179
('MMSE_Spell', 'functionality_state')	Alcohol_Use	0.05735428693917102
('Pain', 'Hearing')	Alcohol_Use	0.03392121273796055
('Pain', 'General_Health')	Alcohol_Use	0.060710841902165795
('Pain', 'Health_vs_Peers')	Alcohol_Use	0.04793247290479619
('Pain', 'Physical_Activity')	Alcohol_Use	0.05864753775753344
('Pain', 'BMI')	Alcohol_Use	0.03695222281280014
('Pain', 'Memory_Problems')	Alcohol_Use	0.0328962892732927
('Pain', 'Memory_Complaints')	Alcohol_Use	0.0328962892732927
('Pain', 'grip_category')	Alcohol_Use	0.049203066235428965
('Pain', 'WHR_Obesity')	Alcohol_Use	0.03815213206533802
('Pain', 'MAP_NormalElevated_vs_H')	Alcohol_Use	0.03451334332466271
('Pain', 'functionality_state')	Alcohol_Use	0.05689070795015418
('Hearing', 'General_Health')	Alcohol_Use	0.05262354083622686
('Hearing', 'Health_vs_Peers')	Alcohol_Use	0.033864042813053996
('Hearing', 'Physical_Activity')	Alcohol_Use	0.04396521603513263
('Hearing', 'BMI')	Alcohol_Use	0.00914053781866225
('Hearing', 'Memory_Problems')	Alcohol_Use	0.0038289564450969945
('Hearing', 'Memory_Complaints')	Alcohol_Use	0.0038289564450969945
('Hearing', 'grip_category')	Alcohol_Use	0.018676474011657854
('Hearing', 'WHR_Obesity')	Alcohol_Use	0.007120184352811508
('Hearing', 'MAP_NormalElevated_vs_H')	Alcohol_Use	0.005905001522033072
('Hearing', 'functionality_state')	Alcohol_Use	0.053405303214651076
('General_Health', 'Health_vs_Peers')	Alcohol_Use	0.05711708650579239
('General_Health', 'Physical_Activity')	Alcohol_Use	0.06999909257053641
('General_Health', 'BMI')	Alcohol_Use	0.053176153428588245
('General_Health', 'Memory_Problems')	Alcohol_Use	0.0505651655171682
('General_Health', 'Memory_Complaints')	Alcohol_Use	0.0505651655171682
('General_Health', 'grip_category')	Alcohol_Use	0.0636194239629047
('General_Health', 'WHR_Obesity')	Alcohol_Use	0.0551038736873912
('General_Health', 'MAP_NormalElevated_vs_H')	Alcohol_Use	0.052374406123103776
('General_Health', 'functionality_state')	Alcohol_Use	0.06958987758878069
('Health_vs_Peers', 'Physical_Activity')	Alcohol_Use	0.057857239828289365
('Health_vs_Peers', 'BMI')	Alcohol_Use	0.03395381072420622
('Health_vs_Peers', 'Memory_Problems')	Alcohol_Use	0.03180060544336494
('Health_vs_Peers', 'Memory_Complaints')	Alcohol_Use	0.03180060544336494
('Health_vs_Peers', 'grip_category')	Alcohol_Use	0.045112389685934264
('Health_vs_Peers', 'WHR_Obesity')	Alcohol_Use	0.03642385828464463
('Health_vs_Peers', 'MAP_NormalElevated_vs_H')	Alcohol_Use	0.03273749814231096
('Health_vs_Peers', 'functionality_state')	Alcohol_Use	0.06150740695802144
('Physical_Activity', 'BMI')	Alcohol_Use	0.043268962757080885
('Physical_Activity', 'Memory_Problems')	Alcohol_Use	0.041200228339000056
('Physical_Activity', 'Memory_Complaints')	Alcohol_Use	0.041200228339000056
('Physical_Activity', 'grip_category')	Alcohol_Use	0.055631560665354685
('Physical_Activity', 'WHR_Obesity')	Alcohol_Use	0.04565641049938335
('Physical_Activity', 'MAP_NormalElevated_vs_H')	Alcohol_Use	0.044313563125797595
('Physical_Activity', 'functionality_state')	Alcohol_Use	0.06586808917434869
('BMI', 'Memory_Problems')	Alcohol_Use	0.007731079900370898
('BMI', 'Memory_Complaints')	Alcohol_Use	0.007731079900370898
('BMI', 'grip_category')	Alcohol_Use	0.02674964276862305
('BMI', 'WHR_Obesity')	Alcohol_Use	0.012776834802241262
('BMI', 'MAP_NormalElevated_vs_H')	Alcohol_Use	0.011911342086545004
('BMI', 'functionality_state')	Alcohol_Use	0.05475912646466668
('Memory_Problems', 'Memory_Complaints')	Alcohol_Use	0.00015573086309369442
('Memory_Problems', 'grip_category')	Alcohol_Use	0.01688089395677905
('Memory_Problems', 'WHR_Obesity')	Alcohol_Use	0.0053094445270621725
('Memory_Problems', 'MAP_NormalElevated_vs_H')	Alcohol_Use	0.0036740013534599463
('Memory_Problems', 'functionality_state')	Alcohol_Use	0.053463598074734345
('Memory_Complaints', 'grip_category')	Alcohol_Use	0.01688089395677905
('Memory_Complaints', 'WHR_Obesity')	Alcohol_Use	0.0053094445270621725
('Memory_Complaints', 'MAP_NormalElevated_vs_H')	Alcohol_Use	0.0036740013534599463
('Memory_Complaints', 'functionality_state')	Alcohol_Use	0.053463598074734345
('grip_category', 'WHR_Obesity')	Alcohol_Use	0.021970098108277703
('grip_category', 'MAP_NormalElevated_vs_H')	Alcohol_Use	0.020073682489043558
('grip_category', 'functionality_state')	Alcohol_Use	0.06345853145968926
('WHR_Obesity', 'MAP_NormalElevated_vs_H')	Alcohol_Use	0.011008357136676994
('WHR_Obesity', 'functionality_state')	Alcohol_Use	0.058270439508946836
('MAP_NormalElevated_vs_H', 'functionality_state')	Alcohol_Use	0.05466577424565093
('Anxiety', 'Depression')	Memory_Problems	0.030045557588223734
('Anxiety', 'Sleep')	Memory_Problems	0.03447454850550494
('Anxiety', 'MMSE_Spell')	Memory_Problems	0.02837296790364171
('Anxiety', 'Pain')	Memory_Problems	0.039667013842676194
('Anxiety', 'Hearing')	Memory_Problems	0.04408591366730815
('Anxiety', 'General_Health')	Memory_Problems	0.04556437059062237
('Anxiety', 'Health_vs_Peers')	Memory_Problems	0.035699781815763915
('Anxiety', 'Physical_Activity')	Memory_Problems	0.02575464609090285
('Anxiety', 'BMI')	Memory_Problems	0.026395133575592183
('Anxiety', 'Alcohol_Use')	Memory_Problems	0.024912175153874054
('Anxiety', 'Memory_Complaints')	Memory_Problems	1.2537937127992376
('Anxiety', 'grip_category')	Memory_Problems	0.02642123686636442
('Anxiety', 'WHR_Obesity')	Memory_Problems	0.02586047572489072
('Anxiety', 'MAP_NormalElevated_vs_H')	Memory_Problems	0.025371118800530203
('Anxiety', 'functionality_state')	Memory_Problems	0.03850405033292997
('Depression', 'Sleep')	Memory_Problems	0.029935521571040208
('Depression', 'MMSE_Spell')	Memory_Problems	0.019135743371987028
('Depression', 'Pain')	Memory_Problems	0.032598100722993954
('Depression', 'Hearing')	Memory_Problems	0.0373645569082237
('Depression', 'General_Health')	Memory_Problems	0.040568367433650054
('Depression', 'Health_vs_Peers')	Memory_Problems	0.02796355772577507
('Depression', 'Physical_Activity')	Memory_Problems	0.016404793367375724
('Depression', 'BMI')	Memory_Problems	0.018090617545003226
('Depression', 'Alcohol_Use')	Memory_Problems	0.01623658094826353
('Depression', 'Memory_Complaints')	Memory_Problems	1.2537937127992376
('Depression', 'grip_category')	Memory_Problems	0.017043399402600443
('Depression', 'WHR_Obesity')	Memory_Problems	0.015911473425332813
('Depression', 'MAP_NormalElevated_vs_H')	Memory_Problems	0.016263225937344045
('Depression', 'functionality_state')	Memory_Problems	0.030635009651191147
('Sleep', 'MMSE_Spell')	Memory_Problems	0.02392209954516781
('Sleep', 'Pain')	Memory_Problems	0.03704872877839397
('Sleep', 'Hearing')	Memory_Problems	0.039927154163873754
('Sleep', 'General_Health')	Memory_Problems	0.04428490373011241
('Sleep', 'Health_vs_Peers')	Memory_Problems	0.03212030643660615
('Sleep', 'Physical_Activity')	Memory_Problems	0.02009835465583249
('Sleep', 'BMI')	Memory_Problems	0.02068117302632661
('Sleep', 'Alcohol_Use')	Memory_Problems	0.017601066619727653
('Sleep', 'Memory_Complaints')	Memory_Problems	1.2537937127992376
('Sleep', 'grip_category')	Memory_Problems	0.022039817418069912
('Sleep', 'WHR_Obesity')	Memory_Problems	0.018553689678372464
('Sleep', 'MAP_NormalElevated_vs_H')	Memory_Problems	0.018984851244964282
('Sleep', 'functionality_state')	Memory_Problems	0.03552736073120016
('MMSE_Spell', 'Pain')	Memory_Problems	0.027674228018154893
('MMSE_Spell', 'Hearing')	Memory_Problems	0.026873151750110878
('MMSE_Spell', 'General_Health')	Memory_Problems	0.03776216274767931
('MMSE_Spell', 'Health_vs_Peers')	Memory_Problems	0.020159990138341903
('MMSE_Spell', 'Physical_Activity')	Memory_Problems	0.006950474848362903
('MMSE_Spell', 'BMI')	Memory_Problems	0.007332054339296381
('MMSE_Spell', 'Alcohol_Use')	Memory_Problems	0.004940319815644616
('MMSE_Spell', 'Memory_Complaints')	Memory_Problems	1.2537937127992376
('MMSE_Spell', 'grip_category')	Memory_Problems	0.006989930064636163
('MMSE_Spell', 'WHR_Obesity')	Memory_Problems	0.0047922246808124675
('MMSE_Spell', 'MAP_NormalElevated_vs_H')	Memory_Problems	0.005314844784855983
('MMSE_Spell', 'functionality_state')	Memory_Problems	0.02364801676530905
('Pain', 'Hearing')	Memory_Problems	0.04313753537448536
('Pain', 'General_Health')	Memory_Problems	0.04328353675110918
('Pain', 'Health_vs_Peers')	Memory_Problems	0.031042955636387475
('Pain', 'Physical_Activity')	Memory_Problems	0.025617818472750735
('Pain', 'BMI')	Memory_Problems	0.026088157440041167
('Pain', 'Alcohol_Use')	Memory_Problems	0.025561452458711782
('Pain', 'Memory_Complaints')	Memory_Problems	1.2537937127992376
('Pain', 'grip_category')	Memory_Problems	0.025327630421519035
('Pain', 'WHR_Obesity')	Memory_Problems	0.023800596133264244
('Pain', 'MAP_NormalElevated_vs_H')	Memory_Problems	0.023752139080586616
('Pain', 'functionality_state')	Memory_Problems	0.03144384194666196
('Hearing', 'General_Health')	Memory_Problems	0.054231433071821114
('Hearing', 'Health_vs_Peers')	Memory_Problems	0.038113595766689295
('Hearing', 'Physical_Activity')	Memory_Problems	0.025882231670368367
('Hearing', 'BMI')	Memory_Problems	0.024773790322397442
('Hearing', 'Alcohol_Use')	Memory_Problems	0.02427194000959562
('Hearing', 'Memory_Complaints')	Memory_Problems	1.2537937127992376
('Hearing', 'grip_category')	Memory_Problems	0.026025535710814642
('Hearing', 'WHR_Obesity')	Memory_Problems	0.0221988530211689
('Hearing', 'MAP_NormalElevated_vs_H')	Memory_Problems	0.02248351394254581
('Hearing', 'functionality_state')	Memory_Problems	0.04032305129012586
('General_Health', 'Health_vs_Peers')	Memory_Problems	0.03592110926388328
('General_Health', 'Physical_Activity')	Memory_Problems	0.035661377781778865
('General_Health', 'BMI')	Memory_Problems	0.0362932881248794
('General_Health', 'Alcohol_Use')	Memory_Problems	0.03622567807536078
('General_Health', 'Memory_Complaints')	Memory_Problems	1.2537937127992376
('General_Health', 'grip_category')	Memory_Problems	0.037223226942137866
('General_Health', 'WHR_Obesity')	Memory_Problems	0.035813687234613235
('General_Health', 'MAP_NormalElevated_vs_H')	Memory_Problems	0.035322963709121614
('General_Health', 'functionality_state')	Memory_Problems	0.04031424020882166
('Health_vs_Peers', 'Physical_Activity')	Memory_Problems	0.017658930878234384
('Health_vs_Peers', 'BMI')	Memory_Problems	0.018044224736983534
('Health_vs_Peers', 'Alcohol_Use')	Memory_Problems	0.01859529668957372
('Health_vs_Peers', 'Memory_Complaints')	Memory_Problems	1.2537937127992376
('Health_vs_Peers', 'grip_category')	Memory_Problems	0.01862178243436864
('Health_vs_Peers', 'WHR_Obesity')	Memory_Problems	0.01649418026969108
('Health_vs_Peers', 'MAP_NormalElevated_vs_H')	Memory_Problems	0.01689757437444292
('Health_vs_Peers', 'functionality_state')	Memory_Problems	0.02809794764875865
('Physical_Activity', 'BMI')	Memory_Problems	0.0050327365114280894
('Physical_Activity', 'Alcohol_Use')	Memory_Problems	0.0037534220536713674
('Physical_Activity', 'Memory_Complaints')	Memory_Problems	1.2537937127992376
('Physical_Activity', 'grip_category')	Memory_Problems	0.005166133093009821
('Physical_Activity', 'WHR_Obesity')	Memory_Problems	0.002933163595465699
('Physical_Activity', 'MAP_NormalElevated_vs_H')	Memory_Problems	0.003770395648342639
('Physical_Activity', 'functionality_state')	Memory_Problems	0.02122470571401283
('BMI', 'Alcohol_Use')	Memory_Problems	0.004191510908430125
('BMI', 'Memory_Complaints')	Memory_Problems	1.2537937127992376
('BMI', 'grip_category')	Memory_Problems	0.005537424826246137
('BMI', 'WHR_Obesity')	Memory_Problems	0.0030786336686609485
('BMI', 'MAP_NormalElevated_vs_H')	Memory_Problems	0.0033564367615919284
('BMI', 'functionality_state')	Memory_Problems	0.02355498063478016
('Alcohol_Use', 'Memory_Complaints')	Memory_Problems	1.2537937127992376
('Alcohol_Use', 'grip_category')	Memory_Problems	0.003295547570450328
('Alcohol_Use', 'WHR_Obesity')	Memory_Problems	0.0002412588349513288
('Alcohol_Use', 'MAP_NormalElevated_vs_H')	Memory_Problems	0.0009056470745814306
('Alcohol_Use', 'functionality_state')	Memory_Problems	0.023611117994444146
('Memory_Complaints', 'grip_category')	Memory_Problems	1.2537937127992376
('Memory_Complaints', 'WHR_Obesity')	Memory_Problems	1.2537937127992376
('Memory_Complaints', 'MAP_NormalElevated_vs_H')	Memory_Problems	1.2537937127992376
('Memory_Complaints', 'functionality_state')	Memory_Problems	1.2537937127992376
('grip_category', 'WHR_Obesity')	Memory_Problems	0.0026589003324062944
('grip_category', 'MAP_NormalElevated_vs_H')	Memory_Problems	0.003169860311852826
('grip_category', 'functionality_state')	Memory_Problems	0.022433302128668592
('WHR_Obesity', 'MAP_NormalElevated_vs_H')	Memory_Problems	0.0007137103800767365
('WHR_Obesity', 'functionality_state')	Memory_Problems	0.021241327688110174
('MAP_NormalElevated_vs_H', 'functionality_state')	Memory_Problems	0.021700722482688315
('Anxiety', 'Depression')	Memory_Complaints	0.030045557588223734
('Anxiety', 'Sleep')	Memory_Complaints	0.03447454850550494
('Anxiety', 'MMSE_Spell')	Memory_Complaints	0.02837296790364171
('Anxiety', 'Pain')	Memory_Complaints	0.039667013842676194
('Anxiety', 'Hearing')	Memory_Complaints	0.04408591366730815
('Anxiety', 'General_Health')	Memory_Complaints	0.04556437059062237
('Anxiety', 'Health_vs_Peers')	Memory_Complaints	0.035699781815763915
('Anxiety', 'Physical_Activity')	Memory_Complaints	0.02575464609090285
('Anxiety', 'BMI')	Memory_Complaints	0.026395133575592183
('Anxiety', 'Alcohol_Use')	Memory_Complaints	0.024912175153874054
('Anxiety', 'Memory_Problems')	Memory_Complaints	1.2537937127992376
('Anxiety', 'grip_category')	Memory_Complaints	0.02642123686636442
('Anxiety', 'WHR_Obesity')	Memory_Complaints	0.02586047572489072
('Anxiety', 'MAP_NormalElevated_vs_H')	Memory_Complaints	0.025371118800530203
('Anxiety', 'functionality_state')	Memory_Complaints	0.03850405033292997
('Depression', 'Sleep')	Memory_Complaints	0.029935521571040208
('Depression', 'MMSE_Spell')	Memory_Complaints	0.019135743371987028
('Depression', 'Pain')	Memory_Complaints	0.032598100722993954
('Depression', 'Hearing')	Memory_Complaints	0.0373645569082237
('Depression', 'General_Health')	Memory_Complaints	0.040568367433650054
('Depression', 'Health_vs_Peers')	Memory_Complaints	0.02796355772577507
('Depression', 'Physical_Activity')	Memory_Complaints	0.016404793367375724
('Depression', 'BMI')	Memory_Complaints	0.018090617545003226
('Depression', 'Alcohol_Use')	Memory_Complaints	0.01623658094826353
('Depression', 'Memory_Problems')	Memory_Complaints	1.2537937127992376
('Depression', 'grip_category')	Memory_Complaints	0.017043399402600443
('Depression', 'WHR_Obesity')	Memory_Complaints	0.015911473425332813
('Depression', 'MAP_NormalElevated_vs_H')	Memory_Complaints	0.016263225937344045
('Depression', 'functionality_state')	Memory_Complaints	0.030635009651191147
('Sleep', 'MMSE_Spell')	Memory_Complaints	0.02392209954516781
('Sleep', 'Pain')	Memory_Complaints	0.03704872877839397
('Sleep', 'Hearing')	Memory_Complaints	0.039927154163873754
('Sleep', 'General_Health')	Memory_Complaints	0.04428490373011241
('Sleep', 'Health_vs_Peers')	Memory_Complaints	0.03212030643660615
('Sleep', 'Physical_Activity')	Memory_Complaints	0.02009835465583249
('Sleep', 'BMI')	Memory_Complaints	0.02068117302632661
('Sleep', 'Alcohol_Use')	Memory_Complaints	0.017601066619727653
('Sleep', 'Memory_Problems')	Memory_Complaints	1.2537937127992376
('Sleep', 'grip_category')	Memory_Complaints	0.022039817418069912
('Sleep', 'WHR_Obesity')	Memory_Complaints	0.018553689678372464
('Sleep', 'MAP_NormalElevated_vs_H')	Memory_Complaints	0.018984851244964282
('Sleep', 'functionality_state')	Memory_Complaints	0.03552736073120016
('MMSE_Spell', 'Pain')	Memory_Complaints	0.027674228018154893
('MMSE_Spell', 'Hearing')	Memory_Complaints	0.026873151750110878
('MMSE_Spell', 'General_Health')	Memory_Complaints	0.03776216274767931
('MMSE_Spell', 'Health_vs_Peers')	Memory_Complaints	0.020159990138341903
('MMSE_Spell', 'Physical_Activity')	Memory_Complaints	0.006950474848362903
('MMSE_Spell', 'BMI')	Memory_Complaints	0.007332054339296381
('MMSE_Spell', 'Alcohol_Use')	Memory_Complaints	0.004940319815644616
('MMSE_Spell', 'Memory_Problems')	Memory_Complaints	1.2537937127992376
('MMSE_Spell', 'grip_category')	Memory_Complaints	0.006989930064636163
('MMSE_Spell', 'WHR_Obesity')	Memory_Complaints	0.0047922246808124675
('MMSE_Spell', 'MAP_NormalElevated_vs_H')	Memory_Complaints	0.005314844784855983
('MMSE_Spell', 'functionality_state')	Memory_Complaints	0.02364801676530905
('Pain', 'Hearing')	Memory_Complaints	0.04313753537448536
('Pain', 'General_Health')	Memory_Complaints	0.04328353675110918
('Pain', 'Health_vs_Peers')	Memory_Complaints	0.031042955636387475
('Pain', 'Physical_Activity')	Memory_Complaints	0.025617818472750735
('Pain', 'BMI')	Memory_Complaints	0.026088157440041167
('Pain', 'Alcohol_Use')	Memory_Complaints	0.025561452458711782
('Pain', 'Memory_Problems')	Memory_Complaints	1.2537937127992376
('Pain', 'grip_category')	Memory_Complaints	0.025327630421519035
('Pain', 'WHR_Obesity')	Memory_Complaints	0.023800596133264244
('Pain', 'MAP_NormalElevated_vs_H')	Memory_Complaints	0.023752139080586616
('Pain', 'functionality_state')	Memory_Complaints	0.03144384194666196
('Hearing', 'General_Health')	Memory_Complaints	0.054231433071821114
('Hearing', 'Health_vs_Peers')	Memory_Complaints	0.038113595766689295
('Hearing', 'Physical_Activity')	Memory_Complaints	0.025882231670368367
('Hearing', 'BMI')	Memory_Complaints	0.024773790322397442
('Hearing', 'Alcohol_Use')	Memory_Complaints	0.02427194000959562
('Hearing', 'Memory_Problems')	Memory_Complaints	1.2537937127992376
('Hearing', 'grip_category')	Memory_Complaints	0.026025535710814642
('Hearing', 'WHR_Obesity')	Memory_Complaints	0.0221988530211689
('Hearing', 'MAP_NormalElevated_vs_H')	Memory_Complaints	0.02248351394254581
('Hearing', 'functionality_state')	Memory_Complaints	0.04032305129012586
('General_Health', 'Health_vs_Peers')	Memory_Complaints	0.03592110926388328
('General_Health', 'Physical_Activity')	Memory_Complaints	0.035661377781778865
('General_Health', 'BMI')	Memory_Complaints	0.0362932881248794
('General_Health', 'Alcohol_Use')	Memory_Complaints	0.03622567807536078
('General_Health', 'Memory_Problems')	Memory_Complaints	1.2537937127992376
('General_Health', 'grip_category')	Memory_Complaints	0.037223226942137866
('General_Health', 'WHR_Obesity')	Memory_Complaints	0.035813687234613235
('General_Health', 'MAP_NormalElevated_vs_H')	Memory_Complaints	0.035322963709121614
('General_Health', 'functionality_state')	Memory_Complaints	0.04031424020882166
('Health_vs_Peers', 'Physical_Activity')	Memory_Complaints	0.017658930878234384
('Health_vs_Peers', 'BMI')	Memory_Complaints	0.018044224736983534
('Health_vs_Peers', 'Alcohol_Use')	Memory_Complaints	0.01859529668957372
('Health_vs_Peers', 'Memory_Problems')	Memory_Complaints	1.2537937127992376
('Health_vs_Peers', 'grip_category')	Memory_Complaints	0.01862178243436864
('Health_vs_Peers', 'WHR_Obesity')	Memory_Complaints	0.01649418026969108
('Health_vs_Peers', 'MAP_NormalElevated_vs_H')	Memory_Complaints	0.01689757437444292
('Health_vs_Peers', 'functionality_state')	Memory_Complaints	0.02809794764875865
('Physical_Activity', 'BMI')	Memory_Complaints	0.0050327365114280894
('Physical_Activity', 'Alcohol_Use')	Memory_Complaints	0.0037534220536713674
('Physical_Activity', 'Memory_Problems')	Memory_Complaints	1.2537937127992376
('Physical_Activity', 'grip_category')	Memory_Complaints	0.005166133093009821
('Physical_Activity', 'WHR_Obesity')	Memory_Complaints	0.002933163595465699
('Physical_Activity', 'MAP_NormalElevated_vs_H')	Memory_Complaints	0.003770395648342639
('Physical_Activity', 'functionality_state')	Memory_Complaints	0.02122470571401283
('BMI', 'Alcohol_Use')	Memory_Complaints	0.004191510908430125
('BMI', 'Memory_Problems')	Memory_Complaints	1.2537937127992376
('BMI', 'grip_category')	Memory_Complaints	0.005537424826246137
('BMI', 'WHR_Obesity')	Memory_Complaints	0.0030786336686609485
('BMI', 'MAP_NormalElevated_vs_H')	Memory_Complaints	0.0033564367615919284
('BMI', 'functionality_state')	Memory_Complaints	0.02355498063478016
('Alcohol_Use', 'Memory_Problems')	Memory_Complaints	1.2537937127992376
('Alcohol_Use', 'grip_category')	Memory_Complaints	0.003295547570450328
('Alcohol_Use', 'WHR_Obesity')	Memory_Complaints	0.0002412588349513288
('Alcohol_Use', 'MAP_NormalElevated_vs_H')	Memory_Complaints	0.0009056470745814306
('Alcohol_Use', 'functionality_state')	Memory_Complaints	0.023611117994444146
('Memory_Problems', 'grip_category')	Memory_Complaints	1.2537937127992376
('Memory_Problems', 'WHR_Obesity')	Memory_Complaints	1.2537937127992376
('Memory_Problems', 'MAP_NormalElevated_vs_H')	Memory_Complaints	1.2537937127992376
('Memory_Problems', 'functionality_state')	Memory_Complaints	1.2537937127992376
('grip_category', 'WHR_Obesity')	Memory_Complaints	0.0026589003324062944
('grip_category', 'MAP_NormalElevated_vs_H')	Memory_Complaints	0.003169860311852826
('grip_category', 'functionality_state')	Memory_Complaints	0.022433302128668592
('WHR_Obesity', 'MAP_NormalElevated_vs_H')	Memory_Complaints	0.0007137103800767365
('WHR_Obesity', 'functionality_state')	Memory_Complaints	0.021241327688110174
('MAP_NormalElevated_vs_H', 'functionality_state')	Memory_Complaints	0.021700722482688315
('Anxiety', 'Depression')	grip_category	0.016963548515627706
('Anxiety', 'Sleep')	grip_category	0.028304091387385846
('Anxiety', 'MMSE_Spell')	grip_category	0.01536495957231565
('Anxiety', 'Pain')	grip_category	0.031320346993044146
('Anxiety', 'Hearing')	grip_category	0.015825710369112865
('Anxiety', 'General_Health')	grip_category	0.0255767322722987
('Anxiety', 'Health_vs_Peers')	grip_category	0.027598144394552236
('Anxiety', 'Physical_Activity')	grip_category	0.037824016830651244
('Anxiety', 'BMI')	grip_category	0.024648335688718902
('Anxiety', 'Alcohol_Use')	grip_category	0.028196388891297604
('Anxiety', 'Memory_Problems')	grip_category	0.013527185294683056
('Anxiety', 'Memory_Complaints')	grip_category	0.013527185294683056
('Anxiety', 'WHR_Obesity')	grip_category	0.017306204596109556
('Anxiety', 'MAP_NormalElevated_vs_H')	grip_category	0.014380610486740724
('Anxiety', 'functionality_state')	grip_category	0.03825581003094926
('Depression', 'Sleep')	grip_category	0.03063572159518101
('Depression', 'MMSE_Spell')	grip_category	0.013581544273751274
('Depression', 'Pain')	grip_category	0.031863812429885646
('Depression', 'Hearing')	grip_category	0.013237325045975174
('Depression', 'General_Health')	grip_category	0.025433659989748305
('Depression', 'Health_vs_Peers')	grip_category	0.02584934149357622
('Depression', 'Physical_Activity')	grip_category	0.03610720491279983
('Depression', 'BMI')	grip_category	0.01943114058830213
('Depression', 'Alcohol_Use')	grip_category	0.025411822962843434
('Depression', 'Memory_Problems')	grip_category	0.010558684889000303
('Depression', 'Memory_Complaints')	grip_category	0.010558684889000303
('Depression', 'WHR_Obesity')	grip_category	0.01479801812693036
('Depression', 'MAP_NormalElevated_vs_H')	grip_category	0.011281628615428554
('Depression', 'functionality_state')	grip_category	0.03503447432595869
('Sleep', 'MMSE_Spell')	grip_category	0.02497201006515881
('Sleep', 'Pain')	grip_category	0.04681418093367335
('Sleep', 'Hearing')	grip_category	0.03210294078669837
('Sleep', 'General_Health')	grip_category	0.04034296000025814
('Sleep', 'Health_vs_Peers')	grip_category	0.04047540014314957
('Sleep', 'Physical_Activity')	grip_category	0.05363294499559201
('Sleep', 'BMI')	grip_category	0.03687724983948175
('Sleep', 'Alcohol_Use')	grip_category	0.03932316946889671
('Sleep', 'Memory_Problems')	grip_category	0.02412010148062609
('Sleep', 'Memory_Complaints')	grip_category	0.02412010148062609
('Sleep', 'WHR_Obesity')	grip_category	0.025236971261125247
('Sleep', 'MAP_NormalElevated_vs_H')	grip_category	0.024815510886965507
('Sleep', 'functionality_state')	grip_category	0.04961790092721323
('MMSE_Spell', 'Pain')	grip_category	0.02638147419060733
('MMSE_Spell', 'Hearing')	grip_category	0.008749785481379904
('MMSE_Spell', 'General_Health')	grip_category	0.02383919318057327
('MMSE_Spell', 'Health_vs_Peers')	grip_category	0.02236400308340659
('MMSE_Spell', 'Physical_Activity')	grip_category	0.03184907396206
('MMSE_Spell', 'BMI')	grip_category	0.013542145043442519
('MMSE_Spell', 'Alcohol_Use')	grip_category	0.018467729302453488
('MMSE_Spell', 'Memory_Problems')	grip_category	0.005873411358236163
('MMSE_Spell', 'Memory_Complaints')	grip_category	0.005873411358236163
('MMSE_Spell', 'WHR_Obesity')	grip_category	0.009259746950500353
('MMSE_Spell', 'MAP_NormalElevated_vs_H')	grip_category	0.005933470171689868
('MMSE_Spell', 'functionality_state')	grip_category	0.032827532453827045
('Pain', 'Hearing')	grip_category	0.0296450971690585
('Pain', 'General_Health')	grip_category	0.0342872495598233
('Pain', 'Health_vs_Peers')	grip_category	0.033129851858357186
('Pain', 'Physical_Activity')	grip_category	0.04948333251067207
('Pain', 'BMI')	grip_category	0.03586680033572273
('Pain', 'Alcohol_Use')	grip_category	0.04022676448430449
('Pain', 'Memory_Problems')	grip_category	0.0236861654849774
('Pain', 'Memory_Complaints')	grip_category	0.0236861654849774
('Pain', 'WHR_Obesity')	grip_category	0.029567477872172974
('Pain', 'MAP_NormalElevated_vs_H')	grip_category	0.026390337665879497
('Pain', 'functionality_state')	grip_category	0.03981454043474303
('Hearing', 'General_Health')	grip_category	0.0253514234982765
('Hearing', 'Health_vs_Peers')	grip_category	0.022576378647886683
('Hearing', 'Physical_Activity')	grip_category	0.03380650806074332
('Hearing', 'BMI')	grip_category	0.015097192062749372
('Hearing', 'Alcohol_Use')	grip_category	0.020638157529673875
('Hearing', 'Memory_Problems')	grip_category	0.007544235664331075
('Hearing', 'Memory_Complaints')	grip_category	0.007544235664331075
('Hearing', 'WHR_Obesity')	grip_category	0.01073527810707218
('Hearing', 'MAP_NormalElevated_vs_H')	grip_category	0.006152418260234775
('Hearing', 'functionality_state')	grip_category	0.035956738334125625
('General_Health', 'Health_vs_Peers')	grip_category	0.03022290796031099
('General_Health', 'Physical_Activity')	grip_category	0.04001227098605316
('General_Health', 'BMI')	grip_category	0.03146779343812135
('General_Health', 'Alcohol_Use')	grip_category	0.0342367298073738
('General_Health', 'Memory_Problems')	grip_category	0.022180020228414716
('General_Health', 'Memory_Complaints')	grip_category	0.022180020228414716
('General_Health', 'WHR_Obesity')	grip_category	0.025741064129178228
('General_Health', 'MAP_NormalElevated_vs_H')	grip_category	0.022990873713132038
('General_Health', 'functionality_state')	grip_category	0.03832410286209916
('Health_vs_Peers', 'Physical_Activity')	grip_category	0.04270348592034958
('Health_vs_Peers', 'BMI')	grip_category	0.0314448621018642
('Health_vs_Peers', 'Alcohol_Use')	grip_category	0.03324053859699155
('Health_vs_Peers', 'Memory_Problems')	grip_category	0.01995524009921843
('Health_vs_Peers', 'Memory_Complaints')	grip_category	0.01995524009921843
('Health_vs_Peers', 'WHR_Obesity')	grip_category	0.023631011424990897
('Health_vs_Peers', 'MAP_NormalElevated_vs_H')	grip_category	0.021653670018915723
('Health_vs_Peers', 'functionality_state')	grip_category	0.03828192205115963
('Physical_Activity', 'BMI')	grip_category	0.043951960576936934
('Physical_Activity', 'Alcohol_Use')	grip_category	0.04488395723266376
('Physical_Activity', 'Memory_Problems')	grip_category	0.03186533594564758
('Physical_Activity', 'Memory_Complaints')	grip_category	0.03186533594564758
('Physical_Activity', 'WHR_Obesity')	grip_category	0.03687834672484606
('Physical_Activity', 'MAP_NormalElevated_vs_H')	grip_category	0.032977926441141565
('Physical_Activity', 'functionality_state')	grip_category	0.04403793036157999
('BMI', 'Alcohol_Use')	grip_category	0.030348858168361623
('BMI', 'Memory_Problems')	grip_category	0.012676209217923557
('BMI', 'Memory_Complaints')	grip_category	0.012676209217923557
('BMI', 'WHR_Obesity')	grip_category	0.014283417302249033
('BMI', 'MAP_NormalElevated_vs_H')	grip_category	0.014359616982837586
('BMI', 'functionality_state')	grip_category	0.04536290737899551
('Alcohol_Use', 'Memory_Problems')	grip_category	0.018678690904142366
('Alcohol_Use', 'Memory_Complaints')	grip_category	0.018678690904142366
('Alcohol_Use', 'WHR_Obesity')	grip_category	0.022300101829299996
('Alcohol_Use', 'MAP_NormalElevated_vs_H')	grip_category	0.018611091366910637
('Alcohol_Use', 'functionality_state')	grip_category	0.04299728345651881
('Memory_Problems', 'Memory_Complaints')	grip_category	0.0019535278104566914
('Memory_Problems', 'WHR_Obesity')	grip_category	0.008057089745540712
('Memory_Problems', 'MAP_NormalElevated_vs_H')	grip_category	0.004475623468598102
('Memory_Problems', 'functionality_state')	grip_category	0.03182453420579187
('Memory_Complaints', 'WHR_Obesity')	grip_category	0.008057089745540712
('Memory_Complaints', 'MAP_NormalElevated_vs_H')	grip_category	0.004475623468598102
('Memory_Complaints', 'functionality_state')	grip_category	0.03182453420579187
('WHR_Obesity', 'MAP_NormalElevated_vs_H')	grip_category	0.008263417620722078
('WHR_Obesity', 'functionality_state')	grip_category	0.037951849115016194
('MAP_NormalElevated_vs_H', 'functionality_state')	grip_category	0.03328658511139411
('Anxiety', 'Depression')	WHR_Obesity	0.0013802788496647136
('Anxiety', 'Sleep')	WHR_Obesity	0.004209320991079005
('Anxiety', 'MMSE_Spell')	WHR_Obesity	0.0010004785747830425
('Anxiety', 'Pain')	WHR_Obesity	0.00642723378933202
('Anxiety', 'Hearing')	WHR_Obesity	0.0033903468115595377
('Anxiety', 'General_Health')	WHR_Obesity	0.004203704290062615
('Anxiety', 'Health_vs_Peers')	WHR_Obesity	0.0022452967366774802
('Anxiety', 'Physical_Activity')	WHR_Obesity	0.002480083808131952
('Anxiety', 'BMI')	WHR_Obesity	0.05966647117133493
('Anxiety', 'Alcohol_Use')	WHR_Obesity	0.006739571771913191
('Anxiety', 'Memory_Problems')	WHR_Obesity	0.0019500394483950747
('Anxiety', 'Memory_Complaints')	WHR_Obesity	0.0019500394483950747
('Anxiety', 'grip_category')	WHR_Obesity	0.006289819891295271
('Anxiety', 'MAP_NormalElevated_vs_H')	WHR_Obesity	0.0009856518912661387
('Anxiety', 'functionality_state')	WHR_Obesity	0.005409230273866842
('Depression', 'Sleep')	WHR_Obesity	0.003564424870603063
('Depression', 'MMSE_Spell')	WHR_Obesity	0.00037883996803849047
('Depression', 'Pain')	WHR_Obesity	0.00524375501748319
('Depression', 'Hearing')	WHR_Obesity	0.0006837459621428679
('Depression', 'General_Health')	WHR_Obesity	0.0016343313029402826
('Depression', 'Health_vs_Peers')	WHR_Obesity	0.0014284279683301395
('Depression', 'Physical_Activity')	WHR_Obesity	0.0017425016299261274
('Depression', 'BMI')	WHR_Obesity	0.059244662830230915
('Depression', 'Alcohol_Use')	WHR_Obesity	0.007064087931705238
('Depression', 'Memory_Problems')	WHR_Obesity	0.0004968543100295341
('Depression', 'Memory_Complaints')	WHR_Obesity	0.0004968543100295341
('Depression', 'grip_category')	WHR_Obesity	0.005868113525226901
('Depression', 'MAP_NormalElevated_vs_H')	WHR_Obesity	0.0005651290932269957
('Depression', 'functionality_state')	WHR_Obesity	0.004416707395650511
('Sleep', 'MMSE_Spell')	WHR_Obesity	0.004738796974708035
('Sleep', 'Pain')	WHR_Obesity	0.012902791594620816
('Sleep', 'Hearing')	WHR_Obesity	0.006108244663324325
('Sleep', 'General_Health')	WHR_Obesity	0.006745845054248995
('Sleep', 'Health_vs_Peers')	WHR_Obesity	0.005374961923834112
('Sleep', 'Physical_Activity')	WHR_Obesity	0.006350090066509675
('Sleep', 'BMI')	WHR_Obesity	0.06469330913912723
('Sleep', 'Alcohol_Use')	WHR_Obesity	0.009839403924570628
('Sleep', 'Memory_Problems')	WHR_Obesity	0.004772228819321139
('Sleep', 'Memory_Complaints')	WHR_Obesity	0.004772228819321139
('Sleep', 'grip_category')	WHR_Obesity	0.009375226339518386
('Sleep', 'MAP_NormalElevated_vs_H')	WHR_Obesity	0.003964511247593793
('Sleep', 'functionality_state')	WHR_Obesity	0.00984810813163978
('MMSE_Spell', 'Pain')	WHR_Obesity	0.003591915165582445
('MMSE_Spell', 'Hearing')	WHR_Obesity	0.0005096233709483425
('MMSE_Spell', 'General_Health')	WHR_Obesity	0.0005278618227442723
('MMSE_Spell', 'Health_vs_Peers')	WHR_Obesity	0.0002784071695447733
('MMSE_Spell', 'Physical_Activity')	WHR_Obesity	0.0012827085924811236
('MMSE_Spell', 'BMI')	WHR_Obesity	0.05903622837631848
('MMSE_Spell', 'Alcohol_Use')	WHR_Obesity	0.005277536455542892
('MMSE_Spell', 'Memory_Problems')	WHR_Obesity	0.00018500238777283576
('MMSE_Spell', 'Memory_Complaints')	WHR_Obesity	0.00018500238777283576
('MMSE_Spell', 'grip_category')	WHR_Obesity	0.005769043363860721
('MMSE_Spell', 'MAP_NormalElevated_vs_H')	WHR_Obesity	0.00029679617985727707
('MMSE_Spell', 'functionality_state')	WHR_Obesity	0.003250954608446938
('Pain', 'Hearing')	WHR_Obesity	0.0051420705807248375
('Pain', 'General_Health')	WHR_Obesity	0.0057793528462879405
('Pain', 'Health_vs_Peers')	WHR_Obesity	0.004480939140442043
('Pain', 'Physical_Activity')	WHR_Obesity	0.004969490084648933
('Pain', 'BMI')	WHR_Obesity	0.06226154432766612
('Pain', 'Alcohol_Use')	WHR_Obesity	0.01111470965395959
('Pain', 'Memory_Problems')	WHR_Obesity	0.004098010536466733
('Pain', 'Memory_Complaints')	WHR_Obesity	0.004098010536466733
('Pain', 'grip_category')	WHR_Obesity	0.011506357211917739
('Pain', 'MAP_NormalElevated_vs_H')	WHR_Obesity	0.0037149565310120687
('Pain', 'functionality_state')	WHR_Obesity	0.006839285252879799
('Hearing', 'General_Health')	WHR_Obesity	0.000662102263067976
('Hearing', 'Health_vs_Peers')	WHR_Obesity	0.0011461453249025863
('Hearing', 'Physical_Activity')	WHR_Obesity	0.0014238774657348093
('Hearing', 'BMI')	WHR_Obesity	0.05943648951211739
('Hearing', 'Alcohol_Use')	WHR_Obesity	0.005966117488438867
('Hearing', 'Memory_Problems')	WHR_Obesity	0.0006018025922963502
('Hearing', 'Memory_Complaints')	WHR_Obesity	0.0006018025922963502
('Hearing', 'grip_category')	WHR_Obesity	0.007619527724684478
('Hearing', 'MAP_NormalElevated_vs_H')	WHR_Obesity	0.0005598845309391932
('Hearing', 'functionality_state')	WHR_Obesity	0.003550535759080742
('General_Health', 'Health_vs_Peers')	WHR_Obesity	0.0005844640270662313
('General_Health', 'Physical_Activity')	WHR_Obesity	0.000998889237557472
('General_Health', 'BMI')	WHR_Obesity	0.060721475851166495
('General_Health', 'Alcohol_Use')	WHR_Obesity	0.006407108963951011
('General_Health', 'Memory_Problems')	WHR_Obesity	0.0014564099529804724
('General_Health', 'Memory_Complaints')	WHR_Obesity	0.0014564099529804724
('General_Health', 'grip_category')	WHR_Obesity	0.006426993561267331
('General_Health', 'MAP_NormalElevated_vs_H')	WHR_Obesity	0.0004580886154014029
('General_Health', 'functionality_state')	WHR_Obesity	0.003936243467162492
('Health_vs_Peers', 'Physical_Activity')	WHR_Obesity	0.0011273453920139724
('Health_vs_Peers', 'BMI')	WHR_Obesity	0.06072821633242728
('Health_vs_Peers', 'Alcohol_Use')	WHR_Obesity	0.0070031150476521946
('Health_vs_Peers', 'Memory_Problems')	WHR_Obesity	0.00027874578648857685
('Health_vs_Peers', 'Memory_Complaints')	WHR_Obesity	0.00027874578648857685
('Health_vs_Peers', 'grip_category')	WHR_Obesity	0.0060821192769389245
('Health_vs_Peers', 'MAP_NormalElevated_vs_H')	WHR_Obesity	0.0006023287839368473
('Health_vs_Peers', 'functionality_state')	WHR_Obesity	0.003491000971029486
('Physical_Activity', 'BMI')	WHR_Obesity	0.05999037637571248
('Physical_Activity', 'Alcohol_Use')	WHR_Obesity	0.006118977920318781
('Physical_Activity', 'Memory_Problems')	WHR_Obesity	0.0008425373017304642
('Physical_Activity', 'Memory_Complaints')	WHR_Obesity	0.0008425373017304642
('Physical_Activity', 'grip_category')	WHR_Obesity	0.008088517578472105
('Physical_Activity', 'MAP_NormalElevated_vs_H')	WHR_Obesity	0.001433028999975456
('Physical_Activity', 'functionality_state')	WHR_Obesity	0.00337561519324406
('BMI', 'Alcohol_Use')	WHR_Obesity	0.06534470025666318
('BMI', 'Memory_Problems')	WHR_Obesity	0.059186068115023645
('BMI', 'Memory_Complaints')	WHR_Obesity	0.059186068115023645
('BMI', 'grip_category')	WHR_Obesity	0.06325206735693399
('BMI', 'MAP_NormalElevated_vs_H')	WHR_Obesity	0.059044949004804746
('BMI', 'functionality_state')	WHR_Obesity	0.05970071677295575
('Alcohol_Use', 'Memory_Problems')	WHR_Obesity	0.005181638994402079
('Alcohol_Use', 'Memory_Complaints')	WHR_Obesity	0.005181638994402079
('Alcohol_Use', 'grip_category')	WHR_Obesity	0.011857338655057104
('Alcohol_Use', 'MAP_NormalElevated_vs_H')	WHR_Obesity	0.0077559990931294134
('Alcohol_Use', 'functionality_state')	WHR_Obesity	0.010383940153133557
('Memory_Problems', 'Memory_Complaints')	WHR_Obesity	2.792533043344104e-05
('Memory_Problems', 'grip_category')	WHR_Obesity	0.0061314872655169805
('Memory_Problems', 'MAP_NormalElevated_vs_H')	WHR_Obesity	0.0002297066154063908
('Memory_Problems', 'functionality_state')	WHR_Obesity	0.0032073084125883757
('Memory_Complaints', 'grip_category')	WHR_Obesity	0.0061314872655169805
('Memory_Complaints', 'MAP_NormalElevated_vs_H')	WHR_Obesity	0.0002297066154063908
('Memory_Complaints', 'functionality_state')	WHR_Obesity	0.0032073084125883757
('grip_category', 'MAP_NormalElevated_vs_H')	WHR_Obesity	0.006473650699307097
('grip_category', 'functionality_state')	WHR_Obesity	0.010526597762373037
('MAP_NormalElevated_vs_H', 'functionality_state')	WHR_Obesity	0.0034568860576837685
('Anxiety', 'Depression')	MAP_NormalElevated_vs_H	0.0004345329738294153
('Anxiety', 'Sleep')	MAP_NormalElevated_vs_H	0.002582227033692466
('Anxiety', 'MMSE_Spell')	MAP_NormalElevated_vs_H	0.00015686684693839236
('Anxiety', 'Pain')	MAP_NormalElevated_vs_H	0.0015849532207295421
('Anxiety', 'Hearing')	MAP_NormalElevated_vs_H	0.0016748836947304533
('Anxiety', 'General_Health')	MAP_NormalElevated_vs_H	0.0018615460709941539
('Anxiety', 'Health_vs_Peers')	MAP_NormalElevated_vs_H	0.0032497191441305576
('Anxiety', 'Physical_Activity')	MAP_NormalElevated_vs_H	0.0012759281231256693
('Anxiety', 'BMI')	MAP_NormalElevated_vs_H	0.005311482483621223
('Anxiety', 'Alcohol_Use')	MAP_NormalElevated_vs_H	0.004495742460928023
('Anxiety', 'Memory_Problems')	MAP_NormalElevated_vs_H	0.0006386244606647706
('Anxiety', 'Memory_Complaints')	MAP_NormalElevated_vs_H	0.0006386244606647706
('Anxiety', 'grip_category')	MAP_NormalElevated_vs_H	0.0025421677185563343
('Anxiety', 'WHR_Obesity')	MAP_NormalElevated_vs_H	0.00016359382789699325
('Anxiety', 'functionality_state')	MAP_NormalElevated_vs_H	0.00046385474519539674
('Depression', 'Sleep')	MAP_NormalElevated_vs_H	0.0026233223672227014
('Depression', 'MMSE_Spell')	MAP_NormalElevated_vs_H	0.0004008640737103892
('Depression', 'Pain')	MAP_NormalElevated_vs_H	0.001756237083354691
('Depression', 'Hearing')	MAP_NormalElevated_vs_H	0.0013051453025150728
('Depression', 'General_Health')	MAP_NormalElevated_vs_H	0.0023113360065016345
('Depression', 'Health_vs_Peers')	MAP_NormalElevated_vs_H	0.00338502875014202
('Depression', 'Physical_Activity')	MAP_NormalElevated_vs_H	0.0011577470861498867
('Depression', 'BMI')	MAP_NormalElevated_vs_H	0.005193153221029663
('Depression', 'Alcohol_Use')	MAP_NormalElevated_vs_H	0.004694548506161065
('Depression', 'Memory_Problems')	MAP_NormalElevated_vs_H	0.0008434093152617634
('Depression', 'Memory_Complaints')	MAP_NormalElevated_vs_H	0.0008434093152617634
('Depression', 'grip_category')	MAP_NormalElevated_vs_H	0.002346526506946731
('Depression', 'WHR_Obesity')	MAP_NormalElevated_vs_H	0.0005599315864483112
('Depression', 'functionality_state')	MAP_NormalElevated_vs_H	0.00048381113620379255
('Sleep', 'MMSE_Spell')	MAP_NormalElevated_vs_H	0.00290011357251697
('Sleep', 'Pain')	MAP_NormalElevated_vs_H	0.007935343753506522
('Sleep', 'Hearing')	MAP_NormalElevated_vs_H	0.004517998960187123
('Sleep', 'General_Health')	MAP_NormalElevated_vs_H	0.005433459158459897
('Sleep', 'Health_vs_Peers')	MAP_NormalElevated_vs_H	0.0064558242233844826
('Sleep', 'Physical_Activity')	MAP_NormalElevated_vs_H	0.003465442169817403
('Sleep', 'BMI')	MAP_NormalElevated_vs_H	0.007079585309972846
('Sleep', 'Alcohol_Use')	MAP_NormalElevated_vs_H	0.00896744427513592
('Sleep', 'Memory_Problems')	MAP_NormalElevated_vs_H	0.0036664984562190684
('Sleep', 'Memory_Complaints')	MAP_NormalElevated_vs_H	0.0036664984562190684
('Sleep', 'grip_category')	MAP_NormalElevated_vs_H	0.007416874035667323
('Sleep', 'WHR_Obesity')	MAP_NormalElevated_vs_H	0.0024276193179018283
('Sleep', 'functionality_state')	MAP_NormalElevated_vs_H	0.0035127985141765843
('MMSE_Spell', 'Pain')	MAP_NormalElevated_vs_H	0.0019125020470843175
('MMSE_Spell', 'Hearing')	MAP_NormalElevated_vs_H	0.0018396871432303525
('MMSE_Spell', 'General_Health')	MAP_NormalElevated_vs_H	0.0025469503458754395
('MMSE_Spell', 'Health_vs_Peers')	MAP_NormalElevated_vs_H	0.003876873380683427
('MMSE_Spell', 'Physical_Activity')	MAP_NormalElevated_vs_H	0.0011042349478051184
('MMSE_Spell', 'BMI')	MAP_NormalElevated_vs_H	0.004729105529467676
('MMSE_Spell', 'Alcohol_Use')	MAP_NormalElevated_vs_H	0.004313350562185647
('MMSE_Spell', 'Memory_Problems')	MAP_NormalElevated_vs_H	0.000722887004612173
('MMSE_Spell', 'Memory_Complaints')	MAP_NormalElevated_vs_H	0.000722887004612173
('MMSE_Spell', 'grip_category')	MAP_NormalElevated_vs_H	0.0024580310978460575
('MMSE_Spell', 'WHR_Obesity')	MAP_NormalElevated_vs_H	0.000312060692652778
('MMSE_Spell', 'functionality_state')	MAP_NormalElevated_vs_H	0.000315496701064589
('Pain', 'Hearing')	MAP_NormalElevated_vs_H	0.003553533071395575
('Pain', 'General_Health')	MAP_NormalElevated_vs_H	0.004515530487493966
('Pain', 'Health_vs_Peers')	MAP_NormalElevated_vs_H	0.006200592450775289
('Pain', 'Physical_Activity')	MAP_NormalElevated_vs_H	0.003107674702684495
('Pain', 'BMI')	MAP_NormalElevated_vs_H	0.008923503057285613
('Pain', 'Alcohol_Use')	MAP_NormalElevated_vs_H	0.005264179779158224
('Pain', 'Memory_Problems')	MAP_NormalElevated_vs_H	0.0018378123496643316
('Pain', 'Memory_Complaints')	MAP_NormalElevated_vs_H	0.0018378123496643316
('Pain', 'grip_category')	MAP_NormalElevated_vs_H	0.006117475871499488
('Pain', 'WHR_Obesity')	MAP_NormalElevated_vs_H	0.0015032153968879357
('Pain', 'functionality_state')	MAP_NormalElevated_vs_H	0.0032111688259497035
('Hearing', 'General_Health')	MAP_NormalElevated_vs_H	0.0031547705042973303
('Hearing', 'Health_vs_Peers')	MAP_NormalElevated_vs_H	0.004789064383191786
('Hearing', 'Physical_Activity')	MAP_NormalElevated_vs_H	0.0032907346753675397
('Hearing', 'BMI')	MAP_NormalElevated_vs_H	0.00607574944230512
('Hearing', 'Alcohol_Use')	MAP_NormalElevated_vs_H	0.00516584553646099
('Hearing', 'Memory_Problems')	MAP_NormalElevated_vs_H	0.0013013743924747774
('Hearing', 'Memory_Complaints')	MAP_NormalElevated_vs_H	0.0013013743924747774
('Hearing', 'grip_category')	MAP_NormalElevated_vs_H	0.003451578756646993
('Hearing', 'WHR_Obesity')	MAP_NormalElevated_vs_H	0.0009747954097407137
('Hearing', 'functionality_state')	MAP_NormalElevated_vs_H	0.0012203132735706735
('General_Health', 'Health_vs_Peers')	MAP_NormalElevated_vs_H	0.004061440602597598
('General_Health', 'Physical_Activity')	MAP_NormalElevated_vs_H	0.0036160902922929557
('General_Health', 'BMI')	MAP_NormalElevated_vs_H	0.0077832758037755505
('General_Health', 'Alcohol_Use')	MAP_NormalElevated_vs_H	0.0052077128400691355
('General_Health', 'Memory_Problems')	MAP_NormalElevated_vs_H	0.0024957578678953614
('General_Health', 'Memory_Complaints')	MAP_NormalElevated_vs_H	0.0024957578678953614
('General_Health', 'grip_category')	MAP_NormalElevated_vs_H	0.005206874585627972
('General_Health', 'WHR_Obesity')	MAP_NormalElevated_vs_H	0.0019881600558079118
('General_Health', 'functionality_state')	MAP_NormalElevated_vs_H	0.0022094680364324448
('Health_vs_Peers', 'Physical_Activity')	MAP_NormalElevated_vs_H	0.00516114974375653
('Health_vs_Peers', 'BMI')	MAP_NormalElevated_vs_H	0.008944652194521056
('Health_vs_Peers', 'Alcohol_Use')	MAP_NormalElevated_vs_H	0.006314372584013829
('Health_vs_Peers', 'Memory_Problems')	MAP_NormalElevated_vs_H	0.0036797575699370087
('Health_vs_Peers', 'Memory_Complaints')	MAP_NormalElevated_vs_H	0.0036797575699370087
('Health_vs_Peers', 'grip_category')	MAP_NormalElevated_vs_H	0.007102395549559381
('Health_vs_Peers', 'WHR_Obesity')	MAP_NormalElevated_vs_H	0.003599946462632479
('Health_vs_Peers', 'functionality_state')	MAP_NormalElevated_vs_H	0.0037189675622110226
('Physical_Activity', 'BMI')	MAP_NormalElevated_vs_H	0.00645170374401875
('Physical_Activity', 'Alcohol_Use')	MAP_NormalElevated_vs_H	0.004597917172846233
('Physical_Activity', 'Memory_Problems')	MAP_NormalElevated_vs_H	0.0015015559807206094
('Physical_Activity', 'Memory_Complaints')	MAP_NormalElevated_vs_H	0.0015015559807206094
('Physical_Activity', 'grip_category')	MAP_NormalElevated_vs_H	0.004009883920881455
('Physical_Activity', 'WHR_Obesity')	MAP_NormalElevated_vs_H	0.0012548156260877002
('Physical_Activity', 'functionality_state')	MAP_NormalElevated_vs_H	0.0025927394000255966
('BMI', 'Alcohol_Use')	MAP_NormalElevated_vs_H	0.010397829333943431
('BMI', 'Memory_Problems')	MAP_NormalElevated_vs_H	0.005382493000930489
('BMI', 'Memory_Complaints')	MAP_NormalElevated_vs_H	0.005382493000930489
('BMI', 'grip_category')	MAP_NormalElevated_vs_H	0.009246888830499367
('BMI', 'WHR_Obesity')	MAP_NormalElevated_vs_H	0.00496357079778029
('BMI', 'functionality_state')	MAP_NormalElevated_vs_H	0.006532557136585458
('Alcohol_Use', 'Memory_Problems')	MAP_NormalElevated_vs_H	0.004122388361552865
('Alcohol_Use', 'Memory_Complaints')	MAP_NormalElevated_vs_H	0.004122388361552865
('Alcohol_Use', 'grip_category')	MAP_NormalElevated_vs_H	0.00644468932018811
('Alcohol_Use', 'WHR_Obesity')	MAP_NormalElevated_vs_H	0.0060323602206484965
('Alcohol_Use', 'functionality_state')	MAP_NormalElevated_vs_H	0.0040217809685822595
('Memory_Problems', 'Memory_Complaints')	MAP_NormalElevated_vs_H	0.0006041178711859725
('Memory_Problems', 'grip_category')	MAP_NormalElevated_vs_H	0.0031262135293273832
('Memory_Problems', 'WHR_Obesity')	MAP_NormalElevated_vs_H	0.0008058991561590824
('Memory_Problems', 'functionality_state')	MAP_NormalElevated_vs_H	0.0009092092859127256
('Memory_Complaints', 'grip_category')	MAP_NormalElevated_vs_H	0.0031262135293273832
('Memory_Complaints', 'WHR_Obesity')	MAP_NormalElevated_vs_H	0.0008058991561590824
('Memory_Complaints', 'functionality_state')	MAP_NormalElevated_vs_H	0.0009092092859127256
('grip_category', 'WHR_Obesity')	MAP_NormalElevated_vs_H	0.0029574169836696857
('grip_category', 'functionality_state')	MAP_NormalElevated_vs_H	0.0031038398374968416
('WHR_Obesity', 'functionality_state')	MAP_NormalElevated_vs_H	0.0006993921364286961
('Anxiety', 'Depression')	functionality_state	0.06403139054337646
('Anxiety', 'Sleep')	functionality_state	0.06472474461518951
('Anxiety', 'MMSE_Spell')	functionality_state	0.060031571490761854
('Anxiety', 'Pain')	functionality_state	0.27604353542688426
('Anxiety', 'Hearing')	functionality_state	0.049966514420108056
('Anxiety', 'General_Health')	functionality_state	0.20918192156823415
('Anxiety', 'Health_vs_Peers')	functionality_state	0.16634559795199313
('Anxiety', 'Physical_Activity')	functionality_state	0.20847166723219637
('Anxiety', 'BMI')	functionality_state	0.11544474557732153
('Anxiety', 'Alcohol_Use')	functionality_state	0.0879606999114812
('Anxiety', 'Memory_Problems')	functionality_state	0.05719951339802375
('Anxiety', 'Memory_Complaints')	functionality_state	0.05719951339802375
('Anxiety', 'grip_category')	functionality_state	0.06984532466772504
('Anxiety', 'WHR_Obesity')	functionality_state	0.048015129615456904
('Anxiety', 'MAP_NormalElevated_vs_H')	functionality_state	0.04389181215015589
('Depression', 'Sleep')	functionality_state	0.07037853172184035
('Depression', 'MMSE_Spell')	functionality_state	0.06149525369303888
('Depression', 'Pain')	functionality_state	0.28397413785503056
('Depression', 'Hearing')	functionality_state	0.05524077629751911
('Depression', 'General_Health')	functionality_state	0.2114501021575936
('Depression', 'Health_vs_Peers')	functionality_state	0.16997461955678497
('Depression', 'Physical_Activity')	functionality_state	0.2055044950659723
('Depression', 'BMI')	functionality_state	0.11898631287403809
('Depression', 'Alcohol_Use')	functionality_state	0.08843491112845434
('Depression', 'Memory_Problems')	functionality_state	0.06261444187575393
('Depression', 'Memory_Complaints')	functionality_state	0.06261444187575393
('Depression', 'grip_category')	functionality_state	0.07349862106412225
('Depression', 'WHR_Obesity')	functionality_state	0.051810758735517215
('Depression', 'MAP_NormalElevated_vs_H')	functionality_state	0.0478830599828495
('Sleep', 'MMSE_Spell')	functionality_state	0.05206716369274083
('Sleep', 'Pain')	functionality_state	0.2786991070459926
('Sleep', 'Hearing')	functionality_state	0.043392170319646574
('Sleep', 'General_Health')	functionality_state	0.21598461324337845
('Sleep', 'Health_vs_Peers')	functionality_state	0.16585439669515226
('Sleep', 'Physical_Activity')	functionality_state	0.21363439071268392
('Sleep', 'BMI')	functionality_state	0.10838508249811914
('Sleep', 'Alcohol_Use')	functionality_state	0.08293128266876558
('Sleep', 'Memory_Problems')	functionality_state	0.050222606911327725
('Sleep', 'Memory_Complaints')	functionality_state	0.050222606911327725
('Sleep', 'grip_category')	functionality_state	0.062232863044786535
('Sleep', 'WHR_Obesity')	functionality_state	0.03832481517081611
('Sleep', 'MAP_NormalElevated_vs_H')	functionality_state	0.03352639748304552
('MMSE_Spell', 'Pain')	functionality_state	0.2816422968047274
('MMSE_Spell', 'Hearing')	functionality_state	0.026356207673122044
('MMSE_Spell', 'General_Health')	functionality_state	0.21578081509566405
('MMSE_Spell', 'Health_vs_Peers')	functionality_state	0.1584779682058613
('MMSE_Spell', 'Physical_Activity')	functionality_state	0.19288250615406152
('MMSE_Spell', 'BMI')	functionality_state	0.09050836230222849
('MMSE_Spell', 'Alcohol_Use')	functionality_state	0.06395582467314778
('MMSE_Spell', 'Memory_Problems')	functionality_state	0.03735428561862815
('MMSE_Spell', 'Memory_Complaints')	functionality_state	0.03735428561862815
('MMSE_Spell', 'grip_category')	functionality_state	0.047650320013546785
('MMSE_Spell', 'WHR_Obesity')	functionality_state	0.021564445754805987
('MMSE_Spell', 'MAP_NormalElevated_vs_H')	functionality_state	0.018613723334628136
('Pain', 'Hearing')	functionality_state	0.2711906322296477
('Pain', 'General_Health')	functionality_state	0.3436142812855916
('Pain', 'Health_vs_Peers')	functionality_state	0.324320504090869
('Pain', 'Physical_Activity')	functionality_state	0.3823338489413766
('Pain', 'BMI')	functionality_state	0.30006357084240826
('Pain', 'Alcohol_Use')	functionality_state	0.2916499120535646
('Pain', 'Memory_Problems')	functionality_state	0.2735378828646546
('Pain', 'Memory_Complaints')	functionality_state	0.2735378828646546
('Pain', 'grip_category')	functionality_state	0.28355004628927793
('Pain', 'WHR_Obesity')	functionality_state	0.26863591176766866
('Pain', 'MAP_NormalElevated_vs_H')	functionality_state	0.2672195364748646
('Hearing', 'General_Health')	functionality_state	0.21125035767275988
('Hearing', 'Health_vs_Peers')	functionality_state	0.15397639745395303
('Hearing', 'Physical_Activity')	functionality_state	0.19296105917023407
('Hearing', 'BMI')	functionality_state	0.08381119439601913
('Hearing', 'Alcohol_Use')	functionality_state	0.05978071069720359
('Hearing', 'Memory_Problems')	functionality_state	0.026255475208179096
('Hearing', 'Memory_Complaints')	functionality_state	0.026255475208179096
('Hearing', 'grip_category')	functionality_state	0.04037046229866275
('Hearing', 'WHR_Obesity')	functionality_state	0.011080010106007171
('Hearing', 'MAP_NormalElevated_vs_H')	functionality_state	0.008334876741695902
('General_Health', 'Health_vs_Peers')	functionality_state	0.23274385631609815
('General_Health', 'Physical_Activity')	functionality_state	0.30860701721396167
('General_Health', 'BMI')	functionality_state	0.25874774825388935
('General_Health', 'Alcohol_Use')	functionality_state	0.2240991076013586
[truncated: 41 more rows]
