# Supplementary material for: Interpreting higher-order dependence in multimorbidity using cohort data: A partial information decomposition approach
Source: PLoS Comput Biol. 2026 Jun 10;22(6):e1014386. doi: 10.1371/journal.pcbi.1014386 (PMC13268148; doi:10.1371/journal.pcbi.1014386)
Supplement: S1 File — PID_BUST_Results_and_DemoScripts.zip is a self-contained archive enabling readers to reproduce the main-text analyses and figures from pre-computed PID results. It contains a Jupyter notebook that regenerates Figs 1–4, plotting utility modules, pre-computed permutation-screening results and analysis-ready dataframes, BUST-network artefacts (edge lists, node attributes, clique catalogues, and quadrant assignments), hub-variable summaries, and a Python requirements file. Installation and execution are documented in the accompanying README. Raw LASA participant data are not included (governed access); the package provides the full downstream pipeline conditional on data access. (ZIP) [file pcbi.1014386.s002.zip › PID_BUST_Results_and_DemoScripts/screening_results_500perms_v21/AgeGroup_2_Iobs.csv]

Sources	Target	I_bits
('Depression', 'Sleep')	Anxiety	0.19025761109527567
('Depression', 'MMSE_Spell')	Anxiety	0.15110988294033353
('Depression', 'Pain')	Anxiety	0.164732740047838
('Depression', 'Hearing')	Anxiety	0.1579615383936304
('Depression', 'General_Health')	Anxiety	0.1735612037627269
('Depression', 'Health_vs_Peers')	Anxiety	0.15415043151470043
('Depression', 'Physical_Activity')	Anxiety	0.15148682293062887
('Depression', 'BMI')	Anxiety	0.14845156391773104
('Depression', 'Alcohol_Use')	Anxiety	0.15028766265148344
('Depression', 'Memory_Problems')	Anxiety	0.15545421481812852
('Depression', 'Memory_Complaints')	Anxiety	0.15545421481812852
('Depression', 'grip_category')	Anxiety	0.15217617207279982
('Depression', 'WHR_Obesity')	Anxiety	0.1476161298947776
('Depression', 'MAP_NormalElevated_vs_H')	Anxiety	0.14818881613974516
('Depression', 'functionality_state')	Anxiety	0.1600769679464218
('Sleep', 'MMSE_Spell')	Anxiety	0.07277894607410083
('Sleep', 'Pain')	Anxiety	0.09796190286121309
('Sleep', 'Hearing')	Anxiety	0.08184980647835781
('Sleep', 'General_Health')	Anxiety	0.11771519112274986
('Sleep', 'Health_vs_Peers')	Anxiety	0.08726911170445047
('Sleep', 'Physical_Activity')	Anxiety	0.08478422840623116
('Sleep', 'BMI')	Anxiety	0.07193288496747874
('Sleep', 'Alcohol_Use')	Anxiety	0.07642149688291017
('Sleep', 'Memory_Problems')	Anxiety	0.08288220942398634
('Sleep', 'Memory_Complaints')	Anxiety	0.08288220942398634
('Sleep', 'grip_category')	Anxiety	0.07655826589245394
('Sleep', 'WHR_Obesity')	Anxiety	0.06989841326850135
('Sleep', 'MAP_NormalElevated_vs_H')	Anxiety	0.07103300751424135
('Sleep', 'functionality_state')	Anxiety	0.09437795310855833
('MMSE_Spell', 'Pain')	Anxiety	0.0465720980100446
('MMSE_Spell', 'Hearing')	Anxiety	0.018357578551810798
('MMSE_Spell', 'General_Health')	Anxiety	0.0675020098194136
('MMSE_Spell', 'Health_vs_Peers')	Anxiety	0.025723091049004828
('MMSE_Spell', 'Physical_Activity')	Anxiety	0.018563174062853276
('MMSE_Spell', 'BMI')	Anxiety	0.006448913815620967
('MMSE_Spell', 'Alcohol_Use')	Anxiety	0.00862330822021275
('MMSE_Spell', 'Memory_Problems')	Anxiety	0.018752275830225953
('MMSE_Spell', 'Memory_Complaints')	Anxiety	0.018752275830225953
('MMSE_Spell', 'grip_category')	Anxiety	0.01190845398141855
('MMSE_Spell', 'WHR_Obesity')	Anxiety	0.004663182700681175
('MMSE_Spell', 'MAP_NormalElevated_vs_H')	Anxiety	0.0060484897332781454
('MMSE_Spell', 'functionality_state')	Anxiety	0.03932183400414159
('Pain', 'Hearing')	Anxiety	0.06009056890332708
('Pain', 'General_Health')	Anxiety	0.07906212810318879
('Pain', 'Health_vs_Peers')	Anxiety	0.055044264148786215
('Pain', 'Physical_Activity')	Anxiety	0.05229866197221661
('Pain', 'BMI')	Anxiety	0.04487238953493109
('Pain', 'Alcohol_Use')	Anxiety	0.05086068762153972
('Pain', 'Memory_Problems')	Anxiety	0.05579719918632964
('Pain', 'Memory_Complaints')	Anxiety	0.05579719918632964
('Pain', 'grip_category')	Anxiety	0.05220605354906611
('Pain', 'WHR_Obesity')	Anxiety	0.04681415294477987
('Pain', 'MAP_NormalElevated_vs_H')	Anxiety	0.046701721083774364
('Pain', 'functionality_state')	Anxiety	0.057917978657340496
('Hearing', 'General_Health')	Anxiety	0.0770348530052159
('Hearing', 'Health_vs_Peers')	Anxiety	0.03663080242682885
('Hearing', 'Physical_Activity')	Anxiety	0.03206687209772689
('Hearing', 'BMI')	Anxiety	0.01848554907522536
('Hearing', 'Alcohol_Use')	Anxiety	0.022920562048882088
('Hearing', 'Memory_Problems')	Anxiety	0.02832752579381783
('Hearing', 'Memory_Complaints')	Anxiety	0.02832752579381783
('Hearing', 'grip_category')	Anxiety	0.02450315489281962
('Hearing', 'WHR_Obesity')	Anxiety	0.017676821179175725
('Hearing', 'MAP_NormalElevated_vs_H')	Anxiety	0.01759345386699535
('Hearing', 'functionality_state')	Anxiety	0.05166588348906335
('General_Health', 'Health_vs_Peers')	Anxiety	0.06815420494037312
('General_Health', 'Physical_Activity')	Anxiety	0.06936061517057418
('General_Health', 'BMI')	Anxiety	0.06747573623677054
('General_Health', 'Alcohol_Use')	Anxiety	0.06908756988790538
('General_Health', 'Memory_Problems')	Anxiety	0.07639477478317387
('General_Health', 'Memory_Complaints')	Anxiety	0.07639477478317387
('General_Health', 'grip_category')	Anxiety	0.07096176977054024
('General_Health', 'WHR_Obesity')	Anxiety	0.06823950340271134
('General_Health', 'MAP_NormalElevated_vs_H')	Anxiety	0.06919443315427695
('General_Health', 'functionality_state')	Anxiety	0.07429624371640754
('Health_vs_Peers', 'Physical_Activity')	Anxiety	0.0325188971509403
('Health_vs_Peers', 'BMI')	Anxiety	0.025091408980467876
('Health_vs_Peers', 'Alcohol_Use')	Anxiety	0.026800156182925992
('Health_vs_Peers', 'Memory_Problems')	Anxiety	0.0373255395593772
('Health_vs_Peers', 'Memory_Complaints')	Anxiety	0.0373255395593772
('Health_vs_Peers', 'grip_category')	Anxiety	0.03149421943343737
('Health_vs_Peers', 'WHR_Obesity')	Anxiety	0.024343179390578285
('Health_vs_Peers', 'MAP_NormalElevated_vs_H')	Anxiety	0.025448692111485708
('Health_vs_Peers', 'functionality_state')	Anxiety	0.04645613201168429
('Physical_Activity', 'BMI')	Anxiety	0.020007481989534632
('Physical_Activity', 'Alcohol_Use')	Anxiety	0.022213692663625568
('Physical_Activity', 'Memory_Problems')	Anxiety	0.032288616464270635
('Physical_Activity', 'Memory_Complaints')	Anxiety	0.032288616464270635
('Physical_Activity', 'grip_category')	Anxiety	0.025557077849636605
('Physical_Activity', 'WHR_Obesity')	Anxiety	0.019064288959677766
('Physical_Activity', 'MAP_NormalElevated_vs_H')	Anxiety	0.021582317268842077
('Physical_Activity', 'functionality_state')	Anxiety	0.04103022960808169
('BMI', 'Alcohol_Use')	Anxiety	0.009606060730442343
('BMI', 'Memory_Problems')	Anxiety	0.020291057173421806
('BMI', 'Memory_Complaints')	Anxiety	0.020291057173421806
('BMI', 'grip_category')	Anxiety	0.011672534008114237
('BMI', 'WHR_Obesity')	Anxiety	0.004908312530346919
('BMI', 'MAP_NormalElevated_vs_H')	Anxiety	0.006005910919337916
('BMI', 'functionality_state')	Anxiety	0.03964546075490331
('Alcohol_Use', 'Memory_Problems')	Anxiety	0.0224115057246433
('Alcohol_Use', 'Memory_Complaints')	Anxiety	0.0224115057246433
('Alcohol_Use', 'grip_category')	Anxiety	0.016654654293163457
('Alcohol_Use', 'WHR_Obesity')	Anxiety	0.008017471270512472
('Alcohol_Use', 'MAP_NormalElevated_vs_H')	Anxiety	0.009163129741700186
('Alcohol_Use', 'functionality_state')	Anxiety	0.0418129437990178
('Memory_Problems', 'Memory_Complaints')	Anxiety	0.015824075330885087
('Memory_Problems', 'grip_category')	Anxiety	0.02379242384989065
('Memory_Problems', 'WHR_Obesity')	Anxiety	0.017417412663887633
('Memory_Problems', 'MAP_NormalElevated_vs_H')	Anxiety	0.017748517970187838
('Memory_Problems', 'functionality_state')	Anxiety	0.049497974010224544
('Memory_Complaints', 'grip_category')	Anxiety	0.02379242384989065
('Memory_Complaints', 'WHR_Obesity')	Anxiety	0.017417412663887633
('Memory_Complaints', 'MAP_NormalElevated_vs_H')	Anxiety	0.017748517970187838
('Memory_Complaints', 'functionality_state')	Anxiety	0.049497974010224544
('grip_category', 'WHR_Obesity')	Anxiety	0.009536046481946517
('grip_category', 'MAP_NormalElevated_vs_H')	Anxiety	0.010746260813449829
('grip_category', 'functionality_state')	Anxiety	0.04376919573693331
('WHR_Obesity', 'MAP_NormalElevated_vs_H')	Anxiety	0.003767154465579088
('WHR_Obesity', 'functionality_state')	Anxiety	0.04092334623342876
('MAP_NormalElevated_vs_H', 'functionality_state')	Anxiety	0.04074498013190778
('Anxiety', 'Sleep')	Depression	0.1605921117677834
('Anxiety', 'MMSE_Spell')	Depression	0.15465741924695187
('Anxiety', 'Pain')	Depression	0.1834975773331999
('Anxiety', 'Hearing')	Depression	0.15053608700335377
('Anxiety', 'General_Health')	Depression	0.18729385901988424
('Anxiety', 'Health_vs_Peers')	Depression	0.16677569178715324
('Anxiety', 'Physical_Activity')	Depression	0.17770510327283676
('Anxiety', 'BMI')	Depression	0.15385967365961867
('Anxiety', 'Alcohol_Use')	Depression	0.15724641304717984
('Anxiety', 'Memory_Problems')	Depression	0.15029143391764418
('Anxiety', 'Memory_Complaints')	Depression	0.15029143391764418
('Anxiety', 'grip_category')	Depression	0.15246383461955554
('Anxiety', 'WHR_Obesity')	Depression	0.14718396409909182
('Anxiety', 'MAP_NormalElevated_vs_H')	Depression	0.14781747699581227
('Anxiety', 'functionality_state')	Depression	0.19508290034520478
('Sleep', 'MMSE_Spell')	Depression	0.04712911748938345
('Sleep', 'Pain')	Depression	0.0870466421988298
('Sleep', 'Hearing')	Depression	0.04760973922014936
('Sleep', 'General_Health')	Depression	0.10514852283586044
('Sleep', 'Health_vs_Peers')	Depression	0.07210489043706354
('Sleep', 'Physical_Activity')	Depression	0.07830043337594353
('Sleep', 'BMI')	Depression	0.05076102295565409
('Sleep', 'Alcohol_Use')	Depression	0.056183926326338555
('Sleep', 'Memory_Problems')	Depression	0.049315123129360906
('Sleep', 'Memory_Complaints')	Depression	0.049315123129360906
('Sleep', 'grip_category')	Depression	0.05007120457894688
('Sleep', 'WHR_Obesity')	Depression	0.039903643618197523
('Sleep', 'MAP_NormalElevated_vs_H')	Depression	0.0415888422987958
('Sleep', 'functionality_state')	Depression	0.10174680795375192
('MMSE_Spell', 'Pain')	Depression	0.06764966788053534
('MMSE_Spell', 'Hearing')	Depression	0.013853363795175098
('MMSE_Spell', 'General_Health')	Depression	0.08470767983839267
('MMSE_Spell', 'Health_vs_Peers')	Depression	0.040423478495406465
('MMSE_Spell', 'Physical_Activity')	Depression	0.045557697662183066
('MMSE_Spell', 'BMI')	Depression	0.01473643118726818
('MMSE_Spell', 'Alcohol_Use')	Depression	0.017751779252466578
('MMSE_Spell', 'Memory_Problems')	Depression	0.0171315371467462
('MMSE_Spell', 'Memory_Complaints')	Depression	0.0171315371467462
('MMSE_Spell', 'grip_category')	Depression	0.015454054729787177
('MMSE_Spell', 'WHR_Obesity')	Depression	0.0073855145536844
('MMSE_Spell', 'MAP_NormalElevated_vs_H')	Depression	0.009145621047562997
('MMSE_Spell', 'functionality_state')	Depression	0.07418523816169584
('Pain', 'Hearing')	Depression	0.07056408794239918
('Pain', 'General_Health')	Depression	0.09994423422384481
('Pain', 'Health_vs_Peers')	Depression	0.07738657529428147
('Pain', 'Physical_Activity')	Depression	0.08288153775927108
('Pain', 'BMI')	Depression	0.06593131052839105
('Pain', 'Alcohol_Use')	Depression	0.0728800900515911
('Pain', 'Memory_Problems')	Depression	0.06949534222864996
('Pain', 'Memory_Complaints')	Depression	0.06949534222864996
('Pain', 'grip_category')	Depression	0.07061725300483565
('Pain', 'WHR_Obesity')	Depression	0.0648103993804496
('Pain', 'MAP_NormalElevated_vs_H')	Depression	0.06585075503956507
('Pain', 'functionality_state')	Depression	0.0916951918806118
('Hearing', 'General_Health')	Depression	0.0856467266331425
('Hearing', 'Health_vs_Peers')	Depression	0.04169748225732849
('Hearing', 'Physical_Activity')	Depression	0.05060987158937606
('Hearing', 'BMI')	Depression	0.0170711373860132
('Hearing', 'Alcohol_Use')	Depression	0.021126748639143177
('Hearing', 'Memory_Problems')	Depression	0.01734552918847672
('Hearing', 'Memory_Complaints')	Depression	0.01734552918847672
('Hearing', 'grip_category')	Depression	0.016400825862961516
('Hearing', 'WHR_Obesity')	Depression	0.009395134698188331
('Hearing', 'MAP_NormalElevated_vs_H')	Depression	0.009635460972096657
('Hearing', 'functionality_state')	Depression	0.0773937782018192
('General_Health', 'Health_vs_Peers')	Depression	0.08761809288060543
('General_Health', 'Physical_Activity')	Depression	0.0947980267344913
('General_Health', 'BMI')	Depression	0.08320270760000574
('General_Health', 'Alcohol_Use')	Depression	0.08510625688483803
('General_Health', 'Memory_Problems')	Depression	0.0860143682667958
('General_Health', 'Memory_Complaints')	Depression	0.0860143682667958
('General_Health', 'grip_category')	Depression	0.08363788454570928
('General_Health', 'WHR_Obesity')	Depression	0.0815833410638423
('General_Health', 'MAP_NormalElevated_vs_H')	Depression	0.08136302990961707
('General_Health', 'functionality_state')	Depression	0.10507420212160494
('Health_vs_Peers', 'Physical_Activity')	Depression	0.061823459620906455
('Health_vs_Peers', 'BMI')	Depression	0.04066603869038235
('Health_vs_Peers', 'Alcohol_Use')	Depression	0.043664860410618275
('Health_vs_Peers', 'Memory_Problems')	Depression	0.04503926636281177
('Health_vs_Peers', 'Memory_Complaints')	Depression	0.04503926636281177
('Health_vs_Peers', 'grip_category')	Depression	0.043412440588259216
('Health_vs_Peers', 'WHR_Obesity')	Depression	0.036413026105096544
('Health_vs_Peers', 'MAP_NormalElevated_vs_H')	Depression	0.038869266110028784
('Health_vs_Peers', 'functionality_state')	Depression	0.08236476423549309
('Physical_Activity', 'BMI')	Depression	0.047274273372255315
('Physical_Activity', 'Alcohol_Use')	Depression	0.0505663444263713
('Physical_Activity', 'Memory_Problems')	Depression	0.05434859489230176
('Physical_Activity', 'Memory_Complaints')	Depression	0.05434859489230176
('Physical_Activity', 'grip_category')	Depression	0.050455828933356234
('Physical_Activity', 'WHR_Obesity')	Depression	0.04477130859956998
('Physical_Activity', 'MAP_NormalElevated_vs_H')	Depression	0.0471193762819098
('Physical_Activity', 'functionality_state')	Depression	0.08067941769993406
('BMI', 'Alcohol_Use')	Depression	0.022083732964141373
('BMI', 'Memory_Problems')	Depression	0.020291984665108356
('BMI', 'Memory_Complaints')	Depression	0.020291984665108356
('BMI', 'grip_category')	Depression	0.017963297693076623
('BMI', 'WHR_Obesity')	Depression	0.009945088476902737
('BMI', 'MAP_NormalElevated_vs_H')	Depression	0.012082019002122196
('BMI', 'functionality_state')	Depression	0.07575789489500312
('Alcohol_Use', 'Memory_Problems')	Depression	0.02447084016088191
('Alcohol_Use', 'Memory_Complaints')	Depression	0.02447084016088191
('Alcohol_Use', 'grip_category')	Depression	0.025719849140880446
('Alcohol_Use', 'WHR_Obesity')	Depression	0.014478067166377078
('Alcohol_Use', 'MAP_NormalElevated_vs_H')	Depression	0.015977483441672595
('Alcohol_Use', 'functionality_state')	Depression	0.07632039450368326
('Memory_Problems', 'Memory_Complaints')	Depression	0.010661294430400255
('Memory_Problems', 'grip_category')	Depression	0.018814355643375257
('Memory_Problems', 'WHR_Obesity')	Depression	0.012293029506356171
('Memory_Problems', 'MAP_NormalElevated_vs_H')	Depression	0.012341473274377958
('Memory_Problems', 'functionality_state')	Depression	0.07933377660757941
('Memory_Complaints', 'grip_category')	Depression	0.018814355643375257
('Memory_Complaints', 'WHR_Obesity')	Depression	0.012293029506356171
('Memory_Complaints', 'MAP_NormalElevated_vs_H')	Depression	0.012341473274377958
('Memory_Complaints', 'functionality_state')	Depression	0.07933377660757941
('grip_category', 'WHR_Obesity')	Depression	0.009362515766423364
('grip_category', 'MAP_NormalElevated_vs_H')	Depression	0.010933380927051164
('grip_category', 'functionality_state')	Depression	0.07953134930637167
('WHR_Obesity', 'MAP_NormalElevated_vs_H')	Depression	0.002664859108600584
('WHR_Obesity', 'functionality_state')	Depression	0.07509154751454186
('MAP_NormalElevated_vs_H', 'functionality_state')	Depression	0.07451987439745782
('Anxiety', 'Depression')	Sleep	0.08184719258605637
('Anxiety', 'MMSE_Spell')	Sleep	0.07345841526847986
('Anxiety', 'Pain')	Sleep	0.13895748609427827
('Anxiety', 'Hearing')	Sleep	0.07410171548718598
('Anxiety', 'General_Health')	Sleep	0.09389633766124435
('Anxiety', 'Health_vs_Peers')	Sleep	0.08041711010163861
('Anxiety', 'Physical_Activity')	Sleep	0.08401017236702876
('Anxiety', 'BMI')	Sleep	0.07567459199281598
('Anxiety', 'Alcohol_Use')	Sleep	0.08577032363267723
('Anxiety', 'Memory_Problems')	Sleep	0.06969451663284189
('Anxiety', 'Memory_Complaints')	Sleep	0.06969451663284189
('Anxiety', 'grip_category')	Sleep	0.08844247191887526
('Anxiety', 'WHR_Obesity')	Sleep	0.0740769819757133
('Anxiety', 'MAP_NormalElevated_vs_H')	Sleep	0.07150229996847124
('Anxiety', 'functionality_state')	Sleep	0.09283097216552602
('Depression', 'MMSE_Spell')	Sleep	0.04426105037714239
('Depression', 'Pain')	Sleep	0.10927738814652986
('Depression', 'Hearing')	Sleep	0.0472870996192548
('Depression', 'General_Health')	Sleep	0.06759701411719632
('Depression', 'Health_vs_Peers')	Sleep	0.05262762856179824
('Depression', 'Physical_Activity')	Sleep	0.05130809699453515
('Depression', 'BMI')	Sleep	0.04909462023910497
('Depression', 'Alcohol_Use')	Sleep	0.05857400268040855
('Depression', 'Memory_Problems')	Sleep	0.041290211238702086
('Depression', 'Memory_Complaints')	Sleep	0.041290211238702086
('Depression', 'grip_category')	Sleep	0.061667748058609285
('Depression', 'WHR_Obesity')	Sleep	0.0445143781210951
('Depression', 'MAP_NormalElevated_vs_H')	Sleep	0.04242947389696049
('Depression', 'functionality_state')	Sleep	0.06519389461193471
('MMSE_Spell', 'Pain')	Sleep	0.09866735151029701
('MMSE_Spell', 'Hearing')	Sleep	0.015280372027250837
('MMSE_Spell', 'General_Health')	Sleep	0.051626027571126165
('MMSE_Spell', 'Health_vs_Peers')	Sleep	0.025796712058402543
('MMSE_Spell', 'Physical_Activity')	Sleep	0.024401951455824616
('MMSE_Spell', 'BMI')	Sleep	0.014222069933780447
('MMSE_Spell', 'Alcohol_Use')	Sleep	0.022226358163599268
('MMSE_Spell', 'Memory_Problems')	Sleep	0.008651177629536017
('MMSE_Spell', 'Memory_Complaints')	Sleep	0.008651177629536017
('MMSE_Spell', 'grip_category')	Sleep	0.031103464658625197
('MMSE_Spell', 'WHR_Obesity')	Sleep	0.011032392921981167
('MMSE_Spell', 'MAP_NormalElevated_vs_H')	Sleep	0.009316184655867327
('MMSE_Spell', 'functionality_state')	Sleep	0.04466359121681408
('Pain', 'Hearing')	Sleep	0.0988319662035014
('Pain', 'General_Health')	Sleep	0.11172304537860994
('Pain', 'Health_vs_Peers')	Sleep	0.10332146866885743
('Pain', 'Physical_Activity')	Sleep	0.10530175864173687
('Pain', 'BMI')	Sleep	0.10181835723320677
('Pain', 'Alcohol_Use')	Sleep	0.11293827173608502
('Pain', 'Memory_Problems')	Sleep	0.09247589363603399
('Pain', 'Memory_Complaints')	Sleep	0.09247589363603399
('Pain', 'grip_category')	Sleep	0.12321284988874322
('Pain', 'WHR_Obesity')	Sleep	0.09803453031300458
('Pain', 'MAP_NormalElevated_vs_H')	Sleep	0.09213133789689414
('Pain', 'functionality_state')	Sleep	0.11133668689527869
('Hearing', 'General_Health')	Sleep	0.052061158858536544
('Hearing', 'Health_vs_Peers')	Sleep	0.027858908269292836
('Hearing', 'Physical_Activity')	Sleep	0.030853631908660813
('Hearing', 'BMI')	Sleep	0.019826538045738574
('Hearing', 'Alcohol_Use')	Sleep	0.03511588333527785
('Hearing', 'Memory_Problems')	Sleep	0.012233043602608433
('Hearing', 'Memory_Complaints')	Sleep	0.012233043602608433
('Hearing', 'grip_category')	Sleep	0.03506305148956123
('Hearing', 'WHR_Obesity')	Sleep	0.013739060903361796
('Hearing', 'MAP_NormalElevated_vs_H')	Sleep	0.012689404236142414
('Hearing', 'functionality_state')	Sleep	0.04885760724839318
('General_Health', 'Health_vs_Peers')	Sleep	0.05400501411708508
('General_Health', 'Physical_Activity')	Sleep	0.05892796176268519
('General_Health', 'BMI')	Sleep	0.05251422523616197
('General_Health', 'Alcohol_Use')	Sleep	0.06182528726945465
('General_Health', 'Memory_Problems')	Sleep	0.04816527342523817
('General_Health', 'Memory_Complaints')	Sleep	0.04816527342523817
('General_Health', 'grip_category')	Sleep	0.06339117228406219
('General_Health', 'WHR_Obesity')	Sleep	0.05169321992169113
('General_Health', 'MAP_NormalElevated_vs_H')	Sleep	0.04642823301660492
('General_Health', 'functionality_state')	Sleep	0.06251571097774299
('Health_vs_Peers', 'Physical_Activity')	Sleep	0.033813742735402094
('Health_vs_Peers', 'BMI')	Sleep	0.02998961041418326
('Health_vs_Peers', 'Alcohol_Use')	Sleep	0.037529315031803984
('Health_vs_Peers', 'Memory_Problems')	Sleep	0.022064576562978673
('Health_vs_Peers', 'Memory_Complaints')	Sleep	0.022064576562978673
('Health_vs_Peers', 'grip_category')	Sleep	0.04196363634735402
('Health_vs_Peers', 'WHR_Obesity')	Sleep	0.025099389952908682
('Health_vs_Peers', 'MAP_NormalElevated_vs_H')	Sleep	0.021613279403510936
('Health_vs_Peers', 'functionality_state')	Sleep	0.052336244325399954
('Physical_Activity', 'BMI')	Sleep	0.02906960203645223
('Physical_Activity', 'Alcohol_Use')	Sleep	0.041925564969666644
('Physical_Activity', 'Memory_Problems')	Sleep	0.025429186898129345
('Physical_Activity', 'Memory_Complaints')	Sleep	0.025429186898129345
('Physical_Activity', 'grip_category')	Sleep	0.045076841376142214
('Physical_Activity', 'WHR_Obesity')	Sleep	0.023139684512768047
('Physical_Activity', 'MAP_NormalElevated_vs_H')	Sleep	0.022748861225366023
('Physical_Activity', 'functionality_state')	Sleep	0.04977990827116222
('BMI', 'Alcohol_Use')	Sleep	0.03073471915196151
('BMI', 'Memory_Problems')	Sleep	0.013657588588041152
('BMI', 'Memory_Complaints')	Sleep	0.013657588588041152
('BMI', 'grip_category')	Sleep	0.044505450053178006
('BMI', 'WHR_Obesity')	Sleep	0.01395052300507799
('BMI', 'MAP_NormalElevated_vs_H')	Sleep	0.013528806345511313
('BMI', 'functionality_state')	Sleep	0.04675915963773748
('Alcohol_Use', 'Memory_Problems')	Sleep	0.02294252960874233
('Alcohol_Use', 'Memory_Complaints')	Sleep	0.02294252960874233
('Alcohol_Use', 'grip_category')	Sleep	0.0460165397381295
('Alcohol_Use', 'WHR_Obesity')	Sleep	0.023066751174108623
('Alcohol_Use', 'MAP_NormalElevated_vs_H')	Sleep	0.021732146358449694
('Alcohol_Use', 'functionality_state')	Sleep	0.055566444263777603
('Memory_Problems', 'Memory_Complaints')	Sleep	0.002636382539740154
('Memory_Problems', 'grip_category')	Sleep	0.025801375278246986
('Memory_Problems', 'WHR_Obesity')	Sleep	0.009649568169697056
('Memory_Problems', 'MAP_NormalElevated_vs_H')	Sleep	0.00612438061180536
('Memory_Problems', 'functionality_state')	Sleep	0.03952842780716124
('Memory_Complaints', 'grip_category')	Sleep	0.025801375278246986
('Memory_Complaints', 'WHR_Obesity')	Sleep	0.009649568169697056
('Memory_Complaints', 'MAP_NormalElevated_vs_H')	Sleep	0.00612438061180536
('Memory_Complaints', 'functionality_state')	Sleep	0.03952842780716124
('grip_category', 'WHR_Obesity')	Sleep	0.026571545293491143
('grip_category', 'MAP_NormalElevated_vs_H')	Sleep	0.029457279231594396
('grip_category', 'functionality_state')	Sleep	0.06594057850764895
('WHR_Obesity', 'MAP_NormalElevated_vs_H')	Sleep	0.011930635746740418
('WHR_Obesity', 'functionality_state')	Sleep	0.0436497606259022
('MAP_NormalElevated_vs_H', 'functionality_state')	Sleep	0.041056444654568626
('Anxiety', 'Depression')	MMSE_Spell	0.0109445992227221
('Anxiety', 'Sleep')	MMSE_Spell	0.008490514425977123
('Anxiety', 'Pain')	MMSE_Spell	0.011945196424734348
('Anxiety', 'Hearing')	MMSE_Spell	0.00974898920198539
('Anxiety', 'General_Health')	MMSE_Spell	0.012303116495007635
('Anxiety', 'Health_vs_Peers')	MMSE_Spell	0.011160929021474966
('Anxiety', 'Physical_Activity')	MMSE_Spell	0.052821639586315576
('Anxiety', 'BMI')	MMSE_Spell	0.005593995659909836
('Anxiety', 'Alcohol_Use')	MMSE_Spell	0.032247319962331204
('Anxiety', 'Memory_Problems')	MMSE_Spell	0.013692497280732302
('Anxiety', 'Memory_Complaints')	MMSE_Spell	0.013692497280732302
('Anxiety', 'grip_category')	MMSE_Spell	0.015740686526998622
('Anxiety', 'WHR_Obesity')	MMSE_Spell	0.004122085829253256
('Anxiety', 'MAP_NormalElevated_vs_H')	MMSE_Spell	0.003774617654095161
('Anxiety', 'functionality_state')	MMSE_Spell	0.04210802788534993
('Depression', 'Sleep')	MMSE_Spell	0.012506185168750086
('Depression', 'Pain')	MMSE_Spell	0.014257929009863167
('Depression', 'Hearing')	MMSE_Spell	0.012670225835626308
('Depression', 'General_Health')	MMSE_Spell	0.01577613125682874
('Depression', 'Health_vs_Peers')	MMSE_Spell	0.01323605619542444
('Depression', 'Physical_Activity')	MMSE_Spell	0.053597882843437486
('Depression', 'BMI')	MMSE_Spell	0.008473403289670056
('Depression', 'Alcohol_Use')	MMSE_Spell	0.03441704059888733
('Depression', 'Memory_Problems')	MMSE_Spell	0.017234539497737223
('Depression', 'Memory_Complaints')	MMSE_Spell	0.017234539497737223
('Depression', 'grip_category')	MMSE_Spell	0.018998624728611538
('Depression', 'WHR_Obesity')	MMSE_Spell	0.007276583477942586
('Depression', 'MAP_NormalElevated_vs_H')	MMSE_Spell	0.007243088112312566
('Depression', 'functionality_state')	MMSE_Spell	0.0419654996441212
('Sleep', 'Pain')	MMSE_Spell	0.023044866691924785
('Sleep', 'Hearing')	MMSE_Spell	0.014419873668596608
('Sleep', 'General_Health')	MMSE_Spell	0.02024598770822957
('Sleep', 'Health_vs_Peers')	MMSE_Spell	0.01808655163368326
('Sleep', 'Physical_Activity')	MMSE_Spell	0.05943447301848997
('Sleep', 'BMI')	MMSE_Spell	0.009625444752731447
('Sleep', 'Alcohol_Use')	MMSE_Spell	0.03650154315595003
('Sleep', 'Memory_Problems')	MMSE_Spell	0.01677909187118682
('Sleep', 'Memory_Complaints')	MMSE_Spell	0.01677909187118682
('Sleep', 'grip_category')	MMSE_Spell	0.02305149117778715
('Sleep', 'WHR_Obesity')	MMSE_Spell	0.006312727343340658
('Sleep', 'MAP_NormalElevated_vs_H')	MMSE_Spell	0.0065730201224538185
('Sleep', 'functionality_state')	MMSE_Spell	0.04899676604105666
('Pain', 'Hearing')	MMSE_Spell	0.0166562990230791
('Pain', 'General_Health')	MMSE_Spell	0.02080805311638313
('Pain', 'Health_vs_Peers')	MMSE_Spell	0.017154090053490542
('Pain', 'Physical_Activity')	MMSE_Spell	0.05935609542078192
('Pain', 'BMI')	MMSE_Spell	0.013015045195588935
('Pain', 'Alcohol_Use')	MMSE_Spell	0.03979070728600885
('Pain', 'Memory_Problems')	MMSE_Spell	0.019713706592356158
('Pain', 'Memory_Complaints')	MMSE_Spell	0.019713706592356158
('Pain', 'grip_category')	MMSE_Spell	0.027485172768726737
('Pain', 'WHR_Obesity')	MMSE_Spell	0.010883468760781263
('Pain', 'MAP_NormalElevated_vs_H')	MMSE_Spell	0.012805984362432904
('Pain', 'functionality_state')	MMSE_Spell	0.047899104427642634
('Hearing', 'General_Health')	MMSE_Spell	0.016934992077031162
('Hearing', 'Health_vs_Peers')	MMSE_Spell	0.01540494237156307
('Hearing', 'Physical_Activity')	MMSE_Spell	0.05623223427206794
('Hearing', 'BMI')	MMSE_Spell	0.009087753780040272
('Hearing', 'Alcohol_Use')	MMSE_Spell	0.03601557692619039
('Hearing', 'Memory_Problems')	MMSE_Spell	0.017242848406930866
('Hearing', 'Memory_Complaints')	MMSE_Spell	0.017242848406930866
('Hearing', 'grip_category')	MMSE_Spell	0.019803960965796567
('Hearing', 'WHR_Obesity')	MMSE_Spell	0.006734149898114579
('Hearing', 'MAP_NormalElevated_vs_H')	MMSE_Spell	0.006468277810754521
('Hearing', 'functionality_state')	MMSE_Spell	0.04587153666115569
('General_Health', 'Health_vs_Peers')	MMSE_Spell	0.017628217067155408
('General_Health', 'Physical_Activity')	MMSE_Spell	0.05398054347006805
('General_Health', 'BMI')	MMSE_Spell	0.012640900897961856
('General_Health', 'Alcohol_Use')	MMSE_Spell	0.036485668866695006
('General_Health', 'Memory_Problems')	MMSE_Spell	0.02094156973193845
('General_Health', 'Memory_Complaints')	MMSE_Spell	0.02094156973193845
('General_Health', 'grip_category')	MMSE_Spell	0.023333675004542646
('General_Health', 'WHR_Obesity')	MMSE_Spell	0.01190619859998531
('General_Health', 'MAP_NormalElevated_vs_H')	MMSE_Spell	0.012567802081545442
('General_Health', 'functionality_state')	MMSE_Spell	0.043138719770329965
('Health_vs_Peers', 'Physical_Activity')	MMSE_Spell	0.054680935992073305
('Health_vs_Peers', 'BMI')	MMSE_Spell	0.010304083094407923
('Health_vs_Peers', 'Alcohol_Use')	MMSE_Spell	0.03519921947869079
('Health_vs_Peers', 'Memory_Problems')	MMSE_Spell	0.01977859548412271
('Health_vs_Peers', 'Memory_Complaints')	MMSE_Spell	0.01977859548412271
('Health_vs_Peers', 'grip_category')	MMSE_Spell	0.02045387474206006
('Health_vs_Peers', 'WHR_Obesity')	MMSE_Spell	0.010351314846655881
('Health_vs_Peers', 'MAP_NormalElevated_vs_H')	MMSE_Spell	0.009572896087465862
('Health_vs_Peers', 'functionality_state')	MMSE_Spell	0.042983552621696085
('Physical_Activity', 'BMI')	MMSE_Spell	0.05368226710325414
('Physical_Activity', 'Alcohol_Use')	MMSE_Spell	0.06752199643198555
('Physical_Activity', 'Memory_Problems')	MMSE_Spell	0.061346415514852
('Physical_Activity', 'Memory_Complaints')	MMSE_Spell	0.061346415514852
('Physical_Activity', 'grip_category')	MMSE_Spell	0.061943363551572435
('Physical_Activity', 'WHR_Obesity')	MMSE_Spell	0.05261476361886928
('Physical_Activity', 'MAP_NormalElevated_vs_H')	MMSE_Spell	0.05219395387992606
('Physical_Activity', 'functionality_state')	MMSE_Spell	0.06311966434711891
('BMI', 'Alcohol_Use')	MMSE_Spell	0.034167514748973185
('BMI', 'Memory_Problems')	MMSE_Spell	0.013417403141746146
('BMI', 'Memory_Complaints')	MMSE_Spell	0.013417403141746146
('BMI', 'grip_category')	MMSE_Spell	0.015665597085991027
('BMI', 'WHR_Obesity')	MMSE_Spell	0.0029216406968886758
('BMI', 'MAP_NormalElevated_vs_H')	MMSE_Spell	0.0020820358780506893
('BMI', 'functionality_state')	MMSE_Spell	0.042465699585757924
('Alcohol_Use', 'Memory_Problems')	MMSE_Spell	0.04129897911797338
('Alcohol_Use', 'Memory_Complaints')	MMSE_Spell	0.04129897911797338
('Alcohol_Use', 'grip_category')	MMSE_Spell	0.043652990878188185
('Alcohol_Use', 'WHR_Obesity')	MMSE_Spell	0.03096868386674222
('Alcohol_Use', 'MAP_NormalElevated_vs_H')	MMSE_Spell	0.03403809521698867
('Alcohol_Use', 'functionality_state')	MMSE_Spell	0.05901511401652676
('Memory_Problems', 'Memory_Complaints')	MMSE_Spell	0.010764296781390797
('Memory_Problems', 'grip_category')	MMSE_Spell	0.02366027140551046
('Memory_Problems', 'WHR_Obesity')	MMSE_Spell	0.011182090809265272
('Memory_Problems', 'MAP_NormalElevated_vs_H')	MMSE_Spell	0.011775218399753581
('Memory_Problems', 'functionality_state')	MMSE_Spell	0.04785872400294749
('Memory_Complaints', 'grip_category')	MMSE_Spell	0.02366027140551046
('Memory_Complaints', 'WHR_Obesity')	MMSE_Spell	0.011182090809265272
('Memory_Complaints', 'MAP_NormalElevated_vs_H')	MMSE_Spell	0.011775218399753581
('Memory_Complaints', 'functionality_state')	MMSE_Spell	0.04785872400294749
('grip_category', 'WHR_Obesity')	MMSE_Spell	0.012721411682721104
('grip_category', 'MAP_NormalElevated_vs_H')	MMSE_Spell	0.014458209892316165
('grip_category', 'functionality_state')	MMSE_Spell	0.04951256988338805
('WHR_Obesity', 'MAP_NormalElevated_vs_H')	MMSE_Spell	0.0006085403414850495
('WHR_Obesity', 'functionality_state')	MMSE_Spell	0.04267221774896258
('MAP_NormalElevated_vs_H', 'functionality_state')	MMSE_Spell	0.04192996493840378
('Anxiety', 'Depression')	Pain	0.08063924995480086
('Anxiety', 'Sleep')	Pain	0.11484407789760465
('Anxiety', 'MMSE_Spell')	Pain	0.05279968907056379
('Anxiety', 'Hearing')	Pain	0.054444079677667984
('Anxiety', 'General_Health')	Pain	0.24301356814391287
('Anxiety', 'Health_vs_Peers')	Pain	0.13665220781290252
('Anxiety', 'Physical_Activity')	Pain	0.1457057144048532
('Anxiety', 'BMI')	Pain	0.10267685904530602
('Anxiety', 'Alcohol_Use')	Pain	0.05747990933518205
('Anxiety', 'Memory_Problems')	Pain	0.05402670606981003
('Anxiety', 'Memory_Complaints')	Pain	0.05402670606981003
('Anxiety', 'grip_category')	Pain	0.0675176653500824
('Anxiety', 'WHR_Obesity')	Pain	0.049351302234595794
('Anxiety', 'MAP_NormalElevated_vs_H')	Pain	0.048980800707620606
('Anxiety', 'functionality_state')	Pain	0.3447853895128279
('Depression', 'Sleep')	Pain	0.13359431656271298
('Depression', 'MMSE_Spell')	Pain	0.07032972263443764
('Depression', 'Hearing')	Pain	0.07234305010701639
('Depression', 'General_Health')	Pain	0.2501630190074096
('Depression', 'Health_vs_Peers')	Pain	0.14636925868594722
('Depression', 'Physical_Activity')	Pain	0.15007030984969882
('Depression', 'BMI')	Pain	0.11832767029687866
('Depression', 'Alcohol_Use')	Pain	0.07254056136953606
('Depression', 'Memory_Problems')	Pain	0.07288763001261342
('Depression', 'Memory_Complaints')	Pain	0.07288763001261342
('Depression', 'grip_category')	Pain	0.08564120225909623
('Depression', 'WHR_Obesity')	Pain	0.06777971446595114
('Depression', 'MAP_NormalElevated_vs_H')	Pain	0.0685011738073461
('Depression', 'functionality_state')	Pain	0.3435566703373172
('Sleep', 'MMSE_Spell')	Pain	0.10421547337643686
('Sleep', 'Hearing')	Pain	0.10093356796901093
('Sleep', 'General_Health')	Pain	0.29949333888083857
('Sleep', 'Health_vs_Peers')	Pain	0.19178141393578496
('Sleep', 'Physical_Activity')	Pain	0.1994828671135752
('Sleep', 'BMI')	Pain	0.1558811197182438
('Sleep', 'Alcohol_Use')	Pain	0.11020866669995967
('Sleep', 'Memory_Problems')	Pain	0.10389309331065724
('Sleep', 'Memory_Complaints')	Pain	0.10389309331065724
('Sleep', 'grip_category')	Pain	0.1266402556633414
('Sleep', 'WHR_Obesity')	Pain	0.09639311089560758
('Sleep', 'MAP_NormalElevated_vs_H')	Pain	0.0939411250665089
('Sleep', 'functionality_state')	Pain	0.39975107869380094
('MMSE_Spell', 'Hearing')	Pain	0.019618399147242536
('MMSE_Spell', 'General_Health')	Pain	0.2399583864815138
('MMSE_Spell', 'Health_vs_Peers')	Pain	0.11332419574513831
('MMSE_Spell', 'Physical_Activity')	Pain	0.11850468232995491
('MMSE_Spell', 'BMI')	Pain	0.07167443286167563
('MMSE_Spell', 'Alcohol_Use')	Pain	0.02278591725753465
('MMSE_Spell', 'Memory_Problems')	Pain	0.023002992025329558
('MMSE_Spell', 'Memory_Complaints')	Pain	0.023002992025329558
('MMSE_Spell', 'grip_category')	Pain	0.03896455202416167
('MMSE_Spell', 'WHR_Obesity')	Pain	0.013961714922026386
('MMSE_Spell', 'MAP_NormalElevated_vs_H')	Pain	0.017358936065462773
('MMSE_Spell', 'functionality_state')	Pain	0.33198032140192135
('Hearing', 'General_Health')	Pain	0.23962339144501132
('Hearing', 'Health_vs_Peers')	Pain	0.1144486886791659
('Hearing', 'Physical_Activity')	Pain	0.12045398255450539
('Hearing', 'BMI')	Pain	0.07325398192021491
('Hearing', 'Alcohol_Use')	Pain	0.025503663547320723
('Hearing', 'Memory_Problems')	Pain	0.024737584053250064
('Hearing', 'Memory_Complaints')	Pain	0.024737584053250064
('Hearing', 'grip_category')	Pain	0.04003181765187598
('Hearing', 'WHR_Obesity')	Pain	0.01677342520817114
('Hearing', 'MAP_NormalElevated_vs_H')	Pain	0.016621534065309116
('Hearing', 'functionality_state')	Pain	0.33113835082341425
('General_Health', 'Health_vs_Peers')	Pain	0.2505918055060495
('General_Health', 'Physical_Activity')	Pain	0.2773205734660704
('General_Health', 'BMI')	Pain	0.2781375363850499
('General_Health', 'Alcohol_Use')	Pain	0.23782938993233999
('General_Health', 'Memory_Problems')	Pain	0.2366557540382306
('General_Health', 'Memory_Complaints')	Pain	0.2366557540382306
('General_Health', 'grip_category')	Pain	0.24401832531646167
('General_Health', 'WHR_Obesity')	Pain	0.2349946437502889
('General_Health', 'MAP_NormalElevated_vs_H')	Pain	0.23625226318864845
('General_Health', 'functionality_state')	Pain	0.40686107792322446
('Health_vs_Peers', 'Physical_Activity')	Pain	0.1752852242902213
('Health_vs_Peers', 'BMI')	Pain	0.16133258320621938
('Health_vs_Peers', 'Alcohol_Use')	Pain	0.11614920546700677
('Health_vs_Peers', 'Memory_Problems')	Pain	0.11846680837168491
('Health_vs_Peers', 'Memory_Complaints')	Pain	0.11846680837168491
('Health_vs_Peers', 'grip_category')	Pain	0.12860121869013774
('Health_vs_Peers', 'WHR_Obesity')	Pain	0.10892990670777172
('Health_vs_Peers', 'MAP_NormalElevated_vs_H')	Pain	0.11012008555251024
('Health_vs_Peers', 'functionality_state')	Pain	0.3507382537317629
('Physical_Activity', 'BMI')	Pain	0.15619948395930933
('Physical_Activity', 'Alcohol_Use')	Pain	0.12019232489764821
('Physical_Activity', 'Memory_Problems')	Pain	0.12532779513367504
('Physical_Activity', 'Memory_Complaints')	Pain	0.12532779513367504
('Physical_Activity', 'grip_category')	Pain	0.13013543395044677
('Physical_Activity', 'WHR_Obesity')	Pain	0.11656059132192255
('Physical_Activity', 'MAP_NormalElevated_vs_H')	Pain	0.11718765931484074
('Physical_Activity', 'functionality_state')	Pain	0.3359494562939742
('BMI', 'Alcohol_Use')	Pain	0.07998929379370114
('BMI', 'Memory_Problems')	Pain	0.08285955130201221
('BMI', 'Memory_Complaints')	Pain	0.08285955130201221
('BMI', 'grip_category')	Pain	0.09124227321513774
('BMI', 'WHR_Obesity')	Pain	0.06429748340717518
('BMI', 'MAP_NormalElevated_vs_H')	Pain	0.066156392650776
('BMI', 'functionality_state')	Pain	0.34639437317358923
('Alcohol_Use', 'Memory_Problems')	Pain	0.028079870188079028
('Alcohol_Use', 'Memory_Complaints')	Pain	0.028079870188079028
('Alcohol_Use', 'grip_category')	Pain	0.04849699219893963
('Alcohol_Use', 'WHR_Obesity')	Pain	0.018251745711658135
('Alcohol_Use', 'MAP_NormalElevated_vs_H')	Pain	0.020099044639882945
('Alcohol_Use', 'functionality_state')	Pain	0.335007133258009
('Memory_Problems', 'Memory_Complaints')	Pain	0.014053582214364355
('Memory_Problems', 'grip_category')	Pain	0.039266287748858056
('Memory_Problems', 'WHR_Obesity')	Pain	0.01813730325930458
('Memory_Problems', 'MAP_NormalElevated_vs_H')	Pain	0.01837563989338963
('Memory_Problems', 'functionality_state')	Pain	0.3339184299956519
('Memory_Complaints', 'grip_category')	Pain	0.039266287748858056
('Memory_Complaints', 'WHR_Obesity')	Pain	0.01813730325930458
('Memory_Complaints', 'MAP_NormalElevated_vs_H')	Pain	0.01837563989338963
('Memory_Complaints', 'functionality_state')	Pain	0.3339184299956519
('grip_category', 'WHR_Obesity')	Pain	0.0314991410130048
('grip_category', 'MAP_NormalElevated_vs_H')	Pain	0.031361663939454616
('grip_category', 'functionality_state')	Pain	0.3316895127616786
('WHR_Obesity', 'MAP_NormalElevated_vs_H')	Pain	0.009178268510150871
('WHR_Obesity', 'functionality_state')	Pain	0.3284146248962525
('MAP_NormalElevated_vs_H', 'functionality_state')	Pain	0.3304294047660402
('Anxiety', 'Depression')	Hearing	0.018262416118075202
('Anxiety', 'Sleep')	Hearing	0.020572963783636364
('Anxiety', 'MMSE_Spell')	Hearing	0.021188138340937218
('Anxiety', 'Pain')	Hearing	0.025028736170788764
('Anxiety', 'General_Health')	Hearing	0.019553413497715652
('Anxiety', 'Health_vs_Peers')	Hearing	0.020393202202701403
('Anxiety', 'Physical_Activity')	Hearing	0.02292102544221006
('Anxiety', 'BMI')	Hearing	0.021847862338817012
('Anxiety', 'Alcohol_Use')	Hearing	0.01755202148247439
('Anxiety', 'Memory_Problems')	Hearing	0.028909265399653414
('Anxiety', 'Memory_Complaints')	Hearing	0.028909265399653414
('Anxiety', 'grip_category')	Hearing	0.021885694571757815
('Anxiety', 'WHR_Obesity')	Hearing	0.018631388590254903
('Anxiety', 'MAP_NormalElevated_vs_H')	Hearing	0.0172532616876031
('Anxiety', 'functionality_state')	Hearing	0.02742650872436435
('Depression', 'Sleep')	Hearing	0.01599839585292018
('Depression', 'MMSE_Spell')	Hearing	0.01313638727768207
('Depression', 'Pain')	Hearing	0.016737417924497688
('Depression', 'General_Health')	Hearing	0.014432631868484294
('Depression', 'Health_vs_Peers')	Hearing	0.012834621760750167
('Depression', 'Physical_Activity')	Hearing	0.015245744591650064
('Depression', 'BMI')	Hearing	0.01502534090771914
('Depression', 'Alcohol_Use')	Hearing	0.008799457677038418
('Depression', 'Memory_Problems')	Hearing	0.023090049694797297
('Depression', 'Memory_Complaints')	Hearing	0.023090049694797297
('Depression', 'grip_category')	Hearing	0.01349570299514528
('Depression', 'WHR_Obesity')	Hearing	0.010781867904953134
('Depression', 'MAP_NormalElevated_vs_H')	Hearing	0.009666607936639203
('Depression', 'functionality_state')	Hearing	0.018148471038337208
('Sleep', 'MMSE_Spell')	Hearing	0.01743146262199887
('Sleep', 'Pain')	Hearing	0.02277455023790049
('Sleep', 'General_Health')	Hearing	0.01839857281254246
('Sleep', 'Health_vs_Peers')	Hearing	0.018473309647977255
('Sleep', 'Physical_Activity')	Hearing	0.022481841292348953
('Sleep', 'BMI')	Hearing	0.019447144283994276
('Sleep', 'Alcohol_Use')	Hearing	0.020398516019102454
('Sleep', 'Memory_Problems')	Hearing	0.02600247599958783
('Sleep', 'Memory_Complaints')	Hearing	0.02600247599958783
('Sleep', 'grip_category')	Hearing	0.020561385142081945
('Sleep', 'WHR_Obesity')	Hearing	0.010515059607229022
('Sleep', 'MAP_NormalElevated_vs_H')	Hearing	0.011879919602518997
('Sleep', 'functionality_state')	Hearing	0.026165213426726484
('MMSE_Spell', 'Pain')	Hearing	0.016221367875847846
('MMSE_Spell', 'General_Health')	Hearing	0.0146524458939356
('MMSE_Spell', 'Health_vs_Peers')	Hearing	0.013729504174966772
('MMSE_Spell', 'Physical_Activity')	Hearing	0.012827922093088803
('MMSE_Spell', 'BMI')	Hearing	0.013304985199343053
('MMSE_Spell', 'Alcohol_Use')	Hearing	0.007023024617664877
('MMSE_Spell', 'Memory_Problems')	Hearing	0.02288436656226138
('MMSE_Spell', 'Memory_Complaints')	Hearing	0.02288436656226138
('MMSE_Spell', 'grip_category')	Hearing	0.013354268099155969
('MMSE_Spell', 'WHR_Obesity')	Hearing	0.008229814180621676
('MMSE_Spell', 'MAP_NormalElevated_vs_H')	Hearing	0.008401957710545896
('MMSE_Spell', 'functionality_state')	Hearing	0.018845968015247707
('Pain', 'General_Health')	Hearing	0.018190511896784767
('Pain', 'Health_vs_Peers')	Hearing	0.01660314479092151
('Pain', 'Physical_Activity')	Hearing	0.017901083466354533
('Pain', 'BMI')	Hearing	0.01881182567343292
('Pain', 'Alcohol_Use')	Hearing	0.013515901267272614
('Pain', 'Memory_Problems')	Hearing	0.0270898167756075
('Pain', 'Memory_Complaints')	Hearing	0.0270898167756075
('Pain', 'grip_category')	Hearing	0.022102745529797883
('Pain', 'WHR_Obesity')	Hearing	0.015190843329435037
('Pain', 'MAP_NormalElevated_vs_H')	Hearing	0.01400226226206902
('Pain', 'functionality_state')	Hearing	0.02003156520322725
('General_Health', 'Health_vs_Peers')	Hearing	0.015528282748108954
('General_Health', 'Physical_Activity')	Hearing	0.015344951512212875
('General_Health', 'BMI')	Hearing	0.01762102077710752
('General_Health', 'Alcohol_Use')	Hearing	0.011365962350570458
('General_Health', 'Memory_Problems')	Hearing	0.02356641569668862
('General_Health', 'Memory_Complaints')	Hearing	0.02356641569668862
('General_Health', 'grip_category')	Hearing	0.015348398791452701
('General_Health', 'WHR_Obesity')	Hearing	0.01225781167014885
('General_Health', 'MAP_NormalElevated_vs_H')	Hearing	0.012066267999607085
('General_Health', 'functionality_state')	Hearing	0.020183015791063276
('Health_vs_Peers', 'Physical_Activity')	Hearing	0.019553742010415102
('Health_vs_Peers', 'BMI')	Hearing	0.016091804969480768
('Health_vs_Peers', 'Alcohol_Use')	Hearing	0.00982797311599761
('Health_vs_Peers', 'Memory_Problems')	Hearing	0.023080989704449793
('Health_vs_Peers', 'Memory_Complaints')	Hearing	0.023080989704449793
('Health_vs_Peers', 'grip_category')	Hearing	0.014144827608935482
('Health_vs_Peers', 'WHR_Obesity')	Hearing	0.009620086722954288
('Health_vs_Peers', 'MAP_NormalElevated_vs_H')	Hearing	0.011175322999143082
('Health_vs_Peers', 'functionality_state')	Hearing	0.02397282472032169
('Physical_Activity', 'BMI')	Hearing	0.016692654301796964
('Physical_Activity', 'Alcohol_Use')	Hearing	0.011317683941698792
('Physical_Activity', 'Memory_Problems')	Hearing	0.024827449808273155
('Physical_Activity', 'Memory_Complaints')	Hearing	0.024827449808273155
('Physical_Activity', 'grip_category')	Hearing	0.015785745940452265
('Physical_Activity', 'WHR_Obesity')	Hearing	0.011226680396480622
('Physical_Activity', 'MAP_NormalElevated_vs_H')	Hearing	0.011640619150088497
('Physical_Activity', 'functionality_state')	Hearing	0.019531095271052713
('BMI', 'Alcohol_Use')	Hearing	0.009822072021256742
('BMI', 'Memory_Problems')	Hearing	0.02305775764890142
('BMI', 'Memory_Complaints')	Hearing	0.02305775764890142
('BMI', 'grip_category')	Hearing	0.013453879569745133
('BMI', 'WHR_Obesity')	Hearing	0.008491651586961253
('BMI', 'MAP_NormalElevated_vs_H')	Hearing	0.011877439422655097
('BMI', 'functionality_state')	Hearing	0.024356465692015297
('Alcohol_Use', 'Memory_Problems')	Hearing	0.017829479018125285
('Alcohol_Use', 'Memory_Complaints')	Hearing	0.017829479018125285
('Alcohol_Use', 'grip_category')	Hearing	0.011780229955048781
('Alcohol_Use', 'WHR_Obesity')	Hearing	0.004189337630804402
('Alcohol_Use', 'MAP_NormalElevated_vs_H')	Hearing	0.007965118562927292
('Alcohol_Use', 'functionality_state')	Hearing	0.017422916906073727
('Memory_Problems', 'Memory_Complaints')	Hearing	0.01640581493672083
('Memory_Problems', 'grip_category')	Hearing	0.023450085497069128
('Memory_Problems', 'WHR_Obesity')	Hearing	0.01845050867815945
('Memory_Problems', 'MAP_NormalElevated_vs_H')	Hearing	0.019061670360617317
('Memory_Problems', 'functionality_state')	Hearing	0.028068572795604818
('Memory_Complaints', 'grip_category')	Hearing	0.023450085497069128
('Memory_Complaints', 'WHR_Obesity')	Hearing	0.01845050867815945
('Memory_Complaints', 'MAP_NormalElevated_vs_H')	Hearing	0.019061670360617317
('Memory_Complaints', 'functionality_state')	Hearing	0.028068572795604818
('grip_category', 'WHR_Obesity')	Hearing	0.008671256879643223
('grip_category', 'MAP_NormalElevated_vs_H')	Hearing	0.008714542318151941
('grip_category', 'functionality_state')	Hearing	0.023684622909329427
('WHR_Obesity', 'MAP_NormalElevated_vs_H')	Hearing	0.005115366553946608
('WHR_Obesity', 'functionality_state')	Hearing	0.016899659563687
('MAP_NormalElevated_vs_H', 'functionality_state')	Hearing	0.01836931063411962
('Anxiety', 'Depression')	General_Health	0.10671655356980128
('Anxiety', 'Sleep')	General_Health	0.09206395139288873
('Anxiety', 'MMSE_Spell')	General_Health	0.07543863106915444
('Anxiety', 'Pain')	General_Health	0.26529459007222733
('Anxiety', 'Hearing')	General_Health	0.0712497789329103
('Anxiety', 'Health_vs_Peers')	General_Health	0.3060305636441326
('Anxiety', 'Physical_Activity')	General_Health	0.1864439687249781
('Anxiety', 'BMI')	General_Health	0.08433872930973225
('Anxiety', 'Alcohol_Use')	General_Health	0.09504983467614374
('Anxiety', 'Memory_Problems')	General_Health	0.07847469180662676
('Anxiety', 'Memory_Complaints')	General_Health	0.07847469180662676
('Anxiety', 'grip_category')	General_Health	0.09153134434795367
('Anxiety', 'WHR_Obesity')	General_Health	0.06838922432940309
('Anxiety', 'MAP_NormalElevated_vs_H')	General_Health	0.07300100820587885
('Anxiety', 'functionality_state')	General_Health	0.28182925178524987
('Depression', 'Sleep')	General_Health	0.10916278243348902
('Depression', 'MMSE_Spell')	General_Health	0.08909676478151471
('Depression', 'Pain')	General_Health	0.26741185890752084
('Depression', 'Hearing')	General_Health	0.08728710395111386
('Depression', 'Health_vs_Peers')	General_Health	0.31286919131191276
('Depression', 'Physical_Activity')	General_Health	0.18566309994668442
('Depression', 'BMI')	General_Health	0.09465759093108078
('Depression', 'Alcohol_Use')	General_Health	0.10410977127737964
('Depression', 'Memory_Problems')	General_Health	0.09325706619073304
('Depression', 'Memory_Complaints')	General_Health	0.09325706619073304
('Depression', 'grip_category')	General_Health	0.10391979657636571
('Depression', 'WHR_Obesity')	General_Health	0.08216522778622032
('Depression', 'MAP_NormalElevated_vs_H')	General_Health	0.08554094410515312
('Depression', 'functionality_state')	General_Health	0.277601277791664
('Sleep', 'MMSE_Spell')	General_Health	0.058883179626492144
('Sleep', 'Pain')	General_Health	0.2569599241145878
('Sleep', 'Hearing')	General_Health	0.054024175777402775
('Sleep', 'Health_vs_Peers')	General_Health	0.2987333744236568
('Sleep', 'Physical_Activity')	General_Health	0.17678537135629344
('Sleep', 'BMI')	General_Health	0.06563551128378453
('Sleep', 'Alcohol_Use')	General_Health	0.0784387253079298
('Sleep', 'Memory_Problems')	General_Health	0.06343288323983584
('Sleep', 'Memory_Complaints')	General_Health	0.06343288323983584
('Sleep', 'grip_category')	General_Health	0.07207654083505301
('Sleep', 'WHR_Obesity')	General_Health	0.04766437214117061
('Sleep', 'MAP_NormalElevated_vs_H')	General_Health	0.04976551561397598
('Sleep', 'functionality_state')	General_Health	0.2715956999896183
('MMSE_Spell', 'Pain')	General_Health	0.24166741667073258
('MMSE_Spell', 'Hearing')	General_Health	0.01975850735455066
('MMSE_Spell', 'Health_vs_Peers')	General_Health	0.2700667377984454
('MMSE_Spell', 'Physical_Activity')	General_Health	0.13680543150100838
('MMSE_Spell', 'BMI')	General_Health	0.030358812126634698
('MMSE_Spell', 'Alcohol_Use')	General_Health	0.03882392191281619
('MMSE_Spell', 'Memory_Problems')	General_Health	0.028081265304884993
('MMSE_Spell', 'Memory_Complaints')	General_Health	0.028081265304884993
('MMSE_Spell', 'grip_category')	General_Health	0.04007101703637472
('MMSE_Spell', 'WHR_Obesity')	General_Health	0.012597016398104977
('MMSE_Spell', 'MAP_NormalElevated_vs_H')	General_Health	0.018648249212330974
('MMSE_Spell', 'functionality_state')	General_Health	0.24788553395796364
('Pain', 'Hearing')	General_Health	0.2394848065983655
('Pain', 'Health_vs_Peers')	General_Health	0.40686022054569104
('Pain', 'Physical_Activity')	General_Health	0.300996874587839
('Pain', 'BMI')	General_Health	0.2371960599476367
('Pain', 'Alcohol_Use')	General_Health	0.25717243300693793
('Pain', 'Memory_Problems')	General_Health	0.24050616417820664
('Pain', 'Memory_Complaints')	General_Health	0.24050616417820664
('Pain', 'grip_category')	General_Health	0.24927628809285815
('Pain', 'WHR_Obesity')	General_Health	0.2326072153871663
('Pain', 'MAP_NormalElevated_vs_H')	General_Health	0.23777975861640507
('Pain', 'functionality_state')	General_Health	0.32752667513657874
('Hearing', 'Health_vs_Peers')	General_Health	0.26964224167599427
('Hearing', 'Physical_Activity')	General_Health	0.1415741517221317
('Hearing', 'BMI')	General_Health	0.031121700586476942
('Hearing', 'Alcohol_Use')	General_Health	0.04269676770521843
('Hearing', 'Memory_Problems')	General_Health	0.02506459311430497
('Hearing', 'Memory_Complaints')	General_Health	0.02506459311430497
('Hearing', 'grip_category')	General_Health	0.03853543368992601
('Hearing', 'WHR_Obesity')	General_Health	0.011452965185762703
('Hearing', 'MAP_NormalElevated_vs_H')	General_Health	0.016213035230600924
('Hearing', 'functionality_state')	General_Health	0.2519553986246033
('Health_vs_Peers', 'Physical_Activity')	General_Health	0.3278397896498754
('Health_vs_Peers', 'BMI')	General_Health	0.2726286182969435
('Health_vs_Peers', 'Alcohol_Use')	General_Health	0.27810887207712737
('Health_vs_Peers', 'Memory_Problems')	General_Health	0.2732044596120897
('Health_vs_Peers', 'Memory_Complaints')	General_Health	0.2732044596120897
('Health_vs_Peers', 'grip_category')	General_Health	0.28018457446467754
('Health_vs_Peers', 'WHR_Obesity')	General_Health	0.26318597889994094
('Health_vs_Peers', 'MAP_NormalElevated_vs_H')	General_Health	0.266728145366113
('Health_vs_Peers', 'functionality_state')	General_Health	0.3992715212162791
('Physical_Activity', 'BMI')	General_Health	0.14322368192079735
('Physical_Activity', 'Alcohol_Use')	General_Health	0.14775913960139303
('Physical_Activity', 'Memory_Problems')	General_Health	0.15230765872102808
('Physical_Activity', 'Memory_Complaints')	General_Health	0.15230765872102808
('Physical_Activity', 'grip_category')	General_Health	0.14854876152253296
('Physical_Activity', 'WHR_Obesity')	General_Health	0.1379175530073508
('Physical_Activity', 'MAP_NormalElevated_vs_H')	General_Health	0.1416718695166236
('Physical_Activity', 'functionality_state')	General_Health	0.27325006870306234
('BMI', 'Alcohol_Use')	General_Health	0.05749797504868398
('BMI', 'Memory_Problems')	General_Health	0.04100536006320984
('BMI', 'Memory_Complaints')	General_Health	0.04100536006320984
('BMI', 'grip_category')	General_Health	0.05212521774868498
('BMI', 'WHR_Obesity')	General_Health	0.02038456923108273
('BMI', 'MAP_NormalElevated_vs_H')	General_Health	0.026861492437877065
('BMI', 'functionality_state')	General_Health	0.2509038057260295
('Alcohol_Use', 'Memory_Problems')	General_Health	0.05107983781734477
('Alcohol_Use', 'Memory_Complaints')	General_Health	0.05107983781734477
('Alcohol_Use', 'grip_category')	General_Health	0.06508682114126675
('Alcohol_Use', 'WHR_Obesity')	General_Health	0.034589943333019256
('Alcohol_Use', 'MAP_NormalElevated_vs_H')	General_Health	0.039370569363465696
('Alcohol_Use', 'functionality_state')	General_Health	0.25566447134729114
('Memory_Problems', 'Memory_Complaints')	General_Health	0.017903992354338143
('Memory_Problems', 'grip_category')	General_Health	0.046163359948166956
('Memory_Problems', 'WHR_Obesity')	General_Health	0.02121027937782404
('Memory_Problems', 'MAP_NormalElevated_vs_H')	General_Health	0.023386308992818166
('Memory_Problems', 'functionality_state')	General_Health	0.25608868544132474
('Memory_Complaints', 'grip_category')	General_Health	0.046163359948166956
('Memory_Complaints', 'WHR_Obesity')	General_Health	0.02121027937782404
('Memory_Complaints', 'MAP_NormalElevated_vs_H')	General_Health	0.023386308992818166
('Memory_Complaints', 'functionality_state')	General_Health	0.25608868544132474
('grip_category', 'WHR_Obesity')	General_Health	0.03141641090167328
('grip_category', 'MAP_NormalElevated_vs_H')	General_Health	0.03638576221553135
('grip_category', 'functionality_state')	General_Health	0.25401678606321454
('WHR_Obesity', 'MAP_NormalElevated_vs_H')	General_Health	0.0072885187735591
('WHR_Obesity', 'functionality_state')	General_Health	0.24715361274691747
('MAP_NormalElevated_vs_H', 'functionality_state')	General_Health	0.2500705450955121
('Anxiety', 'Depression')	Health_vs_Peers	0.042863755850743625
('Anxiety', 'Sleep')	Health_vs_Peers	0.03525009334695698
('Anxiety', 'MMSE_Spell')	Health_vs_Peers	0.030961813109295116
('Anxiety', 'Pain')	Health_vs_Peers	0.11559859925489324
('Anxiety', 'Hearing')	Health_vs_Peers	0.028754937151569404
('Anxiety', 'General_Health')	Health_vs_Peers	0.2626959331578066
('Anxiety', 'Physical_Activity')	Health_vs_Peers	0.10796592885712451
('Anxiety', 'BMI')	Health_vs_Peers	0.03438498142498173
('Anxiety', 'Alcohol_Use')	Health_vs_Peers	0.05207798352730955
('Anxiety', 'Memory_Problems')	Health_vs_Peers	0.028445875882019956
('Anxiety', 'Memory_Complaints')	Health_vs_Peers	0.028445875882019956
('Anxiety', 'grip_category')	Health_vs_Peers	0.04120531237626979
('Anxiety', 'WHR_Obesity')	Health_vs_Peers	0.023450259995256784
('Anxiety', 'MAP_NormalElevated_vs_H')	Health_vs_Peers	0.026484515594266855
('Anxiety', 'functionality_state')	Health_vs_Peers	0.1597868680374665
('Depression', 'Sleep')	Health_vs_Peers	0.049751371407062324
('Depression', 'MMSE_Spell')	Health_vs_Peers	0.042114664249079226
('Depression', 'Pain')	Health_vs_Peers	0.1191760731150285
('Depression', 'Hearing')	Health_vs_Peers	0.04124706837234791
('Depression', 'General_Health')	Health_vs_Peers	0.26842716584088094
('Depression', 'Physical_Activity')	Health_vs_Peers	0.11105221098488054
('Depression', 'BMI')	Health_vs_Peers	0.04455150139301017
('Depression', 'Alcohol_Use')	Health_vs_Peers	0.06198393735930381
('Depression', 'Memory_Problems')	Health_vs_Peers	0.04132238358593887
('Depression', 'Memory_Complaints')	Health_vs_Peers	0.04132238358593887
('Depression', 'grip_category')	Health_vs_Peers	0.05283587098433656
('Depression', 'WHR_Obesity')	Health_vs_Peers	0.03595227250546131
('Depression', 'MAP_NormalElevated_vs_H')	Health_vs_Peers	0.040276428736744085
('Depression', 'functionality_state')	Health_vs_Peers	0.160689567862492
('Sleep', 'MMSE_Spell')	Health_vs_Peers	0.030355964924314763
('Sleep', 'Pain')	Health_vs_Peers	0.12288022054190183
('Sleep', 'Hearing')	Health_vs_Peers	0.027731133985207778
('Sleep', 'General_Health')	Health_vs_Peers	0.2723655957960257
('Sleep', 'Physical_Activity')	Health_vs_Peers	0.11003483048078744
('Sleep', 'BMI')	Health_vs_Peers	0.03554147583335861
('Sleep', 'Alcohol_Use')	Health_vs_Peers	0.053458315626419846
('Sleep', 'Memory_Problems')	Health_vs_Peers	0.026372605676764277
('Sleep', 'Memory_Complaints')	Health_vs_Peers	0.026372605676764277
('Sleep', 'grip_category')	Health_vs_Peers	0.039790523263765754
('Sleep', 'WHR_Obesity')	Health_vs_Peers	0.02002790185037619
('Sleep', 'MAP_NormalElevated_vs_H')	Health_vs_Peers	0.022179810432062515
('Sleep', 'functionality_state')	Health_vs_Peers	0.16721396129421448
('MMSE_Spell', 'Pain')	Health_vs_Peers	0.11233532674490909
('MMSE_Spell', 'Hearing')	Health_vs_Peers	0.01613766644613
('MMSE_Spell', 'General_Health')	Health_vs_Peers	0.26736883860899485
('MMSE_Spell', 'Physical_Activity')	Health_vs_Peers	0.0958695021747965
('MMSE_Spell', 'BMI')	Health_vs_Peers	0.020452573694634834
('MMSE_Spell', 'Alcohol_Use')	Health_vs_Peers	0.036853035080955894
('MMSE_Spell', 'Memory_Problems')	Health_vs_Peers	0.015958710356258475
('MMSE_Spell', 'Memory_Complaints')	Health_vs_Peers	0.015958710356258475
('MMSE_Spell', 'grip_category')	Health_vs_Peers	0.02633273513931304
('MMSE_Spell', 'WHR_Obesity')	Health_vs_Peers	0.009999492322762942
('MMSE_Spell', 'MAP_NormalElevated_vs_H')	Health_vs_Peers	0.012882591649431273
('MMSE_Spell', 'functionality_state')	Health_vs_Peers	0.15352809476626963
('Pain', 'Hearing')	Health_vs_Peers	0.11221931262956876
('Pain', 'General_Health')	Health_vs_Peers	0.2811820936827576
('Pain', 'Physical_Activity')	Health_vs_Peers	0.1573252035637683
('Pain', 'BMI')	Health_vs_Peers	0.11282168614035766
('Pain', 'Alcohol_Use')	Health_vs_Peers	0.1348078110977467
('Pain', 'Memory_Problems')	Health_vs_Peers	0.11135763781084856
('Pain', 'Memory_Complaints')	Health_vs_Peers	0.11135763781084856
('Pain', 'grip_category')	Health_vs_Peers	0.12300069983195515
('Pain', 'WHR_Obesity')	Health_vs_Peers	0.1054998380226327
('Pain', 'MAP_NormalElevated_vs_H')	Health_vs_Peers	0.10887682941144451
('Pain', 'functionality_state')	Health_vs_Peers	0.17720157890205643
('Hearing', 'General_Health')	Health_vs_Peers	0.267551450473043
('Hearing', 'Physical_Activity')	Health_vs_Peers	0.10414662037211551
('Hearing', 'BMI')	Health_vs_Peers	0.02202306415040234
('Hearing', 'Alcohol_Use')	Health_vs_Peers	0.04047434102678822
('Hearing', 'Memory_Problems')	Health_vs_Peers	0.013619586421254723
('Hearing', 'Memory_Complaints')	Health_vs_Peers	0.013619586421254723
('Hearing', 'grip_category')	Health_vs_Peers	0.026473380872827135
('Hearing', 'WHR_Obesity')	Health_vs_Peers	0.0077725999165536115
('Hearing', 'MAP_NormalElevated_vs_H')	Health_vs_Peers	0.01255133866131808
('Hearing', 'functionality_state')	Health_vs_Peers	0.16154293551080098
('General_Health', 'Physical_Activity')	Health_vs_Peers	0.28620346780165634
('General_Health', 'BMI')	Health_vs_Peers	0.2650591976684963
('General_Health', 'Alcohol_Use')	Health_vs_Peers	0.2774244346332694
('General_Health', 'Memory_Problems')	Health_vs_Peers	0.26224487891127923
('General_Health', 'Memory_Complaints')	Health_vs_Peers	0.26224487891127923
('General_Health', 'grip_category')	Health_vs_Peers	0.2693260928300972
('General_Health', 'WHR_Obesity')	Health_vs_Peers	0.26214333857792643
('General_Health', 'MAP_NormalElevated_vs_H')	Health_vs_Peers	0.26395739379729094
('General_Health', 'functionality_state')	Health_vs_Peers	0.30506924917321965
('Physical_Activity', 'BMI')	Health_vs_Peers	0.09814226164639074
('Physical_Activity', 'Alcohol_Use')	Health_vs_Peers	0.10794266288224261
('Physical_Activity', 'Memory_Problems')	Health_vs_Peers	0.0986571197871038
('Physical_Activity', 'Memory_Complaints')	Health_vs_Peers	0.0986571197871038
('Physical_Activity', 'grip_category')	Health_vs_Peers	0.1046914739289519
('Physical_Activity', 'WHR_Obesity')	Health_vs_Peers	0.0950042113192189
('Physical_Activity', 'MAP_NormalElevated_vs_H')	Health_vs_Peers	0.097474418306996
('Physical_Activity', 'functionality_state')	Health_vs_Peers	0.1709657609898584
('BMI', 'Alcohol_Use')	Health_vs_Peers	0.044552521593427506
('BMI', 'Memory_Problems')	Health_vs_Peers	0.020468394294372597
('BMI', 'Memory_Complaints')	Health_vs_Peers	0.020468394294372597
('BMI', 'grip_category')	Health_vs_Peers	0.03537258510555219
('BMI', 'WHR_Obesity')	Health_vs_Peers	0.014048080595177998
('BMI', 'MAP_NormalElevated_vs_H')	Health_vs_Peers	0.016298077612013965
('BMI', 'functionality_state')	Health_vs_Peers	0.15340902786909372
('Alcohol_Use', 'Memory_Problems')	Health_vs_Peers	0.03898085749921782
('Alcohol_Use', 'Memory_Complaints')	Health_vs_Peers	0.03898085749921782
('Alcohol_Use', 'grip_category')	Health_vs_Peers	0.05407581428742247
('Alcohol_Use', 'WHR_Obesity')	Health_vs_Peers	0.032402344036158964
('Alcohol_Use', 'MAP_NormalElevated_vs_H')	Health_vs_Peers	0.03722627234864419
('Alcohol_Use', 'functionality_state')	Health_vs_Peers	0.16467082200003635
('Memory_Problems', 'Memory_Complaints')	Health_vs_Peers	0.006944411653528003
('Memory_Problems', 'grip_category')	Health_vs_Peers	0.02476942655771415
('Memory_Problems', 'WHR_Obesity')	Health_vs_Peers	0.008400729483797966
('Memory_Problems', 'MAP_NormalElevated_vs_H')	Health_vs_Peers	0.010061844118961164
('Memory_Problems', 'functionality_state')	Health_vs_Peers	0.15412653840161175
('Memory_Complaints', 'grip_category')	Health_vs_Peers	0.02476942655771415
('Memory_Complaints', 'WHR_Obesity')	Health_vs_Peers	0.008400729483797966
('Memory_Complaints', 'MAP_NormalElevated_vs_H')	Health_vs_Peers	0.010061844118961164
('Memory_Complaints', 'functionality_state')	Health_vs_Peers	0.15412653840161175
('grip_category', 'WHR_Obesity')	Health_vs_Peers	0.019171314509885663
('grip_category', 'MAP_NormalElevated_vs_H')	Health_vs_Peers	0.021999336508527968
('grip_category', 'functionality_state')	Health_vs_Peers	0.16132436611736178
('WHR_Obesity', 'MAP_NormalElevated_vs_H')	Health_vs_Peers	0.00380673001075036
('WHR_Obesity', 'functionality_state')	Health_vs_Peers	0.15350809291639866
('MAP_NormalElevated_vs_H', 'functionality_state')	Health_vs_Peers	0.15404394042451064
('Anxiety', 'Depression')	Physical_Activity	0.04842922911346375
('Anxiety', 'Sleep')	Physical_Activity	0.03347921738938406
('Anxiety', 'MMSE_Spell')	Physical_Activity	0.06725858545117233
('Anxiety', 'Pain')	Physical_Activity	0.11928816762387955
('Anxiety', 'Hearing')	Physical_Activity	0.025918822168116272
('Anxiety', 'General_Health')	Physical_Activity	0.13774540001568644
('Anxiety', 'Health_vs_Peers')	Physical_Activity	0.10260199063416081
('Anxiety', 'BMI')	Physical_Activity	0.051025150535471214
('Anxiety', 'Alcohol_Use')	Physical_Activity	0.07570139551732147
('Anxiety', 'Memory_Problems')	Physical_Activity	0.0200142215224793
('Anxiety', 'Memory_Complaints')	Physical_Activity	0.0200142215224793
('Anxiety', 'grip_category')	Physical_Activity	0.07020622496476615
('Anxiety', 'WHR_Obesity')	Physical_Activity	0.01867422211102941
('Anxiety', 'MAP_NormalElevated_vs_H')	Physical_Activity	0.019239100928530446
('Anxiety', 'functionality_state')	Physical_Activity	0.306677822370816
('Depression', 'Sleep')	Physical_Activity	0.05666092168658932
('Depression', 'MMSE_Spell')	Physical_Activity	0.09070557274388397
('Depression', 'Pain')	Physical_Activity	0.1311062061255702
('Depression', 'Hearing')	Physical_Activity	0.051887273050040136
('Depression', 'General_Health')	Physical_Activity	0.14945015632244493
('Depression', 'Health_vs_Peers')	Physical_Activity	0.11928129283167416
('Depression', 'BMI')	Physical_Activity	0.07288383217630491
('Depression', 'Alcohol_Use')	Physical_Activity	0.09709529688437077
('Depression', 'Memory_Problems')	Physical_Activity	0.0472369808509935
('Depression', 'Memory_Complaints')	Physical_Activity	0.0472369808509935
('Depression', 'grip_category')	Physical_Activity	0.09481731350173006
('Depression', 'WHR_Obesity')	Physical_Activity	0.04481340754660789
('Depression', 'MAP_NormalElevated_vs_H')	Physical_Activity	0.04514749908553296
('Depression', 'functionality_state')	Physical_Activity	0.31132107806388537
('Sleep', 'MMSE_Spell')	Physical_Activity	0.07241789364976593
('Sleep', 'Pain')	Physical_Activity	0.13129568106033654
('Sleep', 'Hearing')	Physical_Activity	0.03245367297022329
('Sleep', 'General_Health')	Physical_Activity	0.15113160006930554
('Sleep', 'Health_vs_Peers')	Physical_Activity	0.1107488378214306
('Sleep', 'BMI')	Physical_Activity	0.05634556355705094
('Sleep', 'Alcohol_Use')	Physical_Activity	0.08606444107359612
('Sleep', 'Memory_Problems')	Physical_Activity	0.026342484747481184
('Sleep', 'Memory_Complaints')	Physical_Activity	0.026342484747481184
('Sleep', 'grip_category')	Physical_Activity	0.07784178246485236
('Sleep', 'WHR_Obesity')	Physical_Activity	0.018571048956908386
('Sleep', 'MAP_NormalElevated_vs_H')	Physical_Activity	0.01993635243082579
('Sleep', 'functionality_state')	Physical_Activity	0.3169744819769282
('MMSE_Spell', 'Pain')	Physical_Activity	0.16097250265775256
('MMSE_Spell', 'Hearing')	Physical_Activity	0.05869277369228208
('MMSE_Spell', 'General_Health')	Physical_Activity	0.177564221639585
('MMSE_Spell', 'Health_vs_Peers')	Physical_Activity	0.13932619150282302
('MMSE_Spell', 'BMI')	Physical_Activity	0.08555485380490185
('MMSE_Spell', 'Alcohol_Use')	Physical_Activity	0.09738568754356426
('MMSE_Spell', 'Memory_Problems')	Physical_Activity	0.05413179912255304
('MMSE_Spell', 'Memory_Complaints')	Physical_Activity	0.05413179912255304
('MMSE_Spell', 'grip_category')	Physical_Activity	0.1027602781211219
('MMSE_Spell', 'WHR_Obesity')	Physical_Activity	0.0527657936416482
('MMSE_Spell', 'MAP_NormalElevated_vs_H')	Physical_Activity	0.05212460961879997
('MMSE_Spell', 'functionality_state')	Physical_Activity	0.3259810632286455
('Pain', 'Hearing')	Physical_Activity	0.11995242185055578
('Pain', 'General_Health')	Physical_Activity	0.18175391827045959
('Pain', 'Health_vs_Peers')	Physical_Activity	0.1637603741093236
('Pain', 'BMI')	Physical_Activity	0.129412682994871
('Pain', 'Alcohol_Use')	Physical_Activity	0.16706080603770176
('Pain', 'Memory_Problems')	Physical_Activity	0.11482389330840492
('Pain', 'Memory_Complaints')	Physical_Activity	0.11482389330840492
('Pain', 'grip_category')	Physical_Activity	0.15947296926455876
('Pain', 'WHR_Obesity')	Physical_Activity	0.11363337518345762
('Pain', 'MAP_NormalElevated_vs_H')	Physical_Activity	0.1125653633506819
('Pain', 'functionality_state')	Physical_Activity	0.3147296382012179
('Hearing', 'General_Health')	Physical_Activity	0.141211175864826
('Hearing', 'Health_vs_Peers')	Physical_Activity	0.10587443571776177
('Hearing', 'BMI')	Physical_Activity	0.04434800958413806
('Hearing', 'Alcohol_Use')	Physical_Activity	0.07017392736180174
('Hearing', 'Memory_Problems')	Physical_Activity	0.011971315260643677
('Hearing', 'Memory_Complaints')	Physical_Activity	0.011971315260643677
('Hearing', 'grip_category')	Physical_Activity	0.06305235337664104
('Hearing', 'WHR_Obesity')	Physical_Activity	0.00988204613675245
('Hearing', 'MAP_NormalElevated_vs_H')	Physical_Activity	0.009637594989170396
('Hearing', 'functionality_state')	Physical_Activity	0.30941806279848855
('General_Health', 'Health_vs_Peers')	Physical_Activity	0.16004652442933676
('General_Health', 'BMI')	Physical_Activity	0.1573783573937722
('General_Health', 'Alcohol_Use')	Physical_Activity	0.17528457766684993
('General_Health', 'Memory_Problems')	Physical_Activity	0.13795334675578352
('General_Health', 'Memory_Complaints')	Physical_Activity	0.13795334675578352
('General_Health', 'grip_category')	Physical_Activity	0.1726283340602484
('General_Health', 'WHR_Obesity')	Physical_Activity	0.13737776523201134
('General_Health', 'MAP_NormalElevated_vs_H')	Physical_Activity	0.1355220781247104
('General_Health', 'functionality_state')	Physical_Activity	0.331364653396953
('Health_vs_Peers', 'BMI')	Physical_Activity	0.11986635774781411
('Health_vs_Peers', 'Alcohol_Use')	Physical_Activity	0.13615253839155622
('Health_vs_Peers', 'Memory_Problems')	Physical_Activity	0.09526238852266875
('Health_vs_Peers', 'Memory_Complaints')	Physical_Activity	0.09526238852266875
('Health_vs_Peers', 'grip_category')	Physical_Activity	0.13962952810124774
('Health_vs_Peers', 'WHR_Obesity')	Physical_Activity	0.09550706386589333
('Health_vs_Peers', 'MAP_NormalElevated_vs_H')	Physical_Activity	0.09409537848390163
('Health_vs_Peers', 'functionality_state')	Physical_Activity	0.32328261772680983
('BMI', 'Alcohol_Use')	Physical_Activity	0.09545543667105454
('BMI', 'Memory_Problems')	Physical_Activity	0.039758614512623525
('BMI', 'Memory_Complaints')	Physical_Activity	0.039758614512623525
('BMI', 'grip_category')	Physical_Activity	0.098269891047387
('BMI', 'WHR_Obesity')	Physical_Activity	0.037202013848698895
('BMI', 'MAP_NormalElevated_vs_H')	Physical_Activity	0.03664462472118633
('BMI', 'functionality_state')	Physical_Activity	0.31025057001279505
('Alcohol_Use', 'Memory_Problems')	Physical_Activity	0.06401567473321576
('Alcohol_Use', 'Memory_Complaints')	Physical_Activity	0.06401567473321576
('Alcohol_Use', 'grip_category')	Physical_Activity	0.12243547132782626
('Alcohol_Use', 'WHR_Obesity')	Physical_Activity	0.06087296768056179
('Alcohol_Use', 'MAP_NormalElevated_vs_H')	Physical_Activity	0.06355265567666843
('Alcohol_Use', 'functionality_state')	Physical_Activity	0.3297147224241279
('Memory_Problems', 'Memory_Complaints')	Physical_Activity	0.003549680389092634
('Memory_Problems', 'grip_category')	Physical_Activity	0.05667494336685225
('Memory_Problems', 'WHR_Obesity')	Physical_Activity	0.00441399183972108
('Memory_Problems', 'MAP_NormalElevated_vs_H')	Physical_Activity	0.004582064488464105
('Memory_Problems', 'functionality_state')	Physical_Activity	0.3054986582039925
('Memory_Complaints', 'grip_category')	Physical_Activity	0.05667494336685225
('Memory_Complaints', 'WHR_Obesity')	Physical_Activity	0.00441399183972108
('Memory_Complaints', 'MAP_NormalElevated_vs_H')	Physical_Activity	0.004582064488464105
('Memory_Complaints', 'functionality_state')	Physical_Activity	0.3054986582039925
('grip_category', 'WHR_Obesity')	Physical_Activity	0.054639603170371635
('grip_category', 'MAP_NormalElevated_vs_H')	Physical_Activity	0.0541026091260119
('grip_category', 'functionality_state')	Physical_Activity	0.3262300814392075
('WHR_Obesity', 'MAP_NormalElevated_vs_H')	Physical_Activity	0.0009901535251362276
('WHR_Obesity', 'functionality_state')	Physical_Activity	0.30641790426247706
('MAP_NormalElevated_vs_H', 'functionality_state')	Physical_Activity	0.3046682770837692
('Anxiety', 'Depression')	BMI	0.009421090898740369
('Anxiety', 'Sleep')	BMI	0.00998092841366693
('Anxiety', 'MMSE_Spell')	BMI	0.004868232923261285
('Anxiety', 'Pain')	BMI	0.06109660366282675
('Anxiety', 'Hearing')	BMI	0.009682950463216312
('Anxiety', 'General_Health')	BMI	0.02047745199893658
('Anxiety', 'Health_vs_Peers')	BMI	0.013858334600514315
('Anxiety', 'Physical_Activity')	BMI	0.03586244193396559
('Anxiety', 'Alcohol_Use')	BMI	0.007868188443301458
('Anxiety', 'Memory_Problems')	BMI	0.007633397749354634
('Anxiety', 'Memory_Complaints')	BMI	0.007633397749354634
('Anxiety', 'grip_category')	BMI	0.0207328635701777
('Anxiety', 'WHR_Obesity')	BMI	0.0686432809056859
('Anxiety', 'MAP_NormalElevated_vs_H')	BMI	0.003773399230293627
('Anxiety', 'functionality_state')	BMI	0.08414829180063556
('Depression', 'Sleep')	BMI	0.018474565729333904
('Depression', 'MMSE_Spell')	BMI	0.00960821398829097
('Depression', 'Pain')	BMI	0.06339068737092671
('Depression', 'Hearing')	BMI	0.01569399016428301
('Depression', 'General_Health')	BMI	0.02247176810501445
('Depression', 'Health_vs_Peers')	BMI	0.016807704037976944
('Depression', 'Physical_Activity')	BMI	0.03691095297447935
('Depression', 'Alcohol_Use')	BMI	0.013387110281304388
('Depression', 'Memory_Problems')	BMI	0.012797106141525537
('Depression', 'Memory_Complaints')	BMI	0.012797106141525537
('Depression', 'grip_category')	BMI	0.026735964708385653
('Depression', 'WHR_Obesity')	BMI	0.07411222264792734
('Depression', 'MAP_NormalElevated_vs_H')	BMI	0.010220846457010782
('Depression', 'functionality_state')	BMI	0.08525479354195142
('Sleep', 'MMSE_Spell')	BMI	0.011961919847043982
('Sleep', 'Pain')	BMI	0.07704698812804045
('Sleep', 'Hearing')	BMI	0.018772030424903906
('Sleep', 'General_Health')	BMI	0.029334794459833204
('Sleep', 'Health_vs_Peers')	BMI	0.025608537637038357
('Sleep', 'Physical_Activity')	BMI	0.04569861802008496
('Sleep', 'Alcohol_Use')	BMI	0.01964802011505421
('Sleep', 'Memory_Problems')	BMI	0.014187621955116832
('Sleep', 'Memory_Complaints')	BMI	0.014187621955116832
('Sleep', 'grip_category')	BMI	0.04168157358882335
('Sleep', 'WHR_Obesity')	BMI	0.07350692267320406
('Sleep', 'MAP_NormalElevated_vs_H')	BMI	0.01082700220223746
('Sleep', 'functionality_state')	BMI	0.09280897162650141
('MMSE_Spell', 'Pain')	BMI	0.06386616090879292
('MMSE_Spell', 'Hearing')	BMI	0.00889374451785759
('MMSE_Spell', 'General_Health')	BMI	0.020841509984533855
('MMSE_Spell', 'Health_vs_Peers')	BMI	0.013633170741983265
('MMSE_Spell', 'Physical_Activity')	BMI	0.035278761524223434
('MMSE_Spell', 'Alcohol_Use')	BMI	0.008805630719716406
('MMSE_Spell', 'Memory_Problems')	BMI	0.005819522267172625
('MMSE_Spell', 'Memory_Complaints')	BMI	0.005819522267172625
('MMSE_Spell', 'grip_category')	BMI	0.0208936941024757
('MMSE_Spell', 'WHR_Obesity')	BMI	0.0671977059436543
('MMSE_Spell', 'MAP_NormalElevated_vs_H')	BMI	0.0021233962681893852
('MMSE_Spell', 'functionality_state')	BMI	0.08418233675027927
('Pain', 'Hearing')	BMI	0.07009787253387073
('Pain', 'General_Health')	BMI	0.06718781210649251
('Pain', 'Health_vs_Peers')	BMI	0.06849156516214822
('Pain', 'Physical_Activity')	BMI	0.0786473914711037
('Pain', 'Alcohol_Use')	BMI	0.07163219979292047
('Pain', 'Memory_Problems')	BMI	0.0719723849944672
('Pain', 'Memory_Complaints')	BMI	0.0719723849944672
('Pain', 'grip_category')	BMI	0.08499099097618876
('Pain', 'WHR_Obesity')	BMI	0.12549530249269858
('Pain', 'MAP_NormalElevated_vs_H')	BMI	0.06164480133788354
('Pain', 'functionality_state')	BMI	0.10402979336383344
('Hearing', 'General_Health')	BMI	0.028104176046776043
('Hearing', 'Health_vs_Peers')	BMI	0.02109633081365273
('Hearing', 'Physical_Activity')	BMI	0.04169346090174347
('Hearing', 'Alcohol_Use')	BMI	0.013452740300525477
('Hearing', 'Memory_Problems')	BMI	0.009818358618997703
('Hearing', 'Memory_Complaints')	BMI	0.009818358618997703
('Hearing', 'grip_category')	BMI	0.0251316694528704
('Hearing', 'WHR_Obesity')	BMI	0.07127205255122042
('Hearing', 'MAP_NormalElevated_vs_H')	BMI	0.009985119913002098
('Hearing', 'functionality_state')	BMI	0.09309867150244655
('General_Health', 'Health_vs_Peers')	BMI	0.023519185213229488
('General_Health', 'Physical_Activity')	BMI	0.041995288310825676
('General_Health', 'Alcohol_Use')	BMI	0.029797837973302817
('General_Health', 'Memory_Problems')	BMI	0.02626778361568913
('General_Health', 'Memory_Complaints')	BMI	0.02626778361568913
('General_Health', 'grip_category')	BMI	0.04061597273333693
('General_Health', 'WHR_Obesity')	BMI	0.08396981667972869
('General_Health', 'MAP_NormalElevated_vs_H')	BMI	0.02082240569723119
('General_Health', 'functionality_state')	BMI	0.08787362870292068
('Health_vs_Peers', 'Physical_Activity')	BMI	0.0385501898846394
('Health_vs_Peers', 'Alcohol_Use')	BMI	0.01753682196190306
('Health_vs_Peers', 'Memory_Problems')	BMI	0.016690398547661387
('Health_vs_Peers', 'Memory_Complaints')	BMI	0.016690398547661387
('Health_vs_Peers', 'grip_category')	BMI	0.034721821724784524
('Health_vs_Peers', 'WHR_Obesity')	BMI	0.07867596836583785
('Health_vs_Peers', 'MAP_NormalElevated_vs_H')	BMI	0.013029742440185968
('Health_vs_Peers', 'functionality_state')	BMI	0.08458112288904183
('Physical_Activity', 'Alcohol_Use')	BMI	0.040229861530217764
('Physical_Activity', 'Memory_Problems')	BMI	0.039375350030348644
('Physical_Activity', 'Memory_Complaints')	BMI	0.039375350030348644
('Physical_Activity', 'grip_category')	BMI	0.06268107349432347
('Physical_Activity', 'WHR_Obesity')	BMI	0.10132704907268496
('Physical_Activity', 'MAP_NormalElevated_vs_H')	BMI	0.03675532937245207
('Physical_Activity', 'functionality_state')	BMI	0.08910580829579047
('Alcohol_Use', 'Memory_Problems')	BMI	0.009217492959277911
('Alcohol_Use', 'Memory_Complaints')	BMI	0.009217492959277911
('Alcohol_Use', 'grip_category')	BMI	0.03531973177907463
('Alcohol_Use', 'WHR_Obesity')	BMI	0.07184430299606606
('Alcohol_Use', 'MAP_NormalElevated_vs_H')	BMI	0.00658926715602855
('Alcohol_Use', 'functionality_state')	BMI	0.09181335024600602
('Memory_Problems', 'Memory_Complaints')	BMI	0.0031664159068167945
('Memory_Problems', 'grip_category')	BMI	0.020824835454707355
('Memory_Problems', 'WHR_Obesity')	BMI	0.06788262100247273
('Memory_Problems', 'MAP_NormalElevated_vs_H')	BMI	0.003996103859613571
('Memory_Problems', 'functionality_state')	BMI	0.09104806674260771
('Memory_Complaints', 'grip_category')	BMI	0.020824835454707355
('Memory_Complaints', 'WHR_Obesity')	BMI	0.06788262100247273
('Memory_Complaints', 'MAP_NormalElevated_vs_H')	BMI	0.003996103859613571
('Memory_Complaints', 'functionality_state')	BMI	0.09104806674260771
('grip_category', 'WHR_Obesity')	BMI	0.08038649710879921
('grip_category', 'MAP_NormalElevated_vs_H')	BMI	0.023079110066607435
('grip_category', 'functionality_state')	BMI	0.11432263262798473
('WHR_Obesity', 'MAP_NormalElevated_vs_H')	BMI	0.06776012502112808
('WHR_Obesity', 'functionality_state')	BMI	0.1467158739258964
('MAP_NormalElevated_vs_H', 'functionality_state')	BMI	0.08377274474343009
('Anxiety', 'Depression')	Alcohol_Use	0.01687587343922196
('Anxiety', 'Sleep')	Alcohol_Use	0.02414470320644699
('Anxiety', 'MMSE_Spell')	Alcohol_Use	0.035589600378602426
('Anxiety', 'Pain')	Alcohol_Use	0.019967697105622878
('Anxiety', 'Hearing')	Alcohol_Use	0.009455152759793787
('Anxiety', 'General_Health')	Alcohol_Use	0.03525660051826975
('Anxiety', 'Health_vs_Peers')	Alcohol_Use	0.035619379855759664
('Anxiety', 'Physical_Activity')	Alcohol_Use	0.06460673006873593
('Anxiety', 'BMI')	Alcohol_Use	0.011936231596220913
('Anxiety', 'Memory_Problems')	Alcohol_Use	0.006965578136514065
('Anxiety', 'Memory_Complaints')	Alcohol_Use	0.006965578136514065
('Anxiety', 'grip_category')	Alcohol_Use	0.020668323559671326
('Anxiety', 'WHR_Obesity')	Alcohol_Use	0.009664673643822256
('Anxiety', 'MAP_NormalElevated_vs_H')	Alcohol_Use	0.00991566232376358
('Anxiety', 'functionality_state')	Alcohol_Use	0.057858520489742604
('Depression', 'Sleep')	Alcohol_Use	0.033572631977367005
('Depression', 'MMSE_Spell')	Alcohol_Use	0.04117053510423681
('Depression', 'Pain')	Alcohol_Use	0.023222262250312348
('Depression', 'Hearing')	Alcohol_Use	0.015086790740331493
('Depression', 'General_Health')	Alcohol_Use	0.037542632258043794
('Depression', 'Health_vs_Peers')	Alcohol_Use	0.03985882381099978
('Depression', 'Physical_Activity')	Alcohol_Use	0.06674110148927377
('Depression', 'BMI')	Alcohol_Use	0.019005794088034874
('Depression', 'Memory_Problems')	Alcohol_Use	0.014187693473236385
('Depression', 'Memory_Complaints')	Alcohol_Use	0.014187693473236385
('Depression', 'grip_category')	Alcohol_Use	0.0294458558606326
('Depression', 'WHR_Obesity')	Alcohol_Use	0.016557435335373127
('Depression', 'MAP_NormalElevated_vs_H')	Alcohol_Use	0.017101355167670147
('Depression', 'functionality_state')	Alcohol_Use	0.05736003879562572
('Sleep', 'MMSE_Spell')	Alcohol_Use	0.04851318112760992
('Sleep', 'Pain')	Alcohol_Use	0.04104969798710685
('Sleep', 'Hearing')	Alcohol_Use	0.029398565037360724
('Sleep', 'General_Health')	Alcohol_Use	0.05181317136132455
('Sleep', 'Health_vs_Peers')	Alcohol_Use	0.0532005403074508
('Sleep', 'Physical_Activity')	Alcohol_Use	0.0850926584139807
('Sleep', 'BMI')	Alcohol_Use	0.029323182992403492
('Sleep', 'Memory_Problems')	Alcohol_Use	0.0206842948117537
('Sleep', 'Memory_Complaints')	Alcohol_Use	0.0206842948117537
('Sleep', 'grip_category')	Alcohol_Use	0.03814600297822117
('Sleep', 'WHR_Obesity')	Alcohol_Use	0.020535384840205815
('Sleep', 'MAP_NormalElevated_vs_H')	Alcohol_Use	0.022015386486284486
('Sleep', 'functionality_state')	Alcohol_Use	0.07315900189753535
('MMSE_Spell', 'Pain')	Alcohol_Use	0.04352461835540098
('MMSE_Spell', 'Hearing')	Alcohol_Use	0.031158756986928136
('MMSE_Spell', 'General_Health')	Alcohol_Use	0.057853592821464066
('MMSE_Spell', 'Health_vs_Peers')	Alcohol_Use	0.05858060517905433
('MMSE_Spell', 'Physical_Activity')	Alcohol_Use	0.07565656831363232
('MMSE_Spell', 'BMI')	Alcohol_Use	0.037352603770463524
('MMSE_Spell', 'Memory_Problems')	Alcohol_Use	0.030912830079337157
('MMSE_Spell', 'Memory_Complaints')	Alcohol_Use	0.030912830079337157
('MMSE_Spell', 'grip_category')	Alcohol_Use	0.043834427599117265
('MMSE_Spell', 'WHR_Obesity')	Alcohol_Use	0.033156983111479285
('MMSE_Spell', 'MAP_NormalElevated_vs_H')	Alcohol_Use	0.03706449987823504
('MMSE_Spell', 'functionality_state')	Alcohol_Use	0.07227449682604387
('Pain', 'Hearing')	Alcohol_Use	0.017684743483892797
('Pain', 'General_Health')	Alcohol_Use	0.04004698052197997
('Pain', 'Health_vs_Peers')	Alcohol_Use	0.043360485475723486
('Pain', 'Physical_Activity')	Alcohol_Use	0.06917830987012198
('Pain', 'BMI')	Alcohol_Use	0.02451499514910542
('Pain', 'Memory_Problems')	Alcohol_Use	0.014404435716469726
('Pain', 'Memory_Complaints')	Alcohol_Use	0.014404435716469726
('Pain', 'grip_category')	Alcohol_Use	0.03719904966443121
('Pain', 'WHR_Obesity')	Alcohol_Use	0.017361798795151998
('Pain', 'MAP_NormalElevated_vs_H')	Alcohol_Use	0.018572497598099137
('Pain', 'functionality_state')	Alcohol_Use	0.0641852990932477
('Hearing', 'General_Health')	Alcohol_Use	0.03501643248843444
('Hearing', 'Health_vs_Peers')	Alcohol_Use	0.03488479701295744
('Hearing', 'Physical_Activity')	Alcohol_Use	0.06285656800232471
('Hearing', 'BMI')	Alcohol_Use	0.008789929623443023
('Hearing', 'Memory_Problems')	Alcohol_Use	0.001801811824159825
('Hearing', 'Memory_Complaints')	Alcohol_Use	0.001801811824159825
('Hearing', 'grip_category')	Alcohol_Use	0.018411359542617172
('Hearing', 'WHR_Obesity')	Alcohol_Use	0.004881972593035649
('Hearing', 'MAP_NormalElevated_vs_H')	Alcohol_Use	0.009057843324384859
('Hearing', 'functionality_state')	Alcohol_Use	0.05770786836149945
('General_Health', 'Health_vs_Peers')	Alcohol_Use	0.049051737046201235
('General_Health', 'Physical_Activity')	Alcohol_Use	0.07306882345209947
('General_Health', 'BMI')	Alcohol_Use	0.042965152841500195
('General_Health', 'Memory_Problems')	Alcohol_Use	0.033553993205759754
('General_Health', 'Memory_Complaints')	Alcohol_Use	0.033553993205759754
('General_Health', 'grip_category')	Alcohol_Use	0.048530915830360545
('General_Health', 'WHR_Obesity')	Alcohol_Use	0.036087424779637285
('General_Health', 'MAP_NormalElevated_vs_H')	Alcohol_Use	0.0363165268939275
('General_Health', 'functionality_state')	Alcohol_Use	0.06417703996917423
('Health_vs_Peers', 'Physical_Activity')	Alcohol_Use	0.0748886685811694
('Health_vs_Peers', 'BMI')	Alcohol_Use	0.037589120014692216
('Health_vs_Peers', 'Memory_Problems')	Alcohol_Use	0.03241459358844487
('Health_vs_Peers', 'Memory_Complaints')	Alcohol_Use	0.03241459358844487
('Health_vs_Peers', 'grip_category')	Alcohol_Use	0.04837839061109792
('Health_vs_Peers', 'WHR_Obesity')	Alcohol_Use	0.034942465804790886
('Health_vs_Peers', 'MAP_NormalElevated_vs_H')	Alcohol_Use	0.03694298144792676
('Health_vs_Peers', 'functionality_state')	Alcohol_Use	0.06738566266498021
('Physical_Activity', 'BMI')	Alcohol_Use	0.06676793899089717
('Physical_Activity', 'Memory_Problems')	Alcohol_Use	0.06084414208687722
('Physical_Activity', 'Memory_Complaints')	Alcohol_Use	0.06084414208687722
('Physical_Activity', 'grip_category')	Alcohol_Use	0.08179999347920458
('Physical_Activity', 'WHR_Obesity')	Alcohol_Use	0.06291023690251993
('Physical_Activity', 'MAP_NormalElevated_vs_H')	Alcohol_Use	0.06664840459904217
('Physical_Activity', 'functionality_state')	Alcohol_Use	0.0801127063521191
('BMI', 'Memory_Problems')	Alcohol_Use	0.006429224795216167
('BMI', 'Memory_Complaints')	Alcohol_Use	0.006429224795216167
('BMI', 'grip_category')	Alcohol_Use	0.030273071483515192
('BMI', 'WHR_Obesity')	Alcohol_Use	0.009756536994038783
('BMI', 'MAP_NormalElevated_vs_H')	Alcohol_Use	0.009574311427136554
('BMI', 'functionality_state')	Alcohol_Use	0.06335609589100177
('Memory_Problems', 'Memory_Complaints')	Alcohol_Use	0.00037814774275408915
('Memory_Problems', 'grip_category')	Alcohol_Use	0.013995597314781696
('Memory_Problems', 'WHR_Obesity')	Alcohol_Use	0.0035619878855313535
('Memory_Problems', 'MAP_NormalElevated_vs_H')	Alcohol_Use	0.005340691223065188
('Memory_Problems', 'functionality_state')	Alcohol_Use	0.05691082408810904
('Memory_Complaints', 'grip_category')	Alcohol_Use	0.013995597314781696
('Memory_Complaints', 'WHR_Obesity')	Alcohol_Use	0.0035619878855313535
('Memory_Complaints', 'MAP_NormalElevated_vs_H')	Alcohol_Use	0.005340691223065188
('Memory_Complaints', 'functionality_state')	Alcohol_Use	0.05691082408810904
('grip_category', 'WHR_Obesity')	Alcohol_Use	0.0167988602690362
('grip_category', 'MAP_NormalElevated_vs_H')	Alcohol_Use	0.019646044113324025
('grip_category', 'functionality_state')	Alcohol_Use	0.0738166275464684
('WHR_Obesity', 'MAP_NormalElevated_vs_H')	Alcohol_Use	0.006538327916466958
('WHR_Obesity', 'functionality_state')	Alcohol_Use	0.05850232823513923
('MAP_NormalElevated_vs_H', 'functionality_state')	Alcohol_Use	0.05752111450267926
('Anxiety', 'Depression')	Memory_Problems	0.01908647808521127
('Anxiety', 'Sleep')	Memory_Problems	0.017234479982138572
('Anxiety', 'MMSE_Spell')	Memory_Problems	0.02620036147252916
('Anxiety', 'Pain')	Memory_Problems	0.025680077615776807
('Anxiety', 'Hearing')	Memory_Problems	0.029977980452499088
('Anxiety', 'General_Health')	Memory_Problems	0.02784704142427554
('Anxiety', 'Health_vs_Peers')	Memory_Problems	0.021152855985996664
('Anxiety', 'Physical_Activity')	Memory_Problems	0.018085139849419403
('Anxiety', 'BMI')	Memory_Problems	0.020867024677800685
('Anxiety', 'Alcohol_Use')	Memory_Problems	0.0161311619120397
('Anxiety', 'Memory_Complaints')	Memory_Problems	1.3382549143341025
('Anxiety', 'grip_category')	Memory_Problems	0.018103983545605905
('Anxiety', 'WHR_Obesity')	Memory_Problems	0.01662380114872419
('Anxiety', 'MAP_NormalElevated_vs_H')	Memory_Problems	0.017802913522925252
('Anxiety', 'functionality_state')	Memory_Problems	0.024063940297429646
('Depression', 'Sleep')	Memory_Problems	0.013332893015005405
('Depression', 'MMSE_Spell')	Memory_Problems	0.021032086482431565
('Depression', 'Pain')	Memory_Problems	0.020613383372733288
('Depression', 'Hearing')	Memory_Problems	0.026421435237435235
('Depression', 'General_Health')	Memory_Problems	0.023733979650741418
('Depression', 'Health_vs_Peers')	Memory_Problems	0.01624132251697907
('Depression', 'Physical_Activity')	Memory_Problems	0.01392683793524201
('Depression', 'BMI')	Memory_Problems	0.015459842427600245
('Depression', 'Alcohol_Use')	Memory_Problems	0.011231745952580606
('Depression', 'Memory_Complaints')	Memory_Problems	1.3382549143341025
('Depression', 'grip_category')	Memory_Problems	0.012838252792333516
('Depression', 'WHR_Obesity')	Memory_Problems	0.011931583786879156
('Depression', 'MAP_NormalElevated_vs_H')	Memory_Problems	0.012767207971048886
('Depression', 'functionality_state')	Memory_Problems	0.01889381049600281
('Sleep', 'MMSE_Spell')	Memory_Problems	0.015419794077462762
('Sleep', 'Pain')	Memory_Problems	0.02136318883241727
('Sleep', 'Hearing')	Memory_Problems	0.02163158925246279
('Sleep', 'General_Health')	Memory_Problems	0.02343639352784921
('Sleep', 'Health_vs_Peers')	Memory_Problems	0.012743894592409998
('Sleep', 'Physical_Activity')	Memory_Problems	0.011999766322481169
('Sleep', 'BMI')	Memory_Problems	0.010491849067082802
('Sleep', 'Alcohol_Use')	Memory_Problems	0.007313359046369752
('Sleep', 'Memory_Complaints')	Memory_Problems	1.3382549143341023
('Sleep', 'grip_category')	Memory_Problems	0.008228728947541558
('Sleep', 'WHR_Obesity')	Memory_Problems	0.004677387947321024
('Sleep', 'MAP_NormalElevated_vs_H')	Memory_Problems	0.005709483710312888
('Sleep', 'functionality_state')	Memory_Problems	0.015641375037399294
('MMSE_Spell', 'Pain')	Memory_Problems	0.02422348660711294
('MMSE_Spell', 'Hearing')	Memory_Problems	0.027501892415437528
('MMSE_Spell', 'General_Health')	Memory_Problems	0.027592729697447364
('MMSE_Spell', 'Health_vs_Peers')	Memory_Problems	0.018168073938271398
('MMSE_Spell', 'Physical_Activity')	Memory_Problems	0.012884473376537186
('MMSE_Spell', 'BMI')	Memory_Problems	0.014848288801834876
('MMSE_Spell', 'Alcohol_Use')	Memory_Problems	0.011394623563251969
('MMSE_Spell', 'Memory_Complaints')	Memory_Problems	1.3382549143341025
('MMSE_Spell', 'grip_category')	Memory_Problems	0.014139598555644358
('MMSE_Spell', 'WHR_Obesity')	Memory_Problems	0.01092957616552975
('MMSE_Spell', 'MAP_NormalElevated_vs_H')	Memory_Problems	0.014103486031674618
('MMSE_Spell', 'functionality_state')	Memory_Problems	0.01963849640894489
('Pain', 'Hearing')	Memory_Problems	0.032034527937591054
('Pain', 'General_Health')	Memory_Problems	0.024156580638612053
('Pain', 'Health_vs_Peers')	Memory_Problems	0.020686181134185504
('Pain', 'Physical_Activity')	Memory_Problems	0.01771726608618851
('Pain', 'BMI')	Memory_Problems	0.025631049296016797
('Pain', 'Alcohol_Use')	Memory_Problems	0.015180304661830532
('Pain', 'Memory_Complaints')	Memory_Problems	1.3382549143341023
('Pain', 'grip_category')	Memory_Problems	0.018266235643554455
('Pain', 'WHR_Obesity')	Memory_Problems	0.014806542454323937
('Pain', 'MAP_NormalElevated_vs_H')	Memory_Problems	0.016150955822279517
('Pain', 'functionality_state')	Memory_Problems	0.021616985427370883
('Hearing', 'General_Health')	Memory_Problems	0.032500121845291816
('Hearing', 'Health_vs_Peers')	Memory_Problems	0.02314590635519542
('Hearing', 'Physical_Activity')	Memory_Problems	0.019769819848935555
('Hearing', 'BMI')	Memory_Problems	0.02027141188968673
('Hearing', 'Alcohol_Use')	Memory_Problems	0.01691767577192874
('Hearing', 'Memory_Complaints')	Memory_Problems	1.3382549143341023
('Hearing', 'grip_category')	Memory_Problems	0.020379105513843625
('Hearing', 'WHR_Obesity')	Memory_Problems	0.01670232975191811
('Hearing', 'MAP_NormalElevated_vs_H')	Memory_Problems	0.01945625809274698
('Hearing', 'functionality_state')	Memory_Problems	0.026873913847510204
('General_Health', 'Health_vs_Peers')	Memory_Problems	0.019155417334949992
('General_Health', 'Physical_Activity')	Memory_Problems	0.021020828551774215
('General_Health', 'BMI')	Memory_Problems	0.024718334494626366
('General_Health', 'Alcohol_Use')	Memory_Problems	0.01883722921649961
('General_Health', 'Memory_Complaints')	Memory_Problems	1.3382549143341023
('General_Health', 'grip_category')	Memory_Problems	0.019905345066468138
('General_Health', 'WHR_Obesity')	Memory_Problems	0.020266946935968852
('General_Health', 'MAP_NormalElevated_vs_H')	Memory_Problems	0.01963412949395367
('General_Health', 'functionality_state')	Memory_Problems	0.023121643659688797
('Health_vs_Peers', 'Physical_Activity')	Memory_Problems	0.009006611466067712
('Health_vs_Peers', 'BMI')	Memory_Problems	0.011750789354235056
('Health_vs_Peers', 'Alcohol_Use')	Memory_Problems	0.007422686342230021
('Health_vs_Peers', 'Memory_Complaints')	Memory_Problems	1.3382549143341023
('Health_vs_Peers', 'grip_category')	Memory_Problems	0.00936989331059571
('Health_vs_Peers', 'WHR_Obesity')	Memory_Problems	0.008500037363955385
('Health_vs_Peers', 'MAP_NormalElevated_vs_H')	Memory_Problems	0.00908041618891615
('Health_vs_Peers', 'functionality_state')	Memory_Problems	0.015361768663035923
('Physical_Activity', 'BMI')	Memory_Problems	0.009316913471063896
('Physical_Activity', 'Alcohol_Use')	Memory_Problems	0.004247628066914344
('Physical_Activity', 'Memory_Complaints')	Memory_Problems	1.3382549143341023
('Physical_Activity', 'grip_category')	Memory_Problems	0.0063373559474379625
('Physical_Activity', 'WHR_Obesity')	Memory_Problems	0.004010447173205353
('Physical_Activity', 'MAP_NormalElevated_vs_H')	Memory_Problems	0.006979676381512509
('Physical_Activity', 'functionality_state')	Memory_Problems	0.014417031728464666
('BMI', 'Alcohol_Use')	Memory_Problems	0.004675021433813914
('BMI', 'Memory_Complaints')	Memory_Problems	1.3382549143341023
('BMI', 'grip_category')	Memory_Problems	0.006076065588356583
('BMI', 'WHR_Obesity')	Memory_Problems	0.003354041111972232
('BMI', 'MAP_NormalElevated_vs_H')	Memory_Problems	0.006283011101395913
('BMI', 'functionality_state')	Memory_Problems	0.0211112019840812
('Alcohol_Use', 'Memory_Complaints')	Memory_Problems	1.3382549143341023
('Alcohol_Use', 'grip_category')	Memory_Problems	0.0042934877439878
('Alcohol_Use', 'WHR_Obesity')	Memory_Problems	0.001121173997057488
('Alcohol_Use', 'MAP_NormalElevated_vs_H')	Memory_Problems	0.0046425541937404865
('Alcohol_Use', 'functionality_state')	Memory_Problems	0.015431213684588697
('Memory_Complaints', 'grip_category')	Memory_Problems	1.3382549143341023
('Memory_Complaints', 'WHR_Obesity')	Memory_Problems	1.3382549143341025
('Memory_Complaints', 'MAP_NormalElevated_vs_H')	Memory_Problems	1.3382549143341025
('Memory_Complaints', 'functionality_state')	Memory_Problems	1.3382549143341023
('grip_category', 'WHR_Obesity')	Memory_Problems	0.0028473157281755637
('grip_category', 'MAP_NormalElevated_vs_H')	Memory_Problems	0.005173284315999835
('grip_category', 'functionality_state')	Memory_Problems	0.015598326043775193
('WHR_Obesity', 'MAP_NormalElevated_vs_H')	Memory_Problems	0.002999350917400042
('WHR_Obesity', 'functionality_state')	Memory_Problems	0.01495997673713129
('MAP_NormalElevated_vs_H', 'functionality_state')	Memory_Problems	0.015212142566709129
('Anxiety', 'Depression')	Memory_Complaints	0.01908647808521127
('Anxiety', 'Sleep')	Memory_Complaints	0.017234479982138572
('Anxiety', 'MMSE_Spell')	Memory_Complaints	0.02620036147252916
('Anxiety', 'Pain')	Memory_Complaints	0.025680077615776807
('Anxiety', 'Hearing')	Memory_Complaints	0.029977980452499088
('Anxiety', 'General_Health')	Memory_Complaints	0.02784704142427554
('Anxiety', 'Health_vs_Peers')	Memory_Complaints	0.021152855985996664
('Anxiety', 'Physical_Activity')	Memory_Complaints	0.018085139849419403
('Anxiety', 'BMI')	Memory_Complaints	0.020867024677800685
('Anxiety', 'Alcohol_Use')	Memory_Complaints	0.0161311619120397
('Anxiety', 'Memory_Problems')	Memory_Complaints	1.3382549143341025
('Anxiety', 'grip_category')	Memory_Complaints	0.018103983545605905
('Anxiety', 'WHR_Obesity')	Memory_Complaints	0.01662380114872419
('Anxiety', 'MAP_NormalElevated_vs_H')	Memory_Complaints	0.017802913522925252
('Anxiety', 'functionality_state')	Memory_Complaints	0.024063940297429646
('Depression', 'Sleep')	Memory_Complaints	0.013332893015005405
('Depression', 'MMSE_Spell')	Memory_Complaints	0.021032086482431565
('Depression', 'Pain')	Memory_Complaints	0.020613383372733288
('Depression', 'Hearing')	Memory_Complaints	0.026421435237435235
('Depression', 'General_Health')	Memory_Complaints	0.023733979650741418
('Depression', 'Health_vs_Peers')	Memory_Complaints	0.01624132251697907
('Depression', 'Physical_Activity')	Memory_Complaints	0.01392683793524201
('Depression', 'BMI')	Memory_Complaints	0.015459842427600245
('Depression', 'Alcohol_Use')	Memory_Complaints	0.011231745952580606
('Depression', 'Memory_Problems')	Memory_Complaints	1.3382549143341025
('Depression', 'grip_category')	Memory_Complaints	0.012838252792333516
('Depression', 'WHR_Obesity')	Memory_Complaints	0.011931583786879156
('Depression', 'MAP_NormalElevated_vs_H')	Memory_Complaints	0.012767207971048886
('Depression', 'functionality_state')	Memory_Complaints	0.01889381049600281
('Sleep', 'MMSE_Spell')	Memory_Complaints	0.015419794077462762
('Sleep', 'Pain')	Memory_Complaints	0.02136318883241727
('Sleep', 'Hearing')	Memory_Complaints	0.02163158925246279
('Sleep', 'General_Health')	Memory_Complaints	0.02343639352784921
('Sleep', 'Health_vs_Peers')	Memory_Complaints	0.012743894592409998
('Sleep', 'Physical_Activity')	Memory_Complaints	0.011999766322481169
('Sleep', 'BMI')	Memory_Complaints	0.010491849067082802
('Sleep', 'Alcohol_Use')	Memory_Complaints	0.007313359046369752
('Sleep', 'Memory_Problems')	Memory_Complaints	1.3382549143341023
('Sleep', 'grip_category')	Memory_Complaints	0.008228728947541558
('Sleep', 'WHR_Obesity')	Memory_Complaints	0.004677387947321024
('Sleep', 'MAP_NormalElevated_vs_H')	Memory_Complaints	0.005709483710312888
('Sleep', 'functionality_state')	Memory_Complaints	0.015641375037399294
('MMSE_Spell', 'Pain')	Memory_Complaints	0.02422348660711294
('MMSE_Spell', 'Hearing')	Memory_Complaints	0.027501892415437528
('MMSE_Spell', 'General_Health')	Memory_Complaints	0.027592729697447364
('MMSE_Spell', 'Health_vs_Peers')	Memory_Complaints	0.018168073938271398
('MMSE_Spell', 'Physical_Activity')	Memory_Complaints	0.012884473376537186
('MMSE_Spell', 'BMI')	Memory_Complaints	0.014848288801834876
('MMSE_Spell', 'Alcohol_Use')	Memory_Complaints	0.011394623563251969
('MMSE_Spell', 'Memory_Problems')	Memory_Complaints	1.3382549143341025
('MMSE_Spell', 'grip_category')	Memory_Complaints	0.014139598555644358
('MMSE_Spell', 'WHR_Obesity')	Memory_Complaints	0.01092957616552975
('MMSE_Spell', 'MAP_NormalElevated_vs_H')	Memory_Complaints	0.014103486031674618
('MMSE_Spell', 'functionality_state')	Memory_Complaints	0.01963849640894489
('Pain', 'Hearing')	Memory_Complaints	0.032034527937591054
('Pain', 'General_Health')	Memory_Complaints	0.024156580638612053
('Pain', 'Health_vs_Peers')	Memory_Complaints	0.020686181134185504
('Pain', 'Physical_Activity')	Memory_Complaints	0.01771726608618851
('Pain', 'BMI')	Memory_Complaints	0.025631049296016797
('Pain', 'Alcohol_Use')	Memory_Complaints	0.015180304661830532
('Pain', 'Memory_Problems')	Memory_Complaints	1.3382549143341023
('Pain', 'grip_category')	Memory_Complaints	0.018266235643554455
('Pain', 'WHR_Obesity')	Memory_Complaints	0.014806542454323937
('Pain', 'MAP_NormalElevated_vs_H')	Memory_Complaints	0.016150955822279517
('Pain', 'functionality_state')	Memory_Complaints	0.021616985427370883
('Hearing', 'General_Health')	Memory_Complaints	0.032500121845291816
('Hearing', 'Health_vs_Peers')	Memory_Complaints	0.02314590635519542
('Hearing', 'Physical_Activity')	Memory_Complaints	0.019769819848935555
('Hearing', 'BMI')	Memory_Complaints	0.02027141188968673
('Hearing', 'Alcohol_Use')	Memory_Complaints	0.01691767577192874
('Hearing', 'Memory_Problems')	Memory_Complaints	1.3382549143341023
('Hearing', 'grip_category')	Memory_Complaints	0.020379105513843625
('Hearing', 'WHR_Obesity')	Memory_Complaints	0.01670232975191811
('Hearing', 'MAP_NormalElevated_vs_H')	Memory_Complaints	0.01945625809274698
('Hearing', 'functionality_state')	Memory_Complaints	0.026873913847510204
('General_Health', 'Health_vs_Peers')	Memory_Complaints	0.019155417334949992
('General_Health', 'Physical_Activity')	Memory_Complaints	0.021020828551774215
('General_Health', 'BMI')	Memory_Complaints	0.024718334494626366
('General_Health', 'Alcohol_Use')	Memory_Complaints	0.01883722921649961
('General_Health', 'Memory_Problems')	Memory_Complaints	1.3382549143341023
('General_Health', 'grip_category')	Memory_Complaints	0.019905345066468138
('General_Health', 'WHR_Obesity')	Memory_Complaints	0.020266946935968852
('General_Health', 'MAP_NormalElevated_vs_H')	Memory_Complaints	0.01963412949395367
('General_Health', 'functionality_state')	Memory_Complaints	0.023121643659688797
('Health_vs_Peers', 'Physical_Activity')	Memory_Complaints	0.009006611466067712
('Health_vs_Peers', 'BMI')	Memory_Complaints	0.011750789354235056
('Health_vs_Peers', 'Alcohol_Use')	Memory_Complaints	0.007422686342230021
('Health_vs_Peers', 'Memory_Problems')	Memory_Complaints	1.3382549143341023
('Health_vs_Peers', 'grip_category')	Memory_Complaints	0.00936989331059571
('Health_vs_Peers', 'WHR_Obesity')	Memory_Complaints	0.008500037363955385
('Health_vs_Peers', 'MAP_NormalElevated_vs_H')	Memory_Complaints	0.00908041618891615
('Health_vs_Peers', 'functionality_state')	Memory_Complaints	0.015361768663035923
('Physical_Activity', 'BMI')	Memory_Complaints	0.009316913471063896
('Physical_Activity', 'Alcohol_Use')	Memory_Complaints	0.004247628066914344
('Physical_Activity', 'Memory_Problems')	Memory_Complaints	1.3382549143341023
('Physical_Activity', 'grip_category')	Memory_Complaints	0.0063373559474379625
('Physical_Activity', 'WHR_Obesity')	Memory_Complaints	0.004010447173205353
('Physical_Activity', 'MAP_NormalElevated_vs_H')	Memory_Complaints	0.006979676381512509
('Physical_Activity', 'functionality_state')	Memory_Complaints	0.014417031728464666
('BMI', 'Alcohol_Use')	Memory_Complaints	0.004675021433813914
('BMI', 'Memory_Problems')	Memory_Complaints	1.3382549143341023
('BMI', 'grip_category')	Memory_Complaints	0.006076065588356583
('BMI', 'WHR_Obesity')	Memory_Complaints	0.003354041111972232
('BMI', 'MAP_NormalElevated_vs_H')	Memory_Complaints	0.006283011101395913
('BMI', 'functionality_state')	Memory_Complaints	0.0211112019840812
('Alcohol_Use', 'Memory_Problems')	Memory_Complaints	1.3382549143341023
('Alcohol_Use', 'grip_category')	Memory_Complaints	0.0042934877439878
('Alcohol_Use', 'WHR_Obesity')	Memory_Complaints	0.001121173997057488
('Alcohol_Use', 'MAP_NormalElevated_vs_H')	Memory_Complaints	0.0046425541937404865
('Alcohol_Use', 'functionality_state')	Memory_Complaints	0.015431213684588697
('Memory_Problems', 'grip_category')	Memory_Complaints	1.3382549143341023
('Memory_Problems', 'WHR_Obesity')	Memory_Complaints	1.3382549143341025
('Memory_Problems', 'MAP_NormalElevated_vs_H')	Memory_Complaints	1.3382549143341025
('Memory_Problems', 'functionality_state')	Memory_Complaints	1.3382549143341023
('grip_category', 'WHR_Obesity')	Memory_Complaints	0.0028473157281755637
('grip_category', 'MAP_NormalElevated_vs_H')	Memory_Complaints	0.005173284315999835
('grip_category', 'functionality_state')	Memory_Complaints	0.015598326043775193
('WHR_Obesity', 'MAP_NormalElevated_vs_H')	Memory_Complaints	0.002999350917400042
('WHR_Obesity', 'functionality_state')	Memory_Complaints	0.01495997673713129
('MAP_NormalElevated_vs_H', 'functionality_state')	Memory_Complaints	0.015212142566709129
('Anxiety', 'Depression')	grip_category	0.013336683539236645
('Anxiety', 'Sleep')	grip_category	0.028060240020284684
('Anxiety', 'MMSE_Spell')	grip_category	0.020326355470909496
('Anxiety', 'Pain')	grip_category	0.03124884164816159
('Anxiety', 'Hearing')	grip_category	0.01503221437671686
('Anxiety', 'General_Health')	grip_category	0.03298149871771742
('Anxiety', 'Health_vs_Peers')	grip_category	0.025990097232360832
('Anxiety', 'Physical_Activity')	grip_category	0.060354948043820265
('Anxiety', 'BMI')	grip_category	0.026044295250737443
('Anxiety', 'Alcohol_Use')	grip_category	0.021911712087310974
('Anxiety', 'Memory_Problems')	grip_category	0.010181788297719919
('Anxiety', 'Memory_Complaints')	grip_category	0.010181788297719919
('Anxiety', 'WHR_Obesity')	grip_category	0.015644094661254968
('Anxiety', 'MAP_NormalElevated_vs_H')	grip_category	0.012026719625822536
('Anxiety', 'functionality_state')	grip_category	0.06554016891876728
('Depression', 'Sleep')	grip_category	0.031238678034267966
('Depression', 'MMSE_Spell')	grip_category	0.020324419912660596
('Depression', 'Pain')	grip_category	0.0308952038185705
('Depression', 'Hearing')	grip_category	0.014355336737137295
('Depression', 'General_Health')	grip_category	0.031924958235728496
('Depression', 'Health_vs_Peers')	grip_category	0.025283058114730507
('Depression', 'Physical_Activity')	grip_category	0.05903541878533201
('Depression', 'BMI')	grip_category	0.02692694919381412
('Depression', 'Alcohol_Use')	grip_category	0.02401815653933154
('Depression', 'Memory_Problems')	grip_category	0.010366500991687596
('Depression', 'Memory_Complaints')	grip_category	0.010366500991687596
('Depression', 'WHR_Obesity')	grip_category	0.015902729741417442
('Depression', 'MAP_NormalElevated_vs_H')	grip_category	0.012585178883357388
('Depression', 'functionality_state')	grip_category	0.06629639008942266
('Sleep', 'MMSE_Spell')	grip_category	0.038841896953738395
('Sleep', 'Pain')	grip_category	0.06126005475477736
('Sleep', 'Hearing')	grip_category	0.03334020196463157
('Sleep', 'General_Health')	grip_category	0.04922975469274296
('Sleep', 'Health_vs_Peers')	grip_category	0.043311515749086774
('Sleep', 'Physical_Activity')	grip_category	0.08064876760952829
('Sleep', 'BMI')	grip_category	0.05513550427046526
('Sleep', 'Alcohol_Use')	grip_category	0.041924770782513804
('Sleep', 'Memory_Problems')	grip_category	0.025378432517218143
('Sleep', 'Memory_Complaints')	grip_category	0.025378432517218143
('Sleep', 'WHR_Obesity')	grip_category	0.02850102476558765
('Sleep', 'MAP_NormalElevated_vs_H')	grip_category	0.03026844558973722
('Sleep', 'functionality_state')	grip_category	0.08925853263251396
('MMSE_Spell', 'Pain')	grip_category	0.04115486245313247
('MMSE_Spell', 'Hearing')	grip_category	0.018941609799521777
('MMSE_Spell', 'General_Health')	grip_category	0.04055229727612515
('MMSE_Spell', 'Health_vs_Peers')	grip_category	0.029511914568513382
('MMSE_Spell', 'Physical_Activity')	grip_category	0.06248276822229379
('MMSE_Spell', 'BMI')	grip_category	0.030892276484326648
('MMSE_Spell', 'Alcohol_Use')	grip_category	0.02528603693021981
('MMSE_Spell', 'Memory_Problems')	grip_category	0.015109414402832096
('MMSE_Spell', 'Memory_Complaints')	grip_category	0.015109414402832096
('MMSE_Spell', 'WHR_Obesity')	grip_category	0.019370556733456838
('MMSE_Spell', 'MAP_NormalElevated_vs_H')	grip_category	0.018012540783871857
('MMSE_Spell', 'functionality_state')	grip_category	0.06849734918401432
('Pain', 'Hearing')	grip_category	0.036207366361434234
('Pain', 'General_Health')	grip_category	0.042086614222915084
('Pain', 'Health_vs_Peers')	grip_category	0.04148915282494554
('Pain', 'Physical_Activity')	grip_category	0.07152625171199385
('Pain', 'BMI')	grip_category	0.047809564947388576
('Pain', 'Alcohol_Use')	grip_category	0.047134828279446095
('Pain', 'Memory_Problems')	grip_category	0.027426145313205974
('Pain', 'Memory_Complaints')	grip_category	0.027426145313205974
('Pain', 'WHR_Obesity')	grip_category	0.03507003990249701
('Pain', 'MAP_NormalElevated_vs_H')	grip_category	0.03036304312798012
('Pain', 'functionality_state')	grip_category	0.06659307508802706
('Hearing', 'General_Health')	grip_category	0.03484956724613013
('Hearing', 'Health_vs_Peers')	grip_category	0.0248783056319851
('Hearing', 'Physical_Activity')	grip_category	0.05972946279015276
('Hearing', 'BMI')	grip_category	0.02446332754877541
('Hearing', 'Alcohol_Use')	grip_category	0.022405828315604635
('Hearing', 'Memory_Problems')	grip_category	0.009257710339060893
('Hearing', 'Memory_Complaints')	grip_category	0.009257710339060893
('Hearing', 'WHR_Obesity')	grip_category	0.013824737647871217
('Hearing', 'MAP_NormalElevated_vs_H')	grip_category	0.010335193309916259
('Hearing', 'functionality_state')	grip_category	0.06969497085586368
('General_Health', 'Health_vs_Peers')	grip_category	0.03680409355983989
('General_Health', 'Physical_Activity')	grip_category	0.0662632781623127
('General_Health', 'BMI')	grip_category	0.04963398591834775
('General_Health', 'Alcohol_Use')	grip_category	0.04438161414717527
('General_Health', 'Memory_Problems')	grip_category	0.030472807372541728
('General_Health', 'Memory_Complaints')	grip_category	0.030472807372541728
('General_Health', 'WHR_Obesity')	grip_category	0.03737473815428967
('General_Health', 'MAP_NormalElevated_vs_H')	grip_category	0.03385964597630183
('General_Health', 'functionality_state')	grip_category	0.06825475117620747
('Health_vs_Peers', 'Physical_Activity')	grip_category	0.06404231241695069
('Health_vs_Peers', 'BMI')	grip_category	0.04045077390366218
('Health_vs_Peers', 'Alcohol_Use')	grip_category	0.034055044737187706
('Health_vs_Peers', 'Memory_Problems')	grip_category	0.02003845468289842
('Health_vs_Peers', 'Memory_Complaints')	grip_category	0.02003845468289842
('Health_vs_Peers', 'WHR_Obesity')	grip_category	0.026172282084515937
('Health_vs_Peers', 'MAP_NormalElevated_vs_H')	grip_category	0.022243971838119207
('Health_vs_Peers', 'functionality_state')	grip_category	0.06976460327341545
('Physical_Activity', 'BMI')	grip_category	0.0816239837440749
('Physical_Activity', 'Alcohol_Use')	grip_category	0.0742048262682766
('Physical_Activity', 'Memory_Problems')	grip_category	0.05533870275647413
('Physical_Activity', 'Memory_Complaints')	grip_category	0.05533870275647413
('Physical_Activity', 'WHR_Obesity')	grip_category	0.061137718198327806
('Physical_Activity', 'MAP_NormalElevated_vs_H')	grip_category	0.05772628427869495
('Physical_Activity', 'functionality_state')	grip_category	0.08235346185830593
('BMI', 'Alcohol_Use')	grip_category	0.04231466186036175
('BMI', 'Memory_Problems')	grip_category	0.019871859326602834
('BMI', 'Memory_Complaints')	grip_category	0.019871859326602834
('BMI', 'WHR_Obesity')	grip_category	0.022759576912768992
('BMI', 'MAP_NormalElevated_vs_H')	grip_category	0.02659208056802539
('BMI', 'functionality_state')	grip_category	0.09159077476408772
('Alcohol_Use', 'Memory_Problems')	grip_category	0.015830889350740198
('Alcohol_Use', 'Memory_Complaints')	grip_category	0.015830889350740198
('Alcohol_Use', 'WHR_Obesity')	grip_category	0.02125970607503423
('Alcohol_Use', 'MAP_NormalElevated_vs_H')	grip_category	0.020173970343633336
('Alcohol_Use', 'functionality_state')	grip_category	0.07954202403757693
('Memory_Problems', 'Memory_Complaints')	grip_category	0.0022134397787125937
('Memory_Problems', 'WHR_Obesity')	grip_category	0.009748975422646819
('Memory_Problems', 'MAP_NormalElevated_vs_H')	grip_category	0.006399347575635131
('Memory_Problems', 'functionality_state')	grip_category	0.06280333293840278
('Memory_Complaints', 'WHR_Obesity')	grip_category	0.009748975422646819
('Memory_Complaints', 'MAP_NormalElevated_vs_H')	grip_category	0.006399347575635131
('Memory_Complaints', 'functionality_state')	grip_category	0.06280333293840278
('WHR_Obesity', 'MAP_NormalElevated_vs_H')	grip_category	0.011906276118383463
('WHR_Obesity', 'functionality_state')	grip_category	0.07029910333368561
('MAP_NormalElevated_vs_H', 'functionality_state')	grip_category	0.06590732813876374
('Anxiety', 'Depression')	WHR_Obesity	0.001172906000788402
('Anxiety', 'Sleep')	WHR_Obesity	0.006810843059139152
('Anxiety', 'MMSE_Spell')	WHR_Obesity	0.0018238477551799147
('Anxiety', 'Pain')	WHR_Obesity	0.00619857151469173
('Anxiety', 'Hearing')	WHR_Obesity	0.004894001377228452
('Anxiety', 'General_Health')	WHR_Obesity	0.002955471681182948
('Anxiety', 'Health_vs_Peers')	WHR_Obesity	0.0013511378333626535
('Anxiety', 'Physical_Activity')	WHR_Obesity	0.0019390381720986716
('Anxiety', 'BMI')	WHR_Obesity	0.06707080556825983
('Anxiety', 'Alcohol_Use')	WHR_Obesity	0.00402415515347769
('Anxiety', 'Memory_Problems')	WHR_Obesity	0.0018176988828533507
('Anxiety', 'Memory_Complaints')	WHR_Obesity	0.0018176988828533507
('Anxiety', 'grip_category')	WHR_Obesity	0.008760187643270115
('Anxiety', 'MAP_NormalElevated_vs_H')	WHR_Obesity	0.002213099673851979
('Anxiety', 'functionality_state')	WHR_Obesity	0.004781983197764866
('Depression', 'Sleep')	WHR_Obesity	0.00648157273632759
('Depression', 'MMSE_Spell')	WHR_Obesity	0.0009986433015649718
('Depression', 'Pain')	WHR_Obesity	0.0054299806649989015
('Depression', 'Hearing')	WHR_Obesity	0.004037766286518956
('Depression', 'General_Health')	WHR_Obesity	0.002566654085156576
('Depression', 'Health_vs_Peers')	WHR_Obesity	0.0007957242754293916
('Depression', 'Physical_Activity')	WHR_Obesity	0.001427777469783645
('Depression', 'BMI')	WHR_Obesity	0.06669947177292866
('Depression', 'Alcohol_Use')	WHR_Obesity	0.0035260006536465154
('Depression', 'Memory_Problems')	WHR_Obesity	0.0018560966258068822
('Depression', 'Memory_Complaints')	WHR_Obesity	0.0018560966258068822
('Depression', 'grip_category')	WHR_Obesity	0.00829899438099125
('Depression', 'MAP_NormalElevated_vs_H')	WHR_Obesity	0.0014821434608069907
('Depression', 'functionality_state')	WHR_Obesity	0.003944252080094992
('Sleep', 'MMSE_Spell')	WHR_Obesity	0.0075135887821008805
('Sleep', 'Pain')	WHR_Obesity	0.01642336564984997
('Sleep', 'Hearing')	WHR_Obesity	0.008704332092585703
('Sleep', 'General_Health')	WHR_Obesity	0.010228041661668259
('Sleep', 'Health_vs_Peers')	WHR_Obesity	0.008959349998502349
('Sleep', 'Physical_Activity')	WHR_Obesity	0.006788489764393289
('Sleep', 'BMI')	WHR_Obesity	0.07237130901765496
('Sleep', 'Alcohol_Use')	WHR_Obesity	0.009724608307306787
('Sleep', 'Memory_Problems')	WHR_Obesity	0.007237547179805304
('Sleep', 'Memory_Complaints')	WHR_Obesity	0.007237547179805304
('Sleep', 'grip_category')	WHR_Obesity	0.013911480428394702
('Sleep', 'MAP_NormalElevated_vs_H')	WHR_Obesity	0.009907288500783425
('Sleep', 'functionality_state')	WHR_Obesity	0.009055378533270615
('MMSE_Spell', 'Pain')	WHR_Obesity	0.00489478891600466
('MMSE_Spell', 'Hearing')	WHR_Obesity	0.002559919445994637
('MMSE_Spell', 'General_Health')	WHR_Obesity	0.0018210602028628762
('MMSE_Spell', 'Health_vs_Peers')	WHR_Obesity	0.0019214353169713953
('MMSE_Spell', 'Physical_Activity')	WHR_Obesity	0.001231047307828519
('MMSE_Spell', 'BMI')	WHR_Obesity	0.06593905189051272
('MMSE_Spell', 'Alcohol_Use')	WHR_Obesity	0.0033513560075902654
('MMSE_Spell', 'Memory_Problems')	WHR_Obesity	0.0006421555777252802
('MMSE_Spell', 'Memory_Complaints')	WHR_Obesity	0.0006421555777252802
('MMSE_Spell', 'grip_category')	WHR_Obesity	0.00811332029846463
('MMSE_Spell', 'MAP_NormalElevated_vs_H')	WHR_Obesity	0.0013283576289415662
('MMSE_Spell', 'functionality_state')	WHR_Obesity	0.0037446608320903397
('Pain', 'Hearing')	WHR_Obesity	0.009637094631886486
('Pain', 'General_Health')	WHR_Obesity	0.005759171988038337
('Pain', 'Health_vs_Peers')	WHR_Obesity	0.004329921486438822
('Pain', 'Physical_Activity')	WHR_Obesity	0.006028288101707828
('Pain', 'BMI')	WHR_Obesity	0.06865550693471478
('Pain', 'Alcohol_Use')	WHR_Obesity	0.00763920788098134
('Pain', 'Memory_Problems')	WHR_Obesity	0.004308082594790553
('Pain', 'Memory_Complaints')	WHR_Obesity	0.004308082594790553
('Pain', 'grip_category')	WHR_Obesity	0.015411670373313388
('Pain', 'MAP_NormalElevated_vs_H')	WHR_Obesity	0.005345134094576238
('Pain', 'functionality_state')	WHR_Obesity	0.005405851005098337
('Hearing', 'General_Health')	WHR_Obesity	0.00445521945612134
('Hearing', 'Health_vs_Peers')	WHR_Obesity	0.002865645389864819
('Hearing', 'Physical_Activity')	WHR_Obesity	0.0032472762644177216
('Hearing', 'BMI')	WHR_Obesity	0.06729183136128124
('Hearing', 'Alcohol_Use')	WHR_Obesity	0.005564562080177958
('Hearing', 'Memory_Problems')	WHR_Obesity	0.002269055291290223
('Hearing', 'Memory_Complaints')	WHR_Obesity	0.002269055291290223
('Hearing', 'grip_category')	WHR_Obesity	0.010512858362027344
('Hearing', 'MAP_NormalElevated_vs_H')	WHR_Obesity	0.0039015039416111096
('Hearing', 'functionality_state')	WHR_Obesity	0.004997671292721467
('General_Health', 'Health_vs_Peers')	WHR_Obesity	0.002317578638965199
('General_Health', 'Physical_Activity')	WHR_Obesity	0.0037089486653700448
('General_Health', 'BMI')	WHR_Obesity	0.06568406919603426
('General_Health', 'Alcohol_Use')	WHR_Obesity	0.0046343624277451565
('General_Health', 'Memory_Problems')	WHR_Obesity	0.003530648573337505
('General_Health', 'Memory_Complaints')	WHR_Obesity	0.003530648573337505
('General_Health', 'grip_category')	WHR_Obesity	0.010070977485585374
('General_Health', 'MAP_NormalElevated_vs_H')	WHR_Obesity	0.0019278889302300841
('General_Health', 'functionality_state')	WHR_Obesity	0.0034792416424115616
('Health_vs_Peers', 'Physical_Activity')	WHR_Obesity	0.0024319288254572046
('Health_vs_Peers', 'BMI')	WHR_Obesity	0.06691700118857481
('Health_vs_Peers', 'Alcohol_Use')	WHR_Obesity	0.0031312005747409447
('Health_vs_Peers', 'Memory_Problems')	WHR_Obesity	0.00168067938012157
('Health_vs_Peers', 'Memory_Complaints')	WHR_Obesity	0.00168067938012157
('Health_vs_Peers', 'grip_category')	WHR_Obesity	0.00868436272837621
('Health_vs_Peers', 'MAP_NormalElevated_vs_H')	WHR_Obesity	0.001216851736240825
('Health_vs_Peers', 'functionality_state')	WHR_Obesity	0.004035993854952888
('Physical_Activity', 'BMI')	WHR_Obesity	0.06834683834067522
('Physical_Activity', 'Alcohol_Use')	WHR_Obesity	0.00339194870983175
('Physical_Activity', 'Memory_Problems')	WHR_Obesity	0.001088673000479411
('Physical_Activity', 'Memory_Complaints')	WHR_Obesity	0.001088673000479411
('Physical_Activity', 'grip_category')	WHR_Obesity	0.009214597216565692
('Physical_Activity', 'MAP_NormalElevated_vs_H')	WHR_Obesity	0.0017793150737194698
('Physical_Activity', 'functionality_state')	WHR_Obesity	0.004628948464078876
('BMI', 'Alcohol_Use')	WHR_Obesity	0.06958885916617184
('BMI', 'Memory_Problems')	WHR_Obesity	0.06494056664550626
('BMI', 'Memory_Complaints')	WHR_Obesity	0.06494056664550626
('BMI', 'grip_category')	WHR_Obesity	0.07055030870805741
('BMI', 'MAP_NormalElevated_vs_H')	WHR_Obesity	0.06843858191844526
('BMI', 'functionality_state')	WHR_Obesity	0.06607167984450187
('Alcohol_Use', 'Memory_Problems')	WHR_Obesity	0.003408201692627589
('Alcohol_Use', 'Memory_Complaints')	WHR_Obesity	0.003408201692627589
('Alcohol_Use', 'grip_category')	WHR_Obesity	0.01200933216385193
('Alcohol_Use', 'MAP_NormalElevated_vs_H')	WHR_Obesity	0.0042317405426764544
('Alcohol_Use', 'functionality_state')	WHR_Obesity	0.006315388508751173
('Memory_Problems', 'Memory_Complaints')	WHR_Obesity	0.00022436154985096528
('Memory_Problems', 'grip_category')	WHR_Obesity	0.007759897193784549
('Memory_Problems', 'MAP_NormalElevated_vs_H')	WHR_Obesity	0.0013909005729355213
('Memory_Problems', 'functionality_state')	WHR_Obesity	0.004252647414261652
('Memory_Complaints', 'grip_category')	WHR_Obesity	0.007759897193784549
('Memory_Complaints', 'MAP_NormalElevated_vs_H')	WHR_Obesity	0.0013909005729355213
('Memory_Complaints', 'functionality_state')	WHR_Obesity	0.004252647414261652
('grip_category', 'MAP_NormalElevated_vs_H')	WHR_Obesity	0.009071762514283647
('grip_category', 'functionality_state')	WHR_Obesity	0.012386767116187747
('MAP_NormalElevated_vs_H', 'functionality_state')	WHR_Obesity	0.0031334695978849055
('Anxiety', 'Depression')	MAP_NormalElevated_vs_H	0.003165999521500735
('Anxiety', 'Sleep')	MAP_NormalElevated_vs_H	0.005595741675888332
('Anxiety', 'MMSE_Spell')	MAP_NormalElevated_vs_H	0.0028359602040133832
('Anxiety', 'Pain')	MAP_NormalElevated_vs_H	0.007187650611709068
('Anxiety', 'Hearing')	MAP_NormalElevated_vs_H	0.004875455098569811
('Anxiety', 'General_Health')	MAP_NormalElevated_vs_H	0.008926836181650591
('Anxiety', 'Health_vs_Peers')	MAP_NormalElevated_vs_H	0.005744974056365248
('Anxiety', 'Physical_Activity')	MAP_NormalElevated_vs_H	0.003863497613593513
('Anxiety', 'BMI')	MAP_NormalElevated_vs_H	0.0035605045168600794
('Anxiety', 'Alcohol_Use')	MAP_NormalElevated_vs_H	0.005634724457410258
('Anxiety', 'Memory_Problems')	MAP_NormalElevated_vs_H	0.004356391881046615
('Anxiety', 'Memory_Complaints')	MAP_NormalElevated_vs_H	0.004356391881046615
('Anxiety', 'grip_category')	MAP_NormalElevated_vs_H	0.006502393231830206
('Anxiety', 'WHR_Obesity')	MAP_NormalElevated_vs_H	0.003572680297844183
('Anxiety', 'functionality_state')	MAP_NormalElevated_vs_H	0.005284529453300529
('Depression', 'Sleep')	MAP_NormalElevated_vs_H	0.005817075787935043
('Depression', 'MMSE_Spell')	MAP_NormalElevated_vs_H	0.0023855552116794263
('Depression', 'Pain')	MAP_NormalElevated_vs_H	0.0075718472821384945
('Depression', 'Hearing')	MAP_NormalElevated_vs_H	0.004342913593948057
('Depression', 'General_Health')	MAP_NormalElevated_vs_H	0.007362777679832416
('Depression', 'Health_vs_Peers')	MAP_NormalElevated_vs_H	0.006540287782456479
('Depression', 'Physical_Activity')	MAP_NormalElevated_vs_H	0.003182276284453032
('Depression', 'BMI')	MAP_NormalElevated_vs_H	0.004228502857757048
('Depression', 'Alcohol_Use')	MAP_NormalElevated_vs_H	0.005490327761687207
('Depression', 'Memory_Problems')	MAP_NormalElevated_vs_H	0.004112128085721085
('Depression', 'Memory_Complaints')	MAP_NormalElevated_vs_H	0.004112128085721085
('Depression', 'grip_category')	MAP_NormalElevated_vs_H	0.006401850798675828
('Depression', 'WHR_Obesity')	MAP_NormalElevated_vs_H	0.0029025507365513046
('Depression', 'functionality_state')	MAP_NormalElevated_vs_H	0.004053491320066616
('Sleep', 'MMSE_Spell')	MAP_NormalElevated_vs_H	0.005424185932224499
('Sleep', 'Pain')	MAP_NormalElevated_vs_H	0.01162168419176623
('Sleep', 'Hearing')	MAP_NormalElevated_vs_H	0.007719496458889979
('Sleep', 'General_Health')	MAP_NormalElevated_vs_H	0.009979489505485366
('Sleep', 'Health_vs_Peers')	MAP_NormalElevated_vs_H	0.008761562951201694
('Sleep', 'Physical_Activity')	MAP_NormalElevated_vs_H	0.005804097609320511
('Sleep', 'BMI')	MAP_NormalElevated_vs_H	0.007341692917696888
('Sleep', 'Alcohol_Use')	MAP_NormalElevated_vs_H	0.008854914324395275
('Sleep', 'Memory_Problems')	MAP_NormalElevated_vs_H	0.005919947313807627
('Sleep', 'Memory_Complaints')	MAP_NormalElevated_vs_H	0.005919947313807627
('Sleep', 'grip_category')	MAP_NormalElevated_vs_H	0.01332920562355537
('Sleep', 'WHR_Obesity')	MAP_NormalElevated_vs_H	0.007557592871793884
('Sleep', 'functionality_state')	MAP_NormalElevated_vs_H	0.007142974918994321
('MMSE_Spell', 'Pain')	MAP_NormalElevated_vs_H	0.007918815475676582
('MMSE_Spell', 'Hearing')	MAP_NormalElevated_vs_H	0.0023588683921547137
('MMSE_Spell', 'General_Health')	MAP_NormalElevated_vs_H	0.00749909843332409
('MMSE_Spell', 'Health_vs_Peers')	MAP_NormalElevated_vs_H	0.004431340059875584
('MMSE_Spell', 'Physical_Activity')	MAP_NormalElevated_vs_H	0.00021666870121518945
('MMSE_Spell', 'BMI')	MAP_NormalElevated_vs_H	0.0004915476312833437
('MMSE_Spell', 'Alcohol_Use')	MAP_NormalElevated_vs_H	0.006885678190580923
('MMSE_Spell', 'Memory_Problems')	MAP_NormalElevated_vs_H	0.003442870860106006
('MMSE_Spell', 'Memory_Complaints')	MAP_NormalElevated_vs_H	0.003442870860106006
('MMSE_Spell', 'grip_category')	MAP_NormalElevated_vs_H	0.006382109765116469
('MMSE_Spell', 'WHR_Obesity')	MAP_NormalElevated_vs_H	0.0009551630451774229
('MMSE_Spell', 'functionality_state')	MAP_NormalElevated_vs_H	0.00368332037858882
('Pain', 'Hearing')	MAP_NormalElevated_vs_H	0.009550024522543313
('Pain', 'General_Health')	MAP_NormalElevated_vs_H	0.012033226175300568
('Pain', 'Health_vs_Peers')	MAP_NormalElevated_vs_H	0.008808423833273474
('Pain', 'Physical_Activity')	MAP_NormalElevated_vs_H	0.006061787226956876
('Pain', 'BMI')	MAP_NormalElevated_vs_H	0.005906516737923233
('Pain', 'Alcohol_Use')	MAP_NormalElevated_vs_H	0.009951417641950044
('Pain', 'Memory_Problems')	MAP_NormalElevated_vs_H	0.0067540069207689775
('Pain', 'Memory_Complaints')	MAP_NormalElevated_vs_H	0.0067540069207689775
('Pain', 'grip_category')	MAP_NormalElevated_vs_H	0.011806184556818703
('Pain', 'WHR_Obesity')	MAP_NormalElevated_vs_H	0.006446645052597801
('Pain', 'functionality_state')	MAP_NormalElevated_vs_H	0.008101543231946229
('Hearing', 'General_Health')	MAP_NormalElevated_vs_H	0.009280110534482256
('Hearing', 'Health_vs_Peers')	MAP_NormalElevated_vs_H	0.007709205168150704
('Hearing', 'Physical_Activity')	MAP_NormalElevated_vs_H	0.0030676461503567646
('Hearing', 'BMI')	MAP_NormalElevated_vs_H	0.006069719756581768
('Hearing', 'Alcohol_Use')	MAP_NormalElevated_vs_H	0.009805253845047624
('Hearing', 'Memory_Problems')	MAP_NormalElevated_vs_H	0.005087804665641469
('Hearing', 'Memory_Complaints')	MAP_NormalElevated_vs_H	0.005087804665641469
('Hearing', 'grip_category')	MAP_NormalElevated_vs_H	0.00708813505759156
('Hearing', 'WHR_Obesity')	MAP_NormalElevated_vs_H	0.003966324975132526
('Hearing', 'functionality_state')	MAP_NormalElevated_vs_H	0.007148234720211367
('General_Health', 'Health_vs_Peers')	MAP_NormalElevated_vs_H	0.009148068607232407
('General_Health', 'Physical_Activity')	MAP_NormalElevated_vs_H	0.00686969630697243
('General_Health', 'BMI')	MAP_NormalElevated_vs_H	0.0075530929624388
('General_Health', 'Alcohol_Use')	MAP_NormalElevated_vs_H	0.009879899290938693
('General_Health', 'Memory_Problems')	MAP_NormalElevated_vs_H	0.007914265880223726
('General_Health', 'Memory_Complaints')	MAP_NormalElevated_vs_H	0.007914265880223726
('General_Health', 'grip_category')	MAP_NormalElevated_vs_H	0.011572320056498938
('General_Health', 'WHR_Obesity')	MAP_NormalElevated_vs_H	0.006944323679131805
('General_Health', 'functionality_state')	MAP_NormalElevated_vs_H	0.007077086348062491
('Health_vs_Peers', 'Physical_Activity')	MAP_NormalElevated_vs_H	0.0043085669455625855
('Health_vs_Peers', 'BMI')	MAP_NormalElevated_vs_H	0.004559098765019068
('Health_vs_Peers', 'Alcohol_Use')	MAP_NormalElevated_vs_H	0.008420039719972624
('Health_vs_Peers', 'Memory_Problems')	MAP_NormalElevated_vs_H	0.005549381707176863
('Health_vs_Peers', 'Memory_Complaints')	MAP_NormalElevated_vs_H	0.005549381707176863
('Health_vs_Peers', 'grip_category')	MAP_NormalElevated_vs_H	0.008044375984077212
('Health_vs_Peers', 'WHR_Obesity')	MAP_NormalElevated_vs_H	0.004505175238336314
('Health_vs_Peers', 'functionality_state')	MAP_NormalElevated_vs_H	0.005252753720120525
('Physical_Activity', 'BMI')	MAP_NormalElevated_vs_H	0.003181549772771268
('Physical_Activity', 'Alcohol_Use')	MAP_NormalElevated_vs_H	0.0065365475386826
('Physical_Activity', 'Memory_Problems')	MAP_NormalElevated_vs_H	0.0034643333411158135
('Physical_Activity', 'Memory_Complaints')	MAP_NormalElevated_vs_H	0.0034643333411158135
('Physical_Activity', 'grip_category')	MAP_NormalElevated_vs_H	0.005209594429262732
('Physical_Activity', 'WHR_Obesity')	MAP_NormalElevated_vs_H	0.001185746206048717
('Physical_Activity', 'functionality_state')	MAP_NormalElevated_vs_H	0.003560233642427058
('BMI', 'Alcohol_Use')	MAP_NormalElevated_vs_H	0.0047987341588801476
('BMI', 'Memory_Problems')	MAP_NormalElevated_vs_H	0.003261637194539197
('BMI', 'Memory_Complaints')	MAP_NormalElevated_vs_H	0.003261637194539197
('BMI', 'grip_category')	MAP_NormalElevated_vs_H	0.009774912922923066
('BMI', 'WHR_Obesity')	MAP_NormalElevated_vs_H	0.00383068247805419
('BMI', 'functionality_state')	MAP_NormalElevated_vs_H	0.003809463019090578
('Alcohol_Use', 'Memory_Problems')	MAP_NormalElevated_vs_H	0.0073944927220560815
('Alcohol_Use', 'Memory_Complaints')	MAP_NormalElevated_vs_H	0.0073944927220560815
('Alcohol_Use', 'grip_category')	MAP_NormalElevated_vs_H	0.011388507265195252
('Alcohol_Use', 'WHR_Obesity')	MAP_NormalElevated_vs_H	0.004696651375421628
('Alcohol_Use', 'functionality_state')	MAP_NormalElevated_vs_H	0.006015087133345917
('Memory_Problems', 'Memory_Complaints')	MAP_NormalElevated_vs_H	0.0024319492417433815
('Memory_Problems', 'grip_category')	MAP_NormalElevated_vs_H	0.006617857038665598
('Memory_Problems', 'WHR_Obesity')	MAP_NormalElevated_vs_H	0.0035984882648279377
('Memory_Problems', 'functionality_state')	MAP_NormalElevated_vs_H	0.005185725600895491
('Memory_Complaints', 'grip_category')	MAP_NormalElevated_vs_H	0.006617857038665598
('Memory_Complaints', 'WHR_Obesity')	MAP_NormalElevated_vs_H	0.0035984882648279377
('Memory_Complaints', 'functionality_state')	MAP_NormalElevated_vs_H	0.005185725600895491
('grip_category', 'WHR_Obesity')	MAP_NormalElevated_vs_H	0.005603753771339784
('grip_category', 'functionality_state')	MAP_NormalElevated_vs_H	0.0086759042783238
('WHR_Obesity', 'functionality_state')	MAP_NormalElevated_vs_H	0.003814381954940584
('Anxiety', 'Depression')	functionality_state	0.08615390640986013
('Anxiety', 'Sleep')	functionality_state	0.0626468974119097
('Anxiety', 'MMSE_Spell')	functionality_state	0.07689185397423506
('Anxiety', 'Pain')	functionality_state	0.33871472295588195
('Anxiety', 'Hearing')	functionality_state	0.05077118567429764
('Anxiety', 'General_Health')	functionality_state	0.2534775632999879
('Anxiety', 'Health_vs_Peers')	functionality_state	0.17476981003853115
('Anxiety', 'Physical_Activity')	functionality_state	0.3270247025948437
('Anxiety', 'BMI')	functionality_state	0.11965788062616892
('Anxiety', 'Alcohol_Use')	functionality_state	0.0893000661623565
('Anxiety', 'Memory_Problems')	functionality_state	0.046339902194519195
('Anxiety', 'Memory_Complaints')	functionality_state	0.046339902194519195
('Anxiety', 'grip_category')	functionality_state	0.09573832606374152
('Anxiety', 'WHR_Obesity')	functionality_state	0.04186404736072461
('Anxiety', 'MAP_NormalElevated_vs_H')	functionality_state	0.04100701299226711
('Depression', 'Sleep')	functionality_state	0.09968125158459491
('Depression', 'MMSE_Spell')	functionality_state	0.10820772182517113
('Depression', 'Pain')	functionality_state	0.353727098893792
('Depression', 'Hearing')	functionality_state	0.08392453177733203
('Depression', 'General_Health')	functionality_state	0.270522866448028
('Depression', 'Health_vs_Peers')	functionality_state	0.19805318198988653
('Depression', 'Physical_Activity')	functionality_state	0.3404556103444888
('Depression', 'BMI')	functionality_state	0.1503622050243798
('Depression', 'Alcohol_Use')	functionality_state	0.11684876647132618
('Depression', 'Memory_Problems')	functionality_state	0.08133848569235841
('Depression', 'Memory_Complaints')	functionality_state	0.08133848569235841
('Depression', 'grip_category')	functionality_state	0.13121281708642418
('Depression', 'WHR_Obesity')	functionality_state	0.07646441443752207
('Depression', 'MAP_NormalElevated_vs_H')	functionality_state	0.07515324640175065
('Sleep', 'MMSE_Spell')	functionality_state	0.08155414199253237
('Sleep', 'Pain')	functionality_state	0.3511378479607601
('Sleep', 'Hearing')	functionality_state	0.055711000424798006
('Sleep', 'General_Health')	functionality_state	0.2655158840228301
('Sleep', 'Health_vs_Peers')	functionality_state	0.18750192395505869
('Sleep', 'Physical_Activity')	functionality_state	0.33654843729712536
('Sleep', 'BMI')	functionality_state	0.12302987248366394
('Sleep', 'Alcohol_Use')	functionality_state	0.0937047398773486
('Sleep', 'Memory_Problems')	functionality_state	0.04955804878259778
('Sleep', 'Memory_Complaints')	functionality_state	0.04955804878259778
('Sleep', 'grip_category')	functionality_state	0.10602550280803458
('Sleep', 'WHR_Obesity')	functionality_state	0.04041189304598418
('Sleep', 'MAP_NormalElevated_vs_H')	functionality_state	0.04084918506069807
('MMSE_Spell', 'Pain')	functionality_state	0.3633227503114937
('MMSE_Spell', 'Hearing')	functionality_state	0.053585428196215396
('MMSE_Spell', 'General_Health')	functionality_state	0.2775189326783156
('MMSE_Spell', 'Health_vs_Peers')	functionality_state	0.18585939267607282
('MMSE_Spell', 'Physical_Activity')	functionality_state	0.3148556718104199
('MMSE_Spell', 'BMI')	functionality_state	0.12333303761273402
('MMSE_Spell', 'Alcohol_Use')	functionality_state	0.08287822463774892
('MMSE_Spell', 'Memory_Problems')	functionality_state	0.049760430736735785
('MMSE_Spell', 'Memory_Complaints')	functionality_state	0.049760430736735785
('MMSE_Spell', 'grip_category')	functionality_state	0.09764946766461684
('MMSE_Spell', 'WHR_Obesity')	functionality_state	0.044154015747685064
('MMSE_Spell', 'MAP_NormalElevated_vs_H')	functionality_state	0.04446586987794801
('Pain', 'Hearing')	functionality_state	0.3358901422343096
('Pain', 'General_Health')	functionality_state	0.4220909574660804
('Pain', 'Health_vs_Peers')	functionality_state	0.3974439880944928
('Pain', 'Physical_Activity')	functionality_state	0.5285368768481016
('Pain', 'BMI')	functionality_state	0.3686023235344805
('Pain', 'Alcohol_Use')	functionality_state	0.37587503390770727
('Pain', 'Memory_Problems')	functionality_state	0.3325308512964671
('Pain', 'Memory_Complaints')	functionality_state	0.3325308512964671
('Pain', 'grip_category')	functionality_state	0.36834703128747176
('Pain', 'WHR_Obesity')	functionality_state	0.3268181767337292
('Pain', 'MAP_NormalElevated_vs_H')	functionality_state	0.3284123580025549
('Hearing', 'General_Health')	functionality_state	0.2568457748821439
('Hearing', 'Health_vs_Peers')	functionality_state	0.16852410297129472
('Hearing', 'Physical_Activity')	functionality_state	0.31467141491333345
('Hearing', 'BMI')	functionality_state	0.10100657229968861
('Hearing', 'Alcohol_Use')	functionality_state	0.07027857983582268
('Hearing', 'Memory_Problems')	functionality_state	0.024328761374061963
('Hearing', 'Memory_Complaints')	functionality_state	0.024328761374061963
('Hearing', 'grip_category')	functionality_state	0.07827121355719945
('Hearing', 'WHR_Obesity')	functionality_state	0.016885793279902396
('Hearing', 'MAP_NormalElevated_vs_H')	functionality_state	0.018971535673871838
('General_Health', 'Health_vs_Peers')	functionality_state	0.2897088405393656
('General_Health', 'Physical_Activity')	functionality_state	0.44216118813542044
('General_Health', 'BMI')	functionality_state	0.31405323252433337
('General_Health', 'Alcohol_Use')	functionality_state	0.27718932892239145
[truncated: 41 more rows]
