# Supplementary material for: Interpreting higher-order dependence in multimorbidity using cohort data: A partial information decomposition approach
Source: PLoS Comput Biol. 2026 Jun 10;22(6):e1014386. doi: 10.1371/journal.pcbi.1014386 (PMC13268148; doi:10.1371/journal.pcbi.1014386)
Supplement: S1 File — PID_BUST_Results_and_DemoScripts.zip is a self-contained archive enabling readers to reproduce the main-text analyses and figures from pre-computed PID results. It contains a Jupyter notebook that regenerates Figs 1–4, plotting utility modules, pre-computed permutation-screening results and analysis-ready dataframes, BUST-network artefacts (edge lists, node attributes, clique catalogues, and quadrant assignments), hub-variable summaries, and a Python requirements file. Installation and execution are documented in the accompanying README. Raw LASA participant data are not included (governed access); the package provides the full downstream pipeline conditional on data access. (ZIP) [file pcbi.1014386.s002.zip › PID_BUST_Results_and_DemoScripts/screening_results_500perms_v21/AgeGroup_2_pvals.csv]

Sources	Target	pval
('Depression', 'Sleep')	Anxiety	0.001996007984031936
('Depression', 'MMSE_Spell')	Anxiety	0.001996007984031936
('Depression', 'Pain')	Anxiety	0.001996007984031936
('Depression', 'Hearing')	Anxiety	0.001996007984031936
('Depression', 'General_Health')	Anxiety	0.001996007984031936
('Depression', 'Health_vs_Peers')	Anxiety	0.001996007984031936
('Depression', 'Physical_Activity')	Anxiety	0.001996007984031936
('Depression', 'BMI')	Anxiety	0.001996007984031936
('Depression', 'Alcohol_Use')	Anxiety	0.001996007984031936
('Depression', 'Memory_Problems')	Anxiety	0.001996007984031936
('Depression', 'Memory_Complaints')	Anxiety	0.001996007984031936
('Depression', 'grip_category')	Anxiety	0.001996007984031936
('Depression', 'WHR_Obesity')	Anxiety	0.001996007984031936
('Depression', 'MAP_NormalElevated_vs_H')	Anxiety	0.001996007984031936
('Depression', 'functionality_state')	Anxiety	0.001996007984031936
('Sleep', 'MMSE_Spell')	Anxiety	0.001996007984031936
('Sleep', 'Pain')	Anxiety	0.001996007984031936
('Sleep', 'Hearing')	Anxiety	0.001996007984031936
('Sleep', 'General_Health')	Anxiety	0.001996007984031936
('Sleep', 'Health_vs_Peers')	Anxiety	0.001996007984031936
('Sleep', 'Physical_Activity')	Anxiety	0.001996007984031936
('Sleep', 'BMI')	Anxiety	0.001996007984031936
('Sleep', 'Alcohol_Use')	Anxiety	0.001996007984031936
('Sleep', 'Memory_Problems')	Anxiety	0.001996007984031936
('Sleep', 'Memory_Complaints')	Anxiety	0.001996007984031936
('Sleep', 'grip_category')	Anxiety	0.001996007984031936
('Sleep', 'WHR_Obesity')	Anxiety	0.001996007984031936
('Sleep', 'MAP_NormalElevated_vs_H')	Anxiety	0.001996007984031936
('Sleep', 'functionality_state')	Anxiety	0.001996007984031936
('MMSE_Spell', 'Pain')	Anxiety	0.001996007984031936
('MMSE_Spell', 'Hearing')	Anxiety	0.001996007984031936
('MMSE_Spell', 'General_Health')	Anxiety	0.001996007984031936
('MMSE_Spell', 'Health_vs_Peers')	Anxiety	0.001996007984031936
('MMSE_Spell', 'Physical_Activity')	Anxiety	0.001996007984031936
('MMSE_Spell', 'BMI')	Anxiety	0.001996007984031936
('MMSE_Spell', 'Alcohol_Use')	Anxiety	0.001996007984031936
('MMSE_Spell', 'Memory_Problems')	Anxiety	0.001996007984031936
('MMSE_Spell', 'Memory_Complaints')	Anxiety	0.001996007984031936
('MMSE_Spell', 'grip_category')	Anxiety	0.001996007984031936
('MMSE_Spell', 'WHR_Obesity')	Anxiety	0.001996007984031936
('MMSE_Spell', 'MAP_NormalElevated_vs_H')	Anxiety	0.001996007984031936
('MMSE_Spell', 'functionality_state')	Anxiety	0.001996007984031936
('Pain', 'Hearing')	Anxiety	0.001996007984031936
('Pain', 'General_Health')	Anxiety	0.001996007984031936
('Pain', 'Health_vs_Peers')	Anxiety	0.001996007984031936
('Pain', 'Physical_Activity')	Anxiety	0.001996007984031936
('Pain', 'BMI')	Anxiety	0.001996007984031936
('Pain', 'Alcohol_Use')	Anxiety	0.001996007984031936
('Pain', 'Memory_Problems')	Anxiety	0.001996007984031936
('Pain', 'Memory_Complaints')	Anxiety	0.001996007984031936
('Pain', 'grip_category')	Anxiety	0.001996007984031936
('Pain', 'WHR_Obesity')	Anxiety	0.001996007984031936
('Pain', 'MAP_NormalElevated_vs_H')	Anxiety	0.001996007984031936
('Pain', 'functionality_state')	Anxiety	0.001996007984031936
('Hearing', 'General_Health')	Anxiety	0.001996007984031936
('Hearing', 'Health_vs_Peers')	Anxiety	0.001996007984031936
('Hearing', 'Physical_Activity')	Anxiety	0.001996007984031936
('Hearing', 'BMI')	Anxiety	0.001996007984031936
('Hearing', 'Alcohol_Use')	Anxiety	0.001996007984031936
('Hearing', 'Memory_Problems')	Anxiety	0.001996007984031936
('Hearing', 'Memory_Complaints')	Anxiety	0.001996007984031936
('Hearing', 'grip_category')	Anxiety	0.001996007984031936
('Hearing', 'WHR_Obesity')	Anxiety	0.001996007984031936
('Hearing', 'MAP_NormalElevated_vs_H')	Anxiety	0.001996007984031936
('Hearing', 'functionality_state')	Anxiety	0.001996007984031936
('General_Health', 'Health_vs_Peers')	Anxiety	0.001996007984031936
('General_Health', 'Physical_Activity')	Anxiety	0.001996007984031936
('General_Health', 'BMI')	Anxiety	0.001996007984031936
('General_Health', 'Alcohol_Use')	Anxiety	0.001996007984031936
('General_Health', 'Memory_Problems')	Anxiety	0.001996007984031936
('General_Health', 'Memory_Complaints')	Anxiety	0.001996007984031936
('General_Health', 'grip_category')	Anxiety	0.001996007984031936
('General_Health', 'WHR_Obesity')	Anxiety	0.001996007984031936
('General_Health', 'MAP_NormalElevated_vs_H')	Anxiety	0.001996007984031936
('General_Health', 'functionality_state')	Anxiety	0.001996007984031936
('Health_vs_Peers', 'Physical_Activity')	Anxiety	0.001996007984031936
('Health_vs_Peers', 'BMI')	Anxiety	0.001996007984031936
('Health_vs_Peers', 'Alcohol_Use')	Anxiety	0.001996007984031936
('Health_vs_Peers', 'Memory_Problems')	Anxiety	0.001996007984031936
('Health_vs_Peers', 'Memory_Complaints')	Anxiety	0.001996007984031936
('Health_vs_Peers', 'grip_category')	Anxiety	0.001996007984031936
('Health_vs_Peers', 'WHR_Obesity')	Anxiety	0.001996007984031936
('Health_vs_Peers', 'MAP_NormalElevated_vs_H')	Anxiety	0.001996007984031936
('Health_vs_Peers', 'functionality_state')	Anxiety	0.001996007984031936
('Physical_Activity', 'BMI')	Anxiety	0.001996007984031936
('Physical_Activity', 'Alcohol_Use')	Anxiety	0.001996007984031936
('Physical_Activity', 'Memory_Problems')	Anxiety	0.001996007984031936
('Physical_Activity', 'Memory_Complaints')	Anxiety	0.001996007984031936
('Physical_Activity', 'grip_category')	Anxiety	0.001996007984031936
('Physical_Activity', 'WHR_Obesity')	Anxiety	0.001996007984031936
('Physical_Activity', 'MAP_NormalElevated_vs_H')	Anxiety	0.001996007984031936
('Physical_Activity', 'functionality_state')	Anxiety	0.001996007984031936
('BMI', 'Alcohol_Use')	Anxiety	0.001996007984031936
('BMI', 'Memory_Problems')	Anxiety	0.001996007984031936
('BMI', 'Memory_Complaints')	Anxiety	0.001996007984031936
('BMI', 'grip_category')	Anxiety	0.001996007984031936
('BMI', 'WHR_Obesity')	Anxiety	0.001996007984031936
('BMI', 'MAP_NormalElevated_vs_H')	Anxiety	0.001996007984031936
('BMI', 'functionality_state')	Anxiety	0.001996007984031936
('Alcohol_Use', 'Memory_Problems')	Anxiety	0.001996007984031936
('Alcohol_Use', 'Memory_Complaints')	Anxiety	0.001996007984031936
('Alcohol_Use', 'grip_category')	Anxiety	0.001996007984031936
('Alcohol_Use', 'WHR_Obesity')	Anxiety	0.001996007984031936
('Alcohol_Use', 'MAP_NormalElevated_vs_H')	Anxiety	0.001996007984031936
('Alcohol_Use', 'functionality_state')	Anxiety	0.001996007984031936
('Memory_Problems', 'Memory_Complaints')	Anxiety	0.001996007984031936
('Memory_Problems', 'grip_category')	Anxiety	0.001996007984031936
('Memory_Problems', 'WHR_Obesity')	Anxiety	0.001996007984031936
('Memory_Problems', 'MAP_NormalElevated_vs_H')	Anxiety	0.001996007984031936
('Memory_Problems', 'functionality_state')	Anxiety	0.001996007984031936
('Memory_Complaints', 'grip_category')	Anxiety	0.001996007984031936
('Memory_Complaints', 'WHR_Obesity')	Anxiety	0.001996007984031936
('Memory_Complaints', 'MAP_NormalElevated_vs_H')	Anxiety	0.001996007984031936
('Memory_Complaints', 'functionality_state')	Anxiety	0.001996007984031936
('grip_category', 'WHR_Obesity')	Anxiety	0.001996007984031936
('grip_category', 'MAP_NormalElevated_vs_H')	Anxiety	0.001996007984031936
('grip_category', 'functionality_state')	Anxiety	0.001996007984031936
('WHR_Obesity', 'MAP_NormalElevated_vs_H')	Anxiety	0.001996007984031936
('WHR_Obesity', 'functionality_state')	Anxiety	0.001996007984031936
('MAP_NormalElevated_vs_H', 'functionality_state')	Anxiety	0.001996007984031936
('Anxiety', 'Sleep')	Depression	0.001996007984031936
('Anxiety', 'MMSE_Spell')	Depression	0.001996007984031936
('Anxiety', 'Pain')	Depression	0.001996007984031936
('Anxiety', 'Hearing')	Depression	0.001996007984031936
('Anxiety', 'General_Health')	Depression	0.001996007984031936
('Anxiety', 'Health_vs_Peers')	Depression	0.001996007984031936
('Anxiety', 'Physical_Activity')	Depression	0.001996007984031936
('Anxiety', 'BMI')	Depression	0.001996007984031936
('Anxiety', 'Alcohol_Use')	Depression	0.001996007984031936
('Anxiety', 'Memory_Problems')	Depression	0.001996007984031936
('Anxiety', 'Memory_Complaints')	Depression	0.001996007984031936
('Anxiety', 'grip_category')	Depression	0.001996007984031936
('Anxiety', 'WHR_Obesity')	Depression	0.001996007984031936
('Anxiety', 'MAP_NormalElevated_vs_H')	Depression	0.001996007984031936
('Anxiety', 'functionality_state')	Depression	0.001996007984031936
('Sleep', 'MMSE_Spell')	Depression	0.001996007984031936
('Sleep', 'Pain')	Depression	0.001996007984031936
('Sleep', 'Hearing')	Depression	0.001996007984031936
('Sleep', 'General_Health')	Depression	0.001996007984031936
('Sleep', 'Health_vs_Peers')	Depression	0.001996007984031936
('Sleep', 'Physical_Activity')	Depression	0.001996007984031936
('Sleep', 'BMI')	Depression	0.001996007984031936
('Sleep', 'Alcohol_Use')	Depression	0.001996007984031936
('Sleep', 'Memory_Problems')	Depression	0.001996007984031936
('Sleep', 'Memory_Complaints')	Depression	0.001996007984031936
('Sleep', 'grip_category')	Depression	0.001996007984031936
('Sleep', 'WHR_Obesity')	Depression	0.001996007984031936
('Sleep', 'MAP_NormalElevated_vs_H')	Depression	0.001996007984031936
('Sleep', 'functionality_state')	Depression	0.001996007984031936
('MMSE_Spell', 'Pain')	Depression	0.001996007984031936
('MMSE_Spell', 'Hearing')	Depression	0.001996007984031936
('MMSE_Spell', 'General_Health')	Depression	0.001996007984031936
('MMSE_Spell', 'Health_vs_Peers')	Depression	0.001996007984031936
('MMSE_Spell', 'Physical_Activity')	Depression	0.001996007984031936
('MMSE_Spell', 'BMI')	Depression	0.001996007984031936
('MMSE_Spell', 'Alcohol_Use')	Depression	0.001996007984031936
('MMSE_Spell', 'Memory_Problems')	Depression	0.001996007984031936
('MMSE_Spell', 'Memory_Complaints')	Depression	0.001996007984031936
('MMSE_Spell', 'grip_category')	Depression	0.001996007984031936
('MMSE_Spell', 'WHR_Obesity')	Depression	0.001996007984031936
('MMSE_Spell', 'MAP_NormalElevated_vs_H')	Depression	0.001996007984031936
('MMSE_Spell', 'functionality_state')	Depression	0.001996007984031936
('Pain', 'Hearing')	Depression	0.001996007984031936
('Pain', 'General_Health')	Depression	0.001996007984031936
('Pain', 'Health_vs_Peers')	Depression	0.001996007984031936
('Pain', 'Physical_Activity')	Depression	0.001996007984031936
('Pain', 'BMI')	Depression	0.001996007984031936
('Pain', 'Alcohol_Use')	Depression	0.001996007984031936
('Pain', 'Memory_Problems')	Depression	0.001996007984031936
('Pain', 'Memory_Complaints')	Depression	0.001996007984031936
('Pain', 'grip_category')	Depression	0.001996007984031936
('Pain', 'WHR_Obesity')	Depression	0.001996007984031936
('Pain', 'MAP_NormalElevated_vs_H')	Depression	0.001996007984031936
('Pain', 'functionality_state')	Depression	0.001996007984031936
('Hearing', 'General_Health')	Depression	0.001996007984031936
('Hearing', 'Health_vs_Peers')	Depression	0.001996007984031936
('Hearing', 'Physical_Activity')	Depression	0.001996007984031936
('Hearing', 'BMI')	Depression	0.001996007984031936
('Hearing', 'Alcohol_Use')	Depression	0.001996007984031936
('Hearing', 'Memory_Problems')	Depression	0.001996007984031936
('Hearing', 'Memory_Complaints')	Depression	0.001996007984031936
('Hearing', 'grip_category')	Depression	0.001996007984031936
('Hearing', 'WHR_Obesity')	Depression	0.001996007984031936
('Hearing', 'MAP_NormalElevated_vs_H')	Depression	0.001996007984031936
('Hearing', 'functionality_state')	Depression	0.001996007984031936
('General_Health', 'Health_vs_Peers')	Depression	0.001996007984031936
('General_Health', 'Physical_Activity')	Depression	0.001996007984031936
('General_Health', 'BMI')	Depression	0.001996007984031936
('General_Health', 'Alcohol_Use')	Depression	0.001996007984031936
('General_Health', 'Memory_Problems')	Depression	0.001996007984031936
('General_Health', 'Memory_Complaints')	Depression	0.001996007984031936
('General_Health', 'grip_category')	Depression	0.001996007984031936
('General_Health', 'WHR_Obesity')	Depression	0.001996007984031936
('General_Health', 'MAP_NormalElevated_vs_H')	Depression	0.001996007984031936
('General_Health', 'functionality_state')	Depression	0.001996007984031936
('Health_vs_Peers', 'Physical_Activity')	Depression	0.001996007984031936
('Health_vs_Peers', 'BMI')	Depression	0.001996007984031936
('Health_vs_Peers', 'Alcohol_Use')	Depression	0.001996007984031936
('Health_vs_Peers', 'Memory_Problems')	Depression	0.001996007984031936
('Health_vs_Peers', 'Memory_Complaints')	Depression	0.001996007984031936
('Health_vs_Peers', 'grip_category')	Depression	0.001996007984031936
('Health_vs_Peers', 'WHR_Obesity')	Depression	0.001996007984031936
('Health_vs_Peers', 'MAP_NormalElevated_vs_H')	Depression	0.001996007984031936
('Health_vs_Peers', 'functionality_state')	Depression	0.001996007984031936
('Physical_Activity', 'BMI')	Depression	0.001996007984031936
('Physical_Activity', 'Alcohol_Use')	Depression	0.001996007984031936
('Physical_Activity', 'Memory_Problems')	Depression	0.001996007984031936
('Physical_Activity', 'Memory_Complaints')	Depression	0.001996007984031936
('Physical_Activity', 'grip_category')	Depression	0.001996007984031936
('Physical_Activity', 'WHR_Obesity')	Depression	0.001996007984031936
('Physical_Activity', 'MAP_NormalElevated_vs_H')	Depression	0.001996007984031936
('Physical_Activity', 'functionality_state')	Depression	0.001996007984031936
('BMI', 'Alcohol_Use')	Depression	0.001996007984031936
('BMI', 'Memory_Problems')	Depression	0.001996007984031936
('BMI', 'Memory_Complaints')	Depression	0.001996007984031936
('BMI', 'grip_category')	Depression	0.001996007984031936
('BMI', 'WHR_Obesity')	Depression	0.001996007984031936
('BMI', 'MAP_NormalElevated_vs_H')	Depression	0.001996007984031936
('BMI', 'functionality_state')	Depression	0.001996007984031936
('Alcohol_Use', 'Memory_Problems')	Depression	0.001996007984031936
('Alcohol_Use', 'Memory_Complaints')	Depression	0.001996007984031936
('Alcohol_Use', 'grip_category')	Depression	0.001996007984031936
('Alcohol_Use', 'WHR_Obesity')	Depression	0.001996007984031936
('Alcohol_Use', 'MAP_NormalElevated_vs_H')	Depression	0.001996007984031936
('Alcohol_Use', 'functionality_state')	Depression	0.001996007984031936
('Memory_Problems', 'Memory_Complaints')	Depression	0.001996007984031936
('Memory_Problems', 'grip_category')	Depression	0.001996007984031936
('Memory_Problems', 'WHR_Obesity')	Depression	0.001996007984031936
('Memory_Problems', 'MAP_NormalElevated_vs_H')	Depression	0.001996007984031936
('Memory_Problems', 'functionality_state')	Depression	0.001996007984031936
('Memory_Complaints', 'grip_category')	Depression	0.001996007984031936
('Memory_Complaints', 'WHR_Obesity')	Depression	0.001996007984031936
('Memory_Complaints', 'MAP_NormalElevated_vs_H')	Depression	0.001996007984031936
('Memory_Complaints', 'functionality_state')	Depression	0.001996007984031936
('grip_category', 'WHR_Obesity')	Depression	0.001996007984031936
('grip_category', 'MAP_NormalElevated_vs_H')	Depression	0.001996007984031936
('grip_category', 'functionality_state')	Depression	0.001996007984031936
('WHR_Obesity', 'MAP_NormalElevated_vs_H')	Depression	0.011976047904191617
('WHR_Obesity', 'functionality_state')	Depression	0.001996007984031936
('MAP_NormalElevated_vs_H', 'functionality_state')	Depression	0.001996007984031936
('Anxiety', 'Depression')	Sleep	0.001996007984031936
('Anxiety', 'MMSE_Spell')	Sleep	0.001996007984031936
('Anxiety', 'Pain')	Sleep	0.001996007984031936
('Anxiety', 'Hearing')	Sleep	0.001996007984031936
('Anxiety', 'General_Health')	Sleep	0.001996007984031936
('Anxiety', 'Health_vs_Peers')	Sleep	0.001996007984031936
('Anxiety', 'Physical_Activity')	Sleep	0.001996007984031936
('Anxiety', 'BMI')	Sleep	0.001996007984031936
('Anxiety', 'Alcohol_Use')	Sleep	0.001996007984031936
('Anxiety', 'Memory_Problems')	Sleep	0.001996007984031936
('Anxiety', 'Memory_Complaints')	Sleep	0.001996007984031936
('Anxiety', 'grip_category')	Sleep	0.001996007984031936
('Anxiety', 'WHR_Obesity')	Sleep	0.001996007984031936
('Anxiety', 'MAP_NormalElevated_vs_H')	Sleep	0.001996007984031936
('Anxiety', 'functionality_state')	Sleep	0.001996007984031936
('Depression', 'MMSE_Spell')	Sleep	0.001996007984031936
('Depression', 'Pain')	Sleep	0.001996007984031936
('Depression', 'Hearing')	Sleep	0.001996007984031936
('Depression', 'General_Health')	Sleep	0.001996007984031936
('Depression', 'Health_vs_Peers')	Sleep	0.001996007984031936
('Depression', 'Physical_Activity')	Sleep	0.001996007984031936
('Depression', 'BMI')	Sleep	0.001996007984031936
('Depression', 'Alcohol_Use')	Sleep	0.001996007984031936
('Depression', 'Memory_Problems')	Sleep	0.001996007984031936
('Depression', 'Memory_Complaints')	Sleep	0.001996007984031936
('Depression', 'grip_category')	Sleep	0.001996007984031936
('Depression', 'WHR_Obesity')	Sleep	0.001996007984031936
('Depression', 'MAP_NormalElevated_vs_H')	Sleep	0.001996007984031936
('Depression', 'functionality_state')	Sleep	0.001996007984031936
('MMSE_Spell', 'Pain')	Sleep	0.001996007984031936
('MMSE_Spell', 'Hearing')	Sleep	0.001996007984031936
('MMSE_Spell', 'General_Health')	Sleep	0.001996007984031936
('MMSE_Spell', 'Health_vs_Peers')	Sleep	0.001996007984031936
('MMSE_Spell', 'Physical_Activity')	Sleep	0.001996007984031936
('MMSE_Spell', 'BMI')	Sleep	0.001996007984031936
('MMSE_Spell', 'Alcohol_Use')	Sleep	0.001996007984031936
('MMSE_Spell', 'Memory_Problems')	Sleep	0.00998003992015968
('MMSE_Spell', 'Memory_Complaints')	Sleep	0.00998003992015968
('MMSE_Spell', 'grip_category')	Sleep	0.001996007984031936
('MMSE_Spell', 'WHR_Obesity')	Sleep	0.001996007984031936
('MMSE_Spell', 'MAP_NormalElevated_vs_H')	Sleep	0.005988023952095809
('MMSE_Spell', 'functionality_state')	Sleep	0.001996007984031936
('Pain', 'Hearing')	Sleep	0.001996007984031936
('Pain', 'General_Health')	Sleep	0.001996007984031936
('Pain', 'Health_vs_Peers')	Sleep	0.001996007984031936
('Pain', 'Physical_Activity')	Sleep	0.001996007984031936
('Pain', 'BMI')	Sleep	0.001996007984031936
('Pain', 'Alcohol_Use')	Sleep	0.001996007984031936
('Pain', 'Memory_Problems')	Sleep	0.001996007984031936
('Pain', 'Memory_Complaints')	Sleep	0.001996007984031936
('Pain', 'grip_category')	Sleep	0.001996007984031936
('Pain', 'WHR_Obesity')	Sleep	0.001996007984031936
('Pain', 'MAP_NormalElevated_vs_H')	Sleep	0.001996007984031936
('Pain', 'functionality_state')	Sleep	0.001996007984031936
('Hearing', 'General_Health')	Sleep	0.001996007984031936
('Hearing', 'Health_vs_Peers')	Sleep	0.001996007984031936
('Hearing', 'Physical_Activity')	Sleep	0.001996007984031936
('Hearing', 'BMI')	Sleep	0.001996007984031936
('Hearing', 'Alcohol_Use')	Sleep	0.001996007984031936
('Hearing', 'Memory_Problems')	Sleep	0.007984031936127744
('Hearing', 'Memory_Complaints')	Sleep	0.007984031936127744
('Hearing', 'grip_category')	Sleep	0.001996007984031936
('Hearing', 'WHR_Obesity')	Sleep	0.003992015968063872
('Hearing', 'MAP_NormalElevated_vs_H')	Sleep	0.00998003992015968
('Hearing', 'functionality_state')	Sleep	0.001996007984031936
('General_Health', 'Health_vs_Peers')	Sleep	0.001996007984031936
('General_Health', 'Physical_Activity')	Sleep	0.001996007984031936
('General_Health', 'BMI')	Sleep	0.001996007984031936
('General_Health', 'Alcohol_Use')	Sleep	0.001996007984031936
('General_Health', 'Memory_Problems')	Sleep	0.001996007984031936
('General_Health', 'Memory_Complaints')	Sleep	0.001996007984031936
('General_Health', 'grip_category')	Sleep	0.001996007984031936
('General_Health', 'WHR_Obesity')	Sleep	0.001996007984031936
('General_Health', 'MAP_NormalElevated_vs_H')	Sleep	0.001996007984031936
('General_Health', 'functionality_state')	Sleep	0.001996007984031936
('Health_vs_Peers', 'Physical_Activity')	Sleep	0.001996007984031936
('Health_vs_Peers', 'BMI')	Sleep	0.001996007984031936
('Health_vs_Peers', 'Alcohol_Use')	Sleep	0.001996007984031936
('Health_vs_Peers', 'Memory_Problems')	Sleep	0.001996007984031936
('Health_vs_Peers', 'Memory_Complaints')	Sleep	0.001996007984031936
('Health_vs_Peers', 'grip_category')	Sleep	0.001996007984031936
('Health_vs_Peers', 'WHR_Obesity')	Sleep	0.001996007984031936
('Health_vs_Peers', 'MAP_NormalElevated_vs_H')	Sleep	0.001996007984031936
('Health_vs_Peers', 'functionality_state')	Sleep	0.001996007984031936
('Physical_Activity', 'BMI')	Sleep	0.001996007984031936
('Physical_Activity', 'Alcohol_Use')	Sleep	0.001996007984031936
('Physical_Activity', 'Memory_Problems')	Sleep	0.001996007984031936
('Physical_Activity', 'Memory_Complaints')	Sleep	0.001996007984031936
('Physical_Activity', 'grip_category')	Sleep	0.001996007984031936
('Physical_Activity', 'WHR_Obesity')	Sleep	0.001996007984031936
('Physical_Activity', 'MAP_NormalElevated_vs_H')	Sleep	0.001996007984031936
('Physical_Activity', 'functionality_state')	Sleep	0.001996007984031936
('BMI', 'Alcohol_Use')	Sleep	0.001996007984031936
('BMI', 'Memory_Problems')	Sleep	0.001996007984031936
('BMI', 'Memory_Complaints')	Sleep	0.001996007984031936
('BMI', 'grip_category')	Sleep	0.001996007984031936
('BMI', 'WHR_Obesity')	Sleep	0.001996007984031936
('BMI', 'MAP_NormalElevated_vs_H')	Sleep	0.005988023952095809
('BMI', 'functionality_state')	Sleep	0.001996007984031936
('Alcohol_Use', 'Memory_Problems')	Sleep	0.001996007984031936
('Alcohol_Use', 'Memory_Complaints')	Sleep	0.001996007984031936
('Alcohol_Use', 'grip_category')	Sleep	0.001996007984031936
('Alcohol_Use', 'WHR_Obesity')	Sleep	0.001996007984031936
('Alcohol_Use', 'MAP_NormalElevated_vs_H')	Sleep	0.001996007984031936
('Alcohol_Use', 'functionality_state')	Sleep	0.001996007984031936
('Memory_Problems', 'Memory_Complaints')	Sleep	0.08183632734530938
('Memory_Problems', 'grip_category')	Sleep	0.001996007984031936
('Memory_Problems', 'WHR_Obesity')	Sleep	0.001996007984031936
('Memory_Problems', 'MAP_NormalElevated_vs_H')	Sleep	0.13373253493013973
('Memory_Problems', 'functionality_state')	Sleep	0.001996007984031936
('Memory_Complaints', 'grip_category')	Sleep	0.001996007984031936
('Memory_Complaints', 'WHR_Obesity')	Sleep	0.001996007984031936
('Memory_Complaints', 'MAP_NormalElevated_vs_H')	Sleep	0.13373253493013973
('Memory_Complaints', 'functionality_state')	Sleep	0.001996007984031936
('grip_category', 'WHR_Obesity')	Sleep	0.001996007984031936
('grip_category', 'MAP_NormalElevated_vs_H')	Sleep	0.001996007984031936
('grip_category', 'functionality_state')	Sleep	0.001996007984031936
('WHR_Obesity', 'MAP_NormalElevated_vs_H')	Sleep	0.001996007984031936
('WHR_Obesity', 'functionality_state')	Sleep	0.001996007984031936
('MAP_NormalElevated_vs_H', 'functionality_state')	Sleep	0.001996007984031936
('Anxiety', 'Depression')	MMSE_Spell	0.001996007984031936
('Anxiety', 'Sleep')	MMSE_Spell	0.003992015968063872
('Anxiety', 'Pain')	MMSE_Spell	0.001996007984031936
('Anxiety', 'Hearing')	MMSE_Spell	0.001996007984031936
('Anxiety', 'General_Health')	MMSE_Spell	0.001996007984031936
('Anxiety', 'Health_vs_Peers')	MMSE_Spell	0.001996007984031936
('Anxiety', 'Physical_Activity')	MMSE_Spell	0.001996007984031936
('Anxiety', 'BMI')	MMSE_Spell	0.001996007984031936
('Anxiety', 'Alcohol_Use')	MMSE_Spell	0.001996007984031936
('Anxiety', 'Memory_Problems')	MMSE_Spell	0.001996007984031936
('Anxiety', 'Memory_Complaints')	MMSE_Spell	0.001996007984031936
('Anxiety', 'grip_category')	MMSE_Spell	0.001996007984031936
('Anxiety', 'WHR_Obesity')	MMSE_Spell	0.003992015968063872
('Anxiety', 'MAP_NormalElevated_vs_H')	MMSE_Spell	0.005988023952095809
('Anxiety', 'functionality_state')	MMSE_Spell	0.001996007984031936
('Depression', 'Sleep')	MMSE_Spell	0.001996007984031936
('Depression', 'Pain')	MMSE_Spell	0.001996007984031936
('Depression', 'Hearing')	MMSE_Spell	0.001996007984031936
('Depression', 'General_Health')	MMSE_Spell	0.001996007984031936
('Depression', 'Health_vs_Peers')	MMSE_Spell	0.001996007984031936
('Depression', 'Physical_Activity')	MMSE_Spell	0.001996007984031936
('Depression', 'BMI')	MMSE_Spell	0.001996007984031936
('Depression', 'Alcohol_Use')	MMSE_Spell	0.001996007984031936
('Depression', 'Memory_Problems')	MMSE_Spell	0.001996007984031936
('Depression', 'Memory_Complaints')	MMSE_Spell	0.001996007984031936
('Depression', 'grip_category')	MMSE_Spell	0.001996007984031936
('Depression', 'WHR_Obesity')	MMSE_Spell	0.001996007984031936
('Depression', 'MAP_NormalElevated_vs_H')	MMSE_Spell	0.001996007984031936
('Depression', 'functionality_state')	MMSE_Spell	0.001996007984031936
('Sleep', 'Pain')	MMSE_Spell	0.001996007984031936
('Sleep', 'Hearing')	MMSE_Spell	0.001996007984031936
('Sleep', 'General_Health')	MMSE_Spell	0.001996007984031936
('Sleep', 'Health_vs_Peers')	MMSE_Spell	0.001996007984031936
('Sleep', 'Physical_Activity')	MMSE_Spell	0.001996007984031936
('Sleep', 'BMI')	MMSE_Spell	0.003992015968063872
('Sleep', 'Alcohol_Use')	MMSE_Spell	0.001996007984031936
('Sleep', 'Memory_Problems')	MMSE_Spell	0.001996007984031936
('Sleep', 'Memory_Complaints')	MMSE_Spell	0.001996007984031936
('Sleep', 'grip_category')	MMSE_Spell	0.001996007984031936
('Sleep', 'WHR_Obesity')	MMSE_Spell	0.021956087824351298
('Sleep', 'MAP_NormalElevated_vs_H')	MMSE_Spell	0.015968063872255488
('Sleep', 'functionality_state')	MMSE_Spell	0.001996007984031936
('Pain', 'Hearing')	MMSE_Spell	0.001996007984031936
('Pain', 'General_Health')	MMSE_Spell	0.001996007984031936
('Pain', 'Health_vs_Peers')	MMSE_Spell	0.001996007984031936
('Pain', 'Physical_Activity')	MMSE_Spell	0.001996007984031936
('Pain', 'BMI')	MMSE_Spell	0.001996007984031936
('Pain', 'Alcohol_Use')	MMSE_Spell	0.001996007984031936
('Pain', 'Memory_Problems')	MMSE_Spell	0.001996007984031936
('Pain', 'Memory_Complaints')	MMSE_Spell	0.001996007984031936
('Pain', 'grip_category')	MMSE_Spell	0.001996007984031936
('Pain', 'WHR_Obesity')	MMSE_Spell	0.001996007984031936
('Pain', 'MAP_NormalElevated_vs_H')	MMSE_Spell	0.001996007984031936
('Pain', 'functionality_state')	MMSE_Spell	0.001996007984031936
('Hearing', 'General_Health')	MMSE_Spell	0.001996007984031936
('Hearing', 'Health_vs_Peers')	MMSE_Spell	0.001996007984031936
('Hearing', 'Physical_Activity')	MMSE_Spell	0.001996007984031936
('Hearing', 'BMI')	MMSE_Spell	0.001996007984031936
('Hearing', 'Alcohol_Use')	MMSE_Spell	0.001996007984031936
('Hearing', 'Memory_Problems')	MMSE_Spell	0.001996007984031936
('Hearing', 'Memory_Complaints')	MMSE_Spell	0.001996007984031936
('Hearing', 'grip_category')	MMSE_Spell	0.001996007984031936
('Hearing', 'WHR_Obesity')	MMSE_Spell	0.001996007984031936
('Hearing', 'MAP_NormalElevated_vs_H')	MMSE_Spell	0.001996007984031936
('Hearing', 'functionality_state')	MMSE_Spell	0.001996007984031936
('General_Health', 'Health_vs_Peers')	MMSE_Spell	0.001996007984031936
('General_Health', 'Physical_Activity')	MMSE_Spell	0.001996007984031936
('General_Health', 'BMI')	MMSE_Spell	0.001996007984031936
('General_Health', 'Alcohol_Use')	MMSE_Spell	0.001996007984031936
('General_Health', 'Memory_Problems')	MMSE_Spell	0.001996007984031936
('General_Health', 'Memory_Complaints')	MMSE_Spell	0.001996007984031936
('General_Health', 'grip_category')	MMSE_Spell	0.001996007984031936
('General_Health', 'WHR_Obesity')	MMSE_Spell	0.001996007984031936
('General_Health', 'MAP_NormalElevated_vs_H')	MMSE_Spell	0.001996007984031936
('General_Health', 'functionality_state')	MMSE_Spell	0.001996007984031936
('Health_vs_Peers', 'Physical_Activity')	MMSE_Spell	0.001996007984031936
('Health_vs_Peers', 'BMI')	MMSE_Spell	0.001996007984031936
('Health_vs_Peers', 'Alcohol_Use')	MMSE_Spell	0.001996007984031936
('Health_vs_Peers', 'Memory_Problems')	MMSE_Spell	0.001996007984031936
('Health_vs_Peers', 'Memory_Complaints')	MMSE_Spell	0.001996007984031936
('Health_vs_Peers', 'grip_category')	MMSE_Spell	0.001996007984031936
('Health_vs_Peers', 'WHR_Obesity')	MMSE_Spell	0.001996007984031936
('Health_vs_Peers', 'MAP_NormalElevated_vs_H')	MMSE_Spell	0.001996007984031936
('Health_vs_Peers', 'functionality_state')	MMSE_Spell	0.001996007984031936
('Physical_Activity', 'BMI')	MMSE_Spell	0.001996007984031936
('Physical_Activity', 'Alcohol_Use')	MMSE_Spell	0.001996007984031936
('Physical_Activity', 'Memory_Problems')	MMSE_Spell	0.001996007984031936
('Physical_Activity', 'Memory_Complaints')	MMSE_Spell	0.001996007984031936
('Physical_Activity', 'grip_category')	MMSE_Spell	0.001996007984031936
('Physical_Activity', 'WHR_Obesity')	MMSE_Spell	0.001996007984031936
('Physical_Activity', 'MAP_NormalElevated_vs_H')	MMSE_Spell	0.001996007984031936
('Physical_Activity', 'functionality_state')	MMSE_Spell	0.001996007984031936
('BMI', 'Alcohol_Use')	MMSE_Spell	0.001996007984031936
('BMI', 'Memory_Problems')	MMSE_Spell	0.001996007984031936
('BMI', 'Memory_Complaints')	MMSE_Spell	0.001996007984031936
('BMI', 'grip_category')	MMSE_Spell	0.001996007984031936
('BMI', 'WHR_Obesity')	MMSE_Spell	0.029940119760479042
('BMI', 'MAP_NormalElevated_vs_H')	MMSE_Spell	0.11976047904191617
('BMI', 'functionality_state')	MMSE_Spell	0.001996007984031936
('Alcohol_Use', 'Memory_Problems')	MMSE_Spell	0.001996007984031936
('Alcohol_Use', 'Memory_Complaints')	MMSE_Spell	0.001996007984031936
('Alcohol_Use', 'grip_category')	MMSE_Spell	0.001996007984031936
('Alcohol_Use', 'WHR_Obesity')	MMSE_Spell	0.001996007984031936
('Alcohol_Use', 'MAP_NormalElevated_vs_H')	MMSE_Spell	0.001996007984031936
('Alcohol_Use', 'functionality_state')	MMSE_Spell	0.001996007984031936
('Memory_Problems', 'Memory_Complaints')	MMSE_Spell	0.001996007984031936
('Memory_Problems', 'grip_category')	MMSE_Spell	0.001996007984031936
('Memory_Problems', 'WHR_Obesity')	MMSE_Spell	0.001996007984031936
('Memory_Problems', 'MAP_NormalElevated_vs_H')	MMSE_Spell	0.001996007984031936
('Memory_Problems', 'functionality_state')	MMSE_Spell	0.001996007984031936
('Memory_Complaints', 'grip_category')	MMSE_Spell	0.001996007984031936
('Memory_Complaints', 'WHR_Obesity')	MMSE_Spell	0.001996007984031936
('Memory_Complaints', 'MAP_NormalElevated_vs_H')	MMSE_Spell	0.001996007984031936
('Memory_Complaints', 'functionality_state')	MMSE_Spell	0.001996007984031936
('grip_category', 'WHR_Obesity')	MMSE_Spell	0.001996007984031936
('grip_category', 'MAP_NormalElevated_vs_H')	MMSE_Spell	0.001996007984031936
('grip_category', 'functionality_state')	MMSE_Spell	0.001996007984031936
('WHR_Obesity', 'MAP_NormalElevated_vs_H')	MMSE_Spell	0.45708582834331335
('WHR_Obesity', 'functionality_state')	MMSE_Spell	0.001996007984031936
('MAP_NormalElevated_vs_H', 'functionality_state')	MMSE_Spell	0.001996007984031936
('Anxiety', 'Depression')	Pain	0.001996007984031936
('Anxiety', 'Sleep')	Pain	0.001996007984031936
('Anxiety', 'MMSE_Spell')	Pain	0.001996007984031936
('Anxiety', 'Hearing')	Pain	0.001996007984031936
('Anxiety', 'General_Health')	Pain	0.001996007984031936
('Anxiety', 'Health_vs_Peers')	Pain	0.001996007984031936
('Anxiety', 'Physical_Activity')	Pain	0.001996007984031936
('Anxiety', 'BMI')	Pain	0.001996007984031936
('Anxiety', 'Alcohol_Use')	Pain	0.001996007984031936
('Anxiety', 'Memory_Problems')	Pain	0.001996007984031936
('Anxiety', 'Memory_Complaints')	Pain	0.001996007984031936
('Anxiety', 'grip_category')	Pain	0.001996007984031936
('Anxiety', 'WHR_Obesity')	Pain	0.001996007984031936
('Anxiety', 'MAP_NormalElevated_vs_H')	Pain	0.001996007984031936
('Anxiety', 'functionality_state')	Pain	0.001996007984031936
('Depression', 'Sleep')	Pain	0.001996007984031936
('Depression', 'MMSE_Spell')	Pain	0.001996007984031936
('Depression', 'Hearing')	Pain	0.001996007984031936
('Depression', 'General_Health')	Pain	0.001996007984031936
('Depression', 'Health_vs_Peers')	Pain	0.001996007984031936
('Depression', 'Physical_Activity')	Pain	0.001996007984031936
('Depression', 'BMI')	Pain	0.001996007984031936
('Depression', 'Alcohol_Use')	Pain	0.001996007984031936
('Depression', 'Memory_Problems')	Pain	0.001996007984031936
('Depression', 'Memory_Complaints')	Pain	0.001996007984031936
('Depression', 'grip_category')	Pain	0.001996007984031936
('Depression', 'WHR_Obesity')	Pain	0.001996007984031936
('Depression', 'MAP_NormalElevated_vs_H')	Pain	0.001996007984031936
('Depression', 'functionality_state')	Pain	0.001996007984031936
('Sleep', 'MMSE_Spell')	Pain	0.001996007984031936
('Sleep', 'Hearing')	Pain	0.001996007984031936
('Sleep', 'General_Health')	Pain	0.001996007984031936
('Sleep', 'Health_vs_Peers')	Pain	0.001996007984031936
('Sleep', 'Physical_Activity')	Pain	0.001996007984031936
('Sleep', 'BMI')	Pain	0.001996007984031936
('Sleep', 'Alcohol_Use')	Pain	0.001996007984031936
('Sleep', 'Memory_Problems')	Pain	0.001996007984031936
('Sleep', 'Memory_Complaints')	Pain	0.001996007984031936
('Sleep', 'grip_category')	Pain	0.001996007984031936
('Sleep', 'WHR_Obesity')	Pain	0.001996007984031936
('Sleep', 'MAP_NormalElevated_vs_H')	Pain	0.001996007984031936
('Sleep', 'functionality_state')	Pain	0.001996007984031936
('MMSE_Spell', 'Hearing')	Pain	0.001996007984031936
('MMSE_Spell', 'General_Health')	Pain	0.001996007984031936
('MMSE_Spell', 'Health_vs_Peers')	Pain	0.001996007984031936
('MMSE_Spell', 'Physical_Activity')	Pain	0.001996007984031936
('MMSE_Spell', 'BMI')	Pain	0.001996007984031936
('MMSE_Spell', 'Alcohol_Use')	Pain	0.001996007984031936
('MMSE_Spell', 'Memory_Problems')	Pain	0.001996007984031936
('MMSE_Spell', 'Memory_Complaints')	Pain	0.001996007984031936
('MMSE_Spell', 'grip_category')	Pain	0.001996007984031936
('MMSE_Spell', 'WHR_Obesity')	Pain	0.001996007984031936
('MMSE_Spell', 'MAP_NormalElevated_vs_H')	Pain	0.001996007984031936
('MMSE_Spell', 'functionality_state')	Pain	0.001996007984031936
('Hearing', 'General_Health')	Pain	0.001996007984031936
('Hearing', 'Health_vs_Peers')	Pain	0.001996007984031936
('Hearing', 'Physical_Activity')	Pain	0.001996007984031936
('Hearing', 'BMI')	Pain	0.001996007984031936
('Hearing', 'Alcohol_Use')	Pain	0.001996007984031936
('Hearing', 'Memory_Problems')	Pain	0.001996007984031936
('Hearing', 'Memory_Complaints')	Pain	0.001996007984031936
('Hearing', 'grip_category')	Pain	0.001996007984031936
('Hearing', 'WHR_Obesity')	Pain	0.001996007984031936
('Hearing', 'MAP_NormalElevated_vs_H')	Pain	0.001996007984031936
('Hearing', 'functionality_state')	Pain	0.001996007984031936
('General_Health', 'Health_vs_Peers')	Pain	0.001996007984031936
('General_Health', 'Physical_Activity')	Pain	0.001996007984031936
('General_Health', 'BMI')	Pain	0.001996007984031936
('General_Health', 'Alcohol_Use')	Pain	0.001996007984031936
('General_Health', 'Memory_Problems')	Pain	0.001996007984031936
('General_Health', 'Memory_Complaints')	Pain	0.001996007984031936
('General_Health', 'grip_category')	Pain	0.001996007984031936
('General_Health', 'WHR_Obesity')	Pain	0.001996007984031936
('General_Health', 'MAP_NormalElevated_vs_H')	Pain	0.001996007984031936
('General_Health', 'functionality_state')	Pain	0.001996007984031936
('Health_vs_Peers', 'Physical_Activity')	Pain	0.001996007984031936
('Health_vs_Peers', 'BMI')	Pain	0.001996007984031936
('Health_vs_Peers', 'Alcohol_Use')	Pain	0.001996007984031936
('Health_vs_Peers', 'Memory_Problems')	Pain	0.001996007984031936
('Health_vs_Peers', 'Memory_Complaints')	Pain	0.001996007984031936
('Health_vs_Peers', 'grip_category')	Pain	0.001996007984031936
('Health_vs_Peers', 'WHR_Obesity')	Pain	0.001996007984031936
('Health_vs_Peers', 'MAP_NormalElevated_vs_H')	Pain	0.001996007984031936
('Health_vs_Peers', 'functionality_state')	Pain	0.001996007984031936
('Physical_Activity', 'BMI')	Pain	0.001996007984031936
('Physical_Activity', 'Alcohol_Use')	Pain	0.001996007984031936
('Physical_Activity', 'Memory_Problems')	Pain	0.001996007984031936
('Physical_Activity', 'Memory_Complaints')	Pain	0.001996007984031936
('Physical_Activity', 'grip_category')	Pain	0.001996007984031936
('Physical_Activity', 'WHR_Obesity')	Pain	0.001996007984031936
('Physical_Activity', 'MAP_NormalElevated_vs_H')	Pain	0.001996007984031936
('Physical_Activity', 'functionality_state')	Pain	0.001996007984031936
('BMI', 'Alcohol_Use')	Pain	0.001996007984031936
('BMI', 'Memory_Problems')	Pain	0.001996007984031936
('BMI', 'Memory_Complaints')	Pain	0.001996007984031936
('BMI', 'grip_category')	Pain	0.001996007984031936
('BMI', 'WHR_Obesity')	Pain	0.001996007984031936
('BMI', 'MAP_NormalElevated_vs_H')	Pain	0.001996007984031936
('BMI', 'functionality_state')	Pain	0.001996007984031936
('Alcohol_Use', 'Memory_Problems')	Pain	0.001996007984031936
('Alcohol_Use', 'Memory_Complaints')	Pain	0.001996007984031936
('Alcohol_Use', 'grip_category')	Pain	0.001996007984031936
('Alcohol_Use', 'WHR_Obesity')	Pain	0.001996007984031936
('Alcohol_Use', 'MAP_NormalElevated_vs_H')	Pain	0.001996007984031936
('Alcohol_Use', 'functionality_state')	Pain	0.001996007984031936
('Memory_Problems', 'Memory_Complaints')	Pain	0.001996007984031936
('Memory_Problems', 'grip_category')	Pain	0.001996007984031936
('Memory_Problems', 'WHR_Obesity')	Pain	0.001996007984031936
('Memory_Problems', 'MAP_NormalElevated_vs_H')	Pain	0.001996007984031936
('Memory_Problems', 'functionality_state')	Pain	0.001996007984031936
('Memory_Complaints', 'grip_category')	Pain	0.001996007984031936
('Memory_Complaints', 'WHR_Obesity')	Pain	0.001996007984031936
('Memory_Complaints', 'MAP_NormalElevated_vs_H')	Pain	0.001996007984031936
('Memory_Complaints', 'functionality_state')	Pain	0.001996007984031936
('grip_category', 'WHR_Obesity')	Pain	0.001996007984031936
('grip_category', 'MAP_NormalElevated_vs_H')	Pain	0.001996007984031936
('grip_category', 'functionality_state')	Pain	0.001996007984031936
('WHR_Obesity', 'MAP_NormalElevated_vs_H')	Pain	0.001996007984031936
('WHR_Obesity', 'functionality_state')	Pain	0.001996007984031936
('MAP_NormalElevated_vs_H', 'functionality_state')	Pain	0.001996007984031936
('Anxiety', 'Depression')	Hearing	0.001996007984031936
('Anxiety', 'Sleep')	Hearing	0.001996007984031936
('Anxiety', 'MMSE_Spell')	Hearing	0.001996007984031936
('Anxiety', 'Pain')	Hearing	0.001996007984031936
('Anxiety', 'General_Health')	Hearing	0.001996007984031936
('Anxiety', 'Health_vs_Peers')	Hearing	0.001996007984031936
('Anxiety', 'Physical_Activity')	Hearing	0.001996007984031936
('Anxiety', 'BMI')	Hearing	0.001996007984031936
('Anxiety', 'Alcohol_Use')	Hearing	0.001996007984031936
('Anxiety', 'Memory_Problems')	Hearing	0.001996007984031936
('Anxiety', 'Memory_Complaints')	Hearing	0.001996007984031936
('Anxiety', 'grip_category')	Hearing	0.001996007984031936
('Anxiety', 'WHR_Obesity')	Hearing	0.001996007984031936
('Anxiety', 'MAP_NormalElevated_vs_H')	Hearing	0.001996007984031936
('Anxiety', 'functionality_state')	Hearing	0.001996007984031936
('Depression', 'Sleep')	Hearing	0.003992015968063872
('Depression', 'MMSE_Spell')	Hearing	0.001996007984031936
('Depression', 'Pain')	Hearing	0.001996007984031936
('Depression', 'General_Health')	Hearing	0.001996007984031936
('Depression', 'Health_vs_Peers')	Hearing	0.001996007984031936
('Depression', 'Physical_Activity')	Hearing	0.001996007984031936
('Depression', 'BMI')	Hearing	0.001996007984031936
('Depression', 'Alcohol_Use')	Hearing	0.001996007984031936
('Depression', 'Memory_Problems')	Hearing	0.001996007984031936
('Depression', 'Memory_Complaints')	Hearing	0.001996007984031936
('Depression', 'grip_category')	Hearing	0.001996007984031936
('Depression', 'WHR_Obesity')	Hearing	0.001996007984031936
('Depression', 'MAP_NormalElevated_vs_H')	Hearing	0.001996007984031936
('Depression', 'functionality_state')	Hearing	0.001996007984031936
('Sleep', 'MMSE_Spell')	Hearing	0.001996007984031936
('Sleep', 'Pain')	Hearing	0.033932135728542916
('Sleep', 'General_Health')	Hearing	0.001996007984031936
('Sleep', 'Health_vs_Peers')	Hearing	0.003992015968063872
('Sleep', 'Physical_Activity')	Hearing	0.001996007984031936
('Sleep', 'BMI')	Hearing	0.001996007984031936
('Sleep', 'Alcohol_Use')	Hearing	0.001996007984031936
('Sleep', 'Memory_Problems')	Hearing	0.001996007984031936
('Sleep', 'Memory_Complaints')	Hearing	0.001996007984031936
('Sleep', 'grip_category')	Hearing	0.007984031936127744
('Sleep', 'WHR_Obesity')	Hearing	0.031936127744510975
('Sleep', 'MAP_NormalElevated_vs_H')	Hearing	0.003992015968063872
('Sleep', 'functionality_state')	Hearing	0.001996007984031936
('MMSE_Spell', 'Pain')	Hearing	0.001996007984031936
('MMSE_Spell', 'General_Health')	Hearing	0.001996007984031936
('MMSE_Spell', 'Health_vs_Peers')	Hearing	0.001996007984031936
('MMSE_Spell', 'Physical_Activity')	Hearing	0.001996007984031936
('MMSE_Spell', 'BMI')	Hearing	0.001996007984031936
('MMSE_Spell', 'Alcohol_Use')	Hearing	0.001996007984031936
('MMSE_Spell', 'Memory_Problems')	Hearing	0.001996007984031936
('MMSE_Spell', 'Memory_Complaints')	Hearing	0.001996007984031936
('MMSE_Spell', 'grip_category')	Hearing	0.001996007984031936
('MMSE_Spell', 'WHR_Obesity')	Hearing	0.001996007984031936
('MMSE_Spell', 'MAP_NormalElevated_vs_H')	Hearing	0.001996007984031936
('MMSE_Spell', 'functionality_state')	Hearing	0.001996007984031936
('Pain', 'General_Health')	Hearing	0.001996007984031936
('Pain', 'Health_vs_Peers')	Hearing	0.001996007984031936
('Pain', 'Physical_Activity')	Hearing	0.001996007984031936
('Pain', 'BMI')	Hearing	0.001996007984031936
('Pain', 'Alcohol_Use')	Hearing	0.005988023952095809
('Pain', 'Memory_Problems')	Hearing	0.001996007984031936
('Pain', 'Memory_Complaints')	Hearing	0.001996007984031936
('Pain', 'grip_category')	Hearing	0.001996007984031936
('Pain', 'WHR_Obesity')	Hearing	0.001996007984031936
('Pain', 'MAP_NormalElevated_vs_H')	Hearing	0.001996007984031936
('Pain', 'functionality_state')	Hearing	0.001996007984031936
('General_Health', 'Health_vs_Peers')	Hearing	0.001996007984031936
('General_Health', 'Physical_Activity')	Hearing	0.001996007984031936
('General_Health', 'BMI')	Hearing	0.001996007984031936
('General_Health', 'Alcohol_Use')	Hearing	0.001996007984031936
('General_Health', 'Memory_Problems')	Hearing	0.001996007984031936
('General_Health', 'Memory_Complaints')	Hearing	0.001996007984031936
('General_Health', 'grip_category')	Hearing	0.001996007984031936
('General_Health', 'WHR_Obesity')	Hearing	0.001996007984031936
('General_Health', 'MAP_NormalElevated_vs_H')	Hearing	0.001996007984031936
('General_Health', 'functionality_state')	Hearing	0.001996007984031936
('Health_vs_Peers', 'Physical_Activity')	Hearing	0.001996007984031936
('Health_vs_Peers', 'BMI')	Hearing	0.001996007984031936
('Health_vs_Peers', 'Alcohol_Use')	Hearing	0.001996007984031936
('Health_vs_Peers', 'Memory_Problems')	Hearing	0.001996007984031936
('Health_vs_Peers', 'Memory_Complaints')	Hearing	0.001996007984031936
('Health_vs_Peers', 'grip_category')	Hearing	0.003992015968063872
('Health_vs_Peers', 'WHR_Obesity')	Hearing	0.001996007984031936
('Health_vs_Peers', 'MAP_NormalElevated_vs_H')	Hearing	0.001996007984031936
('Health_vs_Peers', 'functionality_state')	Hearing	0.001996007984031936
('Physical_Activity', 'BMI')	Hearing	0.001996007984031936
('Physical_Activity', 'Alcohol_Use')	Hearing	0.001996007984031936
('Physical_Activity', 'Memory_Problems')	Hearing	0.001996007984031936
('Physical_Activity', 'Memory_Complaints')	Hearing	0.001996007984031936
('Physical_Activity', 'grip_category')	Hearing	0.001996007984031936
('Physical_Activity', 'WHR_Obesity')	Hearing	0.001996007984031936
('Physical_Activity', 'MAP_NormalElevated_vs_H')	Hearing	0.001996007984031936
('Physical_Activity', 'functionality_state')	Hearing	0.001996007984031936
('BMI', 'Alcohol_Use')	Hearing	0.001996007984031936
('BMI', 'Memory_Problems')	Hearing	0.001996007984031936
('BMI', 'Memory_Complaints')	Hearing	0.001996007984031936
('BMI', 'grip_category')	Hearing	0.001996007984031936
('BMI', 'WHR_Obesity')	Hearing	0.001996007984031936
('BMI', 'MAP_NormalElevated_vs_H')	Hearing	0.001996007984031936
('BMI', 'functionality_state')	Hearing	0.001996007984031936
('Alcohol_Use', 'Memory_Problems')	Hearing	0.001996007984031936
('Alcohol_Use', 'Memory_Complaints')	Hearing	0.001996007984031936
('Alcohol_Use', 'grip_category')	Hearing	0.001996007984031936
('Alcohol_Use', 'WHR_Obesity')	Hearing	0.08582834331337326
('Alcohol_Use', 'MAP_NormalElevated_vs_H')	Hearing	0.001996007984031936
('Alcohol_Use', 'functionality_state')	Hearing	0.001996007984031936
('Memory_Problems', 'Memory_Complaints')	Hearing	0.001996007984031936
('Memory_Problems', 'grip_category')	Hearing	0.001996007984031936
('Memory_Problems', 'WHR_Obesity')	Hearing	0.001996007984031936
('Memory_Problems', 'MAP_NormalElevated_vs_H')	Hearing	0.001996007984031936
('Memory_Problems', 'functionality_state')	Hearing	0.001996007984031936
('Memory_Complaints', 'grip_category')	Hearing	0.001996007984031936
('Memory_Complaints', 'WHR_Obesity')	Hearing	0.001996007984031936
('Memory_Complaints', 'MAP_NormalElevated_vs_H')	Hearing	0.001996007984031936
('Memory_Complaints', 'functionality_state')	Hearing	0.001996007984031936
('grip_category', 'WHR_Obesity')	Hearing	0.001996007984031936
('grip_category', 'MAP_NormalElevated_vs_H')	Hearing	0.001996007984031936
('grip_category', 'functionality_state')	Hearing	0.001996007984031936
('WHR_Obesity', 'MAP_NormalElevated_vs_H')	Hearing	0.003992015968063872
('WHR_Obesity', 'functionality_state')	Hearing	0.001996007984031936
('MAP_NormalElevated_vs_H', 'functionality_state')	Hearing	0.001996007984031936
('Anxiety', 'Depression')	General_Health	0.001996007984031936
('Anxiety', 'Sleep')	General_Health	0.001996007984031936
('Anxiety', 'MMSE_Spell')	General_Health	0.001996007984031936
('Anxiety', 'Pain')	General_Health	0.001996007984031936
('Anxiety', 'Hearing')	General_Health	0.001996007984031936
('Anxiety', 'Health_vs_Peers')	General_Health	0.001996007984031936
('Anxiety', 'Physical_Activity')	General_Health	0.001996007984031936
('Anxiety', 'BMI')	General_Health	0.001996007984031936
('Anxiety', 'Alcohol_Use')	General_Health	0.001996007984031936
('Anxiety', 'Memory_Problems')	General_Health	0.001996007984031936
('Anxiety', 'Memory_Complaints')	General_Health	0.001996007984031936
('Anxiety', 'grip_category')	General_Health	0.001996007984031936
('Anxiety', 'WHR_Obesity')	General_Health	0.001996007984031936
('Anxiety', 'MAP_NormalElevated_vs_H')	General_Health	0.001996007984031936
('Anxiety', 'functionality_state')	General_Health	0.001996007984031936
('Depression', 'Sleep')	General_Health	0.001996007984031936
('Depression', 'MMSE_Spell')	General_Health	0.001996007984031936
('Depression', 'Pain')	General_Health	0.001996007984031936
('Depression', 'Hearing')	General_Health	0.001996007984031936
('Depression', 'Health_vs_Peers')	General_Health	0.001996007984031936
('Depression', 'Physical_Activity')	General_Health	0.001996007984031936
('Depression', 'BMI')	General_Health	0.001996007984031936
('Depression', 'Alcohol_Use')	General_Health	0.001996007984031936
('Depression', 'Memory_Problems')	General_Health	0.001996007984031936
('Depression', 'Memory_Complaints')	General_Health	0.001996007984031936
('Depression', 'grip_category')	General_Health	0.001996007984031936
('Depression', 'WHR_Obesity')	General_Health	0.001996007984031936
('Depression', 'MAP_NormalElevated_vs_H')	General_Health	0.001996007984031936
('Depression', 'functionality_state')	General_Health	0.001996007984031936
('Sleep', 'MMSE_Spell')	General_Health	0.001996007984031936
('Sleep', 'Pain')	General_Health	0.001996007984031936
('Sleep', 'Hearing')	General_Health	0.001996007984031936
('Sleep', 'Health_vs_Peers')	General_Health	0.001996007984031936
('Sleep', 'Physical_Activity')	General_Health	0.001996007984031936
('Sleep', 'BMI')	General_Health	0.001996007984031936
('Sleep', 'Alcohol_Use')	General_Health	0.001996007984031936
('Sleep', 'Memory_Problems')	General_Health	0.001996007984031936
('Sleep', 'Memory_Complaints')	General_Health	0.001996007984031936
('Sleep', 'grip_category')	General_Health	0.001996007984031936
('Sleep', 'WHR_Obesity')	General_Health	0.001996007984031936
('Sleep', 'MAP_NormalElevated_vs_H')	General_Health	0.001996007984031936
('Sleep', 'functionality_state')	General_Health	0.001996007984031936
('MMSE_Spell', 'Pain')	General_Health	0.001996007984031936
('MMSE_Spell', 'Hearing')	General_Health	0.001996007984031936
('MMSE_Spell', 'Health_vs_Peers')	General_Health	0.001996007984031936
('MMSE_Spell', 'Physical_Activity')	General_Health	0.001996007984031936
('MMSE_Spell', 'BMI')	General_Health	0.001996007984031936
('MMSE_Spell', 'Alcohol_Use')	General_Health	0.001996007984031936
('MMSE_Spell', 'Memory_Problems')	General_Health	0.001996007984031936
('MMSE_Spell', 'Memory_Complaints')	General_Health	0.001996007984031936
('MMSE_Spell', 'grip_category')	General_Health	0.001996007984031936
('MMSE_Spell', 'WHR_Obesity')	General_Health	0.001996007984031936
('MMSE_Spell', 'MAP_NormalElevated_vs_H')	General_Health	0.001996007984031936
('MMSE_Spell', 'functionality_state')	General_Health	0.001996007984031936
('Pain', 'Hearing')	General_Health	0.001996007984031936
('Pain', 'Health_vs_Peers')	General_Health	0.001996007984031936
('Pain', 'Physical_Activity')	General_Health	0.001996007984031936
('Pain', 'BMI')	General_Health	0.001996007984031936
('Pain', 'Alcohol_Use')	General_Health	0.001996007984031936
('Pain', 'Memory_Problems')	General_Health	0.001996007984031936
('Pain', 'Memory_Complaints')	General_Health	0.001996007984031936
('Pain', 'grip_category')	General_Health	0.001996007984031936
('Pain', 'WHR_Obesity')	General_Health	0.001996007984031936
('Pain', 'MAP_NormalElevated_vs_H')	General_Health	0.001996007984031936
('Pain', 'functionality_state')	General_Health	0.001996007984031936
('Hearing', 'Health_vs_Peers')	General_Health	0.001996007984031936
('Hearing', 'Physical_Activity')	General_Health	0.001996007984031936
('Hearing', 'BMI')	General_Health	0.001996007984031936
('Hearing', 'Alcohol_Use')	General_Health	0.001996007984031936
('Hearing', 'Memory_Problems')	General_Health	0.001996007984031936
('Hearing', 'Memory_Complaints')	General_Health	0.001996007984031936
('Hearing', 'grip_category')	General_Health	0.001996007984031936
('Hearing', 'WHR_Obesity')	General_Health	0.001996007984031936
('Hearing', 'MAP_NormalElevated_vs_H')	General_Health	0.001996007984031936
('Hearing', 'functionality_state')	General_Health	0.001996007984031936
('Health_vs_Peers', 'Physical_Activity')	General_Health	0.001996007984031936
('Health_vs_Peers', 'BMI')	General_Health	0.001996007984031936
('Health_vs_Peers', 'Alcohol_Use')	General_Health	0.001996007984031936
('Health_vs_Peers', 'Memory_Problems')	General_Health	0.001996007984031936
('Health_vs_Peers', 'Memory_Complaints')	General_Health	0.001996007984031936
('Health_vs_Peers', 'grip_category')	General_Health	0.001996007984031936
('Health_vs_Peers', 'WHR_Obesity')	General_Health	0.001996007984031936
('Health_vs_Peers', 'MAP_NormalElevated_vs_H')	General_Health	0.001996007984031936
('Health_vs_Peers', 'functionality_state')	General_Health	0.001996007984031936
('Physical_Activity', 'BMI')	General_Health	0.001996007984031936
('Physical_Activity', 'Alcohol_Use')	General_Health	0.001996007984031936
('Physical_Activity', 'Memory_Problems')	General_Health	0.001996007984031936
('Physical_Activity', 'Memory_Complaints')	General_Health	0.001996007984031936
('Physical_Activity', 'grip_category')	General_Health	0.001996007984031936
('Physical_Activity', 'WHR_Obesity')	General_Health	0.001996007984031936
('Physical_Activity', 'MAP_NormalElevated_vs_H')	General_Health	0.001996007984031936
('Physical_Activity', 'functionality_state')	General_Health	0.001996007984031936
('BMI', 'Alcohol_Use')	General_Health	0.001996007984031936
('BMI', 'Memory_Problems')	General_Health	0.001996007984031936
('BMI', 'Memory_Complaints')	General_Health	0.001996007984031936
('BMI', 'grip_category')	General_Health	0.001996007984031936
('BMI', 'WHR_Obesity')	General_Health	0.001996007984031936
('BMI', 'MAP_NormalElevated_vs_H')	General_Health	0.001996007984031936
('BMI', 'functionality_state')	General_Health	0.001996007984031936
('Alcohol_Use', 'Memory_Problems')	General_Health	0.001996007984031936
('Alcohol_Use', 'Memory_Complaints')	General_Health	0.001996007984031936
('Alcohol_Use', 'grip_category')	General_Health	0.001996007984031936
('Alcohol_Use', 'WHR_Obesity')	General_Health	0.001996007984031936
('Alcohol_Use', 'MAP_NormalElevated_vs_H')	General_Health	0.001996007984031936
('Alcohol_Use', 'functionality_state')	General_Health	0.001996007984031936
('Memory_Problems', 'Memory_Complaints')	General_Health	0.001996007984031936
('Memory_Problems', 'grip_category')	General_Health	0.001996007984031936
('Memory_Problems', 'WHR_Obesity')	General_Health	0.001996007984031936
('Memory_Problems', 'MAP_NormalElevated_vs_H')	General_Health	0.001996007984031936
('Memory_Problems', 'functionality_state')	General_Health	0.001996007984031936
('Memory_Complaints', 'grip_category')	General_Health	0.001996007984031936
('Memory_Complaints', 'WHR_Obesity')	General_Health	0.001996007984031936
('Memory_Complaints', 'MAP_NormalElevated_vs_H')	General_Health	0.001996007984031936
('Memory_Complaints', 'functionality_state')	General_Health	0.001996007984031936
('grip_category', 'WHR_Obesity')	General_Health	0.001996007984031936
('grip_category', 'MAP_NormalElevated_vs_H')	General_Health	0.001996007984031936
('grip_category', 'functionality_state')	General_Health	0.001996007984031936
('WHR_Obesity', 'MAP_NormalElevated_vs_H')	General_Health	0.001996007984031936
('WHR_Obesity', 'functionality_state')	General_Health	0.001996007984031936
('MAP_NormalElevated_vs_H', 'functionality_state')	General_Health	0.001996007984031936
('Anxiety', 'Depression')	Health_vs_Peers	0.001996007984031936
('Anxiety', 'Sleep')	Health_vs_Peers	0.001996007984031936
('Anxiety', 'MMSE_Spell')	Health_vs_Peers	0.001996007984031936
('Anxiety', 'Pain')	Health_vs_Peers	0.001996007984031936
('Anxiety', 'Hearing')	Health_vs_Peers	0.001996007984031936
('Anxiety', 'General_Health')	Health_vs_Peers	0.001996007984031936
('Anxiety', 'Physical_Activity')	Health_vs_Peers	0.001996007984031936
('Anxiety', 'BMI')	Health_vs_Peers	0.001996007984031936
('Anxiety', 'Alcohol_Use')	Health_vs_Peers	0.001996007984031936
('Anxiety', 'Memory_Problems')	Health_vs_Peers	0.001996007984031936
('Anxiety', 'Memory_Complaints')	Health_vs_Peers	0.001996007984031936
('Anxiety', 'grip_category')	Health_vs_Peers	0.001996007984031936
('Anxiety', 'WHR_Obesity')	Health_vs_Peers	0.001996007984031936
('Anxiety', 'MAP_NormalElevated_vs_H')	Health_vs_Peers	0.001996007984031936
('Anxiety', 'functionality_state')	Health_vs_Peers	0.001996007984031936
('Depression', 'Sleep')	Health_vs_Peers	0.001996007984031936
('Depression', 'MMSE_Spell')	Health_vs_Peers	0.001996007984031936
('Depression', 'Pain')	Health_vs_Peers	0.001996007984031936
('Depression', 'Hearing')	Health_vs_Peers	0.001996007984031936
('Depression', 'General_Health')	Health_vs_Peers	0.001996007984031936
('Depression', 'Physical_Activity')	Health_vs_Peers	0.001996007984031936
('Depression', 'BMI')	Health_vs_Peers	0.001996007984031936
('Depression', 'Alcohol_Use')	Health_vs_Peers	0.001996007984031936
('Depression', 'Memory_Problems')	Health_vs_Peers	0.001996007984031936
('Depression', 'Memory_Complaints')	Health_vs_Peers	0.001996007984031936
('Depression', 'grip_category')	Health_vs_Peers	0.001996007984031936
('Depression', 'WHR_Obesity')	Health_vs_Peers	0.001996007984031936
('Depression', 'MAP_NormalElevated_vs_H')	Health_vs_Peers	0.001996007984031936
('Depression', 'functionality_state')	Health_vs_Peers	0.001996007984031936
('Sleep', 'MMSE_Spell')	Health_vs_Peers	0.001996007984031936
('Sleep', 'Pain')	Health_vs_Peers	0.001996007984031936
('Sleep', 'Hearing')	Health_vs_Peers	0.001996007984031936
('Sleep', 'General_Health')	Health_vs_Peers	0.001996007984031936
('Sleep', 'Physical_Activity')	Health_vs_Peers	0.001996007984031936
('Sleep', 'BMI')	Health_vs_Peers	0.001996007984031936
('Sleep', 'Alcohol_Use')	Health_vs_Peers	0.001996007984031936
('Sleep', 'Memory_Problems')	Health_vs_Peers	0.001996007984031936
('Sleep', 'Memory_Complaints')	Health_vs_Peers	0.001996007984031936
('Sleep', 'grip_category')	Health_vs_Peers	0.001996007984031936
('Sleep', 'WHR_Obesity')	Health_vs_Peers	0.001996007984031936
('Sleep', 'MAP_NormalElevated_vs_H')	Health_vs_Peers	0.001996007984031936
('Sleep', 'functionality_state')	Health_vs_Peers	0.001996007984031936
('MMSE_Spell', 'Pain')	Health_vs_Peers	0.001996007984031936
('MMSE_Spell', 'Hearing')	Health_vs_Peers	0.001996007984031936
('MMSE_Spell', 'General_Health')	Health_vs_Peers	0.001996007984031936
('MMSE_Spell', 'Physical_Activity')	Health_vs_Peers	0.001996007984031936
('MMSE_Spell', 'BMI')	Health_vs_Peers	0.001996007984031936
('MMSE_Spell', 'Alcohol_Use')	Health_vs_Peers	0.001996007984031936
('MMSE_Spell', 'Memory_Problems')	Health_vs_Peers	0.001996007984031936
('MMSE_Spell', 'Memory_Complaints')	Health_vs_Peers	0.001996007984031936
('MMSE_Spell', 'grip_category')	Health_vs_Peers	0.001996007984031936
('MMSE_Spell', 'WHR_Obesity')	Health_vs_Peers	0.001996007984031936
('MMSE_Spell', 'MAP_NormalElevated_vs_H')	Health_vs_Peers	0.001996007984031936
('MMSE_Spell', 'functionality_state')	Health_vs_Peers	0.001996007984031936
('Pain', 'Hearing')	Health_vs_Peers	0.001996007984031936
('Pain', 'General_Health')	Health_vs_Peers	0.001996007984031936
('Pain', 'Physical_Activity')	Health_vs_Peers	0.001996007984031936
('Pain', 'BMI')	Health_vs_Peers	0.001996007984031936
('Pain', 'Alcohol_Use')	Health_vs_Peers	0.001996007984031936
('Pain', 'Memory_Problems')	Health_vs_Peers	0.001996007984031936
('Pain', 'Memory_Complaints')	Health_vs_Peers	0.001996007984031936
('Pain', 'grip_category')	Health_vs_Peers	0.001996007984031936
('Pain', 'WHR_Obesity')	Health_vs_Peers	0.001996007984031936
('Pain', 'MAP_NormalElevated_vs_H')	Health_vs_Peers	0.001996007984031936
('Pain', 'functionality_state')	Health_vs_Peers	0.001996007984031936
('Hearing', 'General_Health')	Health_vs_Peers	0.001996007984031936
('Hearing', 'Physical_Activity')	Health_vs_Peers	0.001996007984031936
('Hearing', 'BMI')	Health_vs_Peers	0.001996007984031936
('Hearing', 'Alcohol_Use')	Health_vs_Peers	0.001996007984031936
('Hearing', 'Memory_Problems')	Health_vs_Peers	0.001996007984031936
('Hearing', 'Memory_Complaints')	Health_vs_Peers	0.001996007984031936
('Hearing', 'grip_category')	Health_vs_Peers	0.001996007984031936
('Hearing', 'WHR_Obesity')	Health_vs_Peers	0.001996007984031936
('Hearing', 'MAP_NormalElevated_vs_H')	Health_vs_Peers	0.001996007984031936
('Hearing', 'functionality_state')	Health_vs_Peers	0.001996007984031936
('General_Health', 'Physical_Activity')	Health_vs_Peers	0.001996007984031936
('General_Health', 'BMI')	Health_vs_Peers	0.001996007984031936
('General_Health', 'Alcohol_Use')	Health_vs_Peers	0.001996007984031936
('General_Health', 'Memory_Problems')	Health_vs_Peers	0.001996007984031936
('General_Health', 'Memory_Complaints')	Health_vs_Peers	0.001996007984031936
('General_Health', 'grip_category')	Health_vs_Peers	0.001996007984031936
('General_Health', 'WHR_Obesity')	Health_vs_Peers	0.001996007984031936
('General_Health', 'MAP_NormalElevated_vs_H')	Health_vs_Peers	0.001996007984031936
('General_Health', 'functionality_state')	Health_vs_Peers	0.001996007984031936
('Physical_Activity', 'BMI')	Health_vs_Peers	0.001996007984031936
('Physical_Activity', 'Alcohol_Use')	Health_vs_Peers	0.001996007984031936
('Physical_Activity', 'Memory_Problems')	Health_vs_Peers	0.001996007984031936
('Physical_Activity', 'Memory_Complaints')	Health_vs_Peers	0.001996007984031936
('Physical_Activity', 'grip_category')	Health_vs_Peers	0.001996007984031936
('Physical_Activity', 'WHR_Obesity')	Health_vs_Peers	0.001996007984031936
('Physical_Activity', 'MAP_NormalElevated_vs_H')	Health_vs_Peers	0.001996007984031936
('Physical_Activity', 'functionality_state')	Health_vs_Peers	0.001996007984031936
('BMI', 'Alcohol_Use')	Health_vs_Peers	0.001996007984031936
('BMI', 'Memory_Problems')	Health_vs_Peers	0.001996007984031936
('BMI', 'Memory_Complaints')	Health_vs_Peers	0.001996007984031936
('BMI', 'grip_category')	Health_vs_Peers	0.001996007984031936
('BMI', 'WHR_Obesity')	Health_vs_Peers	0.001996007984031936
('BMI', 'MAP_NormalElevated_vs_H')	Health_vs_Peers	0.001996007984031936
('BMI', 'functionality_state')	Health_vs_Peers	0.001996007984031936
('Alcohol_Use', 'Memory_Problems')	Health_vs_Peers	0.001996007984031936
('Alcohol_Use', 'Memory_Complaints')	Health_vs_Peers	0.001996007984031936
('Alcohol_Use', 'grip_category')	Health_vs_Peers	0.001996007984031936
('Alcohol_Use', 'WHR_Obesity')	Health_vs_Peers	0.001996007984031936
('Alcohol_Use', 'MAP_NormalElevated_vs_H')	Health_vs_Peers	0.001996007984031936
('Alcohol_Use', 'functionality_state')	Health_vs_Peers	0.001996007984031936
('Memory_Problems', 'Memory_Complaints')	Health_vs_Peers	0.001996007984031936
('Memory_Problems', 'grip_category')	Health_vs_Peers	0.001996007984031936
('Memory_Problems', 'WHR_Obesity')	Health_vs_Peers	0.001996007984031936
('Memory_Problems', 'MAP_NormalElevated_vs_H')	Health_vs_Peers	0.001996007984031936
('Memory_Problems', 'functionality_state')	Health_vs_Peers	0.001996007984031936
('Memory_Complaints', 'grip_category')	Health_vs_Peers	0.001996007984031936
('Memory_Complaints', 'WHR_Obesity')	Health_vs_Peers	0.001996007984031936
('Memory_Complaints', 'MAP_NormalElevated_vs_H')	Health_vs_Peers	0.001996007984031936
('Memory_Complaints', 'functionality_state')	Health_vs_Peers	0.001996007984031936
('grip_category', 'WHR_Obesity')	Health_vs_Peers	0.001996007984031936
('grip_category', 'MAP_NormalElevated_vs_H')	Health_vs_Peers	0.001996007984031936
('grip_category', 'functionality_state')	Health_vs_Peers	0.001996007984031936
('WHR_Obesity', 'MAP_NormalElevated_vs_H')	Health_vs_Peers	0.01996007984031936
('WHR_Obesity', 'functionality_state')	Health_vs_Peers	0.001996007984031936
('MAP_NormalElevated_vs_H', 'functionality_state')	Health_vs_Peers	0.001996007984031936
('Anxiety', 'Depression')	Physical_Activity	0.001996007984031936
('Anxiety', 'Sleep')	Physical_Activity	0.001996007984031936
('Anxiety', 'MMSE_Spell')	Physical_Activity	0.001996007984031936
('Anxiety', 'Pain')	Physical_Activity	0.001996007984031936
('Anxiety', 'Hearing')	Physical_Activity	0.001996007984031936
('Anxiety', 'General_Health')	Physical_Activity	0.001996007984031936
('Anxiety', 'Health_vs_Peers')	Physical_Activity	0.001996007984031936
('Anxiety', 'BMI')	Physical_Activity	0.001996007984031936
('Anxiety', 'Alcohol_Use')	Physical_Activity	0.001996007984031936
('Anxiety', 'Memory_Problems')	Physical_Activity	0.001996007984031936
('Anxiety', 'Memory_Complaints')	Physical_Activity	0.001996007984031936
('Anxiety', 'grip_category')	Physical_Activity	0.001996007984031936
('Anxiety', 'WHR_Obesity')	Physical_Activity	0.001996007984031936
('Anxiety', 'MAP_NormalElevated_vs_H')	Physical_Activity	0.001996007984031936
('Anxiety', 'functionality_state')	Physical_Activity	0.001996007984031936
('Depression', 'Sleep')	Physical_Activity	0.001996007984031936
('Depression', 'MMSE_Spell')	Physical_Activity	0.001996007984031936
('Depression', 'Pain')	Physical_Activity	0.001996007984031936
('Depression', 'Hearing')	Physical_Activity	0.001996007984031936
('Depression', 'General_Health')	Physical_Activity	0.001996007984031936
('Depression', 'Health_vs_Peers')	Physical_Activity	0.001996007984031936
('Depression', 'BMI')	Physical_Activity	0.001996007984031936
('Depression', 'Alcohol_Use')	Physical_Activity	0.001996007984031936
('Depression', 'Memory_Problems')	Physical_Activity	0.001996007984031936
('Depression', 'Memory_Complaints')	Physical_Activity	0.001996007984031936
('Depression', 'grip_category')	Physical_Activity	0.001996007984031936
('Depression', 'WHR_Obesity')	Physical_Activity	0.001996007984031936
('Depression', 'MAP_NormalElevated_vs_H')	Physical_Activity	0.001996007984031936
('Depression', 'functionality_state')	Physical_Activity	0.001996007984031936
('Sleep', 'MMSE_Spell')	Physical_Activity	0.001996007984031936
('Sleep', 'Pain')	Physical_Activity	0.001996007984031936
('Sleep', 'Hearing')	Physical_Activity	0.001996007984031936
('Sleep', 'General_Health')	Physical_Activity	0.001996007984031936
('Sleep', 'Health_vs_Peers')	Physical_Activity	0.001996007984031936
('Sleep', 'BMI')	Physical_Activity	0.001996007984031936
('Sleep', 'Alcohol_Use')	Physical_Activity	0.001996007984031936
('Sleep', 'Memory_Problems')	Physical_Activity	0.001996007984031936
('Sleep', 'Memory_Complaints')	Physical_Activity	0.001996007984031936
('Sleep', 'grip_category')	Physical_Activity	0.001996007984031936
('Sleep', 'WHR_Obesity')	Physical_Activity	0.001996007984031936
('Sleep', 'MAP_NormalElevated_vs_H')	Physical_Activity	0.001996007984031936
('Sleep', 'functionality_state')	Physical_Activity	0.001996007984031936
('MMSE_Spell', 'Pain')	Physical_Activity	0.001996007984031936
('MMSE_Spell', 'Hearing')	Physical_Activity	0.001996007984031936
('MMSE_Spell', 'General_Health')	Physical_Activity	0.001996007984031936
('MMSE_Spell', 'Health_vs_Peers')	Physical_Activity	0.001996007984031936
('MMSE_Spell', 'BMI')	Physical_Activity	0.001996007984031936
('MMSE_Spell', 'Alcohol_Use')	Physical_Activity	0.001996007984031936
('MMSE_Spell', 'Memory_Problems')	Physical_Activity	0.001996007984031936
('MMSE_Spell', 'Memory_Complaints')	Physical_Activity	0.001996007984031936
('MMSE_Spell', 'grip_category')	Physical_Activity	0.001996007984031936
('MMSE_Spell', 'WHR_Obesity')	Physical_Activity	0.001996007984031936
('MMSE_Spell', 'MAP_NormalElevated_vs_H')	Physical_Activity	0.001996007984031936
('MMSE_Spell', 'functionality_state')	Physical_Activity	0.001996007984031936
('Pain', 'Hearing')	Physical_Activity	0.001996007984031936
('Pain', 'General_Health')	Physical_Activity	0.001996007984031936
('Pain', 'Health_vs_Peers')	Physical_Activity	0.001996007984031936
('Pain', 'BMI')	Physical_Activity	0.001996007984031936
('Pain', 'Alcohol_Use')	Physical_Activity	0.001996007984031936
('Pain', 'Memory_Problems')	Physical_Activity	0.001996007984031936
('Pain', 'Memory_Complaints')	Physical_Activity	0.001996007984031936
('Pain', 'grip_category')	Physical_Activity	0.001996007984031936
('Pain', 'WHR_Obesity')	Physical_Activity	0.001996007984031936
('Pain', 'MAP_NormalElevated_vs_H')	Physical_Activity	0.001996007984031936
('Pain', 'functionality_state')	Physical_Activity	0.001996007984031936
('Hearing', 'General_Health')	Physical_Activity	0.001996007984031936
('Hearing', 'Health_vs_Peers')	Physical_Activity	0.001996007984031936
('Hearing', 'BMI')	Physical_Activity	0.001996007984031936
('Hearing', 'Alcohol_Use')	Physical_Activity	0.001996007984031936
('Hearing', 'Memory_Problems')	Physical_Activity	0.001996007984031936
('Hearing', 'Memory_Complaints')	Physical_Activity	0.001996007984031936
('Hearing', 'grip_category')	Physical_Activity	0.001996007984031936
('Hearing', 'WHR_Obesity')	Physical_Activity	0.001996007984031936
('Hearing', 'MAP_NormalElevated_vs_H')	Physical_Activity	0.001996007984031936
('Hearing', 'functionality_state')	Physical_Activity	0.001996007984031936
('General_Health', 'Health_vs_Peers')	Physical_Activity	0.001996007984031936
('General_Health', 'BMI')	Physical_Activity	0.001996007984031936
('General_Health', 'Alcohol_Use')	Physical_Activity	0.001996007984031936
('General_Health', 'Memory_Problems')	Physical_Activity	0.001996007984031936
('General_Health', 'Memory_Complaints')	Physical_Activity	0.001996007984031936
('General_Health', 'grip_category')	Physical_Activity	0.001996007984031936
('General_Health', 'WHR_Obesity')	Physical_Activity	0.001996007984031936
('General_Health', 'MAP_NormalElevated_vs_H')	Physical_Activity	0.001996007984031936
('General_Health', 'functionality_state')	Physical_Activity	0.001996007984031936
('Health_vs_Peers', 'BMI')	Physical_Activity	0.001996007984031936
('Health_vs_Peers', 'Alcohol_Use')	Physical_Activity	0.001996007984031936
('Health_vs_Peers', 'Memory_Problems')	Physical_Activity	0.001996007984031936
('Health_vs_Peers', 'Memory_Complaints')	Physical_Activity	0.001996007984031936
('Health_vs_Peers', 'grip_category')	Physical_Activity	0.001996007984031936
('Health_vs_Peers', 'WHR_Obesity')	Physical_Activity	0.001996007984031936
('Health_vs_Peers', 'MAP_NormalElevated_vs_H')	Physical_Activity	0.001996007984031936
('Health_vs_Peers', 'functionality_state')	Physical_Activity	0.001996007984031936
('BMI', 'Alcohol_Use')	Physical_Activity	0.001996007984031936
('BMI', 'Memory_Problems')	Physical_Activity	0.001996007984031936
('BMI', 'Memory_Complaints')	Physical_Activity	0.001996007984031936
('BMI', 'grip_category')	Physical_Activity	0.001996007984031936
('BMI', 'WHR_Obesity')	Physical_Activity	0.001996007984031936
('BMI', 'MAP_NormalElevated_vs_H')	Physical_Activity	0.001996007984031936
('BMI', 'functionality_state')	Physical_Activity	0.001996007984031936
('Alcohol_Use', 'Memory_Problems')	Physical_Activity	0.001996007984031936
('Alcohol_Use', 'Memory_Complaints')	Physical_Activity	0.001996007984031936
('Alcohol_Use', 'grip_category')	Physical_Activity	0.001996007984031936
('Alcohol_Use', 'WHR_Obesity')	Physical_Activity	0.001996007984031936
('Alcohol_Use', 'MAP_NormalElevated_vs_H')	Physical_Activity	0.001996007984031936
('Alcohol_Use', 'functionality_state')	Physical_Activity	0.001996007984031936
('Memory_Problems', 'Memory_Complaints')	Physical_Activity	0.001996007984031936
('Memory_Problems', 'grip_category')	Physical_Activity	0.001996007984031936
('Memory_Problems', 'WHR_Obesity')	Physical_Activity	0.005988023952095809
('Memory_Problems', 'MAP_NormalElevated_vs_H')	Physical_Activity	0.005988023952095809
('Memory_Problems', 'functionality_state')	Physical_Activity	0.001996007984031936
('Memory_Complaints', 'grip_category')	Physical_Activity	0.001996007984031936
('Memory_Complaints', 'WHR_Obesity')	Physical_Activity	0.005988023952095809
('Memory_Complaints', 'MAP_NormalElevated_vs_H')	Physical_Activity	0.005988023952095809
('Memory_Complaints', 'functionality_state')	Physical_Activity	0.001996007984031936
('grip_category', 'WHR_Obesity')	Physical_Activity	0.001996007984031936
('grip_category', 'MAP_NormalElevated_vs_H')	Physical_Activity	0.001996007984031936
('grip_category', 'functionality_state')	Physical_Activity	0.001996007984031936
('WHR_Obesity', 'MAP_NormalElevated_vs_H')	Physical_Activity	0.6986027944111777
('WHR_Obesity', 'functionality_state')	Physical_Activity	0.001996007984031936
('MAP_NormalElevated_vs_H', 'functionality_state')	Physical_Activity	0.001996007984031936
('Anxiety', 'Depression')	BMI	0.001996007984031936
('Anxiety', 'Sleep')	BMI	0.03792415169660679
('Anxiety', 'MMSE_Spell')	BMI	0.003992015968063872
('Anxiety', 'Pain')	BMI	0.001996007984031936
('Anxiety', 'Hearing')	BMI	0.001996007984031936
('Anxiety', 'General_Health')	BMI	0.001996007984031936
('Anxiety', 'Health_vs_Peers')	BMI	0.001996007984031936
('Anxiety', 'Physical_Activity')	BMI	0.001996007984031936
('Anxiety', 'Alcohol_Use')	BMI	0.001996007984031936
('Anxiety', 'Memory_Problems')	BMI	0.001996007984031936
('Anxiety', 'Memory_Complaints')	BMI	0.001996007984031936
('Anxiety', 'grip_category')	BMI	0.001996007984031936
('Anxiety', 'WHR_Obesity')	BMI	0.001996007984031936
('Anxiety', 'MAP_NormalElevated_vs_H')	BMI	0.027944111776447105
('Anxiety', 'functionality_state')	BMI	0.001996007984031936
('Depression', 'Sleep')	BMI	0.001996007984031936
('Depression', 'MMSE_Spell')	BMI	0.001996007984031936
('Depression', 'Pain')	BMI	0.001996007984031936
('Depression', 'Hearing')	BMI	0.001996007984031936
('Depression', 'General_Health')	BMI	0.001996007984031936
('Depression', 'Health_vs_Peers')	BMI	0.001996007984031936
('Depression', 'Physical_Activity')	BMI	0.001996007984031936
('Depression', 'Alcohol_Use')	BMI	0.001996007984031936
('Depression', 'Memory_Problems')	BMI	0.001996007984031936
('Depression', 'Memory_Complaints')	BMI	0.001996007984031936
('Depression', 'grip_category')	BMI	0.001996007984031936
('Depression', 'WHR_Obesity')	BMI	0.001996007984031936
('Depression', 'MAP_NormalElevated_vs_H')	BMI	0.001996007984031936
('Depression', 'functionality_state')	BMI	0.001996007984031936
('Sleep', 'MMSE_Spell')	BMI	0.007984031936127744
('Sleep', 'Pain')	BMI	0.001996007984031936
('Sleep', 'Hearing')	BMI	0.001996007984031936
('Sleep', 'General_Health')	BMI	0.001996007984031936
('Sleep', 'Health_vs_Peers')	BMI	0.001996007984031936
('Sleep', 'Physical_Activity')	BMI	0.001996007984031936
('Sleep', 'Alcohol_Use')	BMI	0.001996007984031936
('Sleep', 'Memory_Problems')	BMI	0.001996007984031936
('Sleep', 'Memory_Complaints')	BMI	0.001996007984031936
('Sleep', 'grip_category')	BMI	0.001996007984031936
('Sleep', 'WHR_Obesity')	BMI	0.001996007984031936
('Sleep', 'MAP_NormalElevated_vs_H')	BMI	0.00998003992015968
('Sleep', 'functionality_state')	BMI	0.001996007984031936
('MMSE_Spell', 'Pain')	BMI	0.001996007984031936
('MMSE_Spell', 'Hearing')	BMI	0.001996007984031936
('MMSE_Spell', 'General_Health')	BMI	0.001996007984031936
('MMSE_Spell', 'Health_vs_Peers')	BMI	0.001996007984031936
('MMSE_Spell', 'Physical_Activity')	BMI	0.001996007984031936
('MMSE_Spell', 'Alcohol_Use')	BMI	0.001996007984031936
('MMSE_Spell', 'Memory_Problems')	BMI	0.001996007984031936
('MMSE_Spell', 'Memory_Complaints')	BMI	0.001996007984031936
('MMSE_Spell', 'grip_category')	BMI	0.001996007984031936
('MMSE_Spell', 'WHR_Obesity')	BMI	0.001996007984031936
('MMSE_Spell', 'MAP_NormalElevated_vs_H')	BMI	0.1996007984031936
('MMSE_Spell', 'functionality_state')	BMI	0.001996007984031936
('Pain', 'Hearing')	BMI	0.001996007984031936
('Pain', 'General_Health')	BMI	0.001996007984031936
('Pain', 'Health_vs_Peers')	BMI	0.001996007984031936
('Pain', 'Physical_Activity')	BMI	0.001996007984031936
('Pain', 'Alcohol_Use')	BMI	0.001996007984031936
('Pain', 'Memory_Problems')	BMI	0.001996007984031936
('Pain', 'Memory_Complaints')	BMI	0.001996007984031936
('Pain', 'grip_category')	BMI	0.001996007984031936
('Pain', 'WHR_Obesity')	BMI	0.001996007984031936
('Pain', 'MAP_NormalElevated_vs_H')	BMI	0.001996007984031936
('Pain', 'functionality_state')	BMI	0.001996007984031936
('Hearing', 'General_Health')	BMI	0.001996007984031936
('Hearing', 'Health_vs_Peers')	BMI	0.001996007984031936
('Hearing', 'Physical_Activity')	BMI	0.001996007984031936
('Hearing', 'Alcohol_Use')	BMI	0.001996007984031936
('Hearing', 'Memory_Problems')	BMI	0.001996007984031936
('Hearing', 'Memory_Complaints')	BMI	0.001996007984031936
('Hearing', 'grip_category')	BMI	0.001996007984031936
('Hearing', 'WHR_Obesity')	BMI	0.001996007984031936
('Hearing', 'MAP_NormalElevated_vs_H')	BMI	0.001996007984031936
('Hearing', 'functionality_state')	BMI	0.001996007984031936
('General_Health', 'Health_vs_Peers')	BMI	0.001996007984031936
('General_Health', 'Physical_Activity')	BMI	0.001996007984031936
('General_Health', 'Alcohol_Use')	BMI	0.001996007984031936
('General_Health', 'Memory_Problems')	BMI	0.001996007984031936
('General_Health', 'Memory_Complaints')	BMI	0.001996007984031936
('General_Health', 'grip_category')	BMI	0.001996007984031936
('General_Health', 'WHR_Obesity')	BMI	0.001996007984031936
('General_Health', 'MAP_NormalElevated_vs_H')	BMI	0.001996007984031936
('General_Health', 'functionality_state')	BMI	0.001996007984031936
('Health_vs_Peers', 'Physical_Activity')	BMI	0.001996007984031936
('Health_vs_Peers', 'Alcohol_Use')	BMI	0.001996007984031936
('Health_vs_Peers', 'Memory_Problems')	BMI	0.001996007984031936
('Health_vs_Peers', 'Memory_Complaints')	BMI	0.001996007984031936
('Health_vs_Peers', 'grip_category')	BMI	0.001996007984031936
('Health_vs_Peers', 'WHR_Obesity')	BMI	0.001996007984031936
('Health_vs_Peers', 'MAP_NormalElevated_vs_H')	BMI	0.001996007984031936
('Health_vs_Peers', 'functionality_state')	BMI	0.001996007984031936
('Physical_Activity', 'Alcohol_Use')	BMI	0.001996007984031936
('Physical_Activity', 'Memory_Problems')	BMI	0.001996007984031936
('Physical_Activity', 'Memory_Complaints')	BMI	0.001996007984031936
('Physical_Activity', 'grip_category')	BMI	0.001996007984031936
('Physical_Activity', 'WHR_Obesity')	BMI	0.001996007984031936
('Physical_Activity', 'MAP_NormalElevated_vs_H')	BMI	0.001996007984031936
('Physical_Activity', 'functionality_state')	BMI	0.001996007984031936
('Alcohol_Use', 'Memory_Problems')	BMI	0.001996007984031936
('Alcohol_Use', 'Memory_Complaints')	BMI	0.001996007984031936
('Alcohol_Use', 'grip_category')	BMI	0.001996007984031936
('Alcohol_Use', 'WHR_Obesity')	BMI	0.001996007984031936
('Alcohol_Use', 'MAP_NormalElevated_vs_H')	BMI	0.007984031936127744
('Alcohol_Use', 'functionality_state')	BMI	0.001996007984031936
('Memory_Problems', 'Memory_Complaints')	BMI	0.003992015968063872
('Memory_Problems', 'grip_category')	BMI	0.001996007984031936
('Memory_Problems', 'WHR_Obesity')	BMI	0.001996007984031936
('Memory_Problems', 'MAP_NormalElevated_vs_H')	BMI	0.00998003992015968
('Memory_Problems', 'functionality_state')	BMI	0.001996007984031936
('Memory_Complaints', 'grip_category')	BMI	0.001996007984031936
('Memory_Complaints', 'WHR_Obesity')	BMI	0.001996007984031936
('Memory_Complaints', 'MAP_NormalElevated_vs_H')	BMI	0.00998003992015968
('Memory_Complaints', 'functionality_state')	BMI	0.001996007984031936
('grip_category', 'WHR_Obesity')	BMI	0.001996007984031936
('grip_category', 'MAP_NormalElevated_vs_H')	BMI	0.001996007984031936
('grip_category', 'functionality_state')	BMI	0.001996007984031936
('WHR_Obesity', 'MAP_NormalElevated_vs_H')	BMI	0.001996007984031936
('WHR_Obesity', 'functionality_state')	BMI	0.001996007984031936
('MAP_NormalElevated_vs_H', 'functionality_state')	BMI	0.001996007984031936
('Anxiety', 'Depression')	Alcohol_Use	0.001996007984031936
('Anxiety', 'Sleep')	Alcohol_Use	0.001996007984031936
('Anxiety', 'MMSE_Spell')	Alcohol_Use	0.001996007984031936
('Anxiety', 'Pain')	Alcohol_Use	0.001996007984031936
('Anxiety', 'Hearing')	Alcohol_Use	0.001996007984031936
('Anxiety', 'General_Health')	Alcohol_Use	0.001996007984031936
('Anxiety', 'Health_vs_Peers')	Alcohol_Use	0.001996007984031936
('Anxiety', 'Physical_Activity')	Alcohol_Use	0.001996007984031936
('Anxiety', 'BMI')	Alcohol_Use	0.001996007984031936
('Anxiety', 'Memory_Problems')	Alcohol_Use	0.001996007984031936
('Anxiety', 'Memory_Complaints')	Alcohol_Use	0.001996007984031936
('Anxiety', 'grip_category')	Alcohol_Use	0.001996007984031936
('Anxiety', 'WHR_Obesity')	Alcohol_Use	0.001996007984031936
('Anxiety', 'MAP_NormalElevated_vs_H')	Alcohol_Use	0.001996007984031936
('Anxiety', 'functionality_state')	Alcohol_Use	0.001996007984031936
('Depression', 'Sleep')	Alcohol_Use	0.001996007984031936
('Depression', 'MMSE_Spell')	Alcohol_Use	0.001996007984031936
('Depression', 'Pain')	Alcohol_Use	0.001996007984031936
('Depression', 'Hearing')	Alcohol_Use	0.001996007984031936
('Depression', 'General_Health')	Alcohol_Use	0.001996007984031936
('Depression', 'Health_vs_Peers')	Alcohol_Use	0.001996007984031936
('Depression', 'Physical_Activity')	Alcohol_Use	0.001996007984031936
('Depression', 'BMI')	Alcohol_Use	0.001996007984031936
('Depression', 'Memory_Problems')	Alcohol_Use	0.001996007984031936
('Depression', 'Memory_Complaints')	Alcohol_Use	0.001996007984031936
('Depression', 'grip_category')	Alcohol_Use	0.001996007984031936
('Depression', 'WHR_Obesity')	Alcohol_Use	0.001996007984031936
('Depression', 'MAP_NormalElevated_vs_H')	Alcohol_Use	0.001996007984031936
('Depression', 'functionality_state')	Alcohol_Use	0.001996007984031936
('Sleep', 'MMSE_Spell')	Alcohol_Use	0.001996007984031936
('Sleep', 'Pain')	Alcohol_Use	0.001996007984031936
('Sleep', 'Hearing')	Alcohol_Use	0.001996007984031936
('Sleep', 'General_Health')	Alcohol_Use	0.001996007984031936
('Sleep', 'Health_vs_Peers')	Alcohol_Use	0.001996007984031936
('Sleep', 'Physical_Activity')	Alcohol_Use	0.001996007984031936
('Sleep', 'BMI')	Alcohol_Use	0.001996007984031936
('Sleep', 'Memory_Problems')	Alcohol_Use	0.001996007984031936
('Sleep', 'Memory_Complaints')	Alcohol_Use	0.001996007984031936
('Sleep', 'grip_category')	Alcohol_Use	0.001996007984031936
('Sleep', 'WHR_Obesity')	Alcohol_Use	0.001996007984031936
('Sleep', 'MAP_NormalElevated_vs_H')	Alcohol_Use	0.001996007984031936
('Sleep', 'functionality_state')	Alcohol_Use	0.001996007984031936
('MMSE_Spell', 'Pain')	Alcohol_Use	0.001996007984031936
('MMSE_Spell', 'Hearing')	Alcohol_Use	0.001996007984031936
('MMSE_Spell', 'General_Health')	Alcohol_Use	0.001996007984031936
('MMSE_Spell', 'Health_vs_Peers')	Alcohol_Use	0.001996007984031936
('MMSE_Spell', 'Physical_Activity')	Alcohol_Use	0.001996007984031936
('MMSE_Spell', 'BMI')	Alcohol_Use	0.001996007984031936
('MMSE_Spell', 'Memory_Problems')	Alcohol_Use	0.001996007984031936
('MMSE_Spell', 'Memory_Complaints')	Alcohol_Use	0.001996007984031936
('MMSE_Spell', 'grip_category')	Alcohol_Use	0.001996007984031936
('MMSE_Spell', 'WHR_Obesity')	Alcohol_Use	0.001996007984031936
('MMSE_Spell', 'MAP_NormalElevated_vs_H')	Alcohol_Use	0.001996007984031936
('MMSE_Spell', 'functionality_state')	Alcohol_Use	0.001996007984031936
('Pain', 'Hearing')	Alcohol_Use	0.001996007984031936
('Pain', 'General_Health')	Alcohol_Use	0.001996007984031936
('Pain', 'Health_vs_Peers')	Alcohol_Use	0.001996007984031936
('Pain', 'Physical_Activity')	Alcohol_Use	0.001996007984031936
('Pain', 'BMI')	Alcohol_Use	0.001996007984031936
('Pain', 'Memory_Problems')	Alcohol_Use	0.001996007984031936
('Pain', 'Memory_Complaints')	Alcohol_Use	0.001996007984031936
('Pain', 'grip_category')	Alcohol_Use	0.001996007984031936
('Pain', 'WHR_Obesity')	Alcohol_Use	0.001996007984031936
('Pain', 'MAP_NormalElevated_vs_H')	Alcohol_Use	0.001996007984031936
('Pain', 'functionality_state')	Alcohol_Use	0.001996007984031936
('Hearing', 'General_Health')	Alcohol_Use	0.001996007984031936
('Hearing', 'Health_vs_Peers')	Alcohol_Use	0.001996007984031936
('Hearing', 'Physical_Activity')	Alcohol_Use	0.001996007984031936
('Hearing', 'BMI')	Alcohol_Use	0.003992015968063872
('Hearing', 'Memory_Problems')	Alcohol_Use	0.6666666666666666
('Hearing', 'Memory_Complaints')	Alcohol_Use	0.6666666666666666
('Hearing', 'grip_category')	Alcohol_Use	0.001996007984031936
('Hearing', 'WHR_Obesity')	Alcohol_Use	0.02594810379241517
('Hearing', 'MAP_NormalElevated_vs_H')	Alcohol_Use	0.001996007984031936
('Hearing', 'functionality_state')	Alcohol_Use	0.001996007984031936
('General_Health', 'Health_vs_Peers')	Alcohol_Use	0.001996007984031936
('General_Health', 'Physical_Activity')	Alcohol_Use	0.001996007984031936
('General_Health', 'BMI')	Alcohol_Use	0.001996007984031936
('General_Health', 'Memory_Problems')	Alcohol_Use	0.001996007984031936
('General_Health', 'Memory_Complaints')	Alcohol_Use	0.001996007984031936
('General_Health', 'grip_category')	Alcohol_Use	0.001996007984031936
('General_Health', 'WHR_Obesity')	Alcohol_Use	0.001996007984031936
('General_Health', 'MAP_NormalElevated_vs_H')	Alcohol_Use	0.001996007984031936
('General_Health', 'functionality_state')	Alcohol_Use	0.001996007984031936
('Health_vs_Peers', 'Physical_Activity')	Alcohol_Use	0.001996007984031936
('Health_vs_Peers', 'BMI')	Alcohol_Use	0.001996007984031936
('Health_vs_Peers', 'Memory_Problems')	Alcohol_Use	0.001996007984031936
('Health_vs_Peers', 'Memory_Complaints')	Alcohol_Use	0.001996007984031936
('Health_vs_Peers', 'grip_category')	Alcohol_Use	0.001996007984031936
('Health_vs_Peers', 'WHR_Obesity')	Alcohol_Use	0.001996007984031936
('Health_vs_Peers', 'MAP_NormalElevated_vs_H')	Alcohol_Use	0.001996007984031936
('Health_vs_Peers', 'functionality_state')	Alcohol_Use	0.001996007984031936
('Physical_Activity', 'BMI')	Alcohol_Use	0.001996007984031936
('Physical_Activity', 'Memory_Problems')	Alcohol_Use	0.001996007984031936
('Physical_Activity', 'Memory_Complaints')	Alcohol_Use	0.001996007984031936
('Physical_Activity', 'grip_category')	Alcohol_Use	0.001996007984031936
('Physical_Activity', 'WHR_Obesity')	Alcohol_Use	0.001996007984031936
('Physical_Activity', 'MAP_NormalElevated_vs_H')	Alcohol_Use	0.001996007984031936
('Physical_Activity', 'functionality_state')	Alcohol_Use	0.001996007984031936
('BMI', 'Memory_Problems')	Alcohol_Use	0.001996007984031936
('BMI', 'Memory_Complaints')	Alcohol_Use	0.001996007984031936
('BMI', 'grip_category')	Alcohol_Use	0.001996007984031936
('BMI', 'WHR_Obesity')	Alcohol_Use	0.001996007984031936
('BMI', 'MAP_NormalElevated_vs_H')	Alcohol_Use	0.001996007984031936
('BMI', 'functionality_state')	Alcohol_Use	0.001996007984031936
('Memory_Problems', 'Memory_Complaints')	Alcohol_Use	0.47904191616766467
('Memory_Problems', 'grip_category')	Alcohol_Use	0.001996007984031936
('Memory_Problems', 'WHR_Obesity')	Alcohol_Use	0.01996007984031936
('Memory_Problems', 'MAP_NormalElevated_vs_H')	Alcohol_Use	0.001996007984031936
('Memory_Problems', 'functionality_state')	Alcohol_Use	0.001996007984031936
('Memory_Complaints', 'grip_category')	Alcohol_Use	0.001996007984031936
('Memory_Complaints', 'WHR_Obesity')	Alcohol_Use	0.01996007984031936
('Memory_Complaints', 'MAP_NormalElevated_vs_H')	Alcohol_Use	0.001996007984031936
('Memory_Complaints', 'functionality_state')	Alcohol_Use	0.001996007984031936
('grip_category', 'WHR_Obesity')	Alcohol_Use	0.001996007984031936
('grip_category', 'MAP_NormalElevated_vs_H')	Alcohol_Use	0.001996007984031936
('grip_category', 'functionality_state')	Alcohol_Use	0.001996007984031936
('WHR_Obesity', 'MAP_NormalElevated_vs_H')	Alcohol_Use	0.001996007984031936
('WHR_Obesity', 'functionality_state')	Alcohol_Use	0.001996007984031936
('MAP_NormalElevated_vs_H', 'functionality_state')	Alcohol_Use	0.001996007984031936
('Anxiety', 'Depression')	Memory_Problems	0.001996007984031936
('Anxiety', 'Sleep')	Memory_Problems	0.001996007984031936
('Anxiety', 'MMSE_Spell')	Memory_Problems	0.001996007984031936
('Anxiety', 'Pain')	Memory_Problems	0.001996007984031936
('Anxiety', 'Hearing')	Memory_Problems	0.001996007984031936
('Anxiety', 'General_Health')	Memory_Problems	0.001996007984031936
('Anxiety', 'Health_vs_Peers')	Memory_Problems	0.001996007984031936
('Anxiety', 'Physical_Activity')	Memory_Problems	0.001996007984031936
('Anxiety', 'BMI')	Memory_Problems	0.001996007984031936
('Anxiety', 'Alcohol_Use')	Memory_Problems	0.001996007984031936
('Anxiety', 'Memory_Complaints')	Memory_Problems	0.001996007984031936
('Anxiety', 'grip_category')	Memory_Problems	0.001996007984031936
('Anxiety', 'WHR_Obesity')	Memory_Problems	0.001996007984031936
('Anxiety', 'MAP_NormalElevated_vs_H')	Memory_Problems	0.001996007984031936
('Anxiety', 'functionality_state')	Memory_Problems	0.001996007984031936
('Depression', 'Sleep')	Memory_Problems	0.001996007984031936
('Depression', 'MMSE_Spell')	Memory_Problems	0.001996007984031936
('Depression', 'Pain')	Memory_Problems	0.001996007984031936
('Depression', 'Hearing')	Memory_Problems	0.001996007984031936
('Depression', 'General_Health')	Memory_Problems	0.001996007984031936
('Depression', 'Health_vs_Peers')	Memory_Problems	0.001996007984031936
('Depression', 'Physical_Activity')	Memory_Problems	0.001996007984031936
('Depression', 'BMI')	Memory_Problems	0.001996007984031936
('Depression', 'Alcohol_Use')	Memory_Problems	0.001996007984031936
('Depression', 'Memory_Complaints')	Memory_Problems	0.001996007984031936
('Depression', 'grip_category')	Memory_Problems	0.001996007984031936
('Depression', 'WHR_Obesity')	Memory_Problems	0.001996007984031936
('Depression', 'MAP_NormalElevated_vs_H')	Memory_Problems	0.001996007984031936
('Depression', 'functionality_state')	Memory_Problems	0.001996007984031936
('Sleep', 'MMSE_Spell')	Memory_Problems	0.001996007984031936
('Sleep', 'Pain')	Memory_Problems	0.001996007984031936
('Sleep', 'Hearing')	Memory_Problems	0.001996007984031936
('Sleep', 'General_Health')	Memory_Problems	0.001996007984031936
('Sleep', 'Health_vs_Peers')	Memory_Problems	0.001996007984031936
('Sleep', 'Physical_Activity')	Memory_Problems	0.001996007984031936
('Sleep', 'BMI')	Memory_Problems	0.003992015968063872
('Sleep', 'Alcohol_Use')	Memory_Problems	0.06786427145708583
('Sleep', 'Memory_Complaints')	Memory_Problems	0.001996007984031936
('Sleep', 'grip_category')	Memory_Problems	0.1437125748502994
('Sleep', 'WHR_Obesity')	Memory_Problems	0.07984031936127745
('Sleep', 'MAP_NormalElevated_vs_H')	Memory_Problems	0.02594810379241517
('Sleep', 'functionality_state')	Memory_Problems	0.001996007984031936
('MMSE_Spell', 'Pain')	Memory_Problems	0.001996007984031936
('MMSE_Spell', 'Hearing')	Memory_Problems	0.001996007984031936
('MMSE_Spell', 'General_Health')	Memory_Problems	0.001996007984031936
('MMSE_Spell', 'Health_vs_Peers')	Memory_Problems	0.001996007984031936
('MMSE_Spell', 'Physical_Activity')	Memory_Problems	0.001996007984031936
('MMSE_Spell', 'BMI')	Memory_Problems	0.001996007984031936
('MMSE_Spell', 'Alcohol_Use')	Memory_Problems	0.001996007984031936
('MMSE_Spell', 'Memory_Complaints')	Memory_Problems	0.001996007984031936
('MMSE_Spell', 'grip_category')	Memory_Problems	0.001996007984031936
('MMSE_Spell', 'WHR_Obesity')	Memory_Problems	0.001996007984031936
('MMSE_Spell', 'MAP_NormalElevated_vs_H')	Memory_Problems	0.001996007984031936
('MMSE_Spell', 'functionality_state')	Memory_Problems	0.001996007984031936
('Pain', 'Hearing')	Memory_Problems	0.001996007984031936
('Pain', 'General_Health')	Memory_Problems	0.001996007984031936
('Pain', 'Health_vs_Peers')	Memory_Problems	0.001996007984031936
('Pain', 'Physical_Activity')	Memory_Problems	0.001996007984031936
('Pain', 'BMI')	Memory_Problems	0.001996007984031936
('Pain', 'Alcohol_Use')	Memory_Problems	0.001996007984031936
('Pain', 'Memory_Complaints')	Memory_Problems	0.001996007984031936
('Pain', 'grip_category')	Memory_Problems	0.001996007984031936
('Pain', 'WHR_Obesity')	Memory_Problems	0.001996007984031936
('Pain', 'MAP_NormalElevated_vs_H')	Memory_Problems	0.001996007984031936
('Pain', 'functionality_state')	Memory_Problems	0.001996007984031936
('Hearing', 'General_Health')	Memory_Problems	0.001996007984031936
('Hearing', 'Health_vs_Peers')	Memory_Problems	0.001996007984031936
('Hearing', 'Physical_Activity')	Memory_Problems	0.001996007984031936
('Hearing', 'BMI')	Memory_Problems	0.001996007984031936
('Hearing', 'Alcohol_Use')	Memory_Problems	0.001996007984031936
('Hearing', 'Memory_Complaints')	Memory_Problems	0.001996007984031936
('Hearing', 'grip_category')	Memory_Problems	0.001996007984031936
('Hearing', 'WHR_Obesity')	Memory_Problems	0.001996007984031936
('Hearing', 'MAP_NormalElevated_vs_H')	Memory_Problems	0.001996007984031936
('Hearing', 'functionality_state')	Memory_Problems	0.001996007984031936
('General_Health', 'Health_vs_Peers')	Memory_Problems	0.001996007984031936
('General_Health', 'Physical_Activity')	Memory_Problems	0.001996007984031936
('General_Health', 'BMI')	Memory_Problems	0.001996007984031936
('General_Health', 'Alcohol_Use')	Memory_Problems	0.001996007984031936
('General_Health', 'Memory_Complaints')	Memory_Problems	0.001996007984031936
('General_Health', 'grip_category')	Memory_Problems	0.001996007984031936
('General_Health', 'WHR_Obesity')	Memory_Problems	0.001996007984031936
('General_Health', 'MAP_NormalElevated_vs_H')	Memory_Problems	0.001996007984031936
('General_Health', 'functionality_state')	Memory_Problems	0.001996007984031936
('Health_vs_Peers', 'Physical_Activity')	Memory_Problems	0.001996007984031936
('Health_vs_Peers', 'BMI')	Memory_Problems	0.001996007984031936
('Health_vs_Peers', 'Alcohol_Use')	Memory_Problems	0.001996007984031936
('Health_vs_Peers', 'Memory_Complaints')	Memory_Problems	0.001996007984031936
('Health_vs_Peers', 'grip_category')	Memory_Problems	0.001996007984031936
('Health_vs_Peers', 'WHR_Obesity')	Memory_Problems	0.001996007984031936
('Health_vs_Peers', 'MAP_NormalElevated_vs_H')	Memory_Problems	0.001996007984031936
('Health_vs_Peers', 'functionality_state')	Memory_Problems	0.001996007984031936
('Physical_Activity', 'BMI')	Memory_Problems	0.001996007984031936
('Physical_Activity', 'Alcohol_Use')	Memory_Problems	0.015968063872255488
('Physical_Activity', 'Memory_Complaints')	Memory_Problems	0.001996007984031936
('Physical_Activity', 'grip_category')	Memory_Problems	0.003992015968063872
('Physical_Activity', 'WHR_Obesity')	Memory_Problems	0.00998003992015968
('Physical_Activity', 'MAP_NormalElevated_vs_H')	Memory_Problems	0.001996007984031936
('Physical_Activity', 'functionality_state')	Memory_Problems	0.001996007984031936
('BMI', 'Alcohol_Use')	Memory_Problems	0.00998003992015968
('BMI', 'Memory_Complaints')	Memory_Problems	0.001996007984031936
('BMI', 'grip_category')	Memory_Problems	0.00998003992015968
('BMI', 'WHR_Obesity')	Memory_Problems	0.007984031936127744
('BMI', 'MAP_NormalElevated_vs_H')	Memory_Problems	0.001996007984031936
('BMI', 'functionality_state')	Memory_Problems	0.001996007984031936
('Alcohol_Use', 'Memory_Complaints')	Memory_Problems	0.001996007984031936
('Alcohol_Use', 'grip_category')	Memory_Problems	0.07584830339321358
('Alcohol_Use', 'WHR_Obesity')	Memory_Problems	0.42115768463073855
('Alcohol_Use', 'MAP_NormalElevated_vs_H')	Memory_Problems	0.003992015968063872
('Alcohol_Use', 'functionality_state')	Memory_Problems	0.001996007984031936
('Memory_Complaints', 'grip_category')	Memory_Problems	0.001996007984031936
('Memory_Complaints', 'WHR_Obesity')	Memory_Problems	0.001996007984031936
('Memory_Complaints', 'MAP_NormalElevated_vs_H')	Memory_Problems	0.001996007984031936
('Memory_Complaints', 'functionality_state')	Memory_Problems	0.001996007984031936
('grip_category', 'WHR_Obesity')	Memory_Problems	0.10578842315369262
('grip_category', 'MAP_NormalElevated_vs_H')	Memory_Problems	0.003992015968063872
('grip_category', 'functionality_state')	Memory_Problems	0.001996007984031936
('WHR_Obesity', 'MAP_NormalElevated_vs_H')	Memory_Problems	0.013972055888223553
('WHR_Obesity', 'functionality_state')	Memory_Problems	0.001996007984031936
('MAP_NormalElevated_vs_H', 'functionality_state')	Memory_Problems	0.001996007984031936
('Anxiety', 'Depression')	Memory_Complaints	0.001996007984031936
('Anxiety', 'Sleep')	Memory_Complaints	0.001996007984031936
('Anxiety', 'MMSE_Spell')	Memory_Complaints	0.001996007984031936
('Anxiety', 'Pain')	Memory_Complaints	0.001996007984031936
('Anxiety', 'Hearing')	Memory_Complaints	0.001996007984031936
('Anxiety', 'General_Health')	Memory_Complaints	0.001996007984031936
('Anxiety', 'Health_vs_Peers')	Memory_Complaints	0.001996007984031936
('Anxiety', 'Physical_Activity')	Memory_Complaints	0.001996007984031936
('Anxiety', 'BMI')	Memory_Complaints	0.001996007984031936
('Anxiety', 'Alcohol_Use')	Memory_Complaints	0.001996007984031936
('Anxiety', 'Memory_Problems')	Memory_Complaints	0.001996007984031936
('Anxiety', 'grip_category')	Memory_Complaints	0.001996007984031936
('Anxiety', 'WHR_Obesity')	Memory_Complaints	0.001996007984031936
('Anxiety', 'MAP_NormalElevated_vs_H')	Memory_Complaints	0.001996007984031936
('Anxiety', 'functionality_state')	Memory_Complaints	0.001996007984031936
('Depression', 'Sleep')	Memory_Complaints	0.001996007984031936
('Depression', 'MMSE_Spell')	Memory_Complaints	0.001996007984031936
('Depression', 'Pain')	Memory_Complaints	0.001996007984031936
('Depression', 'Hearing')	Memory_Complaints	0.001996007984031936
('Depression', 'General_Health')	Memory_Complaints	0.001996007984031936
('Depression', 'Health_vs_Peers')	Memory_Complaints	0.001996007984031936
('Depression', 'Physical_Activity')	Memory_Complaints	0.001996007984031936
('Depression', 'BMI')	Memory_Complaints	0.001996007984031936
('Depression', 'Alcohol_Use')	Memory_Complaints	0.001996007984031936
('Depression', 'Memory_Problems')	Memory_Complaints	0.001996007984031936
('Depression', 'grip_category')	Memory_Complaints	0.001996007984031936
('Depression', 'WHR_Obesity')	Memory_Complaints	0.001996007984031936
('Depression', 'MAP_NormalElevated_vs_H')	Memory_Complaints	0.001996007984031936
('Depression', 'functionality_state')	Memory_Complaints	0.001996007984031936
('Sleep', 'MMSE_Spell')	Memory_Complaints	0.001996007984031936
('Sleep', 'Pain')	Memory_Complaints	0.001996007984031936
('Sleep', 'Hearing')	Memory_Complaints	0.001996007984031936
('Sleep', 'General_Health')	Memory_Complaints	0.001996007984031936
('Sleep', 'Health_vs_Peers')	Memory_Complaints	0.001996007984031936
('Sleep', 'Physical_Activity')	Memory_Complaints	0.001996007984031936
('Sleep', 'BMI')	Memory_Complaints	0.003992015968063872
('Sleep', 'Alcohol_Use')	Memory_Complaints	0.06786427145708583
('Sleep', 'Memory_Problems')	Memory_Complaints	0.001996007984031936
('Sleep', 'grip_category')	Memory_Complaints	0.1437125748502994
('Sleep', 'WHR_Obesity')	Memory_Complaints	0.07984031936127745
('Sleep', 'MAP_NormalElevated_vs_H')	Memory_Complaints	0.02594810379241517
('Sleep', 'functionality_state')	Memory_Complaints	0.001996007984031936
('MMSE_Spell', 'Pain')	Memory_Complaints	0.001996007984031936
('MMSE_Spell', 'Hearing')	Memory_Complaints	0.001996007984031936
('MMSE_Spell', 'General_Health')	Memory_Complaints	0.001996007984031936
('MMSE_Spell', 'Health_vs_Peers')	Memory_Complaints	0.001996007984031936
('MMSE_Spell', 'Physical_Activity')	Memory_Complaints	0.001996007984031936
('MMSE_Spell', 'BMI')	Memory_Complaints	0.001996007984031936
('MMSE_Spell', 'Alcohol_Use')	Memory_Complaints	0.001996007984031936
('MMSE_Spell', 'Memory_Problems')	Memory_Complaints	0.001996007984031936
('MMSE_Spell', 'grip_category')	Memory_Complaints	0.001996007984031936
('MMSE_Spell', 'WHR_Obesity')	Memory_Complaints	0.001996007984031936
('MMSE_Spell', 'MAP_NormalElevated_vs_H')	Memory_Complaints	0.001996007984031936
('MMSE_Spell', 'functionality_state')	Memory_Complaints	0.001996007984031936
('Pain', 'Hearing')	Memory_Complaints	0.001996007984031936
('Pain', 'General_Health')	Memory_Complaints	0.001996007984031936
('Pain', 'Health_vs_Peers')	Memory_Complaints	0.001996007984031936
('Pain', 'Physical_Activity')	Memory_Complaints	0.001996007984031936
('Pain', 'BMI')	Memory_Complaints	0.001996007984031936
('Pain', 'Alcohol_Use')	Memory_Complaints	0.001996007984031936
('Pain', 'Memory_Problems')	Memory_Complaints	0.001996007984031936
('Pain', 'grip_category')	Memory_Complaints	0.001996007984031936
('Pain', 'WHR_Obesity')	Memory_Complaints	0.001996007984031936
('Pain', 'MAP_NormalElevated_vs_H')	Memory_Complaints	0.001996007984031936
('Pain', 'functionality_state')	Memory_Complaints	0.001996007984031936
('Hearing', 'General_Health')	Memory_Complaints	0.001996007984031936
('Hearing', 'Health_vs_Peers')	Memory_Complaints	0.001996007984031936
('Hearing', 'Physical_Activity')	Memory_Complaints	0.001996007984031936
('Hearing', 'BMI')	Memory_Complaints	0.001996007984031936
('Hearing', 'Alcohol_Use')	Memory_Complaints	0.001996007984031936
('Hearing', 'Memory_Problems')	Memory_Complaints	0.001996007984031936
('Hearing', 'grip_category')	Memory_Complaints	0.001996007984031936
('Hearing', 'WHR_Obesity')	Memory_Complaints	0.001996007984031936
('Hearing', 'MAP_NormalElevated_vs_H')	Memory_Complaints	0.001996007984031936
('Hearing', 'functionality_state')	Memory_Complaints	0.001996007984031936
('General_Health', 'Health_vs_Peers')	Memory_Complaints	0.001996007984031936
('General_Health', 'Physical_Activity')	Memory_Complaints	0.001996007984031936
('General_Health', 'BMI')	Memory_Complaints	0.001996007984031936
('General_Health', 'Alcohol_Use')	Memory_Complaints	0.001996007984031936
('General_Health', 'Memory_Problems')	Memory_Complaints	0.001996007984031936
('General_Health', 'grip_category')	Memory_Complaints	0.001996007984031936
('General_Health', 'WHR_Obesity')	Memory_Complaints	0.001996007984031936
('General_Health', 'MAP_NormalElevated_vs_H')	Memory_Complaints	0.001996007984031936
('General_Health', 'functionality_state')	Memory_Complaints	0.001996007984031936
('Health_vs_Peers', 'Physical_Activity')	Memory_Complaints	0.001996007984031936
('Health_vs_Peers', 'BMI')	Memory_Complaints	0.001996007984031936
('Health_vs_Peers', 'Alcohol_Use')	Memory_Complaints	0.001996007984031936
('Health_vs_Peers', 'Memory_Problems')	Memory_Complaints	0.001996007984031936
('Health_vs_Peers', 'grip_category')	Memory_Complaints	0.001996007984031936
('Health_vs_Peers', 'WHR_Obesity')	Memory_Complaints	0.001996007984031936
('Health_vs_Peers', 'MAP_NormalElevated_vs_H')	Memory_Complaints	0.001996007984031936
('Health_vs_Peers', 'functionality_state')	Memory_Complaints	0.001996007984031936
('Physical_Activity', 'BMI')	Memory_Complaints	0.001996007984031936
('Physical_Activity', 'Alcohol_Use')	Memory_Complaints	0.015968063872255488
('Physical_Activity', 'Memory_Problems')	Memory_Complaints	0.001996007984031936
('Physical_Activity', 'grip_category')	Memory_Complaints	0.003992015968063872
('Physical_Activity', 'WHR_Obesity')	Memory_Complaints	0.00998003992015968
('Physical_Activity', 'MAP_NormalElevated_vs_H')	Memory_Complaints	0.001996007984031936
('Physical_Activity', 'functionality_state')	Memory_Complaints	0.001996007984031936
('BMI', 'Alcohol_Use')	Memory_Complaints	0.00998003992015968
('BMI', 'Memory_Problems')	Memory_Complaints	0.001996007984031936
('BMI', 'grip_category')	Memory_Complaints	0.00998003992015968
('BMI', 'WHR_Obesity')	Memory_Complaints	0.007984031936127744
('BMI', 'MAP_NormalElevated_vs_H')	Memory_Complaints	0.001996007984031936
('BMI', 'functionality_state')	Memory_Complaints	0.001996007984031936
('Alcohol_Use', 'Memory_Problems')	Memory_Complaints	0.001996007984031936
('Alcohol_Use', 'grip_category')	Memory_Complaints	0.07584830339321358
('Alcohol_Use', 'WHR_Obesity')	Memory_Complaints	0.42115768463073855
('Alcohol_Use', 'MAP_NormalElevated_vs_H')	Memory_Complaints	0.003992015968063872
('Alcohol_Use', 'functionality_state')	Memory_Complaints	0.001996007984031936
('Memory_Problems', 'grip_category')	Memory_Complaints	0.001996007984031936
('Memory_Problems', 'WHR_Obesity')	Memory_Complaints	0.001996007984031936
('Memory_Problems', 'MAP_NormalElevated_vs_H')	Memory_Complaints	0.001996007984031936
('Memory_Problems', 'functionality_state')	Memory_Complaints	0.001996007984031936
('grip_category', 'WHR_Obesity')	Memory_Complaints	0.10578842315369262
('grip_category', 'MAP_NormalElevated_vs_H')	Memory_Complaints	0.003992015968063872
('grip_category', 'functionality_state')	Memory_Complaints	0.001996007984031936
('WHR_Obesity', 'MAP_NormalElevated_vs_H')	Memory_Complaints	0.013972055888223553
('WHR_Obesity', 'functionality_state')	Memory_Complaints	0.001996007984031936
('MAP_NormalElevated_vs_H', 'functionality_state')	Memory_Complaints	0.001996007984031936
('Anxiety', 'Depression')	grip_category	0.001996007984031936
('Anxiety', 'Sleep')	grip_category	0.001996007984031936
('Anxiety', 'MMSE_Spell')	grip_category	0.001996007984031936
('Anxiety', 'Pain')	grip_category	0.001996007984031936
('Anxiety', 'Hearing')	grip_category	0.001996007984031936
('Anxiety', 'General_Health')	grip_category	0.001996007984031936
('Anxiety', 'Health_vs_Peers')	grip_category	0.001996007984031936
('Anxiety', 'Physical_Activity')	grip_category	0.001996007984031936
('Anxiety', 'BMI')	grip_category	0.001996007984031936
('Anxiety', 'Alcohol_Use')	grip_category	0.001996007984031936
('Anxiety', 'Memory_Problems')	grip_category	0.001996007984031936
('Anxiety', 'Memory_Complaints')	grip_category	0.001996007984031936
('Anxiety', 'WHR_Obesity')	grip_category	0.001996007984031936
('Anxiety', 'MAP_NormalElevated_vs_H')	grip_category	0.001996007984031936
('Anxiety', 'functionality_state')	grip_category	0.001996007984031936
('Depression', 'Sleep')	grip_category	0.001996007984031936
('Depression', 'MMSE_Spell')	grip_category	0.001996007984031936
('Depression', 'Pain')	grip_category	0.001996007984031936
('Depression', 'Hearing')	grip_category	0.001996007984031936
('Depression', 'General_Health')	grip_category	0.001996007984031936
('Depression', 'Health_vs_Peers')	grip_category	0.001996007984031936
('Depression', 'Physical_Activity')	grip_category	0.001996007984031936
('Depression', 'BMI')	grip_category	0.001996007984031936
('Depression', 'Alcohol_Use')	grip_category	0.001996007984031936
('Depression', 'Memory_Problems')	grip_category	0.001996007984031936
('Depression', 'Memory_Complaints')	grip_category	0.001996007984031936
('Depression', 'WHR_Obesity')	grip_category	0.001996007984031936
('Depression', 'MAP_NormalElevated_vs_H')	grip_category	0.001996007984031936
('Depression', 'functionality_state')	grip_category	0.001996007984031936
('Sleep', 'MMSE_Spell')	grip_category	0.001996007984031936
('Sleep', 'Pain')	grip_category	0.001996007984031936
('Sleep', 'Hearing')	grip_category	0.001996007984031936
('Sleep', 'General_Health')	grip_category	0.001996007984031936
('Sleep', 'Health_vs_Peers')	grip_category	0.001996007984031936
('Sleep', 'Physical_Activity')	grip_category	0.001996007984031936
('Sleep', 'BMI')	grip_category	0.001996007984031936
('Sleep', 'Alcohol_Use')	grip_category	0.001996007984031936
('Sleep', 'Memory_Problems')	grip_category	0.001996007984031936
('Sleep', 'Memory_Complaints')	grip_category	0.001996007984031936
('Sleep', 'WHR_Obesity')	grip_category	0.001996007984031936
('Sleep', 'MAP_NormalElevated_vs_H')	grip_category	0.001996007984031936
('Sleep', 'functionality_state')	grip_category	0.001996007984031936
('MMSE_Spell', 'Pain')	grip_category	0.001996007984031936
('MMSE_Spell', 'Hearing')	grip_category	0.001996007984031936
('MMSE_Spell', 'General_Health')	grip_category	0.001996007984031936
('MMSE_Spell', 'Health_vs_Peers')	grip_category	0.001996007984031936
('MMSE_Spell', 'Physical_Activity')	grip_category	0.001996007984031936
('MMSE_Spell', 'BMI')	grip_category	0.001996007984031936
('MMSE_Spell', 'Alcohol_Use')	grip_category	0.001996007984031936
('MMSE_Spell', 'Memory_Problems')	grip_category	0.001996007984031936
('MMSE_Spell', 'Memory_Complaints')	grip_category	0.001996007984031936
('MMSE_Spell', 'WHR_Obesity')	grip_category	0.001996007984031936
('MMSE_Spell', 'MAP_NormalElevated_vs_H')	grip_category	0.001996007984031936
('MMSE_Spell', 'functionality_state')	grip_category	0.001996007984031936
('Pain', 'Hearing')	grip_category	0.001996007984031936
('Pain', 'General_Health')	grip_category	0.001996007984031936
('Pain', 'Health_vs_Peers')	grip_category	0.001996007984031936
('Pain', 'Physical_Activity')	grip_category	0.001996007984031936
('Pain', 'BMI')	grip_category	0.001996007984031936
('Pain', 'Alcohol_Use')	grip_category	0.001996007984031936
('Pain', 'Memory_Problems')	grip_category	0.001996007984031936
('Pain', 'Memory_Complaints')	grip_category	0.001996007984031936
('Pain', 'WHR_Obesity')	grip_category	0.001996007984031936
('Pain', 'MAP_NormalElevated_vs_H')	grip_category	0.001996007984031936
('Pain', 'functionality_state')	grip_category	0.001996007984031936
('Hearing', 'General_Health')	grip_category	0.001996007984031936
('Hearing', 'Health_vs_Peers')	grip_category	0.001996007984031936
('Hearing', 'Physical_Activity')	grip_category	0.001996007984031936
('Hearing', 'BMI')	grip_category	0.001996007984031936
('Hearing', 'Alcohol_Use')	grip_category	0.001996007984031936
('Hearing', 'Memory_Problems')	grip_category	0.001996007984031936
('Hearing', 'Memory_Complaints')	grip_category	0.001996007984031936
('Hearing', 'WHR_Obesity')	grip_category	0.001996007984031936
('Hearing', 'MAP_NormalElevated_vs_H')	grip_category	0.001996007984031936
('Hearing', 'functionality_state')	grip_category	0.001996007984031936
('General_Health', 'Health_vs_Peers')	grip_category	0.001996007984031936
('General_Health', 'Physical_Activity')	grip_category	0.001996007984031936
('General_Health', 'BMI')	grip_category	0.001996007984031936
('General_Health', 'Alcohol_Use')	grip_category	0.001996007984031936
('General_Health', 'Memory_Problems')	grip_category	0.001996007984031936
('General_Health', 'Memory_Complaints')	grip_category	0.001996007984031936
('General_Health', 'WHR_Obesity')	grip_category	0.001996007984031936
('General_Health', 'MAP_NormalElevated_vs_H')	grip_category	0.001996007984031936
('General_Health', 'functionality_state')	grip_category	0.001996007984031936
('Health_vs_Peers', 'Physical_Activity')	grip_category	0.001996007984031936
('Health_vs_Peers', 'BMI')	grip_category	0.001996007984031936
('Health_vs_Peers', 'Alcohol_Use')	grip_category	0.001996007984031936
('Health_vs_Peers', 'Memory_Problems')	grip_category	0.001996007984031936
('Health_vs_Peers', 'Memory_Complaints')	grip_category	0.001996007984031936
('Health_vs_Peers', 'WHR_Obesity')	grip_category	0.001996007984031936
('Health_vs_Peers', 'MAP_NormalElevated_vs_H')	grip_category	0.001996007984031936
('Health_vs_Peers', 'functionality_state')	grip_category	0.001996007984031936
('Physical_Activity', 'BMI')	grip_category	0.001996007984031936
('Physical_Activity', 'Alcohol_Use')	grip_category	0.001996007984031936
('Physical_Activity', 'Memory_Problems')	grip_category	0.001996007984031936
('Physical_Activity', 'Memory_Complaints')	grip_category	0.001996007984031936
('Physical_Activity', 'WHR_Obesity')	grip_category	0.001996007984031936
('Physical_Activity', 'MAP_NormalElevated_vs_H')	grip_category	0.001996007984031936
('Physical_Activity', 'functionality_state')	grip_category	0.001996007984031936
('BMI', 'Alcohol_Use')	grip_category	0.001996007984031936
('BMI', 'Memory_Problems')	grip_category	0.001996007984031936
('BMI', 'Memory_Complaints')	grip_category	0.001996007984031936
('BMI', 'WHR_Obesity')	grip_category	0.001996007984031936
('BMI', 'MAP_NormalElevated_vs_H')	grip_category	0.001996007984031936
('BMI', 'functionality_state')	grip_category	0.001996007984031936
('Alcohol_Use', 'Memory_Problems')	grip_category	0.001996007984031936
('Alcohol_Use', 'Memory_Complaints')	grip_category	0.001996007984031936
('Alcohol_Use', 'WHR_Obesity')	grip_category	0.001996007984031936
('Alcohol_Use', 'MAP_NormalElevated_vs_H')	grip_category	0.001996007984031936
('Alcohol_Use', 'functionality_state')	grip_category	0.001996007984031936
('Memory_Problems', 'Memory_Complaints')	grip_category	0.03592814371257485
('Memory_Problems', 'WHR_Obesity')	grip_category	0.001996007984031936
('Memory_Problems', 'MAP_NormalElevated_vs_H')	grip_category	0.001996007984031936
('Memory_Problems', 'functionality_state')	grip_category	0.001996007984031936
('Memory_Complaints', 'WHR_Obesity')	grip_category	0.001996007984031936
('Memory_Complaints', 'MAP_NormalElevated_vs_H')	grip_category	0.001996007984031936
('Memory_Complaints', 'functionality_state')	grip_category	0.001996007984031936
('WHR_Obesity', 'MAP_NormalElevated_vs_H')	grip_category	0.001996007984031936
('WHR_Obesity', 'functionality_state')	grip_category	0.001996007984031936
('MAP_NormalElevated_vs_H', 'functionality_state')	grip_category	0.001996007984031936
('Anxiety', 'Depression')	WHR_Obesity	0.21357285429141717
('Anxiety', 'Sleep')	WHR_Obesity	0.00998003992015968
('Anxiety', 'MMSE_Spell')	WHR_Obesity	0.0658682634730539
('Anxiety', 'Pain')	WHR_Obesity	0.003992015968063872
('Anxiety', 'Hearing')	WHR_Obesity	0.001996007984031936
('Anxiety', 'General_Health')	WHR_Obesity	0.04590818363273453
('Anxiety', 'Health_vs_Peers')	WHR_Obesity	0.36327345309381237
('Anxiety', 'Physical_Activity')	WHR_Obesity	0.17365269461077845
('Anxiety', 'BMI')	WHR_Obesity	0.001996007984031936
('Anxiety', 'Alcohol_Use')	WHR_Obesity	0.001996007984031936
('Anxiety', 'Memory_Problems')	WHR_Obesity	0.06786427145708583
('Anxiety', 'Memory_Complaints')	WHR_Obesity	0.06786427145708583
('Anxiety', 'grip_category')	WHR_Obesity	0.001996007984031936
('Anxiety', 'MAP_NormalElevated_vs_H')	WHR_Obesity	0.02594810379241517
('Anxiety', 'functionality_state')	WHR_Obesity	0.005988023952095809
('Depression', 'Sleep')	WHR_Obesity	0.023952095808383235
('Depression', 'MMSE_Spell')	WHR_Obesity	0.2634730538922156
('Depression', 'Pain')	WHR_Obesity	0.00998003992015968
('Depression', 'Hearing')	WHR_Obesity	0.005988023952095809
('Depression', 'General_Health')	WHR_Obesity	0.05788423153692615
('Depression', 'Health_vs_Peers')	WHR_Obesity	0.6427145708582834
('Depression', 'Physical_Activity')	WHR_Obesity	0.3393213572854291
('Depression', 'BMI')	WHR_Obesity	0.001996007984031936
('Depression', 'Alcohol_Use')	WHR_Obesity	0.017964071856287425
('Depression', 'Memory_Problems')	WHR_Obesity	0.06387225548902195
('Depression', 'Memory_Complaints')	WHR_Obesity	0.06387225548902195
('Depression', 'grip_category')	WHR_Obesity	0.001996007984031936
('Depression', 'MAP_NormalElevated_vs_H')	WHR_Obesity	0.10978043912175649
('Depression', 'functionality_state')	WHR_Obesity	0.00998003992015968
('Sleep', 'MMSE_Spell')	WHR_Obesity	0.005988023952095809
('Sleep', 'Pain')	WHR_Obesity	0.003992015968063872
('Sleep', 'Hearing')	WHR_Obesity	0.015968063872255488
('Sleep', 'General_Health')	WHR_Obesity	0.001996007984031936
('Sleep', 'Health_vs_Peers')	WHR_Obesity	0.017964071856287425
('Sleep', 'Physical_Activity')	WHR_Obesity	0.12974051896207583
('Sleep', 'BMI')	WHR_Obesity	0.001996007984031936
('Sleep', 'Alcohol_Use')	WHR_Obesity	0.00998003992015968
('Sleep', 'Memory_Problems')	WHR_Obesity	0.00998003992015968
('Sleep', 'Memory_Complaints')	WHR_Obesity	0.00998003992015968
('Sleep', 'grip_category')	WHR_Obesity	0.001996007984031936
('Sleep', 'MAP_NormalElevated_vs_H')	WHR_Obesity	0.001996007984031936
('Sleep', 'functionality_state')	WHR_Obesity	0.015968063872255488
('MMSE_Spell', 'Pain')	WHR_Obesity	0.021956087824351298
('MMSE_Spell', 'Hearing')	WHR_Obesity	0.05588822355289421
('MMSE_Spell', 'General_Health')	WHR_Obesity	0.18962075848303392
('MMSE_Spell', 'Health_vs_Peers')	WHR_Obesity	0.14770459081836326
('MMSE_Spell', 'Physical_Activity')	WHR_Obesity	0.437125748502994
('MMSE_Spell', 'BMI')	WHR_Obesity	0.001996007984031936
('MMSE_Spell', 'Alcohol_Use')	WHR_Obesity	0.011976047904191617
('MMSE_Spell', 'Memory_Problems')	WHR_Obesity	0.469061876247505
('MMSE_Spell', 'Memory_Complaints')	WHR_Obesity	0.469061876247505
('MMSE_Spell', 'grip_category')	WHR_Obesity	0.001996007984031936
('MMSE_Spell', 'MAP_NormalElevated_vs_H')	WHR_Obesity	0.1377245508982036
('MMSE_Spell', 'functionality_state')	WHR_Obesity	0.015968063872255488
('Pain', 'Hearing')	WHR_Obesity	0.003992015968063872
('Pain', 'General_Health')	WHR_Obesity	0.05588822355289421
('Pain', 'Health_vs_Peers')	WHR_Obesity	0.22355289421157684
('Pain', 'Physical_Activity')	WHR_Obesity	0.03992015968063872
('Pain', 'BMI')	WHR_Obesity	0.001996007984031936
('Pain', 'Alcohol_Use')	WHR_Obesity	0.00998003992015968
('Pain', 'Memory_Problems')	WHR_Obesity	0.033932135728542916
('Pain', 'Memory_Complaints')	WHR_Obesity	0.033932135728542916
('Pain', 'grip_category')	WHR_Obesity	0.001996007984031936
('Pain', 'MAP_NormalElevated_vs_H')	WHR_Obesity	0.00998003992015968
('Pain', 'functionality_state')	WHR_Obesity	0.06786427145708583
('Hearing', 'General_Health')	WHR_Obesity	0.029940119760479042
('Hearing', 'Health_vs_Peers')	WHR_Obesity	0.17165668662674652
('Hearing', 'Physical_Activity')	WHR_Obesity	0.1157684630738523
('Hearing', 'BMI')	WHR_Obesity	0.001996007984031936
('Hearing', 'Alcohol_Use')	WHR_Obesity	0.001996007984031936
('Hearing', 'Memory_Problems')	WHR_Obesity	0.10379241516966067
('Hearing', 'Memory_Complaints')	WHR_Obesity	0.10379241516966067
('Hearing', 'grip_category')	WHR_Obesity	0.001996007984031936
('Hearing', 'MAP_NormalElevated_vs_H')	WHR_Obesity	0.007984031936127744
('Hearing', 'functionality_state')	WHR_Obesity	0.01996007984031936
('General_Health', 'Health_vs_Peers')	WHR_Obesity	0.28542914171656686
('General_Health', 'Physical_Activity')	WHR_Obesity	0.0718562874251497
('General_Health', 'BMI')	WHR_Obesity	0.001996007984031936
('General_Health', 'Alcohol_Use')	WHR_Obesity	0.011976047904191617
('General_Health', 'Memory_Problems')	WHR_Obesity	0.015968063872255488
('General_Health', 'Memory_Complaints')	WHR_Obesity	0.015968063872255488
('General_Health', 'grip_category')	WHR_Obesity	0.001996007984031936
('General_Health', 'MAP_NormalElevated_vs_H')	WHR_Obesity	0.16367265469061876
('General_Health', 'functionality_state')	WHR_Obesity	0.08582834331337326
('Health_vs_Peers', 'Physical_Activity')	WHR_Obesity	0.27345309381237526
('Health_vs_Peers', 'BMI')	WHR_Obesity	0.001996007984031936
('Health_vs_Peers', 'Alcohol_Use')	WHR_Obesity	0.10978043912175649
('Health_vs_Peers', 'Memory_Problems')	WHR_Obesity	0.2215568862275449
('Health_vs_Peers', 'Memory_Complaints')	WHR_Obesity	0.2215568862275449
('Health_vs_Peers', 'grip_category')	WHR_Obesity	0.001996007984031936
('Health_vs_Peers', 'MAP_NormalElevated_vs_H')	WHR_Obesity	0.40718562874251496
('Health_vs_Peers', 'functionality_state')	WHR_Obesity	0.03992015968063872
('Physical_Activity', 'BMI')	WHR_Obesity	0.001996007984031936
('Physical_Activity', 'Alcohol_Use')	WHR_Obesity	0.09181636726546906
('Physical_Activity', 'Memory_Problems')	WHR_Obesity	0.4630738522954092
('Physical_Activity', 'Memory_Complaints')	WHR_Obesity	0.4630738522954092
('Physical_Activity', 'grip_category')	WHR_Obesity	0.001996007984031936
('Physical_Activity', 'MAP_NormalElevated_vs_H')	WHR_Obesity	0.18363273453093812
('Physical_Activity', 'functionality_state')	WHR_Obesity	0.021956087824351298
('BMI', 'Alcohol_Use')	WHR_Obesity	0.001996007984031936
('BMI', 'Memory_Problems')	WHR_Obesity	0.001996007984031936
('BMI', 'Memory_Complaints')	WHR_Obesity	0.001996007984031936
('BMI', 'grip_category')	WHR_Obesity	0.001996007984031936
('BMI', 'MAP_NormalElevated_vs_H')	WHR_Obesity	0.001996007984031936
('BMI', 'functionality_state')	WHR_Obesity	0.001996007984031936
('Alcohol_Use', 'Memory_Problems')	WHR_Obesity	0.015968063872255488
('Alcohol_Use', 'Memory_Complaints')	WHR_Obesity	0.015968063872255488
('Alcohol_Use', 'grip_category')	WHR_Obesity	0.001996007984031936
('Alcohol_Use', 'MAP_NormalElevated_vs_H')	WHR_Obesity	0.003992015968063872
('Alcohol_Use', 'functionality_state')	WHR_Obesity	0.003992015968063872
('Memory_Problems', 'Memory_Complaints')	WHR_Obesity	0.33532934131736525
('Memory_Problems', 'grip_category')	WHR_Obesity	0.001996007984031936
('Memory_Problems', 'MAP_NormalElevated_vs_H')	WHR_Obesity	0.09780439121756487
('Memory_Problems', 'functionality_state')	WHR_Obesity	0.003992015968063872
('Memory_Complaints', 'grip_category')	WHR_Obesity	0.001996007984031936
('Memory_Complaints', 'MAP_NormalElevated_vs_H')	WHR_Obesity	0.09780439121756487
('Memory_Complaints', 'functionality_state')	WHR_Obesity	0.003992015968063872
('grip_category', 'MAP_NormalElevated_vs_H')	WHR_Obesity	0.001996007984031936
('grip_category', 'functionality_state')	WHR_Obesity	0.001996007984031936
('MAP_NormalElevated_vs_H', 'functionality_state')	WHR_Obesity	0.02594810379241517
('Anxiety', 'Depression')	MAP_NormalElevated_vs_H	0.00998003992015968
('Anxiety', 'Sleep')	MAP_NormalElevated_vs_H	0.05389221556886228
('Anxiety', 'MMSE_Spell')	MAP_NormalElevated_vs_H	0.015968063872255488
('Anxiety', 'Pain')	MAP_NormalElevated_vs_H	0.001996007984031936
('Anxiety', 'Hearing')	MAP_NormalElevated_vs_H	0.005988023952095809
('Anxiety', 'General_Health')	MAP_NormalElevated_vs_H	0.001996007984031936
('Anxiety', 'Health_vs_Peers')	MAP_NormalElevated_vs_H	0.001996007984031936
('Anxiety', 'Physical_Activity')	MAP_NormalElevated_vs_H	0.005988023952095809
('Anxiety', 'BMI')	MAP_NormalElevated_vs_H	0.015968063872255488
('Anxiety', 'Alcohol_Use')	MAP_NormalElevated_vs_H	0.001996007984031936
('Anxiety', 'Memory_Problems')	MAP_NormalElevated_vs_H	0.001996007984031936
('Anxiety', 'Memory_Complaints')	MAP_NormalElevated_vs_H	0.001996007984031936
('Anxiety', 'grip_category')	MAP_NormalElevated_vs_H	0.001996007984031936
('Anxiety', 'WHR_Obesity')	MAP_NormalElevated_vs_H	0.007984031936127744
('Anxiety', 'functionality_state')	MAP_NormalElevated_vs_H	0.003992015968063872
('Depression', 'Sleep')	MAP_NormalElevated_vs_H	0.029940119760479042
('Depression', 'MMSE_Spell')	MAP_NormalElevated_vs_H	0.017964071856287425
('Depression', 'Pain')	MAP_NormalElevated_vs_H	0.001996007984031936
('Depression', 'Hearing')	MAP_NormalElevated_vs_H	0.00998003992015968
('Depression', 'General_Health')	MAP_NormalElevated_vs_H	0.001996007984031936
('Depression', 'Health_vs_Peers')	MAP_NormalElevated_vs_H	0.001996007984031936
('Depression', 'Physical_Activity')	MAP_NormalElevated_vs_H	0.02594810379241517
('Depression', 'BMI')	MAP_NormalElevated_vs_H	0.013972055888223553
('Depression', 'Alcohol_Use')	MAP_NormalElevated_vs_H	0.001996007984031936
('Depression', 'Memory_Problems')	MAP_NormalElevated_vs_H	0.001996007984031936
('Depression', 'Memory_Complaints')	MAP_NormalElevated_vs_H	0.001996007984031936
('Depression', 'grip_category')	MAP_NormalElevated_vs_H	0.003992015968063872
('Depression', 'WHR_Obesity')	MAP_NormalElevated_vs_H	0.00998003992015968
('Depression', 'functionality_state')	MAP_NormalElevated_vs_H	0.00998003992015968
('Sleep', 'MMSE_Spell')	MAP_NormalElevated_vs_H	0.0499001996007984
('Sleep', 'Pain')	MAP_NormalElevated_vs_H	0.05788423153692615
('Sleep', 'Hearing')	MAP_NormalElevated_vs_H	0.05389221556886228
('Sleep', 'General_Health')	MAP_NormalElevated_vs_H	0.003992015968063872
('Sleep', 'Health_vs_Peers')	MAP_NormalElevated_vs_H	0.015968063872255488
('Sleep', 'Physical_Activity')	MAP_NormalElevated_vs_H	0.23952095808383234
('Sleep', 'BMI')	MAP_NormalElevated_vs_H	0.05389221556886228
('Sleep', 'Alcohol_Use')	MAP_NormalElevated_vs_H	0.007984031936127744
('Sleep', 'Memory_Problems')	MAP_NormalElevated_vs_H	0.031936127744510975
('Sleep', 'Memory_Complaints')	MAP_NormalElevated_vs_H	0.031936127744510975
('Sleep', 'grip_category')	MAP_NormalElevated_vs_H	0.003992015968063872
('Sleep', 'WHR_Obesity')	MAP_NormalElevated_vs_H	0.003992015968063872
('Sleep', 'functionality_state')	MAP_NormalElevated_vs_H	0.0658682634730539
('MMSE_Spell', 'Pain')	MAP_NormalElevated_vs_H	0.001996007984031936
('MMSE_Spell', 'Hearing')	MAP_NormalElevated_vs_H	0.09780439121756487
('MMSE_Spell', 'General_Health')	MAP_NormalElevated_vs_H	0.001996007984031936
('MMSE_Spell', 'Health_vs_Peers')	MAP_NormalElevated_vs_H	0.003992015968063872
('MMSE_Spell', 'Physical_Activity')	MAP_NormalElevated_vs_H	0.9700598802395209
('MMSE_Spell', 'BMI')	MAP_NormalElevated_vs_H	0.8343313373253493
('MMSE_Spell', 'Alcohol_Use')	MAP_NormalElevated_vs_H	0.001996007984031936
('MMSE_Spell', 'Memory_Problems')	MAP_NormalElevated_vs_H	0.001996007984031936
('MMSE_Spell', 'Memory_Complaints')	MAP_NormalElevated_vs_H	0.001996007984031936
('MMSE_Spell', 'grip_category')	MAP_NormalElevated_vs_H	0.001996007984031936
('MMSE_Spell', 'WHR_Obesity')	MAP_NormalElevated_vs_H	0.25349301397205587
('MMSE_Spell', 'functionality_state')	MAP_NormalElevated_vs_H	0.005988023952095809
('Pain', 'Hearing')	MAP_NormalElevated_vs_H	0.001996007984031936
('Pain', 'General_Health')	MAP_NormalElevated_vs_H	0.001996007984031936
('Pain', 'Health_vs_Peers')	MAP_NormalElevated_vs_H	0.003992015968063872
('Pain', 'Physical_Activity')	MAP_NormalElevated_vs_H	0.029940119760479042
('Pain', 'BMI')	MAP_NormalElevated_vs_H	0.0499001996007984
('Pain', 'Alcohol_Use')	MAP_NormalElevated_vs_H	0.001996007984031936
('Pain', 'Memory_Problems')	MAP_NormalElevated_vs_H	0.001996007984031936
('Pain', 'Memory_Complaints')	MAP_NormalElevated_vs_H	0.001996007984031936
('Pain', 'grip_category')	MAP_NormalElevated_vs_H	0.001996007984031936
('Pain', 'WHR_Obesity')	MAP_NormalElevated_vs_H	0.001996007984031936
('Pain', 'functionality_state')	MAP_NormalElevated_vs_H	0.001996007984031936
('Hearing', 'General_Health')	MAP_NormalElevated_vs_H	0.001996007984031936
('Hearing', 'Health_vs_Peers')	MAP_NormalElevated_vs_H	0.001996007984031936
('Hearing', 'Physical_Activity')	MAP_NormalElevated_vs_H	0.12974051896207583
('Hearing', 'BMI')	MAP_NormalElevated_vs_H	0.003992015968063872
('Hearing', 'Alcohol_Use')	MAP_NormalElevated_vs_H	0.001996007984031936
('Hearing', 'Memory_Problems')	MAP_NormalElevated_vs_H	0.003992015968063872
('Hearing', 'Memory_Complaints')	MAP_NormalElevated_vs_H	0.003992015968063872
('Hearing', 'grip_category')	MAP_NormalElevated_vs_H	0.003992015968063872
('Hearing', 'WHR_Obesity')	MAP_NormalElevated_vs_H	0.00998003992015968
('Hearing', 'functionality_state')	MAP_NormalElevated_vs_H	0.001996007984031936
('General_Health', 'Health_vs_Peers')	MAP_NormalElevated_vs_H	0.001996007984031936
('General_Health', 'Physical_Activity')	MAP_NormalElevated_vs_H	0.001996007984031936
('General_Health', 'BMI')	MAP_NormalElevated_vs_H	0.001996007984031936
('General_Health', 'Alcohol_Use')	MAP_NormalElevated_vs_H	0.001996007984031936
('General_Health', 'Memory_Problems')	MAP_NormalElevated_vs_H	0.001996007984031936
('General_Health', 'Memory_Complaints')	MAP_NormalElevated_vs_H	0.001996007984031936
('General_Health', 'grip_category')	MAP_NormalElevated_vs_H	0.001996007984031936
('General_Health', 'WHR_Obesity')	MAP_NormalElevated_vs_H	0.001996007984031936
('General_Health', 'functionality_state')	MAP_NormalElevated_vs_H	0.003992015968063872
('Health_vs_Peers', 'Physical_Activity')	MAP_NormalElevated_vs_H	0.017964071856287425
('Health_vs_Peers', 'BMI')	MAP_NormalElevated_vs_H	0.01996007984031936
('Health_vs_Peers', 'Alcohol_Use')	MAP_NormalElevated_vs_H	0.001996007984031936
('Health_vs_Peers', 'Memory_Problems')	MAP_NormalElevated_vs_H	0.001996007984031936
('Health_vs_Peers', 'Memory_Complaints')	MAP_NormalElevated_vs_H	0.001996007984031936
('Health_vs_Peers', 'grip_category')	MAP_NormalElevated_vs_H	0.001996007984031936
('Health_vs_Peers', 'WHR_Obesity')	MAP_NormalElevated_vs_H	0.003992015968063872
('Health_vs_Peers', 'functionality_state')	MAP_NormalElevated_vs_H	0.00998003992015968
('Physical_Activity', 'BMI')	MAP_NormalElevated_vs_H	0.10379241516966067
('Physical_Activity', 'Alcohol_Use')	MAP_NormalElevated_vs_H	0.001996007984031936
('Physical_Activity', 'Memory_Problems')	MAP_NormalElevated_vs_H	0.023952095808383235
('Physical_Activity', 'Memory_Complaints')	MAP_NormalElevated_vs_H	0.023952095808383235
('Physical_Activity', 'grip_category')	MAP_NormalElevated_vs_H	0.033932135728542916
('Physical_Activity', 'WHR_Obesity')	MAP_NormalElevated_vs_H	0.3972055888223553
('Physical_Activity', 'functionality_state')	MAP_NormalElevated_vs_H	0.08183632734530938
('BMI', 'Alcohol_Use')	MAP_NormalElevated_vs_H	0.011976047904191617
('BMI', 'Memory_Problems')	MAP_NormalElevated_vs_H	0.015968063872255488
('BMI', 'Memory_Complaints')	MAP_NormalElevated_vs_H	0.015968063872255488
('BMI', 'grip_category')	MAP_NormalElevated_vs_H	0.001996007984031936
('BMI', 'WHR_Obesity')	MAP_NormalElevated_vs_H	0.005988023952095809
('BMI', 'functionality_state')	MAP_NormalElevated_vs_H	0.04790419161676647
('Alcohol_Use', 'Memory_Problems')	MAP_NormalElevated_vs_H	0.001996007984031936
('Alcohol_Use', 'Memory_Complaints')	MAP_NormalElevated_vs_H	0.001996007984031936
('Alcohol_Use', 'grip_category')	MAP_NormalElevated_vs_H	0.001996007984031936
('Alcohol_Use', 'WHR_Obesity')	MAP_NormalElevated_vs_H	0.003992015968063872
('Alcohol_Use', 'functionality_state')	MAP_NormalElevated_vs_H	0.001996007984031936
('Memory_Problems', 'Memory_Complaints')	MAP_NormalElevated_vs_H	0.005988023952095809
('Memory_Problems', 'grip_category')	MAP_NormalElevated_vs_H	0.001996007984031936
('Memory_Problems', 'WHR_Obesity')	MAP_NormalElevated_vs_H	0.003992015968063872
('Memory_Problems', 'functionality_state')	MAP_NormalElevated_vs_H	0.003992015968063872
('Memory_Complaints', 'grip_category')	MAP_NormalElevated_vs_H	0.001996007984031936
('Memory_Complaints', 'WHR_Obesity')	MAP_NormalElevated_vs_H	0.003992015968063872
('Memory_Complaints', 'functionality_state')	MAP_NormalElevated_vs_H	0.003992015968063872
('grip_category', 'WHR_Obesity')	MAP_NormalElevated_vs_H	0.003992015968063872
('grip_category', 'functionality_state')	MAP_NormalElevated_vs_H	0.001996007984031936
('WHR_Obesity', 'functionality_state')	MAP_NormalElevated_vs_H	0.011976047904191617
('Anxiety', 'Depression')	functionality_state	0.001996007984031936
('Anxiety', 'Sleep')	functionality_state	0.001996007984031936
('Anxiety', 'MMSE_Spell')	functionality_state	0.001996007984031936
('Anxiety', 'Pain')	functionality_state	0.001996007984031936
('Anxiety', 'Hearing')	functionality_state	0.001996007984031936
('Anxiety', 'General_Health')	functionality_state	0.001996007984031936
('Anxiety', 'Health_vs_Peers')	functionality_state	0.001996007984031936
('Anxiety', 'Physical_Activity')	functionality_state	0.001996007984031936
('Anxiety', 'BMI')	functionality_state	0.001996007984031936
('Anxiety', 'Alcohol_Use')	functionality_state	0.001996007984031936
('Anxiety', 'Memory_Problems')	functionality_state	0.001996007984031936
('Anxiety', 'Memory_Complaints')	functionality_state	0.001996007984031936
('Anxiety', 'grip_category')	functionality_state	0.001996007984031936
('Anxiety', 'WHR_Obesity')	functionality_state	0.001996007984031936
('Anxiety', 'MAP_NormalElevated_vs_H')	functionality_state	0.001996007984031936
('Depression', 'Sleep')	functionality_state	0.001996007984031936
('Depression', 'MMSE_Spell')	functionality_state	0.001996007984031936
('Depression', 'Pain')	functionality_state	0.001996007984031936
('Depression', 'Hearing')	functionality_state	0.001996007984031936
('Depression', 'General_Health')	functionality_state	0.001996007984031936
('Depression', 'Health_vs_Peers')	functionality_state	0.001996007984031936
('Depression', 'Physical_Activity')	functionality_state	0.001996007984031936
('Depression', 'BMI')	functionality_state	0.001996007984031936
('Depression', 'Alcohol_Use')	functionality_state	0.001996007984031936
('Depression', 'Memory_Problems')	functionality_state	0.001996007984031936
('Depression', 'Memory_Complaints')	functionality_state	0.001996007984031936
('Depression', 'grip_category')	functionality_state	0.001996007984031936
('Depression', 'WHR_Obesity')	functionality_state	0.001996007984031936
('Depression', 'MAP_NormalElevated_vs_H')	functionality_state	0.001996007984031936
('Sleep', 'MMSE_Spell')	functionality_state	0.001996007984031936
('Sleep', 'Pain')	functionality_state	0.001996007984031936
('Sleep', 'Hearing')	functionality_state	0.001996007984031936
('Sleep', 'General_Health')	functionality_state	0.001996007984031936
('Sleep', 'Health_vs_Peers')	functionality_state	0.001996007984031936
('Sleep', 'Physical_Activity')	functionality_state	0.001996007984031936
('Sleep', 'BMI')	functionality_state	0.001996007984031936
('Sleep', 'Alcohol_Use')	functionality_state	0.001996007984031936
('Sleep', 'Memory_Problems')	functionality_state	0.001996007984031936
('Sleep', 'Memory_Complaints')	functionality_state	0.001996007984031936
('Sleep', 'grip_category')	functionality_state	0.001996007984031936
('Sleep', 'WHR_Obesity')	functionality_state	0.001996007984031936
('Sleep', 'MAP_NormalElevated_vs_H')	functionality_state	0.001996007984031936
('MMSE_Spell', 'Pain')	functionality_state	0.001996007984031936
('MMSE_Spell', 'Hearing')	functionality_state	0.001996007984031936
('MMSE_Spell', 'General_Health')	functionality_state	0.001996007984031936
('MMSE_Spell', 'Health_vs_Peers')	functionality_state	0.001996007984031936
('MMSE_Spell', 'Physical_Activity')	functionality_state	0.001996007984031936
('MMSE_Spell', 'BMI')	functionality_state	0.001996007984031936
('MMSE_Spell', 'Alcohol_Use')	functionality_state	0.001996007984031936
('MMSE_Spell', 'Memory_Problems')	functionality_state	0.001996007984031936
('MMSE_Spell', 'Memory_Complaints')	functionality_state	0.001996007984031936
('MMSE_Spell', 'grip_category')	functionality_state	0.001996007984031936
('MMSE_Spell', 'WHR_Obesity')	functionality_state	0.001996007984031936
('MMSE_Spell', 'MAP_NormalElevated_vs_H')	functionality_state	0.001996007984031936
('Pain', 'Hearing')	functionality_state	0.001996007984031936
('Pain', 'General_Health')	functionality_state	0.001996007984031936
('Pain', 'Health_vs_Peers')	functionality_state	0.001996007984031936
('Pain', 'Physical_Activity')	functionality_state	0.001996007984031936
('Pain', 'BMI')	functionality_state	0.001996007984031936
('Pain', 'Alcohol_Use')	functionality_state	0.001996007984031936
('Pain', 'Memory_Problems')	functionality_state	0.001996007984031936
('Pain', 'Memory_Complaints')	functionality_state	0.001996007984031936
('Pain', 'grip_category')	functionality_state	0.001996007984031936
('Pain', 'WHR_Obesity')	functionality_state	0.001996007984031936
('Pain', 'MAP_NormalElevated_vs_H')	functionality_state	0.001996007984031936
('Hearing', 'General_Health')	functionality_state	0.001996007984031936
('Hearing', 'Health_vs_Peers')	functionality_state	0.001996007984031936
('Hearing', 'Physical_Activity')	functionality_state	0.001996007984031936
('Hearing', 'BMI')	functionality_state	0.001996007984031936
('Hearing', 'Alcohol_Use')	functionality_state	0.001996007984031936
('Hearing', 'Memory_Problems')	functionality_state	0.001996007984031936
('Hearing', 'Memory_Complaints')	functionality_state	0.001996007984031936
('Hearing', 'grip_category')	functionality_state	0.001996007984031936
('Hearing', 'WHR_Obesity')	functionality_state	0.001996007984031936
('Hearing', 'MAP_NormalElevated_vs_H')	functionality_state	0.001996007984031936
('General_Health', 'Health_vs_Peers')	functionality_state	0.001996007984031936
('General_Health', 'Physical_Activity')	functionality_state	0.001996007984031936
('General_Health', 'BMI')	functionality_state	0.001996007984031936
('General_Health', 'Alcohol_Use')	functionality_state	0.001996007984031936
[truncated: 41 more rows]
