# Supplementary material for: Interpreting higher-order dependence in multimorbidity using cohort data: A partial information decomposition approach
Source: PLoS Comput Biol. 2026 Jun 10;22(6):e1014386. doi: 10.1371/journal.pcbi.1014386 (PMC13268148; doi:10.1371/journal.pcbi.1014386)
Supplement: S1 File — PID_BUST_Results_and_DemoScripts.zip is a self-contained archive enabling readers to reproduce the main-text analyses and figures from pre-computed PID results. It contains a Jupyter notebook that regenerates Figs 1–4, plotting utility modules, pre-computed permutation-screening results and analysis-ready dataframes, BUST-network artefacts (edge lists, node attributes, clique catalogues, and quadrant assignments), hub-variable summaries, and a Python requirements file. Installation and execution are documented in the accompanying README. Raw LASA participant data are not included (governed access); the package provides the full downstream pipeline conditional on data access. (ZIP) [file pcbi.1014386.s002.zip › PID_BUST_Results_and_DemoScripts/screening_results_500perms_v21/AgeGroup_3_Iobs.csv]

Sources	Target	I_bits
('Depression', 'Sleep')	Anxiety	0.277910014633715
('Depression', 'MMSE_Spell')	Anxiety	0.21192470191431398
('Depression', 'Pain')	Anxiety	0.23358918839429016
('Depression', 'Hearing')	Anxiety	0.21683356650519028
('Depression', 'General_Health')	Anxiety	0.24137624247562944
('Depression', 'Health_vs_Peers')	Anxiety	0.21507885979179941
('Depression', 'Physical_Activity')	Anxiety	0.21499242536838903
('Depression', 'BMI')	Anxiety	0.21411074187500725
('Depression', 'Alcohol_Use')	Anxiety	0.2127329245305962
('Depression', 'Memory_Problems')	Anxiety	0.2121905631260276
('Depression', 'Memory_Complaints')	Anxiety	0.2121905631260276
('Depression', 'grip_category')	Anxiety	0.21737967689818363
('Depression', 'WHR_Obesity')	Anxiety	0.21202496841013346
('Depression', 'MAP_NormalElevated_vs_H')	Anxiety	0.21215472639249675
('Depression', 'functionality_state')	Anxiety	0.21700830411015243
('Sleep', 'MMSE_Spell')	Anxiety	0.12017815501961433
('Sleep', 'Pain')	Anxiety	0.15199760736190288
('Sleep', 'Hearing')	Anxiety	0.1300288738089847
('Sleep', 'General_Health')	Anxiety	0.17778174122867005
('Sleep', 'Health_vs_Peers')	Anxiety	0.13021962610067828
('Sleep', 'Physical_Activity')	Anxiety	0.1316410918298342
('Sleep', 'BMI')	Anxiety	0.12078062178315015
('Sleep', 'Alcohol_Use')	Anxiety	0.1222591098039104
('Sleep', 'Memory_Problems')	Anxiety	0.12123505370209017
('Sleep', 'Memory_Complaints')	Anxiety	0.12123505370209017
('Sleep', 'grip_category')	Anxiety	0.13126564820406025
('Sleep', 'WHR_Obesity')	Anxiety	0.11490166220391788
('Sleep', 'MAP_NormalElevated_vs_H')	Anxiety	0.11363823700683881
('Sleep', 'functionality_state')	Anxiety	0.13574872979903305
('MMSE_Spell', 'Pain')	Anxiety	0.0577428875257663
('MMSE_Spell', 'Hearing')	Anxiety	0.014692110795484168
('MMSE_Spell', 'General_Health')	Anxiety	0.0868986443970692
('MMSE_Spell', 'Health_vs_Peers')	Anxiety	0.015183944595481783
('MMSE_Spell', 'Physical_Activity')	Anxiety	0.014120968917170728
('MMSE_Spell', 'BMI')	Anxiety	0.0009570507162578709
('MMSE_Spell', 'Alcohol_Use')	Anxiety	0.006309614911215486
('MMSE_Spell', 'Memory_Problems')	Anxiety	0.005178460752881857
('MMSE_Spell', 'Memory_Complaints')	Anxiety	0.005178460752881857
('MMSE_Spell', 'grip_category')	Anxiety	0.01235347779557368
('MMSE_Spell', 'WHR_Obesity')	Anxiety	0.0025328029765839893
('MMSE_Spell', 'MAP_NormalElevated_vs_H')	Anxiety	0.0019716373732005903
('MMSE_Spell', 'functionality_state')	Anxiety	0.025189704923721162
('Pain', 'Hearing')	Anxiety	0.06909630831832478
('Pain', 'General_Health')	Anxiety	0.10914183064615723
('Pain', 'Health_vs_Peers')	Anxiety	0.07052033164294222
('Pain', 'Physical_Activity')	Anxiety	0.07272488449166307
('Pain', 'BMI')	Anxiety	0.06703112588811697
('Pain', 'Alcohol_Use')	Anxiety	0.0685775151652607
('Pain', 'Memory_Problems')	Anxiety	0.06148240146485745
('Pain', 'Memory_Complaints')	Anxiety	0.06148240146485745
('Pain', 'grip_category')	Anxiety	0.0751499638426331
('Pain', 'WHR_Obesity')	Anxiety	0.06077566442517931
('Pain', 'MAP_NormalElevated_vs_H')	Anxiety	0.06102659072200614
('Pain', 'functionality_state')	Anxiety	0.06610843004112785
('Hearing', 'General_Health')	Anxiety	0.09764882692503465
('Hearing', 'Health_vs_Peers')	Anxiety	0.03330728503186888
('Hearing', 'Physical_Activity')	Anxiety	0.027183676709887927
('Hearing', 'BMI')	Anxiety	0.02169835504857441
('Hearing', 'Alcohol_Use')	Anxiety	0.018963295388845315
('Hearing', 'Memory_Problems')	Anxiety	0.017473438111389263
('Hearing', 'Memory_Complaints')	Anxiety	0.017473438111389263
('Hearing', 'grip_category')	Anxiety	0.02272533329997277
('Hearing', 'WHR_Obesity')	Anxiety	0.015594440737753191
('Hearing', 'MAP_NormalElevated_vs_H')	Anxiety	0.0163368129086556
('Hearing', 'functionality_state')	Anxiety	0.033925578404609774
('General_Health', 'Health_vs_Peers')	Anxiety	0.08998829983871344
('General_Health', 'Physical_Activity')	Anxiety	0.0933016011048405
('General_Health', 'BMI')	Anxiety	0.0907333843987916
('General_Health', 'Alcohol_Use')	Anxiety	0.09211326242919109
('General_Health', 'Memory_Problems')	Anxiety	0.08967458739371371
('General_Health', 'Memory_Complaints')	Anxiety	0.08967458739371371
('General_Health', 'grip_category')	Anxiety	0.09262622581951477
('General_Health', 'WHR_Obesity')	Anxiety	0.08840616021036331
('General_Health', 'MAP_NormalElevated_vs_H')	Anxiety	0.09042858916900902
('General_Health', 'functionality_state')	Anxiety	0.09403378657094975
('Health_vs_Peers', 'Physical_Activity')	Anxiety	0.029967856459157876
('Health_vs_Peers', 'BMI')	Anxiety	0.018245014546673745
('Health_vs_Peers', 'Alcohol_Use')	Anxiety	0.021468799789442546
('Health_vs_Peers', 'Memory_Problems')	Anxiety	0.019058738037160017
('Health_vs_Peers', 'Memory_Complaints')	Anxiety	0.019058738037160017
('Health_vs_Peers', 'grip_category')	Anxiety	0.02787466073726217
('Health_vs_Peers', 'WHR_Obesity')	Anxiety	0.01710607558270869
('Health_vs_Peers', 'MAP_NormalElevated_vs_H')	Anxiety	0.01499728548762385
('Health_vs_Peers', 'functionality_state')	Anxiety	0.03648493256051877
('Physical_Activity', 'BMI')	Anxiety	0.017362880681021094
('Physical_Activity', 'Alcohol_Use')	Anxiety	0.018848591195330104
('Physical_Activity', 'Memory_Problems')	Anxiety	0.017684444569161552
('Physical_Activity', 'Memory_Complaints')	Anxiety	0.017684444569161552
('Physical_Activity', 'grip_category')	Anxiety	0.028452740575180158
('Physical_Activity', 'WHR_Obesity')	Anxiety	0.018150882360937627
('Physical_Activity', 'MAP_NormalElevated_vs_H')	Anxiety	0.015004159501335417
('Physical_Activity', 'functionality_state')	Anxiety	0.028495351869918733
('BMI', 'Alcohol_Use')	Anxiety	0.008732997148804322
('BMI', 'Memory_Problems')	Anxiety	0.006346958588134807
('BMI', 'Memory_Complaints')	Anxiety	0.006346958588134807
('BMI', 'grip_category')	Anxiety	0.013633432411591904
('BMI', 'WHR_Obesity')	Anxiety	0.005415204628322617
('BMI', 'MAP_NormalElevated_vs_H')	Anxiety	0.0012592432453528623
('BMI', 'functionality_state')	Anxiety	0.028354234656353207
('Alcohol_Use', 'Memory_Problems')	Anxiety	0.011417385444328446
('Alcohol_Use', 'Memory_Complaints')	Anxiety	0.011417385444328446
('Alcohol_Use', 'grip_category')	Anxiety	0.02049358729143531
('Alcohol_Use', 'WHR_Obesity')	Anxiety	0.007329984501562764
('Alcohol_Use', 'MAP_NormalElevated_vs_H')	Anxiety	0.005953370456633616
('Alcohol_Use', 'functionality_state')	Anxiety	0.030759421239989232
('Memory_Problems', 'Memory_Complaints')	Anxiety	0.0048713118652958945
('Memory_Problems', 'grip_category')	Anxiety	0.013834072457778795
('Memory_Problems', 'WHR_Obesity')	Anxiety	0.006646936842732782
('Memory_Problems', 'MAP_NormalElevated_vs_H')	Anxiety	0.005417030540119685
('Memory_Problems', 'functionality_state')	Anxiety	0.026575048450246195
('Memory_Complaints', 'grip_category')	Anxiety	0.013834072457778795
('Memory_Complaints', 'WHR_Obesity')	Anxiety	0.006646936842732782
('Memory_Complaints', 'MAP_NormalElevated_vs_H')	Anxiety	0.005417030540119685
('Memory_Complaints', 'functionality_state')	Anxiety	0.026575048450246195
('grip_category', 'WHR_Obesity')	Anxiety	0.01003568016460395
('grip_category', 'MAP_NormalElevated_vs_H')	Anxiety	0.015606615267084562
('grip_category', 'functionality_state')	Anxiety	0.030244218011587342
('WHR_Obesity', 'MAP_NormalElevated_vs_H')	Anxiety	0.002609842538362698
('WHR_Obesity', 'functionality_state')	Anxiety	0.030469076250416862
('MAP_NormalElevated_vs_H', 'functionality_state')	Anxiety	0.02691536840815733
('Anxiety', 'Sleep')	Depression	0.22705111494620178
('Anxiety', 'MMSE_Spell')	Depression	0.21440043399463196
('Anxiety', 'Pain')	Depression	0.24545896914813237
('Anxiety', 'Hearing')	Depression	0.21504533824242006
('Anxiety', 'General_Health')	Depression	0.25627826912028184
('Anxiety', 'Health_vs_Peers')	Depression	0.22067310411698912
('Anxiety', 'Physical_Activity')	Depression	0.23039195904705
('Anxiety', 'BMI')	Depression	0.2138333015579875
('Anxiety', 'Alcohol_Use')	Depression	0.21683043375086436
('Anxiety', 'Memory_Problems')	Depression	0.2143934999460021
('Anxiety', 'Memory_Complaints')	Depression	0.2143934999460021
('Anxiety', 'grip_category')	Depression	0.22211929500852656
('Anxiety', 'WHR_Obesity')	Depression	0.21109608026811397
('Anxiety', 'MAP_NormalElevated_vs_H')	Depression	0.2125440631919502
('Anxiety', 'functionality_state')	Depression	0.23286380764728054
('Sleep', 'MMSE_Spell')	Depression	0.07087820247192503
('Sleep', 'Pain')	Depression	0.12492587978443928
('Sleep', 'Hearing')	Depression	0.07339553651005529
('Sleep', 'General_Health')	Depression	0.14699396602398332
('Sleep', 'Health_vs_Peers')	Depression	0.0788878286191146
('Sleep', 'Physical_Activity')	Depression	0.09414758288318675
('Sleep', 'BMI')	Depression	0.07402548777687244
('Sleep', 'Alcohol_Use')	Depression	0.07735998849829957
('Sleep', 'Memory_Problems')	Depression	0.07154006120121063
('Sleep', 'Memory_Complaints')	Depression	0.07154006120121063
('Sleep', 'grip_category')	Depression	0.08955801163549068
('Sleep', 'WHR_Obesity')	Depression	0.0654369215440421
('Sleep', 'MAP_NormalElevated_vs_H')	Depression	0.06255161122050167
('Sleep', 'functionality_state')	Depression	0.0927355775796889
('MMSE_Spell', 'Pain')	Depression	0.07208439469029959
('MMSE_Spell', 'Hearing')	Depression	0.014772168032935752
('MMSE_Spell', 'General_Health')	Depression	0.10530197378417865
('MMSE_Spell', 'Health_vs_Peers')	Depression	0.022303228446839695
('MMSE_Spell', 'Physical_Activity')	Depression	0.029897945466980196
('MMSE_Spell', 'BMI')	Depression	0.004052834269335982
('MMSE_Spell', 'Alcohol_Use')	Depression	0.011178886962966508
('MMSE_Spell', 'Memory_Problems')	Depression	0.009051779403516246
('MMSE_Spell', 'Memory_Complaints')	Depression	0.009051779403516246
('MMSE_Spell', 'grip_category')	Depression	0.01654734873774023
('MMSE_Spell', 'WHR_Obesity')	Depression	0.0027615896866068994
('MMSE_Spell', 'MAP_NormalElevated_vs_H')	Depression	0.004134349794485702
('MMSE_Spell', 'functionality_state')	Depression	0.039468688774344604
('Pain', 'Hearing')	Depression	0.08073527280345409
('Pain', 'General_Health')	Depression	0.12886468074692195
('Pain', 'Health_vs_Peers')	Depression	0.07852708636957496
('Pain', 'Physical_Activity')	Depression	0.08835692741709501
('Pain', 'BMI')	Depression	0.07674559972161465
('Pain', 'Alcohol_Use')	Depression	0.0902062159997991
('Pain', 'Memory_Problems')	Depression	0.07503964133833585
('Pain', 'Memory_Complaints')	Depression	0.07503964133833585
('Pain', 'grip_category')	Depression	0.08653653236309396
('Pain', 'WHR_Obesity')	Depression	0.07498374326645847
('Pain', 'MAP_NormalElevated_vs_H')	Depression	0.07220050892303834
('Pain', 'functionality_state')	Depression	0.08579562689256819
('Hearing', 'General_Health')	Depression	0.1123405742625821
('Hearing', 'Health_vs_Peers')	Depression	0.03491491521407823
('Hearing', 'Physical_Activity')	Depression	0.041136213517866595
('Hearing', 'BMI')	Depression	0.015949330720564214
('Hearing', 'Alcohol_Use')	Depression	0.02274801906013822
('Hearing', 'Memory_Problems')	Depression	0.018452094728857147
('Hearing', 'Memory_Complaints')	Depression	0.018452094728857147
('Hearing', 'grip_category')	Depression	0.024720935247776726
('Hearing', 'WHR_Obesity')	Depression	0.013153504482197678
('Hearing', 'MAP_NormalElevated_vs_H')	Depression	0.014558570766335677
('Hearing', 'functionality_state')	Depression	0.050054307952975385
('General_Health', 'Health_vs_Peers')	Depression	0.11102631544667632
('General_Health', 'Physical_Activity')	Depression	0.11170988602181522
('General_Health', 'BMI')	Depression	0.11018084944698156
('General_Health', 'Alcohol_Use')	Depression	0.11431345198319388
('General_Health', 'Memory_Problems')	Depression	0.10473467647070092
('General_Health', 'Memory_Complaints')	Depression	0.10473467647070092
('General_Health', 'grip_category')	Depression	0.11100108726713505
('General_Health', 'WHR_Obesity')	Depression	0.10331019065564928
('General_Health', 'MAP_NormalElevated_vs_H')	Depression	0.1032168969301418
('General_Health', 'functionality_state')	Depression	0.11669519680981098
('Health_vs_Peers', 'Physical_Activity')	Depression	0.0452017439799597
('Health_vs_Peers', 'BMI')	Depression	0.02190854070720037
('Health_vs_Peers', 'Alcohol_Use')	Depression	0.030306291322857195
('Health_vs_Peers', 'Memory_Problems')	Depression	0.026257761140101792
('Health_vs_Peers', 'Memory_Complaints')	Depression	0.026257761140101792
('Health_vs_Peers', 'grip_category')	Depression	0.036098008374123816
('Health_vs_Peers', 'WHR_Obesity')	Depression	0.020093780699970518
('Health_vs_Peers', 'MAP_NormalElevated_vs_H')	Depression	0.020567971265691102
('Health_vs_Peers', 'functionality_state')	Depression	0.052222223608734214
('Physical_Activity', 'BMI')	Depression	0.03111331570712424
('Physical_Activity', 'Alcohol_Use')	Depression	0.03744113272400889
('Physical_Activity', 'Memory_Problems')	Depression	0.03506354889804683
('Physical_Activity', 'Memory_Complaints')	Depression	0.03506354889804683
('Physical_Activity', 'grip_category')	Depression	0.04363389258044738
('Physical_Activity', 'WHR_Obesity')	Depression	0.028970691277777242
('Physical_Activity', 'MAP_NormalElevated_vs_H')	Depression	0.030166567945869055
('Physical_Activity', 'functionality_state')	Depression	0.050484847522021314
('BMI', 'Alcohol_Use')	Depression	0.014977606042368825
('BMI', 'Memory_Problems')	Depression	0.007550426727366226
('BMI', 'Memory_Complaints')	Depression	0.007550426727366226
('BMI', 'grip_category')	Depression	0.012815618665519255
('BMI', 'WHR_Obesity')	Depression	0.00038022514698190954
('BMI', 'MAP_NormalElevated_vs_H')	Depression	0.003139067133103568
('BMI', 'functionality_state')	Depression	0.04012289021890324
('Alcohol_Use', 'Memory_Problems')	Depression	0.017072171617931304
('Alcohol_Use', 'Memory_Complaints')	Depression	0.017072171617931304
('Alcohol_Use', 'grip_category')	Depression	0.02298975013886124
('Alcohol_Use', 'WHR_Obesity')	Depression	0.010243779146695763
('Alcohol_Use', 'MAP_NormalElevated_vs_H')	Depression	0.010256179798124196
('Alcohol_Use', 'functionality_state')	Depression	0.04442737409012237
('Memory_Problems', 'Memory_Complaints')	Depression	0.00707424868527071
('Memory_Problems', 'grip_category')	Depression	0.019828416434085068
('Memory_Problems', 'WHR_Obesity')	Depression	0.007702091447327839
('Memory_Problems', 'MAP_NormalElevated_vs_H')	Depression	0.008497573963626055
('Memory_Problems', 'functionality_state')	Depression	0.043731329900714794
('Memory_Complaints', 'grip_category')	Depression	0.019828416434085068
('Memory_Complaints', 'WHR_Obesity')	Depression	0.007702091447327839
('Memory_Complaints', 'MAP_NormalElevated_vs_H')	Depression	0.008497573963626055
('Memory_Complaints', 'functionality_state')	Depression	0.043731329900714794
('grip_category', 'WHR_Obesity')	Depression	0.015395136694836956
('grip_category', 'MAP_NormalElevated_vs_H')	Depression	0.015302991143166004
('grip_category', 'functionality_state')	Depression	0.045807400574199165
('WHR_Obesity', 'MAP_NormalElevated_vs_H')	Depression	0.0019374912216563768
('WHR_Obesity', 'functionality_state')	Depression	0.04778391276058156
('MAP_NormalElevated_vs_H', 'functionality_state')	Depression	0.039194252149483626
('Anxiety', 'Depression')	Sleep	0.12528173978513166
('Anxiety', 'MMSE_Spell')	Sleep	0.13662913076837088
('Anxiety', 'Pain')	Sleep	0.1582977712599558
('Anxiety', 'Hearing')	Sleep	0.13503363970390078
('Anxiety', 'General_Health')	Sleep	0.142997134692622
('Anxiety', 'Health_vs_Peers')	Sleep	0.1315705808781031
('Anxiety', 'Physical_Activity')	Sleep	0.13501286263639917
('Anxiety', 'BMI')	Sleep	0.14053676506435225
('Anxiety', 'Alcohol_Use')	Sleep	0.14935312612480522
('Anxiety', 'Memory_Problems')	Sleep	0.12021742272444863
('Anxiety', 'Memory_Complaints')	Sleep	0.12021742272444863
('Anxiety', 'grip_category')	Sleep	0.15050087964403355
('Anxiety', 'WHR_Obesity')	Sleep	0.12205136639996808
('Anxiety', 'MAP_NormalElevated_vs_H')	Sleep	0.12091898019931373
('Anxiety', 'functionality_state')	Sleep	0.15476972722326907
('Depression', 'MMSE_Spell')	Sleep	0.08485344614036489
('Depression', 'Pain')	Sleep	0.11935626292864998
('Depression', 'Hearing')	Sleep	0.08018853066774322
('Depression', 'General_Health')	Sleep	0.09730733284328223
('Depression', 'Health_vs_Peers')	Sleep	0.0746445390713491
('Depression', 'Physical_Activity')	Sleep	0.08211982001109042
('Depression', 'BMI')	Sleep	0.094059071375094
('Depression', 'Alcohol_Use')	Sleep	0.10035649559892848
('Depression', 'Memory_Problems')	Sleep	0.06831949340359524
('Depression', 'Memory_Complaints')	Sleep	0.06831949340359524
('Depression', 'grip_category')	Sleep	0.10405362496511977
('Depression', 'WHR_Obesity')	Sleep	0.07351551388211115
('Depression', 'MAP_NormalElevated_vs_H')	Sleep	0.06944301761352248
('Depression', 'functionality_state')	Sleep	0.09590107146679648
('MMSE_Spell', 'Pain')	Sleep	0.09843726544436539
('MMSE_Spell', 'Hearing')	Sleep	0.04257423357560049
('MMSE_Spell', 'General_Health')	Sleep	0.07303662301056334
('MMSE_Spell', 'Health_vs_Peers')	Sleep	0.03720729198953171
('MMSE_Spell', 'Physical_Activity')	Sleep	0.04229836623389955
('MMSE_Spell', 'BMI')	Sleep	0.04954110985943804
('MMSE_Spell', 'Alcohol_Use')	Sleep	0.05772204113599405
('MMSE_Spell', 'Memory_Problems')	Sleep	0.023416558045244767
('MMSE_Spell', 'Memory_Complaints')	Sleep	0.023416558045244767
('MMSE_Spell', 'grip_category')	Sleep	0.05028431437862193
('MMSE_Spell', 'WHR_Obesity')	Sleep	0.028392344127395608
('MMSE_Spell', 'MAP_NormalElevated_vs_H')	Sleep	0.02617849608856805
('MMSE_Spell', 'functionality_state')	Sleep	0.06336874490402715
('Pain', 'Hearing')	Sleep	0.11508111490445588
('Pain', 'General_Health')	Sleep	0.1321876088818794
('Pain', 'Health_vs_Peers')	Sleep	0.10757671709672467
('Pain', 'Physical_Activity')	Sleep	0.11789288285779624
('Pain', 'BMI')	Sleep	0.11640803058018537
('Pain', 'Alcohol_Use')	Sleep	0.14458438094809248
('Pain', 'Memory_Problems')	Sleep	0.08086983732887829
('Pain', 'Memory_Complaints')	Sleep	0.08086983732887829
('Pain', 'grip_category')	Sleep	0.149495020907796
('Pain', 'WHR_Obesity')	Sleep	0.08693728118123231
('Pain', 'MAP_NormalElevated_vs_H')	Sleep	0.08472789570930143
('Pain', 'functionality_state')	Sleep	0.1299858700822982
('Hearing', 'General_Health')	Sleep	0.08870509413303568
('Hearing', 'Health_vs_Peers')	Sleep	0.04921773496955831
('Hearing', 'Physical_Activity')	Sleep	0.04851996581004304
('Hearing', 'BMI')	Sleep	0.06358604539871783
('Hearing', 'Alcohol_Use')	Sleep	0.07127845077166699
('Hearing', 'Memory_Problems')	Sleep	0.03290612910514312
('Hearing', 'Memory_Complaints')	Sleep	0.03290612910514312
('Hearing', 'grip_category')	Sleep	0.06399813867152906
('Hearing', 'WHR_Obesity')	Sleep	0.03521470276757331
('Hearing', 'MAP_NormalElevated_vs_H')	Sleep	0.03163211594515226
('Hearing', 'functionality_state')	Sleep	0.06786545032733576
('General_Health', 'Health_vs_Peers')	Sleep	0.08132239665075182
('General_Health', 'Physical_Activity')	Sleep	0.08254642613230072
('General_Health', 'BMI')	Sleep	0.09040180267827228
('General_Health', 'Alcohol_Use')	Sleep	0.1061566393584694
('General_Health', 'Memory_Problems')	Sleep	0.06265999637926546
('General_Health', 'Memory_Complaints')	Sleep	0.06265999637926546
('General_Health', 'grip_category')	Sleep	0.10314381828778559
('General_Health', 'WHR_Obesity')	Sleep	0.07048247395704157
('General_Health', 'MAP_NormalElevated_vs_H')	Sleep	0.0686172070743372
('General_Health', 'functionality_state')	Sleep	0.09251049811497612
('Health_vs_Peers', 'Physical_Activity')	Sleep	0.050585014326189635
('Health_vs_Peers', 'BMI')	Sleep	0.0515734867188442
('Health_vs_Peers', 'Alcohol_Use')	Sleep	0.055318086217361236
('Health_vs_Peers', 'Memory_Problems')	Sleep	0.025831927803884908
('Health_vs_Peers', 'Memory_Complaints')	Sleep	0.025831927803884908
('Health_vs_Peers', 'grip_category')	Sleep	0.08165756453260425
('Health_vs_Peers', 'WHR_Obesity')	Sleep	0.033599787693852176
('Health_vs_Peers', 'MAP_NormalElevated_vs_H')	Sleep	0.04247300430252994
('Health_vs_Peers', 'functionality_state')	Sleep	0.06503739383839144
('Physical_Activity', 'BMI')	Sleep	0.05988569593703967
('Physical_Activity', 'Alcohol_Use')	Sleep	0.06508288574611332
('Physical_Activity', 'Memory_Problems')	Sleep	0.02515234164100003
('Physical_Activity', 'Memory_Complaints')	Sleep	0.02515234164100003
('Physical_Activity', 'grip_category')	Sleep	0.07003575511495642
('Physical_Activity', 'WHR_Obesity')	Sleep	0.03102101351231926
('Physical_Activity', 'MAP_NormalElevated_vs_H')	Sleep	0.03348487918957076
('Physical_Activity', 'functionality_state')	Sleep	0.06693718142529304
('BMI', 'Alcohol_Use')	Sleep	0.09202519632788356
('BMI', 'Memory_Problems')	Sleep	0.03242911602342802
('BMI', 'Memory_Complaints')	Sleep	0.03242911602342802
('BMI', 'grip_category')	Sleep	0.0724671925220351
('BMI', 'WHR_Obesity')	Sleep	0.04002070243578663
('BMI', 'MAP_NormalElevated_vs_H')	Sleep	0.034029456651991266
('BMI', 'functionality_state')	Sleep	0.08339321746751599
('Alcohol_Use', 'Memory_Problems')	Sleep	0.04365739020462037
('Alcohol_Use', 'Memory_Complaints')	Sleep	0.04365739020462037
('Alcohol_Use', 'grip_category')	Sleep	0.08844645592978928
('Alcohol_Use', 'WHR_Obesity')	Sleep	0.04649539381986572
('Alcohol_Use', 'MAP_NormalElevated_vs_H')	Sleep	0.045397709706074055
('Alcohol_Use', 'functionality_state')	Sleep	0.08154680570977668
('Memory_Problems', 'Memory_Complaints')	Sleep	0.003853680887654031
('Memory_Problems', 'grip_category')	Sleep	0.047515818154281284
('Memory_Problems', 'WHR_Obesity')	Sleep	0.014449637722500398
('Memory_Problems', 'MAP_NormalElevated_vs_H')	Sleep	0.0160453197952208
('Memory_Problems', 'functionality_state')	Sleep	0.05465906472684474
('Memory_Complaints', 'grip_category')	Sleep	0.047515818154281284
('Memory_Complaints', 'WHR_Obesity')	Sleep	0.014449637722500398
('Memory_Complaints', 'MAP_NormalElevated_vs_H')	Sleep	0.0160453197952208
('Memory_Complaints', 'functionality_state')	Sleep	0.05465906472684474
('grip_category', 'WHR_Obesity')	Sleep	0.05390268144101664
('grip_category', 'MAP_NormalElevated_vs_H')	Sleep	0.05593156965982581
('grip_category', 'functionality_state')	Sleep	0.10322345305495625
('WHR_Obesity', 'MAP_NormalElevated_vs_H')	Sleep	0.020168727549861206
('WHR_Obesity', 'functionality_state')	Sleep	0.06468261925553809
('MAP_NormalElevated_vs_H', 'functionality_state')	Sleep	0.05605647252262879
('Anxiety', 'Depression')	MMSE_Spell	0.003477724667022415
('Anxiety', 'Sleep')	MMSE_Spell	0.02747579660183243
('Anxiety', 'Pain')	MMSE_Spell	0.009606304685377272
('Anxiety', 'Hearing')	MMSE_Spell	0.021130304236376428
('Anxiety', 'General_Health')	MMSE_Spell	0.0016245427533115478
('Anxiety', 'Health_vs_Peers')	MMSE_Spell	0.010822045468991558
('Anxiety', 'Physical_Activity')	MMSE_Spell	0.042066756595466256
('Anxiety', 'BMI')	MMSE_Spell	0.00861905201998663
('Anxiety', 'Alcohol_Use')	MMSE_Spell	0.033568212635135423
('Anxiety', 'Memory_Problems')	MMSE_Spell	0.012969314716880443
('Anxiety', 'Memory_Complaints')	MMSE_Spell	0.012969314716880443
('Anxiety', 'grip_category')	MMSE_Spell	0.017023659314466425
('Anxiety', 'WHR_Obesity')	MMSE_Spell	0.001581829653636395
('Anxiety', 'MAP_NormalElevated_vs_H')	MMSE_Spell	0.0019447480458048272
('Anxiety', 'functionality_state')	MMSE_Spell	0.017362589554237407
('Depression', 'Sleep')	MMSE_Spell	0.029034743741656377
('Depression', 'Pain')	MMSE_Spell	0.012078031096067714
('Depression', 'Hearing')	MMSE_Spell	0.02299858973659599
('Depression', 'General_Health')	MMSE_Spell	0.005125845495768602
('Depression', 'Health_vs_Peers')	MMSE_Spell	0.012347084995159146
('Depression', 'Physical_Activity')	MMSE_Spell	0.042444199466616976
('Depression', 'BMI')	MMSE_Spell	0.01199227589008483
('Depression', 'Alcohol_Use')	MMSE_Spell	0.0343399754666186
('Depression', 'Memory_Problems')	MMSE_Spell	0.014639696547540337
('Depression', 'Memory_Complaints')	MMSE_Spell	0.014639696547540337
('Depression', 'grip_category')	MMSE_Spell	0.016477912146289405
('Depression', 'WHR_Obesity')	MMSE_Spell	0.0027395045056784807
('Depression', 'MAP_NormalElevated_vs_H')	MMSE_Spell	0.0037181236676364824
('Depression', 'functionality_state')	MMSE_Spell	0.015786069867733062
('Sleep', 'Pain')	MMSE_Spell	0.04400051870592281
('Sleep', 'Hearing')	MMSE_Spell	0.04400766112157601
('Sleep', 'General_Health')	MMSE_Spell	0.02254712790285438
('Sleep', 'Health_vs_Peers')	MMSE_Spell	0.03149443808561665
('Sleep', 'Physical_Activity')	MMSE_Spell	0.06687238310563394
('Sleep', 'BMI')	MMSE_Spell	0.037446967881965325
('Sleep', 'Alcohol_Use')	MMSE_Spell	0.057886622539019154
('Sleep', 'Memory_Problems')	MMSE_Spell	0.032225042986884576
('Sleep', 'Memory_Complaints')	MMSE_Spell	0.032225042986884576
('Sleep', 'grip_category')	MMSE_Spell	0.035719264457542005
('Sleep', 'WHR_Obesity')	MMSE_Spell	0.02029166660839814
('Sleep', 'MAP_NormalElevated_vs_H')	MMSE_Spell	0.01887086356869706
('Sleep', 'functionality_state')	MMSE_Spell	0.03652063211030865
('Pain', 'Hearing')	MMSE_Spell	0.03494961477147243
('Pain', 'General_Health')	MMSE_Spell	0.022238929024395875
('Pain', 'Health_vs_Peers')	MMSE_Spell	0.021501982591494488
('Pain', 'Physical_Activity')	MMSE_Spell	0.0575340847854119
('Pain', 'BMI')	MMSE_Spell	0.019619608293079054
('Pain', 'Alcohol_Use')	MMSE_Spell	0.04217481771243958
('Pain', 'Memory_Problems')	MMSE_Spell	0.02238573965416352
('Pain', 'Memory_Complaints')	MMSE_Spell	0.02238573965416352
('Pain', 'grip_category')	MMSE_Spell	0.028297719329283818
('Pain', 'WHR_Obesity')	MMSE_Spell	0.014036529993290726
('Pain', 'MAP_NormalElevated_vs_H')	MMSE_Spell	0.012896475052476715
('Pain', 'functionality_state')	MMSE_Spell	0.028745218369781018
('Hearing', 'General_Health')	MMSE_Spell	0.02153760574083273
('Hearing', 'Health_vs_Peers')	MMSE_Spell	0.029534863716846663
('Hearing', 'Physical_Activity')	MMSE_Spell	0.06410473098171361
('Hearing', 'BMI')	MMSE_Spell	0.034123820445551706
('Hearing', 'Alcohol_Use')	MMSE_Spell	0.053787314637706855
('Hearing', 'Memory_Problems')	MMSE_Spell	0.03685586249581731
('Hearing', 'Memory_Complaints')	MMSE_Spell	0.03685586249581731
('Hearing', 'grip_category')	MMSE_Spell	0.037928341210773986
('Hearing', 'WHR_Obesity')	MMSE_Spell	0.02135387528444168
('Hearing', 'MAP_NormalElevated_vs_H')	MMSE_Spell	0.021321839839623196
('Hearing', 'functionality_state')	MMSE_Spell	0.03736081866811974
('General_Health', 'Health_vs_Peers')	MMSE_Spell	0.018576401152373266
('General_Health', 'Physical_Activity')	MMSE_Spell	0.047750828541382934
('General_Health', 'BMI')	MMSE_Spell	0.01433988812403648
('General_Health', 'Alcohol_Use')	MMSE_Spell	0.03689787175410897
('General_Health', 'Memory_Problems')	MMSE_Spell	0.016233655658458326
('General_Health', 'Memory_Complaints')	MMSE_Spell	0.016233655658458326
('General_Health', 'grip_category')	MMSE_Spell	0.018849267734630915
('General_Health', 'WHR_Obesity')	MMSE_Spell	0.0020651512084867716
('General_Health', 'MAP_NormalElevated_vs_H')	MMSE_Spell	0.0016677433364792067
('General_Health', 'functionality_state')	MMSE_Spell	0.020842683147980195
('Health_vs_Peers', 'Physical_Activity')	MMSE_Spell	0.04872361945522832
('Health_vs_Peers', 'BMI')	MMSE_Spell	0.018723919488559067
('Health_vs_Peers', 'Alcohol_Use')	MMSE_Spell	0.03956892353485595
('Health_vs_Peers', 'Memory_Problems')	MMSE_Spell	0.023583293567824848
('Health_vs_Peers', 'Memory_Complaints')	MMSE_Spell	0.023583293567824848
('Health_vs_Peers', 'grip_category')	MMSE_Spell	0.02616652542574306
('Health_vs_Peers', 'WHR_Obesity')	MMSE_Spell	0.01008114412673114
('Health_vs_Peers', 'MAP_NormalElevated_vs_H')	MMSE_Spell	0.012151087809887388
('Health_vs_Peers', 'functionality_state')	MMSE_Spell	0.027759866914666132
('Physical_Activity', 'BMI')	MMSE_Spell	0.05042301862014433
('Physical_Activity', 'Alcohol_Use')	MMSE_Spell	0.06866994763850626
('Physical_Activity', 'Memory_Problems')	MMSE_Spell	0.054377384481386154
('Physical_Activity', 'Memory_Complaints')	MMSE_Spell	0.054377384481386154
('Physical_Activity', 'grip_category')	MMSE_Spell	0.05587453634213444
('Physical_Activity', 'WHR_Obesity')	MMSE_Spell	0.041640161182818394
('Physical_Activity', 'MAP_NormalElevated_vs_H')	MMSE_Spell	0.043096357205928665
('Physical_Activity', 'functionality_state')	MMSE_Spell	0.05006726671894832
('BMI', 'Alcohol_Use')	MMSE_Spell	0.037009770852335165
('BMI', 'Memory_Problems')	MMSE_Spell	0.021461299320966607
('BMI', 'Memory_Complaints')	MMSE_Spell	0.021461299320966607
('BMI', 'grip_category')	MMSE_Spell	0.03278921930408331
('BMI', 'WHR_Obesity')	MMSE_Spell	0.011069620846023559
('BMI', 'MAP_NormalElevated_vs_H')	MMSE_Spell	0.010621672226466799
('BMI', 'functionality_state')	MMSE_Spell	0.022772583407060145
('Alcohol_Use', 'Memory_Problems')	MMSE_Spell	0.044773549580478286
('Alcohol_Use', 'Memory_Complaints')	MMSE_Spell	0.044773549580478286
('Alcohol_Use', 'grip_category')	MMSE_Spell	0.04271060505426969
('Alcohol_Use', 'WHR_Obesity')	MMSE_Spell	0.03610363708218563
('Alcohol_Use', 'MAP_NormalElevated_vs_H')	MMSE_Spell	0.033714677713104366
('Alcohol_Use', 'functionality_state')	MMSE_Spell	0.04352017836699973
('Memory_Problems', 'Memory_Complaints')	MMSE_Spell	0.01266216582929432
('Memory_Problems', 'grip_category')	MMSE_Spell	0.02698052159112964
('Memory_Problems', 'WHR_Obesity')	MMSE_Spell	0.014888014183618065
('Memory_Problems', 'MAP_NormalElevated_vs_H')	MMSE_Spell	0.015057069592293248
('Memory_Problems', 'functionality_state')	MMSE_Spell	0.028011754749160518
('Memory_Complaints', 'grip_category')	MMSE_Spell	0.02698052159112964
('Memory_Complaints', 'WHR_Obesity')	MMSE_Spell	0.014888014183618065
('Memory_Complaints', 'MAP_NormalElevated_vs_H')	MMSE_Spell	0.015057069592293248
('Memory_Complaints', 'functionality_state')	MMSE_Spell	0.028011754749160518
('grip_category', 'WHR_Obesity')	MMSE_Spell	0.014020702485940967
('grip_category', 'MAP_NormalElevated_vs_H')	MMSE_Spell	0.018655457044982865
('grip_category', 'functionality_state')	MMSE_Spell	0.029691392073430415
('WHR_Obesity', 'MAP_NormalElevated_vs_H')	MMSE_Spell	0.0005825714309766908
('WHR_Obesity', 'functionality_state')	MMSE_Spell	0.015231655961755493
('MAP_NormalElevated_vs_H', 'functionality_state')	MMSE_Spell	0.018416771504353315
('Anxiety', 'Depression')	Pain	0.09106828876843216
('Anxiety', 'Sleep')	Pain	0.10567646604132477
('Anxiety', 'MMSE_Spell')	Pain	0.06613833363328629
('Anxiety', 'Hearing')	Pain	0.07593973413669325
('Anxiety', 'General_Health')	Pain	0.22749534465279447
('Anxiety', 'Health_vs_Peers')	Pain	0.12647405425901673
('Anxiety', 'Physical_Activity')	Pain	0.13953010429930313
('Anxiety', 'BMI')	Pain	0.1068609524381215
('Anxiety', 'Alcohol_Use')	Pain	0.07975292790985869
('Anxiety', 'Memory_Problems')	Pain	0.06955417970978403
('Anxiety', 'Memory_Complaints')	Pain	0.06955417970978403
('Anxiety', 'grip_category')	Pain	0.09866867694410378
('Anxiety', 'WHR_Obesity')	Pain	0.06199344063205958
('Anxiety', 'MAP_NormalElevated_vs_H')	Pain	0.07058963804609047
('Anxiety', 'functionality_state')	Pain	0.31853786562263087
('Depression', 'Sleep')	Pain	0.1294636381513744
('Depression', 'MMSE_Spell')	Pain	0.0780041087175016
('Depression', 'Hearing')	Pain	0.08936692688459215
('Depression', 'General_Health')	Pain	0.2323161681089055
('Depression', 'Health_vs_Peers')	Pain	0.12888656466045914
('Depression', 'Physical_Activity')	Pain	0.1397626135460766
('Depression', 'BMI')	Pain	0.11685286658863894
('Depression', 'Alcohol_Use')	Pain	0.09728411952412956
('Depression', 'Memory_Problems')	Pain	0.08090848276328859
('Depression', 'Memory_Complaints')	Pain	0.08090848276328859
('Depression', 'grip_category')	Pain	0.1053156273542217
('Depression', 'WHR_Obesity')	Pain	0.07713040761535761
('Depression', 'MAP_NormalElevated_vs_H')	Pain	0.08137421944766794
('Depression', 'functionality_state')	Pain	0.32236955893694247
('Sleep', 'MMSE_Spell')	Pain	0.09038173580312658
('Sleep', 'Hearing')	Pain	0.11691977482790826
('Sleep', 'General_Health')	Pain	0.2853257294245663
('Sleep', 'Health_vs_Peers')	Pain	0.16217948493537532
('Sleep', 'Physical_Activity')	Pain	0.18132633185887387
('Sleep', 'BMI')	Pain	0.13648171384898905
('Sleep', 'Alcohol_Use')	Pain	0.1286657773717995
('Sleep', 'Memory_Problems')	Pain	0.08995924655144673
('Sleep', 'Memory_Complaints')	Pain	0.08995924655144673
('Sleep', 'grip_category')	Pain	0.15377850256929468
('Sleep', 'WHR_Obesity')	Pain	0.08100535319206206
('Sleep', 'MAP_NormalElevated_vs_H')	Pain	0.08701019984091439
('Sleep', 'functionality_state')	Pain	0.36339430823956775
('MMSE_Spell', 'Hearing')	Pain	0.035354847148948
('MMSE_Spell', 'General_Health')	Pain	0.2258665446747927
('MMSE_Spell', 'Health_vs_Peers')	Pain	0.08181760433405953
('MMSE_Spell', 'Physical_Activity')	Pain	0.09639351691475512
('MMSE_Spell', 'BMI')	Pain	0.051787433539355464
('MMSE_Spell', 'Alcohol_Use')	Pain	0.02609163273311507
('MMSE_Spell', 'Memory_Problems')	Pain	0.022666663935091837
('MMSE_Spell', 'Memory_Complaints')	Pain	0.022666663935091837
('MMSE_Spell', 'grip_category')	Pain	0.04714625091186111
('MMSE_Spell', 'WHR_Obesity')	Pain	0.016205279523117632
('MMSE_Spell', 'MAP_NormalElevated_vs_H')	Pain	0.02248641170395714
('MMSE_Spell', 'functionality_state')	Pain	0.2890017693207678
('Hearing', 'General_Health')	Pain	0.22825444871040276
('Hearing', 'Health_vs_Peers')	Pain	0.09828114028350465
('Hearing', 'Physical_Activity')	Pain	0.11475755799220466
('Hearing', 'BMI')	Pain	0.06644774711880685
('Hearing', 'Alcohol_Use')	Pain	0.039729626680782844
('Hearing', 'Memory_Problems')	Pain	0.0391004196688054
('Hearing', 'Memory_Complaints')	Pain	0.0391004196688054
('Hearing', 'grip_category')	Pain	0.06815833661395453
('Hearing', 'WHR_Obesity')	Pain	0.02529322244211467
('Hearing', 'MAP_NormalElevated_vs_H')	Pain	0.03555699879273944
('Hearing', 'functionality_state')	Pain	0.292177085093996
('General_Health', 'Health_vs_Peers')	Pain	0.22933782792815435
('General_Health', 'Physical_Activity')	Pain	0.2547261379721822
('General_Health', 'BMI')	Pain	0.2594852245861924
('General_Health', 'Alcohol_Use')	Pain	0.23238729337101408
('General_Health', 'Memory_Problems')	Pain	0.21692752166189214
('General_Health', 'Memory_Complaints')	Pain	0.21692752166189214
('General_Health', 'grip_category')	Pain	0.255660038027607
('General_Health', 'WHR_Obesity')	Pain	0.21338889257433835
('General_Health', 'MAP_NormalElevated_vs_H')	Pain	0.22479282432413097
('General_Health', 'functionality_state')	Pain	0.41093917479092823
('Health_vs_Peers', 'Physical_Activity')	Pain	0.14795320329553735
('Health_vs_Peers', 'BMI')	Pain	0.12630129023247783
('Health_vs_Peers', 'Alcohol_Use')	Pain	0.09828437495928345
('Health_vs_Peers', 'Memory_Problems')	Pain	0.08550542520307682
('Health_vs_Peers', 'Memory_Complaints')	Pain	0.08550542520307682
('Health_vs_Peers', 'grip_category')	Pain	0.12456515958116146
('Health_vs_Peers', 'WHR_Obesity')	Pain	0.07985047400820172
('Health_vs_Peers', 'MAP_NormalElevated_vs_H')	Pain	0.08366938852324778
('Health_vs_Peers', 'functionality_state')	Pain	0.3270430309502467
('Physical_Activity', 'BMI')	Pain	0.1341807707550567
('Physical_Activity', 'Alcohol_Use')	Pain	0.1023786041231735
('Physical_Activity', 'Memory_Problems')	Pain	0.10101016317980542
('Physical_Activity', 'Memory_Complaints')	Pain	0.10101016317980542
('Physical_Activity', 'grip_category')	Pain	0.12259556295342623
('Physical_Activity', 'WHR_Obesity')	Pain	0.0850588391563167
('Physical_Activity', 'MAP_NormalElevated_vs_H')	Pain	0.0963984603409763
('Physical_Activity', 'functionality_state')	Pain	0.2941778196385358
('BMI', 'Alcohol_Use')	Pain	0.06523362363479686
('BMI', 'Memory_Problems')	Pain	0.06465022706808005
('BMI', 'Memory_Complaints')	Pain	0.06465022706808005
('BMI', 'grip_category')	Pain	0.09615847505605557
('BMI', 'WHR_Obesity')	Pain	0.04839633654236817
('BMI', 'MAP_NormalElevated_vs_H')	Pain	0.0678549693568299
('BMI', 'functionality_state')	Pain	0.2983182037015889
('Alcohol_Use', 'Memory_Problems')	Pain	0.0355443475127478
('Alcohol_Use', 'Memory_Complaints')	Pain	0.0355443475127478
('Alcohol_Use', 'grip_category')	Pain	0.06546221662214664
('Alcohol_Use', 'WHR_Obesity')	Pain	0.028544709300594065
('Alcohol_Use', 'MAP_NormalElevated_vs_H')	Pain	0.03393573106234525
('Alcohol_Use', 'functionality_state')	Pain	0.2936564593256422
('Memory_Problems', 'Memory_Complaints')	Pain	0.012943090110222799
('Memory_Problems', 'grip_category')	Pain	0.05321445338191805
('Memory_Problems', 'WHR_Obesity')	Pain	0.01670793737116046
('Memory_Problems', 'MAP_NormalElevated_vs_H')	Pain	0.02556760993455715
('Memory_Problems', 'functionality_state')	Pain	0.28817589768041235
('Memory_Complaints', 'grip_category')	Pain	0.05321445338191805
('Memory_Complaints', 'WHR_Obesity')	Pain	0.01670793737116046
('Memory_Complaints', 'MAP_NormalElevated_vs_H')	Pain	0.02556760993455715
('Memory_Complaints', 'functionality_state')	Pain	0.28817589768041235
('grip_category', 'WHR_Obesity')	Pain	0.04092165591051571
('grip_category', 'MAP_NormalElevated_vs_H')	Pain	0.051958908714606095
('grip_category', 'functionality_state')	Pain	0.31250424342077393
('WHR_Obesity', 'MAP_NormalElevated_vs_H')	Pain	0.016067549412077487
('WHR_Obesity', 'functionality_state')	Pain	0.2840006998747929
('MAP_NormalElevated_vs_H', 'functionality_state')	Pain	0.28958196088004207
('Anxiety', 'Depression')	Hearing	0.017927440509111544
('Anxiety', 'Sleep')	Hearing	0.039685117131661125
('Anxiety', 'MMSE_Spell')	Hearing	0.03493511583067714
('Anxiety', 'Pain')	Hearing	0.03321251678308205
('Anxiety', 'General_Health')	Hearing	0.022717628301825426
('Anxiety', 'Health_vs_Peers')	Hearing	0.02935646418212013
('Anxiety', 'Physical_Activity')	Hearing	0.019205079422031195
('Anxiety', 'BMI')	Hearing	0.029067823856605748
('Anxiety', 'Alcohol_Use')	Hearing	0.02891627353711384
('Anxiety', 'Memory_Problems')	Hearing	0.02931068560325985
('Anxiety', 'Memory_Complaints')	Hearing	0.02931068560325985
('Anxiety', 'grip_category')	Hearing	0.03214941952572714
('Anxiety', 'WHR_Obesity')	Hearing	0.016059644559746854
('Anxiety', 'MAP_NormalElevated_vs_H')	Hearing	0.019040192803191615
('Anxiety', 'functionality_state')	Hearing	0.030341166900278063
('Depression', 'Sleep')	Hearing	0.03391067952024753
('Depression', 'MMSE_Spell')	Hearing	0.0325394409878101
('Depression', 'Pain')	Hearing	0.032981700514373005
('Depression', 'General_Health')	Hearing	0.022507348994721742
('Depression', 'Health_vs_Peers')	Hearing	0.025369850039139157
('Depression', 'Physical_Activity')	Hearing	0.017758082551349193
('Depression', 'BMI')	Hearing	0.023596239845615638
('Depression', 'Alcohol_Use')	Hearing	0.028603487988138252
('Depression', 'Memory_Problems')	Hearing	0.02808640540075388
('Depression', 'Memory_Complaints')	Hearing	0.02808640540075388
('Depression', 'grip_category')	Hearing	0.029405403363186887
('Depression', 'WHR_Obesity')	Hearing	0.014547596446211475
('Depression', 'MAP_NormalElevated_vs_H')	Hearing	0.016872613861416953
('Depression', 'functionality_state')	Hearing	0.030614392911516526
('Sleep', 'MMSE_Spell')	Hearing	0.04636626286203434
('Sleep', 'Pain')	Hearing	0.0728971594711628
('Sleep', 'General_Health')	Hearing	0.04855850204587321
('Sleep', 'Health_vs_Peers')	Hearing	0.043915959342386644
('Sleep', 'Physical_Activity')	Hearing	0.037169597715621325
('Sleep', 'BMI')	Hearing	0.05119937092554897
('Sleep', 'Alcohol_Use')	Hearing	0.05413741259904131
('Sleep', 'Memory_Problems')	Hearing	0.04576100757465525
('Sleep', 'Memory_Complaints')	Hearing	0.04576100757465525
('Sleep', 'grip_category')	Hearing	0.05418699345731141
('Sleep', 'WHR_Obesity')	Hearing	0.028530202393516464
('Sleep', 'MAP_NormalElevated_vs_H')	Hearing	0.027054752647213357
('Sleep', 'functionality_state')	Hearing	0.04526004139876932
('MMSE_Spell', 'Pain')	Hearing	0.04720240607662193
('MMSE_Spell', 'General_Health')	Hearing	0.031880508761381786
('MMSE_Spell', 'Health_vs_Peers')	Hearing	0.029945941993588777
('MMSE_Spell', 'Physical_Activity')	Hearing	0.028180346015561988
('MMSE_Spell', 'BMI')	Hearing	0.033831287949854925
('MMSE_Spell', 'Alcohol_Use')	Hearing	0.036481695062055446
('MMSE_Spell', 'Memory_Problems')	Hearing	0.04090225602368963
('MMSE_Spell', 'Memory_Complaints')	Hearing	0.04090225602368963
('MMSE_Spell', 'grip_category')	Hearing	0.04268224591763497
('MMSE_Spell', 'WHR_Obesity')	Hearing	0.022770052429383576
('MMSE_Spell', 'MAP_NormalElevated_vs_H')	Hearing	0.02405210906155529
('MMSE_Spell', 'functionality_state')	Hearing	0.04160352253327178
('Pain', 'General_Health')	Hearing	0.034969736080554675
('Pain', 'Health_vs_Peers')	Hearing	0.03837659681768108
('Pain', 'Physical_Activity')	Hearing	0.03997374089670662
('Pain', 'BMI')	Hearing	0.033987389376833016
('Pain', 'Alcohol_Use')	Hearing	0.03850719208445274
('Pain', 'Memory_Problems')	Hearing	0.04286588891574908
('Pain', 'Memory_Complaints')	Hearing	0.04286588891574908
('Pain', 'grip_category')	Hearing	0.054063709738238215
('Pain', 'WHR_Obesity')	Hearing	0.024540650057230943
('Pain', 'MAP_NormalElevated_vs_H')	Hearing	0.028697331363188867
('Pain', 'functionality_state')	Hearing	0.03616323800816126
('General_Health', 'Health_vs_Peers')	Hearing	0.02390675685447337
('General_Health', 'Physical_Activity')	Hearing	0.022632004052542364
('General_Health', 'BMI')	Hearing	0.02526988199200233
('General_Health', 'Alcohol_Use')	Hearing	0.03595013986804058
('General_Health', 'Memory_Problems')	Hearing	0.02695841814365849
('General_Health', 'Memory_Complaints')	Hearing	0.02695841814365849
('General_Health', 'grip_category')	Hearing	0.036521035497183975
('General_Health', 'WHR_Obesity')	Hearing	0.013758503157297949
('General_Health', 'MAP_NormalElevated_vs_H')	Hearing	0.015309852142212282
('General_Health', 'functionality_state')	Hearing	0.029420008681295937
('Health_vs_Peers', 'Physical_Activity')	Hearing	0.019921723794865658
('Health_vs_Peers', 'BMI')	Hearing	0.025690568574266034
('Health_vs_Peers', 'Alcohol_Use')	Hearing	0.037635325252838935
('Health_vs_Peers', 'Memory_Problems')	Hearing	0.028718960556115128
('Health_vs_Peers', 'Memory_Complaints')	Hearing	0.028718960556115128
('Health_vs_Peers', 'grip_category')	Hearing	0.029194653179135752
('Health_vs_Peers', 'WHR_Obesity')	Hearing	0.014330978543340079
('Health_vs_Peers', 'MAP_NormalElevated_vs_H')	Hearing	0.01541778811691247
('Health_vs_Peers', 'functionality_state')	Hearing	0.03536877019846446
('Physical_Activity', 'BMI')	Hearing	0.024932643585806977
('Physical_Activity', 'Alcohol_Use')	Hearing	0.028351327831320366
('Physical_Activity', 'Memory_Problems')	Hearing	0.02413864739211375
('Physical_Activity', 'Memory_Complaints')	Hearing	0.02413864739211375
('Physical_Activity', 'grip_category')	Hearing	0.031058795260931835
('Physical_Activity', 'WHR_Obesity')	Hearing	0.007190484654919931
('Physical_Activity', 'MAP_NormalElevated_vs_H')	Hearing	0.008797326389365426
('Physical_Activity', 'functionality_state')	Hearing	0.02990042243824598
('BMI', 'Alcohol_Use')	Hearing	0.033073430100832454
('BMI', 'Memory_Problems')	Hearing	0.030546855886607573
('BMI', 'Memory_Complaints')	Hearing	0.030546855886607573
('BMI', 'grip_category')	Hearing	0.02528447375456226
('BMI', 'WHR_Obesity')	Hearing	0.012387574139480518
('BMI', 'MAP_NormalElevated_vs_H')	Hearing	0.012469105968300928
('BMI', 'functionality_state')	Hearing	0.03491022834553699
('Alcohol_Use', 'Memory_Problems')	Hearing	0.03506900334343819
('Alcohol_Use', 'Memory_Complaints')	Hearing	0.03506900334343819
('Alcohol_Use', 'grip_category')	Hearing	0.04043468886989069
('Alcohol_Use', 'WHR_Obesity')	Hearing	0.018461376037710493
('Alcohol_Use', 'MAP_NormalElevated_vs_H')	Hearing	0.02265738212837796
('Alcohol_Use', 'functionality_state')	Hearing	0.03267160372721824
('Memory_Problems', 'Memory_Complaints')	Hearing	0.016708559357166804
('Memory_Problems', 'grip_category')	Hearing	0.04274933535699301
('Memory_Problems', 'WHR_Obesity')	Hearing	0.02021977889494334
('Memory_Problems', 'MAP_NormalElevated_vs_H')	Hearing	0.019967569511663646
('Memory_Problems', 'functionality_state')	Hearing	0.036840409991772516
('Memory_Complaints', 'grip_category')	Hearing	0.04274933535699301
('Memory_Complaints', 'WHR_Obesity')	Hearing	0.02021977889494334
('Memory_Complaints', 'MAP_NormalElevated_vs_H')	Hearing	0.019967569511663646
('Memory_Complaints', 'functionality_state')	Hearing	0.036840409991772516
('grip_category', 'WHR_Obesity')	Hearing	0.020305833993647243
('grip_category', 'MAP_NormalElevated_vs_H')	Hearing	0.02179480456551026
('grip_category', 'functionality_state')	Hearing	0.04369214762086958
('WHR_Obesity', 'MAP_NormalElevated_vs_H')	Hearing	0.006312854016546377
('WHR_Obesity', 'functionality_state')	Hearing	0.023594070780879217
('MAP_NormalElevated_vs_H', 'functionality_state')	Hearing	0.02228159191903546
('Anxiety', 'Depression')	General_Health	0.13156929138003856
('Anxiety', 'Sleep')	General_Health	0.12005753211344725
('Anxiety', 'MMSE_Spell')	General_Health	0.08783827434067716
('Anxiety', 'Pain')	General_Health	0.25717704729225105
('Anxiety', 'Hearing')	General_Health	0.0951265482948916
('Anxiety', 'Health_vs_Peers')	General_Health	0.20540537164836448
('Anxiety', 'Physical_Activity')	General_Health	0.13878620816039727
('Anxiety', 'BMI')	General_Health	0.09581522389170882
('Anxiety', 'Alcohol_Use')	General_Health	0.09081114123491772
('Anxiety', 'Memory_Problems')	General_Health	0.10177952119150399
('Anxiety', 'Memory_Complaints')	General_Health	0.10177952119150399
('Anxiety', 'grip_category')	General_Health	0.10108779802663574
('Anxiety', 'WHR_Obesity')	General_Health	0.08812219476300577
('Anxiety', 'MAP_NormalElevated_vs_H')	General_Health	0.09291934678337989
('Anxiety', 'functionality_state')	General_Health	0.1801375821323242
('Depression', 'Sleep')	General_Health	0.14012865659627374
('Depression', 'MMSE_Spell')	General_Health	0.1037658716474699
('Depression', 'Pain')	General_Health	0.2650301166391729
('Depression', 'Hearing')	General_Health	0.11160652389520959
('Depression', 'Health_vs_Peers')	General_Health	0.22084914293113767
('Depression', 'Physical_Activity')	General_Health	0.14179495939871198
('Depression', 'BMI')	General_Health	0.11554012925692014
('Depression', 'Alcohol_Use')	General_Health	0.10891382156865459
('Depression', 'Memory_Problems')	General_Health	0.11463667344851605
('Depression', 'Memory_Complaints')	General_Health	0.11463667344851605
('Depression', 'grip_category')	General_Health	0.1147230413639131
('Depression', 'WHR_Obesity')	General_Health	0.10395511335031188
('Depression', 'MAP_NormalElevated_vs_H')	General_Health	0.1053183177450605
('Depression', 'functionality_state')	General_Health	0.18694348883405637
('Sleep', 'MMSE_Spell')	General_Health	0.05752527720541475
('Sleep', 'Pain')	General_Health	0.27392266162992224
('Sleep', 'Hearing')	General_Health	0.0811780496079746
('Sleep', 'Health_vs_Peers')	General_Health	0.19538851368297866
('Sleep', 'Physical_Activity')	General_Health	0.12465926238129509
('Sleep', 'BMI')	General_Health	0.0757274988899893
('Sleep', 'Alcohol_Use')	General_Health	0.07776050184330248
('Sleep', 'Memory_Problems')	General_Health	0.07578256115469664
('Sleep', 'Memory_Complaints')	General_Health	0.07578256115469664
('Sleep', 'grip_category')	General_Health	0.09237015905493455
('Sleep', 'WHR_Obesity')	General_Health	0.06304880431363417
('Sleep', 'MAP_NormalElevated_vs_H')	General_Health	0.06382722149623349
('Sleep', 'functionality_state')	General_Health	0.15959329625211582
('MMSE_Spell', 'Pain')	General_Health	0.21841072851088128
('MMSE_Spell', 'Hearing')	General_Health	0.012577133669796778
('MMSE_Spell', 'Health_vs_Peers')	General_Health	0.13835537208851517
('MMSE_Spell', 'Physical_Activity')	General_Health	0.0652896479186442
('MMSE_Spell', 'BMI')	General_Health	0.011759726313225574
('MMSE_Spell', 'Alcohol_Use')	General_Health	0.008337152835916309
('MMSE_Spell', 'Memory_Problems')	General_Health	0.02054773549224969
('MMSE_Spell', 'Memory_Complaints')	General_Health	0.02054773549224969
('MMSE_Spell', 'grip_category')	General_Health	0.02264065842285916
('MMSE_Spell', 'WHR_Obesity')	General_Health	0.002732159084076828
('MMSE_Spell', 'MAP_NormalElevated_vs_H')	General_Health	0.0041853902782458445
('MMSE_Spell', 'functionality_state')	General_Health	0.11477359407883712
('Pain', 'Hearing')	General_Health	0.2188887442618925
('Pain', 'Health_vs_Peers')	General_Health	0.28880117712173053
('Pain', 'Physical_Activity')	General_Health	0.23340552522009897
('Pain', 'BMI')	General_Health	0.2247372375291051
('Pain', 'Alcohol_Use')	General_Health	0.21990975943214464
('Pain', 'Memory_Problems')	General_Health	0.22096067721475518
('Pain', 'Memory_Complaints')	General_Health	0.22096067721475518
('Pain', 'grip_category')	General_Health	0.24060289713325794
('Pain', 'WHR_Obesity')	General_Health	0.21188715092010152
('Pain', 'MAP_NormalElevated_vs_H')	General_Health	0.21772053461441718
('Pain', 'functionality_state')	General_Health	0.24461353477080028
('Hearing', 'Health_vs_Peers')	General_Health	0.14327464951387314
('Hearing', 'Physical_Activity')	General_Health	0.07609520839595524
('Hearing', 'BMI')	General_Health	0.022982252676886285
('Hearing', 'Alcohol_Use')	General_Health	0.02469504052550125
('Hearing', 'Memory_Problems')	General_Health	0.027226104449578174
('Hearing', 'Memory_Complaints')	General_Health	0.027226104449578174
('Hearing', 'grip_category')	General_Health	0.03555852147855123
('Hearing', 'WHR_Obesity')	General_Health	0.013009333887945467
('Hearing', 'MAP_NormalElevated_vs_H')	General_Health	0.015097229862048105
('Hearing', 'functionality_state')	General_Health	0.11910821574700146
('Health_vs_Peers', 'Physical_Activity')	General_Health	0.17078694289557736
('Health_vs_Peers', 'BMI')	General_Health	0.1423646588679763
('Health_vs_Peers', 'Alcohol_Use')	General_Health	0.14171382439093871
('Health_vs_Peers', 'Memory_Problems')	General_Health	0.15062131959653285
('Health_vs_Peers', 'Memory_Complaints')	General_Health	0.15062131959653285
('Health_vs_Peers', 'grip_category')	General_Health	0.16499472373390042
('Health_vs_Peers', 'WHR_Obesity')	General_Health	0.13261870467669465
('Health_vs_Peers', 'MAP_NormalElevated_vs_H')	General_Health	0.13363303184653633
('Health_vs_Peers', 'functionality_state')	General_Health	0.2137226618423361
('Physical_Activity', 'BMI')	General_Health	0.06412301939018697
('Physical_Activity', 'Alcohol_Use')	General_Health	0.06064145723437348
('Physical_Activity', 'Memory_Problems')	General_Health	0.07574221575235358
('Physical_Activity', 'Memory_Complaints')	General_Health	0.07574221575235358
('Physical_Activity', 'grip_category')	General_Health	0.0749386821578015
('Physical_Activity', 'WHR_Obesity')	General_Health	0.062393023481007795
('Physical_Activity', 'MAP_NormalElevated_vs_H')	General_Health	0.06427417072517713
('Physical_Activity', 'functionality_state')	General_Health	0.1282850243951812
('BMI', 'Alcohol_Use')	General_Health	0.014609366981684146
('BMI', 'Memory_Problems')	General_Health	0.028367200395692307
('BMI', 'Memory_Complaints')	General_Health	0.028367200395692307
('BMI', 'grip_category')	General_Health	0.027653026385052404
('BMI', 'WHR_Obesity')	General_Health	0.010184491351197865
('BMI', 'MAP_NormalElevated_vs_H')	General_Health	0.011845917865622047
('BMI', 'functionality_state')	General_Health	0.11759365187318757
('Alcohol_Use', 'Memory_Problems')	General_Health	0.02214819048679136
('Alcohol_Use', 'Memory_Complaints')	General_Health	0.02214819048679136
('Alcohol_Use', 'grip_category')	General_Health	0.025401371144879566
('Alcohol_Use', 'WHR_Obesity')	General_Health	0.009152617587108421
('Alcohol_Use', 'MAP_NormalElevated_vs_H')	General_Health	0.009073718430993511
('Alcohol_Use', 'functionality_state')	General_Health	0.11512097171230944
('Memory_Problems', 'Memory_Complaints')	General_Health	0.016976245663085848
('Memory_Problems', 'grip_category')	General_Health	0.03948028543320428
('Memory_Problems', 'WHR_Obesity')	General_Health	0.01904272312970415
('Memory_Problems', 'MAP_NormalElevated_vs_H')	General_Health	0.02429448949961523
('Memory_Problems', 'functionality_state')	General_Health	0.12124788659186542
('Memory_Complaints', 'grip_category')	General_Health	0.03948028543320428
('Memory_Complaints', 'WHR_Obesity')	General_Health	0.01904272312970415
('Memory_Complaints', 'MAP_NormalElevated_vs_H')	General_Health	0.02429448949961523
('Memory_Complaints', 'functionality_state')	General_Health	0.12124788659186542
('grip_category', 'WHR_Obesity')	General_Health	0.020159750522445292
('grip_category', 'MAP_NormalElevated_vs_H')	General_Health	0.02300992578892686
('grip_category', 'functionality_state')	General_Health	0.12467794173761117
('WHR_Obesity', 'MAP_NormalElevated_vs_H')	General_Health	0.007155871876620512
('WHR_Obesity', 'functionality_state')	General_Health	0.11373748012235005
('MAP_NormalElevated_vs_H', 'functionality_state')	General_Health	0.11278533455581523
('Anxiety', 'Depression')	Health_vs_Peers	0.02354884662569779
('Anxiety', 'Sleep')	Health_vs_Peers	0.03621569854788065
('Anxiety', 'MMSE_Spell')	Health_vs_Peers	0.024620497305309783
('Anxiety', 'Pain')	Health_vs_Peers	0.08374047714742368
('Anxiety', 'Hearing')	Health_vs_Peers	0.029350104424137966
('Anxiety', 'General_Health')	Health_vs_Peers	0.1329900918973158
('Anxiety', 'Physical_Activity')	Health_vs_Peers	0.06284223590424562
('Anxiety', 'BMI')	Health_vs_Peers	0.021015540694906847
('Anxiety', 'Alcohol_Use')	Health_vs_Peers	0.03346699493097509
('Anxiety', 'Memory_Problems')	Health_vs_Peers	0.015239438223028581
('Anxiety', 'Memory_Complaints')	Health_vs_Peers	0.015239438223028581
('Anxiety', 'grip_category')	Health_vs_Peers	0.02911974009938126
('Anxiety', 'WHR_Obesity')	Health_vs_Peers	0.017250841963890456
('Anxiety', 'MAP_NormalElevated_vs_H')	Health_vs_Peers	0.020198500115511716
('Anxiety', 'functionality_state')	Health_vs_Peers	0.06040134873908124
('Depression', 'Sleep')	Health_vs_Peers	0.03574280075383148
('Depression', 'MMSE_Spell')	Health_vs_Peers	0.029264049076349073
('Depression', 'Pain')	Health_vs_Peers	0.07987745112021678
('Depression', 'Hearing')	Health_vs_Peers	0.03274596286911689
('Depression', 'General_Health')	Health_vs_Peers	0.13912608086062692
('Depression', 'Physical_Activity')	Health_vs_Peers	0.06267658974638644
('Depression', 'BMI')	Health_vs_Peers	0.024956507172452916
('Depression', 'Alcohol_Use')	Health_vs_Peers	0.038206977244121566
('Depression', 'Memory_Problems')	Health_vs_Peers	0.02023552450599586
('Depression', 'Memory_Complaints')	Health_vs_Peers	0.02023552450599586
('Depression', 'grip_category')	Health_vs_Peers	0.032603469625899974
('Depression', 'WHR_Obesity')	Health_vs_Peers	0.021167435223171143
('Depression', 'MAP_NormalElevated_vs_H')	Health_vs_Peers	0.02537984909412551
('Depression', 'functionality_state')	Health_vs_Peers	0.06028313625016922
('Sleep', 'MMSE_Spell')	Health_vs_Peers	0.03019286895059963
('Sleep', 'Pain')	Health_vs_Peers	0.11449669870315834
('Sleep', 'Hearing')	Health_vs_Peers	0.04025578846691257
('Sleep', 'General_Health')	Health_vs_Peers	0.15910879524540383
('Sleep', 'Physical_Activity')	Health_vs_Peers	0.08008762296471494
('Sleep', 'BMI')	Health_vs_Peers	0.034587869585876466
('Sleep', 'Alcohol_Use')	Health_vs_Peers	0.04022226503800023
('Sleep', 'Memory_Problems')	Health_vs_Peers	0.023030258967394055
('Sleep', 'Memory_Complaints')	Health_vs_Peers	0.023030258967394055
('Sleep', 'grip_category')	Health_vs_Peers	0.06366741245475004
('Sleep', 'WHR_Obesity')	Health_vs_Peers	0.026594849878984396
('Sleep', 'MAP_NormalElevated_vs_H')	Health_vs_Peers	0.040393475737942254
('Sleep', 'functionality_state')	Health_vs_Peers	0.06993281259272045
('MMSE_Spell', 'Pain')	Health_vs_Peers	0.08285871093636497
('MMSE_Spell', 'Hearing')	Health_vs_Peers	0.019139489668223486
('MMSE_Spell', 'General_Health')	Health_vs_Peers	0.14685229485473358
('MMSE_Spell', 'Physical_Activity')	Health_vs_Peers	0.053652211222019255
('MMSE_Spell', 'BMI')	Health_vs_Peers	0.013832444333063408
('MMSE_Spell', 'Alcohol_Use')	Health_vs_Peers	0.024308520952468556
('MMSE_Spell', 'Memory_Problems')	Health_vs_Peers	0.011973139789694508
('MMSE_Spell', 'Memory_Complaints')	Health_vs_Peers	0.011973139789694508
('MMSE_Spell', 'grip_category')	Health_vs_Peers	0.02274142326896748
('MMSE_Spell', 'WHR_Obesity')	Health_vs_Peers	0.011176883830861146
('MMSE_Spell', 'MAP_NormalElevated_vs_H')	Health_vs_Peers	0.017379191765169735
('MMSE_Spell', 'functionality_state')	Health_vs_Peers	0.059503398462713
('Pain', 'Hearing')	Health_vs_Peers	0.08748053385740527
('Pain', 'General_Health')	Health_vs_Peers	0.15398610598011947
('Pain', 'Physical_Activity')	Health_vs_Peers	0.11402236293298505
('Pain', 'BMI')	Health_vs_Peers	0.08924198983070639
('Pain', 'Alcohol_Use')	Health_vs_Peers	0.09910715735621801
('Pain', 'Memory_Problems')	Health_vs_Peers	0.07361434714401624
('Pain', 'Memory_Complaints')	Health_vs_Peers	0.07361434714401624
('Pain', 'grip_category')	Health_vs_Peers	0.10229152584180987
('Pain', 'WHR_Obesity')	Health_vs_Peers	0.07877746418250323
('Pain', 'MAP_NormalElevated_vs_H')	Health_vs_Peers	0.07930755582704938
('Pain', 'functionality_state')	Health_vs_Peers	0.09853001154730745
('Hearing', 'General_Health')	Health_vs_Peers	0.14183974753628464
('Hearing', 'Physical_Activity')	Health_vs_Peers	0.060774700527812045
('Hearing', 'BMI')	Health_vs_Peers	0.021091625914467158
('Hearing', 'Alcohol_Use')	Health_vs_Peers	0.039680542246103595
('Hearing', 'Memory_Problems')	Health_vs_Peers	0.013062413250111501
('Hearing', 'Memory_Complaints')	Health_vs_Peers	0.013062413250111501
('Hearing', 'grip_category')	Health_vs_Peers	0.021015646315500472
('Hearing', 'WHR_Obesity')	Health_vs_Peers	0.014010541102527547
('Hearing', 'MAP_NormalElevated_vs_H')	Health_vs_Peers	0.01791562285026496
('Hearing', 'functionality_state')	Health_vs_Peers	0.06286959788135929
('General_Health', 'Physical_Activity')	Health_vs_Peers	0.1581767152851096
('General_Health', 'BMI')	Health_vs_Peers	0.14005334552329093
('General_Health', 'Alcohol_Use')	Health_vs_Peers	0.15501414072674335
('General_Health', 'Memory_Problems')	Health_vs_Peers	0.1346970859846102
('General_Health', 'Memory_Complaints')	Health_vs_Peers	0.1346970859846102
('General_Health', 'grip_category')	Health_vs_Peers	0.15777823088890044
('General_Health', 'WHR_Obesity')	Health_vs_Peers	0.13304743650523396
('General_Health', 'MAP_NormalElevated_vs_H')	Health_vs_Peers	0.13634348886005268
('General_Health', 'functionality_state')	Health_vs_Peers	0.1515352824595254
('Physical_Activity', 'BMI')	Health_vs_Peers	0.05111742283847049
('Physical_Activity', 'Alcohol_Use')	Health_vs_Peers	0.062298409903238504
('Physical_Activity', 'Memory_Problems')	Health_vs_Peers	0.055437865362355995
('Physical_Activity', 'Memory_Complaints')	Health_vs_Peers	0.055437865362355995
('Physical_Activity', 'grip_category')	Health_vs_Peers	0.06708330624203235
('Physical_Activity', 'WHR_Obesity')	Health_vs_Peers	0.05140062147615211
('Physical_Activity', 'MAP_NormalElevated_vs_H')	Health_vs_Peers	0.056417152534063444
('Physical_Activity', 'functionality_state')	Health_vs_Peers	0.07464789052421716
('BMI', 'Alcohol_Use')	Health_vs_Peers	0.026918243923617087
('BMI', 'Memory_Problems')	Health_vs_Peers	0.00653151921613124
('BMI', 'Memory_Complaints')	Health_vs_Peers	0.00653151921613124
('BMI', 'grip_category')	Health_vs_Peers	0.020179561944416627
('BMI', 'WHR_Obesity')	Health_vs_Peers	0.007851740109945013
('BMI', 'MAP_NormalElevated_vs_H')	Health_vs_Peers	0.01134544353909723
('BMI', 'functionality_state')	Health_vs_Peers	0.049835206948078595
('Alcohol_Use', 'Memory_Problems')	Health_vs_Peers	0.02534748262986643
('Alcohol_Use', 'Memory_Complaints')	Health_vs_Peers	0.02534748262986643
('Alcohol_Use', 'grip_category')	Health_vs_Peers	0.03649333202847951
('Alcohol_Use', 'WHR_Obesity')	Health_vs_Peers	0.020033395747398475
('Alcohol_Use', 'MAP_NormalElevated_vs_H')	Health_vs_Peers	0.02506341964799612
('Alcohol_Use', 'functionality_state')	Health_vs_Peers	0.06592918547164016
('Memory_Problems', 'Memory_Complaints')	Health_vs_Peers	0.0010520120511641389
('Memory_Problems', 'grip_category')	Health_vs_Peers	0.020018039053358496
('Memory_Problems', 'WHR_Obesity')	Health_vs_Peers	0.0033380715783619163
('Memory_Problems', 'MAP_NormalElevated_vs_H')	Health_vs_Peers	0.008387832124914096
('Memory_Problems', 'functionality_state')	Health_vs_Peers	0.05802774776516355
('Memory_Complaints', 'grip_category')	Health_vs_Peers	0.020018039053358496
('Memory_Complaints', 'WHR_Obesity')	Health_vs_Peers	0.0033380715783619163
('Memory_Complaints', 'MAP_NormalElevated_vs_H')	Health_vs_Peers	0.008387832124914096
('Memory_Complaints', 'functionality_state')	Health_vs_Peers	0.05802774776516355
('grip_category', 'WHR_Obesity')	Health_vs_Peers	0.01592217183002283
('grip_category', 'MAP_NormalElevated_vs_H')	Health_vs_Peers	0.022456536545155753
('grip_category', 'functionality_state')	Health_vs_Peers	0.06732667521084866
('WHR_Obesity', 'MAP_NormalElevated_vs_H')	Health_vs_Peers	0.00730439805212239
('WHR_Obesity', 'functionality_state')	Health_vs_Peers	0.0514853967292508
('MAP_NormalElevated_vs_H', 'functionality_state')	Health_vs_Peers	0.052985917785527595
('Anxiety', 'Depression')	Physical_Activity	0.0326867475971519
('Anxiety', 'Sleep')	Physical_Activity	0.03907702634757086
('Anxiety', 'MMSE_Spell')	Physical_Activity	0.055284254473177995
('Anxiety', 'Pain')	Physical_Activity	0.09621557322910455
('Anxiety', 'Hearing')	Physical_Activity	0.018617765705441266
('Anxiety', 'General_Health')	Physical_Activity	0.06578997445074278
('Anxiety', 'Health_vs_Peers')	Physical_Activity	0.06226128194563945
('Anxiety', 'BMI')	Physical_Activity	0.03777039051466359
('Anxiety', 'Alcohol_Use')	Physical_Activity	0.03448988487858743
('Anxiety', 'Memory_Problems')	Physical_Activity	0.018842856033828945
('Anxiety', 'Memory_Complaints')	Physical_Activity	0.018842856033828945
('Anxiety', 'grip_category')	Physical_Activity	0.07477400993961344
('Anxiety', 'WHR_Obesity')	Physical_Activity	0.017137433667016765
('Anxiety', 'MAP_NormalElevated_vs_H')	Physical_Activity	0.016990223983738523
('Anxiety', 'functionality_state')	Physical_Activity	0.21681583026833792
('Depression', 'Sleep')	Physical_Activity	0.05244241708843666
('Depression', 'MMSE_Spell')	Physical_Activity	0.06858549894267268
('Depression', 'Pain')	Physical_Activity	0.09997783540069684
('Depression', 'Hearing')	Physical_Activity	0.03435853077619208
('Depression', 'General_Health')	Physical_Activity	0.06929623272306575
('Depression', 'Health_vs_Peers')	Physical_Activity	0.07190092514125224
('Depression', 'BMI')	Physical_Activity	0.051798265857786185
('Depression', 'Alcohol_Use')	Physical_Activity	0.04898491718699868
('Depression', 'Memory_Problems')	Physical_Activity	0.034019023542740376
('Depression', 'Memory_Complaints')	Physical_Activity	0.034019023542740376
('Depression', 'grip_category')	Physical_Activity	0.08521554383453775
('Depression', 'WHR_Obesity')	Physical_Activity	0.0288861307258778
('Depression', 'MAP_NormalElevated_vs_H')	Physical_Activity	0.03176329562881742
('Depression', 'functionality_state')	Physical_Activity	0.22294982238331368
('Sleep', 'MMSE_Spell')	Physical_Activity	0.06701067604115121
('Sleep', 'Pain')	Physical_Activity	0.13508340769718866
('Sleep', 'Hearing')	Physical_Activity	0.03494928891068156
('Sleep', 'General_Health')	Physical_Activity	0.08981940601425072
('Sleep', 'Health_vs_Peers')	Physical_Activity	0.08152748503524798
('Sleep', 'BMI')	Physical_Activity	0.06053706248947877
('Sleep', 'Alcohol_Use')	Physical_Activity	0.053630163108475806
('Sleep', 'Memory_Problems')	Physical_Activity	0.027328384083308004
('Sleep', 'Memory_Complaints')	Physical_Activity	0.027328384083308004
('Sleep', 'grip_category')	Physical_Activity	0.0971217930394164
('Sleep', 'WHR_Obesity')	Physical_Activity	0.022857860622349492
('Sleep', 'MAP_NormalElevated_vs_H')	Physical_Activity	0.028190200479497992
('Sleep', 'functionality_state')	Physical_Activity	0.2362366623994775
('MMSE_Spell', 'Pain')	Physical_Activity	0.12916135636324433
('MMSE_Spell', 'Hearing')	Physical_Activity	0.04910062653637725
('MMSE_Spell', 'General_Health')	Physical_Activity	0.10551330353104446
('MMSE_Spell', 'Health_vs_Peers')	Physical_Activity	0.08537894406820172
('MMSE_Spell', 'BMI')	Physical_Activity	0.06316852715005743
('MMSE_Spell', 'Alcohol_Use')	Physical_Activity	0.05705264359784236
('MMSE_Spell', 'Memory_Problems')	Physical_Activity	0.047744941982054645
('MMSE_Spell', 'Memory_Complaints')	Physical_Activity	0.047744941982054645
('MMSE_Spell', 'grip_category')	Physical_Activity	0.09752562418767435
('MMSE_Spell', 'WHR_Obesity')	Physical_Activity	0.041577685811846406
('MMSE_Spell', 'MAP_NormalElevated_vs_H')	Physical_Activity	0.04510931101572657
('MMSE_Spell', 'functionality_state')	Physical_Activity	0.24621486048685254
('Pain', 'Hearing')	Physical_Activity	0.09934822116939081
('Pain', 'General_Health')	Physical_Activity	0.10886099731144788
('Pain', 'Health_vs_Peers')	Physical_Activity	0.12429290616594506
('Pain', 'BMI')	Physical_Activity	0.11475845403869339
('Pain', 'Alcohol_Use')	Physical_Activity	0.10684448506183154
('Pain', 'Memory_Problems')	Physical_Activity	0.09409679639954624
('Pain', 'Memory_Complaints')	Physical_Activity	0.09409679639954624
('Pain', 'grip_category')	Physical_Activity	0.14539811921639012
('Pain', 'WHR_Obesity')	Physical_Activity	0.08282761425551749
('Pain', 'MAP_NormalElevated_vs_H')	Physical_Activity	0.08882147749929314
('Pain', 'functionality_state')	Physical_Activity	0.23006886245545324
('Hearing', 'General_Health')	Physical_Activity	0.07005157602165292
('Hearing', 'Health_vs_Peers')	Physical_Activity	0.056165970131098863
('Hearing', 'BMI')	Physical_Activity	0.0379706846114175
('Hearing', 'Alcohol_Use')	Physical_Activity	0.03403964336630853
('Hearing', 'Memory_Problems')	Physical_Activity	0.013459811364909592
('Hearing', 'Memory_Complaints')	Physical_Activity	0.013459811364909592
('Hearing', 'grip_category')	Physical_Activity	0.06795597839961204
('Hearing', 'WHR_Obesity')	Physical_Activity	0.005711832139004768
('Hearing', 'MAP_NormalElevated_vs_H')	Physical_Activity	0.008080010977232198
('Hearing', 'functionality_state')	Physical_Activity	0.22180531234099818
('General_Health', 'Health_vs_Peers')	Physical_Activity	0.08766329657241015
('General_Health', 'BMI')	Physical_Activity	0.07944868973091097
('General_Health', 'Alcohol_Use')	Physical_Activity	0.07758487211190225
('General_Health', 'Memory_Problems')	Physical_Activity	0.06479569341923166
('General_Health', 'Memory_Complaints')	Physical_Activity	0.06479569341923166
('General_Health', 'grip_category')	Physical_Activity	0.11279837931511445
('General_Health', 'WHR_Obesity')	Physical_Activity	0.06166354023444576
('General_Health', 'MAP_NormalElevated_vs_H')	Physical_Activity	0.06376947759320904
('General_Health', 'functionality_state')	Physical_Activity	0.23050170723222912
('Health_vs_Peers', 'BMI')	Physical_Activity	0.06875440652387989
('Health_vs_Peers', 'Alcohol_Use')	Physical_Activity	0.06594150844496328
('Health_vs_Peers', 'Memory_Problems')	Physical_Activity	0.060415576641156106
('Health_vs_Peers', 'Memory_Complaints')	Physical_Activity	0.060415576641156106
('Health_vs_Peers', 'grip_category')	Physical_Activity	0.11215949624434655
('Health_vs_Peers', 'WHR_Obesity')	Physical_Activity	0.050242406401050765
('Health_vs_Peers', 'MAP_NormalElevated_vs_H')	Physical_Activity	0.053202002388579965
('Health_vs_Peers', 'functionality_state')	Physical_Activity	0.23905195274407645
('BMI', 'Alcohol_Use')	Physical_Activity	0.0414415497001985
('BMI', 'Memory_Problems')	Physical_Activity	0.030447250619531997
('BMI', 'Memory_Complaints')	Physical_Activity	0.030447250619531997
('BMI', 'grip_category')	Physical_Activity	0.08989637050633914
('BMI', 'WHR_Obesity')	Physical_Activity	0.023521903532896234
('BMI', 'MAP_NormalElevated_vs_H')	Physical_Activity	0.026062227451226654
('BMI', 'functionality_state')	Physical_Activity	0.2243876094267204
('Alcohol_Use', 'Memory_Problems')	Physical_Activity	0.028011571180601418
('Alcohol_Use', 'Memory_Complaints')	Physical_Activity	0.028011571180601418
('Alcohol_Use', 'grip_category')	Physical_Activity	0.08959018595580402
('Alcohol_Use', 'WHR_Obesity')	Physical_Activity	0.02659562845222674
('Alcohol_Use', 'MAP_NormalElevated_vs_H')	Physical_Activity	0.029623016891563134
('Alcohol_Use', 'functionality_state')	Physical_Activity	0.22333405155321326
('Memory_Problems', 'Memory_Complaints')	Physical_Activity	0.0060297233299642485
('Memory_Problems', 'grip_category')	Physical_Activity	0.06117499118519859
('Memory_Problems', 'WHR_Obesity')	Physical_Activity	0.006542824722259476
('Memory_Problems', 'MAP_NormalElevated_vs_H')	Physical_Activity	0.011503811889586558
('Memory_Problems', 'functionality_state')	Physical_Activity	0.2197106205220888
('Memory_Complaints', 'grip_category')	Physical_Activity	0.06117499118519859
('Memory_Complaints', 'WHR_Obesity')	Physical_Activity	0.006542824722259476
('Memory_Complaints', 'MAP_NormalElevated_vs_H')	Physical_Activity	0.011503811889586558
('Memory_Complaints', 'functionality_state')	Physical_Activity	0.2197106205220888
('grip_category', 'WHR_Obesity')	Physical_Activity	0.05660707301005707
('grip_category', 'MAP_NormalElevated_vs_H')	Physical_Activity	0.0653951302692971
('grip_category', 'functionality_state')	Physical_Activity	0.2481586563865115
('WHR_Obesity', 'MAP_NormalElevated_vs_H')	Physical_Activity	0.0053867273665576705
('WHR_Obesity', 'functionality_state')	Physical_Activity	0.21452393433065084
('MAP_NormalElevated_vs_H', 'functionality_state')	Physical_Activity	0.21379424575525985
('Anxiety', 'Depression')	BMI	0.003196907668725019
('Anxiety', 'Sleep')	BMI	0.03166974633615896
('Anxiety', 'MMSE_Spell')	BMI	0.008905367458334021
('Anxiety', 'Pain')	BMI	0.05061523892855923
('Anxiety', 'Hearing')	BMI	0.01554932770065531
('Anxiety', 'General_Health')	BMI	0.009887807742689958
('Anxiety', 'Health_vs_Peers')	BMI	0.007503404296935049
('Anxiety', 'Physical_Activity')	BMI	0.024839208075298602
('Anxiety', 'Alcohol_Use')	BMI	0.056091806414505084
('Anxiety', 'Memory_Problems')	BMI	0.007823689872096527
('Anxiety', 'Memory_Complaints')	BMI	0.007823689872096527
('Anxiety', 'grip_category')	BMI	0.09409124123664642
('Anxiety', 'WHR_Obesity')	BMI	0.04385567686970417
('Anxiety', 'MAP_NormalElevated_vs_H')	BMI	0.01814431413220261
('Anxiety', 'functionality_state')	BMI	0.06453416827128981
('Depression', 'Sleep')	BMI	0.03577351201739578
('Depression', 'MMSE_Spell')	BMI	0.009525418931094792
('Depression', 'Pain')	BMI	0.04845993200821598
('Depression', 'Hearing')	BMI	0.01158853163541405
('Depression', 'General_Health')	BMI	0.014433246146228797
('Depression', 'Health_vs_Peers')	BMI	0.005572686132272629
('Depression', 'Physical_Activity')	BMI	0.023190109422741394
('Depression', 'Alcohol_Use')	BMI	0.05823890608780141
('Depression', 'Memory_Problems')	BMI	0.0068242211913540915
('Depression', 'Memory_Complaints')	BMI	0.0068242211913540915
('Depression', 'grip_category')	BMI	0.08853380938022956
('Depression', 'WHR_Obesity')	BMI	0.03974958553038296
('Depression', 'MAP_NormalElevated_vs_H')	BMI	0.01963480122049794
('Depression', 'functionality_state')	BMI	0.06044732029671045
('Sleep', 'MMSE_Spell')	BMI	0.04103845085275731
('Sleep', 'Pain')	BMI	0.09369197972257598
('Sleep', 'Hearing')	BMI	0.05243225215588135
('Sleep', 'General_Health')	BMI	0.04434083255822027
('Sleep', 'Health_vs_Peers')	BMI	0.039480921691682914
('Sleep', 'Physical_Activity')	BMI	0.06399025252475603
('Sleep', 'Alcohol_Use')	BMI	0.11228998927269077
('Sleep', 'Memory_Problems')	BMI	0.03492347828503096
('Sleep', 'Memory_Complaints')	BMI	0.03492347828503096
('Sleep', 'grip_category')	BMI	0.1336897699071163
('Sleep', 'WHR_Obesity')	BMI	0.07131147048111991
('Sleep', 'MAP_NormalElevated_vs_H')	BMI	0.04363378434636579
('Sleep', 'functionality_state')	BMI	0.10055215365821529
('MMSE_Spell', 'Pain')	BMI	0.051340304173912256
('MMSE_Spell', 'Hearing')	BMI	0.021536599656739062
('MMSE_Spell', 'General_Health')	BMI	0.0187684131116928
('MMSE_Spell', 'Health_vs_Peers')	BMI	0.012344208365312196
('MMSE_Spell', 'Physical_Activity')	BMI	0.02995355833612503
('MMSE_Spell', 'Alcohol_Use')	BMI	0.05710998239411535
('MMSE_Spell', 'Memory_Problems')	BMI	0.015147176640931983
('MMSE_Spell', 'Memory_Complaints')	BMI	0.015147176640931983
('MMSE_Spell', 'grip_category')	BMI	0.10857684661024444
('MMSE_Spell', 'WHR_Obesity')	BMI	0.05046106641035271
('MMSE_Spell', 'MAP_NormalElevated_vs_H')	BMI	0.02753363244071071
('MMSE_Spell', 'functionality_state')	BMI	0.06677963239147858
('Pain', 'Hearing')	BMI	0.05345529395251671
('Pain', 'General_Health')	BMI	0.06028613392345224
('Pain', 'Health_vs_Peers')	BMI	0.05960595736666462
('Pain', 'Physical_Activity')	BMI	0.07485187834169289
('Pain', 'Alcohol_Use')	BMI	0.10141702015589962
('Pain', 'Memory_Problems')	BMI	0.05805518010711583
('Pain', 'Memory_Complaints')	BMI	0.05805518010711583
('Pain', 'grip_category')	BMI	0.1530975707796394
('Pain', 'WHR_Obesity')	BMI	0.08561903257686945
('Pain', 'MAP_NormalElevated_vs_H')	BMI	0.0751769929195953
('Pain', 'functionality_state')	BMI	0.08206870173501994
('Hearing', 'General_Health')	BMI	0.01935550395910895
('Hearing', 'Health_vs_Peers')	BMI	0.018899779174276408
('Hearing', 'Physical_Activity')	BMI	0.04038756826794121
('Hearing', 'Alcohol_Use')	BMI	0.07047926121826405
('Hearing', 'Memory_Problems')	BMI	0.020186339678699667
('Hearing', 'Memory_Complaints')	BMI	0.020186339678699667
('Hearing', 'grip_category')	BMI	0.0963181963538624
('Hearing', 'WHR_Obesity')	BMI	0.05036284255886713
('Hearing', 'MAP_NormalElevated_vs_H')	BMI	0.026650796960613062
('Hearing', 'functionality_state')	BMI	0.07467457346480146
('General_Health', 'Health_vs_Peers')	BMI	0.016205976808585633
('General_Health', 'Physical_Activity')	BMI	0.02611473972890769
('General_Health', 'Alcohol_Use')	BMI	0.06327029744165763
('General_Health', 'Memory_Problems')	BMI	0.017738997881864716
('General_Health', 'Memory_Complaints')	BMI	0.017738997881864716
('General_Health', 'grip_category')	BMI	0.09964926300298657
('General_Health', 'WHR_Obesity')	BMI	0.048908929039936315
('General_Health', 'MAP_NormalElevated_vs_H')	BMI	0.02624023113809868
('General_Health', 'functionality_state')	BMI	0.06766978992674652
('Health_vs_Peers', 'Physical_Activity')	BMI	0.025719370787658975
('Health_vs_Peers', 'Alcohol_Use')	BMI	0.06227885804778659
('Health_vs_Peers', 'Memory_Problems')	BMI	0.011827550314225036
('Health_vs_Peers', 'Memory_Complaints')	BMI	0.011827550314225036
('Health_vs_Peers', 'grip_category')	BMI	0.09939229140735077
('Health_vs_Peers', 'WHR_Obesity')	BMI	0.04614744597014544
('Health_vs_Peers', 'MAP_NormalElevated_vs_H')	BMI	0.023029299798056554
('Health_vs_Peers', 'functionality_state')	BMI	0.06209872438445017
('Physical_Activity', 'Alcohol_Use')	BMI	0.07315906528264193
('Physical_Activity', 'Memory_Problems')	BMI	0.030765570438826967
('Physical_Activity', 'Memory_Complaints')	BMI	0.030765570438826967
('Physical_Activity', 'grip_category')	BMI	0.12403290996696037
('Physical_Activity', 'WHR_Obesity')	BMI	0.06297582446819673
('Physical_Activity', 'MAP_NormalElevated_vs_H')	BMI	0.04096123385567138
('Physical_Activity', 'functionality_state')	BMI	0.07224706464323397
('Alcohol_Use', 'Memory_Problems')	BMI	0.0632493243784772
('Alcohol_Use', 'Memory_Complaints')	BMI	0.0632493243784772
('Alcohol_Use', 'grip_category')	BMI	0.1537614308631812
('Alcohol_Use', 'WHR_Obesity')	BMI	0.0931207275165492
('Alcohol_Use', 'MAP_NormalElevated_vs_H')	BMI	0.06720308301748008
('Alcohol_Use', 'functionality_state')	BMI	0.11257700736521513
('Memory_Problems', 'Memory_Complaints')	BMI	0.006348043149257935
('Memory_Problems', 'grip_category')	BMI	0.09591175834136642
('Memory_Problems', 'WHR_Obesity')	BMI	0.04647372501728959
('Memory_Problems', 'MAP_NormalElevated_vs_H')	BMI	0.024316684804553013
('Memory_Problems', 'functionality_state')	BMI	0.07043446512927715
('Memory_Complaints', 'grip_category')	BMI	0.09591175834136642
('Memory_Complaints', 'WHR_Obesity')	BMI	0.04647372501728959
('Memory_Complaints', 'MAP_NormalElevated_vs_H')	BMI	0.024316684804553013
('Memory_Complaints', 'functionality_state')	BMI	0.07043446512927715
('grip_category', 'WHR_Obesity')	BMI	0.12824785641684647
('grip_category', 'MAP_NormalElevated_vs_H')	BMI	0.10290330481113939
('grip_category', 'functionality_state')	BMI	0.1643374308705938
('WHR_Obesity', 'MAP_NormalElevated_vs_H')	BMI	0.05600839299116698
('WHR_Obesity', 'functionality_state')	BMI	0.10173268698445248
('MAP_NormalElevated_vs_H', 'functionality_state')	BMI	0.07653455703813976
('Anxiety', 'Depression')	Alcohol_Use	0.011405151507054057
('Anxiety', 'Sleep')	Alcohol_Use	0.04569721904206249
('Anxiety', 'MMSE_Spell')	Alcohol_Use	0.03906563971893498
('Anxiety', 'Pain')	Alcohol_Use	0.02871832604574826
('Anxiety', 'Hearing')	Alcohol_Use	0.020608889026612686
('Anxiety', 'General_Health')	Alcohol_Use	0.01009483673135103
('Anxiety', 'Health_vs_Peers')	Alcohol_Use	0.025165970178456103
('Anxiety', 'Physical_Activity')	Alcohol_Use	0.026769814084674926
('Anxiety', 'BMI')	Alcohol_Use	0.06130291805995821
('Anxiety', 'Memory_Problems')	Alcohol_Use	0.008323966508672362
('Anxiety', 'Memory_Complaints')	Alcohol_Use	0.008323966508672362
('Anxiety', 'grip_category')	Alcohol_Use	0.0901222828577682
('Anxiety', 'WHR_Obesity')	Alcohol_Use	0.01956324335271046
('Anxiety', 'MAP_NormalElevated_vs_H')	Alcohol_Use	0.02479497768074184
('Anxiety', 'functionality_state')	Alcohol_Use	0.03581237079165798
('Depression', 'Sleep')	Alcohol_Use	0.05165699742397003
('Depression', 'MMSE_Spell')	Alcohol_Use	0.041459179690368664
('Depression', 'Pain')	Alcohol_Use	0.038477246126445735
('Depression', 'Hearing')	Alcohol_Use	0.026181840960675492
('Depression', 'General_Health')	Alcohol_Use	0.017392999640703347
('Depression', 'Health_vs_Peers')	Alcohol_Use	0.02840921738668107
('Depression', 'Physical_Activity')	Alcohol_Use	0.02996282193469368
('Depression', 'BMI')	Alcohol_Use	0.06782496727054152
('Depression', 'Memory_Problems')	Alcohol_Use	0.011775815862300724
('Depression', 'Memory_Complaints')	Alcohol_Use	0.011775815862300724
('Depression', 'grip_category')	Alcohol_Use	0.08787882759484929
('Depression', 'WHR_Obesity')	Alcohol_Use	0.023405926139862955
('Depression', 'MAP_NormalElevated_vs_H')	Alcohol_Use	0.028708450222778965
('Depression', 'functionality_state')	Alcohol_Use	0.03362482010466204
('Sleep', 'MMSE_Spell')	Alcohol_Use	0.07402709019495698
('Sleep', 'Pain')	Alcohol_Use	0.0984250279305329
('Sleep', 'Hearing')	Alcohol_Use	0.06791927851451762
('Sleep', 'General_Health')	Alcohol_Use	0.058922820196679306
('Sleep', 'Health_vs_Peers')	Alcohol_Use	0.05766430182895252
('Sleep', 'Physical_Activity')	Alcohol_Use	0.06963233782889443
('Sleep', 'BMI')	Alcohol_Use	0.12483897395783597
('Sleep', 'Memory_Problems')	Alcohol_Use	0.04158160224660518
('Sleep', 'Memory_Complaints')	Alcohol_Use	0.04158160224660518
('Sleep', 'grip_category')	Alcohol_Use	0.13883992005614693
('Sleep', 'WHR_Obesity')	Alcohol_Use	0.05157894847496162
('Sleep', 'MAP_NormalElevated_vs_H')	Alcohol_Use	0.05695857373770801
('Sleep', 'functionality_state')	Alcohol_Use	0.06757875783720813
('MMSE_Spell', 'Pain')	Alcohol_Use	0.050452211433315526
('MMSE_Spell', 'Hearing')	Alcohol_Use	0.048994714834582606
('MMSE_Spell', 'General_Health')	Alcohol_Use	0.04015354770002784
('MMSE_Spell', 'Health_vs_Peers')	Alcohol_Use	0.047627993050361014
('MMSE_Spell', 'Physical_Activity')	Alcohol_Use	0.04864538284955362
('MMSE_Spell', 'BMI')	Alcohol_Use	0.0819176904597603
('MMSE_Spell', 'Memory_Problems')	Alcohol_Use	0.033889276680823296
('MMSE_Spell', 'Memory_Complaints')	Alcohol_Use	0.033889276680823296
('MMSE_Spell', 'grip_category')	Alcohol_Use	0.10766911910170791
('MMSE_Spell', 'WHR_Obesity')	Alcohol_Use	0.049287869256279634
('MMSE_Spell', 'MAP_NormalElevated_vs_H')	Alcohol_Use	0.05258317426460804
('MMSE_Spell', 'functionality_state')	Alcohol_Use	0.05640024328815095
('Pain', 'Hearing')	Alcohol_Use	0.03453179450018174
('Pain', 'General_Health')	Alcohol_Use	0.03201535366653709
('Pain', 'Health_vs_Peers')	Alcohol_Use	0.04602782273222283
('Pain', 'Physical_Activity')	Alcohol_Use	0.04349460720487636
('Pain', 'BMI')	Alcohol_Use	0.07797371799594494
('Pain', 'Memory_Problems')	Alcohol_Use	0.024379150332165454
('Pain', 'Memory_Complaints')	Alcohol_Use	0.024379150332165454
('Pain', 'grip_category')	Alcohol_Use	0.11157219908701015
('Pain', 'WHR_Obesity')	Alcohol_Use	0.03956019194486181
('Pain', 'MAP_NormalElevated_vs_H')	Alcohol_Use	0.04321429096236753
('Pain', 'functionality_state')	Alcohol_Use	0.04627997329580599
('Hearing', 'General_Health')	Alcohol_Use	0.028862912793410397
('Hearing', 'Health_vs_Peers')	Alcohol_Use	0.04528331649160189
('Hearing', 'Physical_Activity')	Alcohol_Use	0.044251148008519994
('Hearing', 'BMI')	Alcohol_Use	0.0782738822039518
('Hearing', 'Memory_Problems')	Alcohol_Use	0.020138336915911517
('Hearing', 'Memory_Complaints')	Alcohol_Use	0.020138336915911517
('Hearing', 'grip_category')	Alcohol_Use	0.10063929821047049
('Hearing', 'WHR_Obesity')	Alcohol_Use	0.030229431066863887
('Hearing', 'MAP_NormalElevated_vs_H')	Alcohol_Use	0.038795609457949534
('Hearing', 'functionality_state')	Alcohol_Use	0.04130896478321677
('General_Health', 'Health_vs_Peers')	Alcohol_Use	0.029993922970303174
('General_Health', 'Physical_Activity')	Alcohol_Use	0.02307807306816087
('General_Health', 'BMI')	Alcohol_Use	0.06209744839991954
('General_Health', 'Memory_Problems')	Alcohol_Use	0.0069498377533450005
('General_Health', 'Memory_Complaints')	Alcohol_Use	0.0069498377533450005
('General_Health', 'grip_category')	Alcohol_Use	0.08656849450409211
('General_Health', 'WHR_Obesity')	Alcohol_Use	0.021669841885614296
('General_Health', 'MAP_NormalElevated_vs_H')	Alcohol_Use	0.025424568040727978
('General_Health', 'functionality_state')	Alcohol_Use	0.03407012570260244
('Health_vs_Peers', 'Physical_Activity')	Alcohol_Use	0.037345253347494306
('Health_vs_Peers', 'BMI')	Alcohol_Use	0.07671763868653851
('Health_vs_Peers', 'Memory_Problems')	Alcohol_Use	0.02607336350834274
('Health_vs_Peers', 'Memory_Complaints')	Alcohol_Use	0.02607336350834274
('Health_vs_Peers', 'grip_category')	Alcohol_Use	0.10487694823269075
('Health_vs_Peers', 'WHR_Obesity')	Alcohol_Use	0.03212188821736312
('Health_vs_Peers', 'MAP_NormalElevated_vs_H')	Alcohol_Use	0.03870381224421712
('Health_vs_Peers', 'functionality_state')	Alcohol_Use	0.04706571884474322
('Physical_Activity', 'BMI')	Alcohol_Use	0.07360396077770989
('Physical_Activity', 'Memory_Problems')	Alcohol_Use	0.02375974078027762
('Physical_Activity', 'Memory_Complaints')	Alcohol_Use	0.02375974078027762
('Physical_Activity', 'grip_category')	Alcohol_Use	0.11289761215770235
('Physical_Activity', 'WHR_Obesity')	Alcohol_Use	0.03984233599729401
('Physical_Activity', 'MAP_NormalElevated_vs_H')	Alcohol_Use	0.04647855963326857
('Physical_Activity', 'functionality_state')	Alcohol_Use	0.04006652270645961
('BMI', 'Memory_Problems')	Alcohol_Use	0.058679174158857796
('BMI', 'Memory_Complaints')	Alcohol_Use	0.058679174158857796
('BMI', 'grip_category')	Alcohol_Use	0.1429323176044583
('BMI', 'WHR_Obesity')	Alcohol_Use	0.06691351412631472
('BMI', 'MAP_NormalElevated_vs_H')	Alcohol_Use	0.06915961935474016
('BMI', 'functionality_state')	Alcohol_Use	0.08145002330195047
('Memory_Problems', 'Memory_Complaints')	Alcohol_Use	0.0017778929296394894
('Memory_Problems', 'grip_category')	Alcohol_Use	0.08236539138855992
('Memory_Problems', 'WHR_Obesity')	Alcohol_Use	0.015355614201352535
('Memory_Problems', 'MAP_NormalElevated_vs_H')	Alcohol_Use	0.022421275179533035
('Memory_Problems', 'functionality_state')	Alcohol_Use	0.0314613952331877
('Memory_Complaints', 'grip_category')	Alcohol_Use	0.08236539138855992
('Memory_Complaints', 'WHR_Obesity')	Alcohol_Use	0.015355614201352535
('Memory_Complaints', 'MAP_NormalElevated_vs_H')	Alcohol_Use	0.022421275179533035
('Memory_Complaints', 'functionality_state')	Alcohol_Use	0.0314613952331877
('grip_category', 'WHR_Obesity')	Alcohol_Use	0.08926952287839325
('grip_category', 'MAP_NormalElevated_vs_H')	Alcohol_Use	0.10763774037008558
('grip_category', 'functionality_state')	Alcohol_Use	0.12564327639644643
('WHR_Obesity', 'MAP_NormalElevated_vs_H')	Alcohol_Use	0.03190561823584803
('WHR_Obesity', 'functionality_state')	Alcohol_Use	0.04110430517346696
('MAP_NormalElevated_vs_H', 'functionality_state')	Alcohol_Use	0.048237645023995926
('Anxiety', 'Depression')	Memory_Problems	0.008200532272208187
('Anxiety', 'Sleep')	Memory_Problems	0.015793830211724532
('Anxiety', 'MMSE_Spell')	Memory_Problems	0.017699056370696076
('Anxiety', 'Pain')	Memory_Problems	0.017751892415689998
('Anxiety', 'Hearing')	Memory_Problems	0.020235615662776055
('Anxiety', 'General_Health')	Memory_Problems	0.020295531257952738
('Anxiety', 'Health_vs_Peers')	Memory_Problems	0.006170728040525349
('Anxiety', 'Physical_Activity')	Memory_Problems	0.010355099809932839
('Anxiety', 'BMI')	Memory_Problems	0.012267116087566053
('Anxiety', 'Alcohol_Use')	Memory_Problems	0.007556281078688439
('Anxiety', 'Memory_Complaints')	Memory_Problems	1.351371908065985
('Anxiety', 'grip_category')	Memory_Problems	0.00742209577959512
('Anxiety', 'WHR_Obesity')	Memory_Problems	0.005618937909193185
('Anxiety', 'MAP_NormalElevated_vs_H')	Memory_Problems	0.005221600034834342
('Anxiety', 'functionality_state')	Memory_Problems	0.011484615479654592
('Depression', 'Sleep')	Memory_Problems	0.0169577373983608
('Depression', 'MMSE_Spell')	Memory_Problems	0.019096642941013767
('Depression', 'Pain')	Memory_Problems	0.019439351535326197
('Depression', 'Hearing')	Memory_Problems	0.02300250054301384
('Depression', 'General_Health')	Memory_Problems	0.020453593690287538
('Depression', 'Health_vs_Peers')	Memory_Problems	0.007775506818277443
('Depression', 'Physical_Activity')	Memory_Problems	0.012334670460157448
('Depression', 'BMI')	Memory_Problems	0.01374802454381692
('Depression', 'Alcohol_Use')	Memory_Problems	0.009113558032024726
('Depression', 'Memory_Complaints')	Memory_Problems	1.351371908065985
('Depression', 'grip_category')	Memory_Problems	0.008676821645559102
('Depression', 'WHR_Obesity')	Memory_Problems	0.007602980655807418
('Depression', 'MAP_NormalElevated_vs_H')	Memory_Problems	0.007912806658886615
('Depression', 'functionality_state')	Memory_Problems	0.012785393392995403
('Sleep', 'MMSE_Spell')	Memory_Problems	0.019486177914302107
('Sleep', 'Pain')	Memory_Problems	0.030839164381658558
('Sleep', 'Hearing')	Memory_Problems	0.030663540761613817
('Sleep', 'General_Health')	Memory_Problems	0.028065546779553804
('Sleep', 'Health_vs_Peers')	Memory_Problems	0.011592963029828613
('Sleep', 'Physical_Activity')	Memory_Problems	0.014451226075207612
('Sleep', 'BMI')	Memory_Problems	0.01859313024165586
('Sleep', 'Alcohol_Use')	Memory_Problems	0.012702269518082957
('Sleep', 'Memory_Complaints')	Memory_Problems	1.351371908065985
('Sleep', 'grip_category')	Memory_Problems	0.021868610036121734
('Sleep', 'WHR_Obesity')	Memory_Problems	0.00627193459291093
('Sleep', 'MAP_NormalElevated_vs_H')	Memory_Problems	0.008569146097459589
('Sleep', 'functionality_state')	Memory_Problems	0.020547634332017114
('MMSE_Spell', 'Pain')	Memory_Problems	0.026791813445385095
('MMSE_Spell', 'Hearing')	Memory_Problems	0.0331798466063112
('MMSE_Spell', 'General_Health')	Memory_Problems	0.03212870116645562
('MMSE_Spell', 'Health_vs_Peers')	Memory_Problems	0.015057182697681047
('MMSE_Spell', 'Physical_Activity')	Memory_Problems	0.019102252043859992
('MMSE_Spell', 'BMI')	Memory_Problems	0.019719455516670373
('MMSE_Spell', 'Alcohol_Use')	Memory_Problems	0.013653847490917057
('MMSE_Spell', 'Memory_Complaints')	Memory_Problems	1.351371908065985
('MMSE_Spell', 'grip_category')	Memory_Problems	0.01589836339405322
('MMSE_Spell', 'WHR_Obesity')	Memory_Problems	0.014810988573026705
('MMSE_Spell', 'MAP_NormalElevated_vs_H')	Memory_Problems	0.014888528414401747
('MMSE_Spell', 'functionality_state')	Memory_Problems	0.020748437148052034
('Pain', 'Hearing')	Memory_Problems	0.035019171401823077
('Pain', 'General_Health')	Memory_Problems	0.029194951519493906
('Pain', 'Health_vs_Peers')	Memory_Problems	0.01666369259036861
('Pain', 'Physical_Activity')	Memory_Problems	0.026875598612934756
('Pain', 'BMI')	Memory_Problems	0.030740558017507403
('Pain', 'Alcohol_Use')	Memory_Problems	0.020507830402509163
('Pain', 'Memory_Complaints')	Memory_Problems	1.351371908065985
('Pain', 'grip_category')	Memory_Problems	0.023283763602264338
('Pain', 'WHR_Obesity')	Memory_Problems	0.014462162230741551
('Pain', 'MAP_NormalElevated_vs_H')	Memory_Problems	0.015809132105187144
('Pain', 'functionality_state')	Memory_Problems	0.020656029128318387
('Hearing', 'General_Health')	Memory_Problems	0.032510560631107376
('Hearing', 'Health_vs_Peers')	Memory_Problems	0.019781771409230493
('Hearing', 'Physical_Activity')	Memory_Problems	0.024787899920742408
('Hearing', 'BMI')	Memory_Problems	0.029097544578006843
('Hearing', 'Alcohol_Use')	Memory_Problems	0.021254920829530295
('Hearing', 'Memory_Complaints')	Memory_Problems	1.351371908065985
('Hearing', 'grip_category')	Memory_Problems	0.026913272453054325
('Hearing', 'WHR_Obesity')	Memory_Problems	0.018726576139410082
('Hearing', 'MAP_NormalElevated_vs_H')	Memory_Problems	0.01706875911184069
('Hearing', 'functionality_state')	Memory_Problems	0.025334388525512626
('General_Health', 'Health_vs_Peers')	Memory_Problems	0.022316237790247166
('General_Health', 'Physical_Activity')	Memory_Problems	0.022928263937567438
('General_Health', 'BMI')	Memory_Problems	0.02920551840220634
('General_Health', 'Alcohol_Use')	Memory_Problems	0.019589207315422793
('General_Health', 'Memory_Complaints')	Memory_Problems	1.351371908065985
('General_Health', 'grip_category')	Memory_Problems	0.024606736547899622
('General_Health', 'WHR_Obesity')	Memory_Problems	0.018298689643522093
('General_Health', 'MAP_NormalElevated_vs_H')	Memory_Problems	0.02160830137995773
('General_Health', 'functionality_state')	Memory_Problems	0.02005365805989937
('Health_vs_Peers', 'Physical_Activity')	Memory_Problems	0.015234141158038261
('Health_vs_Peers', 'BMI')	Memory_Problems	0.009681150567328746
('Health_vs_Peers', 'Alcohol_Use')	Memory_Problems	0.009488183122693878
('Health_vs_Peers', 'Memory_Complaints')	Memory_Problems	1.351371908065985
('Health_vs_Peers', 'grip_category')	Memory_Problems	0.012360983013055092
('Health_vs_Peers', 'WHR_Obesity')	Memory_Problems	0.00216530626364055
('Health_vs_Peers', 'MAP_NormalElevated_vs_H')	Memory_Problems	0.002991186991740888
('Health_vs_Peers', 'functionality_state')	Memory_Problems	0.019020898616007555
('Physical_Activity', 'BMI')	Memory_Problems	0.015959898285322027
('Physical_Activity', 'Alcohol_Use')	Memory_Problems	0.008509173131704727
('Physical_Activity', 'Memory_Complaints')	Memory_Problems	1.351371908065985
('Physical_Activity', 'grip_category')	Memory_Problems	0.008441745142580977
('Physical_Activity', 'WHR_Obesity')	Memory_Problems	0.0065282744826400995
('Physical_Activity', 'MAP_NormalElevated_vs_H')	Memory_Problems	0.009322316901897788
('Physical_Activity', 'functionality_state')	Memory_Problems	0.016299709153076086
('BMI', 'Alcohol_Use')	Memory_Problems	0.012029410747136437
('BMI', 'Memory_Complaints')	Memory_Problems	1.351371908065985
('BMI', 'grip_category')	Memory_Problems	0.009041972838127585
('BMI', 'WHR_Obesity')	Memory_Problems	0.007005253842368439
('BMI', 'MAP_NormalElevated_vs_H')	Memory_Problems	0.0072361834124188805
('BMI', 'functionality_state')	Memory_Problems	0.01916409854375086
('Alcohol_Use', 'Memory_Complaints')	Memory_Problems	1.351371908065985
('Alcohol_Use', 'grip_category')	Memory_Problems	0.006324719144043988
('Alcohol_Use', 'WHR_Obesity')	Memory_Problems	0.002094356416665885
('Alcohol_Use', 'MAP_NormalElevated_vs_H')	Memory_Problems	0.0033842374501391447
('Alcohol_Use', 'functionality_state')	Memory_Problems	0.011318012710927354
('Memory_Complaints', 'grip_category')	Memory_Problems	1.351371908065985
('Memory_Complaints', 'WHR_Obesity')	Memory_Problems	1.351371908065985
('Memory_Complaints', 'MAP_NormalElevated_vs_H')	Memory_Problems	1.351371908065985
('Memory_Complaints', 'functionality_state')	Memory_Problems	1.351371908065985
('grip_category', 'WHR_Obesity')	Memory_Problems	0.001813581704264972
('grip_category', 'MAP_NormalElevated_vs_H')	Memory_Problems	0.001326015032845887
('grip_category', 'functionality_state')	Memory_Problems	0.013426213816495476
('WHR_Obesity', 'MAP_NormalElevated_vs_H')	Memory_Problems	0.0013256385519162396
('WHR_Obesity', 'functionality_state')	Memory_Problems	0.008345891684535667
('MAP_NormalElevated_vs_H', 'functionality_state')	Memory_Problems	0.010339868874342522
('Anxiety', 'Depression')	Memory_Complaints	0.008200532272208187
('Anxiety', 'Sleep')	Memory_Complaints	0.015793830211724532
('Anxiety', 'MMSE_Spell')	Memory_Complaints	0.017699056370696076
('Anxiety', 'Pain')	Memory_Complaints	0.017751892415689998
('Anxiety', 'Hearing')	Memory_Complaints	0.020235615662776055
('Anxiety', 'General_Health')	Memory_Complaints	0.020295531257952738
('Anxiety', 'Health_vs_Peers')	Memory_Complaints	0.006170728040525349
('Anxiety', 'Physical_Activity')	Memory_Complaints	0.010355099809932839
('Anxiety', 'BMI')	Memory_Complaints	0.012267116087566053
('Anxiety', 'Alcohol_Use')	Memory_Complaints	0.007556281078688439
('Anxiety', 'Memory_Problems')	Memory_Complaints	1.351371908065985
('Anxiety', 'grip_category')	Memory_Complaints	0.00742209577959512
('Anxiety', 'WHR_Obesity')	Memory_Complaints	0.005618937909193185
('Anxiety', 'MAP_NormalElevated_vs_H')	Memory_Complaints	0.005221600034834342
('Anxiety', 'functionality_state')	Memory_Complaints	0.011484615479654592
('Depression', 'Sleep')	Memory_Complaints	0.0169577373983608
('Depression', 'MMSE_Spell')	Memory_Complaints	0.019096642941013767
('Depression', 'Pain')	Memory_Complaints	0.019439351535326197
('Depression', 'Hearing')	Memory_Complaints	0.02300250054301384
('Depression', 'General_Health')	Memory_Complaints	0.020453593690287538
('Depression', 'Health_vs_Peers')	Memory_Complaints	0.007775506818277443
('Depression', 'Physical_Activity')	Memory_Complaints	0.012334670460157448
('Depression', 'BMI')	Memory_Complaints	0.01374802454381692
('Depression', 'Alcohol_Use')	Memory_Complaints	0.009113558032024726
('Depression', 'Memory_Problems')	Memory_Complaints	1.351371908065985
('Depression', 'grip_category')	Memory_Complaints	0.008676821645559102
('Depression', 'WHR_Obesity')	Memory_Complaints	0.007602980655807418
('Depression', 'MAP_NormalElevated_vs_H')	Memory_Complaints	0.007912806658886615
('Depression', 'functionality_state')	Memory_Complaints	0.012785393392995403
('Sleep', 'MMSE_Spell')	Memory_Complaints	0.019486177914302107
('Sleep', 'Pain')	Memory_Complaints	0.030839164381658558
('Sleep', 'Hearing')	Memory_Complaints	0.030663540761613817
('Sleep', 'General_Health')	Memory_Complaints	0.028065546779553804
('Sleep', 'Health_vs_Peers')	Memory_Complaints	0.011592963029828613
('Sleep', 'Physical_Activity')	Memory_Complaints	0.014451226075207612
('Sleep', 'BMI')	Memory_Complaints	0.01859313024165586
('Sleep', 'Alcohol_Use')	Memory_Complaints	0.012702269518082957
('Sleep', 'Memory_Problems')	Memory_Complaints	1.351371908065985
('Sleep', 'grip_category')	Memory_Complaints	0.021868610036121734
('Sleep', 'WHR_Obesity')	Memory_Complaints	0.00627193459291093
('Sleep', 'MAP_NormalElevated_vs_H')	Memory_Complaints	0.008569146097459589
('Sleep', 'functionality_state')	Memory_Complaints	0.020547634332017114
('MMSE_Spell', 'Pain')	Memory_Complaints	0.026791813445385095
('MMSE_Spell', 'Hearing')	Memory_Complaints	0.0331798466063112
('MMSE_Spell', 'General_Health')	Memory_Complaints	0.03212870116645562
('MMSE_Spell', 'Health_vs_Peers')	Memory_Complaints	0.015057182697681047
('MMSE_Spell', 'Physical_Activity')	Memory_Complaints	0.019102252043859992
('MMSE_Spell', 'BMI')	Memory_Complaints	0.019719455516670373
('MMSE_Spell', 'Alcohol_Use')	Memory_Complaints	0.013653847490917057
('MMSE_Spell', 'Memory_Problems')	Memory_Complaints	1.351371908065985
('MMSE_Spell', 'grip_category')	Memory_Complaints	0.01589836339405322
('MMSE_Spell', 'WHR_Obesity')	Memory_Complaints	0.014810988573026705
('MMSE_Spell', 'MAP_NormalElevated_vs_H')	Memory_Complaints	0.014888528414401747
('MMSE_Spell', 'functionality_state')	Memory_Complaints	0.020748437148052034
('Pain', 'Hearing')	Memory_Complaints	0.035019171401823077
('Pain', 'General_Health')	Memory_Complaints	0.029194951519493906
('Pain', 'Health_vs_Peers')	Memory_Complaints	0.01666369259036861
('Pain', 'Physical_Activity')	Memory_Complaints	0.026875598612934756
('Pain', 'BMI')	Memory_Complaints	0.030740558017507403
('Pain', 'Alcohol_Use')	Memory_Complaints	0.020507830402509163
('Pain', 'Memory_Problems')	Memory_Complaints	1.351371908065985
('Pain', 'grip_category')	Memory_Complaints	0.023283763602264338
('Pain', 'WHR_Obesity')	Memory_Complaints	0.014462162230741551
('Pain', 'MAP_NormalElevated_vs_H')	Memory_Complaints	0.015809132105187144
('Pain', 'functionality_state')	Memory_Complaints	0.020656029128318387
('Hearing', 'General_Health')	Memory_Complaints	0.032510560631107376
('Hearing', 'Health_vs_Peers')	Memory_Complaints	0.019781771409230493
('Hearing', 'Physical_Activity')	Memory_Complaints	0.024787899920742408
('Hearing', 'BMI')	Memory_Complaints	0.029097544578006843
('Hearing', 'Alcohol_Use')	Memory_Complaints	0.021254920829530295
('Hearing', 'Memory_Problems')	Memory_Complaints	1.351371908065985
('Hearing', 'grip_category')	Memory_Complaints	0.026913272453054325
('Hearing', 'WHR_Obesity')	Memory_Complaints	0.018726576139410082
('Hearing', 'MAP_NormalElevated_vs_H')	Memory_Complaints	0.01706875911184069
('Hearing', 'functionality_state')	Memory_Complaints	0.025334388525512626
('General_Health', 'Health_vs_Peers')	Memory_Complaints	0.022316237790247166
('General_Health', 'Physical_Activity')	Memory_Complaints	0.022928263937567438
('General_Health', 'BMI')	Memory_Complaints	0.02920551840220634
('General_Health', 'Alcohol_Use')	Memory_Complaints	0.019589207315422793
('General_Health', 'Memory_Problems')	Memory_Complaints	1.351371908065985
('General_Health', 'grip_category')	Memory_Complaints	0.024606736547899622
('General_Health', 'WHR_Obesity')	Memory_Complaints	0.018298689643522093
('General_Health', 'MAP_NormalElevated_vs_H')	Memory_Complaints	0.02160830137995773
('General_Health', 'functionality_state')	Memory_Complaints	0.02005365805989937
('Health_vs_Peers', 'Physical_Activity')	Memory_Complaints	0.015234141158038261
('Health_vs_Peers', 'BMI')	Memory_Complaints	0.009681150567328746
('Health_vs_Peers', 'Alcohol_Use')	Memory_Complaints	0.009488183122693878
('Health_vs_Peers', 'Memory_Problems')	Memory_Complaints	1.351371908065985
('Health_vs_Peers', 'grip_category')	Memory_Complaints	0.012360983013055092
('Health_vs_Peers', 'WHR_Obesity')	Memory_Complaints	0.00216530626364055
('Health_vs_Peers', 'MAP_NormalElevated_vs_H')	Memory_Complaints	0.002991186991740888
('Health_vs_Peers', 'functionality_state')	Memory_Complaints	0.019020898616007555
('Physical_Activity', 'BMI')	Memory_Complaints	0.015959898285322027
('Physical_Activity', 'Alcohol_Use')	Memory_Complaints	0.008509173131704727
('Physical_Activity', 'Memory_Problems')	Memory_Complaints	1.351371908065985
('Physical_Activity', 'grip_category')	Memory_Complaints	0.008441745142580977
('Physical_Activity', 'WHR_Obesity')	Memory_Complaints	0.0065282744826400995
('Physical_Activity', 'MAP_NormalElevated_vs_H')	Memory_Complaints	0.009322316901897788
('Physical_Activity', 'functionality_state')	Memory_Complaints	0.016299709153076086
('BMI', 'Alcohol_Use')	Memory_Complaints	0.012029410747136437
('BMI', 'Memory_Problems')	Memory_Complaints	1.351371908065985
('BMI', 'grip_category')	Memory_Complaints	0.009041972838127585
('BMI', 'WHR_Obesity')	Memory_Complaints	0.007005253842368439
('BMI', 'MAP_NormalElevated_vs_H')	Memory_Complaints	0.0072361834124188805
('BMI', 'functionality_state')	Memory_Complaints	0.01916409854375086
('Alcohol_Use', 'Memory_Problems')	Memory_Complaints	1.351371908065985
('Alcohol_Use', 'grip_category')	Memory_Complaints	0.006324719144043988
('Alcohol_Use', 'WHR_Obesity')	Memory_Complaints	0.002094356416665885
('Alcohol_Use', 'MAP_NormalElevated_vs_H')	Memory_Complaints	0.0033842374501391447
('Alcohol_Use', 'functionality_state')	Memory_Complaints	0.011318012710927354
('Memory_Problems', 'grip_category')	Memory_Complaints	1.351371908065985
('Memory_Problems', 'WHR_Obesity')	Memory_Complaints	1.351371908065985
('Memory_Problems', 'MAP_NormalElevated_vs_H')	Memory_Complaints	1.351371908065985
('Memory_Problems', 'functionality_state')	Memory_Complaints	1.351371908065985
('grip_category', 'WHR_Obesity')	Memory_Complaints	0.001813581704264972
('grip_category', 'MAP_NormalElevated_vs_H')	Memory_Complaints	0.001326015032845887
('grip_category', 'functionality_state')	Memory_Complaints	0.013426213816495476
('WHR_Obesity', 'MAP_NormalElevated_vs_H')	Memory_Complaints	0.0013256385519162396
('WHR_Obesity', 'functionality_state')	Memory_Complaints	0.008345891684535667
('MAP_NormalElevated_vs_H', 'functionality_state')	Memory_Complaints	0.010339868874342522
('Anxiety', 'Depression')	grip_category	0.018137603825926912
('Anxiety', 'Sleep')	grip_category	0.0482885636225034
('Anxiety', 'MMSE_Spell')	grip_category	0.023964677459476
('Anxiety', 'Pain')	grip_category	0.04907766614120337
('Anxiety', 'Hearing')	grip_category	0.025285626076436644
('Anxiety', 'General_Health')	grip_category	0.021815084584279075
('Anxiety', 'Health_vs_Peers')	grip_category	0.022262306408072925
('Anxiety', 'Physical_Activity')	grip_category	0.0684975302069116
('Anxiety', 'BMI')	grip_category	0.10074594394330828
('Anxiety', 'Alcohol_Use')	grip_category	0.09156587391897822
('Anxiety', 'Memory_Problems')	grip_category	0.00963337227078906
('Anxiety', 'Memory_Complaints')	grip_category	0.00963337227078906
('Anxiety', 'WHR_Obesity')	grip_category	0.023529789556299228
('Anxiety', 'MAP_NormalElevated_vs_H')	grip_category	0.03944274488969732
('Anxiety', 'functionality_state')	grip_category	0.05982763109312879
('Depression', 'Sleep')	grip_category	0.057439826741448353
('Depression', 'MMSE_Spell')	grip_category	0.02568281632132521
('Depression', 'Pain')	grip_category	0.04859445390782329
('Depression', 'Hearing')	grip_category	0.02906945628700986
('Depression', 'General_Health')	grip_category	0.025287919387246314
('Depression', 'Health_vs_Peers')	grip_category	0.024891409719745527
('Depression', 'Physical_Activity')	grip_category	0.0682791485335175
('Depression', 'BMI')	grip_category	0.10020557051425637
('Depression', 'Alcohol_Use')	grip_category	0.08996452754613565
('Depression', 'Memory_Problems')	grip_category	0.013424779427120835
('Depression', 'Memory_Complaints')	grip_category	0.013424779427120835
('Depression', 'WHR_Obesity')	grip_category	0.02981813422855109
('Depression', 'MAP_NormalElevated_vs_H')	grip_category	0.0387497839663253
('Depression', 'functionality_state')	grip_category	0.059535310118611545
('Sleep', 'MMSE_Spell')	grip_category	0.04544453829376833
('Sleep', 'Pain')	grip_category	0.11712255930831145
('Sleep', 'Hearing')	grip_category	0.0615536655530762
('Sleep', 'General_Health')	grip_category	0.06711728358859859
('Sleep', 'Health_vs_Peers')	grip_category	0.07469425542599083
('Sleep', 'Physical_Activity')	grip_category	0.10670877394012032
('Sleep', 'BMI')	grip_category	0.1398235607725513
('Sleep', 'Alcohol_Use')	grip_category	0.1324247262364335
('Sleep', 'Memory_Problems')	grip_category	0.04433274894493245
('Sleep', 'Memory_Complaints')	grip_category	0.04433274894493245
('Sleep', 'WHR_Obesity')	grip_category	0.060247086636663005
('Sleep', 'MAP_NormalElevated_vs_H')	grip_category	0.07248695608996174
('Sleep', 'functionality_state')	grip_category	0.11378586871225976
('MMSE_Spell', 'Pain')	grip_category	0.05036200446824375
('MMSE_Spell', 'Hearing')	grip_category	0.03405044054634624
('MMSE_Spell', 'General_Health')	grip_category	0.03331222814315287
('MMSE_Spell', 'Health_vs_Peers')	grip_category	0.024916070223045962
('MMSE_Spell', 'Physical_Activity')	grip_category	0.06797353829556908
('MMSE_Spell', 'BMI')	grip_category	0.11223972953207156
('MMSE_Spell', 'Alcohol_Use')	grip_category	0.08652429395789138
('MMSE_Spell', 'Memory_Problems')	grip_category	0.014988967440140997
('MMSE_Spell', 'Memory_Complaints')	grip_category	0.014988967440140997
('MMSE_Spell', 'WHR_Obesity')	grip_category	0.02846578520058352
('MMSE_Spell', 'MAP_NormalElevated_vs_H')	grip_category	0.04251847599499106
('MMSE_Spell', 'functionality_state')	grip_category	0.06710192052445434
('Pain', 'Hearing')	grip_category	0.06387520357204865
('Pain', 'General_Health')	grip_category	0.06649538278573437
('Pain', 'Health_vs_Peers')	grip_category	0.06299908263589739
('Pain', 'Physical_Activity')	grip_category	0.09583513277751765
('Pain', 'BMI')	grip_category	0.1434411600377674
('Pain', 'Alcohol_Use')	grip_category	0.12535909050509156
('Pain', 'Memory_Problems')	grip_category	0.04094197495000077
('Pain', 'Memory_Complaints')	grip_category	0.04094197495000077
('Pain', 'WHR_Obesity')	grip_category	0.05319798909533232
('Pain', 'MAP_NormalElevated_vs_H')	grip_category	0.06623199101313547
('Pain', 'functionality_state')	grip_category	0.08965822092081105
('Hearing', 'General_Health')	grip_category	0.04064109288515815
('Hearing', 'Health_vs_Peers')	grip_category	0.027533119699696542
('Hearing', 'Physical_Activity')	grip_category	0.07908218218051874
('Hearing', 'BMI')	grip_category	0.10502751647824667
('Hearing', 'Alcohol_Use')	grip_category	0.10155399734916572
('Hearing', 'Memory_Problems')	grip_category	0.026711387678132047
('Hearing', 'Memory_Complaints')	grip_category	0.026711387678132047
('Hearing', 'WHR_Obesity')	grip_category	0.0333347395633479
('Hearing', 'MAP_NormalElevated_vs_H')	grip_category	0.04292755429358508
('Hearing', 'functionality_state')	grip_category	0.07685997220674146
('General_Health', 'Health_vs_Peers')	grip_category	0.04396529759506144
('General_Health', 'Physical_Activity')	grip_category	0.06949886473397615
('General_Health', 'BMI')	grip_category	0.10968369842385156
('General_Health', 'Alcohol_Use')	grip_category	0.09777577896669519
('General_Health', 'Memory_Problems')	grip_category	0.023174651448424274
('General_Health', 'Memory_Complaints')	grip_category	0.023174651448424274
('General_Health', 'WHR_Obesity')	grip_category	0.033937825361495866
('General_Health', 'MAP_NormalElevated_vs_H')	grip_category	0.044355297797166494
('General_Health', 'functionality_state')	grip_category	0.06815755925777753
('Health_vs_Peers', 'Physical_Activity')	grip_category	0.07425371642867479
('Health_vs_Peers', 'BMI')	grip_category	0.10452154732789991
('Health_vs_Peers', 'Alcohol_Use')	grip_category	0.09556742351448731
('Health_vs_Peers', 'Memory_Problems')	grip_category	0.019636638680500515
('Health_vs_Peers', 'Memory_Complaints')	grip_category	0.019636638680500515
('Health_vs_Peers', 'WHR_Obesity')	grip_category	0.0292715148405357
('Health_vs_Peers', 'MAP_NormalElevated_vs_H')	grip_category	0.04109145153988129
('Health_vs_Peers', 'functionality_state')	grip_category	0.07299367211382507
('Physical_Activity', 'BMI')	grip_category	0.1566013722044143
('Physical_Activity', 'Alcohol_Use')	grip_category	0.14502117890008961
('Physical_Activity', 'Memory_Problems')	grip_category	0.055815879533540495
('Physical_Activity', 'Memory_Complaints')	grip_category	0.055815879533540495
('Physical_Activity', 'WHR_Obesity')	grip_category	0.07111463109567129
('Physical_Activity', 'MAP_NormalElevated_vs_H')	grip_category	0.08724519540950706
('Physical_Activity', 'functionality_state')	grip_category	0.0894215910696312
('BMI', 'Alcohol_Use')	grip_category	0.17747490822502207
('BMI', 'Memory_Problems')	grip_category	0.09023432687041336
('BMI', 'Memory_Complaints')	grip_category	0.09023432687041336
('BMI', 'WHR_Obesity')	grip_category	0.10330149356715954
('BMI', 'MAP_NormalElevated_vs_H')	grip_category	0.10985436354690335
('BMI', 'functionality_state')	grip_category	0.15774091033719992
('Alcohol_Use', 'Memory_Problems')	grip_category	0.08125811013722627
('Alcohol_Use', 'Memory_Complaints')	grip_category	0.08125811013722627
('Alcohol_Use', 'WHR_Obesity')	grip_category	0.09053037341893988
('Alcohol_Use', 'MAP_NormalElevated_vs_H')	grip_category	0.11263226276859012
('Alcohol_Use', 'functionality_state')	grip_category	0.15017373992632105
('Memory_Problems', 'Memory_Complaints')	grip_category	0.0006706116783058388
('Memory_Problems', 'WHR_Obesity')	grip_category	0.016335690029500808
('Memory_Problems', 'MAP_NormalElevated_vs_H')	grip_category	0.025357575160744307
('Memory_Problems', 'functionality_state')	grip_category	0.05810005986862789
('Memory_Complaints', 'WHR_Obesity')	grip_category	0.016335690029500808
('Memory_Complaints', 'MAP_NormalElevated_vs_H')	grip_category	0.025357575160744307
('Memory_Complaints', 'functionality_state')	grip_category	0.05810005986862789
('WHR_Obesity', 'MAP_NormalElevated_vs_H')	grip_category	0.042004633363572574
('WHR_Obesity', 'functionality_state')	grip_category	0.06853608907579668
('MAP_NormalElevated_vs_H', 'functionality_state')	grip_category	0.07962252330570331
('Anxiety', 'Depression')	WHR_Obesity	0.0010786880382270083
('Anxiety', 'Sleep')	WHR_Obesity	0.013803349331150926
('Anxiety', 'MMSE_Spell')	WHR_Obesity	0.0024871467513589776
('Anxiety', 'Pain')	WHR_Obesity	0.006366728781871215
('Anxiety', 'Hearing')	WHR_Obesity	0.0031601500631700074
('Anxiety', 'General_Health')	WHR_Obesity	0.0028137802733621065
('Anxiety', 'Health_vs_Peers')	WHR_Obesity	0.004357707225294173
('Anxiety', 'Physical_Activity')	WHR_Obesity	0.004825252887028249
('Anxiety', 'BMI')	WHR_Obesity	0.04447467852907937
('Anxiety', 'Alcohol_Use')	WHR_Obesity	0.014971133366634125
('Anxiety', 'Memory_Problems')	WHR_Obesity	0.0017945133531001333
('Anxiety', 'Memory_Complaints')	WHR_Obesity	0.0017945133531001333
('Anxiety', 'grip_category')	WHR_Obesity	0.017494088509011595
('Anxiety', 'MAP_NormalElevated_vs_H')	WHR_Obesity	0.00423267746699554
('Anxiety', 'functionality_state')	WHR_Obesity	0.01026271279072293
('Depression', 'Sleep')	WHR_Obesity	0.015197508358788383
('Depression', 'MMSE_Spell')	WHR_Obesity	0.00024020138106454678
('Depression', 'Pain')	WHR_Obesity	0.008705026869308177
('Depression', 'Hearing')	WHR_Obesity	0.0025074420703843922
('Depression', 'General_Health')	WHR_Obesity	0.002815784073995672
('Depression', 'Health_vs_Peers')	WHR_Obesity	0.0017511680173669612
('Depression', 'Physical_Activity')	WHR_Obesity	0.0002455281252078303
('Depression', 'BMI')	WHR_Obesity	0.03971713936475874
('Depression', 'Alcohol_Use')	WHR_Obesity	0.013787418791497991
('Depression', 'Memory_Problems')	WHR_Obesity	0.0006467311377206951
('Depression', 'Memory_Complaints')	WHR_Obesity	0.0006467311377206951
('Depression', 'grip_category')	WHR_Obesity	0.01811392692890103
('Depression', 'MAP_NormalElevated_vs_H')	WHR_Obesity	0.0031709893508357623
('Depression', 'functionality_state')	WHR_Obesity	0.01172204576375984
('Sleep', 'MMSE_Spell')	WHR_Obesity	0.011895712153414997
('Sleep', 'Pain')	WHR_Obesity	0.02622818163987322
('Sleep', 'Hearing')	WHR_Obesity	0.017775646198074348
('Sleep', 'General_Health')	WHR_Obesity	0.019674700556090656
('Sleep', 'Health_vs_Peers')	WHR_Obesity	0.019500464559014434
('Sleep', 'Physical_Activity')	WHR_Obesity	0.014323613231847141
('Sleep', 'BMI')	WHR_Obesity	0.05932403305534286
('Sleep', 'Alcohol_Use')	WHR_Obesity	0.02704252636403872
('Sleep', 'Memory_Problems')	WHR_Obesity	0.010614845210508973
('Sleep', 'Memory_Complaints')	WHR_Obesity	0.010614845210508973
('Sleep', 'grip_category')	WHR_Obesity	0.04212585834545033
('Sleep', 'MAP_NormalElevated_vs_H')	WHR_Obesity	0.014510819286018177
('Sleep', 'functionality_state')	WHR_Obesity	0.025455258371611025
('MMSE_Spell', 'Pain')	WHR_Obesity	0.007764177190371018
('MMSE_Spell', 'Hearing')	WHR_Obesity	0.0024813911689665555
('MMSE_Spell', 'General_Health')	WHR_Obesity	0.0017468729152435294
('MMSE_Spell', 'Health_vs_Peers')	WHR_Obesity	0.0016946748958090929
('MMSE_Spell', 'Physical_Activity')	WHR_Obesity	0.00036874403061252554
('MMSE_Spell', 'BMI')	WHR_Obesity	0.04246709344305186
('MMSE_Spell', 'Alcohol_Use')	WHR_Obesity	0.016486188223334804
('MMSE_Spell', 'Memory_Problems')	WHR_Obesity	0.002244736729987472
('MMSE_Spell', 'Memory_Complaints')	WHR_Obesity	0.002244736729987472
('MMSE_Spell', 'grip_category')	WHR_Obesity	0.016808929311455226
('MMSE_Spell', 'MAP_NormalElevated_vs_H')	WHR_Obesity	0.002232295687005296
('MMSE_Spell', 'functionality_state')	WHR_Obesity	0.002852407871544997
('Pain', 'Hearing')	WHR_Obesity	0.00601550594916301
('Pain', 'General_Health')	WHR_Obesity	0.009442998630698947
('Pain', 'Health_vs_Peers')	WHR_Obesity	0.01114838303471367
('Pain', 'Physical_Activity')	WHR_Obesity	0.004927989874766012
('Pain', 'BMI')	WHR_Obesity	0.0476259838931191
('Pain', 'Alcohol_Use')	WHR_Obesity	0.025010445421067437
('Pain', 'Memory_Problems')	WHR_Obesity	0.0037837356366009073
('Pain', 'Memory_Complaints')	WHR_Obesity	0.0037837356366009073
('Pain', 'grip_category')	WHR_Obesity	0.02486135115345268
('Pain', 'MAP_NormalElevated_vs_H')	WHR_Obesity	0.008127337016623742
('Pain', 'functionality_state')	WHR_Obesity	0.011364900833595887
('Hearing', 'General_Health')	WHR_Obesity	0.0030973218435050125
('Hearing', 'Health_vs_Peers')	WHR_Obesity	0.005533431035675278
('Hearing', 'Physical_Activity')	WHR_Obesity	0.001843452468866322
('Hearing', 'BMI')	WHR_Obesity	0.044077579232204324
('Hearing', 'Alcohol_Use')	WHR_Obesity	0.016149546754512367
('Hearing', 'Memory_Problems')	WHR_Obesity	0.003530107913440424
('Hearing', 'Memory_Complaints')	WHR_Obesity	0.003530107913440424
('Hearing', 'grip_category')	WHR_Obesity	0.01834015611230052
('Hearing', 'MAP_NormalElevated_vs_H')	WHR_Obesity	0.005232309050642246
('Hearing', 'functionality_state')	WHR_Obesity	0.006972118825515398
('General_Health', 'Health_vs_Peers')	WHR_Obesity	0.004453264509630057
('General_Health', 'Physical_Activity')	WHR_Obesity	0.0035827869515419495
('General_Health', 'BMI')	WHR_Obesity	0.04416212575903708
('General_Health', 'Alcohol_Use')	WHR_Obesity	0.0180958876464509
('General_Health', 'Memory_Problems')	WHR_Obesity	0.002085365842281551
('General_Health', 'Memory_Complaints')	WHR_Obesity	0.002085365842281551
('General_Health', 'grip_category')	WHR_Obesity	0.01915658665973131
('General_Health', 'MAP_NormalElevated_vs_H')	WHR_Obesity	0.006287949190881197
('General_Health', 'functionality_state')	WHR_Obesity	0.0074273211012819826
('Health_vs_Peers', 'Physical_Activity')	WHR_Obesity	0.005200612557154356
('Health_vs_Peers', 'BMI')	WHR_Obesity	0.0441406878624693
('Health_vs_Peers', 'Alcohol_Use')	WHR_Obesity	0.01567634947093537
('Health_vs_Peers', 'Memory_Problems')	WHR_Obesity	0.0023049479028623048
('Health_vs_Peers', 'Memory_Complaints')	WHR_Obesity	0.0023049479028623048
('Health_vs_Peers', 'grip_category')	WHR_Obesity	0.02213550081231203
('Health_vs_Peers', 'MAP_NormalElevated_vs_H')	WHR_Obesity	0.003726018352868008
('Health_vs_Peers', 'functionality_state')	WHR_Obesity	0.007362617090992476
('Physical_Activity', 'BMI')	WHR_Obesity	0.04217386760001048
('Physical_Activity', 'Alcohol_Use')	WHR_Obesity	0.018595483634040132
('Physical_Activity', 'Memory_Problems')	WHR_Obesity	0.0005319897679603955
('Physical_Activity', 'Memory_Complaints')	WHR_Obesity	0.0005319897679603955
('Physical_Activity', 'grip_category')	WHR_Obesity	0.01774421199003078
('Physical_Activity', 'MAP_NormalElevated_vs_H')	WHR_Obesity	0.005023497812787728
('Physical_Activity', 'functionality_state')	WHR_Obesity	0.005997092472535789
('BMI', 'Alcohol_Use')	WHR_Obesity	0.05340306711591853
('BMI', 'Memory_Problems')	WHR_Obesity	0.040144570243694264
('BMI', 'Memory_Complaints')	WHR_Obesity	0.040144570243694264
('BMI', 'grip_category')	WHR_Obesity	0.05524845593619959
('BMI', 'MAP_NormalElevated_vs_H')	WHR_Obesity	0.040746157032951674
('BMI', 'functionality_state')	WHR_Obesity	0.045346389909824515
('Alcohol_Use', 'Memory_Problems')	WHR_Obesity	0.013596609647376932
('Alcohol_Use', 'Memory_Complaints')	WHR_Obesity	0.013596609647376932
('Alcohol_Use', 'grip_category')	WHR_Obesity	0.027099235656468008
('Alcohol_Use', 'MAP_NormalElevated_vs_H')	WHR_Obesity	0.014686845940372967
('Alcohol_Use', 'functionality_state')	WHR_Obesity	0.01584499216210588
('Memory_Problems', 'Memory_Complaints')	WHR_Obesity	1.8888375663246176e-05
('Memory_Problems', 'grip_category')	WHR_Obesity	0.015683966726856933
('Memory_Problems', 'MAP_NormalElevated_vs_H')	WHR_Obesity	0.0031439039858350655
('Memory_Problems', 'functionality_state')	WHR_Obesity	0.0032299611954330182
('Memory_Complaints', 'grip_category')	WHR_Obesity	0.015683966726856933
('Memory_Complaints', 'MAP_NormalElevated_vs_H')	WHR_Obesity	0.0031439039858350655
('Memory_Complaints', 'functionality_state')	WHR_Obesity	0.0032299611954330182
('grip_category', 'MAP_NormalElevated_vs_H')	WHR_Obesity	0.01979133866959298
('grip_category', 'functionality_state')	WHR_Obesity	0.01874631253456227
('MAP_NormalElevated_vs_H', 'functionality_state')	WHR_Obesity	0.006616926889370931
('Anxiety', 'Depression')	MAP_NormalElevated_vs_H	0.0018171126032422917
('Anxiety', 'Sleep')	MAP_NormalElevated_vs_H	0.0119614047716753
('Anxiety', 'MMSE_Spell')	MAP_NormalElevated_vs_H	0.002140506784706141
('Anxiety', 'Pain')	MAP_NormalElevated_vs_H	0.014253367837082129
('Anxiety', 'Hearing')	MAP_NormalElevated_vs_H	0.0054311399477935006
('Anxiety', 'General_Health')	MAP_NormalElevated_vs_H	0.0069013739349149525
('Anxiety', 'Health_vs_Peers')	MAP_NormalElevated_vs_H	0.006595807018094803
('Anxiety', 'Physical_Activity')	MAP_NormalElevated_vs_H	0.003968484844928097
('Anxiety', 'BMI')	MAP_NormalElevated_vs_H	0.018053757432756536
('Anxiety', 'Alcohol_Use')	MAP_NormalElevated_vs_H	0.019493309335843596
('Anxiety', 'Memory_Problems')	MAP_NormalElevated_vs_H	0.0006876171199200214
('Anxiety', 'Memory_Complaints')	MAP_NormalElevated_vs_H	0.0006876171199200214
('Anxiety', 'grip_category')	MAP_NormalElevated_vs_H	0.032697485483589056
('Anxiety', 'WHR_Obesity')	MAP_NormalElevated_vs_H	0.003523119108174272
('Anxiety', 'functionality_state')	MAP_NormalElevated_vs_H	0.01191141229215665
('Depression', 'Sleep')	MAP_NormalElevated_vs_H	0.01173367867285011
('Depression', 'MMSE_Spell')	MAP_NormalElevated_vs_H	0.0018274871256739123
('Depression', 'Pain')	MAP_NormalElevated_vs_H	0.013557505284272117
('Depression', 'Hearing')	MAP_NormalElevated_vs_H	0.005441126068242193
('Depression', 'General_Health')	MAP_NormalElevated_vs_H	0.0047876550513966205
('Depression', 'Health_vs_Peers')	MAP_NormalElevated_vs_H	0.006572248470972371
('Depression', 'Physical_Activity')	MAP_NormalElevated_vs_H	0.003731359610799778
('Depression', 'BMI')	MAP_NormalElevated_vs_H	0.02021102163752605
('Depression', 'Alcohol_Use')	MAP_NormalElevated_vs_H	0.019698609457066966
('Depression', 'Memory_Problems')	MAP_NormalElevated_vs_H	0.0015652237234512563
('Depression', 'Memory_Complaints')	MAP_NormalElevated_vs_H	0.0015652237234512563
('Depression', 'grip_category')	MAP_NormalElevated_vs_H	0.02765424324932565
('Depression', 'WHR_Obesity')	MAP_NormalElevated_vs_H	0.0037796559334874465
('Depression', 'functionality_state')	MAP_NormalElevated_vs_H	0.00833479249635452
('Sleep', 'MMSE_Spell')	MAP_NormalElevated_vs_H	0.009896389751316723
('Sleep', 'Pain')	MAP_NormalElevated_vs_H	0.031654508926329636
('Sleep', 'Hearing')	MAP_NormalElevated_vs_H	0.015721677089372773
('Sleep', 'General_Health')	MAP_NormalElevated_vs_H	0.019874598376292782
('Sleep', 'Health_vs_Peers')	MAP_NormalElevated_vs_H	0.03272057105557638
('Sleep', 'Physical_Activity')	MAP_NormalElevated_vs_H	0.019077433726601013
('Sleep', 'BMI')	MAP_NormalElevated_vs_H	0.031067827558194108
('Sleep', 'Alcohol_Use')	MAP_NormalElevated_vs_H	0.0318436322643892
('Sleep', 'Memory_Problems')	MAP_NormalElevated_vs_H	0.012333537352663002
('Sleep', 'Memory_Complaints')	MAP_NormalElevated_vs_H	0.012333537352663002
('Sleep', 'grip_category')	MAP_NormalElevated_vs_H	0.053787208436356995
('Sleep', 'WHR_Obesity')	MAP_NormalElevated_vs_H	0.013932299923620986
('Sleep', 'functionality_state')	MAP_NormalElevated_vs_H	0.022031518982392733
('MMSE_Spell', 'Pain')	MAP_NormalElevated_vs_H	0.01425983500794173
('MMSE_Spell', 'Hearing')	MAP_NormalElevated_vs_H	0.003977973437870113
('MMSE_Spell', 'General_Health')	MAP_NormalElevated_vs_H	0.003414629746143749
('MMSE_Spell', 'Health_vs_Peers')	MAP_NormalElevated_vs_H	0.008111508466848886
('MMSE_Spell', 'Physical_Activity')	MAP_NormalElevated_vs_H	0.004114894871223248
('MMSE_Spell', 'BMI')	MAP_NormalElevated_vs_H	0.019754185110141074
('MMSE_Spell', 'Alcohol_Use')	MAP_NormalElevated_vs_H	0.01999601886839377
('MMSE_Spell', 'Memory_Problems')	MAP_NormalElevated_vs_H	0.0025368022080937175
('MMSE_Spell', 'Memory_Complaints')	MAP_NormalElevated_vs_H	0.0025368022080937175
('MMSE_Spell', 'grip_category')	MAP_NormalElevated_vs_H	0.031076145742593334
('MMSE_Spell', 'WHR_Obesity')	MAP_NormalElevated_vs_H	0.002446821323735859
('MMSE_Spell', 'functionality_state')	MAP_NormalElevated_vs_H	0.011239930757835111
('Pain', 'Hearing')	MAP_NormalElevated_vs_H	0.017807900013508224
('Pain', 'General_Health')	MAP_NormalElevated_vs_H	0.02291209508339998
('Pain', 'Health_vs_Peers')	MAP_NormalElevated_vs_H	0.019314187437643897
('Pain', 'Physical_Activity')	MAP_NormalElevated_vs_H	0.018557565876927022
('Pain', 'BMI')	MAP_NormalElevated_vs_H	0.0448196569942284
('Pain', 'Alcohol_Use')	MAP_NormalElevated_vs_H	0.03630025719695788
('Pain', 'Memory_Problems')	MAP_NormalElevated_vs_H	0.012766418269431224
('Pain', 'Memory_Complaints')	MAP_NormalElevated_vs_H	0.012766418269431224
('Pain', 'grip_category')	MAP_NormalElevated_vs_H	0.04553106582963927
('Pain', 'WHR_Obesity')	MAP_NormalElevated_vs_H	0.01576304977500975
('Pain', 'functionality_state')	MAP_NormalElevated_vs_H	0.022148569182538057
('Hearing', 'General_Health')	MAP_NormalElevated_vs_H	0.006713835531328413
('Hearing', 'Health_vs_Peers')	MAP_NormalElevated_vs_H	0.010967130497132495
('Hearing', 'Physical_Activity')	MAP_NormalElevated_vs_H	0.005740249020814194
('Hearing', 'BMI')	MAP_NormalElevated_vs_H	0.021894151347670063
('Hearing', 'Alcohol_Use')	MAP_NormalElevated_vs_H	0.0262443428593207
('Hearing', 'Memory_Problems')	MAP_NormalElevated_vs_H	0.003400908599592432
('Hearing', 'Memory_Complaints')	MAP_NormalElevated_vs_H	0.003400908599592432
('Hearing', 'grip_category')	MAP_NormalElevated_vs_H	0.029461588556259743
('Hearing', 'WHR_Obesity')	MAP_NormalElevated_vs_H	0.0067609267643642884
('Hearing', 'functionality_state')	MAP_NormalElevated_vs_H	0.010862047307365211
('General_Health', 'Health_vs_Peers')	MAP_NormalElevated_vs_H	0.009814481567356575
('General_Health', 'Physical_Activity')	MAP_NormalElevated_vs_H	0.007753889013212384
('General_Health', 'BMI')	MAP_NormalElevated_vs_H	0.023558592560106586
('General_Health', 'Alcohol_Use')	MAP_NormalElevated_vs_H	0.023915778504474294
('General_Health', 'Memory_Problems')	MAP_NormalElevated_vs_H	0.007460142281624971
('General_Health', 'Memory_Complaints')	MAP_NormalElevated_vs_H	0.007460142281624971
('General_Health', 'grip_category')	MAP_NormalElevated_vs_H	0.03163922379831037
('General_Health', 'WHR_Obesity')	MAP_NormalElevated_vs_H	0.008353113893788983
('General_Health', 'functionality_state')	MAP_NormalElevated_vs_H	0.011677582878439457
('Health_vs_Peers', 'Physical_Activity')	MAP_NormalElevated_vs_H	0.012507098432567743
('Health_vs_Peers', 'BMI')	MAP_NormalElevated_vs_H	0.0253694315782646
('Health_vs_Peers', 'Alcohol_Use')	MAP_NormalElevated_vs_H	0.026605163385672915
('Health_vs_Peers', 'Memory_Problems')	MAP_NormalElevated_vs_H	0.007477718518846188
('Health_vs_Peers', 'Memory_Complaints')	MAP_NormalElevated_vs_H	0.007477718518846188
('Health_vs_Peers', 'grip_category')	MAP_NormalElevated_vs_H	0.03830232739954052
('Health_vs_Peers', 'WHR_Obesity')	MAP_NormalElevated_vs_H	0.008072908240752194
('Health_vs_Peers', 'functionality_state')	MAP_NormalElevated_vs_H	0.014065545490962525
('Physical_Activity', 'BMI')	MAP_NormalElevated_vs_H	0.02244923180498655
('Physical_Activity', 'Alcohol_Use')	MAP_NormalElevated_vs_H	0.02752166208751515
('Physical_Activity', 'Memory_Problems')	MAP_NormalElevated_vs_H	0.005615987004719181
('Physical_Activity', 'Memory_Complaints')	MAP_NormalElevated_vs_H	0.005615987004719181
('Physical_Activity', 'grip_category')	MAP_NormalElevated_vs_H	0.03616473112136765
('Physical_Activity', 'WHR_Obesity')	MAP_NormalElevated_vs_H	0.0073134526302888235
('Physical_Activity', 'functionality_state')	MAP_NormalElevated_vs_H	0.010469811240837429
('BMI', 'Alcohol_Use')	MAP_NormalElevated_vs_H	0.0333842126309893
('BMI', 'Memory_Problems')	MAP_NormalElevated_vs_H	0.018110540100390028
('BMI', 'Memory_Complaints')	MAP_NormalElevated_vs_H	0.018110540100390028
('BMI', 'grip_category')	MAP_NormalElevated_vs_H	0.03953636620259001
('BMI', 'WHR_Obesity')	MAP_NormalElevated_vs_H	0.018481197319597
('BMI', 'functionality_state')	MAP_NormalElevated_vs_H	0.025350667307205043
('Alcohol_Use', 'Memory_Problems')	MAP_NormalElevated_vs_H	0.020785280694989135
('Alcohol_Use', 'Memory_Complaints')	MAP_NormalElevated_vs_H	0.020785280694989135
('Alcohol_Use', 'grip_category')	MAP_NormalElevated_vs_H	0.05509991502025783
('Alcohol_Use', 'WHR_Obesity')	MAP_NormalElevated_vs_H	0.02058563595451191
('Alcohol_Use', 'functionality_state')	MAP_NormalElevated_vs_H	0.028180739356330347
('Memory_Problems', 'Memory_Complaints')	MAP_NormalElevated_vs_H	0.00014189844509575043
('Memory_Problems', 'grip_category')	MAP_NormalElevated_vs_H	0.024828861927534057
('Memory_Problems', 'WHR_Obesity')	MAP_NormalElevated_vs_H	0.0032669140552674097
('Memory_Problems', 'functionality_state')	MAP_NormalElevated_vs_H	0.010426345728932165
('Memory_Complaints', 'grip_category')	MAP_NormalElevated_vs_H	0.024828861927534057
('Memory_Complaints', 'WHR_Obesity')	MAP_NormalElevated_vs_H	0.0032669140552674097
('Memory_Complaints', 'functionality_state')	MAP_NormalElevated_vs_H	0.010426345728932165
('grip_category', 'WHR_Obesity')	MAP_NormalElevated_vs_H	0.02942380054168919
('grip_category', 'functionality_state')	MAP_NormalElevated_vs_H	0.03503515410816119
('WHR_Obesity', 'functionality_state')	MAP_NormalElevated_vs_H	0.01181933423306258
('Anxiety', 'Depression')	functionality_state	0.04440118289044719
('Anxiety', 'Sleep')	functionality_state	0.06807647762750618
('Anxiety', 'MMSE_Spell')	functionality_state	0.03982267412501457
('Anxiety', 'Pain')	functionality_state	0.284465921245499
('Anxiety', 'Hearing')	functionality_state	0.038996439876754836
('Anxiety', 'General_Health')	functionality_state	0.11638393511573512
('Anxiety', 'Health_vs_Peers')	functionality_state	0.06906298147354051
('Anxiety', 'Physical_Activity')	functionality_state	0.22605841696140336
('Anxiety', 'BMI')	functionality_state	0.08670793740371767
('Anxiety', 'Alcohol_Use')	functionality_state	0.052775028278634624
('Anxiety', 'Memory_Problems')	functionality_state	0.029214958396615483
('Anxiety', 'Memory_Complaints')	functionality_state	0.029214958396615483
('Anxiety', 'grip_category')	functionality_state	0.07534669751889607
('Anxiety', 'WHR_Obesity')	functionality_state	0.03181748026377688
('Anxiety', 'MAP_NormalElevated_vs_H')	functionality_state	0.034175738124032504
('Depression', 'Sleep')	functionality_state	0.07592222509567655
('Depression', 'MMSE_Spell')	functionality_state	0.051625925895320675
('Depression', 'Pain')	functionality_state	0.29228333734309586
('Depression', 'Hearing')	functionality_state	0.05691339768789131
('Depression', 'General_Health')	functionality_state	0.12414331870994459
('Depression', 'Health_vs_Peers')	functionality_state	0.0792060281965669
('Depression', 'Physical_Activity')	functionality_state	0.23264837893484622
('Depression', 'BMI')	functionality_state	0.09875403328328745
('Depression', 'Alcohol_Use')	functionality_state	0.06234547190849895
('Depression', 'Memory_Problems')	functionality_state	0.04416830302711087
('Depression', 'Memory_Complaints')	functionality_state	0.04416830302711087
('Depression', 'grip_category')	functionality_state	0.08617026197116368
('Depression', 'WHR_Obesity')	functionality_state	0.05006120491596171
('Depression', 'MAP_NormalElevated_vs_H')	functionality_state	0.046065285065904064
('Sleep', 'MMSE_Spell')	functionality_state	0.06155073835656495
('Sleep', 'Pain')	functionality_state	0.3420431973886177
('Sleep', 'Hearing')	functionality_state	0.06793154590456474
('Sleep', 'General_Health')	functionality_state	0.14964525319580985
('Sleep', 'Health_vs_Peers')	functionality_state	0.09626448797398994
('Sleep', 'Physical_Activity')	functionality_state	0.26112847571021397
('Sleep', 'BMI')	functionality_state	0.12199077693367706
('Sleep', 'Alcohol_Use')	functionality_state	0.07646839642752595
('Sleep', 'Memory_Problems')	functionality_state	0.05831660565085397
('Sleep', 'Memory_Complaints')	functionality_state	0.05831660565085397
('Sleep', 'grip_category')	functionality_state	0.12909070112229037
('Sleep', 'WHR_Obesity')	functionality_state	0.058881319072848555
('Sleep', 'MAP_NormalElevated_vs_H')	functionality_state	0.05603609904602746
('MMSE_Spell', 'Pain')	functionality_state	0.29523929241454056
('MMSE_Spell', 'Hearing')	functionality_state	0.03599348669937318
('MMSE_Spell', 'General_Health')	functionality_state	0.12846693333652287
('MMSE_Spell', 'Health_vs_Peers')	functionality_state	0.06469981495417905
('MMSE_Spell', 'Physical_Activity')	functionality_state	0.2196845441321374
('MMSE_Spell', 'BMI')	functionality_state	0.07346428485069584
('MMSE_Spell', 'Alcohol_Use')	functionality_state	0.03827718768172454
('MMSE_Spell', 'Memory_Problems')	functionality_state	0.022860810731531542
('MMSE_Spell', 'Memory_Complaints')	functionality_state	0.022860810731531542
('MMSE_Spell', 'grip_category')	functionality_state	0.07012369006184448
('MMSE_Spell', 'WHR_Obesity')	functionality_state	0.017531033298063096
('MMSE_Spell', 'MAP_NormalElevated_vs_H')	functionality_state	0.02570403054762329
('Pain', 'Hearing')	functionality_state	0.29040452074777384
('Pain', 'General_Health')	functionality_state	0.31493580932907633
('Pain', 'Health_vs_Peers')	functionality_state	0.3036673572471959
('Pain', 'Physical_Activity')	functionality_state	0.4249356649223804
('Pain', 'BMI')	functionality_state	0.3168420798989476
('Pain', 'Alcohol_Use')	functionality_state	0.3044966536196883
('Pain', 'Memory_Problems')	functionality_state	0.28274402938185317
('Pain', 'Memory_Complaints')	functionality_state	0.28274402938185317
('Pain', 'grip_category')	functionality_state	0.3340880098266107
('Pain', 'WHR_Obesity')	functionality_state	0.28413132768127514
('Pain', 'MAP_NormalElevated_vs_H')	functionality_state	0.28727928327183067
('Hearing', 'General_Health')	functionality_state	0.12670135584928957
('Hearing', 'Health_vs_Peers')	functionality_state	0.07189763996123655
('Hearing', 'Physical_Activity')	functionality_state	0.2354420848175886
('Hearing', 'BMI')	functionality_state	0.08589446228486691
('Hearing', 'Alcohol_Use')	functionality_state	0.04473423261759446
('Hearing', 'Memory_Problems')	functionality_state	0.027643072446270896
('Hearing', 'Memory_Complaints')	functionality_state	0.027643072446270896
('Hearing', 'grip_category')	functionality_state	0.07937054090242265
('Hearing', 'WHR_Obesity')	functionality_state	0.024477270972243646
('Hearing', 'MAP_NormalElevated_vs_H')	functionality_state	0.026838581740373017
('General_Health', 'Health_vs_Peers')	functionality_state	0.13088363894570967
('General_Health', 'Physical_Activity')	functionality_state	0.2803634824311116
('General_Health', 'BMI')	functionality_state	0.17086551512763226
('General_Health', 'Alcohol_Use')	functionality_state	0.13843869994522626
[truncated: 41 more rows]
