# Supplementary material for: Interpreting higher-order dependence in multimorbidity using cohort data: A partial information decomposition approach
Source: PLoS Comput Biol. 2026 Jun 10;22(6):e1014386. doi: 10.1371/journal.pcbi.1014386 (PMC13268148; doi:10.1371/journal.pcbi.1014386)
Supplement: S1 File — PID_BUST_Results_and_DemoScripts.zip is a self-contained archive enabling readers to reproduce the main-text analyses and figures from pre-computed PID results. It contains a Jupyter notebook that regenerates Figs 1–4, plotting utility modules, pre-computed permutation-screening results and analysis-ready dataframes, BUST-network artefacts (edge lists, node attributes, clique catalogues, and quadrant assignments), hub-variable summaries, and a Python requirements file. Installation and execution are documented in the accompanying README. Raw LASA participant data are not included (governed access); the package provides the full downstream pipeline conditional on data access. (ZIP) [file pcbi.1014386.s002.zip › PID_BUST_Results_and_DemoScripts/screening_results_500perms_v21/AgeGroup_3_pvals.csv]

Sources	Target	pval
('Depression', 'Sleep')	Anxiety	0.001996007984031936
('Depression', 'MMSE_Spell')	Anxiety	0.001996007984031936
('Depression', 'Pain')	Anxiety	0.001996007984031936
('Depression', 'Hearing')	Anxiety	0.001996007984031936
('Depression', 'General_Health')	Anxiety	0.001996007984031936
('Depression', 'Health_vs_Peers')	Anxiety	0.001996007984031936
('Depression', 'Physical_Activity')	Anxiety	0.001996007984031936
('Depression', 'BMI')	Anxiety	0.001996007984031936
('Depression', 'Alcohol_Use')	Anxiety	0.001996007984031936
('Depression', 'Memory_Problems')	Anxiety	0.001996007984031936
('Depression', 'Memory_Complaints')	Anxiety	0.001996007984031936
('Depression', 'grip_category')	Anxiety	0.001996007984031936
('Depression', 'WHR_Obesity')	Anxiety	0.001996007984031936
('Depression', 'MAP_NormalElevated_vs_H')	Anxiety	0.001996007984031936
('Depression', 'functionality_state')	Anxiety	0.001996007984031936
('Sleep', 'MMSE_Spell')	Anxiety	0.001996007984031936
('Sleep', 'Pain')	Anxiety	0.001996007984031936
('Sleep', 'Hearing')	Anxiety	0.001996007984031936
('Sleep', 'General_Health')	Anxiety	0.001996007984031936
('Sleep', 'Health_vs_Peers')	Anxiety	0.001996007984031936
('Sleep', 'Physical_Activity')	Anxiety	0.001996007984031936
('Sleep', 'BMI')	Anxiety	0.001996007984031936
('Sleep', 'Alcohol_Use')	Anxiety	0.001996007984031936
('Sleep', 'Memory_Problems')	Anxiety	0.001996007984031936
('Sleep', 'Memory_Complaints')	Anxiety	0.001996007984031936
('Sleep', 'grip_category')	Anxiety	0.001996007984031936
('Sleep', 'WHR_Obesity')	Anxiety	0.001996007984031936
('Sleep', 'MAP_NormalElevated_vs_H')	Anxiety	0.001996007984031936
('Sleep', 'functionality_state')	Anxiety	0.001996007984031936
('MMSE_Spell', 'Pain')	Anxiety	0.001996007984031936
('MMSE_Spell', 'Hearing')	Anxiety	0.001996007984031936
('MMSE_Spell', 'General_Health')	Anxiety	0.001996007984031936
('MMSE_Spell', 'Health_vs_Peers')	Anxiety	0.001996007984031936
('MMSE_Spell', 'Physical_Activity')	Anxiety	0.001996007984031936
('MMSE_Spell', 'BMI')	Anxiety	0.9201596806387226
('MMSE_Spell', 'Alcohol_Use')	Anxiety	0.10379241516966067
('MMSE_Spell', 'Memory_Problems')	Anxiety	0.05788423153692615
('MMSE_Spell', 'Memory_Complaints')	Anxiety	0.05788423153692615
('MMSE_Spell', 'grip_category')	Anxiety	0.003992015968063872
('MMSE_Spell', 'WHR_Obesity')	Anxiety	0.31137724550898205
('MMSE_Spell', 'MAP_NormalElevated_vs_H')	Anxiety	0.38922155688622756
('MMSE_Spell', 'functionality_state')	Anxiety	0.001996007984031936
('Pain', 'Hearing')	Anxiety	0.001996007984031936
('Pain', 'General_Health')	Anxiety	0.001996007984031936
('Pain', 'Health_vs_Peers')	Anxiety	0.001996007984031936
('Pain', 'Physical_Activity')	Anxiety	0.001996007984031936
('Pain', 'BMI')	Anxiety	0.001996007984031936
('Pain', 'Alcohol_Use')	Anxiety	0.001996007984031936
('Pain', 'Memory_Problems')	Anxiety	0.001996007984031936
('Pain', 'Memory_Complaints')	Anxiety	0.001996007984031936
('Pain', 'grip_category')	Anxiety	0.001996007984031936
('Pain', 'WHR_Obesity')	Anxiety	0.001996007984031936
('Pain', 'MAP_NormalElevated_vs_H')	Anxiety	0.001996007984031936
('Pain', 'functionality_state')	Anxiety	0.001996007984031936
('Hearing', 'General_Health')	Anxiety	0.001996007984031936
('Hearing', 'Health_vs_Peers')	Anxiety	0.001996007984031936
('Hearing', 'Physical_Activity')	Anxiety	0.001996007984031936
('Hearing', 'BMI')	Anxiety	0.001996007984031936
('Hearing', 'Alcohol_Use')	Anxiety	0.001996007984031936
('Hearing', 'Memory_Problems')	Anxiety	0.001996007984031936
('Hearing', 'Memory_Complaints')	Anxiety	0.001996007984031936
('Hearing', 'grip_category')	Anxiety	0.001996007984031936
('Hearing', 'WHR_Obesity')	Anxiety	0.001996007984031936
('Hearing', 'MAP_NormalElevated_vs_H')	Anxiety	0.001996007984031936
('Hearing', 'functionality_state')	Anxiety	0.001996007984031936
('General_Health', 'Health_vs_Peers')	Anxiety	0.001996007984031936
('General_Health', 'Physical_Activity')	Anxiety	0.001996007984031936
('General_Health', 'BMI')	Anxiety	0.001996007984031936
('General_Health', 'Alcohol_Use')	Anxiety	0.001996007984031936
('General_Health', 'Memory_Problems')	Anxiety	0.001996007984031936
('General_Health', 'Memory_Complaints')	Anxiety	0.001996007984031936
('General_Health', 'grip_category')	Anxiety	0.001996007984031936
('General_Health', 'WHR_Obesity')	Anxiety	0.001996007984031936
('General_Health', 'MAP_NormalElevated_vs_H')	Anxiety	0.001996007984031936
('General_Health', 'functionality_state')	Anxiety	0.001996007984031936
('Health_vs_Peers', 'Physical_Activity')	Anxiety	0.001996007984031936
('Health_vs_Peers', 'BMI')	Anxiety	0.003992015968063872
('Health_vs_Peers', 'Alcohol_Use')	Anxiety	0.003992015968063872
('Health_vs_Peers', 'Memory_Problems')	Anxiety	0.001996007984031936
('Health_vs_Peers', 'Memory_Complaints')	Anxiety	0.001996007984031936
('Health_vs_Peers', 'grip_category')	Anxiety	0.001996007984031936
('Health_vs_Peers', 'WHR_Obesity')	Anxiety	0.001996007984031936
('Health_vs_Peers', 'MAP_NormalElevated_vs_H')	Anxiety	0.003992015968063872
('Health_vs_Peers', 'functionality_state')	Anxiety	0.001996007984031936
('Physical_Activity', 'BMI')	Anxiety	0.003992015968063872
('Physical_Activity', 'Alcohol_Use')	Anxiety	0.001996007984031936
('Physical_Activity', 'Memory_Problems')	Anxiety	0.001996007984031936
('Physical_Activity', 'Memory_Complaints')	Anxiety	0.001996007984031936
('Physical_Activity', 'grip_category')	Anxiety	0.001996007984031936
('Physical_Activity', 'WHR_Obesity')	Anxiety	0.001996007984031936
('Physical_Activity', 'MAP_NormalElevated_vs_H')	Anxiety	0.001996007984031936
('Physical_Activity', 'functionality_state')	Anxiety	0.001996007984031936
('BMI', 'Alcohol_Use')	Anxiety	0.08183632734530938
('BMI', 'Memory_Problems')	Anxiety	0.08582834331337326
('BMI', 'Memory_Complaints')	Anxiety	0.08582834331337326
('BMI', 'grip_category')	Anxiety	0.041916167664670656
('BMI', 'WHR_Obesity')	Anxiety	0.1596806387225549
('BMI', 'MAP_NormalElevated_vs_H')	Anxiety	0.8762475049900199
('BMI', 'functionality_state')	Anxiety	0.001996007984031936
('Alcohol_Use', 'Memory_Problems')	Anxiety	0.007984031936127744
('Alcohol_Use', 'Memory_Complaints')	Anxiety	0.007984031936127744
('Alcohol_Use', 'grip_category')	Anxiety	0.001996007984031936
('Alcohol_Use', 'WHR_Obesity')	Anxiety	0.041916167664670656
('Alcohol_Use', 'MAP_NormalElevated_vs_H')	Anxiety	0.11177644710578842
('Alcohol_Use', 'functionality_state')	Anxiety	0.001996007984031936
('Memory_Problems', 'Memory_Complaints')	Anxiety	0.00998003992015968
('Memory_Problems', 'grip_category')	Anxiety	0.005988023952095809
('Memory_Problems', 'WHR_Obesity')	Anxiety	0.023952095808383235
('Memory_Problems', 'MAP_NormalElevated_vs_H')	Anxiety	0.05389221556886228
('Memory_Problems', 'functionality_state')	Anxiety	0.001996007984031936
('Memory_Complaints', 'grip_category')	Anxiety	0.005988023952095809
('Memory_Complaints', 'WHR_Obesity')	Anxiety	0.023952095808383235
('Memory_Complaints', 'MAP_NormalElevated_vs_H')	Anxiety	0.05389221556886228
('Memory_Complaints', 'functionality_state')	Anxiety	0.001996007984031936
('grip_category', 'WHR_Obesity')	Anxiety	0.031936127744510975
('grip_category', 'MAP_NormalElevated_vs_H')	Anxiety	0.001996007984031936
('grip_category', 'functionality_state')	Anxiety	0.001996007984031936
('WHR_Obesity', 'MAP_NormalElevated_vs_H')	Anxiety	0.3093812375249501
('WHR_Obesity', 'functionality_state')	Anxiety	0.001996007984031936
('MAP_NormalElevated_vs_H', 'functionality_state')	Anxiety	0.001996007984031936
('Anxiety', 'Sleep')	Depression	0.001996007984031936
('Anxiety', 'MMSE_Spell')	Depression	0.001996007984031936
('Anxiety', 'Pain')	Depression	0.001996007984031936
('Anxiety', 'Hearing')	Depression	0.001996007984031936
('Anxiety', 'General_Health')	Depression	0.001996007984031936
('Anxiety', 'Health_vs_Peers')	Depression	0.001996007984031936
('Anxiety', 'Physical_Activity')	Depression	0.001996007984031936
('Anxiety', 'BMI')	Depression	0.001996007984031936
('Anxiety', 'Alcohol_Use')	Depression	0.001996007984031936
('Anxiety', 'Memory_Problems')	Depression	0.001996007984031936
('Anxiety', 'Memory_Complaints')	Depression	0.001996007984031936
('Anxiety', 'grip_category')	Depression	0.001996007984031936
('Anxiety', 'WHR_Obesity')	Depression	0.001996007984031936
('Anxiety', 'MAP_NormalElevated_vs_H')	Depression	0.001996007984031936
('Anxiety', 'functionality_state')	Depression	0.001996007984031936
('Sleep', 'MMSE_Spell')	Depression	0.001996007984031936
('Sleep', 'Pain')	Depression	0.001996007984031936
('Sleep', 'Hearing')	Depression	0.001996007984031936
('Sleep', 'General_Health')	Depression	0.001996007984031936
('Sleep', 'Health_vs_Peers')	Depression	0.001996007984031936
('Sleep', 'Physical_Activity')	Depression	0.001996007984031936
('Sleep', 'BMI')	Depression	0.001996007984031936
('Sleep', 'Alcohol_Use')	Depression	0.001996007984031936
('Sleep', 'Memory_Problems')	Depression	0.001996007984031936
('Sleep', 'Memory_Complaints')	Depression	0.001996007984031936
('Sleep', 'grip_category')	Depression	0.001996007984031936
('Sleep', 'WHR_Obesity')	Depression	0.001996007984031936
('Sleep', 'MAP_NormalElevated_vs_H')	Depression	0.001996007984031936
('Sleep', 'functionality_state')	Depression	0.001996007984031936
('MMSE_Spell', 'Pain')	Depression	0.001996007984031936
('MMSE_Spell', 'Hearing')	Depression	0.003992015968063872
('MMSE_Spell', 'General_Health')	Depression	0.001996007984031936
('MMSE_Spell', 'Health_vs_Peers')	Depression	0.001996007984031936
('MMSE_Spell', 'Physical_Activity')	Depression	0.001996007984031936
('MMSE_Spell', 'BMI')	Depression	0.3193612774451098
('MMSE_Spell', 'Alcohol_Use')	Depression	0.011976047904191617
('MMSE_Spell', 'Memory_Problems')	Depression	0.003992015968063872
('MMSE_Spell', 'Memory_Complaints')	Depression	0.003992015968063872
('MMSE_Spell', 'grip_category')	Depression	0.001996007984031936
('MMSE_Spell', 'WHR_Obesity')	Depression	0.22554890219560877
('MMSE_Spell', 'MAP_NormalElevated_vs_H')	Depression	0.0998003992015968
('MMSE_Spell', 'functionality_state')	Depression	0.001996007984031936
('Pain', 'Hearing')	Depression	0.001996007984031936
('Pain', 'General_Health')	Depression	0.001996007984031936
('Pain', 'Health_vs_Peers')	Depression	0.001996007984031936
('Pain', 'Physical_Activity')	Depression	0.001996007984031936
('Pain', 'BMI')	Depression	0.001996007984031936
('Pain', 'Alcohol_Use')	Depression	0.001996007984031936
('Pain', 'Memory_Problems')	Depression	0.001996007984031936
('Pain', 'Memory_Complaints')	Depression	0.001996007984031936
('Pain', 'grip_category')	Depression	0.001996007984031936
('Pain', 'WHR_Obesity')	Depression	0.001996007984031936
('Pain', 'MAP_NormalElevated_vs_H')	Depression	0.001996007984031936
('Pain', 'functionality_state')	Depression	0.001996007984031936
('Hearing', 'General_Health')	Depression	0.001996007984031936
('Hearing', 'Health_vs_Peers')	Depression	0.001996007984031936
('Hearing', 'Physical_Activity')	Depression	0.001996007984031936
('Hearing', 'BMI')	Depression	0.001996007984031936
('Hearing', 'Alcohol_Use')	Depression	0.001996007984031936
('Hearing', 'Memory_Problems')	Depression	0.001996007984031936
('Hearing', 'Memory_Complaints')	Depression	0.001996007984031936
('Hearing', 'grip_category')	Depression	0.001996007984031936
('Hearing', 'WHR_Obesity')	Depression	0.003992015968063872
('Hearing', 'MAP_NormalElevated_vs_H')	Depression	0.001996007984031936
('Hearing', 'functionality_state')	Depression	0.001996007984031936
('General_Health', 'Health_vs_Peers')	Depression	0.001996007984031936
('General_Health', 'Physical_Activity')	Depression	0.001996007984031936
('General_Health', 'BMI')	Depression	0.001996007984031936
('General_Health', 'Alcohol_Use')	Depression	0.001996007984031936
('General_Health', 'Memory_Problems')	Depression	0.001996007984031936
('General_Health', 'Memory_Complaints')	Depression	0.001996007984031936
('General_Health', 'grip_category')	Depression	0.001996007984031936
('General_Health', 'WHR_Obesity')	Depression	0.001996007984031936
('General_Health', 'MAP_NormalElevated_vs_H')	Depression	0.001996007984031936
('General_Health', 'functionality_state')	Depression	0.001996007984031936
('Health_vs_Peers', 'Physical_Activity')	Depression	0.001996007984031936
('Health_vs_Peers', 'BMI')	Depression	0.001996007984031936
('Health_vs_Peers', 'Alcohol_Use')	Depression	0.001996007984031936
('Health_vs_Peers', 'Memory_Problems')	Depression	0.001996007984031936
('Health_vs_Peers', 'Memory_Complaints')	Depression	0.001996007984031936
('Health_vs_Peers', 'grip_category')	Depression	0.001996007984031936
('Health_vs_Peers', 'WHR_Obesity')	Depression	0.001996007984031936
('Health_vs_Peers', 'MAP_NormalElevated_vs_H')	Depression	0.001996007984031936
('Health_vs_Peers', 'functionality_state')	Depression	0.001996007984031936
('Physical_Activity', 'BMI')	Depression	0.001996007984031936
('Physical_Activity', 'Alcohol_Use')	Depression	0.001996007984031936
('Physical_Activity', 'Memory_Problems')	Depression	0.001996007984031936
('Physical_Activity', 'Memory_Complaints')	Depression	0.001996007984031936
('Physical_Activity', 'grip_category')	Depression	0.001996007984031936
('Physical_Activity', 'WHR_Obesity')	Depression	0.001996007984031936
('Physical_Activity', 'MAP_NormalElevated_vs_H')	Depression	0.001996007984031936
('Physical_Activity', 'functionality_state')	Depression	0.001996007984031936
('BMI', 'Alcohol_Use')	Depression	0.005988023952095809
('BMI', 'Memory_Problems')	Depression	0.03592814371257485
('BMI', 'Memory_Complaints')	Depression	0.03592814371257485
('BMI', 'grip_category')	Depression	0.0499001996007984
('BMI', 'WHR_Obesity')	Depression	0.9940119760479041
('BMI', 'MAP_NormalElevated_vs_H')	Depression	0.46506986027944114
('BMI', 'functionality_state')	Depression	0.001996007984031936
('Alcohol_Use', 'Memory_Problems')	Depression	0.001996007984031936
('Alcohol_Use', 'Memory_Complaints')	Depression	0.001996007984031936
('Alcohol_Use', 'grip_category')	Depression	0.001996007984031936
('Alcohol_Use', 'WHR_Obesity')	Depression	0.017964071856287425
('Alcohol_Use', 'MAP_NormalElevated_vs_H')	Depression	0.021956087824351298
('Alcohol_Use', 'functionality_state')	Depression	0.001996007984031936
('Memory_Problems', 'Memory_Complaints')	Depression	0.001996007984031936
('Memory_Problems', 'grip_category')	Depression	0.001996007984031936
('Memory_Problems', 'WHR_Obesity')	Depression	0.007984031936127744
('Memory_Problems', 'MAP_NormalElevated_vs_H')	Depression	0.005988023952095809
('Memory_Problems', 'functionality_state')	Depression	0.001996007984031936
('Memory_Complaints', 'grip_category')	Depression	0.001996007984031936
('Memory_Complaints', 'WHR_Obesity')	Depression	0.007984031936127744
('Memory_Complaints', 'MAP_NormalElevated_vs_H')	Depression	0.005988023952095809
('Memory_Complaints', 'functionality_state')	Depression	0.001996007984031936
('grip_category', 'WHR_Obesity')	Depression	0.001996007984031936
('grip_category', 'MAP_NormalElevated_vs_H')	Depression	0.001996007984031936
('grip_category', 'functionality_state')	Depression	0.001996007984031936
('WHR_Obesity', 'MAP_NormalElevated_vs_H')	Depression	0.4231536926147705
('WHR_Obesity', 'functionality_state')	Depression	0.001996007984031936
('MAP_NormalElevated_vs_H', 'functionality_state')	Depression	0.001996007984031936
('Anxiety', 'Depression')	Sleep	0.001996007984031936
('Anxiety', 'MMSE_Spell')	Sleep	0.001996007984031936
('Anxiety', 'Pain')	Sleep	0.001996007984031936
('Anxiety', 'Hearing')	Sleep	0.001996007984031936
('Anxiety', 'General_Health')	Sleep	0.001996007984031936
('Anxiety', 'Health_vs_Peers')	Sleep	0.001996007984031936
('Anxiety', 'Physical_Activity')	Sleep	0.001996007984031936
('Anxiety', 'BMI')	Sleep	0.001996007984031936
('Anxiety', 'Alcohol_Use')	Sleep	0.001996007984031936
('Anxiety', 'Memory_Problems')	Sleep	0.001996007984031936
('Anxiety', 'Memory_Complaints')	Sleep	0.001996007984031936
('Anxiety', 'grip_category')	Sleep	0.001996007984031936
('Anxiety', 'WHR_Obesity')	Sleep	0.001996007984031936
('Anxiety', 'MAP_NormalElevated_vs_H')	Sleep	0.001996007984031936
('Anxiety', 'functionality_state')	Sleep	0.001996007984031936
('Depression', 'MMSE_Spell')	Sleep	0.001996007984031936
('Depression', 'Pain')	Sleep	0.001996007984031936
('Depression', 'Hearing')	Sleep	0.001996007984031936
('Depression', 'General_Health')	Sleep	0.001996007984031936
('Depression', 'Health_vs_Peers')	Sleep	0.001996007984031936
('Depression', 'Physical_Activity')	Sleep	0.001996007984031936
('Depression', 'BMI')	Sleep	0.001996007984031936
('Depression', 'Alcohol_Use')	Sleep	0.001996007984031936
('Depression', 'Memory_Problems')	Sleep	0.001996007984031936
('Depression', 'Memory_Complaints')	Sleep	0.001996007984031936
('Depression', 'grip_category')	Sleep	0.001996007984031936
('Depression', 'WHR_Obesity')	Sleep	0.001996007984031936
('Depression', 'MAP_NormalElevated_vs_H')	Sleep	0.001996007984031936
('Depression', 'functionality_state')	Sleep	0.001996007984031936
('MMSE_Spell', 'Pain')	Sleep	0.001996007984031936
('MMSE_Spell', 'Hearing')	Sleep	0.001996007984031936
('MMSE_Spell', 'General_Health')	Sleep	0.001996007984031936
('MMSE_Spell', 'Health_vs_Peers')	Sleep	0.005988023952095809
('MMSE_Spell', 'Physical_Activity')	Sleep	0.001996007984031936
('MMSE_Spell', 'BMI')	Sleep	0.001996007984031936
('MMSE_Spell', 'Alcohol_Use')	Sleep	0.001996007984031936
('MMSE_Spell', 'Memory_Problems')	Sleep	0.007984031936127744
('MMSE_Spell', 'Memory_Complaints')	Sleep	0.007984031936127744
('MMSE_Spell', 'grip_category')	Sleep	0.001996007984031936
('MMSE_Spell', 'WHR_Obesity')	Sleep	0.003992015968063872
('MMSE_Spell', 'MAP_NormalElevated_vs_H')	Sleep	0.001996007984031936
('MMSE_Spell', 'functionality_state')	Sleep	0.001996007984031936
('Pain', 'Hearing')	Sleep	0.001996007984031936
('Pain', 'General_Health')	Sleep	0.001996007984031936
('Pain', 'Health_vs_Peers')	Sleep	0.001996007984031936
('Pain', 'Physical_Activity')	Sleep	0.001996007984031936
('Pain', 'BMI')	Sleep	0.001996007984031936
('Pain', 'Alcohol_Use')	Sleep	0.001996007984031936
('Pain', 'Memory_Problems')	Sleep	0.001996007984031936
('Pain', 'Memory_Complaints')	Sleep	0.001996007984031936
('Pain', 'grip_category')	Sleep	0.001996007984031936
('Pain', 'WHR_Obesity')	Sleep	0.001996007984031936
('Pain', 'MAP_NormalElevated_vs_H')	Sleep	0.001996007984031936
('Pain', 'functionality_state')	Sleep	0.001996007984031936
('Hearing', 'General_Health')	Sleep	0.001996007984031936
('Hearing', 'Health_vs_Peers')	Sleep	0.011976047904191617
('Hearing', 'Physical_Activity')	Sleep	0.00998003992015968
('Hearing', 'BMI')	Sleep	0.001996007984031936
('Hearing', 'Alcohol_Use')	Sleep	0.001996007984031936
('Hearing', 'Memory_Problems')	Sleep	0.017964071856287425
('Hearing', 'Memory_Complaints')	Sleep	0.017964071856287425
('Hearing', 'grip_category')	Sleep	0.00998003992015968
('Hearing', 'WHR_Obesity')	Sleep	0.007984031936127744
('Hearing', 'MAP_NormalElevated_vs_H')	Sleep	0.01996007984031936
('Hearing', 'functionality_state')	Sleep	0.001996007984031936
('General_Health', 'Health_vs_Peers')	Sleep	0.001996007984031936
('General_Health', 'Physical_Activity')	Sleep	0.001996007984031936
('General_Health', 'BMI')	Sleep	0.001996007984031936
('General_Health', 'Alcohol_Use')	Sleep	0.001996007984031936
('General_Health', 'Memory_Problems')	Sleep	0.001996007984031936
('General_Health', 'Memory_Complaints')	Sleep	0.001996007984031936
('General_Health', 'grip_category')	Sleep	0.001996007984031936
('General_Health', 'WHR_Obesity')	Sleep	0.001996007984031936
('General_Health', 'MAP_NormalElevated_vs_H')	Sleep	0.001996007984031936
('General_Health', 'functionality_state')	Sleep	0.001996007984031936
('Health_vs_Peers', 'Physical_Activity')	Sleep	0.005988023952095809
('Health_vs_Peers', 'BMI')	Sleep	0.005988023952095809
('Health_vs_Peers', 'Alcohol_Use')	Sleep	0.003992015968063872
('Health_vs_Peers', 'Memory_Problems')	Sleep	0.12574850299401197
('Health_vs_Peers', 'Memory_Complaints')	Sleep	0.12574850299401197
('Health_vs_Peers', 'grip_category')	Sleep	0.001996007984031936
('Health_vs_Peers', 'WHR_Obesity')	Sleep	0.017964071856287425
('Health_vs_Peers', 'MAP_NormalElevated_vs_H')	Sleep	0.001996007984031936
('Health_vs_Peers', 'functionality_state')	Sleep	0.001996007984031936
('Physical_Activity', 'BMI')	Sleep	0.001996007984031936
('Physical_Activity', 'Alcohol_Use')	Sleep	0.001996007984031936
('Physical_Activity', 'Memory_Problems')	Sleep	0.1377245508982036
('Physical_Activity', 'Memory_Complaints')	Sleep	0.1377245508982036
('Physical_Activity', 'grip_category')	Sleep	0.003992015968063872
('Physical_Activity', 'WHR_Obesity')	Sleep	0.033932135728542916
('Physical_Activity', 'MAP_NormalElevated_vs_H')	Sleep	0.011976047904191617
('Physical_Activity', 'functionality_state')	Sleep	0.001996007984031936
('BMI', 'Alcohol_Use')	Sleep	0.001996007984031936
('BMI', 'Memory_Problems')	Sleep	0.017964071856287425
('BMI', 'Memory_Complaints')	Sleep	0.017964071856287425
('BMI', 'grip_category')	Sleep	0.001996007984031936
('BMI', 'WHR_Obesity')	Sleep	0.007984031936127744
('BMI', 'MAP_NormalElevated_vs_H')	Sleep	0.00998003992015968
('BMI', 'functionality_state')	Sleep	0.001996007984031936
('Alcohol_Use', 'Memory_Problems')	Sleep	0.001996007984031936
('Alcohol_Use', 'Memory_Complaints')	Sleep	0.001996007984031936
('Alcohol_Use', 'grip_category')	Sleep	0.001996007984031936
('Alcohol_Use', 'WHR_Obesity')	Sleep	0.001996007984031936
('Alcohol_Use', 'MAP_NormalElevated_vs_H')	Sleep	0.001996007984031936
('Alcohol_Use', 'functionality_state')	Sleep	0.001996007984031936
('Memory_Problems', 'Memory_Complaints')	Sleep	0.4091816367265469
('Memory_Problems', 'grip_category')	Sleep	0.005988023952095809
('Memory_Problems', 'WHR_Obesity')	Sleep	0.24151696606786427
('Memory_Problems', 'MAP_NormalElevated_vs_H')	Sleep	0.11177644710578842
('Memory_Problems', 'functionality_state')	Sleep	0.001996007984031936
('Memory_Complaints', 'grip_category')	Sleep	0.005988023952095809
('Memory_Complaints', 'WHR_Obesity')	Sleep	0.24151696606786427
('Memory_Complaints', 'MAP_NormalElevated_vs_H')	Sleep	0.11177644710578842
('Memory_Complaints', 'functionality_state')	Sleep	0.001996007984031936
('grip_category', 'WHR_Obesity')	Sleep	0.001996007984031936
('grip_category', 'MAP_NormalElevated_vs_H')	Sleep	0.001996007984031936
('grip_category', 'functionality_state')	Sleep	0.001996007984031936
('WHR_Obesity', 'MAP_NormalElevated_vs_H')	Sleep	0.03792415169660679
('WHR_Obesity', 'functionality_state')	Sleep	0.001996007984031936
('MAP_NormalElevated_vs_H', 'functionality_state')	Sleep	0.001996007984031936
('Anxiety', 'Depression')	MMSE_Spell	0.1277445109780439
('Anxiety', 'Sleep')	MMSE_Spell	0.001996007984031936
('Anxiety', 'Pain')	MMSE_Spell	0.09381237524950099
('Anxiety', 'Hearing')	MMSE_Spell	0.001996007984031936
('Anxiety', 'General_Health')	MMSE_Spell	0.7604790419161677
('Anxiety', 'Health_vs_Peers')	MMSE_Spell	0.005988023952095809
('Anxiety', 'Physical_Activity')	MMSE_Spell	0.001996007984031936
('Anxiety', 'BMI')	MMSE_Spell	0.02594810379241517
('Anxiety', 'Alcohol_Use')	MMSE_Spell	0.001996007984031936
('Anxiety', 'Memory_Problems')	MMSE_Spell	0.001996007984031936
('Anxiety', 'Memory_Complaints')	MMSE_Spell	0.001996007984031936
('Anxiety', 'grip_category')	MMSE_Spell	0.001996007984031936
('Anxiety', 'WHR_Obesity')	MMSE_Spell	0.46107784431137727
('Anxiety', 'MAP_NormalElevated_vs_H')	MMSE_Spell	0.3712574850299401
('Anxiety', 'functionality_state')	MMSE_Spell	0.001996007984031936
('Depression', 'Sleep')	MMSE_Spell	0.001996007984031936
('Depression', 'Pain')	MMSE_Spell	0.043912175648702596
('Depression', 'Hearing')	MMSE_Spell	0.001996007984031936
('Depression', 'General_Health')	MMSE_Spell	0.16966067864271456
('Depression', 'Health_vs_Peers')	MMSE_Spell	0.001996007984031936
('Depression', 'Physical_Activity')	MMSE_Spell	0.001996007984031936
('Depression', 'BMI')	MMSE_Spell	0.003992015968063872
('Depression', 'Alcohol_Use')	MMSE_Spell	0.001996007984031936
('Depression', 'Memory_Problems')	MMSE_Spell	0.001996007984031936
('Depression', 'Memory_Complaints')	MMSE_Spell	0.001996007984031936
('Depression', 'grip_category')	MMSE_Spell	0.001996007984031936
('Depression', 'WHR_Obesity')	MMSE_Spell	0.2215568862275449
('Depression', 'MAP_NormalElevated_vs_H')	MMSE_Spell	0.1217564870259481
('Depression', 'functionality_state')	MMSE_Spell	0.003992015968063872
('Sleep', 'Pain')	MMSE_Spell	0.001996007984031936
('Sleep', 'Hearing')	MMSE_Spell	0.001996007984031936
('Sleep', 'General_Health')	MMSE_Spell	0.021956087824351298
('Sleep', 'Health_vs_Peers')	MMSE_Spell	0.001996007984031936
('Sleep', 'Physical_Activity')	MMSE_Spell	0.001996007984031936
('Sleep', 'BMI')	MMSE_Spell	0.001996007984031936
('Sleep', 'Alcohol_Use')	MMSE_Spell	0.001996007984031936
('Sleep', 'Memory_Problems')	MMSE_Spell	0.001996007984031936
('Sleep', 'Memory_Complaints')	MMSE_Spell	0.001996007984031936
('Sleep', 'grip_category')	MMSE_Spell	0.007984031936127744
('Sleep', 'WHR_Obesity')	MMSE_Spell	0.003992015968063872
('Sleep', 'MAP_NormalElevated_vs_H')	MMSE_Spell	0.011976047904191617
('Sleep', 'functionality_state')	MMSE_Spell	0.001996007984031936
('Pain', 'Hearing')	MMSE_Spell	0.001996007984031936
('Pain', 'General_Health')	MMSE_Spell	0.003992015968063872
('Pain', 'Health_vs_Peers')	MMSE_Spell	0.003992015968063872
('Pain', 'Physical_Activity')	MMSE_Spell	0.001996007984031936
('Pain', 'BMI')	MMSE_Spell	0.00998003992015968
('Pain', 'Alcohol_Use')	MMSE_Spell	0.001996007984031936
('Pain', 'Memory_Problems')	MMSE_Spell	0.001996007984031936
('Pain', 'Memory_Complaints')	MMSE_Spell	0.001996007984031936
('Pain', 'grip_category')	MMSE_Spell	0.001996007984031936
('Pain', 'WHR_Obesity')	MMSE_Spell	0.00998003992015968
('Pain', 'MAP_NormalElevated_vs_H')	MMSE_Spell	0.01996007984031936
('Pain', 'functionality_state')	MMSE_Spell	0.001996007984031936
('Hearing', 'General_Health')	MMSE_Spell	0.001996007984031936
('Hearing', 'Health_vs_Peers')	MMSE_Spell	0.001996007984031936
('Hearing', 'Physical_Activity')	MMSE_Spell	0.001996007984031936
('Hearing', 'BMI')	MMSE_Spell	0.001996007984031936
('Hearing', 'Alcohol_Use')	MMSE_Spell	0.001996007984031936
('Hearing', 'Memory_Problems')	MMSE_Spell	0.001996007984031936
('Hearing', 'Memory_Complaints')	MMSE_Spell	0.001996007984031936
('Hearing', 'grip_category')	MMSE_Spell	0.001996007984031936
('Hearing', 'WHR_Obesity')	MMSE_Spell	0.001996007984031936
('Hearing', 'MAP_NormalElevated_vs_H')	MMSE_Spell	0.001996007984031936
('Hearing', 'functionality_state')	MMSE_Spell	0.001996007984031936
('General_Health', 'Health_vs_Peers')	MMSE_Spell	0.003992015968063872
('General_Health', 'Physical_Activity')	MMSE_Spell	0.001996007984031936
('General_Health', 'BMI')	MMSE_Spell	0.005988023952095809
('General_Health', 'Alcohol_Use')	MMSE_Spell	0.001996007984031936
('General_Health', 'Memory_Problems')	MMSE_Spell	0.001996007984031936
('General_Health', 'Memory_Complaints')	MMSE_Spell	0.001996007984031936
('General_Health', 'grip_category')	MMSE_Spell	0.003992015968063872
('General_Health', 'WHR_Obesity')	MMSE_Spell	0.6866267465069861
('General_Health', 'MAP_NormalElevated_vs_H')	MMSE_Spell	0.7564870259481038
('General_Health', 'functionality_state')	MMSE_Spell	0.001996007984031936
('Health_vs_Peers', 'Physical_Activity')	MMSE_Spell	0.001996007984031936
('Health_vs_Peers', 'BMI')	MMSE_Spell	0.001996007984031936
('Health_vs_Peers', 'Alcohol_Use')	MMSE_Spell	0.001996007984031936
('Health_vs_Peers', 'Memory_Problems')	MMSE_Spell	0.001996007984031936
('Health_vs_Peers', 'Memory_Complaints')	MMSE_Spell	0.001996007984031936
('Health_vs_Peers', 'grip_category')	MMSE_Spell	0.001996007984031936
('Health_vs_Peers', 'WHR_Obesity')	MMSE_Spell	0.00998003992015968
('Health_vs_Peers', 'MAP_NormalElevated_vs_H')	MMSE_Spell	0.005988023952095809
('Health_vs_Peers', 'functionality_state')	MMSE_Spell	0.001996007984031936
('Physical_Activity', 'BMI')	MMSE_Spell	0.001996007984031936
('Physical_Activity', 'Alcohol_Use')	MMSE_Spell	0.001996007984031936
('Physical_Activity', 'Memory_Problems')	MMSE_Spell	0.001996007984031936
('Physical_Activity', 'Memory_Complaints')	MMSE_Spell	0.001996007984031936
('Physical_Activity', 'grip_category')	MMSE_Spell	0.001996007984031936
('Physical_Activity', 'WHR_Obesity')	MMSE_Spell	0.001996007984031936
('Physical_Activity', 'MAP_NormalElevated_vs_H')	MMSE_Spell	0.001996007984031936
('Physical_Activity', 'functionality_state')	MMSE_Spell	0.001996007984031936
('BMI', 'Alcohol_Use')	MMSE_Spell	0.001996007984031936
('BMI', 'Memory_Problems')	MMSE_Spell	0.001996007984031936
('BMI', 'Memory_Complaints')	MMSE_Spell	0.001996007984031936
('BMI', 'grip_category')	MMSE_Spell	0.001996007984031936
('BMI', 'WHR_Obesity')	MMSE_Spell	0.00998003992015968
('BMI', 'MAP_NormalElevated_vs_H')	MMSE_Spell	0.005988023952095809
('BMI', 'functionality_state')	MMSE_Spell	0.001996007984031936
('Alcohol_Use', 'Memory_Problems')	MMSE_Spell	0.001996007984031936
('Alcohol_Use', 'Memory_Complaints')	MMSE_Spell	0.001996007984031936
('Alcohol_Use', 'grip_category')	MMSE_Spell	0.001996007984031936
('Alcohol_Use', 'WHR_Obesity')	MMSE_Spell	0.001996007984031936
('Alcohol_Use', 'MAP_NormalElevated_vs_H')	MMSE_Spell	0.001996007984031936
('Alcohol_Use', 'functionality_state')	MMSE_Spell	0.001996007984031936
('Memory_Problems', 'Memory_Complaints')	MMSE_Spell	0.001996007984031936
('Memory_Problems', 'grip_category')	MMSE_Spell	0.001996007984031936
('Memory_Problems', 'WHR_Obesity')	MMSE_Spell	0.001996007984031936
('Memory_Problems', 'MAP_NormalElevated_vs_H')	MMSE_Spell	0.001996007984031936
('Memory_Problems', 'functionality_state')	MMSE_Spell	0.001996007984031936
('Memory_Complaints', 'grip_category')	MMSE_Spell	0.001996007984031936
('Memory_Complaints', 'WHR_Obesity')	MMSE_Spell	0.001996007984031936
('Memory_Complaints', 'MAP_NormalElevated_vs_H')	MMSE_Spell	0.001996007984031936
('Memory_Complaints', 'functionality_state')	MMSE_Spell	0.001996007984031936
('grip_category', 'WHR_Obesity')	MMSE_Spell	0.003992015968063872
('grip_category', 'MAP_NormalElevated_vs_H')	MMSE_Spell	0.001996007984031936
('grip_category', 'functionality_state')	MMSE_Spell	0.001996007984031936
('WHR_Obesity', 'MAP_NormalElevated_vs_H')	MMSE_Spell	0.8323353293413174
('WHR_Obesity', 'functionality_state')	MMSE_Spell	0.001996007984031936
('MAP_NormalElevated_vs_H', 'functionality_state')	MMSE_Spell	0.001996007984031936
('Anxiety', 'Depression')	Pain	0.001996007984031936
('Anxiety', 'Sleep')	Pain	0.001996007984031936
('Anxiety', 'MMSE_Spell')	Pain	0.001996007984031936
('Anxiety', 'Hearing')	Pain	0.001996007984031936
('Anxiety', 'General_Health')	Pain	0.001996007984031936
('Anxiety', 'Health_vs_Peers')	Pain	0.001996007984031936
('Anxiety', 'Physical_Activity')	Pain	0.001996007984031936
('Anxiety', 'BMI')	Pain	0.001996007984031936
('Anxiety', 'Alcohol_Use')	Pain	0.001996007984031936
('Anxiety', 'Memory_Problems')	Pain	0.001996007984031936
('Anxiety', 'Memory_Complaints')	Pain	0.001996007984031936
('Anxiety', 'grip_category')	Pain	0.001996007984031936
('Anxiety', 'WHR_Obesity')	Pain	0.001996007984031936
('Anxiety', 'MAP_NormalElevated_vs_H')	Pain	0.001996007984031936
('Anxiety', 'functionality_state')	Pain	0.001996007984031936
('Depression', 'Sleep')	Pain	0.001996007984031936
('Depression', 'MMSE_Spell')	Pain	0.001996007984031936
('Depression', 'Hearing')	Pain	0.001996007984031936
('Depression', 'General_Health')	Pain	0.001996007984031936
('Depression', 'Health_vs_Peers')	Pain	0.001996007984031936
('Depression', 'Physical_Activity')	Pain	0.001996007984031936
('Depression', 'BMI')	Pain	0.001996007984031936
('Depression', 'Alcohol_Use')	Pain	0.001996007984031936
('Depression', 'Memory_Problems')	Pain	0.001996007984031936
('Depression', 'Memory_Complaints')	Pain	0.001996007984031936
('Depression', 'grip_category')	Pain	0.001996007984031936
('Depression', 'WHR_Obesity')	Pain	0.001996007984031936
('Depression', 'MAP_NormalElevated_vs_H')	Pain	0.001996007984031936
('Depression', 'functionality_state')	Pain	0.001996007984031936
('Sleep', 'MMSE_Spell')	Pain	0.001996007984031936
('Sleep', 'Hearing')	Pain	0.001996007984031936
('Sleep', 'General_Health')	Pain	0.001996007984031936
('Sleep', 'Health_vs_Peers')	Pain	0.001996007984031936
('Sleep', 'Physical_Activity')	Pain	0.001996007984031936
('Sleep', 'BMI')	Pain	0.001996007984031936
('Sleep', 'Alcohol_Use')	Pain	0.001996007984031936
('Sleep', 'Memory_Problems')	Pain	0.001996007984031936
('Sleep', 'Memory_Complaints')	Pain	0.001996007984031936
('Sleep', 'grip_category')	Pain	0.001996007984031936
('Sleep', 'WHR_Obesity')	Pain	0.001996007984031936
('Sleep', 'MAP_NormalElevated_vs_H')	Pain	0.001996007984031936
('Sleep', 'functionality_state')	Pain	0.001996007984031936
('MMSE_Spell', 'Hearing')	Pain	0.001996007984031936
('MMSE_Spell', 'General_Health')	Pain	0.001996007984031936
('MMSE_Spell', 'Health_vs_Peers')	Pain	0.001996007984031936
('MMSE_Spell', 'Physical_Activity')	Pain	0.001996007984031936
('MMSE_Spell', 'BMI')	Pain	0.001996007984031936
('MMSE_Spell', 'Alcohol_Use')	Pain	0.013972055888223553
('MMSE_Spell', 'Memory_Problems')	Pain	0.003992015968063872
('MMSE_Spell', 'Memory_Complaints')	Pain	0.003992015968063872
('MMSE_Spell', 'grip_category')	Pain	0.001996007984031936
('MMSE_Spell', 'WHR_Obesity')	Pain	0.023952095808383235
('MMSE_Spell', 'MAP_NormalElevated_vs_H')	Pain	0.001996007984031936
('MMSE_Spell', 'functionality_state')	Pain	0.001996007984031936
('Hearing', 'General_Health')	Pain	0.001996007984031936
('Hearing', 'Health_vs_Peers')	Pain	0.001996007984031936
('Hearing', 'Physical_Activity')	Pain	0.001996007984031936
('Hearing', 'BMI')	Pain	0.001996007984031936
('Hearing', 'Alcohol_Use')	Pain	0.005988023952095809
('Hearing', 'Memory_Problems')	Pain	0.001996007984031936
('Hearing', 'Memory_Complaints')	Pain	0.001996007984031936
('Hearing', 'grip_category')	Pain	0.001996007984031936
('Hearing', 'WHR_Obesity')	Pain	0.01996007984031936
('Hearing', 'MAP_NormalElevated_vs_H')	Pain	0.001996007984031936
('Hearing', 'functionality_state')	Pain	0.001996007984031936
('General_Health', 'Health_vs_Peers')	Pain	0.001996007984031936
('General_Health', 'Physical_Activity')	Pain	0.001996007984031936
('General_Health', 'BMI')	Pain	0.001996007984031936
('General_Health', 'Alcohol_Use')	Pain	0.001996007984031936
('General_Health', 'Memory_Problems')	Pain	0.001996007984031936
('General_Health', 'Memory_Complaints')	Pain	0.001996007984031936
('General_Health', 'grip_category')	Pain	0.001996007984031936
('General_Health', 'WHR_Obesity')	Pain	0.001996007984031936
('General_Health', 'MAP_NormalElevated_vs_H')	Pain	0.001996007984031936
('General_Health', 'functionality_state')	Pain	0.001996007984031936
('Health_vs_Peers', 'Physical_Activity')	Pain	0.001996007984031936
('Health_vs_Peers', 'BMI')	Pain	0.001996007984031936
('Health_vs_Peers', 'Alcohol_Use')	Pain	0.001996007984031936
('Health_vs_Peers', 'Memory_Problems')	Pain	0.001996007984031936
('Health_vs_Peers', 'Memory_Complaints')	Pain	0.001996007984031936
('Health_vs_Peers', 'grip_category')	Pain	0.001996007984031936
('Health_vs_Peers', 'WHR_Obesity')	Pain	0.001996007984031936
('Health_vs_Peers', 'MAP_NormalElevated_vs_H')	Pain	0.001996007984031936
('Health_vs_Peers', 'functionality_state')	Pain	0.001996007984031936
('Physical_Activity', 'BMI')	Pain	0.001996007984031936
('Physical_Activity', 'Alcohol_Use')	Pain	0.001996007984031936
('Physical_Activity', 'Memory_Problems')	Pain	0.001996007984031936
('Physical_Activity', 'Memory_Complaints')	Pain	0.001996007984031936
('Physical_Activity', 'grip_category')	Pain	0.001996007984031936
('Physical_Activity', 'WHR_Obesity')	Pain	0.001996007984031936
('Physical_Activity', 'MAP_NormalElevated_vs_H')	Pain	0.001996007984031936
('Physical_Activity', 'functionality_state')	Pain	0.001996007984031936
('BMI', 'Alcohol_Use')	Pain	0.001996007984031936
('BMI', 'Memory_Problems')	Pain	0.001996007984031936
('BMI', 'Memory_Complaints')	Pain	0.001996007984031936
('BMI', 'grip_category')	Pain	0.001996007984031936
('BMI', 'WHR_Obesity')	Pain	0.001996007984031936
('BMI', 'MAP_NormalElevated_vs_H')	Pain	0.001996007984031936
('BMI', 'functionality_state')	Pain	0.001996007984031936
('Alcohol_Use', 'Memory_Problems')	Pain	0.001996007984031936
('Alcohol_Use', 'Memory_Complaints')	Pain	0.001996007984031936
('Alcohol_Use', 'grip_category')	Pain	0.001996007984031936
('Alcohol_Use', 'WHR_Obesity')	Pain	0.003992015968063872
('Alcohol_Use', 'MAP_NormalElevated_vs_H')	Pain	0.001996007984031936
('Alcohol_Use', 'functionality_state')	Pain	0.001996007984031936
('Memory_Problems', 'Memory_Complaints')	Pain	0.001996007984031936
('Memory_Problems', 'grip_category')	Pain	0.001996007984031936
('Memory_Problems', 'WHR_Obesity')	Pain	0.011976047904191617
('Memory_Problems', 'MAP_NormalElevated_vs_H')	Pain	0.001996007984031936
('Memory_Problems', 'functionality_state')	Pain	0.001996007984031936
('Memory_Complaints', 'grip_category')	Pain	0.001996007984031936
('Memory_Complaints', 'WHR_Obesity')	Pain	0.011976047904191617
('Memory_Complaints', 'MAP_NormalElevated_vs_H')	Pain	0.001996007984031936
('Memory_Complaints', 'functionality_state')	Pain	0.001996007984031936
('grip_category', 'WHR_Obesity')	Pain	0.001996007984031936
('grip_category', 'MAP_NormalElevated_vs_H')	Pain	0.001996007984031936
('grip_category', 'functionality_state')	Pain	0.001996007984031936
('WHR_Obesity', 'MAP_NormalElevated_vs_H')	Pain	0.033932135728542916
('WHR_Obesity', 'functionality_state')	Pain	0.001996007984031936
('MAP_NormalElevated_vs_H', 'functionality_state')	Pain	0.001996007984031936
('Anxiety', 'Depression')	Hearing	0.001996007984031936
('Anxiety', 'Sleep')	Hearing	0.003992015968063872
('Anxiety', 'MMSE_Spell')	Hearing	0.001996007984031936
('Anxiety', 'Pain')	Hearing	0.001996007984031936
('Anxiety', 'General_Health')	Hearing	0.001996007984031936
('Anxiety', 'Health_vs_Peers')	Hearing	0.001996007984031936
('Anxiety', 'Physical_Activity')	Hearing	0.001996007984031936
('Anxiety', 'BMI')	Hearing	0.001996007984031936
('Anxiety', 'Alcohol_Use')	Hearing	0.001996007984031936
('Anxiety', 'Memory_Problems')	Hearing	0.001996007984031936
('Anxiety', 'Memory_Complaints')	Hearing	0.001996007984031936
('Anxiety', 'grip_category')	Hearing	0.001996007984031936
('Anxiety', 'WHR_Obesity')	Hearing	0.001996007984031936
('Anxiety', 'MAP_NormalElevated_vs_H')	Hearing	0.003992015968063872
('Anxiety', 'functionality_state')	Hearing	0.001996007984031936
('Depression', 'Sleep')	Hearing	0.003992015968063872
('Depression', 'MMSE_Spell')	Hearing	0.001996007984031936
('Depression', 'Pain')	Hearing	0.001996007984031936
('Depression', 'General_Health')	Hearing	0.001996007984031936
('Depression', 'Health_vs_Peers')	Hearing	0.001996007984031936
('Depression', 'Physical_Activity')	Hearing	0.003992015968063872
('Depression', 'BMI')	Hearing	0.001996007984031936
('Depression', 'Alcohol_Use')	Hearing	0.001996007984031936
('Depression', 'Memory_Problems')	Hearing	0.001996007984031936
('Depression', 'Memory_Complaints')	Hearing	0.001996007984031936
('Depression', 'grip_category')	Hearing	0.001996007984031936
('Depression', 'WHR_Obesity')	Hearing	0.001996007984031936
('Depression', 'MAP_NormalElevated_vs_H')	Hearing	0.003992015968063872
('Depression', 'functionality_state')	Hearing	0.001996007984031936
('Sleep', 'MMSE_Spell')	Hearing	0.001996007984031936
('Sleep', 'Pain')	Hearing	0.003992015968063872
('Sleep', 'General_Health')	Hearing	0.003992015968063872
('Sleep', 'Health_vs_Peers')	Hearing	0.01996007984031936
('Sleep', 'Physical_Activity')	Hearing	0.07984031936127745
('Sleep', 'BMI')	Hearing	0.001996007984031936
('Sleep', 'Alcohol_Use')	Hearing	0.001996007984031936
('Sleep', 'Memory_Problems')	Hearing	0.001996007984031936
('Sleep', 'Memory_Complaints')	Hearing	0.001996007984031936
('Sleep', 'grip_category')	Hearing	0.021956087824351298
('Sleep', 'WHR_Obesity')	Hearing	0.015968063872255488
('Sleep', 'MAP_NormalElevated_vs_H')	Hearing	0.05389221556886228
('Sleep', 'functionality_state')	Hearing	0.013972055888223553
('MMSE_Spell', 'Pain')	Hearing	0.001996007984031936
('MMSE_Spell', 'General_Health')	Hearing	0.001996007984031936
('MMSE_Spell', 'Health_vs_Peers')	Hearing	0.001996007984031936
('MMSE_Spell', 'Physical_Activity')	Hearing	0.001996007984031936
('MMSE_Spell', 'BMI')	Hearing	0.001996007984031936
('MMSE_Spell', 'Alcohol_Use')	Hearing	0.001996007984031936
('MMSE_Spell', 'Memory_Problems')	Hearing	0.001996007984031936
('MMSE_Spell', 'Memory_Complaints')	Hearing	0.001996007984031936
('MMSE_Spell', 'grip_category')	Hearing	0.001996007984031936
('MMSE_Spell', 'WHR_Obesity')	Hearing	0.001996007984031936
('MMSE_Spell', 'MAP_NormalElevated_vs_H')	Hearing	0.001996007984031936
('MMSE_Spell', 'functionality_state')	Hearing	0.001996007984031936
('Pain', 'General_Health')	Hearing	0.007984031936127744
('Pain', 'Health_vs_Peers')	Hearing	0.001996007984031936
('Pain', 'Physical_Activity')	Hearing	0.001996007984031936
('Pain', 'BMI')	Hearing	0.005988023952095809
('Pain', 'Alcohol_Use')	Hearing	0.001996007984031936
('Pain', 'Memory_Problems')	Hearing	0.001996007984031936
('Pain', 'Memory_Complaints')	Hearing	0.001996007984031936
('Pain', 'grip_category')	Hearing	0.001996007984031936
('Pain', 'WHR_Obesity')	Hearing	0.005988023952095809
('Pain', 'MAP_NormalElevated_vs_H')	Hearing	0.001996007984031936
('Pain', 'functionality_state')	Hearing	0.003992015968063872
('General_Health', 'Health_vs_Peers')	Hearing	0.005988023952095809
('General_Health', 'Physical_Activity')	Hearing	0.001996007984031936
('General_Health', 'BMI')	Hearing	0.001996007984031936
('General_Health', 'Alcohol_Use')	Hearing	0.001996007984031936
('General_Health', 'Memory_Problems')	Hearing	0.001996007984031936
('General_Health', 'Memory_Complaints')	Hearing	0.001996007984031936
('General_Health', 'grip_category')	Hearing	0.001996007984031936
('General_Health', 'WHR_Obesity')	Hearing	0.02594810379241517
('General_Health', 'MAP_NormalElevated_vs_H')	Hearing	0.015968063872255488
('General_Health', 'functionality_state')	Hearing	0.001996007984031936
('Health_vs_Peers', 'Physical_Activity')	Hearing	0.021956087824351298
('Health_vs_Peers', 'BMI')	Hearing	0.001996007984031936
('Health_vs_Peers', 'Alcohol_Use')	Hearing	0.001996007984031936
('Health_vs_Peers', 'Memory_Problems')	Hearing	0.001996007984031936
('Health_vs_Peers', 'Memory_Complaints')	Hearing	0.001996007984031936
('Health_vs_Peers', 'grip_category')	Hearing	0.005988023952095809
('Health_vs_Peers', 'WHR_Obesity')	Hearing	0.015968063872255488
('Health_vs_Peers', 'MAP_NormalElevated_vs_H')	Hearing	0.015968063872255488
('Health_vs_Peers', 'functionality_state')	Hearing	0.001996007984031936
('Physical_Activity', 'BMI')	Hearing	0.003992015968063872
('Physical_Activity', 'Alcohol_Use')	Hearing	0.001996007984031936
('Physical_Activity', 'Memory_Problems')	Hearing	0.001996007984031936
('Physical_Activity', 'Memory_Complaints')	Hearing	0.001996007984031936
('Physical_Activity', 'grip_category')	Hearing	0.001996007984031936
('Physical_Activity', 'WHR_Obesity')	Hearing	0.35528942115768464
('Physical_Activity', 'MAP_NormalElevated_vs_H')	Hearing	0.1936127744510978
('Physical_Activity', 'functionality_state')	Hearing	0.001996007984031936
('BMI', 'Alcohol_Use')	Hearing	0.001996007984031936
('BMI', 'Memory_Problems')	Hearing	0.001996007984031936
('BMI', 'Memory_Complaints')	Hearing	0.001996007984031936
('BMI', 'grip_category')	Hearing	0.02594810379241517
('BMI', 'WHR_Obesity')	Hearing	0.043912175648702596
('BMI', 'MAP_NormalElevated_vs_H')	Hearing	0.0499001996007984
('BMI', 'functionality_state')	Hearing	0.001996007984031936
('Alcohol_Use', 'Memory_Problems')	Hearing	0.001996007984031936
('Alcohol_Use', 'Memory_Complaints')	Hearing	0.001996007984031936
('Alcohol_Use', 'grip_category')	Hearing	0.001996007984031936
('Alcohol_Use', 'WHR_Obesity')	Hearing	0.005988023952095809
('Alcohol_Use', 'MAP_NormalElevated_vs_H')	Hearing	0.001996007984031936
('Alcohol_Use', 'functionality_state')	Hearing	0.001996007984031936
('Memory_Problems', 'Memory_Complaints')	Hearing	0.001996007984031936
('Memory_Problems', 'grip_category')	Hearing	0.001996007984031936
('Memory_Problems', 'WHR_Obesity')	Hearing	0.001996007984031936
('Memory_Problems', 'MAP_NormalElevated_vs_H')	Hearing	0.003992015968063872
('Memory_Problems', 'functionality_state')	Hearing	0.001996007984031936
('Memory_Complaints', 'grip_category')	Hearing	0.001996007984031936
('Memory_Complaints', 'WHR_Obesity')	Hearing	0.001996007984031936
('Memory_Complaints', 'MAP_NormalElevated_vs_H')	Hearing	0.003992015968063872
('Memory_Complaints', 'functionality_state')	Hearing	0.001996007984031936
('grip_category', 'WHR_Obesity')	Hearing	0.005988023952095809
('grip_category', 'MAP_NormalElevated_vs_H')	Hearing	0.005988023952095809
('grip_category', 'functionality_state')	Hearing	0.001996007984031936
('WHR_Obesity', 'MAP_NormalElevated_vs_H')	Hearing	0.1536926147704591
('WHR_Obesity', 'functionality_state')	Hearing	0.001996007984031936
('MAP_NormalElevated_vs_H', 'functionality_state')	Hearing	0.003992015968063872
('Anxiety', 'Depression')	General_Health	0.001996007984031936
('Anxiety', 'Sleep')	General_Health	0.001996007984031936
('Anxiety', 'MMSE_Spell')	General_Health	0.001996007984031936
('Anxiety', 'Pain')	General_Health	0.001996007984031936
('Anxiety', 'Hearing')	General_Health	0.001996007984031936
('Anxiety', 'Health_vs_Peers')	General_Health	0.001996007984031936
('Anxiety', 'Physical_Activity')	General_Health	0.001996007984031936
('Anxiety', 'BMI')	General_Health	0.001996007984031936
('Anxiety', 'Alcohol_Use')	General_Health	0.001996007984031936
('Anxiety', 'Memory_Problems')	General_Health	0.001996007984031936
('Anxiety', 'Memory_Complaints')	General_Health	0.001996007984031936
('Anxiety', 'grip_category')	General_Health	0.001996007984031936
('Anxiety', 'WHR_Obesity')	General_Health	0.001996007984031936
('Anxiety', 'MAP_NormalElevated_vs_H')	General_Health	0.001996007984031936
('Anxiety', 'functionality_state')	General_Health	0.001996007984031936
('Depression', 'Sleep')	General_Health	0.001996007984031936
('Depression', 'MMSE_Spell')	General_Health	0.001996007984031936
('Depression', 'Pain')	General_Health	0.001996007984031936
('Depression', 'Hearing')	General_Health	0.001996007984031936
('Depression', 'Health_vs_Peers')	General_Health	0.001996007984031936
('Depression', 'Physical_Activity')	General_Health	0.001996007984031936
('Depression', 'BMI')	General_Health	0.001996007984031936
('Depression', 'Alcohol_Use')	General_Health	0.001996007984031936
('Depression', 'Memory_Problems')	General_Health	0.001996007984031936
('Depression', 'Memory_Complaints')	General_Health	0.001996007984031936
('Depression', 'grip_category')	General_Health	0.001996007984031936
('Depression', 'WHR_Obesity')	General_Health	0.001996007984031936
('Depression', 'MAP_NormalElevated_vs_H')	General_Health	0.001996007984031936
('Depression', 'functionality_state')	General_Health	0.001996007984031936
('Sleep', 'MMSE_Spell')	General_Health	0.001996007984031936
('Sleep', 'Pain')	General_Health	0.001996007984031936
('Sleep', 'Hearing')	General_Health	0.001996007984031936
('Sleep', 'Health_vs_Peers')	General_Health	0.001996007984031936
('Sleep', 'Physical_Activity')	General_Health	0.001996007984031936
('Sleep', 'BMI')	General_Health	0.001996007984031936
('Sleep', 'Alcohol_Use')	General_Health	0.001996007984031936
('Sleep', 'Memory_Problems')	General_Health	0.001996007984031936
('Sleep', 'Memory_Complaints')	General_Health	0.001996007984031936
('Sleep', 'grip_category')	General_Health	0.001996007984031936
('Sleep', 'WHR_Obesity')	General_Health	0.001996007984031936
('Sleep', 'MAP_NormalElevated_vs_H')	General_Health	0.001996007984031936
('Sleep', 'functionality_state')	General_Health	0.001996007984031936
('MMSE_Spell', 'Pain')	General_Health	0.001996007984031936
('MMSE_Spell', 'Hearing')	General_Health	0.04790419161676647
('MMSE_Spell', 'Health_vs_Peers')	General_Health	0.001996007984031936
('MMSE_Spell', 'Physical_Activity')	General_Health	0.001996007984031936
('MMSE_Spell', 'BMI')	General_Health	0.05588822355289421
('MMSE_Spell', 'Alcohol_Use')	General_Health	0.25349301397205587
('MMSE_Spell', 'Memory_Problems')	General_Health	0.001996007984031936
('MMSE_Spell', 'Memory_Complaints')	General_Health	0.001996007984031936
('MMSE_Spell', 'grip_category')	General_Health	0.007984031936127744
('MMSE_Spell', 'WHR_Obesity')	General_Health	0.6746506986027944
('MMSE_Spell', 'MAP_NormalElevated_vs_H')	General_Health	0.39520958083832336
('MMSE_Spell', 'functionality_state')	General_Health	0.001996007984031936
('Pain', 'Hearing')	General_Health	0.001996007984031936
('Pain', 'Health_vs_Peers')	General_Health	0.001996007984031936
('Pain', 'Physical_Activity')	General_Health	0.001996007984031936
('Pain', 'BMI')	General_Health	0.001996007984031936
('Pain', 'Alcohol_Use')	General_Health	0.001996007984031936
('Pain', 'Memory_Problems')	General_Health	0.001996007984031936
('Pain', 'Memory_Complaints')	General_Health	0.001996007984031936
('Pain', 'grip_category')	General_Health	0.001996007984031936
('Pain', 'WHR_Obesity')	General_Health	0.001996007984031936
('Pain', 'MAP_NormalElevated_vs_H')	General_Health	0.001996007984031936
('Pain', 'functionality_state')	General_Health	0.001996007984031936
('Hearing', 'Health_vs_Peers')	General_Health	0.001996007984031936
('Hearing', 'Physical_Activity')	General_Health	0.001996007984031936
('Hearing', 'BMI')	General_Health	0.007984031936127744
('Hearing', 'Alcohol_Use')	General_Health	0.001996007984031936
('Hearing', 'Memory_Problems')	General_Health	0.001996007984031936
('Hearing', 'Memory_Complaints')	General_Health	0.001996007984031936
('Hearing', 'grip_category')	General_Health	0.001996007984031936
('Hearing', 'WHR_Obesity')	General_Health	0.03592814371257485
('Hearing', 'MAP_NormalElevated_vs_H')	General_Health	0.005988023952095809
('Hearing', 'functionality_state')	General_Health	0.001996007984031936
('Health_vs_Peers', 'Physical_Activity')	General_Health	0.001996007984031936
('Health_vs_Peers', 'BMI')	General_Health	0.001996007984031936
('Health_vs_Peers', 'Alcohol_Use')	General_Health	0.001996007984031936
('Health_vs_Peers', 'Memory_Problems')	General_Health	0.001996007984031936
('Health_vs_Peers', 'Memory_Complaints')	General_Health	0.001996007984031936
('Health_vs_Peers', 'grip_category')	General_Health	0.001996007984031936
('Health_vs_Peers', 'WHR_Obesity')	General_Health	0.001996007984031936
('Health_vs_Peers', 'MAP_NormalElevated_vs_H')	General_Health	0.001996007984031936
('Health_vs_Peers', 'functionality_state')	General_Health	0.001996007984031936
('Physical_Activity', 'BMI')	General_Health	0.001996007984031936
('Physical_Activity', 'Alcohol_Use')	General_Health	0.001996007984031936
('Physical_Activity', 'Memory_Problems')	General_Health	0.001996007984031936
('Physical_Activity', 'Memory_Complaints')	General_Health	0.001996007984031936
('Physical_Activity', 'grip_category')	General_Health	0.001996007984031936
('Physical_Activity', 'WHR_Obesity')	General_Health	0.001996007984031936
('Physical_Activity', 'MAP_NormalElevated_vs_H')	General_Health	0.001996007984031936
('Physical_Activity', 'functionality_state')	General_Health	0.001996007984031936
('BMI', 'Alcohol_Use')	General_Health	0.17764471057884232
('BMI', 'Memory_Problems')	General_Health	0.001996007984031936
('BMI', 'Memory_Complaints')	General_Health	0.001996007984031936
('BMI', 'grip_category')	General_Health	0.007984031936127744
('BMI', 'WHR_Obesity')	General_Health	0.14570858283433133
('BMI', 'MAP_NormalElevated_vs_H')	General_Health	0.041916167664670656
('BMI', 'functionality_state')	General_Health	0.001996007984031936
('Alcohol_Use', 'Memory_Problems')	General_Health	0.001996007984031936
('Alcohol_Use', 'Memory_Complaints')	General_Health	0.001996007984031936
('Alcohol_Use', 'grip_category')	General_Health	0.029940119760479042
('Alcohol_Use', 'WHR_Obesity')	General_Health	0.1936127744510978
('Alcohol_Use', 'MAP_NormalElevated_vs_H')	General_Health	0.23952095808383234
('Alcohol_Use', 'functionality_state')	General_Health	0.001996007984031936
('Memory_Problems', 'Memory_Complaints')	General_Health	0.001996007984031936
('Memory_Problems', 'grip_category')	General_Health	0.001996007984031936
('Memory_Problems', 'WHR_Obesity')	General_Health	0.001996007984031936
('Memory_Problems', 'MAP_NormalElevated_vs_H')	General_Health	0.001996007984031936
('Memory_Problems', 'functionality_state')	General_Health	0.001996007984031936
('Memory_Complaints', 'grip_category')	General_Health	0.001996007984031936
('Memory_Complaints', 'WHR_Obesity')	General_Health	0.001996007984031936
('Memory_Complaints', 'MAP_NormalElevated_vs_H')	General_Health	0.001996007984031936
('Memory_Complaints', 'functionality_state')	General_Health	0.001996007984031936
('grip_category', 'WHR_Obesity')	General_Health	0.011976047904191617
('grip_category', 'MAP_NormalElevated_vs_H')	General_Health	0.001996007984031936
('grip_category', 'functionality_state')	General_Health	0.001996007984031936
('WHR_Obesity', 'MAP_NormalElevated_vs_H')	General_Health	0.1157684630738523
('WHR_Obesity', 'functionality_state')	General_Health	0.001996007984031936
('MAP_NormalElevated_vs_H', 'functionality_state')	General_Health	0.001996007984031936
('Anxiety', 'Depression')	Health_vs_Peers	0.001996007984031936
('Anxiety', 'Sleep')	Health_vs_Peers	0.001996007984031936
('Anxiety', 'MMSE_Spell')	Health_vs_Peers	0.001996007984031936
('Anxiety', 'Pain')	Health_vs_Peers	0.001996007984031936
('Anxiety', 'Hearing')	Health_vs_Peers	0.001996007984031936
('Anxiety', 'General_Health')	Health_vs_Peers	0.001996007984031936
('Anxiety', 'Physical_Activity')	Health_vs_Peers	0.001996007984031936
('Anxiety', 'BMI')	Health_vs_Peers	0.005988023952095809
('Anxiety', 'Alcohol_Use')	Health_vs_Peers	0.001996007984031936
('Anxiety', 'Memory_Problems')	Health_vs_Peers	0.001996007984031936
('Anxiety', 'Memory_Complaints')	Health_vs_Peers	0.001996007984031936
('Anxiety', 'grip_category')	Health_vs_Peers	0.001996007984031936
('Anxiety', 'WHR_Obesity')	Health_vs_Peers	0.001996007984031936
('Anxiety', 'MAP_NormalElevated_vs_H')	Health_vs_Peers	0.001996007984031936
('Anxiety', 'functionality_state')	Health_vs_Peers	0.001996007984031936
('Depression', 'Sleep')	Health_vs_Peers	0.005988023952095809
('Depression', 'MMSE_Spell')	Health_vs_Peers	0.001996007984031936
('Depression', 'Pain')	Health_vs_Peers	0.001996007984031936
('Depression', 'Hearing')	Health_vs_Peers	0.001996007984031936
('Depression', 'General_Health')	Health_vs_Peers	0.001996007984031936
('Depression', 'Physical_Activity')	Health_vs_Peers	0.001996007984031936
('Depression', 'BMI')	Health_vs_Peers	0.001996007984031936
('Depression', 'Alcohol_Use')	Health_vs_Peers	0.001996007984031936
('Depression', 'Memory_Problems')	Health_vs_Peers	0.001996007984031936
('Depression', 'Memory_Complaints')	Health_vs_Peers	0.001996007984031936
('Depression', 'grip_category')	Health_vs_Peers	0.001996007984031936
('Depression', 'WHR_Obesity')	Health_vs_Peers	0.001996007984031936
('Depression', 'MAP_NormalElevated_vs_H')	Health_vs_Peers	0.001996007984031936
('Depression', 'functionality_state')	Health_vs_Peers	0.001996007984031936
('Sleep', 'MMSE_Spell')	Health_vs_Peers	0.017964071856287425
('Sleep', 'Pain')	Health_vs_Peers	0.001996007984031936
('Sleep', 'Hearing')	Health_vs_Peers	0.021956087824351298
('Sleep', 'General_Health')	Health_vs_Peers	0.001996007984031936
('Sleep', 'Physical_Activity')	Health_vs_Peers	0.001996007984031936
('Sleep', 'BMI')	Health_vs_Peers	0.14770459081836326
('Sleep', 'Alcohol_Use')	Health_vs_Peers	0.017964071856287425
('Sleep', 'Memory_Problems')	Health_vs_Peers	0.14171656686626746
('Sleep', 'Memory_Complaints')	Health_vs_Peers	0.14171656686626746
('Sleep', 'grip_category')	Health_vs_Peers	0.007984031936127744
('Sleep', 'WHR_Obesity')	Health_vs_Peers	0.05389221556886228
('Sleep', 'MAP_NormalElevated_vs_H')	Health_vs_Peers	0.001996007984031936
('Sleep', 'functionality_state')	Health_vs_Peers	0.001996007984031936
('MMSE_Spell', 'Pain')	Health_vs_Peers	0.001996007984031936
('MMSE_Spell', 'Hearing')	Health_vs_Peers	0.001996007984031936
('MMSE_Spell', 'General_Health')	Health_vs_Peers	0.001996007984031936
('MMSE_Spell', 'Physical_Activity')	Health_vs_Peers	0.001996007984031936
('MMSE_Spell', 'BMI')	Health_vs_Peers	0.027944111776447105
('MMSE_Spell', 'Alcohol_Use')	Health_vs_Peers	0.001996007984031936
('MMSE_Spell', 'Memory_Problems')	Health_vs_Peers	0.011976047904191617
('MMSE_Spell', 'Memory_Complaints')	Health_vs_Peers	0.011976047904191617
('MMSE_Spell', 'grip_category')	Health_vs_Peers	0.001996007984031936
('MMSE_Spell', 'WHR_Obesity')	Health_vs_Peers	0.011976047904191617
('MMSE_Spell', 'MAP_NormalElevated_vs_H')	Health_vs_Peers	0.001996007984031936
('MMSE_Spell', 'functionality_state')	Health_vs_Peers	0.001996007984031936
('Pain', 'Hearing')	Health_vs_Peers	0.001996007984031936
('Pain', 'General_Health')	Health_vs_Peers	0.001996007984031936
('Pain', 'Physical_Activity')	Health_vs_Peers	0.001996007984031936
('Pain', 'BMI')	Health_vs_Peers	0.001996007984031936
('Pain', 'Alcohol_Use')	Health_vs_Peers	0.001996007984031936
('Pain', 'Memory_Problems')	Health_vs_Peers	0.001996007984031936
('Pain', 'Memory_Complaints')	Health_vs_Peers	0.001996007984031936
('Pain', 'grip_category')	Health_vs_Peers	0.001996007984031936
('Pain', 'WHR_Obesity')	Health_vs_Peers	0.001996007984031936
('Pain', 'MAP_NormalElevated_vs_H')	Health_vs_Peers	0.001996007984031936
('Pain', 'functionality_state')	Health_vs_Peers	0.001996007984031936
('Hearing', 'General_Health')	Health_vs_Peers	0.001996007984031936
('Hearing', 'Physical_Activity')	Health_vs_Peers	0.001996007984031936
('Hearing', 'BMI')	Health_vs_Peers	0.00998003992015968
('Hearing', 'Alcohol_Use')	Health_vs_Peers	0.001996007984031936
('Hearing', 'Memory_Problems')	Health_vs_Peers	0.029940119760479042
('Hearing', 'Memory_Complaints')	Health_vs_Peers	0.029940119760479042
('Hearing', 'grip_category')	Health_vs_Peers	0.10179640718562874
('Hearing', 'WHR_Obesity')	Health_vs_Peers	0.015968063872255488
('Hearing', 'MAP_NormalElevated_vs_H')	Health_vs_Peers	0.001996007984031936
('Hearing', 'functionality_state')	Health_vs_Peers	0.001996007984031936
('General_Health', 'Physical_Activity')	Health_vs_Peers	0.001996007984031936
('General_Health', 'BMI')	Health_vs_Peers	0.001996007984031936
('General_Health', 'Alcohol_Use')	Health_vs_Peers	0.001996007984031936
('General_Health', 'Memory_Problems')	Health_vs_Peers	0.001996007984031936
('General_Health', 'Memory_Complaints')	Health_vs_Peers	0.001996007984031936
('General_Health', 'grip_category')	Health_vs_Peers	0.001996007984031936
('General_Health', 'WHR_Obesity')	Health_vs_Peers	0.001996007984031936
('General_Health', 'MAP_NormalElevated_vs_H')	Health_vs_Peers	0.001996007984031936
('General_Health', 'functionality_state')	Health_vs_Peers	0.001996007984031936
('Physical_Activity', 'BMI')	Health_vs_Peers	0.001996007984031936
('Physical_Activity', 'Alcohol_Use')	Health_vs_Peers	0.001996007984031936
('Physical_Activity', 'Memory_Problems')	Health_vs_Peers	0.001996007984031936
('Physical_Activity', 'Memory_Complaints')	Health_vs_Peers	0.001996007984031936
('Physical_Activity', 'grip_category')	Health_vs_Peers	0.001996007984031936
('Physical_Activity', 'WHR_Obesity')	Health_vs_Peers	0.001996007984031936
('Physical_Activity', 'MAP_NormalElevated_vs_H')	Health_vs_Peers	0.001996007984031936
('Physical_Activity', 'functionality_state')	Health_vs_Peers	0.001996007984031936
('BMI', 'Alcohol_Use')	Health_vs_Peers	0.003992015968063872
('BMI', 'Memory_Problems')	Health_vs_Peers	0.44510978043912175
('BMI', 'Memory_Complaints')	Health_vs_Peers	0.44510978043912175
('BMI', 'grip_category')	Health_vs_Peers	0.12375249500998003
('BMI', 'WHR_Obesity')	Health_vs_Peers	0.313373253493014
('BMI', 'MAP_NormalElevated_vs_H')	Health_vs_Peers	0.07584830339321358
('BMI', 'functionality_state')	Health_vs_Peers	0.001996007984031936
('Alcohol_Use', 'Memory_Problems')	Health_vs_Peers	0.001996007984031936
('Alcohol_Use', 'Memory_Complaints')	Health_vs_Peers	0.001996007984031936
('Alcohol_Use', 'grip_category')	Health_vs_Peers	0.001996007984031936
('Alcohol_Use', 'WHR_Obesity')	Health_vs_Peers	0.001996007984031936
('Alcohol_Use', 'MAP_NormalElevated_vs_H')	Health_vs_Peers	0.001996007984031936
('Alcohol_Use', 'functionality_state')	Health_vs_Peers	0.001996007984031936
('Memory_Problems', 'Memory_Complaints')	Health_vs_Peers	0.45109780439121755
('Memory_Problems', 'grip_category')	Health_vs_Peers	0.007984031936127744
('Memory_Problems', 'WHR_Obesity')	Health_vs_Peers	0.5508982035928144
('Memory_Problems', 'MAP_NormalElevated_vs_H')	Health_vs_Peers	0.04790419161676647
('Memory_Problems', 'functionality_state')	Health_vs_Peers	0.001996007984031936
('Memory_Complaints', 'grip_category')	Health_vs_Peers	0.007984031936127744
('Memory_Complaints', 'WHR_Obesity')	Health_vs_Peers	0.5508982035928144
('Memory_Complaints', 'MAP_NormalElevated_vs_H')	Health_vs_Peers	0.04790419161676647
('Memory_Complaints', 'functionality_state')	Health_vs_Peers	0.001996007984031936
('grip_category', 'WHR_Obesity')	Health_vs_Peers	0.027944111776447105
('grip_category', 'MAP_NormalElevated_vs_H')	Health_vs_Peers	0.001996007984031936
('grip_category', 'functionality_state')	Health_vs_Peers	0.001996007984031936
('WHR_Obesity', 'MAP_NormalElevated_vs_H')	Health_vs_Peers	0.08982035928143713
('WHR_Obesity', 'functionality_state')	Health_vs_Peers	0.001996007984031936
('MAP_NormalElevated_vs_H', 'functionality_state')	Health_vs_Peers	0.001996007984031936
('Anxiety', 'Depression')	Physical_Activity	0.001996007984031936
('Anxiety', 'Sleep')	Physical_Activity	0.001996007984031936
('Anxiety', 'MMSE_Spell')	Physical_Activity	0.001996007984031936
('Anxiety', 'Pain')	Physical_Activity	0.001996007984031936
('Anxiety', 'Hearing')	Physical_Activity	0.001996007984031936
('Anxiety', 'General_Health')	Physical_Activity	0.001996007984031936
('Anxiety', 'Health_vs_Peers')	Physical_Activity	0.001996007984031936
('Anxiety', 'BMI')	Physical_Activity	0.001996007984031936
('Anxiety', 'Alcohol_Use')	Physical_Activity	0.001996007984031936
('Anxiety', 'Memory_Problems')	Physical_Activity	0.001996007984031936
('Anxiety', 'Memory_Complaints')	Physical_Activity	0.001996007984031936
('Anxiety', 'grip_category')	Physical_Activity	0.001996007984031936
('Anxiety', 'WHR_Obesity')	Physical_Activity	0.001996007984031936
('Anxiety', 'MAP_NormalElevated_vs_H')	Physical_Activity	0.001996007984031936
('Anxiety', 'functionality_state')	Physical_Activity	0.001996007984031936
('Depression', 'Sleep')	Physical_Activity	0.001996007984031936
('Depression', 'MMSE_Spell')	Physical_Activity	0.001996007984031936
('Depression', 'Pain')	Physical_Activity	0.001996007984031936
('Depression', 'Hearing')	Physical_Activity	0.001996007984031936
('Depression', 'General_Health')	Physical_Activity	0.001996007984031936
('Depression', 'Health_vs_Peers')	Physical_Activity	0.001996007984031936
('Depression', 'BMI')	Physical_Activity	0.001996007984031936
('Depression', 'Alcohol_Use')	Physical_Activity	0.001996007984031936
('Depression', 'Memory_Problems')	Physical_Activity	0.001996007984031936
('Depression', 'Memory_Complaints')	Physical_Activity	0.001996007984031936
('Depression', 'grip_category')	Physical_Activity	0.001996007984031936
('Depression', 'WHR_Obesity')	Physical_Activity	0.001996007984031936
('Depression', 'MAP_NormalElevated_vs_H')	Physical_Activity	0.001996007984031936
('Depression', 'functionality_state')	Physical_Activity	0.001996007984031936
('Sleep', 'MMSE_Spell')	Physical_Activity	0.001996007984031936
('Sleep', 'Pain')	Physical_Activity	0.001996007984031936
('Sleep', 'Hearing')	Physical_Activity	0.09181636726546906
('Sleep', 'General_Health')	Physical_Activity	0.001996007984031936
('Sleep', 'Health_vs_Peers')	Physical_Activity	0.001996007984031936
('Sleep', 'BMI')	Physical_Activity	0.001996007984031936
('Sleep', 'Alcohol_Use')	Physical_Activity	0.001996007984031936
('Sleep', 'Memory_Problems')	Physical_Activity	0.03592814371257485
('Sleep', 'Memory_Complaints')	Physical_Activity	0.03592814371257485
('Sleep', 'grip_category')	Physical_Activity	0.001996007984031936
('Sleep', 'WHR_Obesity')	Physical_Activity	0.1536926147704591
('Sleep', 'MAP_NormalElevated_vs_H')	Physical_Activity	0.02594810379241517
('Sleep', 'functionality_state')	Physical_Activity	0.001996007984031936
('MMSE_Spell', 'Pain')	Physical_Activity	0.001996007984031936
('MMSE_Spell', 'Hearing')	Physical_Activity	0.001996007984031936
('MMSE_Spell', 'General_Health')	Physical_Activity	0.001996007984031936
('MMSE_Spell', 'Health_vs_Peers')	Physical_Activity	0.001996007984031936
('MMSE_Spell', 'BMI')	Physical_Activity	0.001996007984031936
('MMSE_Spell', 'Alcohol_Use')	Physical_Activity	0.001996007984031936
('MMSE_Spell', 'Memory_Problems')	Physical_Activity	0.001996007984031936
('MMSE_Spell', 'Memory_Complaints')	Physical_Activity	0.001996007984031936
('MMSE_Spell', 'grip_category')	Physical_Activity	0.001996007984031936
('MMSE_Spell', 'WHR_Obesity')	Physical_Activity	0.001996007984031936
('MMSE_Spell', 'MAP_NormalElevated_vs_H')	Physical_Activity	0.001996007984031936
('MMSE_Spell', 'functionality_state')	Physical_Activity	0.001996007984031936
('Pain', 'Hearing')	Physical_Activity	0.001996007984031936
('Pain', 'General_Health')	Physical_Activity	0.001996007984031936
('Pain', 'Health_vs_Peers')	Physical_Activity	0.001996007984031936
('Pain', 'BMI')	Physical_Activity	0.001996007984031936
('Pain', 'Alcohol_Use')	Physical_Activity	0.001996007984031936
('Pain', 'Memory_Problems')	Physical_Activity	0.001996007984031936
('Pain', 'Memory_Complaints')	Physical_Activity	0.001996007984031936
('Pain', 'grip_category')	Physical_Activity	0.001996007984031936
('Pain', 'WHR_Obesity')	Physical_Activity	0.001996007984031936
('Pain', 'MAP_NormalElevated_vs_H')	Physical_Activity	0.001996007984031936
('Pain', 'functionality_state')	Physical_Activity	0.001996007984031936
('Hearing', 'General_Health')	Physical_Activity	0.001996007984031936
('Hearing', 'Health_vs_Peers')	Physical_Activity	0.001996007984031936
('Hearing', 'BMI')	Physical_Activity	0.001996007984031936
('Hearing', 'Alcohol_Use')	Physical_Activity	0.001996007984031936
('Hearing', 'Memory_Problems')	Physical_Activity	0.02594810379241517
('Hearing', 'Memory_Complaints')	Physical_Activity	0.02594810379241517
('Hearing', 'grip_category')	Physical_Activity	0.001996007984031936
('Hearing', 'WHR_Obesity')	Physical_Activity	0.5728542914171657
('Hearing', 'MAP_NormalElevated_vs_H')	Physical_Activity	0.29740518962075846
('Hearing', 'functionality_state')	Physical_Activity	0.001996007984031936
('General_Health', 'Health_vs_Peers')	Physical_Activity	0.001996007984031936
('General_Health', 'BMI')	Physical_Activity	0.001996007984031936
('General_Health', 'Alcohol_Use')	Physical_Activity	0.001996007984031936
('General_Health', 'Memory_Problems')	Physical_Activity	0.001996007984031936
('General_Health', 'Memory_Complaints')	Physical_Activity	0.001996007984031936
('General_Health', 'grip_category')	Physical_Activity	0.001996007984031936
('General_Health', 'WHR_Obesity')	Physical_Activity	0.001996007984031936
('General_Health', 'MAP_NormalElevated_vs_H')	Physical_Activity	0.001996007984031936
('General_Health', 'functionality_state')	Physical_Activity	0.001996007984031936
('Health_vs_Peers', 'BMI')	Physical_Activity	0.001996007984031936
('Health_vs_Peers', 'Alcohol_Use')	Physical_Activity	0.001996007984031936
('Health_vs_Peers', 'Memory_Problems')	Physical_Activity	0.001996007984031936
('Health_vs_Peers', 'Memory_Complaints')	Physical_Activity	0.001996007984031936
('Health_vs_Peers', 'grip_category')	Physical_Activity	0.001996007984031936
('Health_vs_Peers', 'WHR_Obesity')	Physical_Activity	0.001996007984031936
('Health_vs_Peers', 'MAP_NormalElevated_vs_H')	Physical_Activity	0.001996007984031936
('Health_vs_Peers', 'functionality_state')	Physical_Activity	0.001996007984031936
('BMI', 'Alcohol_Use')	Physical_Activity	0.001996007984031936
('BMI', 'Memory_Problems')	Physical_Activity	0.001996007984031936
('BMI', 'Memory_Complaints')	Physical_Activity	0.001996007984031936
('BMI', 'grip_category')	Physical_Activity	0.001996007984031936
('BMI', 'WHR_Obesity')	Physical_Activity	0.001996007984031936
('BMI', 'MAP_NormalElevated_vs_H')	Physical_Activity	0.001996007984031936
('BMI', 'functionality_state')	Physical_Activity	0.001996007984031936
('Alcohol_Use', 'Memory_Problems')	Physical_Activity	0.001996007984031936
('Alcohol_Use', 'Memory_Complaints')	Physical_Activity	0.001996007984031936
('Alcohol_Use', 'grip_category')	Physical_Activity	0.001996007984031936
('Alcohol_Use', 'WHR_Obesity')	Physical_Activity	0.001996007984031936
('Alcohol_Use', 'MAP_NormalElevated_vs_H')	Physical_Activity	0.001996007984031936
('Alcohol_Use', 'functionality_state')	Physical_Activity	0.001996007984031936
('Memory_Problems', 'Memory_Complaints')	Physical_Activity	0.005988023952095809
('Memory_Problems', 'grip_category')	Physical_Activity	0.001996007984031936
('Memory_Problems', 'WHR_Obesity')	Physical_Activity	0.11177644710578842
('Memory_Problems', 'MAP_NormalElevated_vs_H')	Physical_Activity	0.007984031936127744
('Memory_Problems', 'functionality_state')	Physical_Activity	0.001996007984031936
('Memory_Complaints', 'grip_category')	Physical_Activity	0.001996007984031936
('Memory_Complaints', 'WHR_Obesity')	Physical_Activity	0.11177644710578842
('Memory_Complaints', 'MAP_NormalElevated_vs_H')	Physical_Activity	0.007984031936127744
('Memory_Complaints', 'functionality_state')	Physical_Activity	0.001996007984031936
('grip_category', 'WHR_Obesity')	Physical_Activity	0.001996007984031936
('grip_category', 'MAP_NormalElevated_vs_H')	Physical_Activity	0.001996007984031936
('grip_category', 'functionality_state')	Physical_Activity	0.001996007984031936
('WHR_Obesity', 'MAP_NormalElevated_vs_H')	Physical_Activity	0.26746506986027946
('WHR_Obesity', 'functionality_state')	Physical_Activity	0.001996007984031936
('MAP_NormalElevated_vs_H', 'functionality_state')	Physical_Activity	0.001996007984031936
('Anxiety', 'Depression')	BMI	0.5988023952095808
('Anxiety', 'Sleep')	BMI	0.013972055888223553
('Anxiety', 'MMSE_Spell')	BMI	0.04590818363273453
('Anxiety', 'Pain')	BMI	0.001996007984031936
('Anxiety', 'Hearing')	BMI	0.001996007984031936
('Anxiety', 'General_Health')	BMI	0.13572854291417166
('Anxiety', 'Health_vs_Peers')	BMI	0.3033932135728543
('Anxiety', 'Physical_Activity')	BMI	0.001996007984031936
('Anxiety', 'Alcohol_Use')	BMI	0.001996007984031936
('Anxiety', 'Memory_Problems')	BMI	0.07984031936127745
('Anxiety', 'Memory_Complaints')	BMI	0.07984031936127745
('Anxiety', 'grip_category')	BMI	0.001996007984031936
('Anxiety', 'WHR_Obesity')	BMI	0.001996007984031936
('Anxiety', 'MAP_NormalElevated_vs_H')	BMI	0.001996007984031936
('Anxiety', 'functionality_state')	BMI	0.001996007984031936
('Depression', 'Sleep')	BMI	0.005988023952095809
('Depression', 'MMSE_Spell')	BMI	0.01996007984031936
('Depression', 'Pain')	BMI	0.001996007984031936
('Depression', 'Hearing')	BMI	0.059880239520958084
('Depression', 'General_Health')	BMI	0.017964071856287425
('Depression', 'Health_vs_Peers')	BMI	0.592814371257485
('Depression', 'Physical_Activity')	BMI	0.001996007984031936
('Depression', 'Alcohol_Use')	BMI	0.001996007984031936
('Depression', 'Memory_Problems')	BMI	0.11377245508982035
('Depression', 'Memory_Complaints')	BMI	0.11377245508982035
('Depression', 'grip_category')	BMI	0.001996007984031936
('Depression', 'WHR_Obesity')	BMI	0.001996007984031936
('Depression', 'MAP_NormalElevated_vs_H')	BMI	0.001996007984031936
('Depression', 'functionality_state')	BMI	0.001996007984031936
('Sleep', 'MMSE_Spell')	BMI	0.001996007984031936
('Sleep', 'Pain')	BMI	0.001996007984031936
('Sleep', 'Hearing')	BMI	0.001996007984031936
('Sleep', 'General_Health')	BMI	0.021956087824351298
('Sleep', 'Health_vs_Peers')	BMI	0.03592814371257485
('Sleep', 'Physical_Activity')	BMI	0.001996007984031936
('Sleep', 'Alcohol_Use')	BMI	0.001996007984031936
('Sleep', 'Memory_Problems')	BMI	0.003992015968063872
('Sleep', 'Memory_Complaints')	BMI	0.003992015968063872
('Sleep', 'grip_category')	BMI	0.001996007984031936
('Sleep', 'WHR_Obesity')	BMI	0.001996007984031936
('Sleep', 'MAP_NormalElevated_vs_H')	BMI	0.001996007984031936
('Sleep', 'functionality_state')	BMI	0.001996007984031936
('MMSE_Spell', 'Pain')	BMI	0.001996007984031936
('MMSE_Spell', 'Hearing')	BMI	0.001996007984031936
('MMSE_Spell', 'General_Health')	BMI	0.003992015968063872
('MMSE_Spell', 'Health_vs_Peers')	BMI	0.04790419161676647
('MMSE_Spell', 'Physical_Activity')	BMI	0.001996007984031936
('MMSE_Spell', 'Alcohol_Use')	BMI	0.001996007984031936
('MMSE_Spell', 'Memory_Problems')	BMI	0.001996007984031936
('MMSE_Spell', 'Memory_Complaints')	BMI	0.001996007984031936
('MMSE_Spell', 'grip_category')	BMI	0.001996007984031936
('MMSE_Spell', 'WHR_Obesity')	BMI	0.001996007984031936
('MMSE_Spell', 'MAP_NormalElevated_vs_H')	BMI	0.001996007984031936
('MMSE_Spell', 'functionality_state')	BMI	0.001996007984031936
('Pain', 'Hearing')	BMI	0.001996007984031936
('Pain', 'General_Health')	BMI	0.001996007984031936
('Pain', 'Health_vs_Peers')	BMI	0.001996007984031936
('Pain', 'Physical_Activity')	BMI	0.001996007984031936
('Pain', 'Alcohol_Use')	BMI	0.001996007984031936
('Pain', 'Memory_Problems')	BMI	0.001996007984031936
('Pain', 'Memory_Complaints')	BMI	0.001996007984031936
('Pain', 'grip_category')	BMI	0.001996007984031936
('Pain', 'WHR_Obesity')	BMI	0.001996007984031936
('Pain', 'MAP_NormalElevated_vs_H')	BMI	0.001996007984031936
('Pain', 'functionality_state')	BMI	0.001996007984031936
('Hearing', 'General_Health')	BMI	0.043912175648702596
('Hearing', 'Health_vs_Peers')	BMI	0.03792415169660679
('Hearing', 'Physical_Activity')	BMI	0.001996007984031936
('Hearing', 'Alcohol_Use')	BMI	0.001996007984031936
('Hearing', 'Memory_Problems')	BMI	0.001996007984031936
('Hearing', 'Memory_Complaints')	BMI	0.001996007984031936
('Hearing', 'grip_category')	BMI	0.001996007984031936
('Hearing', 'WHR_Obesity')	BMI	0.001996007984031936
('Hearing', 'MAP_NormalElevated_vs_H')	BMI	0.001996007984031936
('Hearing', 'functionality_state')	BMI	0.001996007984031936
('General_Health', 'Health_vs_Peers')	BMI	0.11177644710578842
('General_Health', 'Physical_Activity')	BMI	0.001996007984031936
('General_Health', 'Alcohol_Use')	BMI	0.001996007984031936
('General_Health', 'Memory_Problems')	BMI	0.003992015968063872
('General_Health', 'Memory_Complaints')	BMI	0.003992015968063872
('General_Health', 'grip_category')	BMI	0.001996007984031936
('General_Health', 'WHR_Obesity')	BMI	0.001996007984031936
('General_Health', 'MAP_NormalElevated_vs_H')	BMI	0.001996007984031936
('General_Health', 'functionality_state')	BMI	0.001996007984031936
('Health_vs_Peers', 'Physical_Activity')	BMI	0.003992015968063872
('Health_vs_Peers', 'Alcohol_Use')	BMI	0.001996007984031936
('Health_vs_Peers', 'Memory_Problems')	BMI	0.05788423153692615
('Health_vs_Peers', 'Memory_Complaints')	BMI	0.05788423153692615
('Health_vs_Peers', 'grip_category')	BMI	0.001996007984031936
('Health_vs_Peers', 'WHR_Obesity')	BMI	0.001996007984031936
('Health_vs_Peers', 'MAP_NormalElevated_vs_H')	BMI	0.001996007984031936
('Health_vs_Peers', 'functionality_state')	BMI	0.001996007984031936
('Physical_Activity', 'Alcohol_Use')	BMI	0.001996007984031936
('Physical_Activity', 'Memory_Problems')	BMI	0.001996007984031936
('Physical_Activity', 'Memory_Complaints')	BMI	0.001996007984031936
('Physical_Activity', 'grip_category')	BMI	0.001996007984031936
('Physical_Activity', 'WHR_Obesity')	BMI	0.001996007984031936
('Physical_Activity', 'MAP_NormalElevated_vs_H')	BMI	0.001996007984031936
('Physical_Activity', 'functionality_state')	BMI	0.001996007984031936
('Alcohol_Use', 'Memory_Problems')	BMI	0.001996007984031936
('Alcohol_Use', 'Memory_Complaints')	BMI	0.001996007984031936
('Alcohol_Use', 'grip_category')	BMI	0.001996007984031936
('Alcohol_Use', 'WHR_Obesity')	BMI	0.001996007984031936
('Alcohol_Use', 'MAP_NormalElevated_vs_H')	BMI	0.001996007984031936
('Alcohol_Use', 'functionality_state')	BMI	0.001996007984031936
('Memory_Problems', 'Memory_Complaints')	BMI	0.011976047904191617
('Memory_Problems', 'grip_category')	BMI	0.001996007984031936
('Memory_Problems', 'WHR_Obesity')	BMI	0.001996007984031936
('Memory_Problems', 'MAP_NormalElevated_vs_H')	BMI	0.001996007984031936
('Memory_Problems', 'functionality_state')	BMI	0.001996007984031936
('Memory_Complaints', 'grip_category')	BMI	0.001996007984031936
('Memory_Complaints', 'WHR_Obesity')	BMI	0.001996007984031936
('Memory_Complaints', 'MAP_NormalElevated_vs_H')	BMI	0.001996007984031936
('Memory_Complaints', 'functionality_state')	BMI	0.001996007984031936
('grip_category', 'WHR_Obesity')	BMI	0.001996007984031936
('grip_category', 'MAP_NormalElevated_vs_H')	BMI	0.001996007984031936
('grip_category', 'functionality_state')	BMI	0.001996007984031936
('WHR_Obesity', 'MAP_NormalElevated_vs_H')	BMI	0.001996007984031936
('WHR_Obesity', 'functionality_state')	BMI	0.001996007984031936
('MAP_NormalElevated_vs_H', 'functionality_state')	BMI	0.001996007984031936
('Anxiety', 'Depression')	Alcohol_Use	0.015968063872255488
('Anxiety', 'Sleep')	Alcohol_Use	0.001996007984031936
('Anxiety', 'MMSE_Spell')	Alcohol_Use	0.001996007984031936
('Anxiety', 'Pain')	Alcohol_Use	0.001996007984031936
('Anxiety', 'Hearing')	Alcohol_Use	0.001996007984031936
('Anxiety', 'General_Health')	Alcohol_Use	0.13572854291417166
('Anxiety', 'Health_vs_Peers')	Alcohol_Use	0.001996007984031936
('Anxiety', 'Physical_Activity')	Alcohol_Use	0.001996007984031936
('Anxiety', 'BMI')	Alcohol_Use	0.001996007984031936
('Anxiety', 'Memory_Problems')	Alcohol_Use	0.06387225548902195
('Anxiety', 'Memory_Complaints')	Alcohol_Use	0.06387225548902195
('Anxiety', 'grip_category')	Alcohol_Use	0.001996007984031936
('Anxiety', 'WHR_Obesity')	Alcohol_Use	0.001996007984031936
('Anxiety', 'MAP_NormalElevated_vs_H')	Alcohol_Use	0.001996007984031936
('Anxiety', 'functionality_state')	Alcohol_Use	0.001996007984031936
('Depression', 'Sleep')	Alcohol_Use	0.001996007984031936
('Depression', 'MMSE_Spell')	Alcohol_Use	0.001996007984031936
('Depression', 'Pain')	Alcohol_Use	0.001996007984031936
('Depression', 'Hearing')	Alcohol_Use	0.001996007984031936
('Depression', 'General_Health')	Alcohol_Use	0.007984031936127744
('Depression', 'Health_vs_Peers')	Alcohol_Use	0.001996007984031936
('Depression', 'Physical_Activity')	Alcohol_Use	0.001996007984031936
('Depression', 'BMI')	Alcohol_Use	0.001996007984031936
('Depression', 'Memory_Problems')	Alcohol_Use	0.015968063872255488
('Depression', 'Memory_Complaints')	Alcohol_Use	0.015968063872255488
('Depression', 'grip_category')	Alcohol_Use	0.001996007984031936
('Depression', 'WHR_Obesity')	Alcohol_Use	0.001996007984031936
('Depression', 'MAP_NormalElevated_vs_H')	Alcohol_Use	0.001996007984031936
('Depression', 'functionality_state')	Alcohol_Use	0.001996007984031936
('Sleep', 'MMSE_Spell')	Alcohol_Use	0.001996007984031936
('Sleep', 'Pain')	Alcohol_Use	0.001996007984031936
('Sleep', 'Hearing')	Alcohol_Use	0.001996007984031936
('Sleep', 'General_Health')	Alcohol_Use	0.001996007984031936
('Sleep', 'Health_vs_Peers')	Alcohol_Use	0.001996007984031936
('Sleep', 'Physical_Activity')	Alcohol_Use	0.001996007984031936
('Sleep', 'BMI')	Alcohol_Use	0.001996007984031936
('Sleep', 'Memory_Problems')	Alcohol_Use	0.001996007984031936
('Sleep', 'Memory_Complaints')	Alcohol_Use	0.001996007984031936
('Sleep', 'grip_category')	Alcohol_Use	0.001996007984031936
('Sleep', 'WHR_Obesity')	Alcohol_Use	0.001996007984031936
('Sleep', 'MAP_NormalElevated_vs_H')	Alcohol_Use	0.001996007984031936
('Sleep', 'functionality_state')	Alcohol_Use	0.001996007984031936
('MMSE_Spell', 'Pain')	Alcohol_Use	0.001996007984031936
('MMSE_Spell', 'Hearing')	Alcohol_Use	0.001996007984031936
('MMSE_Spell', 'General_Health')	Alcohol_Use	0.001996007984031936
('MMSE_Spell', 'Health_vs_Peers')	Alcohol_Use	0.001996007984031936
('MMSE_Spell', 'Physical_Activity')	Alcohol_Use	0.001996007984031936
('MMSE_Spell', 'BMI')	Alcohol_Use	0.001996007984031936
('MMSE_Spell', 'Memory_Problems')	Alcohol_Use	0.001996007984031936
('MMSE_Spell', 'Memory_Complaints')	Alcohol_Use	0.001996007984031936
('MMSE_Spell', 'grip_category')	Alcohol_Use	0.001996007984031936
('MMSE_Spell', 'WHR_Obesity')	Alcohol_Use	0.001996007984031936
('MMSE_Spell', 'MAP_NormalElevated_vs_H')	Alcohol_Use	0.001996007984031936
('MMSE_Spell', 'functionality_state')	Alcohol_Use	0.001996007984031936
('Pain', 'Hearing')	Alcohol_Use	0.003992015968063872
('Pain', 'General_Health')	Alcohol_Use	0.017964071856287425
('Pain', 'Health_vs_Peers')	Alcohol_Use	0.001996007984031936
('Pain', 'Physical_Activity')	Alcohol_Use	0.001996007984031936
('Pain', 'BMI')	Alcohol_Use	0.001996007984031936
('Pain', 'Memory_Problems')	Alcohol_Use	0.00998003992015968
('Pain', 'Memory_Complaints')	Alcohol_Use	0.00998003992015968
('Pain', 'grip_category')	Alcohol_Use	0.001996007984031936
('Pain', 'WHR_Obesity')	Alcohol_Use	0.001996007984031936
('Pain', 'MAP_NormalElevated_vs_H')	Alcohol_Use	0.001996007984031936
('Pain', 'functionality_state')	Alcohol_Use	0.001996007984031936
('Hearing', 'General_Health')	Alcohol_Use	0.003992015968063872
('Hearing', 'Health_vs_Peers')	Alcohol_Use	0.001996007984031936
('Hearing', 'Physical_Activity')	Alcohol_Use	0.001996007984031936
('Hearing', 'BMI')	Alcohol_Use	0.001996007984031936
('Hearing', 'Memory_Problems')	Alcohol_Use	0.001996007984031936
('Hearing', 'Memory_Complaints')	Alcohol_Use	0.001996007984031936
('Hearing', 'grip_category')	Alcohol_Use	0.001996007984031936
('Hearing', 'WHR_Obesity')	Alcohol_Use	0.001996007984031936
('Hearing', 'MAP_NormalElevated_vs_H')	Alcohol_Use	0.001996007984031936
('Hearing', 'functionality_state')	Alcohol_Use	0.001996007984031936
('General_Health', 'Health_vs_Peers')	Alcohol_Use	0.003992015968063872
('General_Health', 'Physical_Activity')	Alcohol_Use	0.001996007984031936
('General_Health', 'BMI')	Alcohol_Use	0.001996007984031936
('General_Health', 'Memory_Problems')	Alcohol_Use	0.3772455089820359
('General_Health', 'Memory_Complaints')	Alcohol_Use	0.3772455089820359
('General_Health', 'grip_category')	Alcohol_Use	0.001996007984031936
('General_Health', 'WHR_Obesity')	Alcohol_Use	0.001996007984031936
('General_Health', 'MAP_NormalElevated_vs_H')	Alcohol_Use	0.001996007984031936
('General_Health', 'functionality_state')	Alcohol_Use	0.001996007984031936
('Health_vs_Peers', 'Physical_Activity')	Alcohol_Use	0.001996007984031936
('Health_vs_Peers', 'BMI')	Alcohol_Use	0.001996007984031936
('Health_vs_Peers', 'Memory_Problems')	Alcohol_Use	0.001996007984031936
('Health_vs_Peers', 'Memory_Complaints')	Alcohol_Use	0.001996007984031936
('Health_vs_Peers', 'grip_category')	Alcohol_Use	0.001996007984031936
('Health_vs_Peers', 'WHR_Obesity')	Alcohol_Use	0.001996007984031936
('Health_vs_Peers', 'MAP_NormalElevated_vs_H')	Alcohol_Use	0.001996007984031936
('Health_vs_Peers', 'functionality_state')	Alcohol_Use	0.001996007984031936
('Physical_Activity', 'BMI')	Alcohol_Use	0.001996007984031936
('Physical_Activity', 'Memory_Problems')	Alcohol_Use	0.001996007984031936
('Physical_Activity', 'Memory_Complaints')	Alcohol_Use	0.001996007984031936
('Physical_Activity', 'grip_category')	Alcohol_Use	0.001996007984031936
('Physical_Activity', 'WHR_Obesity')	Alcohol_Use	0.001996007984031936
('Physical_Activity', 'MAP_NormalElevated_vs_H')	Alcohol_Use	0.001996007984031936
('Physical_Activity', 'functionality_state')	Alcohol_Use	0.001996007984031936
('BMI', 'Memory_Problems')	Alcohol_Use	0.001996007984031936
('BMI', 'Memory_Complaints')	Alcohol_Use	0.001996007984031936
('BMI', 'grip_category')	Alcohol_Use	0.001996007984031936
('BMI', 'WHR_Obesity')	Alcohol_Use	0.001996007984031936
('BMI', 'MAP_NormalElevated_vs_H')	Alcohol_Use	0.001996007984031936
('BMI', 'functionality_state')	Alcohol_Use	0.001996007984031936
('Memory_Problems', 'Memory_Complaints')	Alcohol_Use	0.26147704590818366
('Memory_Problems', 'grip_category')	Alcohol_Use	0.001996007984031936
('Memory_Problems', 'WHR_Obesity')	Alcohol_Use	0.003992015968063872
('Memory_Problems', 'MAP_NormalElevated_vs_H')	Alcohol_Use	0.001996007984031936
('Memory_Problems', 'functionality_state')	Alcohol_Use	0.001996007984031936
('Memory_Complaints', 'grip_category')	Alcohol_Use	0.001996007984031936
('Memory_Complaints', 'WHR_Obesity')	Alcohol_Use	0.003992015968063872
('Memory_Complaints', 'MAP_NormalElevated_vs_H')	Alcohol_Use	0.001996007984031936
('Memory_Complaints', 'functionality_state')	Alcohol_Use	0.001996007984031936
('grip_category', 'WHR_Obesity')	Alcohol_Use	0.001996007984031936
('grip_category', 'MAP_NormalElevated_vs_H')	Alcohol_Use	0.001996007984031936
('grip_category', 'functionality_state')	Alcohol_Use	0.001996007984031936
('WHR_Obesity', 'MAP_NormalElevated_vs_H')	Alcohol_Use	0.001996007984031936
('WHR_Obesity', 'functionality_state')	Alcohol_Use	0.001996007984031936
('MAP_NormalElevated_vs_H', 'functionality_state')	Alcohol_Use	0.001996007984031936
('Anxiety', 'Depression')	Memory_Problems	0.005988023952095809
('Anxiety', 'Sleep')	Memory_Problems	0.03992015968063872
('Anxiety', 'MMSE_Spell')	Memory_Problems	0.001996007984031936
('Anxiety', 'Pain')	Memory_Problems	0.001996007984031936
('Anxiety', 'Hearing')	Memory_Problems	0.001996007984031936
('Anxiety', 'General_Health')	Memory_Problems	0.001996007984031936
('Anxiety', 'Health_vs_Peers')	Memory_Problems	0.09381237524950099
('Anxiety', 'Physical_Activity')	Memory_Problems	0.007984031936127744
('Anxiety', 'BMI')	Memory_Problems	0.005988023952095809
('Anxiety', 'Alcohol_Use')	Memory_Problems	0.05389221556886228
('Anxiety', 'Memory_Complaints')	Memory_Problems	0.001996007984031936
('Anxiety', 'grip_category')	Memory_Problems	0.12574850299401197
('Anxiety', 'WHR_Obesity')	Memory_Problems	0.029940119760479042
('Anxiety', 'MAP_NormalElevated_vs_H')	Memory_Problems	0.05588822355289421
('Anxiety', 'functionality_state')	Memory_Problems	0.005988023952095809
('Depression', 'Sleep')	Memory_Problems	0.017964071856287425
('Depression', 'MMSE_Spell')	Memory_Problems	0.001996007984031936
('Depression', 'Pain')	Memory_Problems	0.001996007984031936
('Depression', 'Hearing')	Memory_Problems	0.001996007984031936
('Depression', 'General_Health')	Memory_Problems	0.001996007984031936
('Depression', 'Health_vs_Peers')	Memory_Problems	0.021956087824351298
('Depression', 'Physical_Activity')	Memory_Problems	0.005988023952095809
('Depression', 'BMI')	Memory_Problems	0.001996007984031936
('Depression', 'Alcohol_Use')	Memory_Problems	0.01996007984031936
('Depression', 'Memory_Complaints')	Memory_Problems	0.001996007984031936
('Depression', 'grip_category')	Memory_Problems	0.06786427145708583
('Depression', 'WHR_Obesity')	Memory_Problems	0.005988023952095809
('Depression', 'MAP_NormalElevated_vs_H')	Memory_Problems	0.00998003992015968
('Depression', 'functionality_state')	Memory_Problems	0.005988023952095809
('Sleep', 'MMSE_Spell')	Memory_Problems	0.007984031936127744
('Sleep', 'Pain')	Memory_Problems	0.08982035928143713
('Sleep', 'Hearing')	Memory_Problems	0.003992015968063872
('Sleep', 'General_Health')	Memory_Problems	0.003992015968063872
('Sleep', 'Health_vs_Peers')	Memory_Problems	0.6287425149700598
('Sleep', 'Physical_Activity')	Memory_Problems	0.30538922155688625
('Sleep', 'BMI')	Memory_Problems	0.09181636726546906
('Sleep', 'Alcohol_Use')	Memory_Problems	0.500998003992016
('Sleep', 'Memory_Complaints')	Memory_Problems	0.001996007984031936
('Sleep', 'grip_category')	Memory_Problems	0.21157684630738524
('Sleep', 'WHR_Obesity')	Memory_Problems	0.7305389221556886
('Sleep', 'MAP_NormalElevated_vs_H')	Memory_Problems	0.4311377245508982
('Sleep', 'functionality_state')	Memory_Problems	0.03792415169660679
('MMSE_Spell', 'Pain')	Memory_Problems	0.001996007984031936
('MMSE_Spell', 'Hearing')	Memory_Problems	0.001996007984031936
('MMSE_Spell', 'General_Health')	Memory_Problems	0.001996007984031936
('MMSE_Spell', 'Health_vs_Peers')	Memory_Problems	0.001996007984031936
('MMSE_Spell', 'Physical_Activity')	Memory_Problems	0.001996007984031936
('MMSE_Spell', 'BMI')	Memory_Problems	0.001996007984031936
('MMSE_Spell', 'Alcohol_Use')	Memory_Problems	0.001996007984031936
('MMSE_Spell', 'Memory_Complaints')	Memory_Problems	0.001996007984031936
('MMSE_Spell', 'grip_category')	Memory_Problems	0.001996007984031936
('MMSE_Spell', 'WHR_Obesity')	Memory_Problems	0.001996007984031936
('MMSE_Spell', 'MAP_NormalElevated_vs_H')	Memory_Problems	0.001996007984031936
('MMSE_Spell', 'functionality_state')	Memory_Problems	0.001996007984031936
('Pain', 'Hearing')	Memory_Problems	0.001996007984031936
('Pain', 'General_Health')	Memory_Problems	0.001996007984031936
('Pain', 'Health_vs_Peers')	Memory_Problems	0.03992015968063872
('Pain', 'Physical_Activity')	Memory_Problems	0.001996007984031936
('Pain', 'BMI')	Memory_Problems	0.001996007984031936
('Pain', 'Alcohol_Use')	Memory_Problems	0.003992015968063872
('Pain', 'Memory_Complaints')	Memory_Problems	0.001996007984031936
('Pain', 'grip_category')	Memory_Problems	0.015968063872255488
('Pain', 'WHR_Obesity')	Memory_Problems	0.007984031936127744
('Pain', 'MAP_NormalElevated_vs_H')	Memory_Problems	0.00998003992015968
('Pain', 'functionality_state')	Memory_Problems	0.007984031936127744
('Hearing', 'General_Health')	Memory_Problems	0.001996007984031936
('Hearing', 'Health_vs_Peers')	Memory_Problems	0.001996007984031936
('Hearing', 'Physical_Activity')	Memory_Problems	0.001996007984031936
('Hearing', 'BMI')	Memory_Problems	0.001996007984031936
('Hearing', 'Alcohol_Use')	Memory_Problems	0.001996007984031936
('Hearing', 'Memory_Complaints')	Memory_Problems	0.001996007984031936
('Hearing', 'grip_category')	Memory_Problems	0.001996007984031936
('Hearing', 'WHR_Obesity')	Memory_Problems	0.001996007984031936
('Hearing', 'MAP_NormalElevated_vs_H')	Memory_Problems	0.001996007984031936
('Hearing', 'functionality_state')	Memory_Problems	0.001996007984031936
('General_Health', 'Health_vs_Peers')	Memory_Problems	0.001996007984031936
('General_Health', 'Physical_Activity')	Memory_Problems	0.001996007984031936
('General_Health', 'BMI')	Memory_Problems	0.001996007984031936
('General_Health', 'Alcohol_Use')	Memory_Problems	0.001996007984031936
('General_Health', 'Memory_Complaints')	Memory_Problems	0.001996007984031936
('General_Health', 'grip_category')	Memory_Problems	0.001996007984031936
('General_Health', 'WHR_Obesity')	Memory_Problems	0.001996007984031936
('General_Health', 'MAP_NormalElevated_vs_H')	Memory_Problems	0.001996007984031936
('General_Health', 'functionality_state')	Memory_Problems	0.001996007984031936
('Health_vs_Peers', 'Physical_Activity')	Memory_Problems	0.005988023952095809
('Health_vs_Peers', 'BMI')	Memory_Problems	0.06187624750499002
('Health_vs_Peers', 'Alcohol_Use')	Memory_Problems	0.07584830339321358
('Health_vs_Peers', 'Memory_Complaints')	Memory_Problems	0.001996007984031936
('Health_vs_Peers', 'grip_category')	Memory_Problems	0.06786427145708583
('Health_vs_Peers', 'WHR_Obesity')	Memory_Problems	0.6606786427145709
('Health_vs_Peers', 'MAP_NormalElevated_vs_H')	Memory_Problems	0.5229540918163673
('Health_vs_Peers', 'functionality_state')	Memory_Problems	0.001996007984031936
('Physical_Activity', 'BMI')	Memory_Problems	0.003992015968063872
('Physical_Activity', 'Alcohol_Use')	Memory_Problems	0.09580838323353294
('Physical_Activity', 'Memory_Complaints')	Memory_Problems	0.001996007984031936
('Physical_Activity', 'grip_category')	Memory_Problems	0.3013972055888224
('Physical_Activity', 'WHR_Obesity')	Memory_Problems	0.09181636726546906
('Physical_Activity', 'MAP_NormalElevated_vs_H')	Memory_Problems	0.013972055888223553
('Physical_Activity', 'functionality_state')	Memory_Problems	0.003992015968063872
('BMI', 'Alcohol_Use')	Memory_Problems	0.027944111776447105
('BMI', 'Memory_Complaints')	Memory_Problems	0.001996007984031936
('BMI', 'grip_category')	Memory_Problems	0.23552894211576847
('BMI', 'WHR_Obesity')	Memory_Problems	0.03792415169660679
('BMI', 'MAP_NormalElevated_vs_H')	Memory_Problems	0.05189620758483034
('BMI', 'functionality_state')	Memory_Problems	0.001996007984031936
('Alcohol_Use', 'Memory_Complaints')	Memory_Problems	0.001996007984031936
('Alcohol_Use', 'grip_category')	Memory_Problems	0.5469061876247505
('Alcohol_Use', 'WHR_Obesity')	Memory_Problems	0.6666666666666666
('Alcohol_Use', 'MAP_NormalElevated_vs_H')	Memory_Problems	0.3992015968063872
('Alcohol_Use', 'functionality_state')	Memory_Problems	0.023952095808383235
('Memory_Complaints', 'grip_category')	Memory_Problems	0.001996007984031936
('Memory_Complaints', 'WHR_Obesity')	Memory_Problems	0.001996007984031936
('Memory_Complaints', 'MAP_NormalElevated_vs_H')	Memory_Problems	0.001996007984031936
('Memory_Complaints', 'functionality_state')	Memory_Problems	0.001996007984031936
('grip_category', 'WHR_Obesity')	Memory_Problems	0.8762475049900199
('grip_category', 'MAP_NormalElevated_vs_H')	Memory_Problems	0.9441117764471058
('grip_category', 'functionality_state')	Memory_Problems	0.03792415169660679
('WHR_Obesity', 'MAP_NormalElevated_vs_H')	Memory_Problems	0.5528942115768463
('WHR_Obesity', 'functionality_state')	Memory_Problems	0.02594810379241517
('MAP_NormalElevated_vs_H', 'functionality_state')	Memory_Problems	0.005988023952095809
('Anxiety', 'Depression')	Memory_Complaints	0.005988023952095809
('Anxiety', 'Sleep')	Memory_Complaints	0.03992015968063872
('Anxiety', 'MMSE_Spell')	Memory_Complaints	0.001996007984031936
('Anxiety', 'Pain')	Memory_Complaints	0.001996007984031936
('Anxiety', 'Hearing')	Memory_Complaints	0.001996007984031936
('Anxiety', 'General_Health')	Memory_Complaints	0.001996007984031936
('Anxiety', 'Health_vs_Peers')	Memory_Complaints	0.09381237524950099
('Anxiety', 'Physical_Activity')	Memory_Complaints	0.007984031936127744
('Anxiety', 'BMI')	Memory_Complaints	0.005988023952095809
('Anxiety', 'Alcohol_Use')	Memory_Complaints	0.05389221556886228
('Anxiety', 'Memory_Problems')	Memory_Complaints	0.001996007984031936
('Anxiety', 'grip_category')	Memory_Complaints	0.12574850299401197
('Anxiety', 'WHR_Obesity')	Memory_Complaints	0.029940119760479042
('Anxiety', 'MAP_NormalElevated_vs_H')	Memory_Complaints	0.05588822355289421
('Anxiety', 'functionality_state')	Memory_Complaints	0.005988023952095809
('Depression', 'Sleep')	Memory_Complaints	0.017964071856287425
('Depression', 'MMSE_Spell')	Memory_Complaints	0.001996007984031936
('Depression', 'Pain')	Memory_Complaints	0.001996007984031936
('Depression', 'Hearing')	Memory_Complaints	0.001996007984031936
('Depression', 'General_Health')	Memory_Complaints	0.001996007984031936
('Depression', 'Health_vs_Peers')	Memory_Complaints	0.021956087824351298
('Depression', 'Physical_Activity')	Memory_Complaints	0.005988023952095809
('Depression', 'BMI')	Memory_Complaints	0.001996007984031936
('Depression', 'Alcohol_Use')	Memory_Complaints	0.01996007984031936
('Depression', 'Memory_Problems')	Memory_Complaints	0.001996007984031936
('Depression', 'grip_category')	Memory_Complaints	0.06786427145708583
('Depression', 'WHR_Obesity')	Memory_Complaints	0.005988023952095809
('Depression', 'MAP_NormalElevated_vs_H')	Memory_Complaints	0.00998003992015968
('Depression', 'functionality_state')	Memory_Complaints	0.005988023952095809
('Sleep', 'MMSE_Spell')	Memory_Complaints	0.007984031936127744
('Sleep', 'Pain')	Memory_Complaints	0.08982035928143713
('Sleep', 'Hearing')	Memory_Complaints	0.003992015968063872
('Sleep', 'General_Health')	Memory_Complaints	0.003992015968063872
('Sleep', 'Health_vs_Peers')	Memory_Complaints	0.6287425149700598
('Sleep', 'Physical_Activity')	Memory_Complaints	0.30538922155688625
('Sleep', 'BMI')	Memory_Complaints	0.09181636726546906
('Sleep', 'Alcohol_Use')	Memory_Complaints	0.500998003992016
('Sleep', 'Memory_Problems')	Memory_Complaints	0.001996007984031936
('Sleep', 'grip_category')	Memory_Complaints	0.21157684630738524
('Sleep', 'WHR_Obesity')	Memory_Complaints	0.7305389221556886
('Sleep', 'MAP_NormalElevated_vs_H')	Memory_Complaints	0.4311377245508982
('Sleep', 'functionality_state')	Memory_Complaints	0.03792415169660679
('MMSE_Spell', 'Pain')	Memory_Complaints	0.001996007984031936
('MMSE_Spell', 'Hearing')	Memory_Complaints	0.001996007984031936
('MMSE_Spell', 'General_Health')	Memory_Complaints	0.001996007984031936
('MMSE_Spell', 'Health_vs_Peers')	Memory_Complaints	0.001996007984031936
('MMSE_Spell', 'Physical_Activity')	Memory_Complaints	0.001996007984031936
('MMSE_Spell', 'BMI')	Memory_Complaints	0.001996007984031936
('MMSE_Spell', 'Alcohol_Use')	Memory_Complaints	0.001996007984031936
('MMSE_Spell', 'Memory_Problems')	Memory_Complaints	0.001996007984031936
('MMSE_Spell', 'grip_category')	Memory_Complaints	0.001996007984031936
('MMSE_Spell', 'WHR_Obesity')	Memory_Complaints	0.001996007984031936
('MMSE_Spell', 'MAP_NormalElevated_vs_H')	Memory_Complaints	0.001996007984031936
('MMSE_Spell', 'functionality_state')	Memory_Complaints	0.001996007984031936
('Pain', 'Hearing')	Memory_Complaints	0.001996007984031936
('Pain', 'General_Health')	Memory_Complaints	0.001996007984031936
('Pain', 'Health_vs_Peers')	Memory_Complaints	0.03992015968063872
('Pain', 'Physical_Activity')	Memory_Complaints	0.001996007984031936
('Pain', 'BMI')	Memory_Complaints	0.001996007984031936
('Pain', 'Alcohol_Use')	Memory_Complaints	0.003992015968063872
('Pain', 'Memory_Problems')	Memory_Complaints	0.001996007984031936
('Pain', 'grip_category')	Memory_Complaints	0.015968063872255488
('Pain', 'WHR_Obesity')	Memory_Complaints	0.007984031936127744
('Pain', 'MAP_NormalElevated_vs_H')	Memory_Complaints	0.00998003992015968
('Pain', 'functionality_state')	Memory_Complaints	0.007984031936127744
('Hearing', 'General_Health')	Memory_Complaints	0.001996007984031936
('Hearing', 'Health_vs_Peers')	Memory_Complaints	0.001996007984031936
('Hearing', 'Physical_Activity')	Memory_Complaints	0.001996007984031936
('Hearing', 'BMI')	Memory_Complaints	0.001996007984031936
('Hearing', 'Alcohol_Use')	Memory_Complaints	0.001996007984031936
('Hearing', 'Memory_Problems')	Memory_Complaints	0.001996007984031936
('Hearing', 'grip_category')	Memory_Complaints	0.001996007984031936
('Hearing', 'WHR_Obesity')	Memory_Complaints	0.001996007984031936
('Hearing', 'MAP_NormalElevated_vs_H')	Memory_Complaints	0.001996007984031936
('Hearing', 'functionality_state')	Memory_Complaints	0.001996007984031936
('General_Health', 'Health_vs_Peers')	Memory_Complaints	0.001996007984031936
('General_Health', 'Physical_Activity')	Memory_Complaints	0.001996007984031936
('General_Health', 'BMI')	Memory_Complaints	0.001996007984031936
('General_Health', 'Alcohol_Use')	Memory_Complaints	0.001996007984031936
('General_Health', 'Memory_Problems')	Memory_Complaints	0.001996007984031936
('General_Health', 'grip_category')	Memory_Complaints	0.001996007984031936
('General_Health', 'WHR_Obesity')	Memory_Complaints	0.001996007984031936
('General_Health', 'MAP_NormalElevated_vs_H')	Memory_Complaints	0.001996007984031936
('General_Health', 'functionality_state')	Memory_Complaints	0.001996007984031936
('Health_vs_Peers', 'Physical_Activity')	Memory_Complaints	0.005988023952095809
('Health_vs_Peers', 'BMI')	Memory_Complaints	0.06187624750499002
('Health_vs_Peers', 'Alcohol_Use')	Memory_Complaints	0.07584830339321358
('Health_vs_Peers', 'Memory_Problems')	Memory_Complaints	0.001996007984031936
('Health_vs_Peers', 'grip_category')	Memory_Complaints	0.06786427145708583
('Health_vs_Peers', 'WHR_Obesity')	Memory_Complaints	0.6606786427145709
('Health_vs_Peers', 'MAP_NormalElevated_vs_H')	Memory_Complaints	0.5229540918163673
('Health_vs_Peers', 'functionality_state')	Memory_Complaints	0.001996007984031936
('Physical_Activity', 'BMI')	Memory_Complaints	0.003992015968063872
('Physical_Activity', 'Alcohol_Use')	Memory_Complaints	0.09580838323353294
('Physical_Activity', 'Memory_Problems')	Memory_Complaints	0.001996007984031936
('Physical_Activity', 'grip_category')	Memory_Complaints	0.3013972055888224
('Physical_Activity', 'WHR_Obesity')	Memory_Complaints	0.09181636726546906
('Physical_Activity', 'MAP_NormalElevated_vs_H')	Memory_Complaints	0.013972055888223553
('Physical_Activity', 'functionality_state')	Memory_Complaints	0.003992015968063872
('BMI', 'Alcohol_Use')	Memory_Complaints	0.027944111776447105
('BMI', 'Memory_Problems')	Memory_Complaints	0.001996007984031936
('BMI', 'grip_category')	Memory_Complaints	0.23552894211576847
('BMI', 'WHR_Obesity')	Memory_Complaints	0.03792415169660679
('BMI', 'MAP_NormalElevated_vs_H')	Memory_Complaints	0.05189620758483034
('BMI', 'functionality_state')	Memory_Complaints	0.001996007984031936
('Alcohol_Use', 'Memory_Problems')	Memory_Complaints	0.001996007984031936
('Alcohol_Use', 'grip_category')	Memory_Complaints	0.5469061876247505
('Alcohol_Use', 'WHR_Obesity')	Memory_Complaints	0.6666666666666666
('Alcohol_Use', 'MAP_NormalElevated_vs_H')	Memory_Complaints	0.3992015968063872
('Alcohol_Use', 'functionality_state')	Memory_Complaints	0.023952095808383235
('Memory_Problems', 'grip_category')	Memory_Complaints	0.001996007984031936
('Memory_Problems', 'WHR_Obesity')	Memory_Complaints	0.001996007984031936
('Memory_Problems', 'MAP_NormalElevated_vs_H')	Memory_Complaints	0.001996007984031936
('Memory_Problems', 'functionality_state')	Memory_Complaints	0.001996007984031936
('grip_category', 'WHR_Obesity')	Memory_Complaints	0.8762475049900199
('grip_category', 'MAP_NormalElevated_vs_H')	Memory_Complaints	0.9441117764471058
('grip_category', 'functionality_state')	Memory_Complaints	0.03792415169660679
('WHR_Obesity', 'MAP_NormalElevated_vs_H')	Memory_Complaints	0.5528942115768463
('WHR_Obesity', 'functionality_state')	Memory_Complaints	0.02594810379241517
('MAP_NormalElevated_vs_H', 'functionality_state')	Memory_Complaints	0.005988023952095809
('Anxiety', 'Depression')	grip_category	0.001996007984031936
('Anxiety', 'Sleep')	grip_category	0.003992015968063872
('Anxiety', 'MMSE_Spell')	grip_category	0.001996007984031936
('Anxiety', 'Pain')	grip_category	0.001996007984031936
('Anxiety', 'Hearing')	grip_category	0.001996007984031936
('Anxiety', 'General_Health')	grip_category	0.005988023952095809
('Anxiety', 'Health_vs_Peers')	grip_category	0.007984031936127744
('Anxiety', 'Physical_Activity')	grip_category	0.001996007984031936
('Anxiety', 'BMI')	grip_category	0.001996007984031936
('Anxiety', 'Alcohol_Use')	grip_category	0.001996007984031936
('Anxiety', 'Memory_Problems')	grip_category	0.10778443113772455
('Anxiety', 'Memory_Complaints')	grip_category	0.10778443113772455
('Anxiety', 'WHR_Obesity')	grip_category	0.001996007984031936
('Anxiety', 'MAP_NormalElevated_vs_H')	grip_category	0.001996007984031936
('Anxiety', 'functionality_state')	grip_category	0.001996007984031936
('Depression', 'Sleep')	grip_category	0.001996007984031936
('Depression', 'MMSE_Spell')	grip_category	0.001996007984031936
('Depression', 'Pain')	grip_category	0.001996007984031936
('Depression', 'Hearing')	grip_category	0.001996007984031936
('Depression', 'General_Health')	grip_category	0.003992015968063872
('Depression', 'Health_vs_Peers')	grip_category	0.001996007984031936
('Depression', 'Physical_Activity')	grip_category	0.001996007984031936
('Depression', 'BMI')	grip_category	0.001996007984031936
('Depression', 'Alcohol_Use')	grip_category	0.001996007984031936
('Depression', 'Memory_Problems')	grip_category	0.017964071856287425
('Depression', 'Memory_Complaints')	grip_category	0.017964071856287425
('Depression', 'WHR_Obesity')	grip_category	0.001996007984031936
('Depression', 'MAP_NormalElevated_vs_H')	grip_category	0.001996007984031936
('Depression', 'functionality_state')	grip_category	0.001996007984031936
('Sleep', 'MMSE_Spell')	grip_category	0.003992015968063872
('Sleep', 'Pain')	grip_category	0.001996007984031936
('Sleep', 'Hearing')	grip_category	0.005988023952095809
('Sleep', 'General_Health')	grip_category	0.001996007984031936
('Sleep', 'Health_vs_Peers')	grip_category	0.001996007984031936
('Sleep', 'Physical_Activity')	grip_category	0.001996007984031936
('Sleep', 'BMI')	grip_category	0.001996007984031936
('Sleep', 'Alcohol_Use')	grip_category	0.001996007984031936
('Sleep', 'Memory_Problems')	grip_category	0.003992015968063872
('Sleep', 'Memory_Complaints')	grip_category	0.003992015968063872
('Sleep', 'WHR_Obesity')	grip_category	0.001996007984031936
('Sleep', 'MAP_NormalElevated_vs_H')	grip_category	0.001996007984031936
('Sleep', 'functionality_state')	grip_category	0.001996007984031936
('MMSE_Spell', 'Pain')	grip_category	0.001996007984031936
('MMSE_Spell', 'Hearing')	grip_category	0.001996007984031936
('MMSE_Spell', 'General_Health')	grip_category	0.001996007984031936
('MMSE_Spell', 'Health_vs_Peers')	grip_category	0.001996007984031936
('MMSE_Spell', 'Physical_Activity')	grip_category	0.001996007984031936
('MMSE_Spell', 'BMI')	grip_category	0.001996007984031936
('MMSE_Spell', 'Alcohol_Use')	grip_category	0.001996007984031936
('MMSE_Spell', 'Memory_Problems')	grip_category	0.00998003992015968
('MMSE_Spell', 'Memory_Complaints')	grip_category	0.00998003992015968
('MMSE_Spell', 'WHR_Obesity')	grip_category	0.001996007984031936
('MMSE_Spell', 'MAP_NormalElevated_vs_H')	grip_category	0.001996007984031936
('MMSE_Spell', 'functionality_state')	grip_category	0.001996007984031936
('Pain', 'Hearing')	grip_category	0.001996007984031936
('Pain', 'General_Health')	grip_category	0.001996007984031936
('Pain', 'Health_vs_Peers')	grip_category	0.001996007984031936
('Pain', 'Physical_Activity')	grip_category	0.001996007984031936
('Pain', 'BMI')	grip_category	0.001996007984031936
('Pain', 'Alcohol_Use')	grip_category	0.001996007984031936
('Pain', 'Memory_Problems')	grip_category	0.001996007984031936
('Pain', 'Memory_Complaints')	grip_category	0.001996007984031936
('Pain', 'WHR_Obesity')	grip_category	0.001996007984031936
('Pain', 'MAP_NormalElevated_vs_H')	grip_category	0.001996007984031936
('Pain', 'functionality_state')	grip_category	0.001996007984031936
('Hearing', 'General_Health')	grip_category	0.001996007984031936
('Hearing', 'Health_vs_Peers')	grip_category	0.011976047904191617
('Hearing', 'Physical_Activity')	grip_category	0.001996007984031936
('Hearing', 'BMI')	grip_category	0.001996007984031936
('Hearing', 'Alcohol_Use')	grip_category	0.001996007984031936
('Hearing', 'Memory_Problems')	grip_category	0.001996007984031936
('Hearing', 'Memory_Complaints')	grip_category	0.001996007984031936
('Hearing', 'WHR_Obesity')	grip_category	0.001996007984031936
('Hearing', 'MAP_NormalElevated_vs_H')	grip_category	0.001996007984031936
('Hearing', 'functionality_state')	grip_category	0.001996007984031936
('General_Health', 'Health_vs_Peers')	grip_category	0.001996007984031936
('General_Health', 'Physical_Activity')	grip_category	0.001996007984031936
('General_Health', 'BMI')	grip_category	0.001996007984031936
('General_Health', 'Alcohol_Use')	grip_category	0.001996007984031936
('General_Health', 'Memory_Problems')	grip_category	0.007984031936127744
('General_Health', 'Memory_Complaints')	grip_category	0.007984031936127744
('General_Health', 'WHR_Obesity')	grip_category	0.001996007984031936
('General_Health', 'MAP_NormalElevated_vs_H')	grip_category	0.001996007984031936
('General_Health', 'functionality_state')	grip_category	0.001996007984031936
('Health_vs_Peers', 'Physical_Activity')	grip_category	0.001996007984031936
('Health_vs_Peers', 'BMI')	grip_category	0.001996007984031936
('Health_vs_Peers', 'Alcohol_Use')	grip_category	0.001996007984031936
('Health_vs_Peers', 'Memory_Problems')	grip_category	0.013972055888223553
('Health_vs_Peers', 'Memory_Complaints')	grip_category	0.013972055888223553
('Health_vs_Peers', 'WHR_Obesity')	grip_category	0.001996007984031936
('Health_vs_Peers', 'MAP_NormalElevated_vs_H')	grip_category	0.001996007984031936
('Health_vs_Peers', 'functionality_state')	grip_category	0.001996007984031936
('Physical_Activity', 'BMI')	grip_category	0.001996007984031936
('Physical_Activity', 'Alcohol_Use')	grip_category	0.001996007984031936
('Physical_Activity', 'Memory_Problems')	grip_category	0.001996007984031936
('Physical_Activity', 'Memory_Complaints')	grip_category	0.001996007984031936
('Physical_Activity', 'WHR_Obesity')	grip_category	0.001996007984031936
('Physical_Activity', 'MAP_NormalElevated_vs_H')	grip_category	0.001996007984031936
('Physical_Activity', 'functionality_state')	grip_category	0.001996007984031936
('BMI', 'Alcohol_Use')	grip_category	0.001996007984031936
('BMI', 'Memory_Problems')	grip_category	0.001996007984031936
('BMI', 'Memory_Complaints')	grip_category	0.001996007984031936
('BMI', 'WHR_Obesity')	grip_category	0.001996007984031936
('BMI', 'MAP_NormalElevated_vs_H')	grip_category	0.001996007984031936
('BMI', 'functionality_state')	grip_category	0.001996007984031936
('Alcohol_Use', 'Memory_Problems')	grip_category	0.001996007984031936
('Alcohol_Use', 'Memory_Complaints')	grip_category	0.001996007984031936
('Alcohol_Use', 'WHR_Obesity')	grip_category	0.001996007984031936
('Alcohol_Use', 'MAP_NormalElevated_vs_H')	grip_category	0.001996007984031936
('Alcohol_Use', 'functionality_state')	grip_category	0.001996007984031936
('Memory_Problems', 'Memory_Complaints')	grip_category	0.812375249500998
('Memory_Problems', 'WHR_Obesity')	grip_category	0.001996007984031936
('Memory_Problems', 'MAP_NormalElevated_vs_H')	grip_category	0.001996007984031936
('Memory_Problems', 'functionality_state')	grip_category	0.001996007984031936
('Memory_Complaints', 'WHR_Obesity')	grip_category	0.001996007984031936
('Memory_Complaints', 'MAP_NormalElevated_vs_H')	grip_category	0.001996007984031936
('Memory_Complaints', 'functionality_state')	grip_category	0.001996007984031936
('WHR_Obesity', 'MAP_NormalElevated_vs_H')	grip_category	0.001996007984031936
('WHR_Obesity', 'functionality_state')	grip_category	0.001996007984031936
('MAP_NormalElevated_vs_H', 'functionality_state')	grip_category	0.001996007984031936
('Anxiety', 'Depression')	WHR_Obesity	0.6726546906187625
('Anxiety', 'Sleep')	WHR_Obesity	0.10778443113772455
('Anxiety', 'MMSE_Spell')	WHR_Obesity	0.2874251497005988
('Anxiety', 'Pain')	WHR_Obesity	0.3992015968063872
('Anxiety', 'Hearing')	WHR_Obesity	0.46506986027944114
('Anxiety', 'General_Health')	WHR_Obesity	0.5049900199600799
('Anxiety', 'Health_vs_Peers')	WHR_Obesity	0.27345309381237526
('Anxiety', 'Physical_Activity')	WHR_Obesity	0.2055888223552894
('Anxiety', 'BMI')	WHR_Obesity	0.001996007984031936
('Anxiety', 'Alcohol_Use')	WHR_Obesity	0.001996007984031936
('Anxiety', 'Memory_Problems')	WHR_Obesity	0.4351297405189621
('Anxiety', 'Memory_Complaints')	WHR_Obesity	0.4351297405189621
('Anxiety', 'grip_category')	WHR_Obesity	0.001996007984031936
('Anxiety', 'MAP_NormalElevated_vs_H')	WHR_Obesity	0.07984031936127745
('Anxiety', 'functionality_state')	WHR_Obesity	0.013972055888223553
('Depression', 'Sleep')	WHR_Obesity	0.0658682634730539
('Depression', 'MMSE_Spell')	WHR_Obesity	0.9560878243512974
('Depression', 'Pain')	WHR_Obesity	0.17964071856287425
('Depression', 'Hearing')	WHR_Obesity	0.5828343313373253
('Depression', 'General_Health')	WHR_Obesity	0.5329341317365269
('Depression', 'Health_vs_Peers')	WHR_Obesity	0.7644710578842315
('Depression', 'Physical_Activity')	WHR_Obesity	0.9900199600798403
('Depression', 'BMI')	WHR_Obesity	0.001996007984031936
('Depression', 'Alcohol_Use')	WHR_Obesity	0.001996007984031936
('Depression', 'Memory_Problems')	WHR_Obesity	0.7864271457085829
('Depression', 'Memory_Complaints')	WHR_Obesity	0.7864271457085829
('Depression', 'grip_category')	WHR_Obesity	0.003992015968063872
('Depression', 'MAP_NormalElevated_vs_H')	WHR_Obesity	0.18962075848303392
('Depression', 'functionality_state')	WHR_Obesity	0.003992015968063872
('Sleep', 'MMSE_Spell')	WHR_Obesity	0.18363273453093812
('Sleep', 'Pain')	WHR_Obesity	0.3812375249500998
('Sleep', 'Hearing')	WHR_Obesity	0.17964071856287425
('Sleep', 'General_Health')	WHR_Obesity	0.11776447105788423
('Sleep', 'Health_vs_Peers')	WHR_Obesity	0.08982035928143713
('Sleep', 'Physical_Activity')	WHR_Obesity	0.40718562874251496
('Sleep', 'BMI')	WHR_Obesity	0.001996007984031936
('Sleep', 'Alcohol_Use')	WHR_Obesity	0.003992015968063872
('Sleep', 'Memory_Problems')	WHR_Obesity	0.27944111776447106
('Sleep', 'Memory_Complaints')	WHR_Obesity	0.27944111776447106
('Sleep', 'grip_category')	WHR_Obesity	0.001996007984031936
('Sleep', 'MAP_NormalElevated_vs_H')	WHR_Obesity	0.07784431137724551
('Sleep', 'functionality_state')	WHR_Obesity	0.007984031936127744
('MMSE_Spell', 'Pain')	WHR_Obesity	0.25149700598802394
('MMSE_Spell', 'Hearing')	WHR_Obesity	0.6067864271457086
('MMSE_Spell', 'General_Health')	WHR_Obesity	0.7485029940119761
('MMSE_Spell', 'Health_vs_Peers')	WHR_Obesity	0.7864271457085829
('MMSE_Spell', 'Physical_Activity')	WHR_Obesity	0.9960079840319361
('MMSE_Spell', 'BMI')	WHR_Obesity	0.001996007984031936
('MMSE_Spell', 'Alcohol_Use')	WHR_Obesity	0.001996007984031936
('MMSE_Spell', 'Memory_Problems')	WHR_Obesity	0.3393213572854291
('MMSE_Spell', 'Memory_Complaints')	WHR_Obesity	0.3393213572854291
('MMSE_Spell', 'grip_category')	WHR_Obesity	0.001996007984031936
('MMSE_Spell', 'MAP_NormalElevated_vs_H')	WHR_Obesity	0.3912175648702595
('MMSE_Spell', 'functionality_state')	WHR_Obesity	0.5189620758483033
('Pain', 'Hearing')	WHR_Obesity	0.8682634730538922
('Pain', 'General_Health')	WHR_Obesity	0.4590818363273453
('Pain', 'Health_vs_Peers')	WHR_Obesity	0.3073852295409182
('Pain', 'Physical_Activity')	WHR_Obesity	0.9401197604790419
('Pain', 'BMI')	WHR_Obesity	0.001996007984031936
('Pain', 'Alcohol_Use')	WHR_Obesity	0.001996007984031936
('Pain', 'Memory_Problems')	WHR_Obesity	0.7624750499001997
('Pain', 'Memory_Complaints')	WHR_Obesity	0.7624750499001997
('Pain', 'grip_category')	WHR_Obesity	0.007984031936127744
('Pain', 'MAP_NormalElevated_vs_H')	WHR_Obesity	0.22954091816367264
('Pain', 'functionality_state')	WHR_Obesity	0.31137724550898205
('Hearing', 'General_Health')	WHR_Obesity	0.8043912175648703
('Hearing', 'Health_vs_Peers')	WHR_Obesity	0.47305389221556887
('Hearing', 'Physical_Activity')	WHR_Obesity	0.9600798403193613
('Hearing', 'BMI')	WHR_Obesity	0.001996007984031936
('Hearing', 'Alcohol_Use')	WHR_Obesity	0.003992015968063872
('Hearing', 'Memory_Problems')	WHR_Obesity	0.39520958083832336
('Hearing', 'Memory_Complaints')	WHR_Obesity	0.39520958083832336
('Hearing', 'grip_category')	WHR_Obesity	0.005988023952095809
('Hearing', 'MAP_NormalElevated_vs_H')	WHR_Obesity	0.17764471057884232
('Hearing', 'functionality_state')	WHR_Obesity	0.249500998003992
('General_Health', 'Health_vs_Peers')	WHR_Obesity	0.6027944111776448
('General_Health', 'Physical_Activity')	WHR_Obesity	0.6127744510978044
('General_Health', 'BMI')	WHR_Obesity	0.001996007984031936
('General_Health', 'Alcohol_Use')	WHR_Obesity	0.001996007984031936
('General_Health', 'Memory_Problems')	WHR_Obesity	0.6686626746506986
('General_Health', 'Memory_Complaints')	WHR_Obesity	0.6686626746506986
('General_Health', 'grip_category')	WHR_Obesity	0.003992015968063872
('General_Health', 'MAP_NormalElevated_vs_H')	WHR_Obesity	0.09381237524950099
('General_Health', 'functionality_state')	WHR_Obesity	0.14770459081836326
('Health_vs_Peers', 'Physical_Activity')	WHR_Obesity	0.4471057884231537
('Health_vs_Peers', 'BMI')	WHR_Obesity	0.001996007984031936
('Health_vs_Peers', 'Alcohol_Use')	WHR_Obesity	0.003992015968063872
('Health_vs_Peers', 'Memory_Problems')	WHR_Obesity	0.6786427145708582
('Health_vs_Peers', 'Memory_Complaints')	WHR_Obesity	0.6786427145708582
('Health_vs_Peers', 'grip_category')	WHR_Obesity	0.001996007984031936
('Health_vs_Peers', 'MAP_NormalElevated_vs_H')	WHR_Obesity	0.37924151696606784
('Health_vs_Peers', 'functionality_state')	WHR_Obesity	0.21357285429141717
('Physical_Activity', 'BMI')	WHR_Obesity	0.001996007984031936
('Physical_Activity', 'Alcohol_Use')	WHR_Obesity	0.003992015968063872
('Physical_Activity', 'Memory_Problems')	WHR_Obesity	0.9880239520958084
('Physical_Activity', 'Memory_Complaints')	WHR_Obesity	0.9880239520958084
('Physical_Activity', 'grip_category')	WHR_Obesity	0.003992015968063872
('Physical_Activity', 'MAP_NormalElevated_vs_H')	WHR_Obesity	0.15169660678642716
('Physical_Activity', 'functionality_state')	WHR_Obesity	0.36327345309381237
('BMI', 'Alcohol_Use')	WHR_Obesity	0.001996007984031936
('BMI', 'Memory_Problems')	WHR_Obesity	0.001996007984031936
('BMI', 'Memory_Complaints')	WHR_Obesity	0.001996007984031936
('BMI', 'grip_category')	WHR_Obesity	0.001996007984031936
('BMI', 'MAP_NormalElevated_vs_H')	WHR_Obesity	0.001996007984031936
('BMI', 'functionality_state')	WHR_Obesity	0.001996007984031936
('Alcohol_Use', 'Memory_Problems')	WHR_Obesity	0.001996007984031936
('Alcohol_Use', 'Memory_Complaints')	WHR_Obesity	0.001996007984031936
('Alcohol_Use', 'grip_category')	WHR_Obesity	0.001996007984031936
('Alcohol_Use', 'MAP_NormalElevated_vs_H')	WHR_Obesity	0.001996007984031936
('Alcohol_Use', 'functionality_state')	WHR_Obesity	0.001996007984031936
('Memory_Problems', 'Memory_Complaints')	WHR_Obesity	0.9321357285429142
('Memory_Problems', 'grip_category')	WHR_Obesity	0.005988023952095809
('Memory_Problems', 'MAP_NormalElevated_vs_H')	WHR_Obesity	0.20359281437125748
('Memory_Problems', 'functionality_state')	WHR_Obesity	0.41916167664670656
('Memory_Complaints', 'grip_category')	WHR_Obesity	0.005988023952095809
('Memory_Complaints', 'MAP_NormalElevated_vs_H')	WHR_Obesity	0.20359281437125748
('Memory_Complaints', 'functionality_state')	WHR_Obesity	0.41916167664670656
('grip_category', 'MAP_NormalElevated_vs_H')	WHR_Obesity	0.003992015968063872
('grip_category', 'functionality_state')	WHR_Obesity	0.007984031936127744
('MAP_NormalElevated_vs_H', 'functionality_state')	WHR_Obesity	0.06187624750499002
('Anxiety', 'Depression')	MAP_NormalElevated_vs_H	0.40119760479041916
('Anxiety', 'Sleep')	MAP_NormalElevated_vs_H	0.1317365269461078
('Anxiety', 'MMSE_Spell')	MAP_NormalElevated_vs_H	0.3532934131736527
('Anxiety', 'Pain')	MAP_NormalElevated_vs_H	0.011976047904191617
('Anxiety', 'Hearing')	MAP_NormalElevated_vs_H	0.1277445109780439
('Anxiety', 'General_Health')	MAP_NormalElevated_vs_H	0.06387225548902195
('Anxiety', 'Health_vs_Peers')	MAP_NormalElevated_vs_H	0.09780439121756487
('Anxiety', 'Physical_Activity')	MAP_NormalElevated_vs_H	0.29141716566866266
('Anxiety', 'BMI')	MAP_NormalElevated_vs_H	0.001996007984031936
('Anxiety', 'Alcohol_Use')	MAP_NormalElevated_vs_H	0.001996007984031936
('Anxiety', 'Memory_Problems')	MAP_NormalElevated_vs_H	0.7944111776447106
('Anxiety', 'Memory_Complaints')	MAP_NormalElevated_vs_H	0.7944111776447106
('Anxiety', 'grip_category')	MAP_NormalElevated_vs_H	0.001996007984031936
('Anxiety', 'WHR_Obesity')	MAP_NormalElevated_vs_H	0.1497005988023952
('Anxiety', 'functionality_state')	MAP_NormalElevated_vs_H	0.007984031936127744
('Depression', 'Sleep')	MAP_NormalElevated_vs_H	0.15568862275449102
('Depression', 'MMSE_Spell')	MAP_NormalElevated_vs_H	0.4171656686626746
('Depression', 'Pain')	MAP_NormalElevated_vs_H	0.013972055888223553
('Depression', 'Hearing')	MAP_NormalElevated_vs_H	0.12974051896207583
('Depression', 'General_Health')	MAP_NormalElevated_vs_H	0.18562874251497005
('Depression', 'Health_vs_Peers')	MAP_NormalElevated_vs_H	0.08383233532934131
('Depression', 'Physical_Activity')	MAP_NormalElevated_vs_H	0.3712574850299401
('Depression', 'BMI')	MAP_NormalElevated_vs_H	0.001996007984031936
('Depression', 'Alcohol_Use')	MAP_NormalElevated_vs_H	0.001996007984031936
('Depression', 'Memory_Problems')	MAP_NormalElevated_vs_H	0.49700598802395207
('Depression', 'Memory_Complaints')	MAP_NormalElevated_vs_H	0.49700598802395207
('Depression', 'grip_category')	MAP_NormalElevated_vs_H	0.001996007984031936
('Depression', 'WHR_Obesity')	MAP_NormalElevated_vs_H	0.12974051896207583
('Depression', 'functionality_state')	MAP_NormalElevated_vs_H	0.023952095808383235
('Sleep', 'MMSE_Spell')	MAP_NormalElevated_vs_H	0.3073852295409182
('Sleep', 'Pain')	MAP_NormalElevated_vs_H	0.0658682634730539
('Sleep', 'Hearing')	MAP_NormalElevated_vs_H	0.25948103792415167
('Sleep', 'General_Health')	MAP_NormalElevated_vs_H	0.06786427145708583
('Sleep', 'Health_vs_Peers')	MAP_NormalElevated_vs_H	0.001996007984031936
('Sleep', 'Physical_Activity')	MAP_NormalElevated_vs_H	0.09580838323353294
('Sleep', 'BMI')	MAP_NormalElevated_vs_H	0.001996007984031936
('Sleep', 'Alcohol_Use')	MAP_NormalElevated_vs_H	0.001996007984031936
('Sleep', 'Memory_Problems')	MAP_NormalElevated_vs_H	0.13572854291417166
('Sleep', 'Memory_Complaints')	MAP_NormalElevated_vs_H	0.13572854291417166
('Sleep', 'grip_category')	MAP_NormalElevated_vs_H	0.001996007984031936
('Sleep', 'WHR_Obesity')	MAP_NormalElevated_vs_H	0.06986027944111776
('Sleep', 'functionality_state')	MAP_NormalElevated_vs_H	0.03792415169660679
('MMSE_Spell', 'Pain')	MAP_NormalElevated_vs_H	0.013972055888223553
('MMSE_Spell', 'Hearing')	MAP_NormalElevated_vs_H	0.2694610778443114
('MMSE_Spell', 'General_Health')	MAP_NormalElevated_vs_H	0.3972055888223553
('MMSE_Spell', 'Health_vs_Peers')	MAP_NormalElevated_vs_H	0.02594810379241517
('MMSE_Spell', 'Physical_Activity')	MAP_NormalElevated_vs_H	0.3093812375249501
('MMSE_Spell', 'BMI')	MAP_NormalElevated_vs_H	0.001996007984031936
('MMSE_Spell', 'Alcohol_Use')	MAP_NormalElevated_vs_H	0.001996007984031936
('MMSE_Spell', 'Memory_Problems')	MAP_NormalElevated_vs_H	0.26147704590818366
('MMSE_Spell', 'Memory_Complaints')	MAP_NormalElevated_vs_H	0.26147704590818366
('MMSE_Spell', 'grip_category')	MAP_NormalElevated_vs_H	0.001996007984031936
('MMSE_Spell', 'WHR_Obesity')	MAP_NormalElevated_vs_H	0.2774451097804391
('MMSE_Spell', 'functionality_state')	MAP_NormalElevated_vs_H	0.00998003992015968
('Pain', 'Hearing')	MAP_NormalElevated_vs_H	0.027944111776447105
('Pain', 'General_Health')	MAP_NormalElevated_vs_H	0.001996007984031936
('Pain', 'Health_vs_Peers')	MAP_NormalElevated_vs_H	0.011976047904191617
('Pain', 'Physical_Activity')	MAP_NormalElevated_vs_H	0.01996007984031936
('Pain', 'BMI')	MAP_NormalElevated_vs_H	0.001996007984031936
('Pain', 'Alcohol_Use')	MAP_NormalElevated_vs_H	0.001996007984031936
('Pain', 'Memory_Problems')	MAP_NormalElevated_vs_H	0.029940119760479042
('Pain', 'Memory_Complaints')	MAP_NormalElevated_vs_H	0.029940119760479042
('Pain', 'grip_category')	MAP_NormalElevated_vs_H	0.001996007984031936
('Pain', 'WHR_Obesity')	MAP_NormalElevated_vs_H	0.003992015968063872
('Pain', 'functionality_state')	MAP_NormalElevated_vs_H	0.001996007984031936
('Hearing', 'General_Health')	MAP_NormalElevated_vs_H	0.249500998003992
('Hearing', 'Health_vs_Peers')	MAP_NormalElevated_vs_H	0.03992015968063872
('Hearing', 'Physical_Activity')	MAP_NormalElevated_vs_H	0.3592814371257485
('Hearing', 'BMI')	MAP_NormalElevated_vs_H	0.001996007984031936
('Hearing', 'Alcohol_Use')	MAP_NormalElevated_vs_H	0.001996007984031936
('Hearing', 'Memory_Problems')	MAP_NormalElevated_vs_H	0.35129740518962077
('Hearing', 'Memory_Complaints')	MAP_NormalElevated_vs_H	0.35129740518962077
('Hearing', 'grip_category')	MAP_NormalElevated_vs_H	0.001996007984031936
('Hearing', 'WHR_Obesity')	MAP_NormalElevated_vs_H	0.0718562874251497
('Hearing', 'functionality_state')	MAP_NormalElevated_vs_H	0.0499001996007984
('General_Health', 'Health_vs_Peers')	MAP_NormalElevated_vs_H	0.07984031936127745
('General_Health', 'Physical_Activity')	MAP_NormalElevated_vs_H	0.10578842315369262
('General_Health', 'BMI')	MAP_NormalElevated_vs_H	0.001996007984031936
('General_Health', 'Alcohol_Use')	MAP_NormalElevated_vs_H	0.001996007984031936
('General_Health', 'Memory_Problems')	MAP_NormalElevated_vs_H	0.04590818363273453
('General_Health', 'Memory_Complaints')	MAP_NormalElevated_vs_H	0.04590818363273453
('General_Health', 'grip_category')	MAP_NormalElevated_vs_H	0.001996007984031936
('General_Health', 'WHR_Obesity')	MAP_NormalElevated_vs_H	0.029940119760479042
('General_Health', 'functionality_state')	MAP_NormalElevated_vs_H	0.021956087824351298
('Health_vs_Peers', 'Physical_Activity')	MAP_NormalElevated_vs_H	0.015968063872255488
('Health_vs_Peers', 'BMI')	MAP_NormalElevated_vs_H	0.001996007984031936
('Health_vs_Peers', 'Alcohol_Use')	MAP_NormalElevated_vs_H	0.001996007984031936
('Health_vs_Peers', 'Memory_Problems')	MAP_NormalElevated_vs_H	0.03592814371257485
('Health_vs_Peers', 'Memory_Complaints')	MAP_NormalElevated_vs_H	0.03592814371257485
('Health_vs_Peers', 'grip_category')	MAP_NormalElevated_vs_H	0.001996007984031936
('Health_vs_Peers', 'WHR_Obesity')	MAP_NormalElevated_vs_H	0.023952095808383235
('Health_vs_Peers', 'functionality_state')	MAP_NormalElevated_vs_H	0.007984031936127744
('Physical_Activity', 'BMI')	MAP_NormalElevated_vs_H	0.001996007984031936
('Physical_Activity', 'Alcohol_Use')	MAP_NormalElevated_vs_H	0.001996007984031936
('Physical_Activity', 'Memory_Problems')	MAP_NormalElevated_vs_H	0.1277445109780439
('Physical_Activity', 'Memory_Complaints')	MAP_NormalElevated_vs_H	0.1277445109780439
('Physical_Activity', 'grip_category')	MAP_NormalElevated_vs_H	0.001996007984031936
('Physical_Activity', 'WHR_Obesity')	MAP_NormalElevated_vs_H	0.05189620758483034
('Physical_Activity', 'functionality_state')	MAP_NormalElevated_vs_H	0.0499001996007984
('BMI', 'Alcohol_Use')	MAP_NormalElevated_vs_H	0.001996007984031936
('BMI', 'Memory_Problems')	MAP_NormalElevated_vs_H	0.001996007984031936
('BMI', 'Memory_Complaints')	MAP_NormalElevated_vs_H	0.001996007984031936
('BMI', 'grip_category')	MAP_NormalElevated_vs_H	0.001996007984031936
('BMI', 'WHR_Obesity')	MAP_NormalElevated_vs_H	0.001996007984031936
('BMI', 'functionality_state')	MAP_NormalElevated_vs_H	0.001996007984031936
('Alcohol_Use', 'Memory_Problems')	MAP_NormalElevated_vs_H	0.001996007984031936
('Alcohol_Use', 'Memory_Complaints')	MAP_NormalElevated_vs_H	0.001996007984031936
('Alcohol_Use', 'grip_category')	MAP_NormalElevated_vs_H	0.001996007984031936
('Alcohol_Use', 'WHR_Obesity')	MAP_NormalElevated_vs_H	0.001996007984031936
('Alcohol_Use', 'functionality_state')	MAP_NormalElevated_vs_H	0.001996007984031936
('Memory_Problems', 'Memory_Complaints')	MAP_NormalElevated_vs_H	0.6227544910179641
('Memory_Problems', 'grip_category')	MAP_NormalElevated_vs_H	0.001996007984031936
('Memory_Problems', 'WHR_Obesity')	MAP_NormalElevated_vs_H	0.17165668662674652
('Memory_Problems', 'functionality_state')	MAP_NormalElevated_vs_H	0.005988023952095809
('Memory_Complaints', 'grip_category')	MAP_NormalElevated_vs_H	0.001996007984031936
('Memory_Complaints', 'WHR_Obesity')	MAP_NormalElevated_vs_H	0.17165668662674652
('Memory_Complaints', 'functionality_state')	MAP_NormalElevated_vs_H	0.005988023952095809
('grip_category', 'WHR_Obesity')	MAP_NormalElevated_vs_H	0.001996007984031936
('grip_category', 'functionality_state')	MAP_NormalElevated_vs_H	0.001996007984031936
('WHR_Obesity', 'functionality_state')	MAP_NormalElevated_vs_H	0.001996007984031936
('Anxiety', 'Depression')	functionality_state	0.001996007984031936
('Anxiety', 'Sleep')	functionality_state	0.001996007984031936
('Anxiety', 'MMSE_Spell')	functionality_state	0.001996007984031936
('Anxiety', 'Pain')	functionality_state	0.001996007984031936
('Anxiety', 'Hearing')	functionality_state	0.001996007984031936
('Anxiety', 'General_Health')	functionality_state	0.001996007984031936
('Anxiety', 'Health_vs_Peers')	functionality_state	0.001996007984031936
('Anxiety', 'Physical_Activity')	functionality_state	0.001996007984031936
('Anxiety', 'BMI')	functionality_state	0.001996007984031936
('Anxiety', 'Alcohol_Use')	functionality_state	0.001996007984031936
('Anxiety', 'Memory_Problems')	functionality_state	0.001996007984031936
('Anxiety', 'Memory_Complaints')	functionality_state	0.001996007984031936
('Anxiety', 'grip_category')	functionality_state	0.001996007984031936
('Anxiety', 'WHR_Obesity')	functionality_state	0.001996007984031936
('Anxiety', 'MAP_NormalElevated_vs_H')	functionality_state	0.001996007984031936
('Depression', 'Sleep')	functionality_state	0.001996007984031936
('Depression', 'MMSE_Spell')	functionality_state	0.001996007984031936
('Depression', 'Pain')	functionality_state	0.001996007984031936
('Depression', 'Hearing')	functionality_state	0.001996007984031936
('Depression', 'General_Health')	functionality_state	0.001996007984031936
('Depression', 'Health_vs_Peers')	functionality_state	0.001996007984031936
('Depression', 'Physical_Activity')	functionality_state	0.001996007984031936
('Depression', 'BMI')	functionality_state	0.001996007984031936
('Depression', 'Alcohol_Use')	functionality_state	0.001996007984031936
('Depression', 'Memory_Problems')	functionality_state	0.001996007984031936
('Depression', 'Memory_Complaints')	functionality_state	0.001996007984031936
('Depression', 'grip_category')	functionality_state	0.001996007984031936
('Depression', 'WHR_Obesity')	functionality_state	0.001996007984031936
('Depression', 'MAP_NormalElevated_vs_H')	functionality_state	0.001996007984031936
('Sleep', 'MMSE_Spell')	functionality_state	0.001996007984031936
('Sleep', 'Pain')	functionality_state	0.001996007984031936
('Sleep', 'Hearing')	functionality_state	0.001996007984031936
('Sleep', 'General_Health')	functionality_state	0.001996007984031936
('Sleep', 'Health_vs_Peers')	functionality_state	0.001996007984031936
('Sleep', 'Physical_Activity')	functionality_state	0.001996007984031936
('Sleep', 'BMI')	functionality_state	0.001996007984031936
('Sleep', 'Alcohol_Use')	functionality_state	0.001996007984031936
('Sleep', 'Memory_Problems')	functionality_state	0.001996007984031936
('Sleep', 'Memory_Complaints')	functionality_state	0.001996007984031936
('Sleep', 'grip_category')	functionality_state	0.001996007984031936
('Sleep', 'WHR_Obesity')	functionality_state	0.001996007984031936
('Sleep', 'MAP_NormalElevated_vs_H')	functionality_state	0.001996007984031936
('MMSE_Spell', 'Pain')	functionality_state	0.001996007984031936
('MMSE_Spell', 'Hearing')	functionality_state	0.001996007984031936
('MMSE_Spell', 'General_Health')	functionality_state	0.001996007984031936
('MMSE_Spell', 'Health_vs_Peers')	functionality_state	0.001996007984031936
('MMSE_Spell', 'Physical_Activity')	functionality_state	0.001996007984031936
('MMSE_Spell', 'BMI')	functionality_state	0.001996007984031936
('MMSE_Spell', 'Alcohol_Use')	functionality_state	0.001996007984031936
('MMSE_Spell', 'Memory_Problems')	functionality_state	0.001996007984031936
('MMSE_Spell', 'Memory_Complaints')	functionality_state	0.001996007984031936
('MMSE_Spell', 'grip_category')	functionality_state	0.001996007984031936
('MMSE_Spell', 'WHR_Obesity')	functionality_state	0.003992015968063872
('MMSE_Spell', 'MAP_NormalElevated_vs_H')	functionality_state	0.001996007984031936
('Pain', 'Hearing')	functionality_state	0.001996007984031936
('Pain', 'General_Health')	functionality_state	0.001996007984031936
('Pain', 'Health_vs_Peers')	functionality_state	0.001996007984031936
('Pain', 'Physical_Activity')	functionality_state	0.001996007984031936
('Pain', 'BMI')	functionality_state	0.001996007984031936
('Pain', 'Alcohol_Use')	functionality_state	0.001996007984031936
('Pain', 'Memory_Problems')	functionality_state	0.001996007984031936
('Pain', 'Memory_Complaints')	functionality_state	0.001996007984031936
('Pain', 'grip_category')	functionality_state	0.001996007984031936
('Pain', 'WHR_Obesity')	functionality_state	0.001996007984031936
('Pain', 'MAP_NormalElevated_vs_H')	functionality_state	0.001996007984031936
('Hearing', 'General_Health')	functionality_state	0.001996007984031936
('Hearing', 'Health_vs_Peers')	functionality_state	0.001996007984031936
('Hearing', 'Physical_Activity')	functionality_state	0.001996007984031936
('Hearing', 'BMI')	functionality_state	0.001996007984031936
('Hearing', 'Alcohol_Use')	functionality_state	0.001996007984031936
('Hearing', 'Memory_Problems')	functionality_state	0.001996007984031936
('Hearing', 'Memory_Complaints')	functionality_state	0.001996007984031936
('Hearing', 'grip_category')	functionality_state	0.001996007984031936
('Hearing', 'WHR_Obesity')	functionality_state	0.001996007984031936
('Hearing', 'MAP_NormalElevated_vs_H')	functionality_state	0.001996007984031936
('General_Health', 'Health_vs_Peers')	functionality_state	0.001996007984031936
('General_Health', 'Physical_Activity')	functionality_state	0.001996007984031936
('General_Health', 'BMI')	functionality_state	0.001996007984031936
('General_Health', 'Alcohol_Use')	functionality_state	0.001996007984031936
[truncated: 41 more rows]
