# Supplementary material for: Interpreting higher-order dependence in multimorbidity using cohort data: A partial information decomposition approach
Source: PLoS Comput Biol. 2026 Jun 10;22(6):e1014386. doi: 10.1371/journal.pcbi.1014386 (PMC13268148; doi:10.1371/journal.pcbi.1014386)
Supplement: S1 File — PID_BUST_Results_and_DemoScripts.zip is a self-contained archive enabling readers to reproduce the main-text analyses and figures from pre-computed PID results. It contains a Jupyter notebook that regenerates Figs 1–4, plotting utility modules, pre-computed permutation-screening results and analysis-ready dataframes, BUST-network artefacts (edge lists, node attributes, clique catalogues, and quadrant assignments), hub-variable summaries, and a Python requirements file. Installation and execution are documented in the accompanying README. Raw LASA participant data are not included (governed access); the package provides the full downstream pipeline conditional on data access. (ZIP) [file pcbi.1014386.s002.zip › PID_BUST_Results_and_DemoScripts/screening_results_500perms_v21/full_population_Iobs.csv]

Sources	Target	I_bits
('Depression', 'Sleep')	Anxiety	0.20495967579944835
('Depression', 'MMSE_Spell')	Anxiety	0.1542787494059469
('Depression', 'Pain')	Anxiety	0.17814237291638674
('Depression', 'Hearing')	Anxiety	0.15894973139662982
('Depression', 'General_Health')	Anxiety	0.19027493423238664
('Depression', 'Health_vs_Peers')	Anxiety	0.16295169149363006
('Depression', 'Physical_Activity')	Anxiety	0.15786277177119928
('Depression', 'BMI')	Anxiety	0.15413659117255646
('Depression', 'Alcohol_Use')	Anxiety	0.15567744897603492
('Depression', 'Memory_Problems')	Anxiety	0.16371820891616043
('Depression', 'Memory_Complaints')	Anxiety	0.16371820891616043
('Depression', 'grip_category')	Anxiety	0.15674467044417467
('Depression', 'WHR_Obesity')	Anxiety	0.15359475870962602
('Depression', 'MAP_NormalElevated_vs_H')	Anxiety	0.15282854013695796
('Depression', 'functionality_state')	Anxiety	0.1638412287171774
('Sleep', 'MMSE_Spell')	Anxiety	0.08604185119234857
('Sleep', 'Pain')	Anxiety	0.1148029260240624
('Sleep', 'Hearing')	Anxiety	0.09224235197932709
('Sleep', 'General_Health')	Anxiety	0.14095110428447974
('Sleep', 'Health_vs_Peers')	Anxiety	0.09956492110181045
('Sleep', 'Physical_Activity')	Anxiety	0.097261504172196
('Sleep', 'BMI')	Anxiety	0.08474180050127936
('Sleep', 'Alcohol_Use')	Anxiety	0.0896245118868272
('Sleep', 'Memory_Problems')	Anxiety	0.09855402754660138
('Sleep', 'Memory_Complaints')	Anxiety	0.09855402754660138
('Sleep', 'grip_category')	Anxiety	0.08760174443962782
('Sleep', 'WHR_Obesity')	Anxiety	0.08329978899530661
('Sleep', 'MAP_NormalElevated_vs_H')	Anxiety	0.08300896688738243
('Sleep', 'functionality_state')	Anxiety	0.10463794029150336
('MMSE_Spell', 'Pain')	Anxiety	0.05683642052978124
('MMSE_Spell', 'Hearing')	Anxiety	0.01364618140860962
('MMSE_Spell', 'General_Health')	Anxiety	0.08426107738012556
('MMSE_Spell', 'Health_vs_Peers')	Anxiety	0.028118767181792414
('MMSE_Spell', 'Physical_Activity')	Anxiety	0.021404455670724656
('MMSE_Spell', 'BMI')	Anxiety	0.006183620645570738
('MMSE_Spell', 'Alcohol_Use')	Anxiety	0.011104051262680442
('MMSE_Spell', 'Memory_Problems')	Anxiety	0.023214056906093405
('MMSE_Spell', 'Memory_Complaints')	Anxiety	0.023214056906093405
('MMSE_Spell', 'grip_category')	Anxiety	0.010937822553598875
('MMSE_Spell', 'WHR_Obesity')	Anxiety	0.004366527582729104
('MMSE_Spell', 'MAP_NormalElevated_vs_H')	Anxiety	0.00341570898986863
('MMSE_Spell', 'functionality_state')	Anxiety	0.036240588180400914
('Pain', 'Hearing')	Anxiety	0.06348859333128173
('Pain', 'General_Health')	Anxiety	0.09886354296727139
('Pain', 'Health_vs_Peers')	Anxiety	0.06505462508334557
('Pain', 'Physical_Activity')	Anxiety	0.061594707662407384
('Pain', 'BMI')	Anxiety	0.057021225101047
('Pain', 'Alcohol_Use')	Anxiety	0.060463215903939486
('Pain', 'Memory_Problems')	Anxiety	0.06983946620412834
('Pain', 'Memory_Complaints')	Anxiety	0.06983946620412834
('Pain', 'grip_category')	Anxiety	0.060775746110221136
('Pain', 'WHR_Obesity')	Anxiety	0.05769556968103959
('Pain', 'MAP_NormalElevated_vs_H')	Anxiety	0.05621096115069959
('Pain', 'functionality_state')	Anxiety	0.06368109478652474
('Hearing', 'General_Health')	Anxiety	0.08989568134043742
('Hearing', 'Health_vs_Peers')	Anxiety	0.03627606799091656
('Hearing', 'Physical_Activity')	Anxiety	0.029079890828761012
('Hearing', 'BMI')	Anxiety	0.014593087751163487
('Hearing', 'Alcohol_Use')	Anxiety	0.019827331067592487
('Hearing', 'Memory_Problems')	Anxiety	0.02841306918676147
('Hearing', 'Memory_Complaints')	Anxiety	0.02841306918676147
('Hearing', 'grip_category')	Anxiety	0.0183162546717528
('Hearing', 'WHR_Obesity')	Anxiety	0.012421602216979232
('Hearing', 'MAP_NormalElevated_vs_H')	Anxiety	0.011478692338072085
('Hearing', 'functionality_state')	Anxiety	0.04159285937142009
('General_Health', 'Health_vs_Peers')	Anxiety	0.08443427765733467
('General_Health', 'Physical_Activity')	Anxiety	0.0867608713577898
('General_Health', 'BMI')	Anxiety	0.08409809818103434
('General_Health', 'Alcohol_Use')	Anxiety	0.08545788545244605
('General_Health', 'Memory_Problems')	Anxiety	0.09372475355060486
('General_Health', 'Memory_Complaints')	Anxiety	0.09372475355060486
('General_Health', 'grip_category')	Anxiety	0.08677174927691224
('General_Health', 'WHR_Obesity')	Anxiety	0.08544185824632307
('General_Health', 'MAP_NormalElevated_vs_H')	Anxiety	0.08381680796717378
('General_Health', 'functionality_state')	Anxiety	0.08808309436404227
('Health_vs_Peers', 'Physical_Activity')	Anxiety	0.0393916000513518
('Health_vs_Peers', 'BMI')	Anxiety	0.026814951550772414
('Health_vs_Peers', 'Alcohol_Use')	Anxiety	0.031031832739349816
('Health_vs_Peers', 'Memory_Problems')	Anxiety	0.04241995265658236
('Health_vs_Peers', 'Memory_Complaints')	Anxiety	0.04241995265658236
('Health_vs_Peers', 'grip_category')	Anxiety	0.032984040732702294
('Health_vs_Peers', 'WHR_Obesity')	Anxiety	0.02629711515745982
('Health_vs_Peers', 'MAP_NormalElevated_vs_H')	Anxiety	0.025025910293697006
('Health_vs_Peers', 'functionality_state')	Anxiety	0.04827308538252089
('Physical_Activity', 'BMI')	Anxiety	0.02284725832496389
('Physical_Activity', 'Alcohol_Use')	Anxiety	0.024959702309478797
('Physical_Activity', 'Memory_Problems')	Anxiety	0.03951836298273874
('Physical_Activity', 'Memory_Complaints')	Anxiety	0.03951836298273874
('Physical_Activity', 'grip_category')	Anxiety	0.025531103531488995
('Physical_Activity', 'WHR_Obesity')	Anxiety	0.02233621692383755
('Physical_Activity', 'MAP_NormalElevated_vs_H')	Anxiety	0.021619761330484464
('Physical_Activity', 'functionality_state')	Anxiety	0.03895979015607205
('BMI', 'Alcohol_Use')	Anxiety	0.012723307205776956
('BMI', 'Memory_Problems')	Anxiety	0.02377334742517228
('BMI', 'Memory_Complaints')	Anxiety	0.02377334742517228
('BMI', 'grip_category')	Anxiety	0.012179363071743499
('BMI', 'WHR_Obesity')	Anxiety	0.004026847353712364
('BMI', 'MAP_NormalElevated_vs_H')	Anxiety	0.0034032432718300587
('BMI', 'functionality_state')	Anxiety	0.03715549246437354
('Alcohol_Use', 'Memory_Problems')	Anxiety	0.029750354920368243
('Alcohol_Use', 'Memory_Complaints')	Anxiety	0.029750354920368243
('Alcohol_Use', 'grip_category')	Anxiety	0.01827932733413728
('Alcohol_Use', 'WHR_Obesity')	Anxiety	0.010799212314612911
('Alcohol_Use', 'MAP_NormalElevated_vs_H')	Anxiety	0.009750073695541045
('Alcohol_Use', 'functionality_state')	Anxiety	0.03967358774454404
('Memory_Problems', 'Memory_Complaints')	Anxiety	0.02088033471499018
('Memory_Problems', 'grip_category')	Anxiety	0.027454662844407163
('Memory_Problems', 'WHR_Obesity')	Anxiety	0.021903297213180985
('Memory_Problems', 'MAP_NormalElevated_vs_H')	Anxiety	0.020986135047188728
('Memory_Problems', 'functionality_state')	Anxiety	0.051162060636614035
('Memory_Complaints', 'grip_category')	Anxiety	0.027454662844407163
('Memory_Complaints', 'WHR_Obesity')	Anxiety	0.021903297213180985
('Memory_Complaints', 'MAP_NormalElevated_vs_H')	Anxiety	0.020986135047188728
('Memory_Complaints', 'functionality_state')	Anxiety	0.051162060636614035
('grip_category', 'WHR_Obesity')	Anxiety	0.00896465546851275
('grip_category', 'MAP_NormalElevated_vs_H')	Anxiety	0.008900752319175744
('grip_category', 'functionality_state')	Anxiety	0.03925414128045081
('WHR_Obesity', 'MAP_NormalElevated_vs_H')	Anxiety	0.0010715993835499022
('WHR_Obesity', 'functionality_state')	Anxiety	0.03810771398575215
('MAP_NormalElevated_vs_H', 'functionality_state')	Anxiety	0.036140449934180516
('Anxiety', 'Sleep')	Depression	0.16287929148219657
('Anxiety', 'MMSE_Spell')	Depression	0.16006252139886826
('Anxiety', 'Pain')	Depression	0.17459781881725184
('Anxiety', 'Hearing')	Depression	0.1555002413815857
('Anxiety', 'General_Health')	Depression	0.1869396516935761
('Anxiety', 'Health_vs_Peers')	Depression	0.16235541480932505
('Anxiety', 'Physical_Activity')	Depression	0.18055048518011743
('Anxiety', 'BMI')	Depression	0.15536227880309644
('Anxiety', 'Alcohol_Use')	Depression	0.16304726391200314
('Anxiety', 'Memory_Problems')	Depression	0.1573013859702258
('Anxiety', 'Memory_Complaints')	Depression	0.1573013859702258
('Anxiety', 'grip_category')	Depression	0.1582609123236431
('Anxiety', 'WHR_Obesity')	Depression	0.15284816564148143
('Anxiety', 'MAP_NormalElevated_vs_H')	Depression	0.15292317256959465
('Anxiety', 'functionality_state')	Depression	0.18744919510675256
('Sleep', 'MMSE_Spell')	Depression	0.050350689575991286
('Sleep', 'Pain')	Depression	0.07751945622329152
('Sleep', 'Hearing')	Depression	0.04773669856243428
('Sleep', 'General_Health')	Depression	0.10376489275576783
('Sleep', 'Health_vs_Peers')	Depression	0.05954003211382574
('Sleep', 'Physical_Activity')	Depression	0.07733835121450013
('Sleep', 'BMI')	Depression	0.04516506286920236
('Sleep', 'Alcohol_Use')	Depression	0.05660289713982017
('Sleep', 'Memory_Problems')	Depression	0.05205151749088375
('Sleep', 'Memory_Complaints')	Depression	0.05205151749088375
('Sleep', 'grip_category')	Depression	0.050108204600342224
('Sleep', 'WHR_Obesity')	Depression	0.040941593839916086
('Sleep', 'MAP_NormalElevated_vs_H')	Depression	0.04086095535059771
('Sleep', 'functionality_state')	Depression	0.08639112816452865
('MMSE_Spell', 'Pain')	Depression	0.05779187015784042
('MMSE_Spell', 'Hearing')	Depression	0.015511169939643686
('MMSE_Spell', 'General_Health')	Depression	0.08494837945244875
('MMSE_Spell', 'Health_vs_Peers')	Depression	0.03280720668098198
('MMSE_Spell', 'Physical_Activity')	Depression	0.04559910238925243
('MMSE_Spell', 'BMI')	Depression	0.013180090860286504
('MMSE_Spell', 'Alcohol_Use')	Depression	0.02190069395071777
('MMSE_Spell', 'Memory_Problems')	Depression	0.022044549941904634
('MMSE_Spell', 'Memory_Complaints')	Depression	0.022044549941904634
('MMSE_Spell', 'grip_category')	Depression	0.018606337494157764
('MMSE_Spell', 'WHR_Obesity')	Depression	0.009121277214154984
('MMSE_Spell', 'MAP_NormalElevated_vs_H')	Depression	0.009459429798993566
('MMSE_Spell', 'functionality_state')	Depression	0.06070819784698149
('Pain', 'Hearing')	Depression	0.05718992877374257
('Pain', 'General_Health')	Depression	0.09207679219387746
('Pain', 'Health_vs_Peers')	Depression	0.059785491728648645
('Pain', 'Physical_Activity')	Depression	0.07261356543506069
('Pain', 'BMI')	Depression	0.053107058029476926
('Pain', 'Alcohol_Use')	Depression	0.0610182558844898
('Pain', 'Memory_Problems')	Depression	0.06072050294711447
('Pain', 'Memory_Complaints')	Depression	0.06072050294711447
('Pain', 'grip_category')	Depression	0.05807356647374679
('Pain', 'WHR_Obesity')	Depression	0.053132969923702235
('Pain', 'MAP_NormalElevated_vs_H')	Depression	0.05223702647578158
('Pain', 'functionality_state')	Depression	0.07402966319591697
('Hearing', 'General_Health')	Depression	0.08389207485385841
('Hearing', 'Health_vs_Peers')	Depression	0.031785317942447204
('Hearing', 'Physical_Activity')	Depression	0.04720134264118314
('Hearing', 'BMI')	Depression	0.012254307365632032
('Hearing', 'Alcohol_Use')	Depression	0.02343460455446652
('Hearing', 'Memory_Problems')	Depression	0.019740661994241408
('Hearing', 'Memory_Complaints')	Depression	0.019740661994241408
('Hearing', 'grip_category')	Depression	0.01634039649060186
('Hearing', 'WHR_Obesity')	Depression	0.008132127252355327
('Hearing', 'MAP_NormalElevated_vs_H')	Depression	0.008244464531353052
('Hearing', 'functionality_state')	Depression	0.06195574394973947
('General_Health', 'Health_vs_Peers')	Depression	0.08283022618190748
('General_Health', 'Physical_Activity')	Depression	0.09405170383376059
('General_Health', 'BMI')	Depression	0.08048022403026787
('General_Health', 'Alcohol_Use')	Depression	0.08560407407086616
('General_Health', 'Memory_Problems')	Depression	0.08606190036915577
('General_Health', 'Memory_Complaints')	Depression	0.08606190036915577
('General_Health', 'grip_category')	Depression	0.08438057019142414
('General_Health', 'WHR_Obesity')	Depression	0.0805874613711141
('General_Health', 'MAP_NormalElevated_vs_H')	Depression	0.0805706683711304
('General_Health', 'functionality_state')	Depression	0.0969012180106804
('Health_vs_Peers', 'Physical_Activity')	Depression	0.057882814483751266
('Health_vs_Peers', 'BMI')	Depression	0.02622951955121394
('Health_vs_Peers', 'Alcohol_Use')	Depression	0.03709506670162205
('Health_vs_Peers', 'Memory_Problems')	Depression	0.03618515857917296
('Health_vs_Peers', 'Memory_Complaints')	Depression	0.03618515857917296
('Health_vs_Peers', 'grip_category')	Depression	0.033709015138621935
('Health_vs_Peers', 'WHR_Obesity')	Depression	0.024829879606702566
('Health_vs_Peers', 'MAP_NormalElevated_vs_H')	Depression	0.024712622225607054
('Health_vs_Peers', 'functionality_state')	Depression	0.06839145897708274
('Physical_Activity', 'BMI')	Depression	0.045268109153826744
('Physical_Activity', 'Alcohol_Use')	Depression	0.04943677824666699
('Physical_Activity', 'Memory_Problems')	Depression	0.055341392384127955
('Physical_Activity', 'Memory_Complaints')	Depression	0.055341392384127955
('Physical_Activity', 'grip_category')	Depression	0.0487183033682328
('Physical_Activity', 'WHR_Obesity')	Depression	0.044039870682585074
('Physical_Activity', 'MAP_NormalElevated_vs_H')	Depression	0.04416413446528651
('Physical_Activity', 'functionality_state')	Depression	0.06665316136439371
('BMI', 'Alcohol_Use')	Depression	0.02130818307186086
('BMI', 'Memory_Problems')	Depression	0.01899259082963273
('BMI', 'Memory_Complaints')	Depression	0.01899259082963273
('BMI', 'grip_category')	Depression	0.014494419778875903
('BMI', 'WHR_Obesity')	Depression	0.004551589355062829
('BMI', 'MAP_NormalElevated_vs_H')	Depression	0.004775641916294025
('BMI', 'functionality_state')	Depression	0.06048899045556205
('Alcohol_Use', 'Memory_Problems')	Depression	0.030780532010127568
('Alcohol_Use', 'Memory_Complaints')	Depression	0.030780532010127568
('Alcohol_Use', 'grip_category')	Depression	0.02720690057551894
('Alcohol_Use', 'WHR_Obesity')	Depression	0.017293132322491356
('Alcohol_Use', 'MAP_NormalElevated_vs_H')	Depression	0.017712369135966508
('Alcohol_Use', 'functionality_state')	Depression	0.06350451868606587
('Memory_Problems', 'Memory_Complaints')	Depression	0.014463511769055552
('Memory_Problems', 'grip_category')	Depression	0.02314431657765439
('Memory_Problems', 'WHR_Obesity')	Depression	0.014776662970118336
('Memory_Problems', 'MAP_NormalElevated_vs_H')	Depression	0.014731671734229944
('Memory_Problems', 'functionality_state')	Depression	0.06782466645699331
('Memory_Complaints', 'grip_category')	Depression	0.02314431657765439
('Memory_Complaints', 'WHR_Obesity')	Depression	0.014776662970118336
('Memory_Complaints', 'MAP_NormalElevated_vs_H')	Depression	0.014731671734229944
('Memory_Complaints', 'functionality_state')	Depression	0.06782466645699331
('grip_category', 'WHR_Obesity')	Depression	0.010056496353002247
('grip_category', 'MAP_NormalElevated_vs_H')	Depression	0.010201204753591424
('grip_category', 'functionality_state')	Depression	0.06256738337743953
('WHR_Obesity', 'MAP_NormalElevated_vs_H')	Depression	0.0005147207929419083
('WHR_Obesity', 'functionality_state')	Depression	0.060660189216207284
('MAP_NormalElevated_vs_H', 'functionality_state')	Depression	0.05968630784207809
('Anxiety', 'Depression')	Sleep	0.09266921819303446
('Anxiety', 'MMSE_Spell')	Sleep	0.08669728902207799
('Anxiety', 'Pain')	Sleep	0.1352162506821871
('Anxiety', 'Hearing')	Sleep	0.08593435782504887
('Anxiety', 'General_Health')	Sleep	0.11111632557555136
('Anxiety', 'Health_vs_Peers')	Sleep	0.09436802266630735
('Anxiety', 'Physical_Activity')	Sleep	0.09551535197527905
('Anxiety', 'BMI')	Sleep	0.08647032266326082
('Anxiety', 'Alcohol_Use')	Sleep	0.09426595888324564
('Anxiety', 'Memory_Problems')	Sleep	0.08768070752977407
('Anxiety', 'Memory_Complaints')	Sleep	0.08768070752977407
('Anxiety', 'grip_category')	Sleep	0.09796869415504825
('Anxiety', 'WHR_Obesity')	Sleep	0.0851809030459072
('Anxiety', 'MAP_NormalElevated_vs_H')	Sleep	0.08367720553519098
('Anxiety', 'functionality_state')	Sleep	0.11069534552142439
('Depression', 'MMSE_Spell')	Sleep	0.045222355412800654
('Depression', 'Pain')	Sleep	0.10147733498055209
('Depression', 'Hearing')	Sleep	0.04487819442319955
('Depression', 'General_Health')	Sleep	0.07726539658564936
('Depression', 'Health_vs_Peers')	Sleep	0.05493941036262794
('Depression', 'Physical_Activity')	Sleep	0.05290448560866406
('Depression', 'BMI')	Sleep	0.045667897400645426
('Depression', 'Alcohol_Use')	Sleep	0.05387452920027135
('Depression', 'Memory_Problems')	Sleep	0.04759502041999426
('Depression', 'Memory_Complaints')	Sleep	0.04759502041999426
('Depression', 'grip_category')	Sleep	0.05895891243629295
('Depression', 'WHR_Obesity')	Sleep	0.043569300958661905
('Depression', 'MAP_NormalElevated_vs_H')	Sleep	0.04143456156576926
('Depression', 'functionality_state')	Sleep	0.0688405670048758
('MMSE_Spell', 'Pain')	Sleep	0.08296823092709338
('MMSE_Spell', 'Hearing')	Sleep	0.009955837740304641
('MMSE_Spell', 'General_Health')	Sleep	0.05836618890839185
('MMSE_Spell', 'Health_vs_Peers')	Sleep	0.024791464223673836
('MMSE_Spell', 'Physical_Activity')	Sleep	0.02356689300321002
('MMSE_Spell', 'BMI')	Sleep	0.010056907388595564
('MMSE_Spell', 'Alcohol_Use')	Sleep	0.01828836985546391
('MMSE_Spell', 'Memory_Problems')	Sleep	0.014403079624173183
('MMSE_Spell', 'Memory_Complaints')	Sleep	0.014403079624173183
('MMSE_Spell', 'grip_category')	Sleep	0.02437668003849283
('MMSE_Spell', 'WHR_Obesity')	Sleep	0.006845079873930218
('MMSE_Spell', 'MAP_NormalElevated_vs_H')	Sleep	0.005437805269519098
('MMSE_Spell', 'functionality_state')	Sleep	0.047339667498784994
('Pain', 'Hearing')	Sleep	0.08294659427589315
('Pain', 'General_Health')	Sleep	0.09790384076163348
('Pain', 'Health_vs_Peers')	Sleep	0.085497231923096
('Pain', 'Physical_Activity')	Sleep	0.08816246107485727
('Pain', 'BMI')	Sleep	0.08198408919501833
('Pain', 'Alcohol_Use')	Sleep	0.09002580429408095
('Pain', 'Memory_Problems')	Sleep	0.08283299874562385
('Pain', 'Memory_Complaints')	Sleep	0.08283299874562385
('Pain', 'grip_category')	Sleep	0.09490747210012113
('Pain', 'WHR_Obesity')	Sleep	0.08261502054653716
('Pain', 'MAP_NormalElevated_vs_H')	Sleep	0.0785257671820834
('Pain', 'functionality_state')	Sleep	0.09067616529774843
('Hearing', 'General_Health')	Sleep	0.05844780574041804
('Hearing', 'Health_vs_Peers')	Sleep	0.02731038267756869
('Hearing', 'Physical_Activity')	Sleep	0.02473351186520636
('Hearing', 'BMI')	Sleep	0.01237574722723792
('Hearing', 'Alcohol_Use')	Sleep	0.02028579948046559
('Hearing', 'Memory_Problems')	Sleep	0.014253641388191983
('Hearing', 'Memory_Complaints')	Sleep	0.014253641388191983
('Hearing', 'grip_category')	Sleep	0.027493598924982102
('Hearing', 'WHR_Obesity')	Sleep	0.008335454579245661
('Hearing', 'MAP_NormalElevated_vs_H')	Sleep	0.006686140304708146
('Hearing', 'functionality_state')	Sleep	0.046244310947149266
('General_Health', 'Health_vs_Peers')	Sleep	0.060571567425758206
('General_Health', 'Physical_Activity')	Sleep	0.0638160125228316
('General_Health', 'BMI')	Sleep	0.05752783585694029
('General_Health', 'Alcohol_Use')	Sleep	0.06367793463645309
('General_Health', 'Memory_Problems')	Sleep	0.058498381106784965
('General_Health', 'Memory_Complaints')	Sleep	0.058498381106784965
('General_Health', 'grip_category')	Sleep	0.06830483303746142
('General_Health', 'WHR_Obesity')	Sleep	0.05768250925873992
('General_Health', 'MAP_NormalElevated_vs_H')	Sleep	0.05524073497905551
('General_Health', 'functionality_state')	Sleep	0.07089472421920485
('Health_vs_Peers', 'Physical_Activity')	Sleep	0.036439412724505196
('Health_vs_Peers', 'BMI')	Sleep	0.024471783371530526
('Health_vs_Peers', 'Alcohol_Use')	Sleep	0.033520539292806815
('Health_vs_Peers', 'Memory_Problems')	Sleep	0.029742910816470586
('Health_vs_Peers', 'Memory_Complaints')	Sleep	0.029742910816470586
('Health_vs_Peers', 'grip_category')	Sleep	0.04098504528816971
('Health_vs_Peers', 'WHR_Obesity')	Sleep	0.02383402516578463
('Health_vs_Peers', 'MAP_NormalElevated_vs_H')	Sleep	0.02119990318552627
('Health_vs_Peers', 'functionality_state')	Sleep	0.05476582264633754
('Physical_Activity', 'BMI')	Sleep	0.025750854357152263
('Physical_Activity', 'Alcohol_Use')	Sleep	0.03199177742714603
('Physical_Activity', 'Memory_Problems')	Sleep	0.029813498542021623
('Physical_Activity', 'Memory_Complaints')	Sleep	0.029813498542021623
('Physical_Activity', 'grip_category')	Sleep	0.0364819320761928
('Physical_Activity', 'WHR_Obesity')	Sleep	0.022735816094019246
('Physical_Activity', 'MAP_NormalElevated_vs_H')	Sleep	0.021325113011865
('Physical_Activity', 'functionality_state')	Sleep	0.046884658555523144
('BMI', 'Alcohol_Use')	Sleep	0.02344999607833746
('BMI', 'Memory_Problems')	Sleep	0.015813250015739258
('BMI', 'Memory_Complaints')	Sleep	0.015813250015739258
('BMI', 'grip_category')	Sleep	0.027499910342455545
('BMI', 'WHR_Obesity')	Sleep	0.00857139382499842
('BMI', 'MAP_NormalElevated_vs_H')	Sleep	0.007073943582920479
('BMI', 'functionality_state')	Sleep	0.04675287898471067
('Alcohol_Use', 'Memory_Problems')	Sleep	0.02432474775859606
('Alcohol_Use', 'Memory_Complaints')	Sleep	0.02432474775859606
('Alcohol_Use', 'grip_category')	Sleep	0.034701083169782904
('Alcohol_Use', 'WHR_Obesity')	Sleep	0.01784327056273698
('Alcohol_Use', 'MAP_NormalElevated_vs_H')	Sleep	0.016882724600665575
('Alcohol_Use', 'functionality_state')	Sleep	0.0519145514444854
('Memory_Problems', 'Memory_Complaints')	Sleep	0.010007014698163822
('Memory_Problems', 'grip_category')	Sleep	0.029321776168300246
('Memory_Problems', 'WHR_Obesity')	Sleep	0.013509332111596028
('Memory_Problems', 'MAP_NormalElevated_vs_H')	Sleep	0.011178412348394917
('Memory_Problems', 'functionality_state')	Sleep	0.049052994876496774
('Memory_Complaints', 'grip_category')	Sleep	0.029321776168300246
('Memory_Complaints', 'WHR_Obesity')	Sleep	0.013509332111596028
('Memory_Complaints', 'MAP_NormalElevated_vs_H')	Sleep	0.011178412348394917
('Memory_Complaints', 'functionality_state')	Sleep	0.049052994876496774
('grip_category', 'WHR_Obesity')	Sleep	0.0222951458792041
('grip_category', 'MAP_NormalElevated_vs_H')	Sleep	0.021798266056305214
('grip_category', 'functionality_state')	Sleep	0.0559058458468073
('WHR_Obesity', 'MAP_NormalElevated_vs_H')	Sleep	0.004112507486046387
('WHR_Obesity', 'functionality_state')	Sleep	0.046122859532028514
('MAP_NormalElevated_vs_H', 'functionality_state')	Sleep	0.04340782712628692
('Anxiety', 'Depression')	MMSE_Spell	0.010472815049576919
('Anxiety', 'Sleep')	MMSE_Spell	0.007317655961950045
('Anxiety', 'Pain')	MMSE_Spell	0.015524015769136848
('Anxiety', 'Hearing')	MMSE_Spell	0.009868524404964
('Anxiety', 'General_Health')	MMSE_Spell	0.010105995073543421
('Anxiety', 'Health_vs_Peers')	MMSE_Spell	0.004307346026239589
('Anxiety', 'Physical_Activity')	MMSE_Spell	0.074791079579652
('Anxiety', 'BMI')	MMSE_Spell	0.004236528758294932
('Anxiety', 'Alcohol_Use')	MMSE_Spell	0.03849034981014484
('Anxiety', 'Memory_Problems')	MMSE_Spell	0.011488877652259389
('Anxiety', 'Memory_Complaints')	MMSE_Spell	0.011488877652259389
('Anxiety', 'grip_category')	MMSE_Spell	0.023784810026356015
('Anxiety', 'WHR_Obesity')	MMSE_Spell	0.0034850184282164197
('Anxiety', 'MAP_NormalElevated_vs_H')	MMSE_Spell	0.0036720363275050552
('Anxiety', 'functionality_state')	MMSE_Spell	0.06212603783997919
('Depression', 'Sleep')	MMSE_Spell	0.013706878662841341
('Depression', 'Pain')	MMSE_Spell	0.020024019496332215
('Depression', 'Hearing')	MMSE_Spell	0.0151830029510422
('Depression', 'General_Health')	MMSE_Spell	0.014128579684677484
('Depression', 'Health_vs_Peers')	MMSE_Spell	0.009592062209733498
('Depression', 'Physical_Activity')	MMSE_Spell	0.07629801288926098
('Depression', 'BMI')	MMSE_Spell	0.010007311342471337
('Depression', 'Alcohol_Use')	MMSE_Spell	0.04191717756221267
('Depression', 'Memory_Problems')	MMSE_Spell	0.016736193634005882
('Depression', 'Memory_Complaints')	MMSE_Spell	0.016736193634005882
('Depression', 'grip_category')	MMSE_Spell	0.029937083087446477
('Depression', 'WHR_Obesity')	MMSE_Spell	0.008986361127786249
('Depression', 'MAP_NormalElevated_vs_H')	MMSE_Spell	0.00962112470399363
('Depression', 'functionality_state')	MMSE_Spell	0.0629856811169846
('Sleep', 'Pain')	MMSE_Spell	0.02124250150832558
('Sleep', 'Hearing')	MMSE_Spell	0.012486174890937887
('Sleep', 'General_Health')	MMSE_Spell	0.014045885310734887
('Sleep', 'Health_vs_Peers')	MMSE_Spell	0.006176941503621877
('Sleep', 'Physical_Activity')	MMSE_Spell	0.07869966910905593
('Sleep', 'BMI')	MMSE_Spell	0.006381293339337331
('Sleep', 'Alcohol_Use')	MMSE_Spell	0.04103322140650763
('Sleep', 'Memory_Problems')	MMSE_Spell	0.013551220387165842
('Sleep', 'Memory_Complaints')	MMSE_Spell	0.013551220387165842
('Sleep', 'grip_category')	MMSE_Spell	0.026856717795829543
('Sleep', 'WHR_Obesity')	MMSE_Spell	0.004082456668816306
('Sleep', 'MAP_NormalElevated_vs_H')	MMSE_Spell	0.005025893959346969
('Sleep', 'functionality_state')	MMSE_Spell	0.0671677119284416
('Pain', 'Hearing')	MMSE_Spell	0.02054604859813894
('Pain', 'General_Health')	MMSE_Spell	0.01893251484040142
('Pain', 'Health_vs_Peers')	MMSE_Spell	0.014831330368080443
('Pain', 'Physical_Activity')	MMSE_Spell	0.07901601934370225
('Pain', 'BMI')	MMSE_Spell	0.01525975571336253
('Pain', 'Alcohol_Use')	MMSE_Spell	0.04735110842714539
('Pain', 'Memory_Problems')	MMSE_Spell	0.02133671344984152
('Pain', 'Memory_Complaints')	MMSE_Spell	0.02133671344984152
('Pain', 'grip_category')	MMSE_Spell	0.03450380502713915
('Pain', 'WHR_Obesity')	MMSE_Spell	0.014417235612838796
('Pain', 'MAP_NormalElevated_vs_H')	MMSE_Spell	0.016211574337369253
('Pain', 'functionality_state')	MMSE_Spell	0.06873881675057415
('Hearing', 'General_Health')	MMSE_Spell	0.015296455149873454
('Hearing', 'Health_vs_Peers')	MMSE_Spell	0.009043035569446824
('Hearing', 'Physical_Activity')	MMSE_Spell	0.07721888252093702
('Hearing', 'BMI')	MMSE_Spell	0.009099601334488299
('Hearing', 'Alcohol_Use')	MMSE_Spell	0.04248604034282747
('Hearing', 'Memory_Problems')	MMSE_Spell	0.01500493502859358
('Hearing', 'Memory_Complaints')	MMSE_Spell	0.01500493502859358
('Hearing', 'grip_category')	MMSE_Spell	0.02842842663912074
('Hearing', 'WHR_Obesity')	MMSE_Spell	0.007522574255959102
('Hearing', 'MAP_NormalElevated_vs_H')	MMSE_Spell	0.00798879880937936
('Hearing', 'functionality_state')	MMSE_Spell	0.06442478131428
('General_Health', 'Health_vs_Peers')	MMSE_Spell	0.011337286972428567
('General_Health', 'Physical_Activity')	MMSE_Spell	0.0757604363627255
('General_Health', 'BMI')	MMSE_Spell	0.010010988354517095
('General_Health', 'Alcohol_Use')	MMSE_Spell	0.04175586598338354
('General_Health', 'Memory_Problems')	MMSE_Spell	0.01576605477322154
('General_Health', 'Memory_Complaints')	MMSE_Spell	0.01576605477322154
('General_Health', 'grip_category')	MMSE_Spell	0.029610039026318674
('General_Health', 'WHR_Obesity')	MMSE_Spell	0.009264065165503137
('General_Health', 'MAP_NormalElevated_vs_H')	MMSE_Spell	0.009992775055939259
('General_Health', 'functionality_state')	MMSE_Spell	0.06311108364774794
('Health_vs_Peers', 'Physical_Activity')	MMSE_Spell	0.07612356922489996
('Health_vs_Peers', 'BMI')	MMSE_Spell	0.0021016690568250508
('Health_vs_Peers', 'Alcohol_Use')	MMSE_Spell	0.0379845086004395
('Health_vs_Peers', 'Memory_Problems')	MMSE_Spell	0.01003978552178227
('Health_vs_Peers', 'Memory_Complaints')	MMSE_Spell	0.01003978552178227
('Health_vs_Peers', 'grip_category')	MMSE_Spell	0.023560027194612868
('Health_vs_Peers', 'WHR_Obesity')	MMSE_Spell	0.001135154323141167
('Health_vs_Peers', 'MAP_NormalElevated_vs_H')	MMSE_Spell	0.001959487017006986
('Health_vs_Peers', 'functionality_state')	MMSE_Spell	0.06428848821534243
('Physical_Activity', 'BMI')	MMSE_Spell	0.07606929800496602
('Physical_Activity', 'Alcohol_Use')	MMSE_Spell	0.08983189848889411
('Physical_Activity', 'Memory_Problems')	MMSE_Spell	0.0801006819055218
('Physical_Activity', 'Memory_Complaints')	MMSE_Spell	0.0801006819055218
('Physical_Activity', 'grip_category')	MMSE_Spell	0.08233479894884858
('Physical_Activity', 'WHR_Obesity')	MMSE_Spell	0.07450102164893964
('Physical_Activity', 'MAP_NormalElevated_vs_H')	MMSE_Spell	0.07505684762106306
('Physical_Activity', 'functionality_state')	MMSE_Spell	0.08626052936318973
('BMI', 'Alcohol_Use')	MMSE_Spell	0.039627841825445376
('BMI', 'Memory_Problems')	MMSE_Spell	0.010526312391176138
('BMI', 'Memory_Complaints')	MMSE_Spell	0.010526312391176138
('BMI', 'grip_category')	MMSE_Spell	0.023806652246040234
('BMI', 'WHR_Obesity')	MMSE_Spell	0.0013753968338558332
('BMI', 'MAP_NormalElevated_vs_H')	MMSE_Spell	0.0018453184941123026
('BMI', 'functionality_state')	MMSE_Spell	0.06379038745295242
('Alcohol_Use', 'Memory_Problems')	MMSE_Spell	0.04518436858270676
('Alcohol_Use', 'Memory_Complaints')	MMSE_Spell	0.04518436858270676
('Alcohol_Use', 'grip_category')	MMSE_Spell	0.057099747601093244
('Alcohol_Use', 'WHR_Obesity')	MMSE_Spell	0.03746195835644872
('Alcohol_Use', 'MAP_NormalElevated_vs_H')	MMSE_Spell	0.03937122263228257
('Alcohol_Use', 'functionality_state')	MMSE_Spell	0.07814774929602293
('Memory_Problems', 'Memory_Complaints')	MMSE_Spell	0.009155155461157123
('Memory_Problems', 'grip_category')	MMSE_Spell	0.029269229064202786
('Memory_Problems', 'WHR_Obesity')	MMSE_Spell	0.009155538655546776
('Memory_Problems', 'MAP_NormalElevated_vs_H')	MMSE_Spell	0.009908279911080654
('Memory_Problems', 'functionality_state')	MMSE_Spell	0.06566346819553308
('Memory_Complaints', 'grip_category')	MMSE_Spell	0.029269229064202786
('Memory_Complaints', 'WHR_Obesity')	MMSE_Spell	0.009155538655546776
('Memory_Complaints', 'MAP_NormalElevated_vs_H')	MMSE_Spell	0.009908279911080654
('Memory_Complaints', 'functionality_state')	MMSE_Spell	0.06566346819553308
('grip_category', 'WHR_Obesity')	MMSE_Spell	0.020926500939942295
('grip_category', 'MAP_NormalElevated_vs_H')	MMSE_Spell	0.02271623244339739
('grip_category', 'functionality_state')	MMSE_Spell	0.07089889105781576
('WHR_Obesity', 'MAP_NormalElevated_vs_H')	MMSE_Spell	0.0006026419298076864
('WHR_Obesity', 'functionality_state')	MMSE_Spell	0.06196446966552009
('MAP_NormalElevated_vs_H', 'functionality_state')	MMSE_Spell	0.06293382634493487
('Anxiety', 'Depression')	Pain	0.0772953832439727
('Anxiety', 'Sleep')	Pain	0.10812388839806847
('Anxiety', 'MMSE_Spell')	Pain	0.06781128654514905
('Anxiety', 'Hearing')	Pain	0.06536259650471746
('Anxiety', 'General_Health')	Pain	0.24100243984665873
('Anxiety', 'Health_vs_Peers')	Pain	0.1355542212932316
('Anxiety', 'Physical_Activity')	Pain	0.14704700523195222
('Anxiety', 'BMI')	Pain	0.10446733405736006
('Anxiety', 'Alcohol_Use')	Pain	0.08078942364552341
('Anxiety', 'Memory_Problems')	Pain	0.0660615045768713
('Anxiety', 'Memory_Complaints')	Pain	0.0660615045768713
('Anxiety', 'grip_category')	Pain	0.07976282707374117
('Anxiety', 'WHR_Obesity')	Pain	0.05834069304456328
('Anxiety', 'MAP_NormalElevated_vs_H')	Pain	0.056431028699421265
('Anxiety', 'functionality_state')	Pain	0.31032409623105184
('Depression', 'Sleep')	Pain	0.11292080291454937
('Depression', 'MMSE_Spell')	Pain	0.0629829641802869
('Depression', 'Hearing')	Pain	0.06251342196222308
('Depression', 'General_Health')	Pain	0.23755097161207536
('Depression', 'Health_vs_Peers')	Pain	0.13088136462283903
('Depression', 'Physical_Activity')	Pain	0.13537814959568606
('Depression', 'BMI')	Pain	0.09932747935525126
('Depression', 'Alcohol_Use')	Pain	0.07397464869010488
('Depression', 'Memory_Problems')	Pain	0.06335936426579204
('Depression', 'Memory_Complaints')	Pain	0.06335936426579204
('Depression', 'grip_category')	Pain	0.07554440555779776
('Depression', 'WHR_Obesity')	Pain	0.054524686355369875
('Depression', 'MAP_NormalElevated_vs_H')	Pain	0.052362461591866256
('Depression', 'functionality_state')	Pain	0.29706469825087084
('Sleep', 'MMSE_Spell')	Pain	0.09328765911273273
('Sleep', 'Hearing')	Pain	0.09112859160360742
('Sleep', 'General_Health')	Pain	0.2698775163499482
('Sleep', 'Health_vs_Peers')	Pain	0.16119372656848513
('Sleep', 'Physical_Activity')	Pain	0.17536091084131905
('Sleep', 'BMI')	Pain	0.12770167598934865
('Sleep', 'Alcohol_Use')	Pain	0.10571056503924516
('Sleep', 'Memory_Problems')	Pain	0.08992835713519058
('Sleep', 'Memory_Complaints')	Pain	0.08992835713519058
('Sleep', 'grip_category')	Pain	0.10352760334822202
('Sleep', 'WHR_Obesity')	Pain	0.08137902985946123
('Sleep', 'MAP_NormalElevated_vs_H')	Pain	0.07807759608299557
('Sleep', 'functionality_state')	Pain	0.3312617615123548
('MMSE_Spell', 'Hearing')	Pain	0.026197708775221564
('MMSE_Spell', 'General_Health')	Pain	0.23522649402637216
('MMSE_Spell', 'Health_vs_Peers')	Pain	0.10914234773351929
('MMSE_Spell', 'Physical_Activity')	Pain	0.11108169300431844
('MMSE_Spell', 'BMI')	Pain	0.06465295655695268
('MMSE_Spell', 'Alcohol_Use')	Pain	0.04029101762126684
('MMSE_Spell', 'Memory_Problems')	Pain	0.029283931076417198
('MMSE_Spell', 'Memory_Complaints')	Pain	0.029283931076417198
('MMSE_Spell', 'grip_category')	Pain	0.04064389851790077
('MMSE_Spell', 'WHR_Obesity')	Pain	0.015943868130876455
('MMSE_Spell', 'MAP_NormalElevated_vs_H')	Pain	0.016175314548453865
('MMSE_Spell', 'functionality_state')	Pain	0.2894963685355249
('Hearing', 'General_Health')	Pain	0.2328841871295909
('Hearing', 'Health_vs_Peers')	Pain	0.10877223024251939
('Hearing', 'Physical_Activity')	Pain	0.1134157734540873
('Hearing', 'BMI')	Pain	0.06565955564306263
('Hearing', 'Alcohol_Use')	Pain	0.04125002791427654
('Hearing', 'Memory_Problems')	Pain	0.027746669658621295
('Hearing', 'Memory_Complaints')	Pain	0.027746669658621295
('Hearing', 'grip_category')	Pain	0.04009567579472485
('Hearing', 'WHR_Obesity')	Pain	0.014956268317098063
('Hearing', 'MAP_NormalElevated_vs_H')	Pain	0.014048512975906544
('Hearing', 'functionality_state')	Pain	0.28465169417151104
('General_Health', 'Health_vs_Peers')	Pain	0.2415920774405508
('General_Health', 'Physical_Activity')	Pain	0.27090673207315746
('General_Health', 'BMI')	Pain	0.2587990775583739
('General_Health', 'Alcohol_Use')	Pain	0.23598722793761043
('General_Health', 'Memory_Problems')	Pain	0.22932118591282752
('General_Health', 'Memory_Complaints')	Pain	0.22932118591282752
('General_Health', 'grip_category')	Pain	0.23950463082041226
('General_Health', 'WHR_Obesity')	Pain	0.227080693569846
('General_Health', 'MAP_NormalElevated_vs_H')	Pain	0.22690579496648552
('General_Health', 'functionality_state')	Pain	0.37628919131599503
('Health_vs_Peers', 'Physical_Activity')	Pain	0.17909806254943392
('Health_vs_Peers', 'BMI')	Pain	0.1352211592638047
('Health_vs_Peers', 'Alcohol_Use')	Pain	0.11578279944794516
('Health_vs_Peers', 'Memory_Problems')	Pain	0.10800526890282978
('Health_vs_Peers', 'Memory_Complaints')	Pain	0.10800526890282978
('Health_vs_Peers', 'grip_category')	Pain	0.12266670033654596
('Health_vs_Peers', 'WHR_Obesity')	Pain	0.09754686573480541
('Health_vs_Peers', 'MAP_NormalElevated_vs_H')	Pain	0.09686651209700152
('Health_vs_Peers', 'functionality_state')	Pain	0.3262106228880655
('Physical_Activity', 'BMI')	Pain	0.14382946838998403
('Physical_Activity', 'Alcohol_Use')	Pain	0.11771265317675925
('Physical_Activity', 'Memory_Problems')	Pain	0.12005348602792985
('Physical_Activity', 'Memory_Complaints')	Pain	0.12005348602792985
('Physical_Activity', 'grip_category')	Pain	0.11864681439827297
('Physical_Activity', 'WHR_Obesity')	Pain	0.1080252441010107
('Physical_Activity', 'MAP_NormalElevated_vs_H')	Pain	0.10775363127235202
('Physical_Activity', 'functionality_state')	Pain	0.29029741629037287
('BMI', 'Alcohol_Use')	Pain	0.08200536687093328
('BMI', 'Memory_Problems')	Pain	0.06916252100499755
('BMI', 'Memory_Complaints')	Pain	0.06916252100499755
('BMI', 'grip_category')	Pain	0.08422435727020591
('BMI', 'WHR_Obesity')	Pain	0.05203112104051906
('BMI', 'MAP_NormalElevated_vs_H')	Pain	0.05176340858670422
('BMI', 'functionality_state')	Pain	0.30140596979561546
('Alcohol_Use', 'Memory_Problems')	Pain	0.046359552710350554
('Alcohol_Use', 'Memory_Complaints')	Pain	0.046359552710350554
('Alcohol_Use', 'grip_category')	Pain	0.05965272755368017
('Alcohol_Use', 'WHR_Obesity')	Pain	0.03277819860781811
('Alcohol_Use', 'MAP_NormalElevated_vs_H')	Pain	0.03159281186033192
('Alcohol_Use', 'functionality_state')	Pain	0.2875052748036968
('Memory_Problems', 'Memory_Complaints')	Pain	0.017102373087732162
('Memory_Problems', 'grip_category')	Pain	0.043809907845301775
('Memory_Problems', 'WHR_Obesity')	Pain	0.01889845868764997
('Memory_Problems', 'MAP_NormalElevated_vs_H')	Pain	0.017534954660974166
('Memory_Problems', 'functionality_state')	Pain	0.28789144212639844
('Memory_Complaints', 'grip_category')	Pain	0.043809907845301775
('Memory_Complaints', 'WHR_Obesity')	Pain	0.01889845868764997
('Memory_Complaints', 'MAP_NormalElevated_vs_H')	Pain	0.017534954660974166
('Memory_Complaints', 'functionality_state')	Pain	0.28789144212639844
('grip_category', 'WHR_Obesity')	Pain	0.03090490328948566
('grip_category', 'MAP_NormalElevated_vs_H')	Pain	0.028217771810578995
('grip_category', 'functionality_state')	Pain	0.2874991228892138
('WHR_Obesity', 'MAP_NormalElevated_vs_H')	Pain	0.0023290768189653554
('WHR_Obesity', 'functionality_state')	Pain	0.28332411091666776
('MAP_NormalElevated_vs_H', 'functionality_state')	Pain	0.2835623044021695
('Anxiety', 'Depression')	Hearing	0.01393881644074318
('Anxiety', 'Sleep')	Hearing	0.014583006173369436
('Anxiety', 'MMSE_Spell')	Hearing	0.017896805813413474
('Anxiety', 'Pain')	Hearing	0.02110360713715505
('Anxiety', 'General_Health')	Hearing	0.017059375076613002
('Anxiety', 'Health_vs_Peers')	Hearing	0.012643948552400973
('Anxiety', 'Physical_Activity')	Hearing	0.026257278032113168
('Anxiety', 'BMI')	Hearing	0.01374278248512802
('Anxiety', 'Alcohol_Use')	Hearing	0.017456533428703368
('Anxiety', 'Memory_Problems')	Hearing	0.030223106197701858
('Anxiety', 'Memory_Complaints')	Hearing	0.030223106197701858
('Anxiety', 'grip_category')	Hearing	0.01735541341386203
('Anxiety', 'WHR_Obesity')	Hearing	0.012561298913134804
('Anxiety', 'MAP_NormalElevated_vs_H')	Hearing	0.012238292867187741
('Anxiety', 'functionality_state')	Hearing	0.036809117852528765
('Depression', 'Sleep')	Hearing	0.012157737073725835
('Depression', 'MMSE_Spell')	Hearing	0.013978022351525558
('Depression', 'Pain')	Hearing	0.01834949667875175
('Depression', 'General_Health')	Hearing	0.01439105112884456
('Depression', 'Health_vs_Peers')	Hearing	0.008749475188236287
('Depression', 'Physical_Activity')	Hearing	0.021691016435615537
('Depression', 'BMI')	Hearing	0.010178314469056884
('Depression', 'Alcohol_Use')	Hearing	0.013693991979608224
('Depression', 'Memory_Problems')	Hearing	0.027967521951117062
('Depression', 'Memory_Complaints')	Hearing	0.027967521951117062
('Depression', 'grip_category')	Hearing	0.013863313353242672
('Depression', 'WHR_Obesity')	Hearing	0.00901841701665549
('Depression', 'MAP_NormalElevated_vs_H')	Hearing	0.008909432627832989
('Depression', 'functionality_state')	Hearing	0.03356403604127363
('Sleep', 'MMSE_Spell')	Hearing	0.013551024315377466
('Sleep', 'Pain')	Hearing	0.020148283423641136
('Sleep', 'General_Health')	Hearing	0.01544627818551945
('Sleep', 'Health_vs_Peers')	Hearing	0.008875161674556853
('Sleep', 'Physical_Activity')	Hearing	0.02365705126547611
('Sleep', 'BMI')	Hearing	0.009796919799219707
('Sleep', 'Alcohol_Use')	Hearing	0.013273554845157392
('Sleep', 'Memory_Problems')	Hearing	0.026936998415958407
('Sleep', 'Memory_Complaints')	Hearing	0.026936998415958407
('Sleep', 'grip_category')	Hearing	0.016165807951670913
('Sleep', 'WHR_Obesity')	Hearing	0.006594037224800967
('Sleep', 'MAP_NormalElevated_vs_H')	Hearing	0.006777502186016849
('Sleep', 'functionality_state')	Hearing	0.03540316419833436
('MMSE_Spell', 'Pain')	Hearing	0.019473467164657282
('MMSE_Spell', 'General_Health')	Hearing	0.016615231192629903
('MMSE_Spell', 'Health_vs_Peers')	Hearing	0.009222337286484384
('MMSE_Spell', 'Physical_Activity')	Hearing	0.021009645815360863
('MMSE_Spell', 'BMI')	Hearing	0.010196387955727037
('MMSE_Spell', 'Alcohol_Use')	Hearing	0.012728944156474917
('MMSE_Spell', 'Memory_Problems')	Hearing	0.028540151293367982
('MMSE_Spell', 'Memory_Complaints')	Hearing	0.028540151293367982
('MMSE_Spell', 'grip_category')	Hearing	0.014620597908474114
('MMSE_Spell', 'WHR_Obesity')	Hearing	0.008543780106628
('MMSE_Spell', 'MAP_NormalElevated_vs_H')	Hearing	0.008492072000857952
('MMSE_Spell', 'functionality_state')	Hearing	0.033755590135811045
('Pain', 'General_Health')	Hearing	0.01790898398637757
('Pain', 'Health_vs_Peers')	Hearing	0.014640514594115858
('Pain', 'Physical_Activity')	Hearing	0.025140863087896568
('Pain', 'BMI')	Hearing	0.01736314142071282
('Pain', 'Alcohol_Use')	Hearing	0.018553022533802848
('Pain', 'Memory_Problems')	Hearing	0.03333466829682162
('Pain', 'Memory_Complaints')	Hearing	0.03333466829682162
('Pain', 'grip_category')	Hearing	0.020147753573316614
('Pain', 'WHR_Obesity')	Hearing	0.014450841649730262
('Pain', 'MAP_NormalElevated_vs_H')	Hearing	0.014588045956301483
('Pain', 'functionality_state')	Hearing	0.033224951208092275
('General_Health', 'Health_vs_Peers')	Hearing	0.013025592344851337
('General_Health', 'Physical_Activity')	Hearing	0.0225332307058778
('General_Health', 'BMI')	Hearing	0.014704703806247759
('General_Health', 'Alcohol_Use')	Hearing	0.01569789783871365
('General_Health', 'Memory_Problems')	Hearing	0.029269266255262442
('General_Health', 'Memory_Complaints')	Hearing	0.029269266255262442
('General_Health', 'grip_category')	Hearing	0.01587425755355717
('General_Health', 'WHR_Obesity')	Hearing	0.011447067192964108
('General_Health', 'MAP_NormalElevated_vs_H')	Hearing	0.011525788102506913
('General_Health', 'functionality_state')	Hearing	0.03304910195435192
('Health_vs_Peers', 'Physical_Activity')	Hearing	0.019693942483246494
('Health_vs_Peers', 'BMI')	Hearing	0.004179741693865024
('Health_vs_Peers', 'Alcohol_Use')	Hearing	0.008875620226707162
('Health_vs_Peers', 'Memory_Problems')	Hearing	0.023742197980941848
('Health_vs_Peers', 'Memory_Complaints')	Hearing	0.023742197980941848
('Health_vs_Peers', 'grip_category')	Hearing	0.008554851135552
('Health_vs_Peers', 'WHR_Obesity')	Hearing	0.002515366409835331
('Health_vs_Peers', 'MAP_NormalElevated_vs_H')	Hearing	0.0025722140971218546
('Health_vs_Peers', 'functionality_state')	Hearing	0.033182753348004336
('Physical_Activity', 'BMI')	Hearing	0.022471230832365456
('Physical_Activity', 'Alcohol_Use')	Hearing	0.022425456653487722
('Physical_Activity', 'Memory_Problems')	Hearing	0.03881001711971067
('Physical_Activity', 'Memory_Complaints')	Hearing	0.03881001711971067
('Physical_Activity', 'grip_category')	Hearing	0.022349406060591614
('Physical_Activity', 'WHR_Obesity')	Hearing	0.019192490656706283
('Physical_Activity', 'MAP_NormalElevated_vs_H')	Hearing	0.01949978471141014
('Physical_Activity', 'functionality_state')	Hearing	0.03420507384404167
('BMI', 'Alcohol_Use')	Hearing	0.010281207988543291
('BMI', 'Memory_Problems')	Hearing	0.025627265794579957
('BMI', 'Memory_Complaints')	Hearing	0.025627265794579957
('BMI', 'grip_category')	Hearing	0.009855355538201872
('BMI', 'WHR_Obesity')	Hearing	0.003510069124634848
('BMI', 'MAP_NormalElevated_vs_H')	Hearing	0.004855159365480378
('BMI', 'functionality_state')	Hearing	0.03603536981522589
('Alcohol_Use', 'Memory_Problems')	Hearing	0.029271437724174617
('Alcohol_Use', 'Memory_Complaints')	Hearing	0.029271437724174617
('Alcohol_Use', 'grip_category')	Hearing	0.015645049700671595
('Alcohol_Use', 'WHR_Obesity')	Hearing	0.008990591963959637
('Alcohol_Use', 'MAP_NormalElevated_vs_H')	Hearing	0.009269095717100528
('Alcohol_Use', 'functionality_state')	Hearing	0.03352819873008072
('Memory_Problems', 'Memory_Complaints')	Hearing	0.022690371725930886
('Memory_Problems', 'grip_category')	Hearing	0.029511031227004776
('Memory_Problems', 'WHR_Obesity')	Hearing	0.023772964384412874
('Memory_Problems', 'MAP_NormalElevated_vs_H')	Hearing	0.023840299914945084
('Memory_Problems', 'functionality_state')	Hearing	0.04817571096576909
('Memory_Complaints', 'grip_category')	Hearing	0.029511031227004776
('Memory_Complaints', 'WHR_Obesity')	Hearing	0.023772964384412874
('Memory_Complaints', 'MAP_NormalElevated_vs_H')	Hearing	0.023840299914945084
('Memory_Complaints', 'functionality_state')	Hearing	0.04817571096576909
('grip_category', 'WHR_Obesity')	Hearing	0.009169418121393644
('grip_category', 'MAP_NormalElevated_vs_H')	Hearing	0.008298942717601532
('grip_category', 'functionality_state')	Hearing	0.034677960353748045
('WHR_Obesity', 'MAP_NormalElevated_vs_H')	Hearing	0.002031582600740668
('WHR_Obesity', 'functionality_state')	Hearing	0.03187708332838919
('MAP_NormalElevated_vs_H', 'functionality_state')	Hearing	0.03262563769804295
('Anxiety', 'Depression')	General_Health	0.1174752994170776
('Anxiety', 'Sleep')	General_Health	0.11186204658821498
('Anxiety', 'MMSE_Spell')	General_Health	0.09023134914633563
('Anxiety', 'Pain')	General_Health	0.26884052314344004
('Anxiety', 'Hearing')	General_Health	0.08915644774095574
('Anxiety', 'Health_vs_Peers')	General_Health	0.3014978023669126
('Anxiety', 'Physical_Activity')	General_Health	0.1799729851674933
('Anxiety', 'BMI')	General_Health	0.10320037796622253
('Anxiety', 'Alcohol_Use')	General_Health	0.11995842607814577
('Anxiety', 'Memory_Problems')	General_Health	0.10350757225520431
('Anxiety', 'Memory_Complaints')	General_Health	0.10350757225520431
('Anxiety', 'grip_category')	General_Health	0.10741968985871532
('Anxiety', 'WHR_Obesity')	General_Health	0.08541456515672059
('Anxiety', 'MAP_NormalElevated_vs_H')	General_Health	0.08537934369170185
('Anxiety', 'functionality_state')	General_Health	0.25640966998634823
('Depression', 'Sleep')	General_Health	0.11675621937675357
('Depression', 'MMSE_Spell')	General_Health	0.08513487922573683
('Depression', 'Pain')	General_Health	0.26559832646918097
('Depression', 'Hearing')	General_Health	0.08660233126942152
('Depression', 'Health_vs_Peers')	General_Health	0.3004900275757894
('Depression', 'Physical_Activity')	General_Health	0.1645761042345472
('Depression', 'BMI')	General_Health	0.09835681618491605
('Depression', 'Alcohol_Use')	General_Health	0.11273479976059639
('Depression', 'Memory_Problems')	General_Health	0.10226154201969048
('Depression', 'Memory_Complaints')	General_Health	0.10226154201969048
('Depression', 'grip_category')	General_Health	0.10351226889375816
('Depression', 'WHR_Obesity')	General_Health	0.08130676134965685
('Depression', 'MAP_NormalElevated_vs_H')	General_Health	0.08203857166302274
('Depression', 'functionality_state')	General_Health	0.24161982724341186
('Sleep', 'MMSE_Spell')	General_Health	0.06368102284487248
('Sleep', 'Pain')	General_Health	0.2474674962796774
('Sleep', 'Hearing')	General_Health	0.06401656629521235
('Sleep', 'Health_vs_Peers')	General_Health	0.2828319905708395
('Sleep', 'Physical_Activity')	General_Health	0.15877427852945333
('Sleep', 'BMI')	General_Health	0.07490159348014573
('Sleep', 'Alcohol_Use')	General_Health	0.0935370282657318
('Sleep', 'Memory_Problems')	General_Health	0.07915451982821044
('Sleep', 'Memory_Complaints')	General_Health	0.07915451982821044
('Sleep', 'grip_category')	General_Health	0.07858582390384536
('Sleep', 'WHR_Obesity')	General_Health	0.05577410211853686
('Sleep', 'MAP_NormalElevated_vs_H')	General_Health	0.05613503205577886
('Sleep', 'functionality_state')	General_Health	0.23316389461159012
('MMSE_Spell', 'Pain')	General_Health	0.23022189977721347
('MMSE_Spell', 'Hearing')	General_Health	0.018334878554037395
('MMSE_Spell', 'Health_vs_Peers')	General_Health	0.2522122328375564
('MMSE_Spell', 'Physical_Activity')	General_Health	0.11558592626350292
('MMSE_Spell', 'BMI')	General_Health	0.031060360026981086
('MMSE_Spell', 'Alcohol_Use')	General_Health	0.048870108061619504
('MMSE_Spell', 'Memory_Problems')	General_Health	0.03727405273165564
('MMSE_Spell', 'Memory_Complaints')	General_Health	0.03727405273165564
('MMSE_Spell', 'grip_category')	General_Health	0.037410992135363336
('MMSE_Spell', 'WHR_Obesity')	General_Health	0.010118281230413986
('MMSE_Spell', 'MAP_NormalElevated_vs_H')	General_Health	0.011298983442830896
('MMSE_Spell', 'functionality_state')	General_Health	0.2055522096104763
('Pain', 'Hearing')	General_Health	0.23027095035667353
('Pain', 'Health_vs_Peers')	General_Health	0.388156005940243
('Pain', 'Physical_Activity')	General_Health	0.27866654831331866
('Pain', 'BMI')	General_Health	0.23045524838725032
('Pain', 'Alcohol_Use')	General_Health	0.2501615608217249
('Pain', 'Memory_Problems')	General_Health	0.2428819662446853
('Pain', 'Memory_Complaints')	General_Health	0.2428819662446853
('Pain', 'grip_category')	General_Health	0.24116549043869528
('Pain', 'WHR_Obesity')	General_Health	0.22640827711672015
('Pain', 'MAP_NormalElevated_vs_H')	General_Health	0.22824826314229318
('Pain', 'functionality_state')	General_Health	0.29797276549377266
('Hearing', 'Health_vs_Peers')	General_Health	0.2537212364929426
('Hearing', 'Physical_Activity')	General_Health	0.11856795731223041
('Hearing', 'BMI')	General_Health	0.03465728885747205
('Hearing', 'Alcohol_Use')	General_Health	0.05256923610330185
('Hearing', 'Memory_Problems')	General_Health	0.037242047948922136
('Hearing', 'Memory_Complaints')	General_Health	0.037242047948922136
('Hearing', 'grip_category')	General_Health	0.037483039393249734
('Hearing', 'WHR_Obesity')	General_Health	0.011280077407206058
('Hearing', 'MAP_NormalElevated_vs_H')	General_Health	0.012328723297919317
('Hearing', 'functionality_state')	General_Health	0.20615941909554955
('Health_vs_Peers', 'Physical_Activity')	General_Health	0.3279848858819544
('Health_vs_Peers', 'BMI')	General_Health	0.2525753969802604
('Health_vs_Peers', 'Alcohol_Use')	General_Health	0.27076763823458055
('Health_vs_Peers', 'Memory_Problems')	General_Health	0.26344280240802387
('Health_vs_Peers', 'Memory_Complaints')	General_Health	0.26344280240802387
('Health_vs_Peers', 'grip_category')	General_Health	0.2708659798881186
('Health_vs_Peers', 'WHR_Obesity')	General_Health	0.2429852561783459
('Health_vs_Peers', 'MAP_NormalElevated_vs_H')	General_Health	0.24283698943138257
('Health_vs_Peers', 'functionality_state')	General_Health	0.38132541267285347
('Physical_Activity', 'BMI')	General_Health	0.12690418756677868
('Physical_Activity', 'Alcohol_Use')	General_Health	0.13250763056901133
('Physical_Activity', 'Memory_Problems')	General_Health	0.14014492610253057
('Physical_Activity', 'Memory_Complaints')	General_Health	0.14014492610253057
('Physical_Activity', 'grip_category')	General_Health	0.12404459813275398
('Physical_Activity', 'WHR_Obesity')	General_Health	0.11524870431118757
('Physical_Activity', 'MAP_NormalElevated_vs_H')	General_Health	0.11679717367031182
('Physical_Activity', 'functionality_state')	General_Health	0.22149670432003973
('BMI', 'Alcohol_Use')	General_Health	0.06688478078178614
('BMI', 'Memory_Problems')	General_Health	0.05353144845566756
('BMI', 'Memory_Complaints')	General_Health	0.05353144845566756
('BMI', 'grip_category')	General_Health	0.05295890266877199
('BMI', 'WHR_Obesity')	General_Health	0.022605016494905972
('BMI', 'MAP_NormalElevated_vs_H')	General_Health	0.02449400774803954
('BMI', 'functionality_state')	General_Health	0.20939130542196863
('Alcohol_Use', 'Memory_Problems')	General_Health	0.07358019026991991
('Alcohol_Use', 'Memory_Complaints')	General_Health	0.07358019026991991
('Alcohol_Use', 'grip_category')	General_Health	0.07211476652365627
('Alcohol_Use', 'WHR_Obesity')	General_Health	0.04530350341161025
('Alcohol_Use', 'MAP_NormalElevated_vs_H')	General_Health	0.046300134166131775
('Alcohol_Use', 'functionality_state')	General_Health	0.2159545671309318
('Memory_Problems', 'Memory_Complaints')	General_Health	0.03066315341959026
('Memory_Problems', 'grip_category')	General_Health	0.057946562008174884
('Memory_Problems', 'WHR_Obesity')	General_Health	0.03211595096336577
('Memory_Problems', 'MAP_NormalElevated_vs_H')	General_Health	0.032335398009378576
('Memory_Problems', 'functionality_state')	General_Health	0.22113887155490455
('Memory_Complaints', 'grip_category')	General_Health	0.057946562008174884
('Memory_Complaints', 'WHR_Obesity')	General_Health	0.03211595096336577
('Memory_Complaints', 'MAP_NormalElevated_vs_H')	General_Health	0.032335398009378576
('Memory_Complaints', 'functionality_state')	General_Health	0.22113887155490455
('grip_category', 'WHR_Obesity')	General_Health	0.030591255098908296
('grip_category', 'MAP_NormalElevated_vs_H')	General_Health	0.03130169514953727
('grip_category', 'functionality_state')	General_Health	0.20994818484923314
('WHR_Obesity', 'MAP_NormalElevated_vs_H')	General_Health	0.0026039665955947537
('WHR_Obesity', 'functionality_state')	General_Health	0.20459278205591264
('MAP_NormalElevated_vs_H', 'functionality_state')	General_Health	0.2062729972461406
('Anxiety', 'Depression')	Health_vs_Peers	0.034444156901371266
('Anxiety', 'Sleep')	Health_vs_Peers	0.03666683804751534
('Anxiety', 'MMSE_Spell')	Health_vs_Peers	0.025985794467576494
('Anxiety', 'Pain')	Health_vs_Peers	0.10494539895855694
('Anxiety', 'Hearing')	Health_vs_Peers	0.026294115585289362
('Anxiety', 'General_Health')	Health_vs_Peers	0.24305089673545693
('Anxiety', 'Physical_Activity')	Health_vs_Peers	0.04997832046857831
('Anxiety', 'BMI')	Health_vs_Peers	0.043065173089187864
('Anxiety', 'Alcohol_Use')	Health_vs_Peers	0.04078541151300283
('Anxiety', 'Memory_Problems')	Health_vs_Peers	0.031357225652803224
('Anxiety', 'Memory_Complaints')	Health_vs_Peers	0.031357225652803224
('Anxiety', 'grip_category')	Health_vs_Peers	0.02877941931752576
('Anxiety', 'WHR_Obesity')	Health_vs_Peers	0.025482420390176657
('Anxiety', 'MAP_NormalElevated_vs_H')	Health_vs_Peers	0.02792267382756998
('Anxiety', 'functionality_state')	Health_vs_Peers	0.08475921630506493
('Depression', 'Sleep')	Health_vs_Peers	0.038722333376781125
('Depression', 'MMSE_Spell')	Health_vs_Peers	0.024890461973844716
('Depression', 'Pain')	Health_vs_Peers	0.10322081970299427
('Depression', 'Hearing')	Health_vs_Peers	0.025252855551863504
('Depression', 'General_Health')	Health_vs_Peers	0.24478212779883968
('Depression', 'Physical_Activity')	Health_vs_Peers	0.04578182149205641
('Depression', 'BMI')	Health_vs_Peers	0.04125405345908811
('Depression', 'Alcohol_Use')	Health_vs_Peers	0.039478830539305565
('Depression', 'Memory_Problems')	Health_vs_Peers	0.03153925452133038
('Depression', 'Memory_Complaints')	Health_vs_Peers	0.03153925452133038
('Depression', 'grip_category')	Health_vs_Peers	0.027988151843975056
('Depression', 'WHR_Obesity')	Health_vs_Peers	0.024761777907564633
('Depression', 'MAP_NormalElevated_vs_H')	Health_vs_Peers	0.027514753326843666
('Depression', 'functionality_state')	Health_vs_Peers	0.08126962351005163
('Sleep', 'MMSE_Spell')	Health_vs_Peers	0.022003053679726565
('Sleep', 'Pain')	Health_vs_Peers	0.10497468114018138
('Sleep', 'Hearing')	Health_vs_Peers	0.0236364244262194
('Sleep', 'General_Health')	Health_vs_Peers	0.2490229652128079
('Sleep', 'Physical_Activity')	Health_vs_Peers	0.04877228533864738
('Sleep', 'BMI')	Health_vs_Peers	0.03899348274795939
('Sleep', 'Alcohol_Use')	Health_vs_Peers	0.03863267107003882
('Sleep', 'Memory_Problems')	Health_vs_Peers	0.029553503829517165
('Sleep', 'Memory_Complaints')	Health_vs_Peers	0.029553503829517165
('Sleep', 'grip_category')	Health_vs_Peers	0.026413474157571466
('Sleep', 'WHR_Obesity')	Health_vs_Peers	0.021138216347901525
('Sleep', 'MAP_NormalElevated_vs_H')	Health_vs_Peers	0.02342842807159101
('Sleep', 'functionality_state')	Health_vs_Peers	0.08519454833895959
('MMSE_Spell', 'Pain')	Health_vs_Peers	0.0960345090039362
('MMSE_Spell', 'Hearing')	Health_vs_Peers	0.002838740167464609
('MMSE_Spell', 'General_Health')	Health_vs_Peers	0.24410898835713105
('MMSE_Spell', 'Physical_Activity')	Health_vs_Peers	0.033323665733195916
('MMSE_Spell', 'BMI')	Health_vs_Peers	0.020298982482513106
('MMSE_Spell', 'Alcohol_Use')	Health_vs_Peers	0.020351788826628747
('MMSE_Spell', 'Memory_Problems')	Health_vs_Peers	0.01070223777183843
('MMSE_Spell', 'Memory_Complaints')	Health_vs_Peers	0.01070223777183843
('MMSE_Spell', 'grip_category')	Health_vs_Peers	0.006508418306676633
('MMSE_Spell', 'WHR_Obesity')	Health_vs_Peers	0.0012019687103713306
('MMSE_Spell', 'MAP_NormalElevated_vs_H')	Health_vs_Peers	0.004599923213244174
('MMSE_Spell', 'functionality_state')	Health_vs_Peers	0.07488916947830883
('Pain', 'Hearing')	Health_vs_Peers	0.09691627466345583
('Pain', 'General_Health')	Health_vs_Peers	0.25806979963928445
('Pain', 'Physical_Activity')	Health_vs_Peers	0.10423248539711433
('Pain', 'BMI')	Health_vs_Peers	0.10402527184590454
('Pain', 'Alcohol_Use')	Health_vs_Peers	0.10521017048001167
('Pain', 'Memory_Problems')	Health_vs_Peers	0.1007205035263109
('Pain', 'Memory_Complaints')	Health_vs_Peers	0.1007205035263109
('Pain', 'grip_category')	Health_vs_Peers	0.0994749979578481
('Pain', 'WHR_Obesity')	Health_vs_Peers	0.09608704760399983
('Pain', 'MAP_NormalElevated_vs_H')	Health_vs_Peers	0.09954320808215378
('Pain', 'functionality_state')	Health_vs_Peers	0.11605375236608116
('Hearing', 'General_Health')	Health_vs_Peers	0.24447851768679643
('Hearing', 'Physical_Activity')	Health_vs_Peers	0.03310327569711764
('Hearing', 'BMI')	Health_vs_Peers	0.0212802684983121
('Hearing', 'Alcohol_Use')	Health_vs_Peers	0.02099999663924865
('Hearing', 'Memory_Problems')	Health_vs_Peers	0.010869433966223925
('Hearing', 'Memory_Complaints')	Health_vs_Peers	0.010869433966223925
('Hearing', 'grip_category')	Health_vs_Peers	0.005311070978262387
('Hearing', 'WHR_Obesity')	Health_vs_Peers	0.0015609749463972372
('Hearing', 'MAP_NormalElevated_vs_H')	Health_vs_Peers	0.004709377101878209
('Hearing', 'functionality_state')	Health_vs_Peers	0.07445262578943874
('General_Health', 'Physical_Activity')	Health_vs_Peers	0.2453594924894723
('General_Health', 'BMI')	Health_vs_Peers	0.24972333873348512
('General_Health', 'Alcohol_Use')	Health_vs_Peers	0.24602067638253255
('General_Health', 'Memory_Problems')	Health_vs_Peers	0.24259725669964657
('General_Health', 'Memory_Complaints')	Health_vs_Peers	0.24259725669964657
('General_Health', 'grip_category')	Health_vs_Peers	0.24601341789113898
('General_Health', 'WHR_Obesity')	Health_vs_Peers	0.24219785450066586
('General_Health', 'MAP_NormalElevated_vs_H')	Health_vs_Peers	0.24417121724072652
('General_Health', 'functionality_state')	Health_vs_Peers	0.24948496797309283
('Physical_Activity', 'BMI')	Health_vs_Peers	0.04556770719612338
('Physical_Activity', 'Alcohol_Use')	Health_vs_Peers	0.041675443592131343
('Physical_Activity', 'Memory_Problems')	Health_vs_Peers	0.03933500021608579
('Physical_Activity', 'Memory_Complaints')	Health_vs_Peers	0.03933500021608579
('Physical_Activity', 'grip_category')	Health_vs_Peers	0.035733310606999524
('Physical_Activity', 'WHR_Obesity')	Health_vs_Peers	0.03186253507138425
('Physical_Activity', 'MAP_NormalElevated_vs_H')	Health_vs_Peers	0.03536119666243051
('Physical_Activity', 'functionality_state')	Health_vs_Peers	0.0746072393933304
('BMI', 'Alcohol_Use')	Health_vs_Peers	0.038361184854262764
('BMI', 'Memory_Problems')	Health_vs_Peers	0.029287712491690442
('BMI', 'Memory_Complaints')	Health_vs_Peers	0.029287712491690442
('BMI', 'grip_category')	Health_vs_Peers	0.02410098989834925
('BMI', 'WHR_Obesity')	Health_vs_Peers	0.020211074491794694
('BMI', 'MAP_NormalElevated_vs_H')	Health_vs_Peers	0.023286959443325202
('BMI', 'functionality_state')	Health_vs_Peers	0.08123612514347585
('Alcohol_Use', 'Memory_Problems')	Health_vs_Peers	0.02901353490598095
('Alcohol_Use', 'Memory_Complaints')	Health_vs_Peers	0.02901353490598095
('Alcohol_Use', 'grip_category')	Health_vs_Peers	0.023724849682378993
('Alcohol_Use', 'WHR_Obesity')	Health_vs_Peers	0.020203827289984093
('Alcohol_Use', 'MAP_NormalElevated_vs_H')	Health_vs_Peers	0.02237358887887171
('Alcohol_Use', 'functionality_state')	Health_vs_Peers	0.07856934035108061
('Memory_Problems', 'Memory_Complaints')	Health_vs_Peers	0.009817607711212643
('Memory_Problems', 'grip_category')	Health_vs_Peers	0.013768096412683596
('Memory_Problems', 'WHR_Obesity')	Health_vs_Peers	0.010046440804872572
('Memory_Problems', 'MAP_NormalElevated_vs_H')	Health_vs_Peers	0.012788247524083083
('Memory_Problems', 'functionality_state')	Health_vs_Peers	0.07740075370789523
('Memory_Complaints', 'grip_category')	Health_vs_Peers	0.013768096412683596
('Memory_Complaints', 'WHR_Obesity')	Health_vs_Peers	0.010046440804872572
('Memory_Complaints', 'MAP_NormalElevated_vs_H')	Health_vs_Peers	0.012788247524083083
('Memory_Complaints', 'functionality_state')	Health_vs_Peers	0.07740075370789523
('grip_category', 'WHR_Obesity')	Health_vs_Peers	0.004326440320562191
('grip_category', 'MAP_NormalElevated_vs_H')	Health_vs_Peers	0.00786555326552508
('grip_category', 'functionality_state')	Health_vs_Peers	0.07686285391654275
('WHR_Obesity', 'MAP_NormalElevated_vs_H')	Health_vs_Peers	0.0032264421982743253
('WHR_Obesity', 'functionality_state')	Health_vs_Peers	0.07269944887471713
('MAP_NormalElevated_vs_H', 'functionality_state')	Health_vs_Peers	0.07593455064044875
('Anxiety', 'Depression')	Physical_Activity	0.048679896281590515
('Anxiety', 'Sleep')	Physical_Activity	0.033854836365913916
('Anxiety', 'MMSE_Spell')	Physical_Activity	0.09251019703041642
('Anxiety', 'Pain')	Physical_Activity	0.11247885190670313
('Anxiety', 'Hearing')	Physical_Activity	0.035948114074428425
('Anxiety', 'General_Health')	Physical_Activity	0.11756674854546614
('Anxiety', 'Health_vs_Peers')	Physical_Activity	0.0460189894780039
('Anxiety', 'BMI')	Physical_Activity	0.042320373081362786
('Anxiety', 'Alcohol_Use')	Physical_Activity	0.08671883454445561
('Anxiety', 'Memory_Problems')	Physical_Activity	0.02498423986354241
('Anxiety', 'Memory_Complaints')	Physical_Activity	0.02498423986354241
('Anxiety', 'grip_category')	Physical_Activity	0.11114349133089639
('Anxiety', 'WHR_Obesity')	Physical_Activity	0.022203915992018486
('Anxiety', 'MAP_NormalElevated_vs_H')	Physical_Activity	0.022110801606624965
('Anxiety', 'functionality_state')	Physical_Activity	0.3474620416432904
('Depression', 'Sleep')	Physical_Activity	0.05601206772546854
('Depression', 'MMSE_Spell')	Physical_Activity	0.11092107175602285
('Depression', 'Pain')	Physical_Activity	0.12704226377849262
('Depression', 'Hearing')	Physical_Activity	0.0575190559018947
('Depression', 'General_Health')	Physical_Activity	0.12819286356024812
('Depression', 'Health_vs_Peers')	Physical_Activity	0.06510648059470707
('Depression', 'BMI')	Physical_Activity	0.06351553627968563
('Depression', 'Alcohol_Use')	Physical_Activity	0.10382609554567239
('Depression', 'Memory_Problems')	Physical_Activity	0.04722409221086562
('Depression', 'Memory_Complaints')	Physical_Activity	0.04722409221086562
('Depression', 'grip_category')	Physical_Activity	0.13281444928817177
('Depression', 'WHR_Obesity')	Physical_Activity	0.044654162818911235
('Depression', 'MAP_NormalElevated_vs_H')	Physical_Activity	0.04456054230879129
('Depression', 'functionality_state')	Physical_Activity	0.3515474464620395
('Sleep', 'MMSE_Spell')	Physical_Activity	0.09401719653317364
('Sleep', 'Pain')	Physical_Activity	0.1186332806610296
('Sleep', 'Hearing')	Physical_Activity	0.037909729265152965
('Sleep', 'General_Health')	Physical_Activity	0.12445666841943599
('Sleep', 'Health_vs_Peers')	Physical_Activity	0.048263700586659124
('Sleep', 'BMI')	Physical_Activity	0.04349544695156841
('Sleep', 'Alcohol_Use')	Physical_Activity	0.08910946266570056
('Sleep', 'Memory_Problems')	Physical_Activity	0.026152695439651014
('Sleep', 'Memory_Complaints')	Physical_Activity	0.026152695439651014
('Sleep', 'grip_category')	Physical_Activity	0.11172737016018233
('Sleep', 'WHR_Obesity')	Physical_Activity	0.020722401111600876
('Sleep', 'MAP_NormalElevated_vs_H')	Physical_Activity	0.02114791464019919
('Sleep', 'functionality_state')	Physical_Activity	0.349329504812824
('MMSE_Spell', 'Pain')	Physical_Activity	0.1712125683486424
('MMSE_Spell', 'Hearing')	Physical_Activity	0.08786476277024878
('MMSE_Spell', 'General_Health')	Physical_Activity	0.180721395856984
('MMSE_Spell', 'Health_vs_Peers')	Physical_Activity	0.10656237980710424
('MMSE_Spell', 'BMI')	Physical_Activity	0.09748950464864072
('MMSE_Spell', 'Alcohol_Use')	Physical_Activity	0.12420473217640524
('MMSE_Spell', 'Memory_Problems')	Physical_Activity	0.07729173804015885
('MMSE_Spell', 'Memory_Complaints')	Physical_Activity	0.07729173804015885
('MMSE_Spell', 'grip_category')	Physical_Activity	0.15510019927549756
('MMSE_Spell', 'WHR_Obesity')	Physical_Activity	0.07525022987163454
('MMSE_Spell', 'MAP_NormalElevated_vs_H')	Physical_Activity	0.0752915605595665
('MMSE_Spell', 'functionality_state')	Physical_Activity	0.36887733119083044
('Pain', 'Hearing')	Physical_Activity	0.11840999352631965
('Pain', 'General_Health')	Physical_Activity	0.1595737123814458
('Pain', 'Health_vs_Peers')	Physical_Activity	0.1152258557662
('Pain', 'BMI')	Physical_Activity	0.11585647419006859
('Pain', 'Alcohol_Use')	Physical_Activity	0.15914557767014956
('Pain', 'Memory_Problems')	Physical_Activity	0.10929732453599121
('Pain', 'Memory_Complaints')	Physical_Activity	0.10929732453599121
('Pain', 'grip_category')	Physical_Activity	0.18527212123416162
('Pain', 'WHR_Obesity')	Physical_Activity	0.1072478198056686
('Pain', 'MAP_NormalElevated_vs_H')	Physical_Activity	0.10802460399977276
('Pain', 'functionality_state')	Physical_Activity	0.35215666633306475
('Hearing', 'General_Health')	Physical_Activity	0.12617541415738015
('Hearing', 'Health_vs_Peers')	Physical_Activity	0.04995345134841225
('Hearing', 'BMI')	Physical_Activity	0.0427946508548011
('Hearing', 'Alcohol_Use')	Physical_Activity	0.08655538652735173
('Hearing', 'Memory_Problems')	Physical_Activity	0.02246585698957299
('Hearing', 'Memory_Complaints')	Physical_Activity	0.02246585698957299
('Hearing', 'grip_category')	Physical_Activity	0.10892263511789106
('Hearing', 'WHR_Obesity')	Physical_Activity	0.018920493028732284
('Hearing', 'MAP_NormalElevated_vs_H')	Physical_Activity	0.019231224458434663
('Hearing', 'functionality_state')	Physical_Activity	0.3474910668501523
('General_Health', 'Health_vs_Peers')	Physical_Activity	0.11754875059902702
('General_Health', 'BMI')	Physical_Activity	0.1272750225379894
('General_Health', 'Alcohol_Use')	Physical_Activity	0.15976622217828715
('General_Health', 'Memory_Problems')	Physical_Activity	0.11582798427873352
('General_Health', 'Memory_Complaints')	Physical_Activity	0.11582798427873352
('General_Health', 'grip_category')	Physical_Activity	0.18900904535035956
('General_Health', 'WHR_Obesity')	Physical_Activity	0.11514369646897034
('General_Health', 'MAP_NormalElevated_vs_H')	Physical_Activity	0.11572567822192298
('General_Health', 'functionality_state')	Physical_Activity	0.36167238018495407
('Health_vs_Peers', 'BMI')	Physical_Activity	0.048790600414110666
('Health_vs_Peers', 'Alcohol_Use')	Physical_Activity	0.09368099705345642
('Health_vs_Peers', 'Memory_Problems')	Physical_Activity	0.03586360410066604
('Health_vs_Peers', 'Memory_Complaints')	Physical_Activity	0.03586360410066604
('Health_vs_Peers', 'grip_category')	Physical_Activity	0.12555031982158602
('Health_vs_Peers', 'WHR_Obesity')	Physical_Activity	0.03254492890684835
('Health_vs_Peers', 'MAP_NormalElevated_vs_H')	Physical_Activity	0.03295547340469868
('Health_vs_Peers', 'functionality_state')	Physical_Activity	0.34662335995800536
('BMI', 'Alcohol_Use')	Physical_Activity	0.09441405930596639
('BMI', 'Memory_Problems')	Physical_Activity	0.029779279367762247
('BMI', 'Memory_Complaints')	Physical_Activity	0.029779279367762247
('BMI', 'grip_category')	Physical_Activity	0.12541493799731057
('BMI', 'WHR_Obesity')	Physical_Activity	0.023060788562785258
('BMI', 'MAP_NormalElevated_vs_H')	Physical_Activity	0.024361301940364323
('BMI', 'functionality_state')	Physical_Activity	0.3477036252053893
('Alcohol_Use', 'Memory_Problems')	Physical_Activity	0.07676364673081663
('Alcohol_Use', 'Memory_Complaints')	Physical_Activity	0.07676364673081663
('Alcohol_Use', 'grip_category')	Physical_Activity	0.16498483262791697
('Alcohol_Use', 'WHR_Obesity')	Physical_Activity	0.07255325943683233
('Alcohol_Use', 'MAP_NormalElevated_vs_H')	Physical_Activity	0.07434939209006315
('Alcohol_Use', 'functionality_state')	Physical_Activity	0.3617858820516953
('Memory_Problems', 'Memory_Complaints')	Physical_Activity	0.006346211595793531
('Memory_Problems', 'grip_category')	Physical_Activity	0.09860630596319128
('Memory_Problems', 'WHR_Obesity')	Physical_Activity	0.007301513838743654
('Memory_Problems', 'MAP_NormalElevated_vs_H')	Physical_Activity	0.007387933306169057
('Memory_Problems', 'functionality_state')	Physical_Activity	0.34479033670633213
('Memory_Complaints', 'grip_category')	Physical_Activity	0.09860630596319128
('Memory_Complaints', 'WHR_Obesity')	Physical_Activity	0.007301513838743654
('Memory_Complaints', 'MAP_NormalElevated_vs_H')	Physical_Activity	0.007387933306169057
('Memory_Complaints', 'functionality_state')	Physical_Activity	0.34479033670633213
('grip_category', 'WHR_Obesity')	Physical_Activity	0.09692540270498252
('grip_category', 'MAP_NormalElevated_vs_H')	Physical_Activity	0.0959287398407777
('grip_category', 'functionality_state')	Physical_Activity	0.37584954479907556
('WHR_Obesity', 'MAP_NormalElevated_vs_H')	Physical_Activity	0.0016358298652007835
('WHR_Obesity', 'functionality_state')	Physical_Activity	0.3451713945417821
('MAP_NormalElevated_vs_H', 'functionality_state')	Physical_Activity	0.3459534226273852
('Anxiety', 'Depression')	BMI	0.00551554438318942
('Anxiety', 'Sleep')	BMI	0.006833661532515253
('Anxiety', 'MMSE_Spell')	BMI	0.0039795006876792395
('Anxiety', 'Pain')	BMI	0.05192303521073312
('Anxiety', 'Hearing')	BMI	0.0054574730060606095
('Anxiety', 'General_Health')	BMI	0.02281799582281334
('Anxiety', 'Health_vs_Peers')	BMI	0.021129696577233667
('Anxiety', 'Physical_Activity')	BMI	0.02434422755998236
('Anxiety', 'Alcohol_Use')	BMI	0.00761110491474958
('Anxiety', 'Memory_Problems')	BMI	0.004906720976329705
('Anxiety', 'Memory_Complaints')	BMI	0.004906720976329705
('Anxiety', 'grip_category')	BMI	0.0220171850518973
('Anxiety', 'WHR_Obesity')	BMI	0.06455270855639417
('Anxiety', 'MAP_NormalElevated_vs_H')	BMI	0.005929583453711506
('Anxiety', 'functionality_state')	BMI	0.05468080198509479
('Depression', 'Sleep')	BMI	0.009337308217691322
('Depression', 'MMSE_Spell')	BMI	0.005192198909473023
('Depression', 'Pain')	BMI	0.051553422238298265
('Depression', 'Hearing')	BMI	0.006568182635575214
('Depression', 'General_Health')	BMI	0.022535404210857427
('Depression', 'Health_vs_Peers')	BMI	0.02114054126197922
('Depression', 'Physical_Activity')	BMI	0.024077364979926092
('Depression', 'Alcohol_Use')	BMI	0.008826165844863664
('Depression', 'Memory_Problems')	BMI	0.006542787326726067
('Depression', 'Memory_Complaints')	BMI	0.006542787326726067
('Depression', 'grip_category')	BMI	0.022815999879561923
('Depression', 'WHR_Obesity')	BMI	0.06582404362588858
('Depression', 'MAP_NormalElevated_vs_H')	BMI	0.007207349665539113
('Depression', 'functionality_state')	BMI	0.05440633358670943
('Sleep', 'MMSE_Spell')	BMI	0.007197349600974316
('Sleep', 'Pain')	BMI	0.05647257464657975
('Sleep', 'Hearing')	BMI	0.009548126636415832
('Sleep', 'General_Health')	BMI	0.02608251220764896
('Sleep', 'Health_vs_Peers')	BMI	0.023983426833491688
('Sleep', 'Physical_Activity')	BMI	0.028993975789087682
('Sleep', 'Alcohol_Use')	BMI	0.013696346790889078
('Sleep', 'Memory_Problems')	BMI	0.007819943583722079
('Sleep', 'Memory_Complaints')	BMI	0.007819943583722079
('Sleep', 'grip_category')	BMI	0.026970782607190203
('Sleep', 'WHR_Obesity')	BMI	0.06721614097707995
('Sleep', 'MAP_NormalElevated_vs_H')	BMI	0.008932045116994013
('Sleep', 'functionality_state')	BMI	0.058220783275510266
('MMSE_Spell', 'Pain')	BMI	0.05147397058369304
('MMSE_Spell', 'Hearing')	BMI	0.0037416435930316826
('MMSE_Spell', 'General_Health')	BMI	0.02288596830287952
('MMSE_Spell', 'Health_vs_Peers')	BMI	0.02022783523883753
('MMSE_Spell', 'Physical_Activity')	BMI	0.024179643331056808
('MMSE_Spell', 'Alcohol_Use')	BMI	0.007129340986953278
('MMSE_Spell', 'Memory_Problems')	BMI	0.0033848651961688636
('MMSE_Spell', 'Memory_Complaints')	BMI	0.0033848651961688636
('MMSE_Spell', 'grip_category')	BMI	0.02079748675343754
('MMSE_Spell', 'WHR_Obesity')	BMI	0.06278276719105032
('MMSE_Spell', 'MAP_NormalElevated_vs_H')	BMI	0.004115331338357966
('MMSE_Spell', 'functionality_state')	BMI	0.0554302473140954
('Pain', 'Hearing')	BMI	0.05464993772452626
('Pain', 'General_Health')	BMI	0.05538007832076526
('Pain', 'Health_vs_Peers')	BMI	0.05903630808037802
('Pain', 'Physical_Activity')	BMI	0.05987414005545896
('Pain', 'Alcohol_Use')	BMI	0.05656695683831941
('Pain', 'Memory_Problems')	BMI	0.054073856183411706
('Pain', 'Memory_Complaints')	BMI	0.054073856183411706
('Pain', 'grip_category')	BMI	0.07507509828684353
('Pain', 'WHR_Obesity')	BMI	0.11191185887967876
('Pain', 'MAP_NormalElevated_vs_H')	BMI	0.05406968121986239
('Pain', 'functionality_state')	BMI	0.07228827787180864
('Hearing', 'General_Health')	BMI	0.026260907711853097
('Hearing', 'Health_vs_Peers')	BMI	0.022126606158839303
('Hearing', 'Physical_Activity')	BMI	0.026790812864031125
('Hearing', 'Alcohol_Use')	BMI	0.007539803336404394
('Hearing', 'Memory_Problems')	BMI	0.00495060233479892
('Hearing', 'Memory_Complaints')	BMI	0.00495060233479892
('Hearing', 'grip_category')	BMI	0.020654018776245155
('Hearing', 'WHR_Obesity')	BMI	0.06389623363116106
('Hearing', 'MAP_NormalElevated_vs_H')	BMI	0.006621899018245208
('Hearing', 'functionality_state')	BMI	0.058344420854837195
('General_Health', 'Health_vs_Peers')	BMI	0.029826617297144083
('General_Health', 'Physical_Activity')	BMI	0.03518904299209236
('General_Health', 'Alcohol_Use')	BMI	0.027272037865059044
('General_Health', 'Memory_Problems')	BMI	0.024882003302224266
('General_Health', 'Memory_Complaints')	BMI	0.024882003302224266
('General_Health', 'grip_category')	BMI	0.04214878406712399
('General_Health', 'WHR_Obesity')	BMI	0.08315817078719025
('General_Health', 'MAP_NormalElevated_vs_H')	BMI	0.025457812205390368
('General_Health', 'functionality_state')	BMI	0.05859003932038552
('Health_vs_Peers', 'Physical_Activity')	BMI	0.0364779560139179
('Health_vs_Peers', 'Alcohol_Use')	BMI	0.023495403789582377
('Health_vs_Peers', 'Memory_Problems')	BMI	0.021483813046626686
('Health_vs_Peers', 'Memory_Complaints')	BMI	0.021483813046626686
('Health_vs_Peers', 'grip_category')	BMI	0.038143433293682145
('Health_vs_Peers', 'WHR_Obesity')	BMI	0.08155163046175837
('Health_vs_Peers', 'MAP_NormalElevated_vs_H')	BMI	0.022916536091332717
('Health_vs_Peers', 'functionality_state')	BMI	0.06227530374165594
('Physical_Activity', 'Alcohol_Use')	BMI	0.02754272477996092
('Physical_Activity', 'Memory_Problems')	BMI	0.0254467760381176
('Physical_Activity', 'Memory_Complaints')	BMI	0.0254467760381176
('Physical_Activity', 'grip_category')	BMI	0.04964037217805699
('Physical_Activity', 'WHR_Obesity')	BMI	0.08371895069728419
('Physical_Activity', 'MAP_NormalElevated_vs_H')	BMI	0.026396601846103665
('Physical_Activity', 'functionality_state')	BMI	0.056726683238889956
('Alcohol_Use', 'Memory_Problems')	BMI	0.00753255057070389
('Alcohol_Use', 'Memory_Complaints')	BMI	0.00753255057070389
('Alcohol_Use', 'grip_category')	BMI	0.027963852695674935
('Alcohol_Use', 'WHR_Obesity')	BMI	0.06738037680877025
('Alcohol_Use', 'MAP_NormalElevated_vs_H')	BMI	0.009897784317102256
('Alcohol_Use', 'functionality_state')	BMI	0.06134146717161204
('Memory_Problems', 'Memory_Complaints')	BMI	0.0020137082661485658
('Memory_Problems', 'grip_category')	BMI	0.020834665391571812
('Memory_Problems', 'WHR_Obesity')	BMI	0.06364150369191482
('Memory_Problems', 'MAP_NormalElevated_vs_H')	BMI	0.004797260760369007
('Memory_Problems', 'functionality_state')	BMI	0.0570029469049173
('Memory_Complaints', 'grip_category')	BMI	0.020834665391571812
('Memory_Complaints', 'WHR_Obesity')	BMI	0.06364150369191482
('Memory_Complaints', 'MAP_NormalElevated_vs_H')	BMI	0.004797260760369007
('Memory_Complaints', 'functionality_state')	BMI	0.0570029469049173
('grip_category', 'WHR_Obesity')	BMI	0.07778359582510766
('grip_category', 'MAP_NormalElevated_vs_H')	BMI	0.024652650179959573
('grip_category', 'functionality_state')	BMI	0.08736100332426905
('WHR_Obesity', 'MAP_NormalElevated_vs_H')	BMI	0.0652269452877424
('WHR_Obesity', 'functionality_state')	BMI	0.11239584230471852
('MAP_NormalElevated_vs_H', 'functionality_state')	BMI	0.05742994095054466
('Anxiety', 'Depression')	Alcohol_Use	0.019817587812425187
('Anxiety', 'Sleep')	Alcohol_Use	0.021246356072829473
('Anxiety', 'MMSE_Spell')	Alcohol_Use	0.0448503800598563
('Anxiety', 'Pain')	Alcohol_Use	0.03486218311922459
('Anxiety', 'Hearing')	Alcohol_Use	0.015788282269965676
('Anxiety', 'General_Health')	Alcohol_Use	0.04619310225506438
('Anxiety', 'Health_vs_Peers')	Alcohol_Use	0.025466993321377387
('Anxiety', 'Physical_Activity')	Alcohol_Use	0.07535974734340202
('Anxiety', 'BMI')	Alcohol_Use	0.014228163235077697
('Anxiety', 'Memory_Problems')	Alcohol_Use	0.010397174188635549
('Anxiety', 'Memory_Complaints')	Alcohol_Use	0.010397174188635549
('Anxiety', 'grip_category')	Alcohol_Use	0.0362765100297396
('Anxiety', 'WHR_Obesity')	Alcohol_Use	0.011784696184391916
('Anxiety', 'MAP_NormalElevated_vs_H')	Alcohol_Use	0.01328815655718076
('Anxiety', 'functionality_state')	Alcohol_Use	0.08479081884559005
('Depression', 'Sleep')	Alcohol_Use	0.030305125643072937
('Depression', 'MMSE_Spell')	Alcohol_Use	0.04986325075497165
('Depression', 'Pain')	Alcohol_Use	0.038961777198909815
('Depression', 'Hearing')	Alcohol_Use	0.022845045771883843
('Depression', 'General_Health')	Alcohol_Use	0.049674573412293775
('Depression', 'Health_vs_Peers')	Alcohol_Use	0.03212650396795397
('Depression', 'Physical_Activity')	Alcohol_Use	0.07714910987167141
('Depression', 'BMI')	Alcohol_Use	0.021587351470620957
('Depression', 'Memory_Problems')	Alcohol_Use	0.0178441742243295
('Depression', 'Memory_Complaints')	Alcohol_Use	0.0178441742243295
('Depression', 'grip_category')	Alcohol_Use	0.04368784139165348
('Depression', 'WHR_Obesity')	Alcohol_Use	0.01902520926041559
('Depression', 'MAP_NormalElevated_vs_H')	Alcohol_Use	0.021155819564969224
('Depression', 'functionality_state')	Alcohol_Use	0.08501378339753736
('Sleep', 'MMSE_Spell')	Alcohol_Use	0.0513792608229097
('Sleep', 'Pain')	Alcohol_Use	0.04401144685124008
('Sleep', 'Hearing')	Alcohol_Use	0.02255474483711733
('Sleep', 'General_Health')	Alcohol_Use	0.05424793014799884
('Sleep', 'Health_vs_Peers')	Alcohol_Use	0.03315259831033621
('Sleep', 'Physical_Activity')	Alcohol_Use	0.08413797465798621
('Sleep', 'BMI')	Alcohol_Use	0.02322632994565417
('Sleep', 'Memory_Problems')	Alcohol_Use	0.015844887043690362
('Sleep', 'Memory_Complaints')	Alcohol_Use	0.015844887043690362
('Sleep', 'grip_category')	Alcohol_Use	0.042331316149967366
('Sleep', 'WHR_Obesity')	Alcohol_Use	0.01694764038191668
('Sleep', 'MAP_NormalElevated_vs_H')	Alcohol_Use	0.019752568814497058
('Sleep', 'functionality_state')	Alcohol_Use	0.09097437731560751
('MMSE_Spell', 'Pain')	Alcohol_Use	0.0630624804030736
('MMSE_Spell', 'Hearing')	Alcohol_Use	0.042224648548845646
('MMSE_Spell', 'General_Health')	Alcohol_Use	0.07664616509258465
('MMSE_Spell', 'Health_vs_Peers')	Alcohol_Use	0.05623109033801989
('MMSE_Spell', 'Physical_Activity')	Alcohol_Use	0.08684531961388933
('MMSE_Spell', 'BMI')	Alcohol_Use	0.043079789742019356
('MMSE_Spell', 'Memory_Problems')	Alcohol_Use	0.037556367104808086
('MMSE_Spell', 'Memory_Complaints')	Alcohol_Use	0.037556367104808086
('MMSE_Spell', 'grip_category')	Alcohol_Use	0.06224994282393843
('MMSE_Spell', 'WHR_Obesity')	Alcohol_Use	0.03932895138074041
('MMSE_Spell', 'MAP_NormalElevated_vs_H')	Alcohol_Use	0.04265297815628522
('MMSE_Spell', 'functionality_state')	Alcohol_Use	0.09737953073749259
('Pain', 'Hearing')	Alcohol_Use	0.035336975943214
('Pain', 'General_Health')	Alcohol_Use	0.05458354786084143
('Pain', 'Health_vs_Peers')	Alcohol_Use	0.03971836382008542
('Pain', 'Physical_Activity')	Alcohol_Use	0.08266040064113765
('Pain', 'BMI')	Alcohol_Use	0.03606411394391968
('Pain', 'Memory_Problems')	Alcohol_Use	0.03078433360587427
('Pain', 'Memory_Complaints')	Alcohol_Use	0.03078433360587427
('Pain', 'grip_category')	Alcohol_Use	0.05866282928576245
('Pain', 'WHR_Obesity')	Alcohol_Use	0.03311855911407213
('Pain', 'MAP_NormalElevated_vs_H')	Alcohol_Use	0.03491082717324996
('Pain', 'functionality_state')	Alcohol_Use	0.08597950446021506
('Hearing', 'General_Health')	Alcohol_Use	0.049269420905158
('Hearing', 'Health_vs_Peers')	Alcohol_Use	0.026942900247248394
('Hearing', 'Physical_Activity')	Alcohol_Use	0.07564811448405687
('Hearing', 'BMI')	Alcohol_Use	0.012636369283876937
('Hearing', 'Memory_Problems')	Alcohol_Use	0.008108219981501857
('Hearing', 'Memory_Complaints')	Alcohol_Use	0.008108219981501857
('Hearing', 'grip_category')	Alcohol_Use	0.03460307365416212
('Hearing', 'WHR_Obesity')	Alcohol_Use	0.009836379137583067
('Hearing', 'MAP_NormalElevated_vs_H')	Alcohol_Use	0.012047578049622986
('Hearing', 'functionality_state')	Alcohol_Use	0.08342917135001773
('General_Health', 'Health_vs_Peers')	Alcohol_Use	0.04813927410703117
('General_Health', 'Physical_Activity')	Alcohol_Use	0.08969556179322978
('General_Health', 'BMI')	Alcohol_Use	0.04928735702589741
('General_Health', 'Memory_Problems')	Alcohol_Use	0.044444190833586486
('General_Health', 'Memory_Complaints')	Alcohol_Use	0.044444190833586486
('General_Health', 'grip_category')	Alcohol_Use	0.06946400863745679
('General_Health', 'WHR_Obesity')	Alcohol_Use	0.04631628037099237
('General_Health', 'MAP_NormalElevated_vs_H')	Alcohol_Use	0.048275681303242786
('General_Health', 'functionality_state')	Alcohol_Use	0.0927452226096712
('Health_vs_Peers', 'Physical_Activity')	Alcohol_Use	0.0814887682088319
('Health_vs_Peers', 'BMI')	Alcohol_Use	0.023615819345150613
('Health_vs_Peers', 'Memory_Problems')	Alcohol_Use	0.020723081178027392
('Health_vs_Peers', 'Memory_Complaints')	Alcohol_Use	0.020723081178027392
('Health_vs_Peers', 'grip_category')	Alcohol_Use	0.04592665379316041
('Health_vs_Peers', 'WHR_Obesity')	Alcohol_Use	0.02200400592704626
('Health_vs_Peers', 'MAP_NormalElevated_vs_H')	Alcohol_Use	0.023014908206638457
('Health_vs_Peers', 'functionality_state')	Alcohol_Use	0.08720044052958321
('Physical_Activity', 'BMI')	Alcohol_Use	0.07644580057886567
('Physical_Activity', 'Memory_Problems')	Alcohol_Use	0.07194458911827899
('Physical_Activity', 'Memory_Complaints')	Alcohol_Use	0.07194458911827899
('Physical_Activity', 'grip_category')	Alcohol_Use	0.09736962752410933
('Physical_Activity', 'WHR_Obesity')	Alcohol_Use	0.07367104423842975
('Physical_Activity', 'MAP_NormalElevated_vs_H')	Alcohol_Use	0.07739643467556301
('Physical_Activity', 'functionality_state')	Alcohol_Use	0.09840086166552295
('BMI', 'Memory_Problems')	Alcohol_Use	0.007045996287812167
('BMI', 'Memory_Complaints')	Alcohol_Use	0.007045996287812167
('BMI', 'grip_category')	Alcohol_Use	0.03612321341112345
('BMI', 'WHR_Obesity')	Alcohol_Use	0.007839999475867462
('BMI', 'MAP_NormalElevated_vs_H')	Alcohol_Use	0.010909526996860206
('BMI', 'functionality_state')	Alcohol_Use	0.08893338875193839
('Memory_Problems', 'Memory_Complaints')	Alcohol_Use	0.0015271539832578038
('Memory_Problems', 'grip_category')	Alcohol_Use	0.02834893153063851
('Memory_Problems', 'WHR_Obesity')	Alcohol_Use	0.0035874577809943894
('Memory_Problems', 'MAP_NormalElevated_vs_H')	Alcohol_Use	0.005326299710881604
('Memory_Problems', 'functionality_state')	Alcohol_Use	0.0817406341134001
('Memory_Complaints', 'grip_category')	Alcohol_Use	0.02834893153063851
('Memory_Complaints', 'WHR_Obesity')	Alcohol_Use	0.0035874577809943894
('Memory_Complaints', 'MAP_NormalElevated_vs_H')	Alcohol_Use	0.005326299710881604
('Memory_Complaints', 'functionality_state')	Alcohol_Use	0.0817406341134001
('grip_category', 'WHR_Obesity')	Alcohol_Use	0.02829229044639987
('grip_category', 'MAP_NormalElevated_vs_H')	Alcohol_Use	0.03166769456740731
('grip_category', 'functionality_state')	Alcohol_Use	0.10707466683720186
('WHR_Obesity', 'MAP_NormalElevated_vs_H')	Alcohol_Use	0.006563542160892801
('WHR_Obesity', 'functionality_state')	Alcohol_Use	0.08405067069171315
('MAP_NormalElevated_vs_H', 'functionality_state')	Alcohol_Use	0.08663603752010088
('Anxiety', 'Depression')	Memory_Problems	0.02540293639824847
('Anxiety', 'Sleep')	Memory_Problems	0.025992331246959474
('Anxiety', 'MMSE_Spell')	Memory_Problems	0.02918013442957403
('Anxiety', 'Pain')	Memory_Problems	0.03146549057817181
('Anxiety', 'Hearing')	Memory_Problems	0.03988608156656638
('Anxiety', 'General_Health')	Memory_Problems	0.041073474959726096
('Anxiety', 'Health_vs_Peers')	Memory_Problems	0.0273700339887816
('Anxiety', 'Physical_Activity')	Memory_Problems	0.024956379190091357
('Anxiety', 'BMI')	Memory_Problems	0.02285500582426004
('Anxiety', 'Alcohol_Use')	Memory_Problems	0.021728400716238085
('Anxiety', 'Memory_Complaints')	Memory_Problems	1.2808983528564117
('Anxiety', 'grip_category')	Memory_Problems	0.02373473495452364
('Anxiety', 'WHR_Obesity')	Memory_Problems	0.02104766478838146
('Anxiety', 'MAP_NormalElevated_vs_H')	Memory_Problems	0.021281324063853278
('Anxiety', 'functionality_state')	Memory_Problems	0.03534373053008491
('Depression', 'Sleep')	Memory_Problems	0.02157020550849298
('Depression', 'MMSE_Spell')	Memory_Problems	0.022226855472462635
('Depression', 'Pain')	Memory_Problems	0.025891081420294757
('Depression', 'Hearing')	Memory_Problems	0.034663164389091096
('Depression', 'General_Health')	Memory_Problems	0.03674590431708756
('Depression', 'Health_vs_Peers')	Memory_Problems	0.02173151659567719
('Depression', 'Physical_Activity')	Memory_Problems	0.018091695182562414
('Depression', 'BMI')	Memory_Problems	0.016848561598181773
('Depression', 'Alcohol_Use')	Memory_Problems	0.015388762870027913
('Depression', 'Memory_Complaints')	Memory_Problems	1.2808983528564117
('Depression', 'grip_category')	Memory_Problems	0.017908146808301804
('Depression', 'WHR_Obesity')	Memory_Problems	0.014667623613463401
('Depression', 'MAP_NormalElevated_vs_H')	Memory_Problems	0.014932228318258776
('Depression', 'functionality_state')	Memory_Problems	0.028398369960888712
('Sleep', 'MMSE_Spell')	Memory_Problems	0.019713719317923737
('Sleep', 'Pain')	Memory_Problems	0.024045698461542604
('Sleep', 'Hearing')	Memory_Problems	0.03203464792227544
('Sleep', 'General_Health')	Memory_Problems	0.03568188122483458
('Sleep', 'Health_vs_Peers')	Memory_Problems	0.019889890584171652
('Sleep', 'Physical_Activity')	Memory_Problems	0.016997666946292476
('Sleep', 'BMI')	Memory_Problems	0.01316638625284427
('Sleep', 'Alcohol_Use')	Memory_Problems	0.011661346558046182
('Sleep', 'Memory_Complaints')	Memory_Problems	1.280898352856412
('Sleep', 'grip_category')	Memory_Problems	0.015234898562997581
('Sleep', 'WHR_Obesity')	Memory_Problems	0.01077258563619656
('Sleep', 'MAP_NormalElevated_vs_H')	Memory_Problems	0.010805362717251554
('Sleep', 'functionality_state')	Memory_Problems	0.027177259540046628
('MMSE_Spell', 'Pain')	Memory_Problems	0.02427514258452937
('MMSE_Spell', 'Hearing')	Memory_Problems	0.030255604412044754
('MMSE_Spell', 'General_Health')	Memory_Problems	0.03726985848892492
('MMSE_Spell', 'Health_vs_Peers')	Memory_Problems	0.018801288009534976
('MMSE_Spell', 'Physical_Activity')	Memory_Problems	0.012152074203947705
('MMSE_Spell', 'BMI')	Memory_Problems	0.011555062677540986
('MMSE_Spell', 'Alcohol_Use')	Memory_Problems	0.009776115831113487
('MMSE_Spell', 'Memory_Complaints')	Memory_Problems	1.2808983528564117
('MMSE_Spell', 'grip_category')	Memory_Problems	0.012702313701560844
('MMSE_Spell', 'WHR_Obesity')	Memory_Problems	0.009181415385260577
('MMSE_Spell', 'MAP_NormalElevated_vs_H')	Memory_Problems	0.009947141590108781
('MMSE_Spell', 'functionality_state')	Memory_Problems	0.023959688429426636
('Pain', 'Hearing')	Memory_Problems	0.03734567886499304
('Pain', 'General_Health')	Memory_Problems	0.03453101044256015
('Pain', 'Health_vs_Peers')	Memory_Problems	0.02245575402514428
('Pain', 'Physical_Activity')	Memory_Problems	0.020039204665740207
('Pain', 'BMI')	Memory_Problems	0.020798070447770968
('Pain', 'Alcohol_Use')	Memory_Problems	0.018011390764633903
('Pain', 'Memory_Complaints')	Memory_Problems	1.2808983528564117
('Pain', 'grip_category')	Memory_Problems	0.0211028989918995
('Pain', 'WHR_Obesity')	Memory_Problems	0.017397702899327395
('Pain', 'MAP_NormalElevated_vs_H')	Memory_Problems	0.01761007612891896
('Pain', 'functionality_state')	Memory_Problems	0.025430110575340913
('Hearing', 'General_Health')	Memory_Problems	0.04945429392820873
('Hearing', 'Health_vs_Peers')	Memory_Problems	0.032324398751657955
('Hearing', 'Physical_Activity')	Memory_Problems	0.027070646123711125
('Hearing', 'BMI')	Memory_Problems	0.02555922945970575
('Hearing', 'Alcohol_Use')	Memory_Problems	0.02362028115893358
('Hearing', 'Memory_Complaints')	Memory_Problems	1.2808983528564117
('Hearing', 'grip_category')	Memory_Problems	0.026751944595010096
('Hearing', 'WHR_Obesity')	Memory_Problems	0.022777635263457136
('Hearing', 'MAP_NormalElevated_vs_H')	Memory_Problems	0.02337588840249398
('Hearing', 'functionality_state')	Memory_Problems	0.03714112237813065
('General_Health', 'Health_vs_Peers')	Memory_Problems	0.031329359030646174
('General_Health', 'Physical_Activity')	Memory_Problems	0.03237082850017842
('General_Health', 'BMI')	Memory_Problems	0.03351082706956586
('General_Health', 'Alcohol_Use')	Memory_Problems	0.03105769544009131
('General_Health', 'Memory_Complaints')	Memory_Problems	1.2808983528564117
('General_Health', 'grip_category')	Memory_Problems	0.033578693536488284
('General_Health', 'WHR_Obesity')	Memory_Problems	0.03128761162816808
('General_Health', 'MAP_NormalElevated_vs_H')	Memory_Problems	0.031068051301515062
('General_Health', 'functionality_state')	Memory_Problems	0.03699396582607073
('Health_vs_Peers', 'Physical_Activity')	Memory_Problems	0.014186296006214462
('Health_vs_Peers', 'BMI')	Memory_Problems	0.012119149352365311
('Health_vs_Peers', 'Alcohol_Use')	Memory_Problems	0.011238001928200346
('Health_vs_Peers', 'Memory_Complaints')	Memory_Problems	1.2808983528564117
('Health_vs_Peers', 'grip_category')	Memory_Problems	0.014252789937977892
('Health_vs_Peers', 'WHR_Obesity')	Memory_Problems	0.01000550314735685
('Health_vs_Peers', 'MAP_NormalElevated_vs_H')	Memory_Problems	0.010186673006875943
('Health_vs_Peers', 'functionality_state')	Memory_Problems	0.025096292678821748
('Physical_Activity', 'BMI')	Memory_Problems	0.009387823010452392
('Physical_Activity', 'Alcohol_Use')	Memory_Problems	0.006982560291710951
('Physical_Activity', 'Memory_Complaints')	Memory_Problems	1.2808983528564117
('Physical_Activity', 'grip_category')	Memory_Problems	0.009273990273900357
('Physical_Activity', 'WHR_Obesity')	Memory_Problems	0.006578182345761914
('Physical_Activity', 'MAP_NormalElevated_vs_H')	Memory_Problems	0.007192082046694386
('Physical_Activity', 'functionality_state')	Memory_Problems	0.02046975511258271
('BMI', 'Alcohol_Use')	Memory_Problems	0.004622798657600468
('BMI', 'Memory_Complaints')	Memory_Problems	1.2808983528564117
('BMI', 'grip_category')	Memory_Problems	0.007276915521534489
('BMI', 'WHR_Obesity')	Memory_Problems	0.0022600100644334974
('BMI', 'MAP_NormalElevated_vs_H')	Memory_Problems	0.002566109595152751
('BMI', 'functionality_state')	Memory_Problems	0.023659307277667553
('Alcohol_Use', 'Memory_Complaints')	Memory_Problems	1.2808983528564117
('Alcohol_Use', 'grip_category')	Memory_Problems	0.006631820945152668
('Alcohol_Use', 'WHR_Obesity')	Memory_Problems	0.0017463414864158627
('Alcohol_Use', 'MAP_NormalElevated_vs_H')	Memory_Problems	0.002083405865907719
('Alcohol_Use', 'functionality_state')	Memory_Problems	0.020805072905825287
('Memory_Complaints', 'grip_category')	Memory_Problems	1.2808983528564117
('Memory_Complaints', 'WHR_Obesity')	Memory_Problems	1.2808983528564117
('Memory_Complaints', 'MAP_NormalElevated_vs_H')	Memory_Problems	1.2808983528564117
('Memory_Complaints', 'functionality_state')	Memory_Problems	1.2808983528564117
('grip_category', 'WHR_Obesity')	Memory_Problems	0.0045573188000734175
('grip_category', 'MAP_NormalElevated_vs_H')	Memory_Problems	0.004895834376380497
('grip_category', 'functionality_state')	Memory_Problems	0.021725508345626872
('WHR_Obesity', 'MAP_NormalElevated_vs_H')	Memory_Problems	0.000554017106573408
('WHR_Obesity', 'functionality_state')	Memory_Problems	0.020387377308606132
('MAP_NormalElevated_vs_H', 'functionality_state')	Memory_Problems	0.020723577807578383
('Anxiety', 'Depression')	Memory_Complaints	0.02540293639824847
('Anxiety', 'Sleep')	Memory_Complaints	0.025992331246959474
('Anxiety', 'MMSE_Spell')	Memory_Complaints	0.02918013442957403
('Anxiety', 'Pain')	Memory_Complaints	0.03146549057817181
('Anxiety', 'Hearing')	Memory_Complaints	0.03988608156656638
('Anxiety', 'General_Health')	Memory_Complaints	0.041073474959726096
('Anxiety', 'Health_vs_Peers')	Memory_Complaints	0.0273700339887816
('Anxiety', 'Physical_Activity')	Memory_Complaints	0.024956379190091357
('Anxiety', 'BMI')	Memory_Complaints	0.02285500582426004
('Anxiety', 'Alcohol_Use')	Memory_Complaints	0.021728400716238085
('Anxiety', 'Memory_Problems')	Memory_Complaints	1.2808983528564117
('Anxiety', 'grip_category')	Memory_Complaints	0.02373473495452364
('Anxiety', 'WHR_Obesity')	Memory_Complaints	0.02104766478838146
('Anxiety', 'MAP_NormalElevated_vs_H')	Memory_Complaints	0.021281324063853278
('Anxiety', 'functionality_state')	Memory_Complaints	0.03534373053008491
('Depression', 'Sleep')	Memory_Complaints	0.02157020550849298
('Depression', 'MMSE_Spell')	Memory_Complaints	0.022226855472462635
('Depression', 'Pain')	Memory_Complaints	0.025891081420294757
('Depression', 'Hearing')	Memory_Complaints	0.034663164389091096
('Depression', 'General_Health')	Memory_Complaints	0.03674590431708756
('Depression', 'Health_vs_Peers')	Memory_Complaints	0.02173151659567719
('Depression', 'Physical_Activity')	Memory_Complaints	0.018091695182562414
('Depression', 'BMI')	Memory_Complaints	0.016848561598181773
('Depression', 'Alcohol_Use')	Memory_Complaints	0.015388762870027913
('Depression', 'Memory_Problems')	Memory_Complaints	1.2808983528564117
('Depression', 'grip_category')	Memory_Complaints	0.017908146808301804
('Depression', 'WHR_Obesity')	Memory_Complaints	0.014667623613463401
('Depression', 'MAP_NormalElevated_vs_H')	Memory_Complaints	0.014932228318258776
('Depression', 'functionality_state')	Memory_Complaints	0.028398369960888712
('Sleep', 'MMSE_Spell')	Memory_Complaints	0.019713719317923737
('Sleep', 'Pain')	Memory_Complaints	0.024045698461542604
('Sleep', 'Hearing')	Memory_Complaints	0.03203464792227544
('Sleep', 'General_Health')	Memory_Complaints	0.03568188122483458
('Sleep', 'Health_vs_Peers')	Memory_Complaints	0.019889890584171652
('Sleep', 'Physical_Activity')	Memory_Complaints	0.016997666946292476
('Sleep', 'BMI')	Memory_Complaints	0.01316638625284427
('Sleep', 'Alcohol_Use')	Memory_Complaints	0.011661346558046182
('Sleep', 'Memory_Problems')	Memory_Complaints	1.280898352856412
('Sleep', 'grip_category')	Memory_Complaints	0.015234898562997581
('Sleep', 'WHR_Obesity')	Memory_Complaints	0.01077258563619656
('Sleep', 'MAP_NormalElevated_vs_H')	Memory_Complaints	0.010805362717251554
('Sleep', 'functionality_state')	Memory_Complaints	0.027177259540046628
('MMSE_Spell', 'Pain')	Memory_Complaints	0.02427514258452937
('MMSE_Spell', 'Hearing')	Memory_Complaints	0.030255604412044754
('MMSE_Spell', 'General_Health')	Memory_Complaints	0.03726985848892492
('MMSE_Spell', 'Health_vs_Peers')	Memory_Complaints	0.018801288009534976
('MMSE_Spell', 'Physical_Activity')	Memory_Complaints	0.012152074203947705
('MMSE_Spell', 'BMI')	Memory_Complaints	0.011555062677540986
('MMSE_Spell', 'Alcohol_Use')	Memory_Complaints	0.009776115831113487
('MMSE_Spell', 'Memory_Problems')	Memory_Complaints	1.2808983528564117
('MMSE_Spell', 'grip_category')	Memory_Complaints	0.012702313701560844
('MMSE_Spell', 'WHR_Obesity')	Memory_Complaints	0.009181415385260577
('MMSE_Spell', 'MAP_NormalElevated_vs_H')	Memory_Complaints	0.009947141590108781
('MMSE_Spell', 'functionality_state')	Memory_Complaints	0.023959688429426636
('Pain', 'Hearing')	Memory_Complaints	0.03734567886499304
('Pain', 'General_Health')	Memory_Complaints	0.03453101044256015
('Pain', 'Health_vs_Peers')	Memory_Complaints	0.02245575402514428
('Pain', 'Physical_Activity')	Memory_Complaints	0.020039204665740207
('Pain', 'BMI')	Memory_Complaints	0.020798070447770968
('Pain', 'Alcohol_Use')	Memory_Complaints	0.018011390764633903
('Pain', 'Memory_Problems')	Memory_Complaints	1.2808983528564117
('Pain', 'grip_category')	Memory_Complaints	0.0211028989918995
('Pain', 'WHR_Obesity')	Memory_Complaints	0.017397702899327395
('Pain', 'MAP_NormalElevated_vs_H')	Memory_Complaints	0.01761007612891896
('Pain', 'functionality_state')	Memory_Complaints	0.025430110575340913
('Hearing', 'General_Health')	Memory_Complaints	0.04945429392820873
('Hearing', 'Health_vs_Peers')	Memory_Complaints	0.032324398751657955
('Hearing', 'Physical_Activity')	Memory_Complaints	0.027070646123711125
('Hearing', 'BMI')	Memory_Complaints	0.02555922945970575
('Hearing', 'Alcohol_Use')	Memory_Complaints	0.02362028115893358
('Hearing', 'Memory_Problems')	Memory_Complaints	1.2808983528564117
('Hearing', 'grip_category')	Memory_Complaints	0.026751944595010096
('Hearing', 'WHR_Obesity')	Memory_Complaints	0.022777635263457136
('Hearing', 'MAP_NormalElevated_vs_H')	Memory_Complaints	0.02337588840249398
('Hearing', 'functionality_state')	Memory_Complaints	0.03714112237813065
('General_Health', 'Health_vs_Peers')	Memory_Complaints	0.031329359030646174
('General_Health', 'Physical_Activity')	Memory_Complaints	0.03237082850017842
('General_Health', 'BMI')	Memory_Complaints	0.03351082706956586
('General_Health', 'Alcohol_Use')	Memory_Complaints	0.03105769544009131
('General_Health', 'Memory_Problems')	Memory_Complaints	1.2808983528564117
('General_Health', 'grip_category')	Memory_Complaints	0.033578693536488284
('General_Health', 'WHR_Obesity')	Memory_Complaints	0.03128761162816808
('General_Health', 'MAP_NormalElevated_vs_H')	Memory_Complaints	0.031068051301515062
('General_Health', 'functionality_state')	Memory_Complaints	0.03699396582607073
('Health_vs_Peers', 'Physical_Activity')	Memory_Complaints	0.014186296006214462
('Health_vs_Peers', 'BMI')	Memory_Complaints	0.012119149352365311
('Health_vs_Peers', 'Alcohol_Use')	Memory_Complaints	0.011238001928200346
('Health_vs_Peers', 'Memory_Problems')	Memory_Complaints	1.2808983528564117
('Health_vs_Peers', 'grip_category')	Memory_Complaints	0.014252789937977892
('Health_vs_Peers', 'WHR_Obesity')	Memory_Complaints	0.01000550314735685
('Health_vs_Peers', 'MAP_NormalElevated_vs_H')	Memory_Complaints	0.010186673006875943
('Health_vs_Peers', 'functionality_state')	Memory_Complaints	0.025096292678821748
('Physical_Activity', 'BMI')	Memory_Complaints	0.009387823010452392
('Physical_Activity', 'Alcohol_Use')	Memory_Complaints	0.006982560291710951
('Physical_Activity', 'Memory_Problems')	Memory_Complaints	1.2808983528564117
('Physical_Activity', 'grip_category')	Memory_Complaints	0.009273990273900357
('Physical_Activity', 'WHR_Obesity')	Memory_Complaints	0.006578182345761914
('Physical_Activity', 'MAP_NormalElevated_vs_H')	Memory_Complaints	0.007192082046694386
('Physical_Activity', 'functionality_state')	Memory_Complaints	0.02046975511258271
('BMI', 'Alcohol_Use')	Memory_Complaints	0.004622798657600468
('BMI', 'Memory_Problems')	Memory_Complaints	1.2808983528564117
('BMI', 'grip_category')	Memory_Complaints	0.007276915521534489
('BMI', 'WHR_Obesity')	Memory_Complaints	0.0022600100644334974
('BMI', 'MAP_NormalElevated_vs_H')	Memory_Complaints	0.002566109595152751
('BMI', 'functionality_state')	Memory_Complaints	0.023659307277667553
('Alcohol_Use', 'Memory_Problems')	Memory_Complaints	1.2808983528564117
('Alcohol_Use', 'grip_category')	Memory_Complaints	0.006631820945152668
('Alcohol_Use', 'WHR_Obesity')	Memory_Complaints	0.0017463414864158627
('Alcohol_Use', 'MAP_NormalElevated_vs_H')	Memory_Complaints	0.002083405865907719
('Alcohol_Use', 'functionality_state')	Memory_Complaints	0.020805072905825287
('Memory_Problems', 'grip_category')	Memory_Complaints	1.2808983528564117
('Memory_Problems', 'WHR_Obesity')	Memory_Complaints	1.2808983528564117
('Memory_Problems', 'MAP_NormalElevated_vs_H')	Memory_Complaints	1.2808983528564117
('Memory_Problems', 'functionality_state')	Memory_Complaints	1.2808983528564117
('grip_category', 'WHR_Obesity')	Memory_Complaints	0.0045573188000734175
('grip_category', 'MAP_NormalElevated_vs_H')	Memory_Complaints	0.004895834376380497
('grip_category', 'functionality_state')	Memory_Complaints	0.021725508345626872
('WHR_Obesity', 'MAP_NormalElevated_vs_H')	Memory_Complaints	0.000554017106573408
('WHR_Obesity', 'functionality_state')	Memory_Complaints	0.020387377308606132
('MAP_NormalElevated_vs_H', 'functionality_state')	Memory_Complaints	0.020723577807578383
('Anxiety', 'Depression')	grip_category	0.013506034866082
('Anxiety', 'Sleep')	grip_category	0.02342388998664926
('Anxiety', 'MMSE_Spell')	grip_category	0.02861963891808626
('Anxiety', 'Pain')	grip_category	0.032310385189459535
('Anxiety', 'Hearing')	grip_category	0.014161960897143765
('Anxiety', 'General_Health')	grip_category	0.032129164677652075
('Anxiety', 'Health_vs_Peers')	grip_category	0.01193579976791686
('Anxiety', 'Physical_Activity')	grip_category	0.0982592027718619
('Anxiety', 'BMI')	grip_category	0.02710904201424388
('Anxiety', 'Alcohol_Use')	grip_category	0.034751308671759344
('Anxiety', 'Memory_Problems')	grip_category	0.010878307068939884
('Anxiety', 'Memory_Complaints')	grip_category	0.010878307068939884
('Anxiety', 'WHR_Obesity')	grip_category	0.012460085638591915
('Anxiety', 'MAP_NormalElevated_vs_H')	grip_category	0.012773548245112887
('Anxiety', 'functionality_state')	grip_category	0.09877109474715809
('Depression', 'Sleep')	grip_category	0.028010734464612882
('Depression', 'MMSE_Spell')	grip_category	0.030504381865723806
('Depression', 'Pain')	grip_category	0.03315275965211977
('Depression', 'Hearing')	grip_category	0.015635592731037602
('Depression', 'General_Health')	grip_category	0.03307326813097453
('Depression', 'Health_vs_Peers')	grip_category	0.013257050858141169
('Depression', 'Physical_Activity')	grip_category	0.09875868919968722
('Depression', 'BMI')	grip_category	0.028198411090835318
('Depression', 'Alcohol_Use')	grip_category	0.036309066977171185
('Depression', 'Memory_Problems')	grip_category	0.01298478374812174
('Depression', 'Memory_Complaints')	grip_category	0.01298478374812174
('Depression', 'WHR_Obesity')	grip_category	0.014298519591227282
('Depression', 'MAP_NormalElevated_vs_H')	grip_category	0.013979368246892847
('Depression', 'functionality_state')	grip_category	0.09847637045457101
('Sleep', 'MMSE_Spell')	grip_category	0.0414030585732495
('Sleep', 'Pain')	grip_category	0.04602878652123547
('Sleep', 'Hearing')	grip_category	0.029647299304651292
('Sleep', 'General_Health')	grip_category	0.04349702714713156
('Sleep', 'Health_vs_Peers')	grip_category	0.02513370275888802
('Sleep', 'Physical_Activity')	grip_category	0.11095618351348457
('Sleep', 'BMI')	grip_category	0.04070106712297126
('Sleep', 'Alcohol_Use')	grip_category	0.04653161751098332
('Sleep', 'Memory_Problems')	grip_category	0.023618740409657082
('Sleep', 'Memory_Complaints')	grip_category	0.023618740409657082
('Sleep', 'WHR_Obesity')	grip_category	0.023909461998683317
('Sleep', 'MAP_NormalElevated_vs_H')	grip_category	0.025002823334435084
('Sleep', 'functionality_state')	grip_category	0.10936539408359162
('MMSE_Spell', 'Pain')	grip_category	0.04735084886702001
('MMSE_Spell', 'Hearing')	grip_category	0.028051789868157963
('MMSE_Spell', 'General_Health')	grip_category	0.04912253673364065
('MMSE_Spell', 'Health_vs_Peers')	grip_category	0.026323207385380576
('MMSE_Spell', 'Physical_Activity')	grip_category	0.10167627428029445
('MMSE_Spell', 'BMI')	grip_category	0.04068342307581674
('MMSE_Spell', 'Alcohol_Use')	grip_category	0.04618543039124995
('MMSE_Spell', 'Memory_Problems')	grip_category	0.024418052542568243
('MMSE_Spell', 'Memory_Complaints')	grip_category	0.024418052542568243
('MMSE_Spell', 'WHR_Obesity')	grip_category	0.025303440264535425
('MMSE_Spell', 'MAP_NormalElevated_vs_H')	grip_category	0.02633270103169875
('MMSE_Spell', 'functionality_state')	grip_category	0.10453039486494412
('Pain', 'Hearing')	grip_category	0.034067378846681054
('Pain', 'General_Health')	grip_category	0.042723149341763786
('Pain', 'Health_vs_Peers')	grip_category	0.03111886316187514
('Pain', 'Physical_Activity')	grip_category	0.10592261606910298
('Pain', 'BMI')	grip_category	0.05170792725639452
('Pain', 'Alcohol_Use')	grip_category	0.05579850114971573
('Pain', 'Memory_Problems')	grip_category	0.03101151369709187
('Pain', 'Memory_Complaints')	grip_category	0.03101151369709187
('Pain', 'WHR_Obesity')	grip_category	0.03375521009604209
('Pain', 'MAP_NormalElevated_vs_H')	grip_category	0.03187050018779542
('Pain', 'functionality_state')	grip_category	0.10037307491139304
('Hearing', 'General_Health')	grip_category	0.034067979218123344
('Hearing', 'Health_vs_Peers')	grip_category	0.011138729609282149
('Hearing', 'Physical_Activity')	grip_category	0.09790011809761365
('Hearing', 'BMI')	grip_category	0.025635339746737717
('Hearing', 'Alcohol_Use')	grip_category	0.03448782867718085
('Hearing', 'Memory_Problems')	grip_category	0.011124638440596472
('Hearing', 'Memory_Complaints')	grip_category	0.011124638440596472
('Hearing', 'WHR_Obesity')	grip_category	0.012525151595317556
('Hearing', 'MAP_NormalElevated_vs_H')	grip_category	0.011412138114422698
('Hearing', 'functionality_state')	grip_category	0.09897865533934729
('General_Health', 'Health_vs_Peers')	grip_category	0.032754214213758154
('General_Health', 'Physical_Activity')	grip_category	0.10356058356342275
('General_Health', 'BMI')	grip_category	0.048786301826084184
('General_Health', 'Alcohol_Use')	grip_category	0.0540862072355786
('General_Health', 'Memory_Problems')	grip_category	0.031587387528106886
('General_Health', 'Memory_Complaints')	grip_category	0.031587387528106886
('General_Health', 'WHR_Obesity')	grip_category	0.03411397835859058
('General_Health', 'MAP_NormalElevated_vs_H')	grip_category	0.03361195535094571
('General_Health', 'functionality_state')	grip_category	0.10113856269363478
('Health_vs_Peers', 'Physical_Activity')	grip_category	0.09787468943014913
('Health_vs_Peers', 'BMI')	grip_category	0.022780447302438018
('Health_vs_Peers', 'Alcohol_Use')	grip_category	0.030443252246348047
('Health_vs_Peers', 'Memory_Problems')	grip_category	0.008254467640993853
('Health_vs_Peers', 'Memory_Complaints')	grip_category	0.008254467640993853
('Health_vs_Peers', 'WHR_Obesity')	grip_category	0.008636565257923876
('Health_vs_Peers', 'MAP_NormalElevated_vs_H')	grip_category	0.00884158565758893
('Health_vs_Peers', 'functionality_state')	grip_category	0.0998936764607076
('Physical_Activity', 'BMI')	grip_category	0.12087150218341207
('Physical_Activity', 'Alcohol_Use')	grip_category	0.1196976817305635
('Physical_Activity', 'Memory_Problems')	grip_category	0.09656407330692128
('Physical_Activity', 'Memory_Complaints')	grip_category	0.09656407330692128
('Physical_Activity', 'WHR_Obesity')	grip_category	0.10055313380688011
('Physical_Activity', 'MAP_NormalElevated_vs_H')	grip_category	0.09931049549057529
('Physical_Activity', 'functionality_state')	grip_category	0.12686424677856412
('BMI', 'Alcohol_Use')	grip_category	0.04954803632432437
('BMI', 'Memory_Problems')	grip_category	0.023124936064944545
('BMI', 'Memory_Complaints')	grip_category	0.023124936064944545
('BMI', 'WHR_Obesity')	grip_category	0.020753164792505985
('BMI', 'MAP_NormalElevated_vs_H')	grip_category	0.02599910592401591
('BMI', 'functionality_state')	grip_category	0.12935264727025508
('Alcohol_Use', 'Memory_Problems')	grip_category	0.031125756486903605
('Alcohol_Use', 'Memory_Complaints')	grip_category	0.031125756486903605
('Alcohol_Use', 'WHR_Obesity')	grip_category	0.03080223674670003
('Alcohol_Use', 'MAP_NormalElevated_vs_H')	grip_category	0.032002407631705705
('Alcohol_Use', 'functionality_state')	grip_category	0.12147438920286024
('Memory_Problems', 'Memory_Complaints')	grip_category	0.0043039789395225795
('Memory_Problems', 'WHR_Obesity')	grip_category	0.008908381394952746
('Memory_Problems', 'MAP_NormalElevated_vs_H')	grip_category	0.00847344128565309
('Memory_Problems', 'functionality_state')	grip_category	0.09706079191886263
('Memory_Complaints', 'WHR_Obesity')	grip_category	0.008908381394952746
('Memory_Complaints', 'MAP_NormalElevated_vs_H')	grip_category	0.00847344128565309
('Memory_Complaints', 'functionality_state')	grip_category	0.09706079191886263
('WHR_Obesity', 'MAP_NormalElevated_vs_H')	grip_category	0.008876495245700576
('WHR_Obesity', 'functionality_state')	grip_category	0.1014667163582952
('MAP_NormalElevated_vs_H', 'functionality_state')	grip_category	0.10154058330396411
('Anxiety', 'Depression')	WHR_Obesity	0.0009509021881526188
('Anxiety', 'Sleep')	WHR_Obesity	0.003493712881740497
('Anxiety', 'MMSE_Spell')	WHR_Obesity	0.0011774613241779925
('Anxiety', 'Pain')	WHR_Obesity	0.0037458651645136125
('Anxiety', 'Hearing')	WHR_Obesity	0.0022254604006469022
('Anxiety', 'General_Health')	WHR_Obesity	0.002981653979889959
('Anxiety', 'Health_vs_Peers')	WHR_Obesity	0.0014964148448016476
('Anxiety', 'Physical_Activity')	WHR_Obesity	0.0021772414372159643
('Anxiety', 'BMI')	WHR_Obesity	0.06250217952297239
('Anxiety', 'Alcohol_Use')	WHR_Obesity	0.003117108830642344
('Anxiety', 'Memory_Problems')	WHR_Obesity	0.0010488509070296747
('Anxiety', 'Memory_Complaints')	WHR_Obesity	0.0010488509070296747
('Anxiety', 'grip_category')	WHR_Obesity	0.005317699642824203
('Anxiety', 'MAP_NormalElevated_vs_H')	WHR_Obesity	0.0009825543336493723
('Anxiety', 'functionality_state')	WHR_Obesity	0.004980307789283717
('Depression', 'Sleep')	WHR_Obesity	0.003215902043599834
('Depression', 'MMSE_Spell')	WHR_Obesity	0.0001484389626820517
('Depression', 'Pain')	WHR_Obesity	0.0027278195063114795
('Depression', 'Hearing')	WHR_Obesity	0.0013854754510677747
('Depression', 'General_Health')	WHR_Obesity	0.0014625396434921757
('Depression', 'Health_vs_Peers')	WHR_Obesity	0.0006254559783503415
('Depression', 'Physical_Activity')	WHR_Obesity	0.0011931817870456435
('Depression', 'BMI')	WHR_Obesity	0.06180123389378253
('Depression', 'Alcohol_Use')	WHR_Obesity	0.0022412139025516126
('Depression', 'Memory_Problems')	WHR_Obesity	0.0003390396099013307
('Depression', 'Memory_Complaints')	WHR_Obesity	0.0003390396099013307
('Depression', 'grip_category')	WHR_Obesity	0.004893298647845277
('Depression', 'MAP_NormalElevated_vs_H')	WHR_Obesity	0.00033104331040597934
('Depression', 'functionality_state')	WHR_Obesity	0.003924816630163696
('Sleep', 'MMSE_Spell')	WHR_Obesity	0.0030005757856487155
('Sleep', 'Pain')	WHR_Obesity	0.008251991371887764
('Sleep', 'Hearing')	WHR_Obesity	0.004447306917193158
('Sleep', 'General_Health')	WHR_Obesity	0.00505708370123487
('Sleep', 'Health_vs_Peers')	WHR_Obesity	0.0042302232886298865
('Sleep', 'Physical_Activity')	WHR_Obesity	0.004322992804316855
('Sleep', 'BMI')	WHR_Obesity	0.06531820383227666
('Sleep', 'Alcohol_Use')	WHR_Obesity	0.00551972008234701
('Sleep', 'Memory_Problems')	WHR_Obesity	0.003528205822269152
('Sleep', 'Memory_Complaints')	WHR_Obesity	0.003528205822269152
('Sleep', 'grip_category')	WHR_Obesity	0.008281240338095769
('Sleep', 'MAP_NormalElevated_vs_H')	WHR_Obesity	0.0033552237883395443
('Sleep', 'functionality_state')	WHR_Obesity	0.0069380481056387335
('MMSE_Spell', 'Pain')	WHR_Obesity	0.0017799358569565672
('MMSE_Spell', 'Hearing')	WHR_Obesity	0.0011040894432730337
('MMSE_Spell', 'General_Health')	WHR_Obesity	0.0009589432056521662
('MMSE_Spell', 'Health_vs_Peers')	WHR_Obesity	0.00014587516603677963
('MMSE_Spell', 'Physical_Activity')	WHR_Obesity	0.0009554222533923045
('MMSE_Spell', 'BMI')	WHR_Obesity	0.0617978208903907
('MMSE_Spell', 'Alcohol_Use')	WHR_Obesity	0.002393556325013438
('MMSE_Spell', 'Memory_Problems')	WHR_Obesity	2.62716032288404e-05
('MMSE_Spell', 'Memory_Complaints')	WHR_Obesity	2.62716032288404e-05
('MMSE_Spell', 'grip_category')	WHR_Obesity	0.00443255764149661
('MMSE_Spell', 'MAP_NormalElevated_vs_H')	WHR_Obesity	0.0002572695422716925
('MMSE_Spell', 'functionality_state')	WHR_Obesity	0.002951613809474026
('Pain', 'Hearing')	WHR_Obesity	0.0028861233273316123
('Pain', 'General_Health')	WHR_Obesity	0.002481592424024591
('Pain', 'Health_vs_Peers')	WHR_Obesity	0.0022465692122624866
('Pain', 'Physical_Activity')	WHR_Obesity	0.002413971044847507
('Pain', 'BMI')	WHR_Obesity	0.06306034425346539
('Pain', 'Alcohol_Use')	WHR_Obesity	0.004769887382261688
('Pain', 'Memory_Problems')	WHR_Obesity	0.0018219740087553951
('Pain', 'Memory_Complaints')	WHR_Obesity	0.0018219740087553951
('Pain', 'grip_category')	WHR_Obesity	0.008270866500278357
('Pain', 'MAP_NormalElevated_vs_H')	WHR_Obesity	0.002019964220344109
('Pain', 'functionality_state')	WHR_Obesity	0.0035537032756712615
('Hearing', 'General_Health')	WHR_Obesity	0.0018231691903557285
('Hearing', 'Health_vs_Peers')	WHR_Obesity	0.0013467855356937045
('Hearing', 'Physical_Activity')	WHR_Obesity	0.0018561279667334998
('Hearing', 'BMI')	WHR_Obesity	0.06283570655993066
('Hearing', 'Alcohol_Use')	WHR_Obesity	0.0036792861188785085
('Hearing', 'Memory_Problems')	WHR_Obesity	0.0011084810673202153
('Hearing', 'Memory_Complaints')	WHR_Obesity	0.0011084810673202153
('Hearing', 'grip_category')	WHR_Obesity	0.006483303553594581
('Hearing', 'MAP_NormalElevated_vs_H')	WHR_Obesity	0.0011829370217244812
('Hearing', 'functionality_state')	WHR_Obesity	0.0035334186508117634
('General_Health', 'Health_vs_Peers')	WHR_Obesity	0.0011210311561120744
('General_Health', 'Physical_Activity')	WHR_Obesity	0.001877615014861208
('General_Health', 'BMI')	WHR_Obesity	0.06197806887897781
('General_Health', 'Alcohol_Use')	WHR_Obesity	0.003120859301940603
('General_Health', 'Memory_Problems')	WHR_Obesity	0.001478685952613736
('General_Health', 'Memory_Complaints')	WHR_Obesity	0.001478685952613736
('General_Health', 'grip_category')	WHR_Obesity	0.00629635869141795
('General_Health', 'MAP_NormalElevated_vs_H')	WHR_Obesity	0.000952385821166804
('General_Health', 'functionality_state')	WHR_Obesity	0.0031388002371391843
('Health_vs_Peers', 'Physical_Activity')	WHR_Obesity	0.0011168391675393612
('Health_vs_Peers', 'BMI')	WHR_Obesity	0.06243618512264119
('Health_vs_Peers', 'Alcohol_Use')	WHR_Obesity	0.0027681450323618
('Health_vs_Peers', 'Memory_Problems')	WHR_Obesity	0.000254721502500077
('Health_vs_Peers', 'Memory_Complaints')	WHR_Obesity	0.000254721502500077
('Health_vs_Peers', 'grip_category')	WHR_Obesity	0.004884105910053384
('Health_vs_Peers', 'MAP_NormalElevated_vs_H')	WHR_Obesity	0.00024063361450114365
('Health_vs_Peers', 'functionality_state')	WHR_Obesity	0.0030859117557043405
('Physical_Activity', 'BMI')	WHR_Obesity	0.06206300597564574
('Physical_Activity', 'Alcohol_Use')	WHR_Obesity	0.0031120237178855945
('Physical_Activity', 'Memory_Problems')	WHR_Obesity	0.0009811906517877094
('Physical_Activity', 'Memory_Complaints')	WHR_Obesity	0.0009811906517877094
('Physical_Activity', 'grip_category')	WHR_Obesity	0.007666059079886575
('Physical_Activity', 'MAP_NormalElevated_vs_H')	WHR_Obesity	0.0010557445391607113
('Physical_Activity', 'functionality_state')	WHR_Obesity	0.0035417368580943445
('BMI', 'Alcohol_Use')	WHR_Obesity	0.06481047561582802
('BMI', 'Memory_Problems')	WHR_Obesity	0.06165368383460512
('BMI', 'Memory_Complaints')	WHR_Obesity	0.06165368383460512
('BMI', 'grip_category')	WHR_Obesity	0.06429881801926594
('BMI', 'MAP_NormalElevated_vs_H')	WHR_Obesity	0.06261156005596075
('BMI', 'functionality_state')	WHR_Obesity	0.06174312658752915
('Alcohol_Use', 'Memory_Problems')	WHR_Obesity	0.002086192206576093
('Alcohol_Use', 'Memory_Complaints')	WHR_Obesity	0.002086192206576093
('Alcohol_Use', 'grip_category')	WHR_Obesity	0.006648151925108362
('Alcohol_Use', 'MAP_NormalElevated_vs_H')	WHR_Obesity	0.0029364142493535153
('Alcohol_Use', 'functionality_state')	WHR_Obesity	0.005806033394198382
('Memory_Problems', 'Memory_Complaints')	WHR_Obesity	2.588840883902702e-05
('Memory_Problems', 'grip_category')	WHR_Obesity	0.0046302908642683925
('Memory_Problems', 'MAP_NormalElevated_vs_H')	WHR_Obesity	0.00016978304000768665
('Memory_Problems', 'functionality_state')	WHR_Obesity	0.0030783012186674638
('Memory_Complaints', 'grip_category')	WHR_Obesity	0.0046302908642683925
('Memory_Complaints', 'MAP_NormalElevated_vs_H')	WHR_Obesity	0.00016978304000768665
('Memory_Complaints', 'functionality_state')	WHR_Obesity	0.0030783012186674638
('grip_category', 'MAP_NormalElevated_vs_H')	WHR_Obesity	0.004914654269863223
('grip_category', 'functionality_state')	WHR_Obesity	0.008822356695119804
('MAP_NormalElevated_vs_H', 'functionality_state')	WHR_Obesity	0.0029316232443219385
('Anxiety', 'Depression')	MAP_NormalElevated_vs_H	0.000307376232156548
('Anxiety', 'Sleep')	MAP_NormalElevated_vs_H	0.001271482486913072
('Anxiety', 'MMSE_Spell')	MAP_NormalElevated_vs_H	0.0006459463393592567
('Anxiety', 'Pain')	MAP_NormalElevated_vs_H	0.0011176679352622996
('Anxiety', 'Hearing')	MAP_NormalElevated_vs_H	0.0011839214705924672
('Anxiety', 'General_Health')	MAP_NormalElevated_vs_H	0.002227899630763194
('Anxiety', 'Health_vs_Peers')	MAP_NormalElevated_vs_H	0.0032181353980863157
('Anxiety', 'Physical_Activity')	MAP_NormalElevated_vs_H	0.0013655941677131514
('Anxiety', 'BMI')	MAP_NormalElevated_vs_H	0.00316052153618172
('Anxiety', 'Alcohol_Use')	MAP_NormalElevated_vs_H	0.003902036319322538
('Anxiety', 'Memory_Problems')	MAP_NormalElevated_vs_H	0.0005639772983928369
('Anxiety', 'Memory_Complaints')	MAP_NormalElevated_vs_H	0.0005639772983928369
('Anxiety', 'grip_category')	MAP_NormalElevated_vs_H	0.004912629365236523
('Anxiety', 'WHR_Obesity')	MAP_NormalElevated_vs_H	0.0002640214495413603
('Anxiety', 'functionality_state')	MAP_NormalElevated_vs_H	0.0005017876518938673
('Depression', 'Sleep')	MAP_NormalElevated_vs_H	0.0012038552673801263
('Depression', 'MMSE_Spell')	MAP_NormalElevated_vs_H	0.0009058951555612489
('Depression', 'Pain')	MAP_NormalElevated_vs_H	0.0006882873594801565
('Depression', 'Hearing')	MAP_NormalElevated_vs_H	0.0013991836789162882
('Depression', 'General_Health')	MAP_NormalElevated_vs_H	0.002317042573531006
('Depression', 'Health_vs_Peers')	MAP_NormalElevated_vs_H	0.003501124014301029
('Depression', 'Physical_Activity')	MAP_NormalElevated_vs_H	0.00122225389359864
('Depression', 'BMI')	MAP_NormalElevated_vs_H	0.0033072325501053643
('Depression', 'Alcohol_Use')	MAP_NormalElevated_vs_H	0.004494516823778184
('Depression', 'Memory_Problems')	MAP_NormalElevated_vs_H	0.0007263369313693225
('Depression', 'Memory_Complaints')	MAP_NormalElevated_vs_H	0.0007263369313693225
('Depression', 'grip_category')	MAP_NormalElevated_vs_H	0.00469683992018378
('Depression', 'WHR_Obesity')	MAP_NormalElevated_vs_H	0.0004537359270773148
('Depression', 'functionality_state')	MAP_NormalElevated_vs_H	0.00043967917021692205
('Sleep', 'MMSE_Spell')	MAP_NormalElevated_vs_H	0.0020126047892793345
('Sleep', 'Pain')	MAP_NormalElevated_vs_H	0.003019149308519496
('Sleep', 'Hearing')	MAP_NormalElevated_vs_H	0.0026993635915089965
('Sleep', 'General_Health')	MAP_NormalElevated_vs_H	0.0034866053515729863
('Sleep', 'Health_vs_Peers')	MAP_NormalElevated_vs_H	0.0045890267254180455
('Sleep', 'Physical_Activity')	MAP_NormalElevated_vs_H	0.0028170980460125615
('Sleep', 'BMI')	MAP_NormalElevated_vs_H	0.00510269968528683
('Sleep', 'Alcohol_Use')	MAP_NormalElevated_vs_H	0.006393240228026066
('Sleep', 'Memory_Problems')	MAP_NormalElevated_vs_H	0.0016295746164241027
('Sleep', 'Memory_Complaints')	MAP_NormalElevated_vs_H	0.0016295746164241027
('Sleep', 'grip_category')	MAP_NormalElevated_vs_H	0.0074431933869474895
('Sleep', 'WHR_Obesity')	MAP_NormalElevated_vs_H	0.0014238155014362971
('Sleep', 'functionality_state')	MAP_NormalElevated_vs_H	0.001711759614078927
('MMSE_Spell', 'Pain')	MAP_NormalElevated_vs_H	0.002430685882575713
('MMSE_Spell', 'Hearing')	MAP_NormalElevated_vs_H	0.0014716849455453636
('MMSE_Spell', 'General_Health')	MAP_NormalElevated_vs_H	0.002558949026110172
('MMSE_Spell', 'Health_vs_Peers')	MAP_NormalElevated_vs_H	0.003963133276949438
('MMSE_Spell', 'Physical_Activity')	MAP_NormalElevated_vs_H	0.0014160565493647145
('MMSE_Spell', 'BMI')	MAP_NormalElevated_vs_H	0.0035496886457388093
('MMSE_Spell', 'Alcohol_Use')	MAP_NormalElevated_vs_H	0.006136886708599346
('MMSE_Spell', 'Memory_Problems')	MAP_NormalElevated_vs_H	0.0012113014161187813
('MMSE_Spell', 'Memory_Complaints')	MAP_NormalElevated_vs_H	0.0012113014161187813
('MMSE_Spell', 'grip_category')	MAP_NormalElevated_vs_H	0.005881122016701033
('MMSE_Spell', 'WHR_Obesity')	MAP_NormalElevated_vs_H	0.0006765731503124692
('MMSE_Spell', 'functionality_state')	MAP_NormalElevated_vs_H	0.0014097144030699449
('Pain', 'Hearing')	MAP_NormalElevated_vs_H	0.0018797389349921637
('Pain', 'General_Health')	MAP_NormalElevated_vs_H	0.0031779897506859917
('Pain', 'Health_vs_Peers')	MAP_NormalElevated_vs_H	0.004559140991505124
('Pain', 'Physical_Activity')	MAP_NormalElevated_vs_H	0.002047166540039085
('Pain', 'BMI')	MAP_NormalElevated_vs_H	0.004074577894739622
('Pain', 'Alcohol_Use')	MAP_NormalElevated_vs_H	0.0054185667425294855
('Pain', 'Memory_Problems')	MAP_NormalElevated_vs_H	0.0008907585394350095
('Pain', 'Memory_Complaints')	MAP_NormalElevated_vs_H	0.0008907585394350095
('Pain', 'grip_category')	MAP_NormalElevated_vs_H	0.005242567893121017
('Pain', 'WHR_Obesity')	MAP_NormalElevated_vs_H	0.0008763755214334379
('Pain', 'functionality_state')	MAP_NormalElevated_vs_H	0.001280640675354819
('Hearing', 'General_Health')	MAP_NormalElevated_vs_H	0.002773186029921058
('Hearing', 'Health_vs_Peers')	MAP_NormalElevated_vs_H	0.004396558640026748
('Hearing', 'Physical_Activity')	MAP_NormalElevated_vs_H	0.0020682303452879505
('Hearing', 'BMI')	MAP_NormalElevated_vs_H	0.005462742895868147
('Hearing', 'Alcohol_Use')	MAP_NormalElevated_vs_H	0.0057918559797704985
('Hearing', 'Memory_Problems')	MAP_NormalElevated_vs_H	0.0016081051552091286
('Hearing', 'Memory_Complaints')	MAP_NormalElevated_vs_H	0.0016081051552091286
('Hearing', 'grip_category')	MAP_NormalElevated_vs_H	0.005271661021551795
('Hearing', 'WHR_Obesity')	MAP_NormalElevated_vs_H	0.0010843079705759118
('Hearing', 'functionality_state')	MAP_NormalElevated_vs_H	0.0017707169346473028
('General_Health', 'Health_vs_Peers')	MAP_NormalElevated_vs_H	0.003965689826193982
('General_Health', 'Physical_Activity')	MAP_NormalElevated_vs_H	0.0033308926978376572
('General_Health', 'BMI')	MAP_NormalElevated_vs_H	0.005149006227202377
('General_Health', 'Alcohol_Use')	MAP_NormalElevated_vs_H	0.005951556164214185
('General_Health', 'Memory_Problems')	MAP_NormalElevated_vs_H	0.0021304215559832425
('General_Health', 'Memory_Complaints')	MAP_NormalElevated_vs_H	0.0021304215559832425
('General_Health', 'grip_category')	MAP_NormalElevated_vs_H	0.0066656316137956055
('General_Health', 'WHR_Obesity')	MAP_NormalElevated_vs_H	0.001823681751188688
('General_Health', 'functionality_state')	MAP_NormalElevated_vs_H	0.0023077593415482896
('Health_vs_Peers', 'Physical_Activity')	MAP_NormalElevated_vs_H	0.004520309082436532
('Health_vs_Peers', 'BMI')	MAP_NormalElevated_vs_H	0.0067940161692626915
('Health_vs_Peers', 'Alcohol_Use')	MAP_NormalElevated_vs_H	0.006771972729000197
('Health_vs_Peers', 'Memory_Problems')	MAP_NormalElevated_vs_H	0.0034288167790653694
('Health_vs_Peers', 'Memory_Complaints')	MAP_NormalElevated_vs_H	0.0034288167790653694
('Health_vs_Peers', 'grip_category')	MAP_NormalElevated_vs_H	0.008082051726763677
('Health_vs_Peers', 'WHR_Obesity')	MAP_NormalElevated_vs_H	0.003233559031547663
('Health_vs_Peers', 'functionality_state')	MAP_NormalElevated_vs_H	0.003809757435618377
('Physical_Activity', 'BMI')	MAP_NormalElevated_vs_H	0.0046454654483151685
('Physical_Activity', 'Alcohol_Use')	MAP_NormalElevated_vs_H	0.0067422224788691145
('Physical_Activity', 'Memory_Problems')	MAP_NormalElevated_vs_H	0.0014998986765704552
('Physical_Activity', 'Memory_Complaints')	MAP_NormalElevated_vs_H	0.0014998986765704552
('Physical_Activity', 'grip_category')	MAP_NormalElevated_vs_H	0.006328229087431712
('Physical_Activity', 'WHR_Obesity')	MAP_NormalElevated_vs_H	0.0009605528630106647
('Physical_Activity', 'functionality_state')	MAP_NormalElevated_vs_H	0.0018125088578798828
('BMI', 'Alcohol_Use')	MAP_NormalElevated_vs_H	0.009161949231913049
('BMI', 'Memory_Problems')	MAP_NormalElevated_vs_H	0.00324172946041537
('BMI', 'Memory_Complaints')	MAP_NormalElevated_vs_H	0.00324172946041537
('BMI', 'grip_category')	MAP_NormalElevated_vs_H	0.01082670524586591
('BMI', 'WHR_Obesity')	MAP_NormalElevated_vs_H	0.0038935061510514206
('BMI', 'functionality_state')	MAP_NormalElevated_vs_H	0.004265969147535792
('Alcohol_Use', 'Memory_Problems')	MAP_NormalElevated_vs_H	0.004257322693818729
('Alcohol_Use', 'Memory_Complaints')	MAP_NormalElevated_vs_H	0.004257322693818729
('Alcohol_Use', 'grip_category')	MAP_NormalElevated_vs_H	0.009682388917865135
('Alcohol_Use', 'WHR_Obesity')	MAP_NormalElevated_vs_H	0.004770480357105256
('Alcohol_Use', 'functionality_state')	MAP_NormalElevated_vs_H	0.005880144136767904
('Memory_Problems', 'Memory_Complaints')	MAP_NormalElevated_vs_H	0.0004581769661952492
('Memory_Problems', 'grip_category')	MAP_NormalElevated_vs_H	0.004627639312325439
('Memory_Problems', 'WHR_Obesity')	MAP_NormalElevated_vs_H	0.0006020715973643893
('Memory_Problems', 'functionality_state')	MAP_NormalElevated_vs_H	0.0009032456318214966
('Memory_Complaints', 'grip_category')	MAP_NormalElevated_vs_H	0.004627639312325439
('Memory_Complaints', 'WHR_Obesity')	MAP_NormalElevated_vs_H	0.0006020715973643893
('Memory_Complaints', 'functionality_state')	MAP_NormalElevated_vs_H	0.0009032456318214966
('grip_category', 'WHR_Obesity')	MAP_NormalElevated_vs_H	0.004573487141612548
('grip_category', 'functionality_state')	MAP_NormalElevated_vs_H	0.006384967554970502
('WHR_Obesity', 'functionality_state')	MAP_NormalElevated_vs_H	0.00042036715850308197
('Anxiety', 'Depression')	functionality_state	0.07046267616639545
('Anxiety', 'Sleep')	functionality_state	0.06391889987023099
('Anxiety', 'MMSE_Spell')	functionality_state	0.09472922524891471
('Anxiety', 'Pain')	functionality_state	0.2906400128639742
('Anxiety', 'Hearing')	functionality_state	0.06138402385301481
('Anxiety', 'General_Health')	functionality_state	0.2088875033224909
('Anxiety', 'Health_vs_Peers')	functionality_state	0.09568395527266323
('Anxiety', 'Physical_Activity')	functionality_state	0.3623461116014612
('Anxiety', 'BMI')	functionality_state	0.08754101746464696
('Anxiety', 'Alcohol_Use')	functionality_state	0.11103397600481314
('Anxiety', 'Memory_Problems')	functionality_state	0.05025566116170482
('Anxiety', 'Memory_Complaints')	functionality_state	0.05025566116170482
('Anxiety', 'grip_category')	functionality_state	0.12653945326436367
('Anxiety', 'WHR_Obesity')	functionality_state	0.03989105230225638
('Anxiety', 'MAP_NormalElevated_vs_H')	functionality_state	0.03613106504897582
('Depression', 'Sleep')	functionality_state	0.08775247206050549
('Depression', 'MMSE_Spell')	functionality_state	0.11341306292257267
('Depression', 'Pain')	functionality_state	0.30453313537250487
('Depression', 'Hearing')	functionality_state	0.08519639844637895
('Depression', 'General_Health')	functionality_state	0.2210409095079396
('Depression', 'Health_vs_Peers')	functionality_state	0.1163986055515291
('Depression', 'Physical_Activity')	functionality_state	0.36735176940086567
('Depression', 'BMI')	functionality_state	0.10964882782529516
('Depression', 'Alcohol_Use')	functionality_state	0.12749509201036707
('Depression', 'Memory_Problems')	functionality_state	0.07333508992801938
('Depression', 'Memory_Complaints')	functionality_state	0.07333508992801938
('Depression', 'grip_category')	functionality_state	0.14833645348188204
('Depression', 'WHR_Obesity')	functionality_state	0.0631901206008561
('Depression', 'MAP_NormalElevated_vs_H')	functionality_state	0.05958229052423703
('Sleep', 'MMSE_Spell')	functionality_state	0.10517286673756775
('Sleep', 'Pain')	functionality_state	0.2972217587170764
('Sleep', 'Hearing')	functionality_state	0.07234346958302348
('Sleep', 'General_Health')	functionality_state	0.22153391188658253
('Sleep', 'Health_vs_Peers')	functionality_state	0.10737359097198233
('Sleep', 'Physical_Activity')	functionality_state	0.37201713219783245
('Sleep', 'BMI')	functionality_state	0.09540988182299943
('Sleep', 'Alcohol_Use')	functionality_state	0.11863349270833415
('Sleep', 'Memory_Problems')	functionality_state	0.0590199154184136
('Sleep', 'Memory_Complaints')	functionality_state	0.0590199154184136
('Sleep', 'grip_category')	functionality_state	0.13282420811529846
('Sleep', 'WHR_Obesity')	functionality_state	0.04602508379793312
('Sleep', 'MAP_NormalElevated_vs_H')	functionality_state	0.04273020359327463
('MMSE_Spell', 'Pain')	functionality_state	0.33701013958866993
('MMSE_Spell', 'Hearing')	functionality_state	0.08799360279952034
('MMSE_Spell', 'General_Health')	functionality_state	0.25807057491277935
('MMSE_Spell', 'Health_vs_Peers')	functionality_state	0.13551077926103855
('MMSE_Spell', 'Physical_Activity')	functionality_state	0.3562602268996525
('MMSE_Spell', 'BMI')	functionality_state	0.11612300434050069
('MMSE_Spell', 'Alcohol_Use')	functionality_state	0.12212183900882924
('MMSE_Spell', 'Memory_Problems')	functionality_state	0.07648224797445916
('MMSE_Spell', 'Memory_Complaints')	functionality_state	0.07648224797445916
('MMSE_Spell', 'grip_category')	functionality_state	0.1453372155689702
('MMSE_Spell', 'WHR_Obesity')	functionality_state	0.06462931713653892
('MMSE_Spell', 'MAP_NormalElevated_vs_H')	functionality_state	0.06266811412209375
('Pain', 'Hearing')	functionality_state	0.30256885547967033
('Pain', 'General_Health')	functionality_state	0.354954703395056
('Pain', 'Health_vs_Peers')	functionality_state	0.3031218965683205
('Pain', 'Physical_Activity')	functionality_state	0.5282314401662204
('Pain', 'BMI')	functionality_state	0.30434538583957643
('Pain', 'Alcohol_Use')	functionality_state	0.3385394553223826
('Pain', 'Memory_Problems')	functionality_state	0.2907630042787482
('Pain', 'Memory_Complaints')	functionality_state	0.2907630042787482
('Pain', 'grip_category')	functionality_state	0.355797353909606
('Pain', 'WHR_Obesity')	functionality_state	0.28446232586964926
('Pain', 'MAP_NormalElevated_vs_H')	functionality_state	0.2833328519682435
('Hearing', 'General_Health')	functionality_state	0.22668981717662562
('Hearing', 'Health_vs_Peers')	functionality_state	0.10422574267666097
('Hearing', 'Physical_Activity')	functionality_state	0.36041400808607993
('Hearing', 'BMI')	functionality_state	0.08727120008153415
('Hearing', 'Alcohol_Use')	functionality_state	0.10725938462923959
('Hearing', 'Memory_Problems')	functionality_state	0.04545927447992078
('Hearing', 'Memory_Complaints')	functionality_state	0.04545927447992078
('Hearing', 'grip_category')	functionality_state	0.12292411359555232
('Hearing', 'WHR_Obesity')	functionality_state	0.03352072494873785
('Hearing', 'MAP_NormalElevated_vs_H')	functionality_state	0.031856652283721955
('General_Health', 'Health_vs_Peers')	functionality_state	0.21167275785342016
('General_Health', 'Physical_Activity')	functionality_state	0.45167091195572606
('General_Health', 'BMI')	functionality_state	0.2406745506370545
('General_Health', 'Alcohol_Use')	functionality_state	0.2528144147655025
[truncated: 41 more rows]
