# Supplementary material for: Interpreting higher-order dependence in multimorbidity using cohort data: A partial information decomposition approach
Source: PLoS Comput Biol. 2026 Jun 10;22(6):e1014386. doi: 10.1371/journal.pcbi.1014386 (PMC13268148; doi:10.1371/journal.pcbi.1014386)
Supplement: S1 File — PID_BUST_Results_and_DemoScripts.zip is a self-contained archive enabling readers to reproduce the main-text analyses and figures from pre-computed PID results. It contains a Jupyter notebook that regenerates Figs 1–4, plotting utility modules, pre-computed permutation-screening results and analysis-ready dataframes, BUST-network artefacts (edge lists, node attributes, clique catalogues, and quadrant assignments), hub-variable summaries, and a Python requirements file. Installation and execution are documented in the accompanying README. Raw LASA participant data are not included (governed access); the package provides the full downstream pipeline conditional on data access. (ZIP) [file pcbi.1014386.s002.zip › PID_BUST_Results_and_DemoScripts/screening_results_500perms_v21/Multimorbidity_0_Iobs.csv]

Sources	Target	I_bits
('Depression', 'Sleep')	Anxiety	0.16197856560036625
('Depression', 'MMSE_Spell')	Anxiety	0.11324285318302796
('Depression', 'Pain')	Anxiety	0.12805839486435394
('Depression', 'Hearing')	Anxiety	0.11536302973635522
('Depression', 'General_Health')	Anxiety	0.14035951462109195
('Depression', 'Health_vs_Peers')	Anxiety	0.11951200219213705
('Depression', 'Physical_Activity')	Anxiety	0.1167689795660098
('Depression', 'BMI')	Anxiety	0.11275226600096921
('Depression', 'Alcohol_Use')	Anxiety	0.11315542710871032
('Depression', 'Memory_Problems')	Anxiety	0.12178527431338244
('Depression', 'Memory_Complaints')	Anxiety	0.12178527431338244
('Depression', 'grip_category')	Anxiety	0.11529554521828377
('Depression', 'WHR_Obesity')	Anxiety	0.11346741069575336
('Depression', 'MAP_NormalElevated_vs_H')	Anxiety	0.11060709008493645
('Depression', 'functionality_state')	Anxiety	0.11799155749337081
('Sleep', 'MMSE_Spell')	Anxiety	0.0736671425180904
('Sleep', 'Pain')	Anxiety	0.0881434585208017
('Sleep', 'Hearing')	Anxiety	0.0772175803937168
('Sleep', 'General_Health')	Anxiety	0.10891675746520708
('Sleep', 'Health_vs_Peers')	Anxiety	0.08310213585579998
('Sleep', 'Physical_Activity')	Anxiety	0.0830768255527485
('Sleep', 'BMI')	Anxiety	0.07470813150316921
('Sleep', 'Alcohol_Use')	Anxiety	0.07578890004104301
('Sleep', 'Memory_Problems')	Anxiety	0.08528201125842225
('Sleep', 'Memory_Complaints')	Anxiety	0.08528201125842225
('Sleep', 'grip_category')	Anxiety	0.0750622941644841
('Sleep', 'WHR_Obesity')	Anxiety	0.0733121523811098
('Sleep', 'MAP_NormalElevated_vs_H')	Anxiety	0.07150888380289132
('Sleep', 'functionality_state')	Anxiety	0.08382294340689489
('MMSE_Spell', 'Pain')	Anxiety	0.03228411496665348
('MMSE_Spell', 'Hearing')	Anxiety	0.008733477330266467
('MMSE_Spell', 'General_Health')	Anxiety	0.053191460633777915
('MMSE_Spell', 'Health_vs_Peers')	Anxiety	0.019168221929813545
('MMSE_Spell', 'Physical_Activity')	Anxiety	0.014651102458147807
('MMSE_Spell', 'BMI')	Anxiety	0.0046304557282184295
('MMSE_Spell', 'Alcohol_Use')	Anxiety	0.006753067433114133
('MMSE_Spell', 'Memory_Problems')	Anxiety	0.02043006447248788
('MMSE_Spell', 'Memory_Complaints')	Anxiety	0.02043006447248788
('MMSE_Spell', 'grip_category')	Anxiety	0.008485642848634414
('MMSE_Spell', 'WHR_Obesity')	Anxiety	0.006048730118777793
('MMSE_Spell', 'MAP_NormalElevated_vs_H')	Anxiety	0.002282626702028
('MMSE_Spell', 'functionality_state')	Anxiety	0.020563921486868333
('Pain', 'Hearing')	Anxiety	0.03696163091662081
('Pain', 'General_Health')	Anxiety	0.06433268420878119
('Pain', 'Health_vs_Peers')	Anxiety	0.0401179336981105
('Pain', 'Physical_Activity')	Anxiety	0.037803406951944486
('Pain', 'BMI')	Anxiety	0.03403328240476378
('Pain', 'Alcohol_Use')	Anxiety	0.03608628015040884
('Pain', 'Memory_Problems')	Anxiety	0.04671877442603557
('Pain', 'Memory_Complaints')	Anxiety	0.04671877442603557
('Pain', 'grip_category')	Anxiety	0.03662301887381502
('Pain', 'WHR_Obesity')	Anxiety	0.03625575309730928
('Pain', 'MAP_NormalElevated_vs_H')	Anxiety	0.031192868143320878
('Pain', 'functionality_state')	Anxiety	0.03713463549133095
('Hearing', 'General_Health')	Anxiety	0.05707575439941874
('Hearing', 'Health_vs_Peers')	Anxiety	0.02371412483191952
('Hearing', 'Physical_Activity')	Anxiety	0.019872878570284164
('Hearing', 'BMI')	Anxiety	0.009772722257213604
('Hearing', 'Alcohol_Use')	Anxiety	0.012637547806447274
('Hearing', 'Memory_Problems')	Anxiety	0.023259647047874716
('Hearing', 'Memory_Complaints')	Anxiety	0.023259647047874716
('Hearing', 'grip_category')	Anxiety	0.01352752633801005
('Hearing', 'WHR_Obesity')	Anxiety	0.011434687712455437
('Hearing', 'MAP_NormalElevated_vs_H')	Anxiety	0.007969788007910051
('Hearing', 'functionality_state')	Anxiety	0.024524917497047872
('General_Health', 'Health_vs_Peers')	Anxiety	0.0533553899063481
('General_Health', 'Physical_Activity')	Anxiety	0.056704002342576026
('General_Health', 'BMI')	Anxiety	0.05459200794894164
('General_Health', 'Alcohol_Use')	Anxiety	0.05473901975949908
('General_Health', 'Memory_Problems')	Anxiety	0.06396696335062478
('General_Health', 'Memory_Complaints')	Anxiety	0.06396696335062478
('General_Health', 'grip_category')	Anxiety	0.05661160186062539
('General_Health', 'WHR_Obesity')	Anxiety	0.05623703076154124
('General_Health', 'MAP_NormalElevated_vs_H')	Anxiety	0.05286354390184969
('General_Health', 'functionality_state')	Anxiety	0.0567255162762029
('Health_vs_Peers', 'Physical_Activity')	Anxiety	0.027629668144755502
('Health_vs_Peers', 'BMI')	Anxiety	0.01878112888335576
('Health_vs_Peers', 'Alcohol_Use')	Anxiety	0.021135693997398824
('Health_vs_Peers', 'Memory_Problems')	Anxiety	0.033061893406447725
('Health_vs_Peers', 'Memory_Complaints')	Anxiety	0.033061893406447725
('Health_vs_Peers', 'grip_category')	Anxiety	0.02480591906599929
('Health_vs_Peers', 'WHR_Obesity')	Anxiety	0.021041819827688133
('Health_vs_Peers', 'MAP_NormalElevated_vs_H')	Anxiety	0.017681593808213096
('Health_vs_Peers', 'functionality_state')	Anxiety	0.030073008757915496
('Physical_Activity', 'BMI')	Anxiety	0.017059375331870675
('Physical_Activity', 'Alcohol_Use')	Anxiety	0.01757655865516111
('Physical_Activity', 'Memory_Problems')	Anxiety	0.032336475702274714
('Physical_Activity', 'Memory_Complaints')	Anxiety	0.032336475702274714
('Physical_Activity', 'grip_category')	Anxiety	0.0193518759828577
('Physical_Activity', 'WHR_Obesity')	Anxiety	0.018842581726861
('Physical_Activity', 'MAP_NormalElevated_vs_H')	Anxiety	0.015035853123778892
('Physical_Activity', 'functionality_state')	Anxiety	0.02457999897581577
('BMI', 'Alcohol_Use')	Anxiety	0.00891092315657382
('BMI', 'Memory_Problems')	Anxiety	0.020634064746376402
('BMI', 'Memory_Complaints')	Anxiety	0.020634064746376402
('BMI', 'grip_category')	Anxiety	0.010269639927545909
('BMI', 'WHR_Obesity')	Anxiety	0.005405413800202643
('BMI', 'MAP_NormalElevated_vs_H')	Anxiety	0.003114198492008026
('BMI', 'functionality_state')	Anxiety	0.02299517898268645
('Alcohol_Use', 'Memory_Problems')	Anxiety	0.024074408391281527
('Alcohol_Use', 'Memory_Complaints')	Anxiety	0.024074408391281527
('Alcohol_Use', 'grip_category')	Anxiety	0.014255201155423591
('Alcohol_Use', 'WHR_Obesity')	Anxiety	0.010010028948665168
('Alcohol_Use', 'MAP_NormalElevated_vs_H')	Anxiety	0.005719698398785297
('Alcohol_Use', 'functionality_state')	Anxiety	0.023741642304949715
('Memory_Problems', 'Memory_Complaints')	Anxiety	0.018566984060809536
('Memory_Problems', 'grip_category')	Anxiety	0.024307846230827823
('Memory_Problems', 'WHR_Obesity')	Anxiety	0.022091788398404987
('Memory_Problems', 'MAP_NormalElevated_vs_H')	Anxiety	0.018624730165662254
('Memory_Problems', 'functionality_state')	Anxiety	0.03637850817272753
('Memory_Complaints', 'grip_category')	Anxiety	0.024307846230827823
('Memory_Complaints', 'WHR_Obesity')	Anxiety	0.022091788398404987
('Memory_Complaints', 'MAP_NormalElevated_vs_H')	Anxiety	0.018624730165662254
('Memory_Complaints', 'functionality_state')	Anxiety	0.03637850817272753
('grip_category', 'WHR_Obesity')	Anxiety	0.010297977148006121
('grip_category', 'MAP_NormalElevated_vs_H')	Anxiety	0.007901055488106297
('grip_category', 'functionality_state')	Anxiety	0.02391861587767904
('WHR_Obesity', 'MAP_NormalElevated_vs_H')	Anxiety	0.003914376036954721
('WHR_Obesity', 'functionality_state')	Anxiety	0.02476313282182975
('MAP_NormalElevated_vs_H', 'functionality_state')	Anxiety	0.020123871457985783
('Anxiety', 'Sleep')	Depression	0.11726769088157958
('Anxiety', 'MMSE_Spell')	Depression	0.11593896390712499
('Anxiety', 'Pain')	Depression	0.12163328469447351
('Anxiety', 'Hearing')	Depression	0.1116165411585779
('Anxiety', 'General_Health')	Depression	0.1237224927827306
('Anxiety', 'Health_vs_Peers')	Depression	0.11503282021217007
('Anxiety', 'Physical_Activity')	Depression	0.12280359770037391
('Anxiety', 'BMI')	Depression	0.1110465243791683
('Anxiety', 'Alcohol_Use')	Depression	0.11442764703688096
('Anxiety', 'Memory_Problems')	Depression	0.1137868956928603
('Anxiety', 'Memory_Complaints')	Depression	0.1137868956928603
('Anxiety', 'grip_category')	Depression	0.11394240213654507
('Anxiety', 'WHR_Obesity')	Depression	0.11063093065576286
('Anxiety', 'MAP_NormalElevated_vs_H')	Depression	0.11076993251774443
('Anxiety', 'functionality_state')	Depression	0.1272108582209585
('Sleep', 'MMSE_Spell')	Depression	0.03241689128923054
('Sleep', 'Pain')	Depression	0.04448759587140258
('Sleep', 'Hearing')	Depression	0.030148740397450777
('Sleep', 'General_Health')	Depression	0.05592360757649382
('Sleep', 'Health_vs_Peers')	Depression	0.03638659144342651
('Sleep', 'Physical_Activity')	Depression	0.046516861268551056
('Sleep', 'BMI')	Depression	0.027490165396815095
('Sleep', 'Alcohol_Use')	Depression	0.03475092925330681
('Sleep', 'Memory_Problems')	Depression	0.03488746803783176
('Sleep', 'Memory_Complaints')	Depression	0.03488746803783176
('Sleep', 'grip_category')	Depression	0.03314974920641041
('Sleep', 'WHR_Obesity')	Depression	0.02638771752725836
('Sleep', 'MAP_NormalElevated_vs_H')	Depression	0.025945582841777625
('Sleep', 'functionality_state')	Depression	0.05046492401723404
('MMSE_Spell', 'Pain')	Depression	0.028182408413220946
('MMSE_Spell', 'Hearing')	Depression	0.007701032319013867
('MMSE_Spell', 'General_Health')	Depression	0.03874208158473192
('MMSE_Spell', 'Health_vs_Peers')	Depression	0.016969569571344403
('MMSE_Spell', 'Physical_Activity')	Depression	0.02121802528045682
('MMSE_Spell', 'BMI')	Depression	0.00587867154945501
('MMSE_Spell', 'Alcohol_Use')	Depression	0.009735610598952286
('MMSE_Spell', 'Memory_Problems')	Depression	0.01493727698333982
('MMSE_Spell', 'Memory_Complaints')	Depression	0.01493727698333982
('MMSE_Spell', 'grip_category')	Depression	0.010696820478144308
('MMSE_Spell', 'WHR_Obesity')	Depression	0.005806048599395544
('MMSE_Spell', 'MAP_NormalElevated_vs_H')	Depression	0.005096888743609024
('MMSE_Spell', 'functionality_state')	Depression	0.029820731279255736
('Pain', 'Hearing')	Depression	0.027368303659861603
('Pain', 'General_Health')	Depression	0.045133956738275846
('Pain', 'Health_vs_Peers')	Depression	0.029940401605330864
('Pain', 'Physical_Activity')	Depression	0.03564167284538974
('Pain', 'BMI')	Depression	0.025614997509391686
('Pain', 'Alcohol_Use')	Depression	0.03152361576698375
('Pain', 'Memory_Problems')	Depression	0.03258276039343883
('Pain', 'Memory_Complaints')	Depression	0.03258276039343883
('Pain', 'grip_category')	Depression	0.028541236909751216
('Pain', 'WHR_Obesity')	Depression	0.025982091283803365
('Pain', 'MAP_NormalElevated_vs_H')	Depression	0.02467160885187622
('Pain', 'functionality_state')	Depression	0.03767644295773393
('Hearing', 'General_Health')	Depression	0.03737793827180895
('Hearing', 'Health_vs_Peers')	Depression	0.015467328572637865
('Hearing', 'Physical_Activity')	Depression	0.02284005083037889
('Hearing', 'BMI')	Depression	0.004306872386451463
('Hearing', 'Alcohol_Use')	Depression	0.009688550595046646
('Hearing', 'Memory_Problems')	Depression	0.012901731832977572
('Hearing', 'Memory_Complaints')	Depression	0.012901731832977572
('Hearing', 'grip_category')	Depression	0.00843735166156159
('Hearing', 'WHR_Obesity')	Depression	0.004568206482040472
('Hearing', 'MAP_NormalElevated_vs_H')	Depression	0.0038539086569800707
('Hearing', 'functionality_state')	Depression	0.030877121210828272
('General_Health', 'Health_vs_Peers')	Depression	0.03658691884821304
('General_Health', 'Physical_Activity')	Depression	0.0452547605082193
('General_Health', 'BMI')	Depression	0.036423758407856874
('General_Health', 'Alcohol_Use')	Depression	0.03983001474854195
('General_Health', 'Memory_Problems')	Depression	0.041166453694684635
('General_Health', 'Memory_Complaints')	Depression	0.041166453694684635
('General_Health', 'grip_category')	Depression	0.03916797166844355
('General_Health', 'WHR_Obesity')	Depression	0.036819213548044454
('General_Health', 'MAP_NormalElevated_vs_H')	Depression	0.036301761840571864
('General_Health', 'functionality_state')	Depression	0.04746282791078484
('Health_vs_Peers', 'Physical_Activity')	Depression	0.029233425206970438
('Health_vs_Peers', 'BMI')	Depression	0.0129964747797401
('Health_vs_Peers', 'Alcohol_Use')	Depression	0.01781037383752151
('Health_vs_Peers', 'Memory_Problems')	Depression	0.021416898603734556
('Health_vs_Peers', 'Memory_Complaints')	Depression	0.021416898603734556
('Health_vs_Peers', 'grip_category')	Depression	0.01831868457838723
('Health_vs_Peers', 'WHR_Obesity')	Depression	0.013992538829970811
('Health_vs_Peers', 'MAP_NormalElevated_vs_H')	Depression	0.01291690022070117
('Health_vs_Peers', 'functionality_state')	Depression	0.03472241047611174
('Physical_Activity', 'BMI')	Depression	0.02204616987613181
('Physical_Activity', 'Alcohol_Use')	Depression	0.024001106642589705
('Physical_Activity', 'Memory_Problems')	Depression	0.029939962480089576
('Physical_Activity', 'Memory_Complaints')	Depression	0.029939962480089576
('Physical_Activity', 'grip_category')	Depression	0.023898884582231286
('Physical_Activity', 'WHR_Obesity')	Depression	0.022042364097559962
('Physical_Activity', 'MAP_NormalElevated_vs_H')	Depression	0.020952254263750643
('Physical_Activity', 'functionality_state')	Depression	0.034735095173541994
('BMI', 'Alcohol_Use')	Depression	0.008165659918503364
('BMI', 'Memory_Problems')	Depression	0.011113504844733833
('BMI', 'Memory_Complaints')	Depression	0.011113504844733833
('BMI', 'grip_category')	Depression	0.007422981404428293
('BMI', 'WHR_Obesity')	Depression	0.0017803091839882082
('BMI', 'MAP_NormalElevated_vs_H')	Depression	0.0011815790700470759
('BMI', 'functionality_state')	Depression	0.03123999189183828
('Alcohol_Use', 'Memory_Problems')	Depression	0.017403552579473302
('Alcohol_Use', 'Memory_Complaints')	Depression	0.017403552579473302
('Alcohol_Use', 'grip_category')	Depression	0.013617794350437301
('Alcohol_Use', 'WHR_Obesity')	Depression	0.008344830609706672
('Alcohol_Use', 'MAP_NormalElevated_vs_H')	Depression	0.007424698978454622
('Alcohol_Use', 'functionality_state')	Depression	0.032237030061187735
('Memory_Problems', 'Memory_Complaints')	Depression	0.010568605440287227
('Memory_Problems', 'grip_category')	Depression	0.015318996978515766
('Memory_Problems', 'WHR_Obesity')	Depression	0.011538170541245736
('Memory_Problems', 'MAP_NormalElevated_vs_H')	Depression	0.010968697321037942
('Memory_Problems', 'functionality_state')	Depression	0.036555667651261566
('Memory_Complaints', 'grip_category')	Depression	0.015318996978515766
('Memory_Complaints', 'WHR_Obesity')	Depression	0.011538170541245736
('Memory_Complaints', 'MAP_NormalElevated_vs_H')	Depression	0.010968697321037942
('Memory_Complaints', 'functionality_state')	Depression	0.036555667651261566
('grip_category', 'WHR_Obesity')	Depression	0.00670025892890814
('grip_category', 'MAP_NormalElevated_vs_H')	Depression	0.006630033965254603
('grip_category', 'functionality_state')	Depression	0.032497234294230015
('WHR_Obesity', 'MAP_NormalElevated_vs_H')	Depression	0.001408081124066939
('WHR_Obesity', 'functionality_state')	Depression	0.03104329231008311
('MAP_NormalElevated_vs_H', 'functionality_state')	Depression	0.029523833022407363
('Anxiety', 'Depression')	Sleep	0.07689522158968946
('Anxiety', 'MMSE_Spell')	Sleep	0.07507183524113936
('Anxiety', 'Pain')	Sleep	0.11042779491891475
('Anxiety', 'Hearing')	Sleep	0.07463690817499274
('Anxiety', 'General_Health')	Sleep	0.08500583828079153
('Anxiety', 'Health_vs_Peers')	Sleep	0.0798901651983832
('Anxiety', 'Physical_Activity')	Sleep	0.08445494958210581
('Anxiety', 'BMI')	Sleep	0.07693833159408592
('Anxiety', 'Alcohol_Use')	Sleep	0.08010460793157721
('Anxiety', 'Memory_Problems')	Sleep	0.07471117594519493
('Anxiety', 'Memory_Complaints')	Sleep	0.07471117594519493
('Anxiety', 'grip_category')	Sleep	0.08613488648229771
('Anxiety', 'WHR_Obesity')	Sleep	0.0744003090996493
('Anxiety', 'MAP_NormalElevated_vs_H')	Sleep	0.07235571930307796
('Anxiety', 'functionality_state')	Sleep	0.09036288542309352
('Depression', 'MMSE_Spell')	Sleep	0.03112547328818327
('Depression', 'Pain')	Sleep	0.07319704243939543
('Depression', 'Hearing')	Sleep	0.03131455675650212
('Depression', 'General_Health')	Sleep	0.048649710230441054
('Depression', 'Health_vs_Peers')	Sleep	0.037653802765974784
('Depression', 'Physical_Activity')	Sleep	0.041860367163544236
('Depression', 'BMI')	Sleep	0.03142610710953272
('Depression', 'Alcohol_Use')	Sleep	0.037794417215671665
('Depression', 'Memory_Problems')	Sleep	0.032315011345124996
('Depression', 'Memory_Complaints')	Sleep	0.032315011345124996
('Depression', 'grip_category')	Sleep	0.04557548460596143
('Depression', 'WHR_Obesity')	Sleep	0.030312354285788524
('Depression', 'MAP_NormalElevated_vs_H')	Sleep	0.02662957590915518
('Depression', 'functionality_state')	Sleep	0.04778556530584463
('MMSE_Spell', 'Pain')	Sleep	0.06064715855556035
('MMSE_Spell', 'Hearing')	Sleep	0.010628134921361464
('MMSE_Spell', 'General_Health')	Sleep	0.032928832508428624
('MMSE_Spell', 'Health_vs_Peers')	Sleep	0.018160229291918514
('MMSE_Spell', 'Physical_Activity')	Sleep	0.0207076362054744
('MMSE_Spell', 'BMI')	Sleep	0.009487419695749861
('MMSE_Spell', 'Alcohol_Use')	Sleep	0.017595226264648982
('MMSE_Spell', 'Memory_Problems')	Sleep	0.013202094375732894
('MMSE_Spell', 'Memory_Complaints')	Sleep	0.013202094375732894
('MMSE_Spell', 'grip_category')	Sleep	0.02497247328203757
('MMSE_Spell', 'WHR_Obesity')	Sleep	0.008932876936875092
('MMSE_Spell', 'MAP_NormalElevated_vs_H')	Sleep	0.00610855006366738
('MMSE_Spell', 'functionality_state')	Sleep	0.03290579840971118
('Pain', 'Hearing')	Sleep	0.06260054383388354
('Pain', 'General_Health')	Sleep	0.06995037502322245
('Pain', 'Health_vs_Peers')	Sleep	0.06692421733937241
('Pain', 'Physical_Activity')	Sleep	0.06776075083269727
('Pain', 'BMI')	Sleep	0.0636317457551642
('Pain', 'Alcohol_Use')	Sleep	0.06786638488532246
('Pain', 'Memory_Problems')	Sleep	0.06115797823036639
('Pain', 'Memory_Complaints')	Sleep	0.06115797823036639
('Pain', 'grip_category')	Sleep	0.07755245427436633
('Pain', 'WHR_Obesity')	Sleep	0.06267701881283776
('Pain', 'MAP_NormalElevated_vs_H')	Sleep	0.05738562593341102
('Pain', 'functionality_state')	Sleep	0.06945868052929963
('Hearing', 'General_Health')	Sleep	0.03474387872626139
('Hearing', 'Health_vs_Peers')	Sleep	0.022682678228004603
('Hearing', 'Physical_Activity')	Sleep	0.02427361966727514
('Hearing', 'BMI')	Sleep	0.013415729506150952
('Hearing', 'Alcohol_Use')	Sleep	0.01669404064628373
('Hearing', 'Memory_Problems')	Sleep	0.013702409496632989
('Hearing', 'Memory_Complaints')	Sleep	0.013702409496632989
('Hearing', 'grip_category')	Sleep	0.029303064649253398
('Hearing', 'WHR_Obesity')	Sleep	0.011417259882142155
('Hearing', 'MAP_NormalElevated_vs_H')	Sleep	0.00825109831642107
('Hearing', 'functionality_state')	Sleep	0.03211261260200775
('General_Health', 'Health_vs_Peers')	Sleep	0.03569939456947092
('General_Health', 'Physical_Activity')	Sleep	0.041434535595145955
('General_Health', 'BMI')	Sleep	0.03462490558115241
('General_Health', 'Alcohol_Use')	Sleep	0.03716286570476415
('General_Health', 'Memory_Problems')	Sleep	0.03426071421419236
('General_Health', 'Memory_Complaints')	Sleep	0.03426071421419236
('General_Health', 'grip_category')	Sleep	0.047979857056548475
('General_Health', 'WHR_Obesity')	Sleep	0.033781779860194594
('General_Health', 'MAP_NormalElevated_vs_H')	Sleep	0.031107585416607027
('General_Health', 'functionality_state')	Sleep	0.04539258134367508
('Health_vs_Peers', 'Physical_Activity')	Sleep	0.029593617391118286
('Health_vs_Peers', 'BMI')	Sleep	0.019276352462206738
('Health_vs_Peers', 'Alcohol_Use')	Sleep	0.024017691598780602
('Health_vs_Peers', 'Memory_Problems')	Sleep	0.02399701995343251
('Health_vs_Peers', 'Memory_Complaints')	Sleep	0.02399701995343251
('Health_vs_Peers', 'grip_category')	Sleep	0.0360433006440107
('Health_vs_Peers', 'WHR_Obesity')	Sleep	0.019559752970266006
('Health_vs_Peers', 'MAP_NormalElevated_vs_H')	Sleep	0.015319572377274182
('Health_vs_Peers', 'functionality_state')	Sleep	0.03748210344665005
('Physical_Activity', 'BMI')	Sleep	0.024005610030523844
('Physical_Activity', 'Alcohol_Use')	Sleep	0.028968304076091047
('Physical_Activity', 'Memory_Problems')	Sleep	0.025466915707597848
('Physical_Activity', 'Memory_Complaints')	Sleep	0.025466915707597848
('Physical_Activity', 'grip_category')	Sleep	0.034495890302375314
('Physical_Activity', 'WHR_Obesity')	Sleep	0.022214101896755864
('Physical_Activity', 'MAP_NormalElevated_vs_H')	Sleep	0.019032357924154374
('Physical_Activity', 'functionality_state')	Sleep	0.033310821016574406
('BMI', 'Alcohol_Use')	Sleep	0.020372788058924788
('BMI', 'Memory_Problems')	Sleep	0.014476292448103301
('BMI', 'Memory_Complaints')	Sleep	0.014476292448103301
('BMI', 'grip_category')	Sleep	0.02982260018076868
('BMI', 'WHR_Obesity')	Sleep	0.00981942123045081
('BMI', 'MAP_NormalElevated_vs_H')	Sleep	0.007214843458799474
('BMI', 'functionality_state')	Sleep	0.034403080217432845
('Alcohol_Use', 'Memory_Problems')	Sleep	0.01907320044829911
('Alcohol_Use', 'Memory_Complaints')	Sleep	0.01907320044829911
('Alcohol_Use', 'grip_category')	Sleep	0.031977305697659525
('Alcohol_Use', 'WHR_Obesity')	Sleep	0.016564249073168138
('Alcohol_Use', 'MAP_NormalElevated_vs_H')	Sleep	0.013076304851541279
('Alcohol_Use', 'functionality_state')	Sleep	0.03783485094080262
('Memory_Problems', 'Memory_Complaints')	Sleep	0.007996148747582378
('Memory_Problems', 'grip_category')	Sleep	0.027194610537279756
('Memory_Problems', 'WHR_Obesity')	Sleep	0.013794197621285304
('Memory_Problems', 'MAP_NormalElevated_vs_H')	Sleep	0.009565424860529836
('Memory_Problems', 'functionality_state')	Sleep	0.03462593549579948
('Memory_Complaints', 'grip_category')	Sleep	0.027194610537279756
('Memory_Complaints', 'WHR_Obesity')	Sleep	0.013794197621285304
('Memory_Complaints', 'MAP_NormalElevated_vs_H')	Sleep	0.009565424860529836
('Memory_Complaints', 'functionality_state')	Sleep	0.03462593549579948
('grip_category', 'WHR_Obesity')	Sleep	0.02422165332051167
('grip_category', 'MAP_NormalElevated_vs_H')	Sleep	0.022448674317955823
('grip_category', 'functionality_state')	Sleep	0.04345019760537871
('WHR_Obesity', 'MAP_NormalElevated_vs_H')	Sleep	0.006624006462137848
('WHR_Obesity', 'functionality_state')	Sleep	0.03420242947799974
('MAP_NormalElevated_vs_H', 'functionality_state')	Sleep	0.02922153854363666
('Anxiety', 'Depression')	MMSE_Spell	0.007491396940235487
('Anxiety', 'Sleep')	MMSE_Spell	0.006996737566140126
('Anxiety', 'Pain')	MMSE_Spell	0.008731417612738917
('Anxiety', 'Hearing')	MMSE_Spell	0.006843134012548385
('Anxiety', 'General_Health')	MMSE_Spell	0.005484267968377904
('Anxiety', 'Health_vs_Peers')	MMSE_Spell	0.0033807957146710617
('Anxiety', 'Physical_Activity')	MMSE_Spell	0.06956284986809096
('Anxiety', 'BMI')	MMSE_Spell	0.0023305127444073516
('Anxiety', 'Alcohol_Use')	MMSE_Spell	0.03733924011327337
('Anxiety', 'Memory_Problems')	MMSE_Spell	0.008478929308264846
('Anxiety', 'Memory_Complaints')	MMSE_Spell	0.008478929308264846
('Anxiety', 'grip_category')	MMSE_Spell	0.025920442454093133
('Anxiety', 'WHR_Obesity')	MMSE_Spell	0.00223339646659806
('Anxiety', 'MAP_NormalElevated_vs_H')	MMSE_Spell	0.002578421782561586
('Anxiety', 'functionality_state')	MMSE_Spell	0.052118861622447624
('Depression', 'Sleep')	MMSE_Spell	0.010457361056066936
('Depression', 'Pain')	MMSE_Spell	0.011054821229185219
('Depression', 'Hearing')	MMSE_Spell	0.00955717757907311
('Depression', 'General_Health')	MMSE_Spell	0.007671910757693417
('Depression', 'Health_vs_Peers')	MMSE_Spell	0.005661325336167617
('Depression', 'Physical_Activity')	MMSE_Spell	0.07009515455603585
('Depression', 'BMI')	MMSE_Spell	0.005284470187445492
('Depression', 'Alcohol_Use')	MMSE_Spell	0.03904956335094089
('Depression', 'Memory_Problems')	MMSE_Spell	0.010984520439639255
('Depression', 'Memory_Complaints')	MMSE_Spell	0.010984520439639255
('Depression', 'grip_category')	MMSE_Spell	0.029484763165341085
('Depression', 'WHR_Obesity')	MMSE_Spell	0.004827194987206639
('Depression', 'MAP_NormalElevated_vs_H')	MMSE_Spell	0.0052298413913349565
('Depression', 'functionality_state')	MMSE_Spell	0.05215637068724668
('Sleep', 'Pain')	MMSE_Spell	0.014810124803533374
('Sleep', 'Hearing')	MMSE_Spell	0.011318463822368724
('Sleep', 'General_Health')	MMSE_Spell	0.009132559027444802
('Sleep', 'Health_vs_Peers')	MMSE_Spell	0.0055847737341940965
('Sleep', 'Physical_Activity')	MMSE_Spell	0.07424125958605769
('Sleep', 'BMI')	MMSE_Spell	0.004957276621022077
('Sleep', 'Alcohol_Use')	MMSE_Spell	0.04386569105427145
('Sleep', 'Memory_Problems')	MMSE_Spell	0.011821794524737177
('Sleep', 'Memory_Complaints')	MMSE_Spell	0.011821794524737177
('Sleep', 'grip_category')	MMSE_Spell	0.03133468056968332
('Sleep', 'WHR_Obesity')	MMSE_Spell	0.004029386566155862
('Sleep', 'MAP_NormalElevated_vs_H')	MMSE_Spell	0.005557509644013678
('Sleep', 'functionality_state')	MMSE_Spell	0.05792079652909249
('Pain', 'Hearing')	MMSE_Spell	0.013120541014864045
('Pain', 'General_Health')	MMSE_Spell	0.011119904474377003
('Pain', 'Health_vs_Peers')	MMSE_Spell	0.008237486955940367
('Pain', 'Physical_Activity')	MMSE_Spell	0.07191096903353454
('Pain', 'BMI')	MMSE_Spell	0.008324645953905786
('Pain', 'Alcohol_Use')	MMSE_Spell	0.042715741986146256
('Pain', 'Memory_Problems')	MMSE_Spell	0.013681355534564274
('Pain', 'Memory_Complaints')	MMSE_Spell	0.013681355534564274
('Pain', 'grip_category')	MMSE_Spell	0.03349205841120612
('Pain', 'WHR_Obesity')	MMSE_Spell	0.007466247275978027
('Pain', 'MAP_NormalElevated_vs_H')	MMSE_Spell	0.008746859812762789
('Pain', 'functionality_state')	MMSE_Spell	0.05812280817587458
('Hearing', 'General_Health')	MMSE_Spell	0.008839521683687165
('Hearing', 'Health_vs_Peers')	MMSE_Spell	0.006312415544225558
('Hearing', 'Physical_Activity')	MMSE_Spell	0.07153214495887347
('Hearing', 'BMI')	MMSE_Spell	0.005853283927281897
('Hearing', 'Alcohol_Use')	MMSE_Spell	0.04073880915829286
('Hearing', 'Memory_Problems')	MMSE_Spell	0.0109466876467049
('Hearing', 'Memory_Complaints')	MMSE_Spell	0.0109466876467049
('Hearing', 'grip_category')	MMSE_Spell	0.029755028658563342
('Hearing', 'WHR_Obesity')	MMSE_Spell	0.005343255849476088
('Hearing', 'MAP_NormalElevated_vs_H')	MMSE_Spell	0.005960283495758292
('Hearing', 'functionality_state')	MMSE_Spell	0.05381019705130171
('General_Health', 'Health_vs_Peers')	MMSE_Spell	0.006080883024457253
('General_Health', 'Physical_Activity')	MMSE_Spell	0.07049169429169545
('General_Health', 'BMI')	MMSE_Spell	0.004425816273267892
('General_Health', 'Alcohol_Use')	MMSE_Spell	0.037925255056929834
('General_Health', 'Memory_Problems')	MMSE_Spell	0.009989422334565233
('General_Health', 'Memory_Complaints')	MMSE_Spell	0.009989422334565233
('General_Health', 'grip_category')	MMSE_Spell	0.027654533915962745
('General_Health', 'WHR_Obesity')	MMSE_Spell	0.004178692459936695
('General_Health', 'MAP_NormalElevated_vs_H')	MMSE_Spell	0.0046039273849514005
('General_Health', 'functionality_state')	MMSE_Spell	0.053346161901102584
('Health_vs_Peers', 'Physical_Activity')	MMSE_Spell	0.07218178595064167
('Health_vs_Peers', 'BMI')	MMSE_Spell	0.0013685030966347884
('Health_vs_Peers', 'Alcohol_Use')	MMSE_Spell	0.03806653794517018
('Health_vs_Peers', 'Memory_Problems')	MMSE_Spell	0.007656598809103311
('Health_vs_Peers', 'Memory_Complaints')	MMSE_Spell	0.007656598809103311
('Health_vs_Peers', 'grip_category')	MMSE_Spell	0.02627462413644419
('Health_vs_Peers', 'WHR_Obesity')	MMSE_Spell	0.0007478613454762681
('Health_vs_Peers', 'MAP_NormalElevated_vs_H')	MMSE_Spell	0.0012768280433402722
('Health_vs_Peers', 'functionality_state')	MMSE_Spell	0.0560177586321499
('Physical_Activity', 'BMI')	MMSE_Spell	0.07045943470896691
('Physical_Activity', 'Alcohol_Use')	MMSE_Spell	0.0885970302257933
('Physical_Activity', 'Memory_Problems')	MMSE_Spell	0.07399494357373722
('Physical_Activity', 'Memory_Complaints')	MMSE_Spell	0.07399494357373722
('Physical_Activity', 'grip_category')	MMSE_Spell	0.0781344746682642
('Physical_Activity', 'WHR_Obesity')	MMSE_Spell	0.06952765229572179
('Physical_Activity', 'MAP_NormalElevated_vs_H')	MMSE_Spell	0.06989426133826357
('Physical_Activity', 'functionality_state')	MMSE_Spell	0.07883036840134611
('BMI', 'Alcohol_Use')	MMSE_Spell	0.03747516491962962
('BMI', 'Memory_Problems')	MMSE_Spell	0.008267499455582293
('BMI', 'Memory_Complaints')	MMSE_Spell	0.008267499455582293
('BMI', 'grip_category')	MMSE_Spell	0.02677039384997756
('BMI', 'WHR_Obesity')	MMSE_Spell	0.0006777596694599215
('BMI', 'MAP_NormalElevated_vs_H')	MMSE_Spell	0.0007508557377589262
('BMI', 'functionality_state')	MMSE_Spell	0.053312085813605796
('Alcohol_Use', 'Memory_Problems')	MMSE_Spell	0.0421932209176417
('Alcohol_Use', 'Memory_Complaints')	MMSE_Spell	0.0421932209176417
('Alcohol_Use', 'grip_category')	MMSE_Spell	0.05997617500816457
('Alcohol_Use', 'WHR_Obesity')	MMSE_Spell	0.03771421953784593
('Alcohol_Use', 'MAP_NormalElevated_vs_H')	MMSE_Spell	0.038301874383739616
('Alcohol_Use', 'functionality_state')	MMSE_Spell	0.0712790376387163
('Memory_Problems', 'Memory_Complaints')	MMSE_Spell	0.006615848896586502
('Memory_Problems', 'grip_category')	MMSE_Spell	0.030592256683863756
('Memory_Problems', 'WHR_Obesity')	MMSE_Spell	0.006641385219271038
('Memory_Problems', 'MAP_NormalElevated_vs_H')	MMSE_Spell	0.007398128159000849
('Memory_Problems', 'functionality_state')	MMSE_Spell	0.05515880286017144
('Memory_Complaints', 'grip_category')	MMSE_Spell	0.030592256683863756
('Memory_Complaints', 'WHR_Obesity')	MMSE_Spell	0.006641385219271038
('Memory_Complaints', 'MAP_NormalElevated_vs_H')	MMSE_Spell	0.007398128159000849
('Memory_Complaints', 'functionality_state')	MMSE_Spell	0.05515880286017144
('grip_category', 'WHR_Obesity')	MMSE_Spell	0.0245803755998412
('grip_category', 'MAP_NormalElevated_vs_H')	MMSE_Spell	0.026718430163715536
('grip_category', 'functionality_state')	MMSE_Spell	0.0646752658102971
('WHR_Obesity', 'MAP_NormalElevated_vs_H')	MMSE_Spell	0.0003757882178126086
('WHR_Obesity', 'functionality_state')	MMSE_Spell	0.051885136025705235
('MAP_NormalElevated_vs_H', 'functionality_state')	MMSE_Spell	0.05233481523763948
('Anxiety', 'Depression')	Pain	0.041704140434087406
('Anxiety', 'Sleep')	Pain	0.07087111995041875
('Anxiety', 'MMSE_Spell')	Pain	0.03724984031924216
('Anxiety', 'Hearing')	Pain	0.0362442494377616
('Anxiety', 'General_Health')	Pain	0.12153363530726813
('Anxiety', 'Health_vs_Peers')	Pain	0.07694835637085531
('Anxiety', 'Physical_Activity')	Pain	0.08588606401698118
('Anxiety', 'BMI')	Pain	0.05860031515322341
('Anxiety', 'Alcohol_Use')	Pain	0.0448939727997857
('Anxiety', 'Memory_Problems')	Pain	0.03660841881109437
('Anxiety', 'Memory_Complaints')	Pain	0.03660841881109437
('Anxiety', 'grip_category')	Pain	0.04625158724260815
('Anxiety', 'WHR_Obesity')	Pain	0.032679480781704545
('Anxiety', 'MAP_NormalElevated_vs_H')	Pain	0.03156108415721882
('Anxiety', 'functionality_state')	Pain	0.18239910830420342
('Depression', 'Sleep')	Pain	0.07192613201980695
('Depression', 'MMSE_Spell')	Pain	0.030452023041711466
('Depression', 'Hearing')	Pain	0.03039741075878036
('Depression', 'General_Health')	Pain	0.11897192967512366
('Depression', 'Health_vs_Peers')	Pain	0.07125000625804202
('Depression', 'Physical_Activity')	Pain	0.07768971177606294
('Depression', 'BMI')	Pain	0.05188777187965095
('Depression', 'Alcohol_Use')	Pain	0.039059088488189966
('Depression', 'Memory_Problems')	Pain	0.030470783399020093
('Depression', 'Memory_Complaints')	Pain	0.030470783399020093
('Depression', 'grip_category')	Pain	0.0395229483602824
('Depression', 'WHR_Obesity')	Pain	0.025242299008188973
('Depression', 'MAP_NormalElevated_vs_H')	Pain	0.024876982432966988
('Depression', 'functionality_state')	Pain	0.17372161504301967
('Sleep', 'MMSE_Spell')	Pain	0.06420819118510197
('Sleep', 'Hearing')	Pain	0.06446383457375224
('Sleep', 'General_Health')	Pain	0.15106224530612558
('Sleep', 'Health_vs_Peers')	Pain	0.10696661066953338
('Sleep', 'Physical_Activity')	Pain	0.11446528386837601
('Sleep', 'BMI')	Pain	0.0859685784127084
('Sleep', 'Alcohol_Use')	Pain	0.07235836964416383
('Sleep', 'Memory_Problems')	Pain	0.06161845792865122
('Sleep', 'Memory_Complaints')	Pain	0.06161845792865122
('Sleep', 'grip_category')	Pain	0.07610843032534649
('Sleep', 'WHR_Obesity')	Pain	0.058012589778693516
('Sleep', 'MAP_NormalElevated_vs_H')	Pain	0.056907006447122946
('Sleep', 'functionality_state')	Pain	0.2081832113259754
('MMSE_Spell', 'Hearing')	Pain	0.01429350285372484
('MMSE_Spell', 'General_Health')	Pain	0.11602804823826396
('MMSE_Spell', 'Health_vs_Peers')	Pain	0.06085533584382639
('MMSE_Spell', 'Physical_Activity')	Pain	0.06508187868862872
('MMSE_Spell', 'BMI')	Pain	0.03519162168617649
('MMSE_Spell', 'Alcohol_Use')	Pain	0.020937261955363235
('MMSE_Spell', 'Memory_Problems')	Pain	0.0155221350838461
('MMSE_Spell', 'Memory_Complaints')	Pain	0.0155221350838461
('MMSE_Spell', 'grip_category')	Pain	0.02568582717454117
('MMSE_Spell', 'WHR_Obesity')	Pain	0.007705308612552379
('MMSE_Spell', 'MAP_NormalElevated_vs_H')	Pain	0.008819280746127783
('MMSE_Spell', 'functionality_state')	Pain	0.17183234085316904
('Hearing', 'General_Health')	Pain	0.11444919911769229
('Hearing', 'Health_vs_Peers')	Pain	0.06041352814262945
('Hearing', 'Physical_Activity')	Pain	0.06724415857293078
('Hearing', 'BMI')	Pain	0.03474045168499109
('Hearing', 'Alcohol_Use')	Pain	0.022037277943201074
('Hearing', 'Memory_Problems')	Pain	0.015435884170668733
('Hearing', 'Memory_Complaints')	Pain	0.015435884170668733
('Hearing', 'grip_category')	Pain	0.0245487684041819
('Hearing', 'WHR_Obesity')	Pain	0.007385520499901013
('Hearing', 'MAP_NormalElevated_vs_H')	Pain	0.007829628754834759
('Hearing', 'functionality_state')	Pain	0.16806153410963334
('General_Health', 'Health_vs_Peers')	Pain	0.12465885273929
('General_Health', 'Physical_Activity')	Pain	0.1458703471194786
('General_Health', 'BMI')	Pain	0.1332424768040097
('General_Health', 'Alcohol_Use')	Pain	0.1178969912641516
('General_Health', 'Memory_Problems')	Pain	0.11273494469066472
('General_Health', 'Memory_Complaints')	Pain	0.11273494469066472
('General_Health', 'grip_category')	Pain	0.12192255312935377
('General_Health', 'WHR_Obesity')	Pain	0.10977193065687574
('General_Health', 'MAP_NormalElevated_vs_H')	Pain	0.11054445885992793
('General_Health', 'functionality_state')	Pain	0.2161983170327823
('Health_vs_Peers', 'Physical_Activity')	Pain	0.10796980003763768
('Health_vs_Peers', 'BMI')	Pain	0.07971168082206855
('Health_vs_Peers', 'Alcohol_Use')	Pain	0.06451887228696256
('Health_vs_Peers', 'Memory_Problems')	Pain	0.05959428065995495
('Health_vs_Peers', 'Memory_Complaints')	Pain	0.05959428065995495
('Health_vs_Peers', 'grip_category')	Pain	0.07191895448256591
('Health_vs_Peers', 'WHR_Obesity')	Pain	0.05444031657355031
('Health_vs_Peers', 'MAP_NormalElevated_vs_H')	Pain	0.05481602853881893
('Health_vs_Peers', 'functionality_state')	Pain	0.19321070891009334
('Physical_Activity', 'BMI')	Pain	0.08583865646924016
('Physical_Activity', 'Alcohol_Use')	Pain	0.0722249976667601
('Physical_Activity', 'Memory_Problems')	Pain	0.06960541367112345
('Physical_Activity', 'Memory_Complaints')	Pain	0.06960541367112345
('Physical_Activity', 'grip_category')	Pain	0.0725315123119492
('Physical_Activity', 'WHR_Obesity')	Pain	0.06313853961993118
('Physical_Activity', 'MAP_NormalElevated_vs_H')	Pain	0.06389184437141691
('Physical_Activity', 'functionality_state')	Pain	0.17357528446288162
('BMI', 'Alcohol_Use')	Pain	0.043771410623387935
('BMI', 'Memory_Problems')	Pain	0.03748237797108005
('BMI', 'Memory_Complaints')	Pain	0.03748237797108005
('BMI', 'grip_category')	Pain	0.05022966745102897
('BMI', 'WHR_Obesity')	Pain	0.028646288752199763
('BMI', 'MAP_NormalElevated_vs_H')	Pain	0.02791819757004561
('BMI', 'functionality_state')	Pain	0.1803076084415881
('Alcohol_Use', 'Memory_Problems')	Pain	0.023338492009405087
('Alcohol_Use', 'Memory_Complaints')	Pain	0.023338492009405087
('Alcohol_Use', 'grip_category')	Pain	0.033272429289791995
('Alcohol_Use', 'WHR_Obesity')	Pain	0.015763524424252665
('Alcohol_Use', 'MAP_NormalElevated_vs_H')	Pain	0.016812058768283452
('Alcohol_Use', 'functionality_state')	Pain	0.17148514023288972
('Memory_Problems', 'Memory_Complaints')	Pain	0.008456628445868489
('Memory_Problems', 'grip_category')	Pain	0.026580607138166425
('Memory_Problems', 'WHR_Obesity')	Pain	0.009080884870068815
('Memory_Problems', 'MAP_NormalElevated_vs_H')	Pain	0.00898006220778793
('Memory_Problems', 'functionality_state')	Pain	0.16868855893553497
('Memory_Complaints', 'grip_category')	Pain	0.026580607138166425
('Memory_Complaints', 'WHR_Obesity')	Pain	0.009080884870068815
('Memory_Complaints', 'MAP_NormalElevated_vs_H')	Pain	0.00898006220778793
('Memory_Complaints', 'functionality_state')	Pain	0.16868855893553497
('grip_category', 'WHR_Obesity')	Pain	0.019846366271915994
('grip_category', 'MAP_NormalElevated_vs_H')	Pain	0.018483298227384138
('grip_category', 'functionality_state')	Pain	0.17277276550031515
('WHR_Obesity', 'MAP_NormalElevated_vs_H')	Pain	0.0014319061923163349
('WHR_Obesity', 'functionality_state')	Pain	0.16566766116289644
('MAP_NormalElevated_vs_H', 'functionality_state')	Pain	0.16626292404138657
('Anxiety', 'Depression')	Hearing	0.008147395629376147
('Anxiety', 'Sleep')	Hearing	0.011540231937680147
('Anxiety', 'MMSE_Spell')	Hearing	0.011821555450235983
('Anxiety', 'Pain')	Hearing	0.012704248168947236
('Anxiety', 'General_Health')	Hearing	0.01099902536760793
('Anxiety', 'Health_vs_Peers')	Hearing	0.00866729302720442
('Anxiety', 'Physical_Activity')	Hearing	0.016709859247100653
('Anxiety', 'BMI')	Hearing	0.009141188255821803
('Anxiety', 'Alcohol_Use')	Hearing	0.01145799203341037
('Anxiety', 'Memory_Problems')	Hearing	0.02143673038092787
('Anxiety', 'Memory_Complaints')	Hearing	0.02143673038092787
('Anxiety', 'grip_category')	Hearing	0.014004101049397593
('Anxiety', 'WHR_Obesity')	Hearing	0.008260667945849759
('Anxiety', 'MAP_NormalElevated_vs_H')	Hearing	0.008226718608027043
('Anxiety', 'functionality_state')	Hearing	0.022169324688350568
('Depression', 'Sleep')	Hearing	0.00918226666020079
('Depression', 'MMSE_Spell')	Hearing	0.008092999714886832
('Depression', 'Pain')	Hearing	0.009536031082068476
('Depression', 'General_Health')	Hearing	0.007938231078360286
('Depression', 'Health_vs_Peers')	Hearing	0.004899678747890386
('Depression', 'Physical_Activity')	Hearing	0.013642413372830621
('Depression', 'BMI')	Hearing	0.005381080006860899
('Depression', 'Alcohol_Use')	Hearing	0.007236774893838787
('Depression', 'Memory_Problems')	Hearing	0.019077193786553197
('Depression', 'Memory_Complaints')	Hearing	0.019077193786553197
('Depression', 'grip_category')	Hearing	0.010267069454687191
('Depression', 'WHR_Obesity')	Hearing	0.004230666755425781
('Depression', 'MAP_NormalElevated_vs_H')	Hearing	0.003947996824289889
('Depression', 'functionality_state')	Hearing	0.019302227674542934
('Sleep', 'MMSE_Spell')	Hearing	0.01231152031828362
('Sleep', 'Pain')	Hearing	0.01605882468809853
('Sleep', 'General_Health')	Hearing	0.01257806887886709
('Sleep', 'Health_vs_Peers')	Hearing	0.010847817080706609
('Sleep', 'Physical_Activity')	Hearing	0.01973247631473465
('Sleep', 'BMI')	Hearing	0.010553995413843085
('Sleep', 'Alcohol_Use')	Hearing	0.011198776982710058
('Sleep', 'Memory_Problems')	Hearing	0.022450328142915064
('Sleep', 'Memory_Complaints')	Hearing	0.022450328142915064
('Sleep', 'grip_category')	Hearing	0.018707047042828617
('Sleep', 'WHR_Obesity')	Hearing	0.007155083396997939
('Sleep', 'MAP_NormalElevated_vs_H')	Hearing	0.007661193416353656
('Sleep', 'functionality_state')	Hearing	0.023217077777114705
('MMSE_Spell', 'Pain')	Hearing	0.012415855621105684
('MMSE_Spell', 'General_Health')	Hearing	0.010469985317277006
('MMSE_Spell', 'Health_vs_Peers')	Hearing	0.007053009954652942
('MMSE_Spell', 'Physical_Activity')	Hearing	0.013457378225747451
('MMSE_Spell', 'BMI')	Hearing	0.007521692909701493
('MMSE_Spell', 'Alcohol_Use')	Hearing	0.008973080705096403
('MMSE_Spell', 'Memory_Problems')	Hearing	0.02107490614398045
('MMSE_Spell', 'Memory_Complaints')	Hearing	0.02107490614398045
('MMSE_Spell', 'grip_category')	Hearing	0.012796803764492166
('MMSE_Spell', 'WHR_Obesity')	Hearing	0.005984569735050783
('MMSE_Spell', 'MAP_NormalElevated_vs_H')	Hearing	0.005921419015341697
('MMSE_Spell', 'functionality_state')	Hearing	0.019899664107025112
('Pain', 'General_Health')	Hearing	0.011171518987396455
('Pain', 'Health_vs_Peers')	Hearing	0.008536273665169215
('Pain', 'Physical_Activity')	Hearing	0.015998482184710266
('Pain', 'BMI')	Hearing	0.0095418849351403
('Pain', 'Alcohol_Use')	Hearing	0.012050029520786036
('Pain', 'Memory_Problems')	Hearing	0.023723323118664378
('Pain', 'Memory_Complaints')	Hearing	0.023723323118664378
('Pain', 'grip_category')	Hearing	0.015396774746776951
('Pain', 'WHR_Obesity')	Hearing	0.007787773048901356
('Pain', 'MAP_NormalElevated_vs_H')	Hearing	0.007718343341054449
('Pain', 'functionality_state')	Hearing	0.020441468488065478
('General_Health', 'Health_vs_Peers')	Hearing	0.008517748554952485
('General_Health', 'Physical_Activity')	Hearing	0.01657887889288406
('General_Health', 'BMI')	Hearing	0.008802120346984962
('General_Health', 'Alcohol_Use')	Hearing	0.009461062673424947
('General_Health', 'Memory_Problems')	Hearing	0.020884965410801225
('General_Health', 'Memory_Complaints')	Hearing	0.020884965410801225
('General_Health', 'grip_category')	Hearing	0.013055179766179812
('General_Health', 'WHR_Obesity')	Hearing	0.006558054789318539
('General_Health', 'MAP_NormalElevated_vs_H')	Hearing	0.006452544096755849
('General_Health', 'functionality_state')	Hearing	0.01971556248096121
('Health_vs_Peers', 'Physical_Activity')	Hearing	0.013799628463492216
('Health_vs_Peers', 'BMI')	Hearing	0.0042810359116034384
('Health_vs_Peers', 'Alcohol_Use')	Hearing	0.007427710428645772
('Health_vs_Peers', 'Memory_Problems')	Hearing	0.018306592604265894
('Health_vs_Peers', 'Memory_Complaints')	Hearing	0.018306592604265894
('Health_vs_Peers', 'grip_category')	Hearing	0.009742180309138794
('Health_vs_Peers', 'WHR_Obesity')	Hearing	0.002350209330127654
('Health_vs_Peers', 'MAP_NormalElevated_vs_H')	Hearing	0.0019436784576571898
('Health_vs_Peers', 'functionality_state')	Hearing	0.020076835968631097
('Physical_Activity', 'BMI')	Hearing	0.015339209731223265
('Physical_Activity', 'Alcohol_Use')	Hearing	0.015077251082337042
('Physical_Activity', 'Memory_Problems')	Hearing	0.02760864974674086
('Physical_Activity', 'Memory_Complaints')	Hearing	0.02760864974674086
('Physical_Activity', 'grip_category')	Hearing	0.01791450172403508
('Physical_Activity', 'WHR_Obesity')	Hearing	0.012184621831340791
('Physical_Activity', 'MAP_NormalElevated_vs_H')	Hearing	0.012209901655287642
('Physical_Activity', 'functionality_state')	Hearing	0.020334021261270097
('BMI', 'Alcohol_Use')	Hearing	0.008011000904338724
('BMI', 'Memory_Problems')	Hearing	0.018959492127626276
('BMI', 'Memory_Complaints')	Hearing	0.018959492127626276
('BMI', 'grip_category')	Hearing	0.010259935815571782
('BMI', 'WHR_Obesity')	Hearing	0.003179118907478141
('BMI', 'MAP_NormalElevated_vs_H')	Hearing	0.0036616706479929493
('BMI', 'functionality_state')	Hearing	0.021842916551673704
('Alcohol_Use', 'Memory_Problems')	Hearing	0.021045831756956818
('Alcohol_Use', 'Memory_Complaints')	Hearing	0.021045831756956818
('Alcohol_Use', 'grip_category')	Hearing	0.013448709556255411
('Alcohol_Use', 'WHR_Obesity')	Hearing	0.00560736866003338
('Alcohol_Use', 'MAP_NormalElevated_vs_H')	Hearing	0.0052604092635692885
('Alcohol_Use', 'functionality_state')	Hearing	0.02135422709776354
('Memory_Problems', 'Memory_Complaints')	Hearing	0.016744067393862853
('Memory_Problems', 'grip_category')	Hearing	0.023845312712783114
('Memory_Problems', 'WHR_Obesity')	Hearing	0.017695950192319027
('Memory_Problems', 'MAP_NormalElevated_vs_H')	Hearing	0.01814035939306149
('Memory_Problems', 'functionality_state')	Hearing	0.031551577894116944
('Memory_Complaints', 'grip_category')	Hearing	0.023845312712783114
('Memory_Complaints', 'WHR_Obesity')	Hearing	0.017695950192319027
('Memory_Complaints', 'MAP_NormalElevated_vs_H')	Hearing	0.01814035939306149
('Memory_Complaints', 'functionality_state')	Hearing	0.031551577894116944
('grip_category', 'WHR_Obesity')	Hearing	0.008612337030065928
('grip_category', 'MAP_NormalElevated_vs_H')	Hearing	0.00832156603889813
('grip_category', 'functionality_state')	Hearing	0.023394488679522478
('WHR_Obesity', 'MAP_NormalElevated_vs_H')	Hearing	0.0012116524953158733
('WHR_Obesity', 'functionality_state')	Hearing	0.018291091413396347
('MAP_NormalElevated_vs_H', 'functionality_state')	Hearing	0.018674927983901055
('Anxiety', 'Depression')	General_Health	0.06501650852455833
('Anxiety', 'Sleep')	General_Health	0.06667232331451002
('Anxiety', 'MMSE_Spell')	General_Health	0.0552258506770953
('Anxiety', 'Pain')	General_Health	0.14275679530948132
('Anxiety', 'Hearing')	General_Health	0.05576218663863741
('Anxiety', 'Health_vs_Peers')	General_Health	0.19301751834394565
('Anxiety', 'Physical_Activity')	General_Health	0.09581425228240266
('Anxiety', 'BMI')	General_Health	0.05929960878406095
('Anxiety', 'Alcohol_Use')	General_Health	0.07486135844146133
('Anxiety', 'Memory_Problems')	General_Health	0.06327167067257523
('Anxiety', 'Memory_Complaints')	General_Health	0.06327167067257523
('Anxiety', 'grip_category')	General_Health	0.06609513957117764
('Anxiety', 'WHR_Obesity')	General_Health	0.05247784778678234
('Anxiety', 'MAP_NormalElevated_vs_H')	General_Health	0.05321705067008822
('Anxiety', 'functionality_state')	General_Health	0.13721746446115943
('Depression', 'Sleep')	General_Health	0.058390048144585344
('Depression', 'MMSE_Spell')	General_Health	0.038080360903951796
('Depression', 'Pain')	General_Health	0.12998317800885578
('Depression', 'Hearing')	General_Health	0.039810859088805585
('Depression', 'Health_vs_Peers')	General_Health	0.18072822926577695
('Depression', 'Physical_Activity')	General_Health	0.07833039231368245
('Depression', 'BMI')	General_Health	0.04283710086477647
('Depression', 'Alcohol_Use')	General_Health	0.05868013350233293
('Depression', 'Memory_Problems')	General_Health	0.048469539637156916
('Depression', 'Memory_Complaints')	General_Health	0.048469539637156916
('Depression', 'grip_category')	General_Health	0.050004652460733864
('Depression', 'WHR_Obesity')	General_Health	0.035896510613276866
('Depression', 'MAP_NormalElevated_vs_H')	General_Health	0.036492426176002894
('Depression', 'functionality_state')	General_Health	0.11873547536815335
('Sleep', 'MMSE_Spell')	General_Health	0.03355852982869865
('Sleep', 'Pain')	General_Health	0.1260901497258108
('Sleep', 'Hearing')	General_Health	0.03601098318420604
('Sleep', 'Health_vs_Peers')	General_Health	0.17857349366448527
('Sleep', 'Physical_Activity')	General_Health	0.07916666150561594
('Sleep', 'BMI')	General_Health	0.03710230632535374
('Sleep', 'Alcohol_Use')	General_Health	0.0529694964961922
('Sleep', 'Memory_Problems')	General_Health	0.04413625684937013
('Sleep', 'Memory_Complaints')	General_Health	0.04413625684937013
('Sleep', 'grip_category')	General_Health	0.04639080244928776
('Sleep', 'WHR_Obesity')	General_Health	0.028934440166896842
('Sleep', 'MAP_NormalElevated_vs_H')	General_Health	0.030614256684658905
('Sleep', 'functionality_state')	General_Health	0.11934458751243428
('MMSE_Spell', 'Pain')	General_Health	0.11309671292899298
('MMSE_Spell', 'Hearing')	General_Health	0.009416297240624554
('MMSE_Spell', 'Health_vs_Peers')	General_Health	0.1615304376771973
('MMSE_Spell', 'Physical_Activity')	General_Health	0.054690196821580224
('MMSE_Spell', 'BMI')	General_Health	0.011433360092198284
('MMSE_Spell', 'Alcohol_Use')	General_Health	0.02746142105873285
('MMSE_Spell', 'Memory_Problems')	General_Health	0.021245264820739358
('MMSE_Spell', 'Memory_Complaints')	General_Health	0.021245264820739358
('MMSE_Spell', 'grip_category')	General_Health	0.019703272021055
('MMSE_Spell', 'WHR_Obesity')	General_Health	0.004234843137357212
('MMSE_Spell', 'MAP_NormalElevated_vs_H')	General_Health	0.0046616390726569815
('MMSE_Spell', 'functionality_state')	General_Health	0.10228316995047983
('Pain', 'Hearing')	General_Health	0.11385301283576824
('Pain', 'Health_vs_Peers')	General_Health	0.22749055850414532
('Pain', 'Physical_Activity')	General_Health	0.13689793999426983
('Pain', 'BMI')	General_Health	0.11338304489067003
('Pain', 'Alcohol_Use')	General_Health	0.12921163729673762
('Pain', 'Memory_Problems')	General_Health	0.12215000762755639
('Pain', 'Memory_Complaints')	General_Health	0.12215000762755639
('Pain', 'grip_category')	General_Health	0.1217775224711129
('Pain', 'WHR_Obesity')	General_Health	0.10958901999772158
('Pain', 'MAP_NormalElevated_vs_H')	General_Health	0.11052974961426916
('Pain', 'functionality_state')	General_Health	0.1514257924048651
('Hearing', 'Health_vs_Peers')	General_Health	0.16322670879726642
('Hearing', 'Physical_Activity')	General_Health	0.058852148155894526
('Hearing', 'BMI')	General_Health	0.014141255183496078
('Hearing', 'Alcohol_Use')	General_Health	0.030762957128425382
('Hearing', 'Memory_Problems')	General_Health	0.022012589399697878
('Hearing', 'Memory_Complaints')	General_Health	0.022012589399697878
('Hearing', 'grip_category')	General_Health	0.022062142765345166
('Hearing', 'WHR_Obesity')	General_Health	0.0059728915811640415
('Hearing', 'MAP_NormalElevated_vs_H')	General_Health	0.006549120264876743
('Hearing', 'functionality_state')	General_Health	0.10256310347461506
('Health_vs_Peers', 'Physical_Activity')	General_Health	0.19940687808060398
('Health_vs_Peers', 'BMI')	General_Health	0.16316267735900442
('Health_vs_Peers', 'Alcohol_Use')	General_Health	0.1730497321396179
('Health_vs_Peers', 'Memory_Problems')	General_Health	0.1697669734141989
('Health_vs_Peers', 'Memory_Complaints')	General_Health	0.1697669734141989
('Health_vs_Peers', 'grip_category')	General_Health	0.17435991436506987
('Health_vs_Peers', 'WHR_Obesity')	General_Health	0.1566221977897894
('Health_vs_Peers', 'MAP_NormalElevated_vs_H')	General_Health	0.1574100786092669
('Health_vs_Peers', 'functionality_state')	General_Health	0.22268965238810592
('Physical_Activity', 'BMI')	General_Health	0.05966404212668875
('Physical_Activity', 'Alcohol_Use')	General_Health	0.06837634379312034
('Physical_Activity', 'Memory_Problems')	General_Health	0.06988736800688879
('Physical_Activity', 'Memory_Complaints')	General_Health	0.06988736800688879
('Physical_Activity', 'grip_category')	General_Health	0.05954571070898945
('Physical_Activity', 'WHR_Obesity')	General_Health	0.05394141541849141
('Physical_Activity', 'MAP_NormalElevated_vs_H')	General_Health	0.054964984817025817
('Physical_Activity', 'functionality_state')	General_Health	0.11049593868087551
('BMI', 'Alcohol_Use')	General_Health	0.03356031246291353
('BMI', 'Memory_Problems')	General_Health	0.026932467162638255
('BMI', 'Memory_Complaints')	General_Health	0.026932467162638255
('BMI', 'grip_category')	General_Health	0.02541954682684624
('BMI', 'WHR_Obesity')	General_Health	0.007618492899371659
('BMI', 'MAP_NormalElevated_vs_H')	General_Health	0.008082531344508287
('BMI', 'functionality_state')	General_Health	0.1037870205060662
('Alcohol_Use', 'Memory_Problems')	General_Health	0.04293871665983247
('Alcohol_Use', 'Memory_Complaints')	General_Health	0.04293871665983247
('Alcohol_Use', 'grip_category')	General_Health	0.04268777126857385
('Alcohol_Use', 'WHR_Obesity')	General_Health	0.026119506229316053
('Alcohol_Use', 'MAP_NormalElevated_vs_H')	General_Health	0.027502408204794236
('Alcohol_Use', 'functionality_state')	General_Health	0.11179628442793155
('Memory_Problems', 'Memory_Complaints')	General_Health	0.017871691382760145
('Memory_Problems', 'grip_category')	General_Health	0.03416202518200297
('Memory_Problems', 'WHR_Obesity')	General_Health	0.01818073944468975
('Memory_Problems', 'MAP_NormalElevated_vs_H')	General_Health	0.018658912128470245
('Memory_Problems', 'functionality_state')	General_Health	0.11366040922257073
('Memory_Complaints', 'grip_category')	General_Health	0.03416202518200297
('Memory_Complaints', 'WHR_Obesity')	General_Health	0.01818073944468975
('Memory_Complaints', 'MAP_NormalElevated_vs_H')	General_Health	0.018658912128470245
('Memory_Complaints', 'functionality_state')	General_Health	0.11366040922257073
('grip_category', 'WHR_Obesity')	General_Health	0.01801649555536246
('grip_category', 'MAP_NormalElevated_vs_H')	General_Health	0.017468997914106665
('grip_category', 'functionality_state')	General_Health	0.10505800130515727
('WHR_Obesity', 'MAP_NormalElevated_vs_H')	General_Health	0.0005166911946026939
('WHR_Obesity', 'functionality_state')	General_Health	0.1009880656475257
('MAP_NormalElevated_vs_H', 'functionality_state')	General_Health	0.10158842828269546
('Anxiety', 'Depression')	Health_vs_Peers	0.020889950272870442
('Anxiety', 'Sleep')	Health_vs_Peers	0.02611976455097368
('Anxiety', 'MMSE_Spell')	Health_vs_Peers	0.01768549274226014
('Anxiety', 'Pain')	Health_vs_Peers	0.06273463069194243
('Anxiety', 'Hearing')	Health_vs_Peers	0.01799356861710654
('Anxiety', 'General_Health')	Health_vs_Peers	0.1575806326628183
('Anxiety', 'Physical_Activity')	Health_vs_Peers	0.02698312120269764
('Anxiety', 'BMI')	Health_vs_Peers	0.024634364003471063
('Anxiety', 'Alcohol_Use')	Health_vs_Peers	0.028245268854283304
('Anxiety', 'Memory_Problems')	Health_vs_Peers	0.01917196674308537
('Anxiety', 'Memory_Complaints')	Health_vs_Peers	0.01917196674308537
('Anxiety', 'grip_category')	Health_vs_Peers	0.02008871225692495
('Anxiety', 'WHR_Obesity')	Health_vs_Peers	0.01722452258755437
('Anxiety', 'MAP_NormalElevated_vs_H')	Health_vs_Peers	0.018923022762793514
('Anxiety', 'functionality_state')	Health_vs_Peers	0.051039022365741184
('Depression', 'Sleep')	Health_vs_Peers	0.0241150948573888
('Depression', 'MMSE_Spell')	Health_vs_Peers	0.012790729659694444
('Depression', 'Pain')	Health_vs_Peers	0.0589822087690426
('Depression', 'Hearing')	Health_vs_Peers	0.01349326093560285
('Depression', 'General_Health')	Health_vs_Peers	0.1574491834430441
('Depression', 'Physical_Activity')	Health_vs_Peers	0.022552260130547813
('Depression', 'BMI')	Health_vs_Peers	0.0205554515216544
('Depression', 'Alcohol_Use')	Health_vs_Peers	0.023647728766235998
('Depression', 'Memory_Problems')	Health_vs_Peers	0.015525350560894664
('Depression', 'Memory_Complaints')	Health_vs_Peers	0.015525350560894664
('Depression', 'grip_category')	Health_vs_Peers	0.01495462085105159
('Depression', 'WHR_Obesity')	Health_vs_Peers	0.013011721629826433
('Depression', 'MAP_NormalElevated_vs_H')	Health_vs_Peers	0.013995486742474413
('Depression', 'functionality_state')	Health_vs_Peers	0.046469123356349396
('Sleep', 'MMSE_Spell')	Health_vs_Peers	0.015272807381316787
('Sleep', 'Pain')	Health_vs_Peers	0.06725657793509003
('Sleep', 'Hearing')	Health_vs_Peers	0.01954279423191953
('Sleep', 'General_Health')	Health_vs_Peers	0.16383555651035667
('Sleep', 'Physical_Activity')	Health_vs_Peers	0.02756894641970184
('Sleep', 'BMI')	Health_vs_Peers	0.02289938749140277
('Sleep', 'Alcohol_Use')	Health_vs_Peers	0.026811558565132156
('Sleep', 'Memory_Problems')	Health_vs_Peers	0.020677928603299395
('Sleep', 'Memory_Complaints')	Health_vs_Peers	0.020677928603299395
('Sleep', 'grip_category')	Health_vs_Peers	0.020253501517124035
('Sleep', 'WHR_Obesity')	Health_vs_Peers	0.014654299011593385
('Sleep', 'MAP_NormalElevated_vs_H')	Health_vs_Peers	0.015714165831671154
('Sleep', 'functionality_state')	Health_vs_Peers	0.05190817503827712
('MMSE_Spell', 'Pain')	Health_vs_Peers	0.05440688130368623
('MMSE_Spell', 'Hearing')	Health_vs_Peers	0.00248220264713002
('MMSE_Spell', 'General_Health')	Health_vs_Peers	0.15801331844632746
('MMSE_Spell', 'Physical_Activity')	Health_vs_Peers	0.01662349159863938
('MMSE_Spell', 'BMI')	Health_vs_Peers	0.009521681200559885
('MMSE_Spell', 'Alcohol_Use')	Health_vs_Peers	0.014589940121896705
('MMSE_Spell', 'Memory_Problems')	Health_vs_Peers	0.005717807309963346
('MMSE_Spell', 'Memory_Complaints')	Health_vs_Peers	0.005717807309963346
('MMSE_Spell', 'grip_category')	Health_vs_Peers	0.004122617721910492
('MMSE_Spell', 'WHR_Obesity')	Health_vs_Peers	0.0007458977575209546
('MMSE_Spell', 'MAP_NormalElevated_vs_H')	Health_vs_Peers	0.0022224619173877437
('MMSE_Spell', 'functionality_state')	Health_vs_Peers	0.04542883210439694
('Pain', 'Hearing')	Health_vs_Peers	0.05541035340667312
('Pain', 'General_Health')	Health_vs_Peers	0.1716831443972752
('Pain', 'Physical_Activity')	Health_vs_Peers	0.059240596030541194
('Pain', 'BMI')	Health_vs_Peers	0.06099788319372166
('Pain', 'Alcohol_Use')	Health_vs_Peers	0.0628207544944721
('Pain', 'Memory_Problems')	Health_vs_Peers	0.05581470961153316
('Pain', 'Memory_Complaints')	Health_vs_Peers	0.05581470961153316
('Pain', 'grip_category')	Health_vs_Peers	0.05757317930469716
('Pain', 'WHR_Obesity')	Health_vs_Peers	0.054199291649021285
('Pain', 'MAP_NormalElevated_vs_H')	Health_vs_Peers	0.055689241479501404
('Pain', 'functionality_state')	Health_vs_Peers	0.06891224970504527
('Hearing', 'General_Health')	Health_vs_Peers	0.15881972034323286
('Hearing', 'Physical_Activity')	Health_vs_Peers	0.016316100844616904
('Hearing', 'BMI')	Health_vs_Peers	0.01076580503310798
('Hearing', 'Alcohol_Use')	Health_vs_Peers	0.015716841058565873
('Hearing', 'Memory_Problems')	Health_vs_Peers	0.0062395826078507
('Hearing', 'Memory_Complaints')	Health_vs_Peers	0.0062395826078507
('Hearing', 'grip_category')	Health_vs_Peers	0.004548398788677553
('Hearing', 'WHR_Obesity')	Health_vs_Peers	0.0017069318565976464
('Hearing', 'MAP_NormalElevated_vs_H')	Health_vs_Peers	0.0029281768121206153
('Hearing', 'functionality_state')	Health_vs_Peers	0.04339844238515249
('General_Health', 'Physical_Activity')	Health_vs_Peers	0.15965008119871882
('General_Health', 'BMI')	Health_vs_Peers	0.16430831164399914
('General_Health', 'Alcohol_Use')	Health_vs_Peers	0.16003696831454012
('General_Health', 'Memory_Problems')	Health_vs_Peers	0.15657233942888546
('General_Health', 'Memory_Complaints')	Health_vs_Peers	0.15657233942888546
('General_Health', 'grip_category')	Health_vs_Peers	0.16015916984544326
('General_Health', 'WHR_Obesity')	Health_vs_Peers	0.15656408352441326
('General_Health', 'MAP_NormalElevated_vs_H')	Health_vs_Peers	0.1582980007956094
('General_Health', 'functionality_state')	Health_vs_Peers	0.16316371781097508
('Physical_Activity', 'BMI')	Health_vs_Peers	0.022617283198438927
('Physical_Activity', 'Alcohol_Use')	Health_vs_Peers	0.02365631768154673
('Physical_Activity', 'Memory_Problems')	Health_vs_Peers	0.0190058349043146
('Physical_Activity', 'Memory_Complaints')	Health_vs_Peers	0.0190058349043146
('Physical_Activity', 'grip_category')	Health_vs_Peers	0.01775897730000138
('Physical_Activity', 'WHR_Obesity')	Health_vs_Peers	0.014393851607825558
('Physical_Activity', 'MAP_NormalElevated_vs_H')	Health_vs_Peers	0.01549047637025571
('Physical_Activity', 'functionality_state')	Health_vs_Peers	0.04242890321364428
('BMI', 'Alcohol_Use')	Health_vs_Peers	0.022239134156304092
('BMI', 'Memory_Problems')	Health_vs_Peers	0.013383522602349578
('BMI', 'Memory_Complaints')	Health_vs_Peers	0.013383522602349578
('BMI', 'grip_category')	Health_vs_Peers	0.012121032122291944
('BMI', 'WHR_Obesity')	Health_vs_Peers	0.00908488575484678
('BMI', 'MAP_NormalElevated_vs_H')	Health_vs_Peers	0.010435913043809924
('BMI', 'functionality_state')	Health_vs_Peers	0.048110359776635324
('Alcohol_Use', 'Memory_Problems')	Health_vs_Peers	0.017996692023570914
('Alcohol_Use', 'Memory_Complaints')	Health_vs_Peers	0.017996692023570914
('Alcohol_Use', 'grip_category')	Health_vs_Peers	0.016074676614121645
('Alcohol_Use', 'WHR_Obesity')	Health_vs_Peers	0.013852250063722786
('Alcohol_Use', 'MAP_NormalElevated_vs_H')	Health_vs_Peers	0.01511544109212155
('Alcohol_Use', 'functionality_state')	Health_vs_Peers	0.047932126829515954
('Memory_Problems', 'Memory_Complaints')	Health_vs_Peers	0.004677057397446696
('Memory_Problems', 'grip_category')	Health_vs_Peers	0.007244529737450209
('Memory_Problems', 'WHR_Obesity')	Health_vs_Peers	0.004699057707740577
('Memory_Problems', 'MAP_NormalElevated_vs_H')	Health_vs_Peers	0.006216406183891778
('Memory_Problems', 'functionality_state')	Health_vs_Peers	0.04532909006482347
('Memory_Complaints', 'grip_category')	Health_vs_Peers	0.007244529737450209
('Memory_Complaints', 'WHR_Obesity')	Health_vs_Peers	0.004699057707740577
('Memory_Complaints', 'MAP_NormalElevated_vs_H')	Health_vs_Peers	0.006216406183891778
('Memory_Complaints', 'functionality_state')	Health_vs_Peers	0.04532909006482347
('grip_category', 'WHR_Obesity')	Health_vs_Peers	0.0037270093773628084
('grip_category', 'MAP_NormalElevated_vs_H')	Health_vs_Peers	0.004439128761260296
('grip_category', 'functionality_state')	Health_vs_Peers	0.04471096975798716
('WHR_Obesity', 'MAP_NormalElevated_vs_H')	Health_vs_Peers	0.0014330673069955055
('WHR_Obesity', 'functionality_state')	Health_vs_Peers	0.041907074985008716
('MAP_NormalElevated_vs_H', 'functionality_state')	Health_vs_Peers	0.04337374618802173
('Anxiety', 'Depression')	Physical_Activity	0.026693519726733724
('Anxiety', 'Sleep')	Physical_Activity	0.028717340900355406
('Anxiety', 'MMSE_Spell')	Physical_Activity	0.08190033886134075
('Anxiety', 'Pain')	Physical_Activity	0.06970513030372773
('Anxiety', 'Hearing')	Physical_Activity	0.02406892680266221
('Anxiety', 'General_Health')	Physical_Activity	0.05841015856693538
('Anxiety', 'Health_vs_Peers')	Physical_Activity	0.025015913168357076
('Anxiety', 'BMI')	Physical_Activity	0.02493196813099033
('Anxiety', 'Alcohol_Use')	Physical_Activity	0.05554580475560719
('Anxiety', 'Memory_Problems')	Physical_Activity	0.016857319256341954
('Anxiety', 'Memory_Complaints')	Physical_Activity	0.016857319256341954
('Anxiety', 'grip_category')	Physical_Activity	0.09144617393981866
('Anxiety', 'WHR_Obesity')	Physical_Activity	0.01583960389539962
('Anxiety', 'MAP_NormalElevated_vs_H')	Physical_Activity	0.016414168933301772
('Anxiety', 'functionality_state')	Physical_Activity	0.2502813583205283
('Depression', 'Sleep')	Physical_Activity	0.03686825133494655
('Depression', 'MMSE_Spell')	Physical_Activity	0.08577115095955226
('Depression', 'Pain')	Physical_Activity	0.07396850636705406
('Depression', 'Hearing')	Physical_Activity	0.03078258764053362
('Depression', 'General_Health')	Physical_Activity	0.0635979385709408
('Depression', 'Health_vs_Peers')	Physical_Activity	0.03109885221053707
('Depression', 'BMI')	Physical_Activity	0.03162450429705206
('Depression', 'Alcohol_Use')	Physical_Activity	0.06069813281486483
('Depression', 'Memory_Problems')	Physical_Activity	0.022459184654679287
('Depression', 'Memory_Complaints')	Physical_Activity	0.022459184654679287
('Depression', 'grip_category')	Physical_Activity	0.09734632562092999
('Depression', 'WHR_Obesity')	Physical_Activity	0.021875866306089252
('Depression', 'MAP_NormalElevated_vs_H')	Physical_Activity	0.02216772764046571
('Depression', 'functionality_state')	Physical_Activity	0.2512171537906684
('Sleep', 'MMSE_Spell')	Physical_Activity	0.08655217988561614
('Sleep', 'Pain')	Physical_Activity	0.07737813778636715
('Sleep', 'Hearing')	Physical_Activity	0.03105034011837693
('Sleep', 'General_Health')	Physical_Activity	0.06705161100392054
('Sleep', 'Health_vs_Peers')	Physical_Activity	0.030191833072135042
('Sleep', 'BMI')	Physical_Activity	0.029648002738728075
('Sleep', 'Alcohol_Use')	Physical_Activity	0.062621842286001
('Sleep', 'Memory_Problems')	Physical_Activity	0.02055859457489209
('Sleep', 'Memory_Complaints')	Physical_Activity	0.02055859457489209
('Sleep', 'grip_category')	Physical_Activity	0.09551759594152266
('Sleep', 'WHR_Obesity')	Physical_Activity	0.01812296734675467
('Sleep', 'MAP_NormalElevated_vs_H')	Physical_Activity	0.019563838233489006
('Sleep', 'functionality_state')	Physical_Activity	0.2524722383450873
('MMSE_Spell', 'Pain')	Physical_Activity	0.12736538973923298
('MMSE_Spell', 'Hearing')	Physical_Activity	0.0776185365089696
('MMSE_Spell', 'General_Health')	Physical_Activity	0.11990504318145483
('MMSE_Spell', 'Health_vs_Peers')	Physical_Activity	0.08535545718938445
('MMSE_Spell', 'BMI')	Physical_Activity	0.08063197049189669
('MMSE_Spell', 'Alcohol_Use')	Physical_Activity	0.09598010364607855
('MMSE_Spell', 'Memory_Problems')	Physical_Activity	0.07046692229202749
('MMSE_Spell', 'Memory_Complaints')	Physical_Activity	0.07046692229202749
('MMSE_Spell', 'grip_category')	Physical_Activity	0.13279397301976578
('MMSE_Spell', 'WHR_Obesity')	Physical_Activity	0.07034000811644078
('MMSE_Spell', 'MAP_NormalElevated_vs_H')	Physical_Activity	0.07097678206725286
('MMSE_Spell', 'functionality_state')	Physical_Activity	0.27297678761048055
('Pain', 'Hearing')	Physical_Activity	0.07215758828416644
('Pain', 'General_Health')	Physical_Activity	0.09037555224535167
('Pain', 'Health_vs_Peers')	Physical_Activity	0.06852562238849218
('Pain', 'BMI')	Physical_Activity	0.06914421651990083
('Pain', 'Alcohol_Use')	Physical_Activity	0.10138655111782933
('Pain', 'Memory_Problems')	Physical_Activity	0.06423661284013125
('Pain', 'Memory_Complaints')	Physical_Activity	0.06423661284013125
('Pain', 'grip_category')	Physical_Activity	0.1349972419001164
('Pain', 'WHR_Obesity')	Physical_Activity	0.06371183410407583
('Pain', 'MAP_NormalElevated_vs_H')	Physical_Activity	0.0649019441670425
('Pain', 'functionality_state')	Physical_Activity	0.2540121709947223
('Hearing', 'General_Health')	Physical_Activity	0.06436176414905327
('Hearing', 'Health_vs_Peers')	Physical_Activity	0.02623270529180825
('Hearing', 'BMI')	Physical_Activity	0.023843336531735364
('Hearing', 'Alcohol_Use')	Physical_Activity	0.05422605295582067
('Hearing', 'Memory_Problems')	Physical_Activity	0.013952409967755264
('Hearing', 'Memory_Complaints')	Physical_Activity	0.013952409967755264
('Hearing', 'grip_category')	Physical_Activity	0.08953222496960721
('Hearing', 'WHR_Obesity')	Physical_Activity	0.012355663766484452
('Hearing', 'MAP_NormalElevated_vs_H')	Physical_Activity	0.013331286864692891
('Hearing', 'functionality_state')	Physical_Activity	0.2483909734146802
('General_Health', 'Health_vs_Peers')	Physical_Activity	0.05713099466660799
('General_Health', 'BMI')	Physical_Activity	0.06282903409068909
('General_Health', 'Alcohol_Use')	Physical_Activity	0.08622325121160225
('General_Health', 'Memory_Problems')	Physical_Activity	0.0551035042390043
('General_Health', 'Memory_Complaints')	Physical_Activity	0.0551035042390043
('General_Health', 'grip_category')	Physical_Activity	0.12215647095539751
('General_Health', 'WHR_Obesity')	Physical_Activity	0.054697620561788285
('General_Health', 'MAP_NormalElevated_vs_H')	Physical_Activity	0.05598979385831017
('General_Health', 'functionality_state')	Physical_Activity	0.25570534984063276
('Health_vs_Peers', 'BMI')	Physical_Activity	0.024636640877444563
('Health_vs_Peers', 'Alcohol_Use')	Physical_Activity	0.05451598892510833
('Health_vs_Peers', 'Memory_Problems')	Physical_Activity	0.01741660512174516
('Health_vs_Peers', 'Memory_Complaints')	Physical_Activity	0.01741660512174516
('Health_vs_Peers', 'grip_category')	Physical_Activity	0.09457048206603604
('Health_vs_Peers', 'WHR_Obesity')	Physical_Activity	0.015208171016499867
('Health_vs_Peers', 'MAP_NormalElevated_vs_H')	Physical_Activity	0.015627363225198174
('Health_vs_Peers', 'functionality_state')	Physical_Activity	0.24716424895053107
('BMI', 'Alcohol_Use')	Physical_Activity	0.05533388187863445
('BMI', 'Memory_Problems')	Physical_Activity	0.0146319044737551
('BMI', 'Memory_Complaints')	Physical_Activity	0.0146319044737551
('BMI', 'grip_category')	Physical_Activity	0.09678908546364662
('BMI', 'WHR_Obesity')	Physical_Activity	0.011508080196161117
('BMI', 'MAP_NormalElevated_vs_H')	Physical_Activity	0.012539113541018014
('BMI', 'functionality_state')	Physical_Activity	0.24958884142867682
('Alcohol_Use', 'Memory_Problems')	Physical_Activity	0.04698806043855742
('Alcohol_Use', 'Memory_Complaints')	Physical_Activity	0.04698806043855742
('Alcohol_Use', 'grip_category')	Physical_Activity	0.12387937587684021
('Alcohol_Use', 'WHR_Obesity')	Physical_Activity	0.04580623024713585
('Alcohol_Use', 'MAP_NormalElevated_vs_H')	Physical_Activity	0.04807216063449435
('Alcohol_Use', 'functionality_state')	Physical_Activity	0.25834472804914715
('Memory_Problems', 'Memory_Complaints')	Physical_Activity	0.0030878276148769376
('Memory_Problems', 'grip_category')	Physical_Activity	0.08174651574526196
('Memory_Problems', 'WHR_Obesity')	Physical_Activity	0.004157942141728717
('Memory_Problems', 'MAP_NormalElevated_vs_H')	Physical_Activity	0.005147157165089593
('Memory_Problems', 'functionality_state')	Physical_Activity	0.2459386419212852
('Memory_Complaints', 'grip_category')	Physical_Activity	0.08174651574526196
('Memory_Complaints', 'WHR_Obesity')	Physical_Activity	0.004157942141728717
('Memory_Complaints', 'MAP_NormalElevated_vs_H')	Physical_Activity	0.005147157165089593
('Memory_Complaints', 'functionality_state')	Physical_Activity	0.2459386419212852
('grip_category', 'WHR_Obesity')	Physical_Activity	0.08339462370785371
('grip_category', 'MAP_NormalElevated_vs_H')	Physical_Activity	0.08182879502418208
('grip_category', 'functionality_state')	Physical_Activity	0.2794702759524181
('WHR_Obesity', 'MAP_NormalElevated_vs_H')	Physical_Activity	0.0025716353756201895
('WHR_Obesity', 'functionality_state')	Physical_Activity	0.24708144844075222
('MAP_NormalElevated_vs_H', 'functionality_state')	Physical_Activity	0.24893307206529855
('Anxiety', 'Depression')	BMI	0.0029127389435605585
('Anxiety', 'Sleep')	BMI	0.009177015450367967
('Anxiety', 'MMSE_Spell')	BMI	0.0026442942756883187
('Anxiety', 'Pain')	BMI	0.03039567397800178
('Anxiety', 'Hearing')	BMI	0.004476548349416133
('Anxiety', 'General_Health')	BMI	0.009871807606625482
('Anxiety', 'Health_vs_Peers')	BMI	0.01064344850716167
('Anxiety', 'Physical_Activity')	BMI	0.012908260669022464
('Anxiety', 'Alcohol_Use')	BMI	0.007228376549727842
('Anxiety', 'Memory_Problems')	BMI	0.004786595652844792
('Anxiety', 'Memory_Complaints')	BMI	0.004786595652844792
('Anxiety', 'grip_category')	BMI	0.02427494920976022
('Anxiety', 'WHR_Obesity')	BMI	0.07155201182109007
('Anxiety', 'MAP_NormalElevated_vs_H')	BMI	0.008577152817562007
('Anxiety', 'functionality_state')	BMI	0.029053600460286728
('Depression', 'Sleep')	BMI	0.006669924062801805
('Depression', 'MMSE_Spell')	BMI	0.0011963993728293092
('Depression', 'Pain')	BMI	0.02840249925250948
('Depression', 'Hearing')	BMI	0.0027571870564313144
('Depression', 'General_Health')	BMI	0.008340579903901588
('Depression', 'Health_vs_Peers')	BMI	0.009337976383511708
('Depression', 'Physical_Activity')	BMI	0.01186043707892012
('Depression', 'Alcohol_Use')	BMI	0.005210893383487073
('Depression', 'Memory_Problems')	BMI	0.003264414371725331
('Depression', 'Memory_Complaints')	BMI	0.003264414371725331
('Depression', 'grip_category')	BMI	0.022781433768380023
('Depression', 'WHR_Obesity')	BMI	0.07076338724486758
('Depression', 'MAP_NormalElevated_vs_H')	BMI	0.006481690962793884
('Depression', 'functionality_state')	BMI	0.028079112641852446
('Sleep', 'MMSE_Spell')	BMI	0.0060965655201711075
('Sleep', 'Pain')	BMI	0.037709800930290104
('Sleep', 'Hearing')	BMI	0.010700227817078503
('Sleep', 'General_Health')	BMI	0.0138156244232502
('Sleep', 'Health_vs_Peers')	BMI	0.014350642743425264
('Sleep', 'Physical_Activity')	BMI	0.018476371338317372
('Sleep', 'Alcohol_Use')	BMI	0.0143745335615446
('Sleep', 'Memory_Problems')	BMI	0.00919965866779997
('Sleep', 'Memory_Complaints')	BMI	0.00919965866779997
('Sleep', 'grip_category')	BMI	0.03275531714516938
('Sleep', 'WHR_Obesity')	BMI	0.07487786253279842
('Sleep', 'MAP_NormalElevated_vs_H')	BMI	0.011830962284167128
('Sleep', 'functionality_state')	BMI	0.0339215596788361
('MMSE_Spell', 'Pain')	BMI	0.028239734881058347
('MMSE_Spell', 'Hearing')	BMI	0.002447453337203147
('MMSE_Spell', 'General_Health')	BMI	0.007412808596351749
('MMSE_Spell', 'Health_vs_Peers')	BMI	0.00901824893558318
('MMSE_Spell', 'Physical_Activity')	BMI	0.011396572636176187
('MMSE_Spell', 'Alcohol_Use')	BMI	0.005206445632624087
('MMSE_Spell', 'Memory_Problems')	BMI	0.004371165526274357
('MMSE_Spell', 'Memory_Complaints')	BMI	0.004371165526274357
('MMSE_Spell', 'grip_category')	BMI	0.023340903526733153
('MMSE_Spell', 'WHR_Obesity')	BMI	0.07063969134252708
('MMSE_Spell', 'MAP_NormalElevated_vs_H')	BMI	0.0059180149827793216
('MMSE_Spell', 'functionality_state')	BMI	0.027815567155627424
('Pain', 'Hearing')	BMI	0.030161659256051222
('Pain', 'General_Health')	BMI	0.03132132536320724
('Pain', 'Health_vs_Peers')	BMI	0.03474357777312868
('Pain', 'Physical_Activity')	BMI	0.03360488474135686
('Pain', 'Alcohol_Use')	BMI	0.03328117136716511
('Pain', 'Memory_Problems')	BMI	0.031745264492487726
('Pain', 'Memory_Complaints')	BMI	0.031745264492487726
('Pain', 'grip_category')	BMI	0.05460640836444951
('Pain', 'WHR_Obesity')	BMI	0.09836915908869194
('Pain', 'MAP_NormalElevated_vs_H')	BMI	0.03301293588170101
('Pain', 'functionality_state')	BMI	0.04110155710631591
('Hearing', 'General_Health')	BMI	0.0101586490364793
('Hearing', 'Health_vs_Peers')	BMI	0.011190187340125089
('Hearing', 'Physical_Activity')	BMI	0.014351114391558563
('Hearing', 'Alcohol_Use')	BMI	0.00750801007052965
('Hearing', 'Memory_Problems')	BMI	0.004934939701039908
('Hearing', 'Memory_Complaints')	BMI	0.004934939701039908
('Hearing', 'grip_category')	BMI	0.023788670386397266
('Hearing', 'WHR_Obesity')	BMI	0.07249973669497126
('Hearing', 'MAP_NormalElevated_vs_H')	BMI	0.008867694373428337
('Hearing', 'functionality_state')	BMI	0.030256930837972568
('General_Health', 'Health_vs_Peers')	BMI	0.01536286854521406
('General_Health', 'Physical_Activity')	BMI	0.016402677524013583
('General_Health', 'Alcohol_Use')	BMI	0.011755427174105942
('General_Health', 'Memory_Problems')	BMI	0.011780290747156195
('General_Health', 'Memory_Complaints')	BMI	0.011780290747156195
('General_Health', 'grip_category')	BMI	0.029941318398508294
('General_Health', 'WHR_Obesity')	BMI	0.07752427389501734
('General_Health', 'MAP_NormalElevated_vs_H')	BMI	0.01319197890182374
('General_Health', 'functionality_state')	BMI	0.02935349379871057
('Health_vs_Peers', 'Physical_Activity')	BMI	0.01911271547765018
('Health_vs_Peers', 'Alcohol_Use')	BMI	0.013447012692572353
('Health_vs_Peers', 'Memory_Problems')	BMI	0.011425980172180005
('Health_vs_Peers', 'Memory_Complaints')	BMI	0.011425980172180005
('Health_vs_Peers', 'grip_category')	BMI	0.030843548213579954
('Health_vs_Peers', 'WHR_Obesity')	BMI	0.07904878101586797
('Health_vs_Peers', 'MAP_NormalElevated_vs_H')	BMI	0.014657438414783489
('Health_vs_Peers', 'functionality_state')	BMI	0.0332027676464128
('Physical_Activity', 'Alcohol_Use')	BMI	0.01568208917134303
('Physical_Activity', 'Memory_Problems')	BMI	0.014263591826156247
('Physical_Activity', 'Memory_Complaints')	BMI	0.014263591826156247
('Physical_Activity', 'grip_category')	BMI	0.038700096788899976
('Physical_Activity', 'WHR_Obesity')	BMI	0.08065765604850929
('Physical_Activity', 'MAP_NormalElevated_vs_H')	BMI	0.016623752057049433
('Physical_Activity', 'functionality_state')	BMI	0.0299459035615659
('Alcohol_Use', 'Memory_Problems')	BMI	0.007027799763906745
('Alcohol_Use', 'Memory_Complaints')	BMI	0.007027799763906745
('Alcohol_Use', 'grip_category')	BMI	0.03201153774545724
('Alcohol_Use', 'WHR_Obesity')	BMI	0.07591367810179149
('Alcohol_Use', 'MAP_NormalElevated_vs_H')	BMI	0.01284946805788076
('Alcohol_Use', 'functionality_state')	BMI	0.03352051657057844
('Memory_Problems', 'Memory_Complaints')	BMI	0.002719514967278085
('Memory_Problems', 'grip_category')	BMI	0.024549544348731852
('Memory_Problems', 'WHR_Obesity')	BMI	0.07256685230807834
('Memory_Problems', 'MAP_NormalElevated_vs_H')	BMI	0.00900129038270581
('Memory_Problems', 'functionality_state')	BMI	0.03008108122538694
('Memory_Complaints', 'grip_category')	BMI	0.024549544348731852
('Memory_Complaints', 'WHR_Obesity')	BMI	0.07256685230807834
('Memory_Complaints', 'MAP_NormalElevated_vs_H')	BMI	0.00900129038270581
('Memory_Complaints', 'functionality_state')	BMI	0.03008108122538694
('grip_category', 'WHR_Obesity')	BMI	0.08874738760796703
('grip_category', 'MAP_NormalElevated_vs_H')	BMI	0.031563951994087354
('grip_category', 'functionality_state')	BMI	0.05732936783882303
('WHR_Obesity', 'MAP_NormalElevated_vs_H')	BMI	0.07651361038233558
('WHR_Obesity', 'functionality_state')	BMI	0.09533680936357608
('MAP_NormalElevated_vs_H', 'functionality_state')	BMI	0.03272377366746838
('Anxiety', 'Depression')	Alcohol_Use	0.00947957097647755
('Anxiety', 'Sleep')	Alcohol_Use	0.015529001163063598
('Anxiety', 'MMSE_Spell')	Alcohol_Use	0.0408387310197593
('Anxiety', 'Pain')	Alcohol_Use	0.019875040999769673
('Anxiety', 'Hearing')	Alcohol_Use	0.009979061502207103
('Anxiety', 'General_Health')	Alcohol_Use	0.028619266639230187
('Anxiety', 'Health_vs_Peers')	Alcohol_Use	0.017440062733179516
('Anxiety', 'Physical_Activity')	Alcohol_Use	0.04670780666884365
('Anxiety', 'BMI')	Alcohol_Use	0.010414085924930885
('Anxiety', 'Memory_Problems')	Alcohol_Use	0.006440942989887216
('Anxiety', 'Memory_Complaints')	Alcohol_Use	0.006440942989887216
('Anxiety', 'grip_category')	Alcohol_Use	0.03493756160153269
('Anxiety', 'WHR_Obesity')	Alcohol_Use	0.009127946846719776
('Anxiety', 'MAP_NormalElevated_vs_H')	Alcohol_Use	0.01004939421361147
('Anxiety', 'functionality_state')	Alcohol_Use	0.05525472807665159
('Depression', 'Sleep')	Alcohol_Use	0.01920190509411663
('Depression', 'MMSE_Spell')	Alcohol_Use	0.041125163461501225
('Depression', 'Pain')	Alcohol_Use	0.021737486786223736
('Depression', 'Hearing')	Alcohol_Use	0.01077655286858508
('Depression', 'General_Health')	Alcohol_Use	0.030347283466634564
('Depression', 'Health_vs_Peers')	Alcohol_Use	0.018593924553267267
('Depression', 'Physical_Activity')	Alcohol_Use	0.04709773652190813
('Depression', 'BMI')	Alcohol_Use	0.011374564308662951
('Depression', 'Memory_Problems')	Alcohol_Use	0.007768465798601461
('Depression', 'Memory_Complaints')	Alcohol_Use	0.007768465798601461
('Depression', 'grip_category')	Alcohol_Use	0.03565329787828542
('Depression', 'WHR_Obesity')	Alcohol_Use	0.010299228547751949
('Depression', 'MAP_NormalElevated_vs_H')	Alcohol_Use	0.011591552360472343
('Depression', 'functionality_state')	Alcohol_Use	0.0545308151053003
('Sleep', 'MMSE_Spell')	Alcohol_Use	0.05027619712824487
('Sleep', 'Pain')	Alcohol_Use	0.02937080933656864
('Sleep', 'Hearing')	Alcohol_Use	0.01661622656077115
('Sleep', 'General_Health')	Alcohol_Use	0.034954031768910494
('Sleep', 'Health_vs_Peers')	Alcohol_Use	0.02353403099197776
('Sleep', 'Physical_Activity')	Alcohol_Use	0.05672142806041597
('Sleep', 'BMI')	Alcohol_Use	0.01964575073636643
('Sleep', 'Memory_Problems')	Alcohol_Use	0.012010570360133081
('Sleep', 'Memory_Complaints')	Alcohol_Use	0.012010570360133081
('Sleep', 'grip_category')	Alcohol_Use	0.04158707382595373
('Sleep', 'WHR_Obesity')	Alcohol_Use	0.014594010252684211
('Sleep', 'MAP_NormalElevated_vs_H')	Alcohol_Use	0.016559165166179845
('Sleep', 'functionality_state')	Alcohol_Use	0.06280799469630427
('MMSE_Spell', 'Pain')	Alcohol_Use	0.05005720018942037
('MMSE_Spell', 'Hearing')	Alcohol_Use	0.03997066617177206
('MMSE_Spell', 'General_Health')	Alcohol_Use	0.059512694602060955
('MMSE_Spell', 'Health_vs_Peers')	Alcohol_Use	0.05015833289609336
('MMSE_Spell', 'Physical_Activity')	Alcohol_Use	0.06281653082953269
('MMSE_Spell', 'BMI')	Alcohol_Use	0.041278270671799365
('MMSE_Spell', 'Memory_Problems')	Alcohol_Use	0.03651089068047107
('MMSE_Spell', 'Memory_Complaints')	Alcohol_Use	0.03651089068047107
('MMSE_Spell', 'grip_category')	Alcohol_Use	0.06322373584881431
('MMSE_Spell', 'WHR_Obesity')	Alcohol_Use	0.04064747108808027
('MMSE_Spell', 'MAP_NormalElevated_vs_H')	Alcohol_Use	0.04233577511803156
('MMSE_Spell', 'functionality_state')	Alcohol_Use	0.07123718327483698
('Pain', 'Hearing')	Alcohol_Use	0.020096173117819794
('Pain', 'General_Health')	Alcohol_Use	0.03457628704539641
('Pain', 'Health_vs_Peers')	Alcohol_Use	0.02399281834999939
('Pain', 'Physical_Activity')	Alcohol_Use	0.05327358861540565
('Pain', 'BMI')	Alcohol_Use	0.02070754064328666
('Pain', 'Memory_Problems')	Alcohol_Use	0.015815382222951983
('Pain', 'Memory_Complaints')	Alcohol_Use	0.015815382222951983
('Pain', 'grip_category')	Alcohol_Use	0.044326221367107316
('Pain', 'WHR_Obesity')	Alcohol_Use	0.018457714637912015
('Pain', 'MAP_NormalElevated_vs_H')	Alcohol_Use	0.020773538569211044
('Pain', 'functionality_state')	Alcohol_Use	0.05773375319171721
('Hearing', 'General_Health')	Alcohol_Use	0.029418038584967186
('Hearing', 'Health_vs_Peers')	Alcohol_Use	0.018778910969142207
('Hearing', 'Physical_Activity')	Alcohol_Use	0.047371518419203736
('Hearing', 'BMI')	Alcohol_Use	0.010145697674088234
('Hearing', 'Memory_Problems')	Alcohol_Use	0.005235283022510952
('Hearing', 'Memory_Complaints')	Alcohol_Use	0.005235283022510952
('Hearing', 'grip_category')	Alcohol_Use	0.03365449529097568
('Hearing', 'WHR_Obesity')	Alcohol_Use	0.007899306324693028
('Hearing', 'MAP_NormalElevated_vs_H')	Alcohol_Use	0.00933317447827687
('Hearing', 'functionality_state')	Alcohol_Use	0.055222905678162085
('General_Health', 'Health_vs_Peers')	Alcohol_Use	0.029691972437802316
('General_Health', 'Physical_Activity')	Alcohol_Use	0.058397341866974324
('General_Health', 'BMI')	Alcohol_Use	0.030355874396153205
('General_Health', 'Memory_Problems')	Alcohol_Use	0.02600054393648771
('General_Health', 'Memory_Complaints')	Alcohol_Use	0.02600054393648771
('General_Health', 'grip_category')	Alcohol_Use	0.053886594004130046
('General_Health', 'WHR_Obesity')	Alcohol_Use	0.02899660710212956
('General_Health', 'MAP_NormalElevated_vs_H')	Alcohol_Use	0.0314785972513806
('General_Health', 'functionality_state')	Alcohol_Use	0.06281742201467369
('Health_vs_Peers', 'Physical_Activity')	Alcohol_Use	0.053434112637288735
('Health_vs_Peers', 'BMI')	Alcohol_Use	0.017889061804545858
('Health_vs_Peers', 'Memory_Problems')	Alcohol_Use	0.01425315328553864
('Health_vs_Peers', 'Memory_Complaints')	Alcohol_Use	0.01425315328553864
('Health_vs_Peers', 'grip_category')	Alcohol_Use	0.041474243869304435
('Health_vs_Peers', 'WHR_Obesity')	Alcohol_Use	0.016787465201910517
('Health_vs_Peers', 'MAP_NormalElevated_vs_H')	Alcohol_Use	0.018203707952366026
('Health_vs_Peers', 'functionality_state')	Alcohol_Use	0.058479198993390547
('Physical_Activity', 'BMI')	Alcohol_Use	0.048964451847873146
('Physical_Activity', 'Memory_Problems')	Alcohol_Use	0.04483375148309587
('Physical_Activity', 'Memory_Complaints')	Alcohol_Use	0.04483375148309587
('Physical_Activity', 'grip_category')	Alcohol_Use	0.07246743836598707
('Physical_Activity', 'WHR_Obesity')	Alcohol_Use	0.04792712597665184
('Physical_Activity', 'MAP_NormalElevated_vs_H')	Alcohol_Use	0.05102354063979604
('Physical_Activity', 'functionality_state')	Alcohol_Use	0.06415645447613465
('BMI', 'Memory_Problems')	Alcohol_Use	0.005241803456042763
('BMI', 'Memory_Complaints')	Alcohol_Use	0.005241803456042763
('BMI', 'grip_category')	Alcohol_Use	0.03868858890935202
('BMI', 'WHR_Obesity')	Alcohol_Use	0.008884997978958665
('BMI', 'MAP_NormalElevated_vs_H')	Alcohol_Use	0.011716209547151671
('BMI', 'functionality_state')	Alcohol_Use	0.058975180864675555
('Memory_Problems', 'Memory_Complaints')	Alcohol_Use	0.0009335186594153849
('Memory_Problems', 'grip_category')	Alcohol_Use	0.030092777387908224
('Memory_Problems', 'WHR_Obesity')	Alcohol_Use	0.004251726343766645
('Memory_Problems', 'MAP_NormalElevated_vs_H')	Alcohol_Use	0.005577370881529408
('Memory_Problems', 'functionality_state')	Alcohol_Use	0.05215146134059988
('Memory_Complaints', 'grip_category')	Alcohol_Use	0.030092777387908224
('Memory_Complaints', 'WHR_Obesity')	Alcohol_Use	0.004251726343766645
('Memory_Complaints', 'MAP_NormalElevated_vs_H')	Alcohol_Use	0.005577370881529408
('Memory_Complaints', 'functionality_state')	Alcohol_Use	0.05215146134059988
('grip_category', 'WHR_Obesity')	Alcohol_Use	0.031385149178681
('grip_category', 'MAP_NormalElevated_vs_H')	Alcohol_Use	0.03429662623957145
('grip_category', 'functionality_state')	Alcohol_Use	0.0800663990686603
('WHR_Obesity', 'MAP_NormalElevated_vs_H')	Alcohol_Use	0.008215963219758555
('WHR_Obesity', 'functionality_state')	Alcohol_Use	0.056068116720258986
('MAP_NormalElevated_vs_H', 'functionality_state')	Alcohol_Use	0.05813406689409208
('Anxiety', 'Depression')	Memory_Problems	0.021795201760004546
('Anxiety', 'Sleep')	Memory_Problems	0.02309195130422768
('Anxiety', 'MMSE_Spell')	Memory_Problems	0.024934802342298754
('Anxiety', 'Pain')	Memory_Problems	0.024545869138625036
('Anxiety', 'Hearing')	Memory_Problems	0.032914181977274824
('Anxiety', 'General_Health')	Memory_Problems	0.029985960997892067
('Anxiety', 'Health_vs_Peers')	Memory_Problems	0.021323142749528918
('Anxiety', 'Physical_Activity')	Memory_Problems	0.02097570329712671
('Anxiety', 'BMI')	Memory_Problems	0.020928687155597096
('Anxiety', 'Alcohol_Use')	Memory_Problems	0.019397325117435193
('Anxiety', 'Memory_Complaints')	Memory_Problems	1.185866151532179
('Anxiety', 'grip_category')	Memory_Problems	0.021296013297268133
('Anxiety', 'WHR_Obesity')	Memory_Problems	0.01878780438461937
('Anxiety', 'MAP_NormalElevated_vs_H')	Memory_Problems	0.01866111751074733
('Anxiety', 'functionality_state')	Memory_Problems	0.02677791515450916
('Depression', 'Sleep')	Memory_Problems	0.017408282802427073
('Depression', 'MMSE_Spell')	Memory_Problems	0.016745904129053822
('Depression', 'Pain')	Memory_Problems	0.016834965275908734
('Depression', 'Hearing')	Memory_Problems	0.026302755340154364
('Depression', 'General_Health')	Memory_Problems	0.023822473180313428
('Depression', 'Health_vs_Peers')	Memory_Problems	0.014157329926782087
('Depression', 'Physical_Activity')	Memory_Problems	0.012544571940577455
('Depression', 'BMI')	Memory_Problems	0.013113868875755441
('Depression', 'Alcohol_Use')	Memory_Problems	0.011454249377456333
('Depression', 'Memory_Complaints')	Memory_Problems	1.185866151532179
('Depression', 'grip_category')	Memory_Problems	0.013660307126694136
('Depression', 'WHR_Obesity')	Memory_Problems	0.011070666567450788
('Depression', 'MAP_NormalElevated_vs_H')	Memory_Problems	0.010842242233314568
('Depression', 'functionality_state')	Memory_Problems	0.0177357739054558
('Sleep', 'MMSE_Spell')	Memory_Problems	0.016302139522494808
('Sleep', 'Pain')	Memory_Problems	0.016700736544842807
('Sleep', 'Hearing')	Memory_Problems	0.0259376166447578
('Sleep', 'General_Health')	Memory_Problems	0.02419063104587519
('Sleep', 'Health_vs_Peers')	Memory_Problems	0.015470239953931769
('Sleep', 'Physical_Activity')	Memory_Problems	0.012728019273092545
('Sleep', 'BMI')	Memory_Problems	0.012540714766407286
('Sleep', 'Alcohol_Use')	Memory_Problems	0.01008040928391857
('Sleep', 'Memory_Complaints')	Memory_Problems	1.185866151532179
('Sleep', 'grip_category')	Memory_Problems	0.013110185285908384
('Sleep', 'WHR_Obesity')	Memory_Problems	0.009402056888960189
('Sleep', 'MAP_NormalElevated_vs_H')	Memory_Problems	0.008754976705428907
('Sleep', 'functionality_state')	Memory_Problems	0.018485400461383764
('MMSE_Spell', 'Pain')	Memory_Problems	0.015061147601068943
('MMSE_Spell', 'Hearing')	Memory_Problems	0.022491565893822448
('MMSE_Spell', 'General_Health')	Memory_Problems	0.023715612647233167
('MMSE_Spell', 'Health_vs_Peers')	Memory_Problems	0.011705274367327627
('MMSE_Spell', 'Physical_Activity')	Memory_Problems	0.007722423758646063
('MMSE_Spell', 'BMI')	Memory_Problems	0.010862064848614062
('MMSE_Spell', 'Alcohol_Use')	Memory_Problems	0.0069299649636367765
('MMSE_Spell', 'Memory_Complaints')	Memory_Problems	1.185866151532179
('MMSE_Spell', 'grip_category')	Memory_Problems	0.010145624144845348
('MMSE_Spell', 'WHR_Obesity')	Memory_Problems	0.007152734857665153
('MMSE_Spell', 'MAP_NormalElevated_vs_H')	Memory_Problems	0.007138720423551701
('MMSE_Spell', 'functionality_state')	Memory_Problems	0.014003269706373138
('Pain', 'Hearing')	Memory_Problems	0.025807800578926128
('Pain', 'General_Health')	Memory_Problems	0.02155299123944635
('Pain', 'Health_vs_Peers')	Memory_Problems	0.011025107330291968
('Pain', 'Physical_Activity')	Memory_Problems	0.010161984200937476
('Pain', 'BMI')	Memory_Problems	0.013209967631841114
('Pain', 'Alcohol_Use')	Memory_Problems	0.009853716086181897
('Pain', 'Memory_Complaints')	Memory_Problems	1.185866151532179
('Pain', 'grip_category')	Memory_Problems	0.013940205835813605
('Pain', 'WHR_Obesity')	Memory_Problems	0.009353173171887939
('Pain', 'MAP_NormalElevated_vs_H')	Memory_Problems	0.008648233538974426
('Pain', 'functionality_state')	Memory_Problems	0.013823493104444123
('Hearing', 'General_Health')	Memory_Problems	0.03298069208987932
('Hearing', 'Health_vs_Peers')	Memory_Problems	0.021614673752062507
('Hearing', 'Physical_Activity')	Memory_Problems	0.019410896664775405
('Hearing', 'BMI')	Memory_Problems	0.01988564853823685
('Hearing', 'Alcohol_Use')	Memory_Problems	0.017548304256148027
('Hearing', 'Memory_Complaints')	Memory_Problems	1.185866151532179
('Hearing', 'grip_category')	Memory_Problems	0.020356905067835242
('Hearing', 'WHR_Obesity')	Memory_Problems	0.017565985945138446
('Hearing', 'MAP_NormalElevated_vs_H')	Memory_Problems	0.017919816138028937
('Hearing', 'functionality_state')	Memory_Problems	0.024306577684595876
('General_Health', 'Health_vs_Peers')	Memory_Problems	0.018366094319682554
('General_Health', 'Physical_Activity')	Memory_Problems	0.019416345661912866
('General_Health', 'BMI')	Memory_Problems	0.022519488736739632
('General_Health', 'Alcohol_Use')	Memory_Problems	0.018139294704024526
('General_Health', 'Memory_Complaints')	Memory_Problems	1.185866151532179
('General_Health', 'grip_category')	Memory_Problems	0.02166665453789102
('General_Health', 'WHR_Obesity')	Memory_Problems	0.018635938405663032
('General_Health', 'MAP_NormalElevated_vs_H')	Memory_Problems	0.018341792705316155
('General_Health', 'functionality_state')	Memory_Problems	0.023567868019396462
('Health_vs_Peers', 'Physical_Activity')	Memory_Problems	0.008291609441226384
('Health_vs_Peers', 'BMI')	Memory_Problems	0.007824909891455609
('Health_vs_Peers', 'Alcohol_Use')	Memory_Problems	0.006210033892838817
('Health_vs_Peers', 'Memory_Complaints')	Memory_Problems	1.185866151532179
('Health_vs_Peers', 'grip_category')	Memory_Problems	0.008949903612965498
('Health_vs_Peers', 'WHR_Obesity')	Memory_Problems	0.005212370934089365
('Health_vs_Peers', 'MAP_NormalElevated_vs_H')	Memory_Problems	0.005011364574395158
('Health_vs_Peers', 'functionality_state')	Memory_Problems	0.014762483438778765
('Physical_Activity', 'BMI')	Memory_Problems	0.007053934083856777
('Physical_Activity', 'Alcohol_Use')	Memory_Problems	0.0043417310642643635
('Physical_Activity', 'Memory_Complaints')	Memory_Problems	1.185866151532179
('Physical_Activity', 'grip_category')	Memory_Problems	0.00664038485474195
('Physical_Activity', 'WHR_Obesity')	Memory_Problems	0.0038569359594038365
('Physical_Activity', 'MAP_NormalElevated_vs_H')	Memory_Problems	0.0038052287006505084
('Physical_Activity', 'functionality_state')	Memory_Problems	0.010636689558354352
('BMI', 'Alcohol_Use')	Memory_Problems	0.004033263096904465
('BMI', 'Memory_Complaints')	Memory_Problems	1.185866151532179
('BMI', 'grip_category')	Memory_Problems	0.007532402132958491
('BMI', 'WHR_Obesity')	Memory_Problems	0.003116270273404658
('BMI', 'MAP_NormalElevated_vs_H')	Memory_Problems	0.003574723402235626
('BMI', 'functionality_state')	Memory_Problems	0.014422066729568292
('Alcohol_Use', 'Memory_Complaints')	Memory_Problems	1.185866151532179
('Alcohol_Use', 'grip_category')	Memory_Problems	0.006398584008239441
('Alcohol_Use', 'WHR_Obesity')	Memory_Problems	0.001829824431926419
('Alcohol_Use', 'MAP_NormalElevated_vs_H')	Memory_Problems	0.0012840624117883125
('Alcohol_Use', 'functionality_state')	Memory_Problems	0.011037782550680905
('Memory_Complaints', 'grip_category')	Memory_Problems	1.185866151532179
('Memory_Complaints', 'WHR_Obesity')	Memory_Problems	1.185866151532179
('Memory_Complaints', 'MAP_NormalElevated_vs_H')	Memory_Problems	1.185866151532179
('Memory_Complaints', 'functionality_state')	Memory_Problems	1.185866151532179
('grip_category', 'WHR_Obesity')	Memory_Problems	0.0045259739203473695
('grip_category', 'MAP_NormalElevated_vs_H')	Memory_Problems	0.004103955822495441
('grip_category', 'functionality_state')	Memory_Problems	0.012893411391457808
('WHR_Obesity', 'MAP_NormalElevated_vs_H')	Memory_Problems	0.0008282148744987075
('WHR_Obesity', 'functionality_state')	Memory_Problems	0.011361740761696486
('MAP_NormalElevated_vs_H', 'functionality_state')	Memory_Problems	0.01088011667020292
('Anxiety', 'Depression')	Memory_Complaints	0.021795201760004546
('Anxiety', 'Sleep')	Memory_Complaints	0.02309195130422768
('Anxiety', 'MMSE_Spell')	Memory_Complaints	0.024934802342298754
('Anxiety', 'Pain')	Memory_Complaints	0.024545869138625036
('Anxiety', 'Hearing')	Memory_Complaints	0.032914181977274824
('Anxiety', 'General_Health')	Memory_Complaints	0.029985960997892067
('Anxiety', 'Health_vs_Peers')	Memory_Complaints	0.021323142749528918
('Anxiety', 'Physical_Activity')	Memory_Complaints	0.02097570329712671
('Anxiety', 'BMI')	Memory_Complaints	0.020928687155597096
('Anxiety', 'Alcohol_Use')	Memory_Complaints	0.019397325117435193
('Anxiety', 'Memory_Problems')	Memory_Complaints	1.185866151532179
('Anxiety', 'grip_category')	Memory_Complaints	0.021296013297268133
('Anxiety', 'WHR_Obesity')	Memory_Complaints	0.01878780438461937
('Anxiety', 'MAP_NormalElevated_vs_H')	Memory_Complaints	0.01866111751074733
('Anxiety', 'functionality_state')	Memory_Complaints	0.02677791515450916
('Depression', 'Sleep')	Memory_Complaints	0.017408282802427073
('Depression', 'MMSE_Spell')	Memory_Complaints	0.016745904129053822
('Depression', 'Pain')	Memory_Complaints	0.016834965275908734
('Depression', 'Hearing')	Memory_Complaints	0.026302755340154364
('Depression', 'General_Health')	Memory_Complaints	0.023822473180313428
('Depression', 'Health_vs_Peers')	Memory_Complaints	0.014157329926782087
('Depression', 'Physical_Activity')	Memory_Complaints	0.012544571940577455
('Depression', 'BMI')	Memory_Complaints	0.013113868875755441
('Depression', 'Alcohol_Use')	Memory_Complaints	0.011454249377456333
('Depression', 'Memory_Problems')	Memory_Complaints	1.185866151532179
('Depression', 'grip_category')	Memory_Complaints	0.013660307126694136
('Depression', 'WHR_Obesity')	Memory_Complaints	0.011070666567450788
('Depression', 'MAP_NormalElevated_vs_H')	Memory_Complaints	0.010842242233314568
('Depression', 'functionality_state')	Memory_Complaints	0.0177357739054558
('Sleep', 'MMSE_Spell')	Memory_Complaints	0.016302139522494808
('Sleep', 'Pain')	Memory_Complaints	0.016700736544842807
('Sleep', 'Hearing')	Memory_Complaints	0.0259376166447578
('Sleep', 'General_Health')	Memory_Complaints	0.02419063104587519
('Sleep', 'Health_vs_Peers')	Memory_Complaints	0.015470239953931769
('Sleep', 'Physical_Activity')	Memory_Complaints	0.012728019273092545
('Sleep', 'BMI')	Memory_Complaints	0.012540714766407286
('Sleep', 'Alcohol_Use')	Memory_Complaints	0.01008040928391857
('Sleep', 'Memory_Problems')	Memory_Complaints	1.185866151532179
('Sleep', 'grip_category')	Memory_Complaints	0.013110185285908384
('Sleep', 'WHR_Obesity')	Memory_Complaints	0.009402056888960189
('Sleep', 'MAP_NormalElevated_vs_H')	Memory_Complaints	0.008754976705428907
('Sleep', 'functionality_state')	Memory_Complaints	0.018485400461383764
('MMSE_Spell', 'Pain')	Memory_Complaints	0.015061147601068943
('MMSE_Spell', 'Hearing')	Memory_Complaints	0.022491565893822448
('MMSE_Spell', 'General_Health')	Memory_Complaints	0.023715612647233167
('MMSE_Spell', 'Health_vs_Peers')	Memory_Complaints	0.011705274367327627
('MMSE_Spell', 'Physical_Activity')	Memory_Complaints	0.007722423758646063
('MMSE_Spell', 'BMI')	Memory_Complaints	0.010862064848614062
('MMSE_Spell', 'Alcohol_Use')	Memory_Complaints	0.0069299649636367765
('MMSE_Spell', 'Memory_Problems')	Memory_Complaints	1.185866151532179
('MMSE_Spell', 'grip_category')	Memory_Complaints	0.010145624144845348
('MMSE_Spell', 'WHR_Obesity')	Memory_Complaints	0.007152734857665153
('MMSE_Spell', 'MAP_NormalElevated_vs_H')	Memory_Complaints	0.007138720423551701
('MMSE_Spell', 'functionality_state')	Memory_Complaints	0.014003269706373138
('Pain', 'Hearing')	Memory_Complaints	0.025807800578926128
('Pain', 'General_Health')	Memory_Complaints	0.02155299123944635
('Pain', 'Health_vs_Peers')	Memory_Complaints	0.011025107330291968
('Pain', 'Physical_Activity')	Memory_Complaints	0.010161984200937476
('Pain', 'BMI')	Memory_Complaints	0.013209967631841114
('Pain', 'Alcohol_Use')	Memory_Complaints	0.009853716086181897
('Pain', 'Memory_Problems')	Memory_Complaints	1.185866151532179
('Pain', 'grip_category')	Memory_Complaints	0.013940205835813605
('Pain', 'WHR_Obesity')	Memory_Complaints	0.009353173171887939
('Pain', 'MAP_NormalElevated_vs_H')	Memory_Complaints	0.008648233538974426
('Pain', 'functionality_state')	Memory_Complaints	0.013823493104444123
('Hearing', 'General_Health')	Memory_Complaints	0.03298069208987932
('Hearing', 'Health_vs_Peers')	Memory_Complaints	0.021614673752062507
('Hearing', 'Physical_Activity')	Memory_Complaints	0.019410896664775405
('Hearing', 'BMI')	Memory_Complaints	0.01988564853823685
('Hearing', 'Alcohol_Use')	Memory_Complaints	0.017548304256148027
('Hearing', 'Memory_Problems')	Memory_Complaints	1.185866151532179
('Hearing', 'grip_category')	Memory_Complaints	0.020356905067835242
('Hearing', 'WHR_Obesity')	Memory_Complaints	0.017565985945138446
('Hearing', 'MAP_NormalElevated_vs_H')	Memory_Complaints	0.017919816138028937
('Hearing', 'functionality_state')	Memory_Complaints	0.024306577684595876
('General_Health', 'Health_vs_Peers')	Memory_Complaints	0.018366094319682554
('General_Health', 'Physical_Activity')	Memory_Complaints	0.019416345661912866
('General_Health', 'BMI')	Memory_Complaints	0.022519488736739632
('General_Health', 'Alcohol_Use')	Memory_Complaints	0.018139294704024526
('General_Health', 'Memory_Problems')	Memory_Complaints	1.185866151532179
('General_Health', 'grip_category')	Memory_Complaints	0.02166665453789102
('General_Health', 'WHR_Obesity')	Memory_Complaints	0.018635938405663032
('General_Health', 'MAP_NormalElevated_vs_H')	Memory_Complaints	0.018341792705316155
('General_Health', 'functionality_state')	Memory_Complaints	0.023567868019396462
('Health_vs_Peers', 'Physical_Activity')	Memory_Complaints	0.008291609441226384
('Health_vs_Peers', 'BMI')	Memory_Complaints	0.007824909891455609
('Health_vs_Peers', 'Alcohol_Use')	Memory_Complaints	0.006210033892838817
('Health_vs_Peers', 'Memory_Problems')	Memory_Complaints	1.185866151532179
('Health_vs_Peers', 'grip_category')	Memory_Complaints	0.008949903612965498
('Health_vs_Peers', 'WHR_Obesity')	Memory_Complaints	0.005212370934089365
('Health_vs_Peers', 'MAP_NormalElevated_vs_H')	Memory_Complaints	0.005011364574395158
('Health_vs_Peers', 'functionality_state')	Memory_Complaints	0.014762483438778765
('Physical_Activity', 'BMI')	Memory_Complaints	0.007053934083856777
('Physical_Activity', 'Alcohol_Use')	Memory_Complaints	0.0043417310642643635
('Physical_Activity', 'Memory_Problems')	Memory_Complaints	1.185866151532179
('Physical_Activity', 'grip_category')	Memory_Complaints	0.00664038485474195
('Physical_Activity', 'WHR_Obesity')	Memory_Complaints	0.0038569359594038365
('Physical_Activity', 'MAP_NormalElevated_vs_H')	Memory_Complaints	0.0038052287006505084
('Physical_Activity', 'functionality_state')	Memory_Complaints	0.010636689558354352
('BMI', 'Alcohol_Use')	Memory_Complaints	0.004033263096904465
('BMI', 'Memory_Problems')	Memory_Complaints	1.185866151532179
('BMI', 'grip_category')	Memory_Complaints	0.007532402132958491
('BMI', 'WHR_Obesity')	Memory_Complaints	0.003116270273404658
('BMI', 'MAP_NormalElevated_vs_H')	Memory_Complaints	0.003574723402235626
('BMI', 'functionality_state')	Memory_Complaints	0.014422066729568292
('Alcohol_Use', 'Memory_Problems')	Memory_Complaints	1.185866151532179
('Alcohol_Use', 'grip_category')	Memory_Complaints	0.006398584008239441
('Alcohol_Use', 'WHR_Obesity')	Memory_Complaints	0.001829824431926419
('Alcohol_Use', 'MAP_NormalElevated_vs_H')	Memory_Complaints	0.0012840624117883125
('Alcohol_Use', 'functionality_state')	Memory_Complaints	0.011037782550680905
('Memory_Problems', 'grip_category')	Memory_Complaints	1.185866151532179
('Memory_Problems', 'WHR_Obesity')	Memory_Complaints	1.185866151532179
('Memory_Problems', 'MAP_NormalElevated_vs_H')	Memory_Complaints	1.185866151532179
('Memory_Problems', 'functionality_state')	Memory_Complaints	1.185866151532179
('grip_category', 'WHR_Obesity')	Memory_Complaints	0.0045259739203473695
('grip_category', 'MAP_NormalElevated_vs_H')	Memory_Complaints	0.004103955822495441
('grip_category', 'functionality_state')	Memory_Complaints	0.012893411391457808
('WHR_Obesity', 'MAP_NormalElevated_vs_H')	Memory_Complaints	0.0008282148744987075
('WHR_Obesity', 'functionality_state')	Memory_Complaints	0.011361740761696486
('MAP_NormalElevated_vs_H', 'functionality_state')	Memory_Complaints	0.01088011667020292
('Anxiety', 'Depression')	grip_category	0.010177943289022872
('Anxiety', 'Sleep')	grip_category	0.022742896926664657
('Anxiety', 'MMSE_Spell')	grip_category	0.030603550573459638
('Anxiety', 'Pain')	grip_category	0.022416272655471418
('Anxiety', 'Hearing')	grip_category	0.01370878773107682
('Anxiety', 'General_Health')	grip_category	0.02103666498182771
('Anxiety', 'Health_vs_Peers')	grip_category	0.010467123348701736
('Anxiety', 'Physical_Activity')	grip_category	0.08379179306593569
('Anxiety', 'BMI')	grip_category	0.02864427579784512
('Anxiety', 'Alcohol_Use')	grip_category	0.03612117881441326
('Anxiety', 'Memory_Problems')	grip_category	0.009523248382600729
('Anxiety', 'Memory_Complaints')	grip_category	0.009523248382600729
('Anxiety', 'WHR_Obesity')	grip_category	0.012809205296561123
('Anxiety', 'MAP_NormalElevated_vs_H')	grip_category	0.015183585140090643
('Anxiety', 'functionality_state')	grip_category	0.07338321385142525
('Depression', 'Sleep')	grip_category	0.02554122668737828
('Depression', 'MMSE_Spell')	grip_category	0.03011861747887266
('Depression', 'Pain')	grip_category	0.02075960086128805
('Depression', 'Hearing')	grip_category	0.012365101632406325
('Depression', 'General_Health')	grip_category	0.020230056628006744
('Depression', 'Health_vs_Peers')	grip_category	0.00845907084105666
('Depression', 'Physical_Activity')	grip_category	0.08230418353094388
('Depression', 'BMI')	grip_category	0.0275033588965281
('Depression', 'Alcohol_Use')	grip_category	0.034211552081256015
('Depression', 'Memory_Problems')	grip_category	0.008532777750811142
('Depression', 'Memory_Complaints')	grip_category	0.008532777750811142
('Depression', 'WHR_Obesity')	grip_category	0.01204796711745381
('Depression', 'MAP_NormalElevated_vs_H')	grip_category	0.013749721184432417
('Depression', 'functionality_state')	grip_category	0.07274253154038883
('Sleep', 'MMSE_Spell')	grip_category	0.04568568828381351
('Sleep', 'Pain')	grip_category	0.04106137165790936
('Sleep', 'Hearing')	grip_category	0.03206499826104647
('Sleep', 'General_Health')	grip_category	0.036315839362165384
('Sleep', 'Health_vs_Peers')	grip_category	0.024916475584129613
('Sleep', 'Physical_Activity')	grip_category	0.09755768335609696
('Sleep', 'BMI')	grip_category	0.04596703596015054
('Sleep', 'Alcohol_Use')	grip_category	0.04952757546611178
('Sleep', 'Memory_Problems')	grip_category	0.022980848002280944
('Sleep', 'Memory_Complaints')	grip_category	0.022980848002280944
('Sleep', 'WHR_Obesity')	grip_category	0.025644724750526853
('Sleep', 'MAP_NormalElevated_vs_H')	grip_category	0.02888436846975448
('Sleep', 'functionality_state')	grip_category	0.08637485356292597
('MMSE_Spell', 'Pain')	grip_category	0.04283800954677836
('MMSE_Spell', 'Hearing')	grip_category	0.03182663336934755
('MMSE_Spell', 'General_Health')	grip_category	0.039786789702563156
('MMSE_Spell', 'Health_vs_Peers')	grip_category	0.02772325463428912
('MMSE_Spell', 'Physical_Activity')	grip_category	0.08766264434139903
('MMSE_Spell', 'BMI')	grip_category	0.047444972704087526
('MMSE_Spell', 'Alcohol_Use')	grip_category	0.05125597998699404
('MMSE_Spell', 'Memory_Problems')	grip_category	0.027758793999859695
('MMSE_Spell', 'Memory_Complaints')	grip_category	0.027758793999859695
('MMSE_Spell', 'WHR_Obesity')	grip_category	0.030906937400575932
('MMSE_Spell', 'MAP_NormalElevated_vs_H')	grip_category	0.033705164735167575
('MMSE_Spell', 'functionality_state')	grip_category	0.08258492364846402
('Pain', 'Hearing')	grip_category	0.025447411276106276
('Pain', 'General_Health')	grip_category	0.029146665152067236
('Pain', 'Health_vs_Peers')	grip_category	0.02074973609252386
('Pain', 'Physical_Activity')	grip_category	0.08888877232999082
('Pain', 'BMI')	grip_category	0.04403727057286791
('Pain', 'Alcohol_Use')	grip_category	0.04633071429940416
('Pain', 'Memory_Problems')	grip_category	0.02190636490488054
('Pain', 'Memory_Complaints')	grip_category	0.02190636490488054
('Pain', 'WHR_Obesity')	grip_category	0.025933866736075735
('Pain', 'MAP_NormalElevated_vs_H')	grip_category	0.025397611865471185
('Pain', 'functionality_state')	grip_category	0.07697289066118632
('Hearing', 'General_Health')	grip_category	0.023556971919190706
('Hearing', 'Health_vs_Peers')	grip_category	0.010450216396556983
('Hearing', 'Physical_Activity')	grip_category	0.08551743813029465
('Hearing', 'BMI')	grip_category	0.029266105687261512
('Hearing', 'Alcohol_Use')	grip_category	0.03649424298828134
('Hearing', 'Memory_Problems')	grip_category	0.010883631531502545
('Hearing', 'Memory_Complaints')	grip_category	0.010883631531502545
('Hearing', 'WHR_Obesity')	grip_category	0.014297584945227572
('Hearing', 'MAP_NormalElevated_vs_H')	grip_category	0.015347165090765804
('Hearing', 'functionality_state')	grip_category	0.07521467946196791
('General_Health', 'Health_vs_Peers')	grip_category	0.020358990210175395
('General_Health', 'Physical_Activity')	grip_category	0.08487537785224016
('General_Health', 'BMI')	grip_category	0.03908658186202741
('General_Health', 'Alcohol_Use')	grip_category	0.04443141024560062
('General_Health', 'Memory_Problems')	grip_category	0.02007272001182542
('General_Health', 'Memory_Complaints')	grip_category	0.02007272001182542
('General_Health', 'WHR_Obesity')	grip_category	0.02428690667867636
('General_Health', 'MAP_NormalElevated_vs_H')	grip_category	0.02439802079785377
('General_Health', 'functionality_state')	grip_category	0.07403065109394824
('Health_vs_Peers', 'Physical_Activity')	grip_category	0.08284544132513819
('Health_vs_Peers', 'BMI')	grip_category	0.024642432872476493
('Health_vs_Peers', 'Alcohol_Use')	grip_category	0.030831079416226193
('Health_vs_Peers', 'Memory_Problems')	grip_category	0.006349858552585794
('Health_vs_Peers', 'Memory_Complaints')	grip_category	0.006349858552585794
('Health_vs_Peers', 'WHR_Obesity')	grip_category	0.010055534766050934
('Health_vs_Peers', 'MAP_NormalElevated_vs_H')	grip_category	0.010480229458666147
('Health_vs_Peers', 'functionality_state')	grip_category	0.073209554123908
('Physical_Activity', 'BMI')	grip_category	0.10729112853482553
('Physical_Activity', 'Alcohol_Use')	grip_category	0.1077761074353838
('Physical_Activity', 'Memory_Problems')	grip_category	0.08244107434296762
('Physical_Activity', 'Memory_Complaints')	grip_category	0.08244107434296762
('Physical_Activity', 'WHR_Obesity')	grip_category	0.08890882968786977
('Physical_Activity', 'MAP_NormalElevated_vs_H')	grip_category	0.08773300886664386
('Physical_Activity', 'functionality_state')	grip_category	0.1032335145814502
('BMI', 'Alcohol_Use')	grip_category	0.055560062011292245
('BMI', 'Memory_Problems')	grip_category	0.025612415594036368
('BMI', 'Memory_Complaints')	grip_category	0.025612415594036368
('BMI', 'WHR_Obesity')	grip_category	0.025112017735633013
('BMI', 'MAP_NormalElevated_vs_H')	grip_category	0.033383527320517074
('BMI', 'functionality_state')	grip_category	0.10073554433496704
('Alcohol_Use', 'Memory_Problems')	grip_category	0.032941644941075446
('Alcohol_Use', 'Memory_Complaints')	grip_category	0.032941644941075446
('Alcohol_Use', 'WHR_Obesity')	grip_category	0.034778459429181716
('Alcohol_Use', 'MAP_NormalElevated_vs_H')	grip_category	0.03724946007673283
('Alcohol_Use', 'functionality_state')	grip_category	0.09801791127070719
('Memory_Problems', 'Memory_Complaints')	grip_category	0.003782386212582602
('Memory_Problems', 'WHR_Obesity')	grip_category	0.010341186082687989
('Memory_Problems', 'MAP_NormalElevated_vs_H')	grip_category	0.01135009812939663
('Memory_Problems', 'functionality_state')	grip_category	0.07195860238342239
('Memory_Complaints', 'WHR_Obesity')	grip_category	0.010341186082687989
('Memory_Complaints', 'MAP_NormalElevated_vs_H')	grip_category	0.01135009812939663
('Memory_Complaints', 'functionality_state')	grip_category	0.07195860238342239
('WHR_Obesity', 'MAP_NormalElevated_vs_H')	grip_category	0.015077682356888139
('WHR_Obesity', 'functionality_state')	grip_category	0.07861155134513263
('MAP_NormalElevated_vs_H', 'functionality_state')	grip_category	0.07965045774925616
('Anxiety', 'Depression')	WHR_Obesity	0.003889712372051718
('Anxiety', 'Sleep')	WHR_Obesity	0.00803156010782891
('Anxiety', 'MMSE_Spell')	WHR_Obesity	0.003939745149776586
('Anxiety', 'Pain')	WHR_Obesity	0.005867406758378864
('Anxiety', 'Hearing')	WHR_Obesity	0.004988595191341007
('Anxiety', 'General_Health')	WHR_Obesity	0.004442613761243469
('Anxiety', 'Health_vs_Peers')	WHR_Obesity	0.004626174243142857
('Anxiety', 'Physical_Activity')	WHR_Obesity	0.0052084635853280326
('Anxiety', 'BMI')	WHR_Obesity	0.07294457897298667
('Anxiety', 'Alcohol_Use')	WHR_Obesity	0.007334804623411408
('Anxiety', 'Memory_Problems')	WHR_Obesity	0.004038280033763025
('Anxiety', 'Memory_Complaints')	WHR_Obesity	0.004038280033763025
('Anxiety', 'grip_category')	WHR_Obesity	0.009832445860372824
('Anxiety', 'MAP_NormalElevated_vs_H')	WHR_Obesity	0.0038548700435387952
('Anxiety', 'functionality_state')	WHR_Obesity	0.005558264380470988
('Depression', 'Sleep')	WHR_Obesity	0.005817999972764779
('Depression', 'MMSE_Spell')	WHR_Obesity	0.0010009529062971446
('Depression', 'Pain')	WHR_Obesity	0.0020188551147537087
('Depression', 'Hearing')	WHR_Obesity	0.001868602538703365
('Depression', 'General_Health')	WHR_Obesity	0.001661818386108833
('Depression', 'Health_vs_Peers')	WHR_Obesity	0.0020560752253905917
('Depression', 'Physical_Activity')	WHR_Obesity	0.002373627821663516
('Depression', 'BMI')	WHR_Obesity	0.07102521597857443
('Depression', 'Alcohol_Use')	WHR_Obesity	0.004397386356282918
('Depression', 'Memory_Problems')	WHR_Obesity	0.0014830407971268837
('Depression', 'Memory_Complaints')	WHR_Obesity	0.0014830407971268837
('Depression', 'grip_category')	WHR_Obesity	0.0075878707230129004
('Depression', 'MAP_NormalElevated_vs_H')	WHR_Obesity	0.001185732697842879
('Depression', 'functionality_state')	WHR_Obesity	0.0026191231411375965
('Sleep', 'MMSE_Spell')	WHR_Obesity	0.005419199244825884
('Sleep', 'Pain')	WHR_Obesity	0.010004336075794937
('Sleep', 'Hearing')	WHR_Obesity	0.007551839579753067
('Sleep', 'General_Health')	WHR_Obesity	0.005898282044312373
('Sleep', 'Health_vs_Peers')	WHR_Obesity	0.006356078043138152
('Sleep', 'Physical_Activity')	WHR_Obesity	0.007201859725866237
('Sleep', 'BMI')	WHR_Obesity	0.07512838631231814
('Sleep', 'Alcohol_Use')	WHR_Obesity	0.009573316857379529
('Sleep', 'Memory_Problems')	WHR_Obesity	0.006311524569871299
('Sleep', 'Memory_Complaints')	WHR_Obesity	0.006311524569871299
('Sleep', 'grip_category')	WHR_Obesity	0.012683529715066044
('Sleep', 'MAP_NormalElevated_vs_H')	WHR_Obesity	0.0057176649685349535
('Sleep', 'functionality_state')	WHR_Obesity	0.008457619020444278
('MMSE_Spell', 'Pain')	WHR_Obesity	0.0006305982909634591
('MMSE_Spell', 'Hearing')	WHR_Obesity	0.0007875066460797382
('MMSE_Spell', 'General_Health')	WHR_Obesity	9.146812503925879e-05
('MMSE_Spell', 'Health_vs_Peers')	WHR_Obesity	0.00011964197607219155
('MMSE_Spell', 'Physical_Activity')	WHR_Obesity	0.0009817867442463142
('MMSE_Spell', 'BMI')	WHR_Obesity	0.07051686782605439
('MMSE_Spell', 'Alcohol_Use')	WHR_Obesity	0.004452822532433573
('MMSE_Spell', 'Memory_Problems')	WHR_Obesity	0.0005390120188530705
('MMSE_Spell', 'Memory_Complaints')	WHR_Obesity	0.0005390120188530705
('MMSE_Spell', 'grip_category')	WHR_Obesity	0.006680044706748541
('MMSE_Spell', 'MAP_NormalElevated_vs_H')	WHR_Obesity	2.048714386277637e-05
('MMSE_Spell', 'functionality_state')	WHR_Obesity	0.0011253274487678237
('Pain', 'Hearing')	WHR_Obesity	0.001656809457643868
('Pain', 'General_Health')	WHR_Obesity	0.0007765625580923118
('Pain', 'Health_vs_Peers')	WHR_Obesity	0.0011942483162621347
('Pain', 'Physical_Activity')	WHR_Obesity	0.0014217644133628117
('Pain', 'BMI')	WHR_Obesity	0.07161842117652609
('Pain', 'Alcohol_Use')	WHR_Obesity	0.004280607449623972
('Pain', 'Memory_Problems')	WHR_Obesity	0.0011377321203687011
('Pain', 'Memory_Complaints')	WHR_Obesity	0.0011377321203687011
('Pain', 'grip_category')	WHR_Obesity	0.009752266615489565
('Pain', 'MAP_NormalElevated_vs_H')	WHR_Obesity	0.0010041841850015065
('Pain', 'functionality_state')	WHR_Obesity	0.0011983199086658396
('Hearing', 'General_Health')	WHR_Obesity	0.0008403668208303025
('Hearing', 'Health_vs_Peers')	WHR_Obesity	0.0009813955502968352
('Hearing', 'Physical_Activity')	WHR_Obesity	0.0017135230129919751
('Hearing', 'BMI')	WHR_Obesity	0.07134981808165429
('Hearing', 'Alcohol_Use')	WHR_Obesity	0.004111700107816844
('Hearing', 'Memory_Problems')	WHR_Obesity	0.001465358494624548
('Hearing', 'Memory_Complaints')	WHR_Obesity	0.001465358494624548
('Hearing', 'grip_category')	WHR_Obesity	0.007670231031046368
('Hearing', 'MAP_NormalElevated_vs_H')	WHR_Obesity	0.0008952159017819952
('Hearing', 'functionality_state')	WHR_Obesity	0.0014418157807355298
('General_Health', 'Health_vs_Peers')	WHR_Obesity	0.0005444237676459203
('General_Health', 'Physical_Activity')	WHR_Obesity	0.0011970473371318024
('General_Health', 'BMI')	WHR_Obesity	0.07045005723703573
('General_Health', 'Alcohol_Use')	WHR_Obesity	0.003321943222100681
('General_Health', 'Memory_Problems')	WHR_Obesity	0.0008225237580979817
('General_Health', 'Memory_Complaints')	WHR_Obesity	0.0008225237580979817
('General_Health', 'grip_category')	WHR_Obesity	0.008067426557178188
('General_Health', 'MAP_NormalElevated_vs_H')	WHR_Obesity	0.00010367843294792146
('General_Health', 'functionality_state')	WHR_Obesity	0.0012912490212110478
('Health_vs_Peers', 'Physical_Activity')	WHR_Obesity	0.0014062804083536573
('Health_vs_Peers', 'BMI')	WHR_Obesity	0.07077081580751679
('Health_vs_Peers', 'Alcohol_Use')	WHR_Obesity	0.004067450881585186
('Health_vs_Peers', 'Memory_Problems')	WHR_Obesity	0.0005354760064616134
('Health_vs_Peers', 'Memory_Complaints')	WHR_Obesity	0.0005354760064616134
('Health_vs_Peers', 'grip_category')	WHR_Obesity	0.007978684898803849
('Health_vs_Peers', 'MAP_NormalElevated_vs_H')	WHR_Obesity	0.00013213235899820175
('Health_vs_Peers', 'functionality_state')	WHR_Obesity	0.0017361929358242641
('Physical_Activity', 'BMI')	WHR_Obesity	0.07117465256982453
('Physical_Activity', 'Alcohol_Use')	WHR_Obesity	0.005161759821436966
('Physical_Activity', 'Memory_Problems')	WHR_Obesity	0.001583590223019513
('Physical_Activity', 'Memory_Complaints')	WHR_Obesity	0.001583590223019513
('Physical_Activity', 'grip_category')	WHR_Obesity	0.010834794463259452
('Physical_Activity', 'MAP_NormalElevated_vs_H')	WHR_Obesity	0.0011338135726810617
('Physical_Activity', 'functionality_state')	WHR_Obesity	0.002175220654680967
('BMI', 'Alcohol_Use')	WHR_Obesity	0.07492100038338274
('BMI', 'Memory_Problems')	WHR_Obesity	0.07036081303696799
('BMI', 'Memory_Complaints')	WHR_Obesity	0.07036081303696799
('BMI', 'grip_category')	WHR_Obesity	0.07427654703811815
('BMI', 'MAP_NormalElevated_vs_H')	WHR_Obesity	0.0709911500633647
('BMI', 'functionality_state')	WHR_Obesity	0.07007351944461704
('Alcohol_Use', 'Memory_Problems')	WHR_Obesity	0.0038316833805189937
('Alcohol_Use', 'Memory_Complaints')	WHR_Obesity	0.0038316833805189937
('Alcohol_Use', 'grip_category')	WHR_Obesity	0.010237257444939252
('Alcohol_Use', 'MAP_NormalElevated_vs_H')	WHR_Obesity	0.003826761411516135
('Alcohol_Use', 'functionality_state')	WHR_Obesity	0.005350162507200262
('Memory_Problems', 'Memory_Complaints')	WHR_Obesity	0.0005134756961683742
('Memory_Problems', 'grip_category')	WHR_Obesity	0.007072275566273761
('Memory_Problems', 'MAP_NormalElevated_vs_H')	WHR_Obesity	0.0007323215359980235
('Memory_Problems', 'functionality_state')	WHR_Obesity	0.001757465338556095
('Memory_Complaints', 'grip_category')	WHR_Obesity	0.007072275566273761
('Memory_Complaints', 'MAP_NormalElevated_vs_H')	WHR_Obesity	0.0007323215359980235
('Memory_Complaints', 'functionality_state')	WHR_Obesity	0.001757465338556095
('grip_category', 'MAP_NormalElevated_vs_H')	WHR_Obesity	0.007735646711486266
('grip_category', 'functionality_state')	WHR_Obesity	0.009942084930028308
('MAP_NormalElevated_vs_H', 'functionality_state')	WHR_Obesity	0.0010936264070059713
('Anxiety', 'Depression')	MAP_NormalElevated_vs_H	0.0002878607157170647
('Anxiety', 'Sleep')	MAP_NormalElevated_vs_H	0.0022461167929408786
('Anxiety', 'MMSE_Spell')	MAP_NormalElevated_vs_H	0.0005439169474237309
('Anxiety', 'Pain')	MAP_NormalElevated_vs_H	0.0010081566155783629
('Anxiety', 'Hearing')	MAP_NormalElevated_vs_H	0.0012137923352028707
('Anxiety', 'General_Health')	MAP_NormalElevated_vs_H	0.0014409631262332862
('Anxiety', 'Health_vs_Peers')	MAP_NormalElevated_vs_H	0.0025838209000665817
('Anxiety', 'Physical_Activity')	MAP_NormalElevated_vs_H	0.002042175104914766
('Anxiety', 'BMI')	MAP_NormalElevated_vs_H	0.006228866451143186
('Anxiety', 'Alcohol_Use')	MAP_NormalElevated_vs_H	0.004515398471988324
('Anxiety', 'Memory_Problems')	MAP_NormalElevated_vs_H	0.0001707396415749267
('Anxiety', 'Memory_Complaints')	MAP_NormalElevated_vs_H	0.0001707396415749267
('Anxiety', 'grip_category')	MAP_NormalElevated_vs_H	0.008465972185587565
('Anxiety', 'WHR_Obesity')	MAP_NormalElevated_vs_H	0.00011401652522241473
('Anxiety', 'functionality_state')	MAP_NormalElevated_vs_H	0.0006886770186269938
('Depression', 'Sleep')	MAP_NormalElevated_vs_H	0.0013936905506157784
('Depression', 'MMSE_Spell')	MAP_NormalElevated_vs_H	0.0006620682649077226
('Depression', 'Pain')	MAP_NormalElevated_vs_H	0.0009120074940135056
('Depression', 'Hearing')	MAP_NormalElevated_vs_H	0.0008444015620495735
('Depression', 'General_Health')	MAP_NormalElevated_vs_H	0.0015162029033169648
('Depression', 'Health_vs_Peers')	MAP_NormalElevated_vs_H	0.002298309292520994
('Depression', 'Physical_Activity')	MAP_NormalElevated_vs_H	0.0019239581105223967
('Depression', 'BMI')	MAP_NormalElevated_vs_H	0.0060019886509831534
('Depression', 'Alcohol_Use')	MAP_NormalElevated_vs_H	0.004948179123485733
('Depression', 'Memory_Problems')	MAP_NormalElevated_vs_H	0.000513085417472124
('Depression', 'Memory_Complaints')	MAP_NormalElevated_vs_H	0.000513085417472124
('Depression', 'grip_category')	MAP_NormalElevated_vs_H	0.008548093744473928
('Depression', 'WHR_Obesity')	MAP_NormalElevated_vs_H	0.0004442016523254602
('Depression', 'functionality_state')	MAP_NormalElevated_vs_H	0.0008693378554605414
('Sleep', 'MMSE_Spell')	MAP_NormalElevated_vs_H	0.002965147586012227
('Sleep', 'Pain')	MAP_NormalElevated_vs_H	0.004916578007556739
('Sleep', 'Hearing')	MAP_NormalElevated_vs_H	0.004075774862438593
('Sleep', 'General_Health')	MAP_NormalElevated_vs_H	0.003595923825406168
('Sleep', 'Health_vs_Peers')	MAP_NormalElevated_vs_H	0.003433770126545732
('Sleep', 'Physical_Activity')	MAP_NormalElevated_vs_H	0.004660555875932945
('Sleep', 'BMI')	MAP_NormalElevated_vs_H	0.008099311327017928
('Sleep', 'Alcohol_Use')	MAP_NormalElevated_vs_H	0.007556297034207534
('Sleep', 'Memory_Problems')	MAP_NormalElevated_vs_H	0.0016822696496711091
('Sleep', 'Memory_Complaints')	MAP_NormalElevated_vs_H	0.0016822696496711091
('Sleep', 'grip_category')	MAP_NormalElevated_vs_H	0.011940998697625403
('Sleep', 'WHR_Obesity')	MAP_NormalElevated_vs_H	0.0017354902318660447
('Sleep', 'functionality_state')	MAP_NormalElevated_vs_H	0.0032464020880811654
('MMSE_Spell', 'Pain')	MAP_NormalElevated_vs_H	0.0021148456389348414
('MMSE_Spell', 'Hearing')	MAP_NormalElevated_vs_H	0.0010946311407685528
('MMSE_Spell', 'General_Health')	MAP_NormalElevated_vs_H	0.0008885392747356466
('MMSE_Spell', 'Health_vs_Peers')	MAP_NormalElevated_vs_H	0.001966481350336239
('MMSE_Spell', 'Physical_Activity')	MAP_NormalElevated_vs_H	0.0019888359094562837
('MMSE_Spell', 'BMI')	MAP_NormalElevated_vs_H	0.006165466680705163
('MMSE_Spell', 'Alcohol_Use')	MAP_NormalElevated_vs_H	0.006511401776782125
('MMSE_Spell', 'Memory_Problems')	MAP_NormalElevated_vs_H	0.0008952727991365561
('MMSE_Spell', 'Memory_Complaints')	MAP_NormalElevated_vs_H	0.0008952727991365561
('MMSE_Spell', 'grip_category')	MAP_NormalElevated_vs_H	0.009848547255738084
('MMSE_Spell', 'WHR_Obesity')	MAP_NormalElevated_vs_H	0.0003907623582600351
('MMSE_Spell', 'functionality_state')	MAP_NormalElevated_vs_H	0.0013446806627013949
('Pain', 'Hearing')	MAP_NormalElevated_vs_H	0.0017910145609829422
('Pain', 'General_Health')	MAP_NormalElevated_vs_H	0.0019209269858258664
('Pain', 'Health_vs_Peers')	MAP_NormalElevated_vs_H	0.002887832957927594
('Pain', 'Physical_Activity')	MAP_NormalElevated_vs_H	0.00281550928751546
('Pain', 'BMI')	MAP_NormalElevated_vs_H	0.0064658327807205025
('Pain', 'Alcohol_Use')	MAP_NormalElevated_vs_H	0.0068000661921077035
('Pain', 'Memory_Problems')	MAP_NormalElevated_vs_H	0.000636427298642451
('Pain', 'Memory_Complaints')	MAP_NormalElevated_vs_H	0.000636427298642451
('Pain', 'grip_category')	MAP_NormalElevated_vs_H	0.009419646556072275
('Pain', 'WHR_Obesity')	MAP_NormalElevated_vs_H	0.0012078189961887689
('Pain', 'functionality_state')	MAP_NormalElevated_vs_H	0.001563256789154652
('Hearing', 'General_Health')	MAP_NormalElevated_vs_H	0.001106692352949615
('Hearing', 'Health_vs_Peers')	MAP_NormalElevated_vs_H	0.0018927373542257735
('Hearing', 'Physical_Activity')	MAP_NormalElevated_vs_H	0.0023792429596076665
('Hearing', 'BMI')	MAP_NormalElevated_vs_H	0.007407872608519911
('Hearing', 'Alcohol_Use')	MAP_NormalElevated_vs_H	0.0052356651098072965
('Hearing', 'Memory_Problems')	MAP_NormalElevated_vs_H	0.001509285535921649
('Hearing', 'Memory_Complaints')	MAP_NormalElevated_vs_H	0.001509285535921649
('Hearing', 'grip_category')	MAP_NormalElevated_vs_H	0.008409908024991211
('Hearing', 'WHR_Obesity')	MAP_NormalElevated_vs_H	0.0005853127501879644
('Hearing', 'functionality_state')	MAP_NormalElevated_vs_H	0.0015953263532389303
('General_Health', 'Health_vs_Peers')	MAP_NormalElevated_vs_H	0.002650177263522807
('General_Health', 'Physical_Activity')	MAP_NormalElevated_vs_H	0.0028610568583350496
('General_Health', 'BMI')	MAP_NormalElevated_vs_H	0.00648959846852413
('General_Health', 'Alcohol_Use')	MAP_NormalElevated_vs_H	0.00617576959603373
('General_Health', 'Memory_Problems')	MAP_NormalElevated_vs_H	0.0009002142824331073
('General_Health', 'Memory_Complaints')	MAP_NormalElevated_vs_H	0.0009002142824331073
('General_Health', 'grip_category')	MAP_NormalElevated_vs_H	0.008550376901035677
('General_Health', 'WHR_Obesity')	MAP_NormalElevated_vs_H	0.0004755146576286428
('General_Health', 'functionality_state')	MAP_NormalElevated_vs_H	0.001661285658379493
('Health_vs_Peers', 'Physical_Activity')	MAP_NormalElevated_vs_H	0.003143345293449446
('Health_vs_Peers', 'BMI')	MAP_NormalElevated_vs_H	0.007697345882830423
('Health_vs_Peers', 'Alcohol_Use')	MAP_NormalElevated_vs_H	0.0068015663084388155
('Health_vs_Peers', 'Memory_Problems')	MAP_NormalElevated_vs_H	0.0016523423231680908
('Health_vs_Peers', 'Memory_Complaints')	MAP_NormalElevated_vs_H	0.0016523423231680908
('Health_vs_Peers', 'grip_category')	MAP_NormalElevated_vs_H	0.009721252267817823
('Health_vs_Peers', 'WHR_Obesity')	MAP_NormalElevated_vs_H	0.0014500050353976049
('Health_vs_Peers', 'functionality_state')	MAP_NormalElevated_vs_H	0.0029725381408372497
('Physical_Activity', 'BMI')	MAP_NormalElevated_vs_H	0.00778118870103416
('Physical_Activity', 'Alcohol_Use')	MAP_NormalElevated_vs_H	0.008898614607249373
('Physical_Activity', 'Memory_Problems')	MAP_NormalElevated_vs_H	0.0021723230869350246
('Physical_Activity', 'Memory_Complaints')	MAP_NormalElevated_vs_H	0.0021723230869350246
('Physical_Activity', 'grip_category')	MAP_NormalElevated_vs_H	0.010299413764702389
('Physical_Activity', 'WHR_Obesity')	MAP_NormalElevated_vs_H	0.0017742536953492605
('Physical_Activity', 'functionality_state')	MAP_NormalElevated_vs_H	0.003796518281225351
('BMI', 'Alcohol_Use')	MAP_NormalElevated_vs_H	0.013327714737927841
('BMI', 'Memory_Problems')	MAP_NormalElevated_vs_H	0.006394768952150094
('BMI', 'Memory_Complaints')	MAP_NormalElevated_vs_H	0.006394768952150094
('BMI', 'grip_category')	MAP_NormalElevated_vs_H	0.018123559409353025
('BMI', 'WHR_Obesity')	MAP_NormalElevated_vs_H	0.0065666528497164735
('BMI', 'functionality_state')	MAP_NormalElevated_vs_H	0.007230157750508027
('Alcohol_Use', 'Memory_Problems')	MAP_NormalElevated_vs_H	0.004756845758836392
('Alcohol_Use', 'Memory_Complaints')	MAP_NormalElevated_vs_H	0.004756845758836392
('Alcohol_Use', 'grip_category')	MAP_NormalElevated_vs_H	0.014179182490945545
('Alcohol_Use', 'WHR_Obesity')	MAP_NormalElevated_vs_H	0.00529768580997164
('Alcohol_Use', 'functionality_state')	MAP_NormalElevated_vs_H	0.007185786683030774
('Memory_Problems', 'Memory_Complaints')	MAP_NormalElevated_vs_H	0.00011299353672220864
('Memory_Problems', 'grip_category')	MAP_NormalElevated_vs_H	0.007680705453536397
('Memory_Problems', 'WHR_Obesity')	MAP_NormalElevated_vs_H	0.0003318393765520181
('Memory_Problems', 'functionality_state')	MAP_NormalElevated_vs_H	0.0010455152490625016
('Memory_Complaints', 'grip_category')	MAP_NormalElevated_vs_H	0.007680705453536397
('Memory_Complaints', 'WHR_Obesity')	MAP_NormalElevated_vs_H	0.0003318393765520181
('Memory_Complaints', 'functionality_state')	MAP_NormalElevated_vs_H	0.0010455152490625016
('grip_category', 'WHR_Obesity')	MAP_NormalElevated_vs_H	0.008766094696602113
('grip_category', 'functionality_state')	MAP_NormalElevated_vs_H	0.010750665336150529
('WHR_Obesity', 'functionality_state')	MAP_NormalElevated_vs_H	0.0008633004090053025
('Anxiety', 'Depression')	functionality_state	0.036655190583199784
('Anxiety', 'Sleep')	functionality_state	0.04017968707722473
('Anxiety', 'MMSE_Spell')	functionality_state	0.07001076095157807
('Anxiety', 'Pain')	functionality_state	0.17177258492683126
('Anxiety', 'Hearing')	functionality_state	0.03508280257979342
('Anxiety', 'General_Health')	functionality_state	0.10536778108157344
('Anxiety', 'Health_vs_Peers')	functionality_state	0.05462622466728191
('Anxiety', 'Physical_Activity')	functionality_state	0.2558357686564089
('Anxiety', 'BMI')	functionality_state	0.04663171825813621
('Anxiety', 'Alcohol_Use')	functionality_state	0.06964713649929483
('Anxiety', 'Memory_Problems')	functionality_state	0.028213941449605696
('Anxiety', 'Memory_Complaints')	functionality_state	0.028213941449605696
('Anxiety', 'grip_category')	functionality_state	0.08659200506118919
('Anxiety', 'WHR_Obesity')	functionality_state	0.02174381502642323
('Anxiety', 'MAP_NormalElevated_vs_H')	functionality_state	0.020615081182895297
('Depression', 'Sleep')	functionality_state	0.05153254240635183
('Depression', 'MMSE_Spell')	functionality_state	0.07657146001986813
('Depression', 'Pain')	functionality_state	0.1787395025631134
('Depression', 'Hearing')	functionality_state	0.04518149487135178
('Depression', 'General_Health')	functionality_state	0.11274211455451641
('Depression', 'Health_vs_Peers')	functionality_state	0.06375480836544449
('Depression', 'Physical_Activity')	functionality_state	0.2599562467197723
('Depression', 'BMI')	functionality_state	0.056582272789089595
('Depression', 'Alcohol_Use')	functionality_state	0.07687030432736221
('Depression', 'Memory_Problems')	functionality_state	0.036389479548662194
('Depression', 'Memory_Complaints')	functionality_state	0.036389479548662194
('Depression', 'grip_category')	functionality_state	0.09652376655947822
('Depression', 'WHR_Obesity')	functionality_state	0.030860454554667415
('Depression', 'MAP_NormalElevated_vs_H')	functionality_state	0.02985220031450858
('Sleep', 'MMSE_Spell')	functionality_state	0.08094794515137195
('Sleep', 'Pain')	functionality_state	0.18181229356668946
('Sleep', 'Hearing')	functionality_state	0.04525116990347992
('Sleep', 'General_Health')	functionality_state	0.11794576533346182
('Sleep', 'Health_vs_Peers')	functionality_state	0.06524729001343325
('Sleep', 'Physical_Activity')	functionality_state	0.263188466667809
('Sleep', 'BMI')	functionality_state	0.0558094194019659
('Sleep', 'Alcohol_Use')	functionality_state	0.07942463724461224
('Sleep', 'Memory_Problems')	functionality_state	0.037032204085906247
('Sleep', 'Memory_Complaints')	functionality_state	0.037032204085906247
('Sleep', 'grip_category')	functionality_state	0.09505099447107589
('Sleep', 'WHR_Obesity')	functionality_state	0.030094954964054364
('Sleep', 'MAP_NormalElevated_vs_H')	functionality_state	0.02886591276835888
('MMSE_Spell', 'Pain')	functionality_state	0.21631345496529075
('MMSE_Spell', 'Hearing')	functionality_state	0.06625842545176533
('MMSE_Spell', 'General_Health')	functionality_state	0.1496956193718725
('MMSE_Spell', 'Health_vs_Peers')	functionality_state	0.09635840075665816
('MMSE_Spell', 'Physical_Activity')	functionality_state	0.2551743906719974
('MMSE_Spell', 'BMI')	functionality_state	0.07924856807286663
('MMSE_Spell', 'Alcohol_Use')	functionality_state	0.08659835915290219
('MMSE_Spell', 'Memory_Problems')	functionality_state	0.05894537130127264
('MMSE_Spell', 'Memory_Complaints')	functionality_state	0.05894537130127264
('MMSE_Spell', 'grip_category')	functionality_state	0.10991385538834852
('MMSE_Spell', 'WHR_Obesity')	functionality_state	0.052681151882478926
('MMSE_Spell', 'MAP_NormalElevated_vs_H')	functionality_state	0.0525302298820154
('Pain', 'Hearing')	functionality_state	0.17933680067123617
('Pain', 'General_Health')	functionality_state	0.2076396307396659
('Pain', 'Health_vs_Peers')	functionality_state	0.18093350214671494
('Pain', 'Physical_Activity')	functionality_state	0.3567483970784387
('Pain', 'BMI')	functionality_state	0.17937711496857825
('Pain', 'Alcohol_Use')	functionality_state	0.208582941777858
('Pain', 'Memory_Problems')	functionality_state	0.17063434782735434
('Pain', 'Memory_Complaints')	functionality_state	0.17063434782735434
('Pain', 'grip_category')	functionality_state	0.22581758631503024
('Pain', 'WHR_Obesity')	functionality_state	0.1662246156830953
('Pain', 'MAP_NormalElevated_vs_H')	functionality_state	0.1663859177523975
('Hearing', 'General_Health')	functionality_state	0.11443455631814065
('Hearing', 'Health_vs_Peers')	functionality_state	0.059676883682712296
('Hearing', 'Physical_Activity')	functionality_state	0.25475281026504837
('Hearing', 'BMI')	functionality_state	0.04611098982851526
('Hearing', 'Alcohol_Use')	functionality_state	0.06843927706514684
('Hearing', 'Memory_Problems')	functionality_state	0.025209927837941955
('Hearing', 'Memory_Complaints')	functionality_state	0.025209927837941955
('Hearing', 'grip_category')	functionality_state	0.08559130315164637
('Hearing', 'WHR_Obesity')	functionality_state	0.018445793384595507
('Hearing', 'MAP_NormalElevated_vs_H')	functionality_state	0.018909207108692296
('General_Health', 'Health_vs_Peers')	functionality_state	0.10758073985987479
('General_Health', 'Physical_Activity')	functionality_state	0.30264145842164203
('General_Health', 'BMI')	functionality_state	0.12271595894639792
('General_Health', 'Alcohol_Use')	functionality_state	0.13757943994031377
[truncated: 41 more rows]
