# Supplementary material for: Interpreting higher-order dependence in multimorbidity using cohort data: A partial information decomposition approach
Source: PLoS Comput Biol. 2026 Jun 10;22(6):e1014386. doi: 10.1371/journal.pcbi.1014386 (PMC13268148; doi:10.1371/journal.pcbi.1014386)
Supplement: S1 File — PID_BUST_Results_and_DemoScripts.zip is a self-contained archive enabling readers to reproduce the main-text analyses and figures from pre-computed PID results. It contains a Jupyter notebook that regenerates Figs 1–4, plotting utility modules, pre-computed permutation-screening results and analysis-ready dataframes, BUST-network artefacts (edge lists, node attributes, clique catalogues, and quadrant assignments), hub-variable summaries, and a Python requirements file. Installation and execution are documented in the accompanying README. Raw LASA participant data are not included (governed access); the package provides the full downstream pipeline conditional on data access. (ZIP) [file pcbi.1014386.s002.zip › PID_BUST_Results_and_DemoScripts/screening_results_500perms_v21/Multimorbidity_1_Iobs.csv]

Sources	Target	I_bits
('Depression', 'Sleep')	Anxiety	0.22909055778591841
('Depression', 'MMSE_Spell')	Anxiety	0.1852605401948258
('Depression', 'Pain')	Anxiety	0.20698672905940674
('Depression', 'Hearing')	Anxiety	0.19039464849016155
('Depression', 'General_Health')	Anxiety	0.21429344754140683
('Depression', 'Health_vs_Peers')	Anxiety	0.1914084168705349
('Depression', 'Physical_Activity')	Anxiety	0.18568893812047257
('Depression', 'BMI')	Anxiety	0.18584121062963382
('Depression', 'Alcohol_Use')	Anxiety	0.18641873505566425
('Depression', 'Memory_Problems')	Anxiety	0.1914337730315866
('Depression', 'Memory_Complaints')	Anxiety	0.1914337730315866
('Depression', 'grip_category')	Anxiety	0.18753670199277658
('Depression', 'WHR_Obesity')	Anxiety	0.1851535943041799
('Depression', 'MAP_NormalElevated_vs_H')	Anxiety	0.1849310717324307
('Depression', 'functionality_state')	Anxiety	0.19021951375384946
('Sleep', 'MMSE_Spell')	Anxiety	0.0786595284894034
('Sleep', 'Pain')	Anxiety	0.11463735464000487
('Sleep', 'Hearing')	Anxiety	0.08708748752239162
('Sleep', 'General_Health')	Anxiety	0.13934698425593103
('Sleep', 'Health_vs_Peers')	Anxiety	0.09153008991258611
('Sleep', 'Physical_Activity')	Anxiety	0.08683118534103064
('Sleep', 'BMI')	Anxiety	0.07807476759470437
('Sleep', 'Alcohol_Use')	Anxiety	0.08372167074569575
('Sleep', 'Memory_Problems')	Anxiety	0.08834744410750155
('Sleep', 'Memory_Complaints')	Anxiety	0.08834744410750155
('Sleep', 'grip_category')	Anxiety	0.08031839412851059
('Sleep', 'WHR_Obesity')	Anxiety	0.07633463307982895
('Sleep', 'MAP_NormalElevated_vs_H')	Anxiety	0.07631045035366274
('Sleep', 'functionality_state')	Anxiety	0.0957991541036149
('MMSE_Spell', 'Pain')	Anxiety	0.0550941505231334
('MMSE_Spell', 'Hearing')	Anxiety	0.011991515296183301
('MMSE_Spell', 'General_Health')	Anxiety	0.08280822877648493
('MMSE_Spell', 'Health_vs_Peers')	Anxiety	0.02263568573674724
('MMSE_Spell', 'Physical_Activity')	Anxiety	0.014569264134119153
('MMSE_Spell', 'BMI')	Anxiety	0.004510146571704969
('MMSE_Spell', 'Alcohol_Use')	Anxiety	0.009592702540604911
('MMSE_Spell', 'Memory_Problems')	Anxiety	0.016446195989588214
('MMSE_Spell', 'Memory_Complaints')	Anxiety	0.016446195989588214
('MMSE_Spell', 'grip_category')	Anxiety	0.0056853157778637056
('MMSE_Spell', 'WHR_Obesity')	Anxiety	0.0031463622826405154
('MMSE_Spell', 'MAP_NormalElevated_vs_H')	Anxiety	0.0026424291622589306
('MMSE_Spell', 'functionality_state')	Anxiety	0.02666988256963595
('Pain', 'Hearing')	Anxiety	0.06306758612493382
('Pain', 'General_Health')	Anxiety	0.09988279846623736
('Pain', 'Health_vs_Peers')	Anxiety	0.06248307466631704
('Pain', 'Physical_Activity')	Anxiety	0.05837115031499623
('Pain', 'BMI')	Anxiety	0.05494882935137409
('Pain', 'Alcohol_Use')	Anxiety	0.0591738119538411
('Pain', 'Memory_Problems')	Anxiety	0.06444764692626162
('Pain', 'Memory_Complaints')	Anxiety	0.06444764692626162
('Pain', 'grip_category')	Anxiety	0.05876466255779061
('Pain', 'WHR_Obesity')	Anxiety	0.054202096214182295
('Pain', 'MAP_NormalElevated_vs_H')	Anxiety	0.054858944517267465
('Pain', 'functionality_state')	Anxiety	0.06134172659069375
('Hearing', 'General_Health')	Anxiety	0.08994288396388844
('Hearing', 'Health_vs_Peers')	Anxiety	0.03177937339213793
('Hearing', 'Physical_Activity')	Anxiety	0.02119657911580391
('Hearing', 'BMI')	Anxiety	0.012874508988013126
('Hearing', 'Alcohol_Use')	Anxiety	0.016999340880302225
('Hearing', 'Memory_Problems')	Anxiety	0.02183282047633094
('Hearing', 'Memory_Complaints')	Anxiety	0.02183282047633094
('Hearing', 'grip_category')	Anxiety	0.013039440436551093
('Hearing', 'WHR_Obesity')	Anxiety	0.010069852294815268
('Hearing', 'MAP_NormalElevated_vs_H')	Anxiety	0.010083248874545075
('Hearing', 'functionality_state')	Anxiety	0.032618368297994846
('General_Health', 'Health_vs_Peers')	Anxiety	0.08343324829126725
('General_Health', 'Physical_Activity')	Anxiety	0.08418365001160798
('General_Health', 'BMI')	Anxiety	0.08342442318725472
('General_Health', 'Alcohol_Use')	Anxiety	0.08382499293048022
('General_Health', 'Memory_Problems')	Anxiety	0.08938402283902908
('General_Health', 'Memory_Complaints')	Anxiety	0.08938402283902908
('General_Health', 'grip_category')	Anxiety	0.08404127775477731
('General_Health', 'WHR_Obesity')	Anxiety	0.08279246559424208
('General_Health', 'MAP_NormalElevated_vs_H')	Anxiety	0.08285506545150138
('General_Health', 'functionality_state')	Anxiety	0.08525889652246309
('Health_vs_Peers', 'Physical_Activity')	Anxiety	0.03058187037177156
('Health_vs_Peers', 'BMI')	Anxiety	0.021101762274187908
('Health_vs_Peers', 'Alcohol_Use')	Anxiety	0.026248205570134988
('Health_vs_Peers', 'Memory_Problems')	Anxiety	0.03254704794366345
('Health_vs_Peers', 'Memory_Complaints')	Anxiety	0.03254704794366345
('Health_vs_Peers', 'grip_category')	Anxiety	0.023890922978063344
('Health_vs_Peers', 'WHR_Obesity')	Anxiety	0.020293116146699836
('Health_vs_Peers', 'MAP_NormalElevated_vs_H')	Anxiety	0.019915112331073622
('Health_vs_Peers', 'functionality_state')	Anxiety	0.03784463060907104
('Physical_Activity', 'BMI')	Anxiety	0.014646640394499175
('Physical_Activity', 'Alcohol_Use')	Anxiety	0.016287910566270946
('Physical_Activity', 'Memory_Problems')	Anxiety	0.026381337248198408
('Physical_Activity', 'Memory_Complaints')	Anxiety	0.026381337248198408
('Physical_Activity', 'grip_category')	Anxiety	0.01636446626222226
('Physical_Activity', 'WHR_Obesity')	Anxiety	0.013667880442149428
('Physical_Activity', 'MAP_NormalElevated_vs_H')	Anxiety	0.014477710176146285
('Physical_Activity', 'functionality_state')	Anxiety	0.028064404030983706
('BMI', 'Alcohol_Use')	Anxiety	0.010269918239522884
('BMI', 'Memory_Problems')	Anxiety	0.0171038306417838
('BMI', 'Memory_Complaints')	Anxiety	0.0171038306417838
('BMI', 'grip_category')	Anxiety	0.0064450050964462696
('BMI', 'WHR_Obesity')	Anxiety	0.0023825488010269136
('BMI', 'MAP_NormalElevated_vs_H')	Anxiety	0.0024215842485530705
('BMI', 'functionality_state')	Anxiety	0.02797971027365848
('Alcohol_Use', 'Memory_Problems')	Anxiety	0.021852520317240953
('Alcohol_Use', 'Memory_Complaints')	Anxiety	0.021852520317240953
('Alcohol_Use', 'grip_category')	Anxiety	0.011356241427625252
('Alcohol_Use', 'WHR_Obesity')	Anxiety	0.007705253127964005
('Alcohol_Use', 'MAP_NormalElevated_vs_H')	Anxiety	0.0074404708830746
('Alcohol_Use', 'functionality_state')	Anxiety	0.0300550283677131
('Memory_Problems', 'Memory_Complaints')	Anxiety	0.014678578511229848
('Memory_Problems', 'grip_category')	Anxiety	0.017645362214127304
('Memory_Problems', 'WHR_Obesity')	Anxiety	0.015160336266989751
('Memory_Problems', 'MAP_NormalElevated_vs_H')	Anxiety	0.014757683007094171
('Memory_Problems', 'functionality_state')	Anxiety	0.037453333070870204
('Memory_Complaints', 'grip_category')	Anxiety	0.017645362214127304
('Memory_Complaints', 'WHR_Obesity')	Anxiety	0.015160336266989751
('Memory_Complaints', 'MAP_NormalElevated_vs_H')	Anxiety	0.014757683007094171
('Memory_Complaints', 'functionality_state')	Anxiety	0.037453333070870204
('grip_category', 'WHR_Obesity')	Anxiety	0.003911460560545809
('grip_category', 'MAP_NormalElevated_vs_H')	Anxiety	0.0038794127233840125
('grip_category', 'functionality_state')	Anxiety	0.028175901924874545
('WHR_Obesity', 'MAP_NormalElevated_vs_H')	Anxiety	0.00022502517072270576
('WHR_Obesity', 'functionality_state')	Anxiety	0.028204436935501336
('MAP_NormalElevated_vs_H', 'functionality_state')	Anxiety	0.027265205466627123
('Anxiety', 'Sleep')	Depression	0.19789323551237623
('Anxiety', 'MMSE_Spell')	Depression	0.19383731236899526
('Anxiety', 'Pain')	Depression	0.20869026510785516
('Anxiety', 'Hearing')	Depression	0.189220559313024
('Anxiety', 'General_Health')	Depression	0.2321938480397195
('Anxiety', 'Health_vs_Peers')	Depression	0.1962459305357953
('Anxiety', 'Physical_Activity')	Depression	0.22406661756720522
('Anxiety', 'BMI')	Depression	0.18979164554302547
('Anxiety', 'Alcohol_Use')	Depression	0.1999675883303351
('Anxiety', 'Memory_Problems')	Depression	0.18901066242297546
('Anxiety', 'Memory_Complaints')	Depression	0.18901066242297546
('Anxiety', 'grip_category')	Depression	0.19318040906562728
('Anxiety', 'WHR_Obesity')	Depression	0.18517566419536313
('Anxiety', 'MAP_NormalElevated_vs_H')	Depression	0.1849470232394676
('Anxiety', 'functionality_state')	Depression	0.22854060963949346
('Sleep', 'MMSE_Spell')	Depression	0.056536995364362366
('Sleep', 'Pain')	Depression	0.09088859058586853
('Sleep', 'Hearing')	Depression	0.055025105946673154
('Sleep', 'General_Health')	Depression	0.12929750556373543
('Sleep', 'Health_vs_Peers')	Depression	0.06700037246408476
('Sleep', 'Physical_Activity')	Depression	0.09380905180471014
('Sleep', 'BMI')	Depression	0.05219346901286867
('Sleep', 'Alcohol_Use')	Depression	0.06695074210669896
('Sleep', 'Memory_Problems')	Depression	0.055347444984603054
('Sleep', 'Memory_Complaints')	Depression	0.055347444984603054
('Sleep', 'grip_category')	Depression	0.0587715472737135
('Sleep', 'WHR_Obesity')	Depression	0.04582471747894715
('Sleep', 'MAP_NormalElevated_vs_H')	Depression	0.045137765591391384
('Sleep', 'functionality_state')	Depression	0.10024571757440237
('MMSE_Spell', 'Pain')	Depression	0.06359036118797923
('MMSE_Spell', 'Hearing')	Depression	0.01832663969153021
('MMSE_Spell', 'General_Health')	Depression	0.10691828700813281
('MMSE_Spell', 'Health_vs_Peers')	Depression	0.0357841187664448
('MMSE_Spell', 'Physical_Activity')	Depression	0.055625772277245814
('MMSE_Spell', 'BMI')	Depression	0.016738743789395962
('MMSE_Spell', 'Alcohol_Use')	Depression	0.027587486282119513
('MMSE_Spell', 'Memory_Problems')	Depression	0.021850185008535018
('MMSE_Spell', 'Memory_Complaints')	Depression	0.021850185008535018
('MMSE_Spell', 'grip_category')	Depression	0.02001669594720361
('MMSE_Spell', 'WHR_Obesity')	Depression	0.011232372703405978
('MMSE_Spell', 'MAP_NormalElevated_vs_H')	Depression	0.011981356480580185
('MMSE_Spell', 'functionality_state')	Depression	0.06738212363248346
('Pain', 'Hearing')	Depression	0.06343805589364286
('Pain', 'General_Health')	Depression	0.11486572332548425
('Pain', 'Health_vs_Peers')	Depression	0.06608867048364454
('Pain', 'Physical_Activity')	Depression	0.08634732219243918
('Pain', 'BMI')	Depression	0.0597158453997041
('Pain', 'Alcohol_Use')	Depression	0.06942306742445319
('Pain', 'Memory_Problems')	Depression	0.06459040275104953
('Pain', 'Memory_Complaints')	Depression	0.06459040275104953
('Pain', 'grip_category')	Depression	0.06358604447097861
('Pain', 'WHR_Obesity')	Depression	0.056406486261223326
('Pain', 'MAP_NormalElevated_vs_H')	Depression	0.05604173331704633
('Pain', 'functionality_state')	Depression	0.08535942691291534
('Hearing', 'General_Health')	Depression	0.10662931067205995
('Hearing', 'Health_vs_Peers')	Depression	0.03459996402639339
('Hearing', 'Physical_Activity')	Depression	0.056434532574522925
('Hearing', 'BMI')	Depression	0.015848440597785236
('Hearing', 'Alcohol_Use')	Depression	0.029031792201520367
('Hearing', 'Memory_Problems')	Depression	0.018652389137071883
('Hearing', 'Memory_Complaints')	Depression	0.018652389137071883
('Hearing', 'grip_category')	Depression	0.016850319913391504
('Hearing', 'WHR_Obesity')	Depression	0.010141120985772004
('Hearing', 'MAP_NormalElevated_vs_H')	Depression	0.008906750882207512
('Hearing', 'functionality_state')	Depression	0.06793213091795067
('General_Health', 'Health_vs_Peers')	Depression	0.10573708726798947
('General_Health', 'Physical_Activity')	Depression	0.11859562832494387
('General_Health', 'BMI')	Depression	0.102132133404371
('General_Health', 'Alcohol_Use')	Depression	0.10840381385704026
('General_Health', 'Memory_Problems')	Depression	0.10612921566066819
('General_Health', 'Memory_Complaints')	Depression	0.10612921566066819
('General_Health', 'grip_category')	Depression	0.10515975140155145
('General_Health', 'WHR_Obesity')	Depression	0.10034708139207418
('General_Health', 'MAP_NormalElevated_vs_H')	Depression	0.10031830015106351
('General_Health', 'functionality_state')	Depression	0.12176103205481914
('Health_vs_Peers', 'Physical_Activity')	Depression	0.06693226040785713
('Health_vs_Peers', 'BMI')	Depression	0.028322676059965808
('Health_vs_Peers', 'Alcohol_Use')	Depression	0.04276661961461113
('Health_vs_Peers', 'Memory_Problems')	Depression	0.0362679161605364
('Health_vs_Peers', 'Memory_Complaints')	Depression	0.0362679161605364
('Health_vs_Peers', 'grip_category')	Depression	0.03425636543844611
('Health_vs_Peers', 'WHR_Obesity')	Depression	0.024761120241179154
('Health_vs_Peers', 'MAP_NormalElevated_vs_H')	Depression	0.024734679338671763
('Health_vs_Peers', 'functionality_state')	Depression	0.0760670705647032
('Physical_Activity', 'BMI')	Depression	0.05371902170489269
('Physical_Activity', 'Alcohol_Use')	Depression	0.05880881996591581
('Physical_Activity', 'Memory_Problems')	Depression	0.062168606946286814
('Physical_Activity', 'Memory_Complaints')	Depression	0.062168606946286814
('Physical_Activity', 'grip_category')	Depression	0.059389721941148714
('Physical_Activity', 'WHR_Obesity')	Depression	0.0514854298991158
('Physical_Activity', 'MAP_NormalElevated_vs_H')	Depression	0.05201829895562464
('Physical_Activity', 'functionality_state')	Depression	0.0754085318485641
('BMI', 'Alcohol_Use')	Depression	0.02718708513581777
('BMI', 'Memory_Problems')	Depression	0.020148006197362425
('BMI', 'Memory_Complaints')	Depression	0.020148006197362425
('BMI', 'grip_category')	Depression	0.015793850358699124
('BMI', 'WHR_Obesity')	Depression	0.006341799510859345
('BMI', 'MAP_NormalElevated_vs_H')	Depression	0.00673362107949617
('BMI', 'functionality_state')	Depression	0.06624496490287574
('Alcohol_Use', 'Memory_Problems')	Depression	0.03314186783747497
('Alcohol_Use', 'Memory_Complaints')	Depression	0.03314186783747497
('Alcohol_Use', 'grip_category')	Depression	0.031806808106492133
('Alcohol_Use', 'WHR_Obesity')	Depression	0.02092201368287769
('Alcohol_Use', 'MAP_NormalElevated_vs_H')	Depression	0.022013416728661066
('Alcohol_Use', 'functionality_state')	Depression	0.07085334014586525
('Memory_Problems', 'Memory_Complaints')	Depression	0.012255467902619202
('Memory_Problems', 'grip_category')	Depression	0.02128248551428422
('Memory_Problems', 'WHR_Obesity')	Depression	0.012575851564592533
('Memory_Problems', 'MAP_NormalElevated_vs_H')	Depression	0.01235365054064838
('Memory_Problems', 'functionality_state')	Depression	0.07303514152247385
('Memory_Complaints', 'grip_category')	Depression	0.02128248551428422
('Memory_Complaints', 'WHR_Obesity')	Depression	0.012575851564592533
('Memory_Complaints', 'MAP_NormalElevated_vs_H')	Depression	0.01235365054064838
('Memory_Complaints', 'functionality_state')	Depression	0.07303514152247385
('grip_category', 'WHR_Obesity')	Depression	0.009330823874177774
('grip_category', 'MAP_NormalElevated_vs_H')	Depression	0.009512155167797728
('grip_category', 'functionality_state')	Depression	0.06800189857857945
('WHR_Obesity', 'MAP_NormalElevated_vs_H')	Depression	0.00031734148137371705
('WHR_Obesity', 'functionality_state')	Depression	0.06572794190376231
('MAP_NormalElevated_vs_H', 'functionality_state')	Depression	0.06494912957581639
('Anxiety', 'Depression')	Sleep	0.08886606343618958
('Anxiety', 'MMSE_Spell')	Sleep	0.08102829568038515
('Anxiety', 'Pain')	Sleep	0.12708416301126296
('Anxiety', 'Hearing')	Sleep	0.08049160565882749
('Anxiety', 'General_Health')	Sleep	0.09813898873488863
('Anxiety', 'Health_vs_Peers')	Sleep	0.08455526576931256
('Anxiety', 'Physical_Activity')	Sleep	0.08440317861590399
('Anxiety', 'BMI')	Sleep	0.08160009159352426
('Anxiety', 'Alcohol_Use')	Sleep	0.08980320603281462
('Anxiety', 'Memory_Problems')	Sleep	0.07939377888943361
('Anxiety', 'Memory_Complaints')	Sleep	0.07939377888943361
('Anxiety', 'grip_category')	Sleep	0.08801901378369928
('Anxiety', 'WHR_Obesity')	Sleep	0.07983316972316186
('Anxiety', 'MAP_NormalElevated_vs_H')	Sleep	0.0777117361468019
('Anxiety', 'functionality_state')	Sleep	0.09566900302572992
('Depression', 'MMSE_Spell')	Sleep	0.05032899038117273
('Depression', 'Pain')	Sleep	0.10163186290867887
('Depression', 'Hearing')	Sleep	0.04960331326024689
('Depression', 'General_Health')	Sleep	0.07018910954438003
('Depression', 'Health_vs_Peers')	Sleep	0.05518803465555113
('Depression', 'Physical_Activity')	Sleep	0.05300336563285053
('Depression', 'BMI')	Sleep	0.051768358098299175
('Depression', 'Alcohol_Use')	Sleep	0.05948342411914796
('Depression', 'Memory_Problems')	Sleep	0.04881689037514465
('Depression', 'Memory_Complaints')	Sleep	0.04881689037514465
('Depression', 'grip_category')	Sleep	0.06082845985605214
('Depression', 'WHR_Obesity')	Sleep	0.04930118423109459
('Depression', 'MAP_NormalElevated_vs_H')	Sleep	0.04652309987749331
('Depression', 'functionality_state')	Sleep	0.061794470610874334
('MMSE_Spell', 'Pain')	Sleep	0.0782270527844872
('MMSE_Spell', 'Hearing')	Sleep	0.01001022008407517
('MMSE_Spell', 'General_Health')	Sleep	0.04915307152738164
('MMSE_Spell', 'Health_vs_Peers')	Sleep	0.01978721375021276
('MMSE_Spell', 'Physical_Activity')	Sleep	0.016721687020168984
('MMSE_Spell', 'BMI')	Sleep	0.013881746927024156
('MMSE_Spell', 'Alcohol_Use')	Sleep	0.019354279225176428
('MMSE_Spell', 'Memory_Problems')	Sleep	0.011224822904830333
('MMSE_Spell', 'Memory_Complaints')	Sleep	0.011224822904830333
('MMSE_Spell', 'grip_category')	Sleep	0.01999565150564607
('MMSE_Spell', 'WHR_Obesity')	Sleep	0.009000009417030849
('MMSE_Spell', 'MAP_NormalElevated_vs_H')	Sleep	0.008829964267297036
('MMSE_Spell', 'functionality_state')	Sleep	0.03389547703538677
('Pain', 'Hearing')	Sleep	0.08038378163404428
('Pain', 'General_Health')	Sleep	0.09354146293287643
('Pain', 'Health_vs_Peers')	Sleep	0.0812338732549003
('Pain', 'Physical_Activity')	Sleep	0.08180183181490447
('Pain', 'BMI')	Sleep	0.07761747257244828
('Pain', 'Alcohol_Use')	Sleep	0.0872320403013663
('Pain', 'Memory_Problems')	Sleep	0.07457849522376984
('Pain', 'Memory_Complaints')	Sleep	0.07457849522376984
('Pain', 'grip_category')	Sleep	0.09139492930680554
('Pain', 'WHR_Obesity')	Sleep	0.07542615153159672
('Pain', 'MAP_NormalElevated_vs_H')	Sleep	0.07049926114422016
('Pain', 'functionality_state')	Sleep	0.08354746069277612
('Hearing', 'General_Health')	Sleep	0.05093249808018487
('Hearing', 'Health_vs_Peers')	Sleep	0.02054645073642304
('Hearing', 'Physical_Activity')	Sleep	0.019113786701005775
('Hearing', 'BMI')	Sleep	0.016609802377049943
('Hearing', 'Alcohol_Use')	Sleep	0.022137501339277558
('Hearing', 'Memory_Problems')	Sleep	0.010563734811178943
('Hearing', 'Memory_Complaints')	Sleep	0.010563734811178943
('Hearing', 'grip_category')	Sleep	0.02465082709120966
('Hearing', 'WHR_Obesity')	Sleep	0.007484870020107932
('Hearing', 'MAP_NormalElevated_vs_H')	Sleep	0.005554129067259864
('Hearing', 'functionality_state')	Sleep	0.034796730962466514
('General_Health', 'Health_vs_Peers')	Sleep	0.05061745502901319
('General_Health', 'Physical_Activity')	Sleep	0.0502317975168145
('General_Health', 'BMI')	Sleep	0.0474688809139156
('General_Health', 'Alcohol_Use')	Sleep	0.055899543238777244
('General_Health', 'Memory_Problems')	Sleep	0.0452261246004865
('General_Health', 'Memory_Complaints')	Sleep	0.0452261246004865
('General_Health', 'grip_category')	Sleep	0.05616437472101082
('General_Health', 'WHR_Obesity')	Sleep	0.04648065306539515
('General_Health', 'MAP_NormalElevated_vs_H')	Sleep	0.044115362777792454
('General_Health', 'functionality_state')	Sleep	0.055423431139357736
('Health_vs_Peers', 'Physical_Activity')	Sleep	0.025700342726786927
('Health_vs_Peers', 'BMI')	Sleep	0.019438308210569098
('Health_vs_Peers', 'Alcohol_Use')	Sleep	0.031185036626121824
('Health_vs_Peers', 'Memory_Problems')	Sleep	0.019982141223727545
('Health_vs_Peers', 'Memory_Complaints')	Sleep	0.019982141223727545
('Health_vs_Peers', 'grip_category')	Sleep	0.03261126796886423
('Health_vs_Peers', 'WHR_Obesity')	Sleep	0.019165478291538033
('Health_vs_Peers', 'MAP_NormalElevated_vs_H')	Sleep	0.015567008687213103
('Health_vs_Peers', 'functionality_state')	Sleep	0.04010346792727535
('Physical_Activity', 'BMI')	Sleep	0.021226555470490734
('Physical_Activity', 'Alcohol_Use')	Sleep	0.024490729160685853
('Physical_Activity', 'Memory_Problems')	Sleep	0.019801045810121123
('Physical_Activity', 'Memory_Complaints')	Sleep	0.019801045810121123
('Physical_Activity', 'grip_category')	Sleep	0.02833580231024777
('Physical_Activity', 'WHR_Obesity')	Sleep	0.016012185940847672
('Physical_Activity', 'MAP_NormalElevated_vs_H')	Sleep	0.013404562947136583
('Physical_Activity', 'functionality_state')	Sleep	0.03194673495700214
('BMI', 'Alcohol_Use')	Sleep	0.027413375550107928
('BMI', 'Memory_Problems')	Sleep	0.01256000130857011
('BMI', 'Memory_Complaints')	Sleep	0.01256000130857011
('BMI', 'grip_category')	Sleep	0.023209940920439914
('BMI', 'WHR_Obesity')	Sleep	0.01245374516927266
('BMI', 'MAP_NormalElevated_vs_H')	Sleep	0.010597043772420555
('BMI', 'functionality_state')	Sleep	0.03451486051048206
('Alcohol_Use', 'Memory_Problems')	Sleep	0.02098819912546774
('Alcohol_Use', 'Memory_Complaints')	Sleep	0.02098819912546774
('Alcohol_Use', 'grip_category')	Sleep	0.03194119024892871
('Alcohol_Use', 'WHR_Obesity')	Sleep	0.01817540539341497
('Alcohol_Use', 'MAP_NormalElevated_vs_H')	Sleep	0.01885749780781608
('Alcohol_Use', 'functionality_state')	Sleep	0.039050303666747097
('Memory_Problems', 'Memory_Complaints')	Sleep	0.005724913293162882
('Memory_Problems', 'grip_category')	Sleep	0.02213464824953638
('Memory_Problems', 'WHR_Obesity')	Sleep	0.010285912113123677
('Memory_Problems', 'MAP_NormalElevated_vs_H')	Sleep	0.008499247296598672
('Memory_Problems', 'functionality_state')	Sleep	0.03418685154005275
('Memory_Complaints', 'grip_category')	Sleep	0.02213464824953638
('Memory_Complaints', 'WHR_Obesity')	Sleep	0.010285912113123677
('Memory_Complaints', 'MAP_NormalElevated_vs_H')	Sleep	0.008499247296598672
('Memory_Complaints', 'functionality_state')	Sleep	0.03418685154005275
('grip_category', 'WHR_Obesity')	Sleep	0.0177305243178026
('grip_category', 'MAP_NormalElevated_vs_H')	Sleep	0.01797573490254617
('grip_category', 'functionality_state')	Sleep	0.04413561012134665
('WHR_Obesity', 'MAP_NormalElevated_vs_H')	Sleep	0.006742683483895271
('WHR_Obesity', 'functionality_state')	Sleep	0.03165480405033066
('MAP_NormalElevated_vs_H', 'functionality_state')	Sleep	0.029207910291942245
('Anxiety', 'Depression')	MMSE_Spell	0.011532973397389807
('Anxiety', 'Sleep')	MMSE_Spell	0.007751128784965064
('Anxiety', 'Pain')	MMSE_Spell	0.017889780749733578
('Anxiety', 'Hearing')	MMSE_Spell	0.010584377578920393
('Anxiety', 'General_Health')	MMSE_Spell	0.009867655170502898
('Anxiety', 'Health_vs_Peers')	MMSE_Spell	0.0036112040404019646
('Anxiety', 'Physical_Activity')	MMSE_Spell	0.07490128234610234
('Anxiety', 'BMI')	MMSE_Spell	0.004464904247813778
('Anxiety', 'Alcohol_Use')	MMSE_Spell	0.03586925825326459
('Anxiety', 'Memory_Problems')	MMSE_Spell	0.011142428639634385
('Anxiety', 'Memory_Complaints')	MMSE_Spell	0.011142428639634385
('Anxiety', 'grip_category')	MMSE_Spell	0.018607649166769522
('Anxiety', 'WHR_Obesity')	MMSE_Spell	0.0032227854390248297
('Anxiety', 'MAP_NormalElevated_vs_H')	MMSE_Spell	0.0032052859355564014
('Anxiety', 'functionality_state')	MMSE_Spell	0.06757496876352172
('Depression', 'Sleep')	MMSE_Spell	0.01682591793346558
('Depression', 'Pain')	MMSE_Spell	0.02468245536612844
('Depression', 'Hearing')	MMSE_Spell	0.018093591151401973
('Depression', 'General_Health')	MMSE_Spell	0.016077312903838435
('Depression', 'Health_vs_Peers')	MMSE_Spell	0.011922123404838487
('Depression', 'Physical_Activity')	MMSE_Spell	0.077580111042497
('Depression', 'BMI')	MMSE_Spell	0.012743066552113462
('Depression', 'Alcohol_Use')	MMSE_Spell	0.04031518872010772
('Depression', 'Memory_Problems')	MMSE_Spell	0.018969528267191033
('Depression', 'Memory_Complaints')	MMSE_Spell	0.018969528267191033
('Depression', 'grip_category')	MMSE_Spell	0.0272953222632581
('Depression', 'WHR_Obesity')	MMSE_Spell	0.011286725968608033
('Depression', 'MAP_NormalElevated_vs_H')	MMSE_Spell	0.012528261746840751
('Depression', 'functionality_state')	MMSE_Spell	0.06996611394072587
('Sleep', 'Pain')	MMSE_Spell	0.028575874639827983
('Sleep', 'Hearing')	MMSE_Spell	0.015198964230373514
('Sleep', 'General_Health')	MMSE_Spell	0.01742049344244233
('Sleep', 'Health_vs_Peers')	MMSE_Spell	0.007737556197139751
('Sleep', 'Physical_Activity')	MMSE_Spell	0.07948171195727881
('Sleep', 'BMI')	MMSE_Spell	0.01031118060431307
('Sleep', 'Alcohol_Use')	MMSE_Spell	0.039549299650715956
('Sleep', 'Memory_Problems')	MMSE_Spell	0.01487472077294443
('Sleep', 'Memory_Complaints')	MMSE_Spell	0.01487472077294443
('Sleep', 'grip_category')	MMSE_Spell	0.02521736523936191
('Sleep', 'WHR_Obesity')	MMSE_Spell	0.0055778959300848184
('Sleep', 'MAP_NormalElevated_vs_H')	MMSE_Spell	0.00799153524745471
('Sleep', 'functionality_state')	MMSE_Spell	0.07493071430715625
('Pain', 'Hearing')	MMSE_Spell	0.025284776470414688
('Pain', 'General_Health')	MMSE_Spell	0.023748879275759898
('Pain', 'Health_vs_Peers')	MMSE_Spell	0.01732363169021168
('Pain', 'Physical_Activity')	MMSE_Spell	0.08394081369238816
('Pain', 'BMI')	MMSE_Spell	0.01962909976768324
('Pain', 'Alcohol_Use')	MMSE_Spell	0.049332017990806276
('Pain', 'Memory_Problems')	MMSE_Spell	0.024362471984988254
('Pain', 'Memory_Complaints')	MMSE_Spell	0.024362471984988254
('Pain', 'grip_category')	MMSE_Spell	0.032906236139066736
('Pain', 'WHR_Obesity')	MMSE_Spell	0.01768802510588509
('Pain', 'MAP_NormalElevated_vs_H')	MMSE_Spell	0.020621565647422447
('Pain', 'functionality_state')	MMSE_Spell	0.07705964914851038
('Hearing', 'General_Health')	MMSE_Spell	0.017701351305566743
('Hearing', 'Health_vs_Peers')	MMSE_Spell	0.010074268952134006
('Hearing', 'Physical_Activity')	MMSE_Spell	0.07764332052459556
('Hearing', 'BMI')	MMSE_Spell	0.011233200023331339
('Hearing', 'Alcohol_Use')	MMSE_Spell	0.041185442375714865
('Hearing', 'Memory_Problems')	MMSE_Spell	0.016447046412033206
('Hearing', 'Memory_Complaints')	MMSE_Spell	0.016447046412033206
('Hearing', 'grip_category')	MMSE_Spell	0.025814520951266465
('Hearing', 'WHR_Obesity')	MMSE_Spell	0.008672565592100532
('Hearing', 'MAP_NormalElevated_vs_H')	MMSE_Spell	0.008993987994167198
('Hearing', 'functionality_state')	MMSE_Spell	0.07115917355264782
('General_Health', 'Health_vs_Peers')	MMSE_Spell	0.01212007465065869
('General_Health', 'Physical_Activity')	MMSE_Spell	0.07637197772497303
('General_Health', 'BMI')	MMSE_Spell	0.011641264111467752
('General_Health', 'Alcohol_Use')	MMSE_Spell	0.04104711444049436
('General_Health', 'Memory_Problems')	MMSE_Spell	0.016423252791118007
('General_Health', 'Memory_Complaints')	MMSE_Spell	0.016423252791118007
('General_Health', 'grip_category')	MMSE_Spell	0.02669212293323895
('General_Health', 'WHR_Obesity')	MMSE_Spell	0.009847689207802825
('General_Health', 'MAP_NormalElevated_vs_H')	MMSE_Spell	0.011158898583212803
('General_Health', 'functionality_state')	MMSE_Spell	0.06986696397014831
('Health_vs_Peers', 'Physical_Activity')	MMSE_Spell	0.07547695574713065
('Health_vs_Peers', 'BMI')	MMSE_Spell	0.0025436272549485186
('Health_vs_Peers', 'Alcohol_Use')	MMSE_Spell	0.03488324990528681
('Health_vs_Peers', 'Memory_Problems')	MMSE_Spell	0.009910692566417337
('Health_vs_Peers', 'Memory_Complaints')	MMSE_Spell	0.009910692566417337
('Health_vs_Peers', 'grip_category')	MMSE_Spell	0.018363912549657205
('Health_vs_Peers', 'WHR_Obesity')	MMSE_Spell	0.0009866864032146525
('Health_vs_Peers', 'MAP_NormalElevated_vs_H')	MMSE_Spell	0.0021161460483816626
('Health_vs_Peers', 'functionality_state')	MMSE_Spell	0.06910858334689497
('Physical_Activity', 'BMI')	MMSE_Spell	0.07721916620348736
('Physical_Activity', 'Alcohol_Use')	MMSE_Spell	0.08792602421584018
('Physical_Activity', 'Memory_Problems')	MMSE_Spell	0.0810150325496604
('Physical_Activity', 'Memory_Complaints')	MMSE_Spell	0.0810150325496604
('Physical_Activity', 'grip_category')	MMSE_Spell	0.08246363520171243
('Physical_Activity', 'WHR_Obesity')	MMSE_Spell	0.07418077907786685
('Physical_Activity', 'MAP_NormalElevated_vs_H')	MMSE_Spell	0.07472351633152509
('Physical_Activity', 'functionality_state')	MMSE_Spell	0.09056122333201971
('BMI', 'Alcohol_Use')	MMSE_Spell	0.038687115135428767
('BMI', 'Memory_Problems')	MMSE_Spell	0.011944138547555758
('BMI', 'Memory_Complaints')	MMSE_Spell	0.011944138547555758
('BMI', 'grip_category')	MMSE_Spell	0.020366738459262027
('BMI', 'WHR_Obesity')	MMSE_Spell	0.0028090517773608267
('BMI', 'MAP_NormalElevated_vs_H')	MMSE_Spell	0.0034747356214536807
('BMI', 'functionality_state')	MMSE_Spell	0.0708949542490389
('Alcohol_Use', 'Memory_Problems')	MMSE_Spell	0.04341166974396917
('Alcohol_Use', 'Memory_Complaints')	MMSE_Spell	0.04341166974396917
('Alcohol_Use', 'grip_category')	MMSE_Spell	0.0506402996441217
('Alcohol_Use', 'WHR_Obesity')	MMSE_Spell	0.03382054752998183
('Alcohol_Use', 'MAP_NormalElevated_vs_H')	MMSE_Spell	0.03665587899768417
('Alcohol_Use', 'functionality_state')	MMSE_Spell	0.08179887486504601
('Memory_Problems', 'Memory_Complaints')	MMSE_Spell	0.009374811161275377
('Memory_Problems', 'grip_category')	MMSE_Spell	0.025566703417291538
('Memory_Problems', 'WHR_Obesity')	MMSE_Spell	0.009521936363052113
('Memory_Problems', 'MAP_NormalElevated_vs_H')	MMSE_Spell	0.010338195407901382
('Memory_Problems', 'functionality_state')	MMSE_Spell	0.07286310859886017
('Memory_Complaints', 'grip_category')	MMSE_Spell	0.025566703417291538
('Memory_Complaints', 'WHR_Obesity')	MMSE_Spell	0.009521936363052113
('Memory_Complaints', 'MAP_NormalElevated_vs_H')	MMSE_Spell	0.010338195407901382
('Memory_Complaints', 'functionality_state')	MMSE_Spell	0.07286310859886017
('grip_category', 'WHR_Obesity')	MMSE_Spell	0.01671960612296767
('grip_category', 'MAP_NormalElevated_vs_H')	MMSE_Spell	0.017364556018630746
('grip_category', 'functionality_state')	MMSE_Spell	0.07444715069088272
('WHR_Obesity', 'MAP_NormalElevated_vs_H')	MMSE_Spell	0.001497516684205465
('WHR_Obesity', 'functionality_state')	MMSE_Spell	0.06884583751174593
('MAP_NormalElevated_vs_H', 'functionality_state')	MMSE_Spell	0.06973047190234594
('Anxiety', 'Depression')	Pain	0.07772342532128082
('Anxiety', 'Sleep')	Pain	0.10514449530087466
('Anxiety', 'MMSE_Spell')	Pain	0.06922727993476344
('Anxiety', 'Hearing')	Pain	0.061979832414429864
('Anxiety', 'General_Health')	Pain	0.22182367845319495
('Anxiety', 'Health_vs_Peers')	Pain	0.1282904114481652
('Anxiety', 'Physical_Activity')	Pain	0.13301951569318218
('Anxiety', 'BMI')	Pain	0.1054193152212831
('Anxiety', 'Alcohol_Use')	Pain	0.07560260284835961
('Anxiety', 'Memory_Problems')	Pain	0.060139612013479594
('Anxiety', 'Memory_Complaints')	Pain	0.060139612013479594
('Anxiety', 'grip_category')	Pain	0.07203183401729088
('Anxiety', 'WHR_Obesity')	Pain	0.05585418542766063
('Anxiety', 'MAP_NormalElevated_vs_H')	Pain	0.0554306813055574
('Anxiety', 'functionality_state')	Pain	0.29888997606398304
('Depression', 'Sleep')	Pain	0.11259305352027923
('Depression', 'MMSE_Spell')	Pain	0.06914671842543979
('Depression', 'Hearing')	Pain	0.06352439136027486
('Depression', 'General_Health')	Pain	0.21890620281412887
('Depression', 'Health_vs_Peers')	Pain	0.1270584936002326
('Depression', 'Physical_Activity')	Pain	0.12261800812389281
('Depression', 'BMI')	Pain	0.10623589635622308
('Depression', 'Alcohol_Use')	Pain	0.07230300504429861
('Depression', 'Memory_Problems')	Pain	0.06270547844687832
('Depression', 'Memory_Complaints')	Pain	0.06270547844687832
('Depression', 'grip_category')	Pain	0.07120950885762818
('Depression', 'WHR_Obesity')	Pain	0.058036505583520685
('Depression', 'MAP_NormalElevated_vs_H')	Pain	0.05659751859830097
('Depression', 'functionality_state')	Pain	0.28458658050056096
('Sleep', 'MMSE_Spell')	Pain	0.08999141500513612
('Sleep', 'Hearing')	Pain	0.08589190978710061
('Sleep', 'General_Health')	Pain	0.25669033844087386
('Sleep', 'Health_vs_Peers')	Pain	0.15401603418002072
('Sleep', 'Physical_Activity')	Pain	0.15887820391821836
('Sleep', 'BMI')	Pain	0.12456263444353867
('Sleep', 'Alcohol_Use')	Pain	0.09757929590876595
('Sleep', 'Memory_Problems')	Pain	0.07922412552905575
('Sleep', 'Memory_Complaints')	Pain	0.07922412552905575
('Sleep', 'grip_category')	Pain	0.09696148111111712
('Sleep', 'WHR_Obesity')	Pain	0.07357970410174727
('Sleep', 'MAP_NormalElevated_vs_H')	Pain	0.06966971213937094
('Sleep', 'functionality_state')	Pain	0.32122586124394914
('MMSE_Spell', 'Hearing')	Pain	0.025604160477175245
('MMSE_Spell', 'General_Health')	Pain	0.21863033286869857
('MMSE_Spell', 'Health_vs_Peers')	Pain	0.10215545016840767
('MMSE_Spell', 'Physical_Activity')	Pain	0.09825716085858964
('MMSE_Spell', 'BMI')	Pain	0.07014482796148473
('MMSE_Spell', 'Alcohol_Use')	Pain	0.03948425317266639
('MMSE_Spell', 'Memory_Problems')	Pain	0.025358204422160056
('MMSE_Spell', 'Memory_Complaints')	Pain	0.025358204422160056
('MMSE_Spell', 'grip_category')	Pain	0.03325107420966247
('MMSE_Spell', 'WHR_Obesity')	Pain	0.01926369116298103
('MMSE_Spell', 'MAP_NormalElevated_vs_H')	Pain	0.020630445662414912
('MMSE_Spell', 'functionality_state')	Pain	0.273702812427912
('Hearing', 'General_Health')	Pain	0.2138159870708059
('Hearing', 'Health_vs_Peers')	Pain	0.0980572649258541
('Hearing', 'Physical_Activity')	Pain	0.09522345110938189
('Hearing', 'BMI')	Pain	0.0653085234369328
('Hearing', 'Alcohol_Use')	Pain	0.03280876734546259
('Hearing', 'Memory_Problems')	Pain	0.018681069462199974
('Hearing', 'Memory_Complaints')	Pain	0.018681069462199974
('Hearing', 'grip_category')	Pain	0.03156331317391248
('Hearing', 'WHR_Obesity')	Pain	0.011962894681212689
('Hearing', 'MAP_NormalElevated_vs_H')	Pain	0.011572979295384183
('Hearing', 'functionality_state')	Pain	0.26974551041419786
('General_Health', 'Health_vs_Peers')	Pain	0.22298514633689911
('General_Health', 'Physical_Activity')	Pain	0.24621170887183158
('General_Health', 'BMI')	Pain	0.24553123979714733
('General_Health', 'Alcohol_Use')	Pain	0.2171466509475027
('General_Health', 'Memory_Problems')	Pain	0.2072535180620547
('General_Health', 'Memory_Complaints')	Pain	0.2072535180620547
('General_Health', 'grip_category')	Pain	0.21834923912181742
('General_Health', 'WHR_Obesity')	Pain	0.20748310138088535
('General_Health', 'MAP_NormalElevated_vs_H')	Pain	0.20686048352917735
('General_Health', 'functionality_state')	Pain	0.36591223316816585
('Health_vs_Peers', 'Physical_Activity')	Pain	0.16045385159011216
('Health_vs_Peers', 'BMI')	Pain	0.12738774544079423
('Health_vs_Peers', 'Alcohol_Use')	Pain	0.10545581820084231
('Health_vs_Peers', 'Memory_Problems')	Pain	0.09555391532900961
('Health_vs_Peers', 'Memory_Complaints')	Pain	0.09555391532900961
('Health_vs_Peers', 'grip_category')	Pain	0.10692745281128689
('Health_vs_Peers', 'WHR_Obesity')	Pain	0.08870975166658185
('Health_vs_Peers', 'MAP_NormalElevated_vs_H')	Pain	0.08872397007287598
('Health_vs_Peers', 'functionality_state')	Pain	0.31433783621854083
('Physical_Activity', 'BMI')	Pain	0.1305950992153271
('Physical_Activity', 'Alcohol_Use')	Pain	0.09826303989557929
('Physical_Activity', 'Memory_Problems')	Pain	0.09885501557171679
('Physical_Activity', 'Memory_Complaints')	Pain	0.09885501557171679
('Physical_Activity', 'grip_category')	Pain	0.09969294904241273
('Physical_Activity', 'WHR_Obesity')	Pain	0.09176742911489505
('Physical_Activity', 'MAP_NormalElevated_vs_H')	Pain	0.09009687662439218
('Physical_Activity', 'functionality_state')	Pain	0.2710694494576039
('BMI', 'Alcohol_Use')	Pain	0.07995226596164007
('BMI', 'Memory_Problems')	Pain	0.06562151119179659
('BMI', 'Memory_Complaints')	Pain	0.06562151119179659
('BMI', 'grip_category')	Pain	0.07928304551865738
('BMI', 'WHR_Obesity')	Pain	0.05573758116314396
('BMI', 'MAP_NormalElevated_vs_H')	Pain	0.055144745794485514
('BMI', 'functionality_state')	Pain	0.28889995333238333
('Alcohol_Use', 'Memory_Problems')	Pain	0.03576144927003663
('Alcohol_Use', 'Memory_Complaints')	Pain	0.03576144927003663
('Alcohol_Use', 'grip_category')	Pain	0.05013293593569429
('Alcohol_Use', 'WHR_Obesity')	Pain	0.028899925418488067
('Alcohol_Use', 'MAP_NormalElevated_vs_H')	Pain	0.02672515302961524
('Alcohol_Use', 'functionality_state')	Pain	0.27185502015785507
('Memory_Problems', 'Memory_Complaints')	Pain	0.010370543598448141
('Memory_Problems', 'grip_category')	Pain	0.02939070396475451
('Memory_Problems', 'WHR_Obesity')	Pain	0.012627701081494453
('Memory_Problems', 'MAP_NormalElevated_vs_H')	Pain	0.011432672914007642
('Memory_Problems', 'functionality_state')	Pain	0.26854422522146426
('Memory_Complaints', 'grip_category')	Pain	0.02939070396475451
('Memory_Complaints', 'WHR_Obesity')	Pain	0.012627701081494453
('Memory_Complaints', 'MAP_NormalElevated_vs_H')	Pain	0.011432672914007642
('Memory_Complaints', 'functionality_state')	Pain	0.26854422522146426
('grip_category', 'WHR_Obesity')	Pain	0.02070064189245583
('grip_category', 'MAP_NormalElevated_vs_H')	Pain	0.018619913926133963
('grip_category', 'functionality_state')	Pain	0.2714416541955917
('WHR_Obesity', 'MAP_NormalElevated_vs_H')	Pain	0.002946519923621568
('WHR_Obesity', 'functionality_state')	Pain	0.2663840841266674
('MAP_NormalElevated_vs_H', 'functionality_state')	Pain	0.26607841616951666
('Anxiety', 'Depression')	Hearing	0.014266356483292551
('Anxiety', 'Sleep')	Hearing	0.014564574905280446
('Anxiety', 'MMSE_Spell')	Hearing	0.017934513720791845
('Anxiety', 'Pain')	Hearing	0.01799246937127114
('Anxiety', 'General_Health')	Hearing	0.012170649992133709
('Anxiety', 'Health_vs_Peers')	Hearing	0.012736266919081269
('Anxiety', 'Physical_Activity')	Hearing	0.023815112915573883
('Anxiety', 'BMI')	Hearing	0.01631823206256155
('Anxiety', 'Alcohol_Use')	Hearing	0.01609423786763312
('Anxiety', 'Memory_Problems')	Hearing	0.029262480921310997
('Anxiety', 'Memory_Complaints')	Hearing	0.029262480921310997
('Anxiety', 'grip_category')	Hearing	0.013367903926261483
('Anxiety', 'WHR_Obesity')	Hearing	0.011243376669376796
('Anxiety', 'MAP_NormalElevated_vs_H')	Hearing	0.012372567629504162
('Anxiety', 'functionality_state')	Hearing	0.033459447463985235
('Depression', 'Sleep')	Hearing	0.013699515603106087
('Depression', 'MMSE_Spell')	Hearing	0.01569286594196896
('Depression', 'Pain')	Hearing	0.01665940309153178
('Depression', 'General_Health')	Hearing	0.010956676201991906
('Depression', 'Health_vs_Peers')	Hearing	0.010719343888074403
('Depression', 'Physical_Activity')	Hearing	0.020675386927559943
('Depression', 'BMI')	Hearing	0.015341728758942354
('Depression', 'Alcohol_Use')	Hearing	0.014577835914178822
('Depression', 'Memory_Problems')	Hearing	0.028505160190662744
('Depression', 'Memory_Complaints')	Hearing	0.028505160190662744
('Depression', 'grip_category')	Hearing	0.011535076330250561
('Depression', 'WHR_Obesity')	Hearing	0.011292575469149671
('Depression', 'MAP_NormalElevated_vs_H')	Hearing	0.011180118130129695
('Depression', 'functionality_state')	Hearing	0.030452114198299615
('Sleep', 'MMSE_Spell')	Hearing	0.013584451317703238
('Sleep', 'Pain')	Hearing	0.022861856509119642
('Sleep', 'General_Health')	Hearing	0.014368259629475097
('Sleep', 'Health_vs_Peers')	Hearing	0.00847816840663864
('Sleep', 'Physical_Activity')	Hearing	0.024160327225902393
('Sleep', 'BMI')	Hearing	0.016528201452779757
('Sleep', 'Alcohol_Use')	Hearing	0.015150863039490862
('Sleep', 'Memory_Problems')	Hearing	0.02694706047422725
('Sleep', 'Memory_Complaints')	Hearing	0.02694706047422725
('Sleep', 'grip_category')	Hearing	0.01727867092573264
('Sleep', 'WHR_Obesity')	Hearing	0.005159857751338474
('Sleep', 'MAP_NormalElevated_vs_H')	Hearing	0.0064421620290785134
('Sleep', 'functionality_state')	Hearing	0.03576796120634317
('MMSE_Spell', 'Pain')	Hearing	0.01741402949015311
('MMSE_Spell', 'General_Health')	Hearing	0.01286969093979211
('MMSE_Spell', 'Health_vs_Peers')	Hearing	0.010055644175422616
('MMSE_Spell', 'Physical_Activity')	Hearing	0.019929836112381066
('MMSE_Spell', 'BMI')	Hearing	0.014722165421770956
('MMSE_Spell', 'Alcohol_Use')	Hearing	0.014003783650386077
('MMSE_Spell', 'Memory_Problems')	Hearing	0.029180474206969016
('MMSE_Spell', 'Memory_Complaints')	Hearing	0.029180474206969016
('MMSE_Spell', 'grip_category')	Hearing	0.0132206510520736
('MMSE_Spell', 'WHR_Obesity')	Hearing	0.009769666810276464
('MMSE_Spell', 'MAP_NormalElevated_vs_H')	Hearing	0.010720449975828814
('MMSE_Spell', 'functionality_state')	Hearing	0.031095166524752436
('Pain', 'General_Health')	Hearing	0.014102873112094861
('Pain', 'Health_vs_Peers')	Hearing	0.013206821670946726
('Pain', 'Physical_Activity')	Hearing	0.023193619530965916
('Pain', 'BMI')	Hearing	0.01828176064156965
('Pain', 'Alcohol_Use')	Hearing	0.015474873438274975
('Pain', 'Memory_Problems')	Hearing	0.03041876481996238
('Pain', 'Memory_Complaints')	Hearing	0.03041876481996238
('Pain', 'grip_category')	Hearing	0.018624605204123876
('Pain', 'WHR_Obesity')	Hearing	0.011484329842293955
('Pain', 'MAP_NormalElevated_vs_H')	Hearing	0.013290561262053973
('Pain', 'functionality_state')	Hearing	0.03303834010690022
('General_Health', 'Health_vs_Peers')	Hearing	0.009209058480729351
('General_Health', 'Physical_Activity')	Hearing	0.019912670519442767
('General_Health', 'BMI')	Hearing	0.0127197588133741
('General_Health', 'Alcohol_Use')	Hearing	0.01185325145342471
('General_Health', 'Memory_Problems')	Hearing	0.02543040424377188
('General_Health', 'Memory_Complaints')	Hearing	0.02543040424377188
('General_Health', 'grip_category')	Hearing	0.00830553966698778
('General_Health', 'WHR_Obesity')	Hearing	0.006025790284762651
('General_Health', 'MAP_NormalElevated_vs_H')	Hearing	0.007275125071802081
('General_Health', 'functionality_state')	Hearing	0.030658809173011135
('Health_vs_Peers', 'Physical_Activity')	Hearing	0.019073694642463362
('Health_vs_Peers', 'BMI')	Hearing	0.0072618701075004306
('Health_vs_Peers', 'Alcohol_Use')	Hearing	0.010379152949590274
('Health_vs_Peers', 'Memory_Problems')	Hearing	0.023361647192501275
('Health_vs_Peers', 'Memory_Complaints')	Hearing	0.023361647192501275
('Health_vs_Peers', 'grip_category')	Hearing	0.0046830706548104655
('Health_vs_Peers', 'WHR_Obesity')	Hearing	0.0022919327304214833
('Health_vs_Peers', 'MAP_NormalElevated_vs_H')	Hearing	0.004365002721088851
('Health_vs_Peers', 'functionality_state')	Hearing	0.0335364046297988
('Physical_Activity', 'BMI')	Hearing	0.024303270758720335
('Physical_Activity', 'Alcohol_Use')	Hearing	0.021695139409678488
('Physical_Activity', 'Memory_Problems')	Hearing	0.037041949167478334
('Physical_Activity', 'Memory_Complaints')	Hearing	0.037041949167478334
('Physical_Activity', 'grip_category')	Hearing	0.01922965643838001
('Physical_Activity', 'WHR_Obesity')	Hearing	0.01713726682342347
('Physical_Activity', 'MAP_NormalElevated_vs_H')	Hearing	0.018768981770952795
('Physical_Activity', 'functionality_state')	Hearing	0.03251991275694952
('BMI', 'Alcohol_Use')	Hearing	0.012892908776500766
('BMI', 'Memory_Problems')	Hearing	0.029688774258278868
('BMI', 'Memory_Complaints')	Hearing	0.029688774258278868
('BMI', 'grip_category')	Hearing	0.010493033782870914
('BMI', 'WHR_Obesity')	Hearing	0.006820710800637008
('BMI', 'MAP_NormalElevated_vs_H')	Hearing	0.0102500471331541
('BMI', 'functionality_state')	Hearing	0.0369930978593253
('Alcohol_Use', 'Memory_Problems')	Hearing	0.029445913642564377
('Alcohol_Use', 'Memory_Complaints')	Hearing	0.029445913642564377
('Alcohol_Use', 'grip_category')	Hearing	0.016272023998196286
('Alcohol_Use', 'WHR_Obesity')	Hearing	0.009047009031339296
('Alcohol_Use', 'MAP_NormalElevated_vs_H')	Hearing	0.012106021165559493
('Alcohol_Use', 'functionality_state')	Hearing	0.029288387607043186
('Memory_Problems', 'Memory_Complaints')	Hearing	0.022108238956210224
('Memory_Problems', 'grip_category')	Hearing	0.027802596523596356
('Memory_Problems', 'WHR_Obesity')	Hearing	0.023645605985857927
('Memory_Problems', 'MAP_NormalElevated_vs_H')	Hearing	0.02464597264715367
('Memory_Problems', 'functionality_state')	Hearing	0.04646724047288084
('Memory_Complaints', 'grip_category')	Hearing	0.027802596523596356
('Memory_Complaints', 'WHR_Obesity')	Hearing	0.023645605985857927
('Memory_Complaints', 'MAP_NormalElevated_vs_H')	Hearing	0.02464597264715367
('Memory_Complaints', 'functionality_state')	Hearing	0.04646724047288084
('grip_category', 'WHR_Obesity')	Hearing	0.006255780832995725
('grip_category', 'MAP_NormalElevated_vs_H')	Hearing	0.006080764227201061
('grip_category', 'functionality_state')	Hearing	0.030793947171941137
('WHR_Obesity', 'MAP_NormalElevated_vs_H')	Hearing	0.003747390781958142
('WHR_Obesity', 'functionality_state')	Hearing	0.028999522546389843
('MAP_NormalElevated_vs_H', 'functionality_state')	Hearing	0.030338245578560793
('Anxiety', 'Depression')	General_Health	0.12960545467367066
('Anxiety', 'Sleep')	General_Health	0.10457776744502578
('Anxiety', 'MMSE_Spell')	General_Health	0.08958360077605951
('Anxiety', 'Pain')	General_Health	0.2502021248737217
('Anxiety', 'Hearing')	General_Health	0.08453645945581725
('Anxiety', 'Health_vs_Peers')	General_Health	0.3278330494093457
('Anxiety', 'Physical_Activity')	General_Health	0.18176900910356197
('Anxiety', 'BMI')	General_Health	0.09971274475215945
('Anxiety', 'Alcohol_Use')	General_Health	0.11274842660849356
('Anxiety', 'Memory_Problems')	General_Health	0.09645914245817273
('Anxiety', 'Memory_Complaints')	General_Health	0.09645914245817273
('Anxiety', 'grip_category')	General_Health	0.09647951406593348
('Anxiety', 'WHR_Obesity')	General_Health	0.08327160492101754
('Anxiety', 'MAP_NormalElevated_vs_H')	General_Health	0.08563582294247851
('Anxiety', 'functionality_state')	General_Health	0.231808388454056
('Depression', 'Sleep')	General_Health	0.12572561102637042
('Depression', 'MMSE_Spell')	General_Health	0.10511688683353823
('Depression', 'Pain')	General_Health	0.2634815136845189
('Depression', 'Hearing')	General_Health	0.10239697534112471
('Depression', 'Health_vs_Peers')	General_Health	0.34529937472080785
('Depression', 'Physical_Activity')	General_Health	0.17780330797016297
('Depression', 'BMI')	General_Health	0.11447002005588441
('Depression', 'Alcohol_Use')	General_Health	0.12377839426038437
('Depression', 'Memory_Problems')	General_Health	0.11562744588842264
('Depression', 'Memory_Complaints')	General_Health	0.11562744588842264
('Depression', 'grip_category')	General_Health	0.11195428063985695
('Depression', 'WHR_Obesity')	General_Health	0.10080415082766642
('Depression', 'MAP_NormalElevated_vs_H')	General_Health	0.1030831061350031
('Depression', 'functionality_state')	General_Health	0.22998942810076706
('Sleep', 'MMSE_Spell')	General_Health	0.053559676335975415
('Sleep', 'Pain')	General_Health	0.23141398096909882
('Sleep', 'Hearing')	General_Health	0.05212195543567717
('Sleep', 'Health_vs_Peers')	General_Health	0.30199208029036523
('Sleep', 'Physical_Activity')	General_Health	0.15024516333389448
('Sleep', 'BMI')	General_Health	0.06023187848000044
('Sleep', 'Alcohol_Use')	General_Health	0.07874144162967044
('Sleep', 'Memory_Problems')	General_Health	0.06125490943769935
('Sleep', 'Memory_Complaints')	General_Health	0.06125490943769935
('Sleep', 'grip_category')	General_Health	0.060901991376978305
('Sleep', 'WHR_Obesity')	General_Health	0.04346125574884058
('Sleep', 'MAP_NormalElevated_vs_H')	General_Health	0.04549483447563011
('Sleep', 'functionality_state')	General_Health	0.20210307414883497
('MMSE_Spell', 'Pain')	General_Health	0.21127257545664405
('MMSE_Spell', 'Hearing')	General_Health	0.013702064514758779
('MMSE_Spell', 'Health_vs_Peers')	General_Health	0.27554435746508116
('MMSE_Spell', 'Physical_Activity')	General_Health	0.11362531860494449
('MMSE_Spell', 'BMI')	General_Health	0.027974828000264955
('MMSE_Spell', 'Alcohol_Use')	General_Health	0.04369399240585058
('MMSE_Spell', 'Memory_Problems')	General_Health	0.028802139760214843
('MMSE_Spell', 'Memory_Complaints')	General_Health	0.028802139760214843
('MMSE_Spell', 'grip_category')	General_Health	0.026208025855489956
('MMSE_Spell', 'WHR_Obesity')	General_Health	0.010250405378194605
('MMSE_Spell', 'MAP_NormalElevated_vs_H')	General_Health	0.01337679930089407
('MMSE_Spell', 'functionality_state')	General_Health	0.17551136970785478
('Pain', 'Hearing')	General_Health	0.20949731627324059
('Pain', 'Health_vs_Peers')	General_Health	0.4015776106731282
('Pain', 'Physical_Activity')	General_Health	0.269148702585599
('Pain', 'BMI')	General_Health	0.21134907549214305
('Pain', 'Alcohol_Use')	General_Health	0.22964129373099754
('Pain', 'Memory_Problems')	General_Health	0.21863667259398037
('Pain', 'Memory_Complaints')	General_Health	0.21863667259398037
('Pain', 'grip_category')	General_Health	0.21752030397347205
('Pain', 'WHR_Obesity')	General_Health	0.2063101514941809
('Pain', 'MAP_NormalElevated_vs_H')	General_Health	0.20906950423186424
('Pain', 'functionality_state')	General_Health	0.27491347562647006
('Hearing', 'Health_vs_Peers')	General_Health	0.2726519660718632
('Hearing', 'Physical_Activity')	General_Health	0.11487949581162614
('Hearing', 'BMI')	General_Health	0.02556435730373169
('Hearing', 'Alcohol_Use')	General_Health	0.04168178814410844
('Hearing', 'Memory_Problems')	General_Health	0.02507586341793579
('Hearing', 'Memory_Complaints')	General_Health	0.02507586341793579
('Hearing', 'grip_category')	General_Health	0.02041531248843229
('Hearing', 'WHR_Obesity')	General_Health	0.005331405236977858
('Hearing', 'MAP_NormalElevated_vs_H')	General_Health	0.00776656380782045
('Hearing', 'functionality_state')	General_Health	0.17636722193861298
('Health_vs_Peers', 'Physical_Activity')	General_Health	0.3524468537150405
('Health_vs_Peers', 'BMI')	General_Health	0.27075395988421075
('Health_vs_Peers', 'Alcohol_Use')	General_Health	0.2906945725063457
('Health_vs_Peers', 'Memory_Problems')	General_Health	0.27978078845704674
('Health_vs_Peers', 'Memory_Complaints')	General_Health	0.27978078845704674
('Health_vs_Peers', 'grip_category')	General_Health	0.2835429976816004
('Health_vs_Peers', 'WHR_Obesity')	General_Health	0.2660499596932605
('Health_vs_Peers', 'MAP_NormalElevated_vs_H')	General_Health	0.26625318499832024
('Health_vs_Peers', 'functionality_state')	General_Health	0.3884318826259662
('Physical_Activity', 'BMI')	General_Health	0.12127363591282994
('Physical_Activity', 'Alcohol_Use')	General_Health	0.12424372932885756
('Physical_Activity', 'Memory_Problems')	General_Health	0.13094358703076675
('Physical_Activity', 'Memory_Complaints')	General_Health	0.13094358703076675
('Physical_Activity', 'grip_category')	General_Health	0.11702354221963475
('Physical_Activity', 'WHR_Obesity')	General_Health	0.11177262893448293
('Physical_Activity', 'MAP_NormalElevated_vs_H')	General_Health	0.1145403682058703
('Physical_Activity', 'functionality_state')	General_Health	0.19593555122718878
('BMI', 'Alcohol_Use')	General_Health	0.05702165502574624
('BMI', 'Memory_Problems')	General_Health	0.04103834284162716
('BMI', 'Memory_Complaints')	General_Health	0.04103834284162716
('BMI', 'grip_category')	General_Health	0.03696927640021478
('BMI', 'WHR_Obesity')	General_Health	0.019547314745909296
('BMI', 'MAP_NormalElevated_vs_H')	General_Health	0.02195644209107115
('BMI', 'functionality_state')	General_Health	0.17910615846499817
('Alcohol_Use', 'Memory_Problems')	General_Health	0.058415734657813495
('Alcohol_Use', 'Memory_Complaints')	General_Health	0.058415734657813495
('Alcohol_Use', 'grip_category')	General_Health	0.05541554114865998
('Alcohol_Use', 'WHR_Obesity')	General_Health	0.03822585711241958
('Alcohol_Use', 'MAP_NormalElevated_vs_H')	General_Health	0.03993489735865972
('Alcohol_Use', 'functionality_state')	General_Health	0.18394940431886844
('Memory_Problems', 'Memory_Complaints')	General_Health	0.021753698130373814
('Memory_Problems', 'grip_category')	General_Health	0.03846194140304155
('Memory_Problems', 'WHR_Obesity')	General_Health	0.023080417055685993
('Memory_Problems', 'MAP_NormalElevated_vs_H')	General_Health	0.024556626960611276
('Memory_Problems', 'functionality_state')	General_Health	0.18622419908592797
('Memory_Complaints', 'grip_category')	General_Health	0.03846194140304155
('Memory_Complaints', 'WHR_Obesity')	General_Health	0.023080417055685993
('Memory_Complaints', 'MAP_NormalElevated_vs_H')	General_Health	0.024556626960611276
('Memory_Complaints', 'functionality_state')	General_Health	0.18622419908592797
('grip_category', 'WHR_Obesity')	General_Health	0.016929404121271845
('grip_category', 'MAP_NormalElevated_vs_H')	General_Health	0.01913488536227009
('grip_category', 'functionality_state')	General_Health	0.17888705310661848
('WHR_Obesity', 'MAP_NormalElevated_vs_H')	General_Health	0.003497524432601482
('WHR_Obesity', 'functionality_state')	General_Health	0.1742882916189354
('MAP_NormalElevated_vs_H', 'functionality_state')	General_Health	0.17683567834343966
('Anxiety', 'Depression')	Health_vs_Peers	0.031118282286869685
('Anxiety', 'Sleep')	Health_vs_Peers	0.028454789596575845
('Anxiety', 'MMSE_Spell')	Health_vs_Peers	0.020787894763082453
('Anxiety', 'Pain')	Health_vs_Peers	0.09412960298581421
('Anxiety', 'Hearing')	Health_vs_Peers	0.02256282149988774
('Anxiety', 'General_Health')	Health_vs_Peers	0.2652937945264693
('Anxiety', 'Physical_Activity')	Health_vs_Peers	0.04285473529302753
('Anxiety', 'BMI')	Health_vs_Peers	0.04141941736241016
('Anxiety', 'Alcohol_Use')	Health_vs_Peers	0.03287742244949381
('Anxiety', 'Memory_Problems')	Health_vs_Peers	0.025191435672600446
('Anxiety', 'Memory_Complaints')	Health_vs_Peers	0.025191435672600446
('Anxiety', 'grip_category')	Health_vs_Peers	0.02585940926131436
('Anxiety', 'WHR_Obesity')	Health_vs_Peers	0.020359177296445326
('Anxiety', 'MAP_NormalElevated_vs_H')	Health_vs_Peers	0.024454993359132867
('Anxiety', 'functionality_state')	Health_vs_Peers	0.06559983790851541
('Depression', 'Sleep')	Health_vs_Peers	0.03512239442161411
('Depression', 'MMSE_Spell')	Health_vs_Peers	0.02535955561860926
('Depression', 'Pain')	Health_vs_Peers	0.09603166275469459
('Depression', 'Hearing')	Health_vs_Peers	0.026557501311279468
('Depression', 'General_Health')	Health_vs_Peers	0.26969723300487886
('Depression', 'Physical_Activity')	Health_vs_Peers	0.04082744588238015
('Depression', 'BMI')	Health_vs_Peers	0.04468989623479803
('Depression', 'Alcohol_Use')	Health_vs_Peers	0.0358469832193004
('Depression', 'Memory_Problems')	Health_vs_Peers	0.03133541449808292
('Depression', 'Memory_Complaints')	Health_vs_Peers	0.03133541449808292
('Depression', 'grip_category')	Health_vs_Peers	0.030581144648846436
('Depression', 'WHR_Obesity')	Health_vs_Peers	0.02480511149974078
('Depression', 'MAP_NormalElevated_vs_H')	Health_vs_Peers	0.029258608859695064
('Depression', 'functionality_state')	Health_vs_Peers	0.06550118197850358
('Sleep', 'MMSE_Spell')	Health_vs_Peers	0.015570655585566537
('Sleep', 'Pain')	Health_vs_Peers	0.10043359320313937
('Sleep', 'Hearing')	Health_vs_Peers	0.017925780707736986
('Sleep', 'General_Health')	Health_vs_Peers	0.2736859967852589
('Sleep', 'Physical_Activity')	Health_vs_Peers	0.040401214373170825
('Sleep', 'BMI')	Health_vs_Peers	0.03623063929997145
('Sleep', 'Alcohol_Use')	Health_vs_Peers	0.03173271821836177
('Sleep', 'Memory_Problems')	Health_vs_Peers	0.021580194170731506
('Sleep', 'Memory_Complaints')	Health_vs_Peers	0.021580194170731506
('Sleep', 'grip_category')	Health_vs_Peers	0.0268791345969304
('Sleep', 'WHR_Obesity')	Health_vs_Peers	0.01573300279795254
('Sleep', 'MAP_NormalElevated_vs_H')	Health_vs_Peers	0.018705603922136074
('Sleep', 'functionality_state')	Health_vs_Peers	0.0679888263046047
('MMSE_Spell', 'Pain')	Health_vs_Peers	0.08617452978311124
('MMSE_Spell', 'Hearing')	Health_vs_Peers	0.002264854777149286
('MMSE_Spell', 'General_Health')	Health_vs_Peers	0.2669211944918415
('MMSE_Spell', 'Physical_Activity')	Health_vs_Peers	0.02741780245640343
('MMSE_Spell', 'BMI')	Health_vs_Peers	0.022906524667060675
('MMSE_Spell', 'Alcohol_Use')	Health_vs_Peers	0.015235911071987233
('MMSE_Spell', 'Memory_Problems')	Health_vs_Peers	0.007858847645309443
('MMSE_Spell', 'Memory_Complaints')	Health_vs_Peers	0.007858847645309443
('MMSE_Spell', 'grip_category')	Health_vs_Peers	0.007410065444003684
('MMSE_Spell', 'WHR_Obesity')	Health_vs_Peers	0.0009763243965751874
('MMSE_Spell', 'MAP_NormalElevated_vs_H')	Health_vs_Peers	0.006093170303142793
('MMSE_Spell', 'functionality_state')	Health_vs_Peers	0.05595870445245357
('Pain', 'Hearing')	Health_vs_Peers	0.08992846674410915
('Pain', 'General_Health')	Health_vs_Peers	0.2829048125851423
('Pain', 'Physical_Activity')	Health_vs_Peers	0.09807835113318218
('Pain', 'BMI')	Health_vs_Peers	0.09723491465910619
('Pain', 'Alcohol_Use')	Health_vs_Peers	0.09565624418568389
('Pain', 'Memory_Problems')	Health_vs_Peers	0.09250633797072767
('Pain', 'Memory_Complaints')	Health_vs_Peers	0.09250633797072767
('Pain', 'grip_category')	Health_vs_Peers	0.09562876763503764
('Pain', 'WHR_Obesity')	Health_vs_Peers	0.08712372360284579
('Pain', 'MAP_NormalElevated_vs_H')	Health_vs_Peers	0.0926921143126469
('Pain', 'functionality_state')	Health_vs_Peers	0.10454479404469849
('Hearing', 'General_Health')	Health_vs_Peers	0.26884183868768613
('Hearing', 'Physical_Activity')	Health_vs_Peers	0.028728025763948086
('Hearing', 'BMI')	Health_vs_Peers	0.02413580212117297
('Hearing', 'Alcohol_Use')	Health_vs_Peers	0.017913472841618202
('Hearing', 'Memory_Problems')	Health_vs_Peers	0.008576374476455649
('Hearing', 'Memory_Complaints')	Health_vs_Peers	0.008576374476455649
('Hearing', 'grip_category')	Health_vs_Peers	0.0063230934483498105
('Hearing', 'WHR_Obesity')	Health_vs_Peers	0.0011844695056048048
('Hearing', 'MAP_NormalElevated_vs_H')	Health_vs_Peers	0.006615564994189006
('Hearing', 'functionality_state')	Health_vs_Peers	0.06045053276325278
('General_Health', 'Physical_Activity')	Health_vs_Peers	0.26713435954434306
('General_Health', 'BMI')	Health_vs_Peers	0.2747832934075282
('General_Health', 'Alcohol_Use')	Health_vs_Peers	0.2684003557076912
('General_Health', 'Memory_Problems')	Health_vs_Peers	0.2653500565668378
('General_Health', 'Memory_Complaints')	Health_vs_Peers	0.2653500565668378
('General_Health', 'grip_category')	Health_vs_Peers	0.27307324765369523
('General_Health', 'WHR_Obesity')	Health_vs_Peers	0.26563688151622994
('General_Health', 'MAP_NormalElevated_vs_H')	Health_vs_Peers	0.26801230853540264
('General_Health', 'functionality_state')	Health_vs_Peers	0.2696375979938183
('Physical_Activity', 'BMI')	Health_vs_Peers	0.04267370372348965
('Physical_Activity', 'Alcohol_Use')	Health_vs_Peers	0.032759614961958124
('Physical_Activity', 'Memory_Problems')	Health_vs_Peers	0.03190792414206333
('Physical_Activity', 'Memory_Complaints')	Health_vs_Peers	0.03190792414206333
('Physical_Activity', 'grip_category')	Health_vs_Peers	0.033958288673695894
('Physical_Activity', 'WHR_Obesity')	Health_vs_Peers	0.02584747530232227
('Physical_Activity', 'MAP_NormalElevated_vs_H')	Health_vs_Peers	0.031010560672054863
('Physical_Activity', 'functionality_state')	Health_vs_Peers	0.05832057023576617
('BMI', 'Alcohol_Use')	Health_vs_Peers	0.0373681368186466
('BMI', 'Memory_Problems')	Health_vs_Peers	0.030512316295153438
('BMI', 'Memory_Complaints')	Health_vs_Peers	0.030512316295153438
('BMI', 'grip_category')	Health_vs_Peers	0.028657506402834185
('BMI', 'WHR_Obesity')	Health_vs_Peers	0.02543960954585004
('BMI', 'MAP_NormalElevated_vs_H')	Health_vs_Peers	0.02830114198194342
('BMI', 'functionality_state')	Health_vs_Peers	0.0668846262238502
('Alcohol_Use', 'Memory_Problems')	Health_vs_Peers	0.02166329945487217
('Alcohol_Use', 'Memory_Complaints')	Health_vs_Peers	0.02166329945487217
('Alcohol_Use', 'grip_category')	Health_vs_Peers	0.02188157217096405
('Alcohol_Use', 'WHR_Obesity')	Health_vs_Peers	0.015226623157183757
('Alcohol_Use', 'MAP_NormalElevated_vs_H')	Health_vs_Peers	0.018367282078388204
('Alcohol_Use', 'functionality_state')	Health_vs_Peers	0.060668658938148844
('Memory_Problems', 'Memory_Complaints')	Health_vs_Peers	0.00732296624016524
('Memory_Problems', 'grip_category')	Health_vs_Peers	0.013606371626559973
('Memory_Problems', 'WHR_Obesity')	Health_vs_Peers	0.008154337448059547
('Memory_Problems', 'MAP_NormalElevated_vs_H')	Health_vs_Peers	0.011792640176310262
('Memory_Problems', 'functionality_state')	Health_vs_Peers	0.059746076960511894
('Memory_Complaints', 'grip_category')	Health_vs_Peers	0.013606371626559973
('Memory_Complaints', 'WHR_Obesity')	Health_vs_Peers	0.008154337448059547
('Memory_Complaints', 'MAP_NormalElevated_vs_H')	Health_vs_Peers	0.011792640176310262
('Memory_Complaints', 'functionality_state')	Health_vs_Peers	0.059746076960511894
('grip_category', 'WHR_Obesity')	Health_vs_Peers	0.005459608229681558
('grip_category', 'MAP_NormalElevated_vs_H')	Health_vs_Peers	0.01080442947739927
('grip_category', 'functionality_state')	Health_vs_Peers	0.06536853130384836
('WHR_Obesity', 'MAP_NormalElevated_vs_H')	Health_vs_Peers	0.004873089746633801
('WHR_Obesity', 'functionality_state')	Health_vs_Peers	0.05616374145114396
('MAP_NormalElevated_vs_H', 'functionality_state')	Health_vs_Peers	0.05962859149786117
('Anxiety', 'Depression')	Physical_Activity	0.05217101785639091
('Anxiety', 'Sleep')	Physical_Activity	0.021534750981273453
('Anxiety', 'MMSE_Spell')	Physical_Activity	0.08531002160689286
('Anxiety', 'Pain')	Physical_Activity	0.0920907557689425
('Anxiety', 'Hearing')	Physical_Activity	0.026873716034491662
('Anxiety', 'General_Health')	Physical_Activity	0.11246180275879619
('Anxiety', 'Health_vs_Peers')	Physical_Activity	0.03608678383113756
('Anxiety', 'BMI')	Physical_Activity	0.03584831448698089
('Anxiety', 'Alcohol_Use')	Physical_Activity	0.08894936783514283
('Anxiety', 'Memory_Problems')	Physical_Activity	0.014771877409866217
('Anxiety', 'Memory_Complaints')	Physical_Activity	0.014771877409866217
('Anxiety', 'grip_category')	Physical_Activity	0.09728594215056575
('Anxiety', 'WHR_Obesity')	Physical_Activity	0.01420585068878349
('Anxiety', 'MAP_NormalElevated_vs_H')	Physical_Activity	0.015054163503834836
('Anxiety', 'functionality_state')	Physical_Activity	0.3691404349162091
('Depression', 'Sleep')	Physical_Activity	0.059709939718495135
('Depression', 'MMSE_Spell')	Physical_Activity	0.11778975757585068
('Depression', 'Pain')	Physical_Activity	0.11836339159793578
('Depression', 'Hearing')	Physical_Activity	0.06328575867034823
('Depression', 'General_Health')	Physical_Activity	0.1289733805738175
('Depression', 'Health_vs_Peers')	Physical_Activity	0.06759966020196209
('Depression', 'BMI')	Physical_Activity	0.07097026088398149
('Depression', 'Alcohol_Use')	Physical_Activity	0.11792142396011814
('Depression', 'Memory_Problems')	Physical_Activity	0.05298225771656543
('Depression', 'Memory_Complaints')	Physical_Activity	0.05298225771656543
('Depression', 'grip_category')	Physical_Activity	0.13466749075664153
('Depression', 'WHR_Obesity')	Physical_Activity	0.052001330254566644
('Depression', 'MAP_NormalElevated_vs_H')	Physical_Activity	0.05257880077627725
('Depression', 'functionality_state')	Physical_Activity	0.37816346684814806
('Sleep', 'MMSE_Spell')	Physical_Activity	0.08509367730196124
('Sleep', 'Pain')	Physical_Activity	0.10307462889759007
('Sleep', 'Hearing')	Physical_Activity	0.03138680548325509
('Sleep', 'General_Health')	Physical_Activity	0.11971794578504384
('Sleep', 'Health_vs_Peers')	Physical_Activity	0.03818008032942647
('Sleep', 'BMI')	Physical_Activity	0.03890290556415128
('Sleep', 'Alcohol_Use')	Physical_Activity	0.09107065114243887
('Sleep', 'Memory_Problems')	Physical_Activity	0.017145251189858456
('Sleep', 'Memory_Complaints')	Physical_Activity	0.017145251189858456
('Sleep', 'grip_category')	Physical_Activity	0.10155665854340386
('Sleep', 'WHR_Obesity')	Physical_Activity	0.013051619544150107
('Sleep', 'MAP_NormalElevated_vs_H')	Physical_Activity	0.012579730481687581
('Sleep', 'functionality_state')	Physical_Activity	0.3731529169201151
('MMSE_Spell', 'Pain')	Physical_Activity	0.15486478891973554
('MMSE_Spell', 'Hearing')	Physical_Activity	0.08472759516054622
('MMSE_Spell', 'General_Health')	Physical_Activity	0.17759070407814392
('MMSE_Spell', 'Health_vs_Peers')	Physical_Activity	0.10000635090284352
('MMSE_Spell', 'BMI')	Physical_Activity	0.0984660826198577
('MMSE_Spell', 'Alcohol_Use')	Physical_Activity	0.1343109257720527
('MMSE_Spell', 'Memory_Problems')	Physical_Activity	0.07470934006128331
('MMSE_Spell', 'Memory_Complaints')	Physical_Activity	0.07470934006128331
('MMSE_Spell', 'grip_category')	Physical_Activity	0.1504627777011514
('MMSE_Spell', 'WHR_Obesity')	Physical_Activity	0.0746423261681166
('MMSE_Spell', 'MAP_NormalElevated_vs_H')	Physical_Activity	0.07473711288591617
('MMSE_Spell', 'functionality_state')	Physical_Activity	0.3907321680233597
('Pain', 'Hearing')	Physical_Activity	0.10198834173857615
('Pain', 'General_Health')	Physical_Activity	0.1525489816320609
('Pain', 'Health_vs_Peers')	Physical_Activity	0.10015142826762873
('Pain', 'BMI')	Physical_Activity	0.10132628743789725
('Pain', 'Alcohol_Use')	Physical_Activity	0.15449570626993395
('Pain', 'Memory_Problems')	Physical_Activity	0.09155359064616567
('Pain', 'Memory_Complaints')	Physical_Activity	0.09155359064616567
('Pain', 'grip_category')	Physical_Activity	0.16734725347125468
('Pain', 'WHR_Obesity')	Physical_Activity	0.09065331014804758
('Pain', 'MAP_NormalElevated_vs_H')	Physical_Activity	0.09010159316379111
('Pain', 'functionality_state')	Physical_Activity	0.3745972308695426
('Hearing', 'General_Health')	Physical_Activity	0.12596305723838572
('Hearing', 'Health_vs_Peers')	Physical_Activity	0.0436217145748873
('Hearing', 'BMI')	Physical_Activity	0.04206122177665235
('Hearing', 'Alcohol_Use')	Physical_Activity	0.09526169969122077
('Hearing', 'Memory_Problems')	Physical_Activity	0.018002828884164802
('Hearing', 'Memory_Complaints')	Physical_Activity	0.018002828884164802
('Hearing', 'grip_category')	Physical_Activity	0.09982266883701184
('Hearing', 'WHR_Obesity')	Physical_Activity	0.01650171269549793
('Hearing', 'MAP_NormalElevated_vs_H')	Physical_Activity	0.0170561163436829
('Hearing', 'functionality_state')	Physical_Activity	0.37275486447618456
('General_Health', 'Health_vs_Peers')	Physical_Activity	0.11355196605632797
('General_Health', 'BMI')	Physical_Activity	0.12618698844040693
('General_Health', 'Alcohol_Use')	Physical_Activity	0.16798175291971612
('General_Health', 'Memory_Problems')	Physical_Activity	0.11225900757329123
('General_Health', 'Memory_Complaints')	Physical_Activity	0.11225900757329123
('General_Health', 'grip_category')	Physical_Activity	0.18550678179682462
('General_Health', 'WHR_Obesity')	Physical_Activity	0.1118314598543409
('General_Health', 'MAP_NormalElevated_vs_H')	Physical_Activity	0.11233606404258203
('General_Health', 'functionality_state')	Physical_Activity	0.39046209018082323
('Health_vs_Peers', 'BMI')	Physical_Activity	0.04355772272774784
('Health_vs_Peers', 'Alcohol_Use')	Physical_Activity	0.0987918553514699
('Health_vs_Peers', 'Memory_Problems')	Physical_Activity	0.027654076574795426
('Health_vs_Peers', 'Memory_Complaints')	Physical_Activity	0.027654076574795426
('Health_vs_Peers', 'grip_category')	Physical_Activity	0.11291127827878839
('Health_vs_Peers', 'WHR_Obesity')	Physical_Activity	0.02631938439921148
('Health_vs_Peers', 'MAP_NormalElevated_vs_H')	Physical_Activity	0.027047132971685452
('Health_vs_Peers', 'functionality_state')	Physical_Activity	0.3716413938215485
('BMI', 'Alcohol_Use')	Physical_Activity	0.1061820898594376
('BMI', 'Memory_Problems')	Physical_Activity	0.027989727569562715
('BMI', 'Memory_Complaints')	Physical_Activity	0.027989727569562715
('BMI', 'grip_category')	Physical_Activity	0.11973359706953045
('BMI', 'WHR_Obesity')	Physical_Activity	0.02547614868184799
('BMI', 'MAP_NormalElevated_vs_H')	Physical_Activity	0.026114293467837814
('BMI', 'functionality_state')	Physical_Activity	0.3716181233947302
('Alcohol_Use', 'Memory_Problems')	Physical_Activity	0.08333037495740958
('Alcohol_Use', 'Memory_Complaints')	Physical_Activity	0.08333037495740958
('Alcohol_Use', 'grip_category')	Physical_Activity	0.1694437848602012
('Alcohol_Use', 'WHR_Obesity')	Physical_Activity	0.08099354882464016
('Alcohol_Use', 'MAP_NormalElevated_vs_H')	Physical_Activity	0.08285151704559769
('Alcohol_Use', 'functionality_state')	Physical_Activity	0.39118288388034556
('Memory_Problems', 'Memory_Complaints')	Physical_Activity	0.0030691186728979756
('Memory_Problems', 'grip_category')	Physical_Activity	0.08728995738324719
('Memory_Problems', 'WHR_Obesity')	Physical_Activity	0.003904297408366771
('Memory_Problems', 'MAP_NormalElevated_vs_H')	Physical_Activity	0.004274464624842247
('Memory_Problems', 'functionality_state')	Physical_Activity	0.36870026194926137
('Memory_Complaints', 'grip_category')	Physical_Activity	0.08728995738324719
('Memory_Complaints', 'WHR_Obesity')	Physical_Activity	0.003904297408366771
('Memory_Complaints', 'MAP_NormalElevated_vs_H')	Physical_Activity	0.004274464624842247
('Memory_Complaints', 'functionality_state')	Physical_Activity	0.36870026194926137
('grip_category', 'WHR_Obesity')	Physical_Activity	0.0855269365449955
('grip_category', 'MAP_NormalElevated_vs_H')	Physical_Activity	0.08708448674570748
('grip_category', 'functionality_state')	Physical_Activity	0.39683721324415006
('WHR_Obesity', 'MAP_NormalElevated_vs_H')	Physical_Activity	0.001346832075301075
('WHR_Obesity', 'functionality_state')	Physical_Activity	0.3700547895037587
('MAP_NormalElevated_vs_H', 'functionality_state')	Physical_Activity	0.3684366654117269
('Anxiety', 'Depression')	BMI	0.006908395950193686
('Anxiety', 'Sleep')	BMI	0.007744014076879146
('Anxiety', 'MMSE_Spell')	BMI	0.003885993626586827
('Anxiety', 'Pain')	BMI	0.05350290541502757
('Anxiety', 'Hearing')	BMI	0.008389185299462828
('Anxiety', 'General_Health')	BMI	0.01941788852537846
('Anxiety', 'Health_vs_Peers')	BMI	0.023663816018503037
('Anxiety', 'Physical_Activity')	BMI	0.02486066460496503
('Anxiety', 'Alcohol_Use')	BMI	0.008715026731192819
('Anxiety', 'Memory_Problems')	BMI	0.004183853936786191
('Anxiety', 'Memory_Complaints')	BMI	0.004183853936786191
('Anxiety', 'grip_category')	BMI	0.02200632853443039
('Anxiety', 'WHR_Obesity')	BMI	0.047742585464807266
('Anxiety', 'MAP_NormalElevated_vs_H')	BMI	0.00336045621228917
('Anxiety', 'functionality_state')	BMI	0.059568071086126904
('Depression', 'Sleep')	BMI	0.013060037768586908
('Depression', 'MMSE_Spell')	BMI	0.007537818670109627
('Depression', 'Pain')	BMI	0.05656638541490917
('Depression', 'Hearing')	BMI	0.01253720608637089
('Depression', 'General_Health')	BMI	0.020225198244180467
('Depression', 'Health_vs_Peers')	BMI	0.02604721613902278
('Depression', 'Physical_Activity')	BMI	0.025555366468623674
('Depression', 'Alcohol_Use')	BMI	0.012083340352815271
('Depression', 'Memory_Problems')	BMI	0.00965114010097498
('Depression', 'Memory_Complaints')	BMI	0.00965114010097498
('Depression', 'grip_category')	BMI	0.025711466723832555
('Depression', 'WHR_Obesity')	BMI	0.051679766283456476
('Depression', 'MAP_NormalElevated_vs_H')	BMI	0.007656541536195684
('Depression', 'functionality_state')	BMI	0.059512229829700475
('Sleep', 'MMSE_Spell')	BMI	0.010888826790924894
('Sleep', 'Pain')	BMI	0.06372474026484364
('Sleep', 'Hearing')	BMI	0.01872036055206442
('Sleep', 'General_Health')	BMI	0.02467034177307918
('Sleep', 'Health_vs_Peers')	BMI	0.028975186098156486
('Sleep', 'Physical_Activity')	BMI	0.03386858640608196
('Sleep', 'Alcohol_Use')	BMI	0.019776948754655792
('Sleep', 'Memory_Problems')	BMI	0.008593689821639786
('Sleep', 'Memory_Complaints')	BMI	0.008593689821639786
('Sleep', 'grip_category')	BMI	0.031070644703236623
('Sleep', 'WHR_Obesity')	BMI	0.05431524518972363
('Sleep', 'MAP_NormalElevated_vs_H')	BMI	0.010134629943020062
('Sleep', 'functionality_state')	BMI	0.06623337240083355
('MMSE_Spell', 'Pain')	BMI	0.055387545604737826
('MMSE_Spell', 'Hearing')	BMI	0.008155014052044267
('MMSE_Spell', 'General_Health')	BMI	0.020575303055573202
('MMSE_Spell', 'Health_vs_Peers')	BMI	0.0241301626956102
('MMSE_Spell', 'Physical_Activity')	BMI	0.02710117220196747
('MMSE_Spell', 'Alcohol_Use')	BMI	0.010855667914439664
('MMSE_Spell', 'Memory_Problems')	BMI	0.004327929192511976
('MMSE_Spell', 'Memory_Complaints')	BMI	0.004327929192511976
('MMSE_Spell', 'grip_category')	BMI	0.02300572850834097
('MMSE_Spell', 'WHR_Obesity')	BMI	0.048092665284756864
('MMSE_Spell', 'MAP_NormalElevated_vs_H')	BMI	0.0038507508118935906
('MMSE_Spell', 'functionality_state')	BMI	0.06157822886762026
('Pain', 'Hearing')	BMI	0.06191095345888709
('Pain', 'General_Health')	BMI	0.05958382514831347
('Pain', 'Health_vs_Peers')	BMI	0.06414246240325865
('Pain', 'Physical_Activity')	BMI	0.06616075804760702
('Pain', 'Alcohol_Use')	BMI	0.061968583558790855
('Pain', 'Memory_Problems')	BMI	0.05700956939958164
('Pain', 'Memory_Complaints')	BMI	0.05700956939958164
('Pain', 'grip_category')	BMI	0.08157719749714124
('Pain', 'WHR_Obesity')	BMI	0.09944552861344437
('Pain', 'MAP_NormalElevated_vs_H')	BMI	0.05551188096993296
('Pain', 'functionality_state')	BMI	0.08294006467156441
('Hearing', 'General_Health')	BMI	0.026485458123253862
('Hearing', 'Health_vs_Peers')	BMI	0.02886703032487222
('Hearing', 'Physical_Activity')	BMI	0.03189876116941366
('Hearing', 'Alcohol_Use')	BMI	0.01224312028084045
('Hearing', 'Memory_Problems')	BMI	0.009339137108298956
('Hearing', 'Memory_Complaints')	BMI	0.009339137108298956
('Hearing', 'grip_category')	BMI	0.025725893731142084
('Hearing', 'WHR_Obesity')	BMI	0.05100722308985711
('Hearing', 'MAP_NormalElevated_vs_H')	BMI	0.008899600341931114
('Hearing', 'functionality_state')	BMI	0.0677403795058027
('General_Health', 'Health_vs_Peers')	BMI	0.028916212510448656
('General_Health', 'Physical_Activity')	BMI	0.033902301031339885
('General_Health', 'Alcohol_Use')	BMI	0.026543329839404762
('General_Health', 'Memory_Problems')	BMI	0.021043246517484623
('General_Health', 'Memory_Complaints')	BMI	0.021043246517484623
('General_Health', 'grip_category')	BMI	0.040092363527040153
('General_Health', 'WHR_Obesity')	BMI	0.06442821208291355
('General_Health', 'MAP_NormalElevated_vs_H')	BMI	0.020114556563831074
('General_Health', 'functionality_state')	BMI	0.06414502734587241
('Health_vs_Peers', 'Physical_Activity')	BMI	0.04061486301269697
('Health_vs_Peers', 'Alcohol_Use')	BMI	0.029184028430955793
('Health_vs_Peers', 'Memory_Problems')	BMI	0.024947951861219154
('Health_vs_Peers', 'Memory_Complaints')	BMI	0.024947951861219154
('Health_vs_Peers', 'grip_category')	BMI	0.04225034355756857
('Health_vs_Peers', 'WHR_Obesity')	BMI	0.07073358505988554
('Health_vs_Peers', 'MAP_NormalElevated_vs_H')	BMI	0.02470013291761996
('Health_vs_Peers', 'functionality_state')	BMI	0.07071777973687489
('Physical_Activity', 'Alcohol_Use')	BMI	0.031965741082235016
('Physical_Activity', 'Memory_Problems')	BMI	0.026679210702896337
('Physical_Activity', 'Memory_Complaints')	BMI	0.026679210702896337
('Physical_Activity', 'grip_category')	BMI	0.05437344461917107
('Physical_Activity', 'WHR_Obesity')	BMI	0.07029821509899428
('Physical_Activity', 'MAP_NormalElevated_vs_H')	BMI	0.026476712103886323
('Physical_Activity', 'functionality_state')	BMI	0.062130453321970036
('Alcohol_Use', 'Memory_Problems')	BMI	0.00882780187928725
('Alcohol_Use', 'Memory_Complaints')	BMI	0.00882780187928725
('Alcohol_Use', 'grip_category')	BMI	0.03037198526937153
('Alcohol_Use', 'WHR_Obesity')	BMI	0.05345456728750038
('Alcohol_Use', 'MAP_NormalElevated_vs_H')	BMI	0.009396880313961794
('Alcohol_Use', 'functionality_state')	BMI	0.06836302127200573
('Memory_Problems', 'Memory_Complaints')	BMI	0.0017586018062319166
('Memory_Problems', 'grip_category')	BMI	0.021657783684230655
('Memory_Problems', 'WHR_Obesity')	BMI	0.047411907617794485
('Memory_Problems', 'MAP_NormalElevated_vs_H')	BMI	0.003387779095515852
('Memory_Problems', 'functionality_state')	BMI	0.06278854938289047
('Memory_Complaints', 'grip_category')	BMI	0.021657783684230655
('Memory_Complaints', 'WHR_Obesity')	BMI	0.047411907617794485
('Memory_Complaints', 'MAP_NormalElevated_vs_H')	BMI	0.003387779095515852
('Memory_Complaints', 'functionality_state')	BMI	0.06278854938289047
('grip_category', 'WHR_Obesity')	BMI	0.06254978672780524
('grip_category', 'MAP_NormalElevated_vs_H')	BMI	0.022945723430142728
('grip_category', 'functionality_state')	BMI	0.10128214935481082
('WHR_Obesity', 'MAP_NormalElevated_vs_H')	BMI	0.04765204389360564
('WHR_Obesity', 'functionality_state')	BMI	0.10175654361582745
('MAP_NormalElevated_vs_H', 'functionality_state')	BMI	0.0605522261604868
('Anxiety', 'Depression')	Alcohol_Use	0.02244599050654182
('Anxiety', 'Sleep')	Alcohol_Use	0.021308780285207687
('Anxiety', 'MMSE_Spell')	Alcohol_Use	0.04065199940107614
('Anxiety', 'Pain')	Alcohol_Use	0.029047844811142264
('Anxiety', 'Hearing')	Alcohol_Use	0.013526842873573216
('Anxiety', 'General_Health')	Alcohol_Use	0.037815222150750755
('Anxiety', 'Health_vs_Peers')	Alcohol_Use	0.020483472874626152
('Anxiety', 'Physical_Activity')	Alcohol_Use	0.08332336972216516
('Anxiety', 'BMI')	Alcohol_Use	0.014076678500232922
('Anxiety', 'Memory_Problems')	Alcohol_Use	0.008647576434272783
('Anxiety', 'Memory_Complaints')	Alcohol_Use	0.008647576434272783
('Anxiety', 'grip_category')	Alcohol_Use	0.02817757445095336
('Anxiety', 'WHR_Obesity')	Alcohol_Use	0.008848472786690487
('Anxiety', 'MAP_NormalElevated_vs_H')	Alcohol_Use	0.01044822151291993
('Anxiety', 'functionality_state')	Alcohol_Use	0.08550719727911636
('Depression', 'Sleep')	Alcohol_Use	0.03573517391975308
('Depression', 'MMSE_Spell')	Alcohol_Use	0.05007001096842191
('Depression', 'Pain')	Alcohol_Use	0.03759356423330338
('Depression', 'Hearing')	Alcohol_Use	0.026733383371927627
('Depression', 'General_Health')	Alcohol_Use	0.04449364257899876
('Depression', 'Health_vs_Peers')	Alcohol_Use	0.03216437325384382
('Depression', 'Physical_Activity')	Alcohol_Use	0.08746659967507867
('Depression', 'BMI')	Alcohol_Use	0.02704341048313394
('Depression', 'Memory_Problems')	Alcohol_Use	0.022360034563116964
('Depression', 'Memory_Complaints')	Alcohol_Use	0.022360034563116964
('Depression', 'grip_category')	Alcohol_Use	0.04298443405696891
('Depression', 'WHR_Obesity')	Alcohol_Use	0.02204316345042095
('Depression', 'MAP_NormalElevated_vs_H')	Alcohol_Use	0.025005215851469812
('Depression', 'functionality_state')	Alcohol_Use	0.08798441317162323
('Sleep', 'MMSE_Spell')	Alcohol_Use	0.0480448088946675
('Sleep', 'Pain')	Alcohol_Use	0.04465926478740807
('Sleep', 'Hearing')	Alcohol_Use	0.025260885196112682
('Sleep', 'General_Health')	Alcohol_Use	0.05109776798009018
('Sleep', 'Health_vs_Peers')	Alcohol_Use	0.032395128073887815
('Sleep', 'Physical_Activity')	Alcohol_Use	0.09395419504171054
('Sleep', 'BMI')	Alcohol_Use	0.027694811811995512
('Sleep', 'Memory_Problems')	Alcohol_Use	0.016736920460567174
('Sleep', 'Memory_Complaints')	Alcohol_Use	0.016736920460567174
('Sleep', 'grip_category')	Alcohol_Use	0.04106190361706812
('Sleep', 'WHR_Obesity')	Alcohol_Use	0.015820088408811106
('Sleep', 'MAP_NormalElevated_vs_H')	Alcohol_Use	0.020463962644523853
('Sleep', 'functionality_state')	Alcohol_Use	0.09463262365603535
('MMSE_Spell', 'Pain')	Alcohol_Use	0.056410420621507265
('MMSE_Spell', 'Hearing')	Alcohol_Use	0.039120082086249404
('MMSE_Spell', 'General_Health')	Alcohol_Use	0.06797791726674628
('MMSE_Spell', 'Health_vs_Peers')	Alcohol_Use	0.04814299890612453
('MMSE_Spell', 'Physical_Activity')	Alcohol_Use	0.09462946515974992
('MMSE_Spell', 'BMI')	Alcohol_Use	0.04253911772002872
('MMSE_Spell', 'Memory_Problems')	Alcohol_Use	0.03551049321095547
('MMSE_Spell', 'Memory_Complaints')	Alcohol_Use	0.03551049321095547
('MMSE_Spell', 'grip_category')	Alcohol_Use	0.05453929927854399
('MMSE_Spell', 'WHR_Obesity')	Alcohol_Use	0.03488734403232464
('MMSE_Spell', 'MAP_NormalElevated_vs_H')	Alcohol_Use	0.03910077285423203
('MMSE_Spell', 'functionality_state')	Alcohol_Use	0.09634595758256126
('Pain', 'Hearing')	Alcohol_Use	0.0304240230492401
('Pain', 'General_Health')	Alcohol_Use	0.04919600018081693
('Pain', 'Health_vs_Peers')	Alcohol_Use	0.03388374872348532
('Pain', 'Physical_Activity')	Alcohol_Use	0.09065013367328754
('Pain', 'BMI')	Alcohol_Use	0.033288540352438535
('Pain', 'Memory_Problems')	Alcohol_Use	0.026864540299850168
('Pain', 'Memory_Complaints')	Alcohol_Use	0.026864540299850168
('Pain', 'grip_category')	Alcohol_Use	0.053687097499523405
('Pain', 'WHR_Obesity')	Alcohol_Use	0.02839105586373429
('Pain', 'MAP_NormalElevated_vs_H')	Alcohol_Use	0.02916116687117095
('Pain', 'functionality_state')	Alcohol_Use	0.08975893959596777
('Hearing', 'General_Health')	Alcohol_Use	0.04361571464545126
('Hearing', 'Health_vs_Peers')	Alcohol_Use	0.023657526727140665
('Hearing', 'Physical_Activity')	Alcohol_Use	0.086112064765804
('Hearing', 'BMI')	Alcohol_Use	0.01325594596266238
('Hearing', 'Memory_Problems')	Alcohol_Use	0.00881130931461551
('Hearing', 'Memory_Complaints')	Alcohol_Use	0.00881130931461551
('Hearing', 'grip_category')	Alcohol_Use	0.032764893531814
('Hearing', 'WHR_Obesity')	Alcohol_Use	0.00901670431550553
('Hearing', 'MAP_NormalElevated_vs_H')	Alcohol_Use	0.012824453040447657
('Hearing', 'functionality_state')	Alcohol_Use	0.08389947735245477
('General_Health', 'Health_vs_Peers')	Alcohol_Use	0.04053003869276097
('General_Health', 'Physical_Activity')	Alcohol_Use	0.09369382939279843
('General_Health', 'BMI')	Alcohol_Use	0.04454009372154899
('General_Health', 'Memory_Problems')	Alcohol_Use	0.03813567115570328
('General_Health', 'Memory_Complaints')	Alcohol_Use	0.03813567115570328
('General_Health', 'grip_category')	Alcohol_Use	0.059798637860833184
('General_Health', 'WHR_Obesity')	Alcohol_Use	0.03888993744437189
('General_Health', 'MAP_NormalElevated_vs_H')	Alcohol_Use	0.04016189049752823
('General_Health', 'functionality_state')	Alcohol_Use	0.09285208129867818
('Health_vs_Peers', 'Physical_Activity')	Alcohol_Use	0.08752220919659763
('Health_vs_Peers', 'BMI')	Alcohol_Use	0.020857241991133108
('Health_vs_Peers', 'Memory_Problems')	Alcohol_Use	0.01581396784296765
('Health_vs_Peers', 'Memory_Complaints')	Alcohol_Use	0.01581396784296765
('Health_vs_Peers', 'grip_category')	Alcohol_Use	0.03673441891104114
('Health_vs_Peers', 'WHR_Obesity')	Alcohol_Use	0.01630378166616667
('Health_vs_Peers', 'MAP_NormalElevated_vs_H')	Alcohol_Use	0.01683515168017429
('Health_vs_Peers', 'functionality_state')	Alcohol_Use	0.08836562055010647
('Physical_Activity', 'BMI')	Alcohol_Use	0.08878717602766592
('Physical_Activity', 'Memory_Problems')	Alcohol_Use	0.08173489091277168
('Physical_Activity', 'Memory_Complaints')	Alcohol_Use	0.08173489091277168
('Physical_Activity', 'grip_category')	Alcohol_Use	0.1053436419951858
('Physical_Activity', 'WHR_Obesity')	Alcohol_Use	0.08159879823673066
('Physical_Activity', 'MAP_NormalElevated_vs_H')	Alcohol_Use	0.08528281434775446
('Physical_Activity', 'functionality_state')	Alcohol_Use	0.1055590219065208
('BMI', 'Memory_Problems')	Alcohol_Use	0.00854283470131701
('BMI', 'Memory_Complaints')	Alcohol_Use	0.00854283470131701
('BMI', 'grip_category')	Alcohol_Use	0.03163199485471551
('BMI', 'WHR_Obesity')	Alcohol_Use	0.009237750282447148
('BMI', 'MAP_NormalElevated_vs_H')	Alcohol_Use	0.011465758980069421
('BMI', 'functionality_state')	Alcohol_Use	0.09222682937093865
('Memory_Problems', 'Memory_Complaints')	Alcohol_Use	0.001473634628261998
('Memory_Problems', 'grip_category')	Alcohol_Use	0.02360127494345057
('Memory_Problems', 'WHR_Obesity')	Alcohol_Use	0.0028598459938851987
('Memory_Problems', 'MAP_NormalElevated_vs_H')	Alcohol_Use	0.004714701162690823
('Memory_Problems', 'functionality_state')	Alcohol_Use	0.0837741414941825
('Memory_Complaints', 'grip_category')	Alcohol_Use	0.02360127494345057
('Memory_Complaints', 'WHR_Obesity')	Alcohol_Use	0.0028598459938851987
('Memory_Complaints', 'MAP_NormalElevated_vs_H')	Alcohol_Use	0.004714701162690823
('Memory_Complaints', 'functionality_state')	Alcohol_Use	0.0837741414941825
('grip_category', 'WHR_Obesity')	Alcohol_Use	0.023190607119056794
('grip_category', 'MAP_NormalElevated_vs_H')	Alcohol_Use	0.02560977548201382
('grip_category', 'functionality_state')	Alcohol_Use	0.10795995585517848
('WHR_Obesity', 'MAP_NormalElevated_vs_H')	Alcohol_Use	0.005175412271027466
('WHR_Obesity', 'functionality_state')	Alcohol_Use	0.08425885703585577
('MAP_NormalElevated_vs_H', 'functionality_state')	Alcohol_Use	0.08759112398234604
('Anxiety', 'Depression')	Memory_Problems	0.01888273362941895
('Anxiety', 'Sleep')	Memory_Problems	0.018293022172066
('Anxiety', 'MMSE_Spell')	Memory_Problems	0.023318838817683013
('Anxiety', 'Pain')	Memory_Problems	0.020978523006497725
('Anxiety', 'Hearing')	Memory_Problems	0.034088754957486894
('Anxiety', 'General_Health')	Memory_Problems	0.028919607030665394
('Anxiety', 'Health_vs_Peers')	Memory_Problems	0.020191155127968586
('Anxiety', 'Physical_Activity')	Memory_Problems	0.016539548327123052
('Anxiety', 'BMI')	Memory_Problems	0.016939174736063052
('Anxiety', 'Alcohol_Use')	Memory_Problems	0.016041245464509222
('Anxiety', 'Memory_Complaints')	Memory_Problems	1.374759101798289
('Anxiety', 'grip_category')	Memory_Problems	0.015838087109544405
('Anxiety', 'WHR_Obesity')	Memory_Problems	0.0151219326165753
('Anxiety', 'MAP_NormalElevated_vs_H')	Memory_Problems	0.015484270231008084
('Anxiety', 'functionality_state')	Memory_Problems	0.023556135487046898
('Depression', 'Sleep')	Memory_Problems	0.016490345322705213
('Depression', 'MMSE_Spell')	Memory_Problems	0.02014605566246002
('Depression', 'Pain')	Memory_Problems	0.01941774278283851
('Depression', 'Hearing')	Memory_Problems	0.032082412795364744
('Depression', 'General_Health')	Memory_Problems	0.0277643993539912
('Depression', 'Health_vs_Peers')	Memory_Problems	0.019074509679581138
('Depression', 'Physical_Activity')	Memory_Problems	0.01394913857848235
('Depression', 'BMI')	Memory_Problems	0.016032915378248445
('Depression', 'Alcohol_Use')	Memory_Problems	0.01378173971007016
('Depression', 'Memory_Complaints')	Memory_Problems	1.374759101798289
('Depression', 'grip_category')	Memory_Problems	0.013831503336849352
('Depression', 'WHR_Obesity')	Memory_Problems	0.012515378022995183
('Depression', 'MAP_NormalElevated_vs_H')	Memory_Problems	0.013064286257525388
('Depression', 'functionality_state')	Memory_Problems	0.020816848053007497
('Sleep', 'MMSE_Spell')	Memory_Problems	0.01572869854194465
('Sleep', 'Pain')	Memory_Problems	0.018662562932747838
('Sleep', 'Hearing')	Memory_Problems	0.029415551155897748
('Sleep', 'General_Health')	Memory_Problems	0.025969704313165212
('Sleep', 'Health_vs_Peers')	Memory_Problems	0.014601072551306223
('Sleep', 'Physical_Activity')	Memory_Problems	0.012387263614176252
('Sleep', 'BMI')	Memory_Problems	0.008870021404026904
('Sleep', 'Alcohol_Use')	Memory_Problems	0.009095388985615854
('Sleep', 'Memory_Complaints')	Memory_Problems	1.3747591017982894
('Sleep', 'grip_category')	Memory_Problems	0.01262675348976479
('Sleep', 'WHR_Obesity')	Memory_Problems	0.0067489718193776
('Sleep', 'MAP_NormalElevated_vs_H')	Memory_Problems	0.007824548727374071
('Sleep', 'functionality_state')	Memory_Problems	0.020419805034114436
('MMSE_Spell', 'Pain')	Memory_Problems	0.01809771783862546
('MMSE_Spell', 'Hearing')	Memory_Problems	0.030110118610453988
('MMSE_Spell', 'General_Health')	Memory_Problems	0.028899410588735068
('MMSE_Spell', 'Health_vs_Peers')	Memory_Problems	0.016579281447069025
('MMSE_Spell', 'Physical_Activity')	Memory_Problems	0.010841225416603135
('MMSE_Spell', 'BMI')	Memory_Problems	0.011824724965723636
('MMSE_Spell', 'Alcohol_Use')	Memory_Problems	0.011323839178576475
('MMSE_Spell', 'Memory_Complaints')	Memory_Problems	1.374759101798289
('MMSE_Spell', 'grip_category')	Memory_Problems	0.010837094923802821
('MMSE_Spell', 'WHR_Obesity')	Memory_Problems	0.009407109556252707
('MMSE_Spell', 'MAP_NormalElevated_vs_H')	Memory_Problems	0.010501925858517825
('MMSE_Spell', 'functionality_state')	Memory_Problems	0.018060824821151077
('Pain', 'Hearing')	Memory_Problems	0.03202475765386116
('Pain', 'General_Health')	Memory_Problems	0.02484822226673341
('Pain', 'Health_vs_Peers')	Memory_Problems	0.017390685731464035
('Pain', 'Physical_Activity')	Memory_Problems	0.014364861272455492
('Pain', 'BMI')	Memory_Problems	0.01498636941616298
('Pain', 'Alcohol_Use')	Memory_Problems	0.013521383522786387
('Pain', 'Memory_Complaints')	Memory_Problems	1.3747591017982894
('Pain', 'grip_category')	Memory_Problems	0.01431625740067006
('Pain', 'WHR_Obesity')	Memory_Problems	0.01093720821759782
('Pain', 'MAP_NormalElevated_vs_H')	Memory_Problems	0.011587523349629694
('Pain', 'functionality_state')	Memory_Problems	0.01709877816435421
('Hearing', 'General_Health')	Memory_Problems	0.042738222407162935
('Hearing', 'Health_vs_Peers')	Memory_Problems	0.030048860849861792
('Hearing', 'Physical_Activity')	Memory_Problems	0.024581626446634287
('Hearing', 'BMI')	Memory_Problems	0.026080395278005847
('Hearing', 'Alcohol_Use')	Memory_Problems	0.024539741802501753
('Hearing', 'Memory_Complaints')	Memory_Problems	1.374759101798289
('Hearing', 'grip_category')	Memory_Problems	0.02566685792930179
('Hearing', 'WHR_Obesity')	Memory_Problems	0.022433677960882588
('Hearing', 'MAP_NormalElevated_vs_H')	Memory_Problems	0.023083241116108495
('Hearing', 'functionality_state')	Memory_Problems	0.031728963723065856
('General_Health', 'Health_vs_Peers')	Memory_Problems	0.023025094523273375
('General_Health', 'Physical_Activity')	Memory_Problems	0.023516439017739324
('General_Health', 'BMI')	Memory_Problems	0.024585365370997196
('General_Health', 'Alcohol_Use')	Memory_Problems	0.023681026127069064
('General_Health', 'Memory_Complaints')	Memory_Problems	1.374759101798289
('General_Health', 'grip_category')	Memory_Problems	0.024216429987301193
('General_Health', 'WHR_Obesity')	Memory_Problems	0.022562874078494808
('General_Health', 'MAP_NormalElevated_vs_H')	Memory_Problems	0.022502456693548376
('General_Health', 'functionality_state')	Memory_Problems	0.02577750957051241
('Health_vs_Peers', 'Physical_Activity')	Memory_Problems	0.009793270299733283
('Health_vs_Peers', 'BMI')	Memory_Problems	0.010030005301209162
('Health_vs_Peers', 'Alcohol_Use')	Memory_Problems	0.009222807722779055
('Health_vs_Peers', 'Memory_Complaints')	Memory_Problems	1.374759101798289
('Health_vs_Peers', 'grip_category')	Memory_Problems	0.00983061023872478
('Health_vs_Peers', 'WHR_Obesity')	Memory_Problems	0.008049872647900247
('Health_vs_Peers', 'MAP_NormalElevated_vs_H')	Memory_Problems	0.00797934637216429
('Health_vs_Peers', 'functionality_state')	Memory_Problems	0.018093672077244216
('Physical_Activity', 'BMI')	Memory_Problems	0.006623397571357684
('Physical_Activity', 'Alcohol_Use')	Memory_Problems	0.004857642835804678
('Physical_Activity', 'Memory_Complaints')	Memory_Problems	1.374759101798289
('Physical_Activity', 'grip_category')	Memory_Problems	0.004561206390319509
('Physical_Activity', 'WHR_Obesity')	Memory_Problems	0.0033279235113176176
('Physical_Activity', 'MAP_NormalElevated_vs_H')	Memory_Problems	0.0044245985210663264
('Physical_Activity', 'functionality_state')	Memory_Problems	0.013727033480212656
('BMI', 'Alcohol_Use')	Memory_Problems	0.00457141853488366
('BMI', 'Memory_Complaints')	Memory_Problems	1.374759101798289
('BMI', 'grip_category')	Memory_Problems	0.004289185141662354
('BMI', 'WHR_Obesity')	Memory_Problems	0.0020134673035990445
('BMI', 'MAP_NormalElevated_vs_H')	Memory_Problems	0.003175494355693024
('BMI', 'functionality_state')	Memory_Problems	0.0173029909866013
('Alcohol_Use', 'Memory_Complaints')	Memory_Problems	1.374759101798289
('Alcohol_Use', 'grip_category')	Memory_Problems	0.004972666815538288
('Alcohol_Use', 'WHR_Obesity')	Memory_Problems	0.0016782226847436264
('Alcohol_Use', 'MAP_NormalElevated_vs_H')	Memory_Problems	0.0024335377567587654
('Alcohol_Use', 'functionality_state')	Memory_Problems	0.014424774998959772
('Memory_Complaints', 'grip_category')	Memory_Problems	1.374759101798289
('Memory_Complaints', 'WHR_Obesity')	Memory_Problems	1.374759101798289
('Memory_Complaints', 'MAP_NormalElevated_vs_H')	Memory_Problems	1.374759101798289
('Memory_Complaints', 'functionality_state')	Memory_Problems	1.374759101798289
('grip_category', 'WHR_Obesity')	Memory_Problems	0.0013732606169948789
('grip_category', 'MAP_NormalElevated_vs_H')	Memory_Problems	0.0024310924580886032
('grip_category', 'functionality_state')	Memory_Problems	0.01397904516103495
('WHR_Obesity', 'MAP_NormalElevated_vs_H')	Memory_Problems	0.0008534592540276151
('WHR_Obesity', 'functionality_state')	Memory_Problems	0.012820193622891843
('MAP_NormalElevated_vs_H', 'functionality_state')	Memory_Problems	0.0135886047254789
('Anxiety', 'Depression')	Memory_Complaints	0.01888273362941895
('Anxiety', 'Sleep')	Memory_Complaints	0.018293022172066
('Anxiety', 'MMSE_Spell')	Memory_Complaints	0.023318838817683013
('Anxiety', 'Pain')	Memory_Complaints	0.020978523006497725
('Anxiety', 'Hearing')	Memory_Complaints	0.034088754957486894
('Anxiety', 'General_Health')	Memory_Complaints	0.028919607030665394
('Anxiety', 'Health_vs_Peers')	Memory_Complaints	0.020191155127968586
('Anxiety', 'Physical_Activity')	Memory_Complaints	0.016539548327123052
('Anxiety', 'BMI')	Memory_Complaints	0.016939174736063052
('Anxiety', 'Alcohol_Use')	Memory_Complaints	0.016041245464509222
('Anxiety', 'Memory_Problems')	Memory_Complaints	1.374759101798289
('Anxiety', 'grip_category')	Memory_Complaints	0.015838087109544405
('Anxiety', 'WHR_Obesity')	Memory_Complaints	0.0151219326165753
('Anxiety', 'MAP_NormalElevated_vs_H')	Memory_Complaints	0.015484270231008084
('Anxiety', 'functionality_state')	Memory_Complaints	0.023556135487046898
('Depression', 'Sleep')	Memory_Complaints	0.016490345322705213
('Depression', 'MMSE_Spell')	Memory_Complaints	0.02014605566246002
('Depression', 'Pain')	Memory_Complaints	0.01941774278283851
('Depression', 'Hearing')	Memory_Complaints	0.032082412795364744
('Depression', 'General_Health')	Memory_Complaints	0.0277643993539912
('Depression', 'Health_vs_Peers')	Memory_Complaints	0.019074509679581138
('Depression', 'Physical_Activity')	Memory_Complaints	0.01394913857848235
('Depression', 'BMI')	Memory_Complaints	0.016032915378248445
('Depression', 'Alcohol_Use')	Memory_Complaints	0.01378173971007016
('Depression', 'Memory_Problems')	Memory_Complaints	1.374759101798289
('Depression', 'grip_category')	Memory_Complaints	0.013831503336849352
('Depression', 'WHR_Obesity')	Memory_Complaints	0.012515378022995183
('Depression', 'MAP_NormalElevated_vs_H')	Memory_Complaints	0.013064286257525388
('Depression', 'functionality_state')	Memory_Complaints	0.020816848053007497
('Sleep', 'MMSE_Spell')	Memory_Complaints	0.01572869854194465
('Sleep', 'Pain')	Memory_Complaints	0.018662562932747838
('Sleep', 'Hearing')	Memory_Complaints	0.029415551155897748
('Sleep', 'General_Health')	Memory_Complaints	0.025969704313165212
('Sleep', 'Health_vs_Peers')	Memory_Complaints	0.014601072551306223
('Sleep', 'Physical_Activity')	Memory_Complaints	0.012387263614176252
('Sleep', 'BMI')	Memory_Complaints	0.008870021404026904
('Sleep', 'Alcohol_Use')	Memory_Complaints	0.009095388985615854
('Sleep', 'Memory_Problems')	Memory_Complaints	1.3747591017982894
('Sleep', 'grip_category')	Memory_Complaints	0.01262675348976479
('Sleep', 'WHR_Obesity')	Memory_Complaints	0.0067489718193776
('Sleep', 'MAP_NormalElevated_vs_H')	Memory_Complaints	0.007824548727374071
('Sleep', 'functionality_state')	Memory_Complaints	0.020419805034114436
('MMSE_Spell', 'Pain')	Memory_Complaints	0.01809771783862546
('MMSE_Spell', 'Hearing')	Memory_Complaints	0.030110118610453988
('MMSE_Spell', 'General_Health')	Memory_Complaints	0.028899410588735068
('MMSE_Spell', 'Health_vs_Peers')	Memory_Complaints	0.016579281447069025
('MMSE_Spell', 'Physical_Activity')	Memory_Complaints	0.010841225416603135
('MMSE_Spell', 'BMI')	Memory_Complaints	0.011824724965723636
('MMSE_Spell', 'Alcohol_Use')	Memory_Complaints	0.011323839178576475
('MMSE_Spell', 'Memory_Problems')	Memory_Complaints	1.374759101798289
('MMSE_Spell', 'grip_category')	Memory_Complaints	0.010837094923802821
('MMSE_Spell', 'WHR_Obesity')	Memory_Complaints	0.009407109556252707
('MMSE_Spell', 'MAP_NormalElevated_vs_H')	Memory_Complaints	0.010501925858517825
('MMSE_Spell', 'functionality_state')	Memory_Complaints	0.018060824821151077
('Pain', 'Hearing')	Memory_Complaints	0.03202475765386116
('Pain', 'General_Health')	Memory_Complaints	0.02484822226673341
('Pain', 'Health_vs_Peers')	Memory_Complaints	0.017390685731464035
('Pain', 'Physical_Activity')	Memory_Complaints	0.014364861272455492
('Pain', 'BMI')	Memory_Complaints	0.01498636941616298
('Pain', 'Alcohol_Use')	Memory_Complaints	0.013521383522786387
('Pain', 'Memory_Problems')	Memory_Complaints	1.3747591017982894
('Pain', 'grip_category')	Memory_Complaints	0.01431625740067006
('Pain', 'WHR_Obesity')	Memory_Complaints	0.01093720821759782
('Pain', 'MAP_NormalElevated_vs_H')	Memory_Complaints	0.011587523349629694
('Pain', 'functionality_state')	Memory_Complaints	0.01709877816435421
('Hearing', 'General_Health')	Memory_Complaints	0.042738222407162935
('Hearing', 'Health_vs_Peers')	Memory_Complaints	0.030048860849861792
('Hearing', 'Physical_Activity')	Memory_Complaints	0.024581626446634287
('Hearing', 'BMI')	Memory_Complaints	0.026080395278005847
('Hearing', 'Alcohol_Use')	Memory_Complaints	0.024539741802501753
('Hearing', 'Memory_Problems')	Memory_Complaints	1.374759101798289
('Hearing', 'grip_category')	Memory_Complaints	0.02566685792930179
('Hearing', 'WHR_Obesity')	Memory_Complaints	0.022433677960882588
('Hearing', 'MAP_NormalElevated_vs_H')	Memory_Complaints	0.023083241116108495
('Hearing', 'functionality_state')	Memory_Complaints	0.031728963723065856
('General_Health', 'Health_vs_Peers')	Memory_Complaints	0.023025094523273375
('General_Health', 'Physical_Activity')	Memory_Complaints	0.023516439017739324
('General_Health', 'BMI')	Memory_Complaints	0.024585365370997196
('General_Health', 'Alcohol_Use')	Memory_Complaints	0.023681026127069064
('General_Health', 'Memory_Problems')	Memory_Complaints	1.374759101798289
('General_Health', 'grip_category')	Memory_Complaints	0.024216429987301193
('General_Health', 'WHR_Obesity')	Memory_Complaints	0.022562874078494808
('General_Health', 'MAP_NormalElevated_vs_H')	Memory_Complaints	0.022502456693548376
('General_Health', 'functionality_state')	Memory_Complaints	0.02577750957051241
('Health_vs_Peers', 'Physical_Activity')	Memory_Complaints	0.009793270299733283
('Health_vs_Peers', 'BMI')	Memory_Complaints	0.010030005301209162
('Health_vs_Peers', 'Alcohol_Use')	Memory_Complaints	0.009222807722779055
('Health_vs_Peers', 'Memory_Problems')	Memory_Complaints	1.374759101798289
('Health_vs_Peers', 'grip_category')	Memory_Complaints	0.00983061023872478
('Health_vs_Peers', 'WHR_Obesity')	Memory_Complaints	0.008049872647900247
('Health_vs_Peers', 'MAP_NormalElevated_vs_H')	Memory_Complaints	0.00797934637216429
('Health_vs_Peers', 'functionality_state')	Memory_Complaints	0.018093672077244216
('Physical_Activity', 'BMI')	Memory_Complaints	0.006623397571357684
('Physical_Activity', 'Alcohol_Use')	Memory_Complaints	0.004857642835804678
('Physical_Activity', 'Memory_Problems')	Memory_Complaints	1.374759101798289
('Physical_Activity', 'grip_category')	Memory_Complaints	0.004561206390319509
('Physical_Activity', 'WHR_Obesity')	Memory_Complaints	0.0033279235113176176
('Physical_Activity', 'MAP_NormalElevated_vs_H')	Memory_Complaints	0.0044245985210663264
('Physical_Activity', 'functionality_state')	Memory_Complaints	0.013727033480212656
('BMI', 'Alcohol_Use')	Memory_Complaints	0.00457141853488366
('BMI', 'Memory_Problems')	Memory_Complaints	1.374759101798289
('BMI', 'grip_category')	Memory_Complaints	0.004289185141662354
('BMI', 'WHR_Obesity')	Memory_Complaints	0.0020134673035990445
('BMI', 'MAP_NormalElevated_vs_H')	Memory_Complaints	0.003175494355693024
('BMI', 'functionality_state')	Memory_Complaints	0.0173029909866013
('Alcohol_Use', 'Memory_Problems')	Memory_Complaints	1.374759101798289
('Alcohol_Use', 'grip_category')	Memory_Complaints	0.004972666815538288
('Alcohol_Use', 'WHR_Obesity')	Memory_Complaints	0.0016782226847436264
('Alcohol_Use', 'MAP_NormalElevated_vs_H')	Memory_Complaints	0.0024335377567587654
('Alcohol_Use', 'functionality_state')	Memory_Complaints	0.014424774998959772
('Memory_Problems', 'grip_category')	Memory_Complaints	1.374759101798289
('Memory_Problems', 'WHR_Obesity')	Memory_Complaints	1.374759101798289
('Memory_Problems', 'MAP_NormalElevated_vs_H')	Memory_Complaints	1.374759101798289
('Memory_Problems', 'functionality_state')	Memory_Complaints	1.374759101798289
('grip_category', 'WHR_Obesity')	Memory_Complaints	0.0013732606169948789
('grip_category', 'MAP_NormalElevated_vs_H')	Memory_Complaints	0.0024310924580886032
('grip_category', 'functionality_state')	Memory_Complaints	0.01397904516103495
('WHR_Obesity', 'MAP_NormalElevated_vs_H')	Memory_Complaints	0.0008534592540276151
('WHR_Obesity', 'functionality_state')	Memory_Complaints	0.012820193622891843
('MAP_NormalElevated_vs_H', 'functionality_state')	Memory_Complaints	0.0135886047254789
('Anxiety', 'Depression')	grip_category	0.011365222611561695
('Anxiety', 'Sleep')	grip_category	0.01523099940582035
('Anxiety', 'MMSE_Spell')	grip_category	0.019096801684308762
('Anxiety', 'Pain')	grip_category	0.021183487349800256
('Anxiety', 'Hearing')	grip_category	0.006506920301928307
('Anxiety', 'General_Health')	grip_category	0.0172527209779174
('Anxiety', 'Health_vs_Peers')	grip_category	0.009171871056173432
('Anxiety', 'Physical_Activity')	grip_category	0.0873663554073148
('Anxiety', 'BMI')	grip_category	0.02307439167319658
('Anxiety', 'Alcohol_Use')	grip_category	0.023883985820680083
('Anxiety', 'Memory_Problems')	grip_category	0.004150829449035017
('Anxiety', 'Memory_Complaints')	grip_category	0.004150829449035017
('Anxiety', 'WHR_Obesity')	grip_category	0.00785256544554947
('Anxiety', 'MAP_NormalElevated_vs_H')	grip_category	0.005439121686275772
('Anxiety', 'functionality_state')	grip_category	0.09069375331076804
('Depression', 'Sleep')	grip_category	0.02488147482456672
('Depression', 'MMSE_Spell')	grip_category	0.024851409679479193
('Depression', 'Pain')	grip_category	0.024301333214541133
('Depression', 'Hearing')	grip_category	0.011491888955905308
('Depression', 'General_Health')	grip_category	0.020470794126377288
('Depression', 'Health_vs_Peers')	grip_category	0.014699799851296758
('Depression', 'Physical_Activity')	grip_category	0.0920139316395083
('Depression', 'BMI')	grip_category	0.028472802022058128
('Depression', 'Alcohol_Use')	grip_category	0.030785699224876454
('Depression', 'Memory_Problems')	grip_category	0.010211063357801458
('Depression', 'Memory_Complaints')	grip_category	0.010211063357801458
('Depression', 'WHR_Obesity')	grip_category	0.013249858867998536
('Depression', 'MAP_NormalElevated_vs_H')	grip_category	0.011055912623654187
('Depression', 'functionality_state')	grip_category	0.09219865407882925
('Sleep', 'MMSE_Spell')	grip_category	0.031038370221110004
('Sleep', 'Pain')	grip_category	0.04136694572755708
('Sleep', 'Hearing')	grip_category	0.024714188820151008
('Sleep', 'General_Health')	grip_category	0.030583813465190755
('Sleep', 'Health_vs_Peers')	grip_category	0.024867040190250427
('Sleep', 'Physical_Activity')	grip_category	0.10176569818046953
('Sleep', 'BMI')	grip_category	0.03631400349837033
('Sleep', 'Alcohol_Use')	grip_category	0.038387399354864675
('Sleep', 'Memory_Problems')	grip_category	0.01759378070251138
('Sleep', 'Memory_Complaints')	grip_category	0.01759378070251138
('Sleep', 'WHR_Obesity')	grip_category	0.01817309255947592
('Sleep', 'MAP_NormalElevated_vs_H')	grip_category	0.018134158072298776
('Sleep', 'functionality_state')	grip_category	0.10678361258512513
('MMSE_Spell', 'Pain')	grip_category	0.03252943070447749
('MMSE_Spell', 'Hearing')	grip_category	0.02068913853391011
('MMSE_Spell', 'General_Health')	grip_category	0.032844139762360114
('MMSE_Spell', 'Health_vs_Peers')	grip_category	0.022669342324113845
('MMSE_Spell', 'Physical_Activity')	grip_category	0.0931335061348218
('MMSE_Spell', 'BMI')	grip_category	0.03704136735990289
('MMSE_Spell', 'Alcohol_Use')	grip_category	0.03689148832451686
('MMSE_Spell', 'Memory_Problems')	grip_category	0.01737593800215308
('MMSE_Spell', 'Memory_Complaints')	grip_category	0.01737593800215308
('MMSE_Spell', 'WHR_Obesity')	grip_category	0.020584287851587654
('MMSE_Spell', 'MAP_NormalElevated_vs_H')	grip_category	0.018361408208226956
('MMSE_Spell', 'functionality_state')	grip_category	0.0960599158828898
('Pain', 'Hearing')	grip_category	0.026118546749797487
('Pain', 'General_Health')	grip_category	0.029619802357999915
('Pain', 'Health_vs_Peers')	grip_category	0.02640106410755011
('Pain', 'Physical_Activity')	grip_category	0.09604647280931934
('Pain', 'BMI')	grip_category	0.04544194622549612
('Pain', 'Alcohol_Use')	grip_category	0.04623188943423061
('Pain', 'Memory_Problems')	grip_category	0.02020420611244361
('Pain', 'Memory_Complaints')	grip_category	0.02020420611244361
('Pain', 'WHR_Obesity')	grip_category	0.022989657563979873
('Pain', 'MAP_NormalElevated_vs_H')	grip_category	0.019607886100735786
('Pain', 'functionality_state')	grip_category	0.09641125610819844
('Hearing', 'General_Health')	grip_category	0.0192892168618839
('Hearing', 'Health_vs_Peers')	grip_category	0.009007125205978496
('Hearing', 'Physical_Activity')	grip_category	0.0876130117837026
('Hearing', 'BMI')	grip_category	0.0236786972850728
('Hearing', 'Alcohol_Use')	grip_category	0.02970487140392279
('Hearing', 'Memory_Problems')	grip_category	0.00687840331352305
('Hearing', 'Memory_Complaints')	grip_category	0.00687840331352305
('Hearing', 'WHR_Obesity')	grip_category	0.00902336134343978
('Hearing', 'MAP_NormalElevated_vs_H')	grip_category	0.005351154435134374
('Hearing', 'functionality_state')	grip_category	0.09247071939184168
('General_Health', 'Health_vs_Peers')	grip_category	0.0244241446416333
('General_Health', 'Physical_Activity')	grip_category	0.0904400722727778
('General_Health', 'BMI')	grip_category	0.037310341412057794
('General_Health', 'Alcohol_Use')	grip_category	0.03901985186370275
('General_Health', 'Memory_Problems')	grip_category	0.01789228901880626
('General_Health', 'Memory_Complaints')	grip_category	0.01789228901880626
('General_Health', 'WHR_Obesity')	grip_category	0.020391369679500372
('General_Health', 'MAP_NormalElevated_vs_H')	grip_category	0.017913836834185674
('General_Health', 'functionality_state')	grip_category	0.09485541256091973
('Health_vs_Peers', 'Physical_Activity')	grip_category	0.09268731289753247
('Health_vs_Peers', 'BMI')	grip_category	0.02496923789136353
('Health_vs_Peers', 'Alcohol_Use')	grip_category	0.02778009968465878
('Health_vs_Peers', 'Memory_Problems')	grip_category	0.007467451132531011
('Health_vs_Peers', 'Memory_Complaints')	grip_category	0.007467451132531011
('Health_vs_Peers', 'WHR_Obesity')	grip_category	0.00933465196494101
('Health_vs_Peers', 'MAP_NormalElevated_vs_H')	grip_category	0.007824257412231469
('Health_vs_Peers', 'functionality_state')	grip_category	0.10013117539029748
('Physical_Activity', 'BMI')	grip_category	0.1151613095538016
('Physical_Activity', 'Alcohol_Use')	grip_category	0.10931007198438414
('Physical_Activity', 'Memory_Problems')	grip_category	0.08540488445648614
('Physical_Activity', 'Memory_Complaints')	grip_category	0.08540488445648614
('Physical_Activity', 'WHR_Obesity')	grip_category	0.08893007118336511
('Physical_Activity', 'MAP_NormalElevated_vs_H')	grip_category	0.08806774238091038
('Physical_Activity', 'functionality_state')	grip_category	0.11827903374481687
('BMI', 'Alcohol_Use')	grip_category	0.044454621170755784
('BMI', 'Memory_Problems')	grip_category	0.02108322762413598
('BMI', 'Memory_Complaints')	grip_category	0.02108322762413598
('BMI', 'WHR_Obesity')	grip_category	0.02113085494902887
('BMI', 'MAP_NormalElevated_vs_H')	grip_category	0.02356656042929711
('BMI', 'functionality_state')	grip_category	0.13221163992823654
('Alcohol_Use', 'Memory_Problems')	grip_category	0.023311686061324853
('Alcohol_Use', 'Memory_Complaints')	grip_category	0.023311686061324853
('Alcohol_Use', 'WHR_Obesity')	grip_category	0.025988492345333975
('Alcohol_Use', 'MAP_NormalElevated_vs_H')	grip_category	0.02416173381505993
('Alcohol_Use', 'functionality_state')	grip_category	0.11502563832966871
('Memory_Problems', 'Memory_Complaints')	grip_category	0.0011840457461372398
('Memory_Problems', 'WHR_Obesity')	grip_category	0.005352769152413632
('Memory_Problems', 'MAP_NormalElevated_vs_H')	grip_category	0.0032642141970664505
('Memory_Problems', 'functionality_state')	grip_category	0.09039409413075175
('Memory_Complaints', 'WHR_Obesity')	grip_category	0.005352769152413632
('Memory_Complaints', 'MAP_NormalElevated_vs_H')	grip_category	0.0032642141970664505
('Memory_Complaints', 'functionality_state')	grip_category	0.09039409413075175
('WHR_Obesity', 'MAP_NormalElevated_vs_H')	grip_category	0.006257874165699474
('WHR_Obesity', 'functionality_state')	grip_category	0.09401750481374022
('MAP_NormalElevated_vs_H', 'functionality_state')	grip_category	0.0941210663685756
('Anxiety', 'Depression')	WHR_Obesity	0.000412287547266562
('Anxiety', 'Sleep')	WHR_Obesity	0.00409696515125161
('Anxiety', 'MMSE_Spell')	WHR_Obesity	0.0007637477625333959
('Anxiety', 'Pain')	WHR_Obesity	0.002057648566140619
('Anxiety', 'Hearing')	WHR_Obesity	0.0014342028510126276
('Anxiety', 'General_Health')	WHR_Obesity	0.0010966216389701438
('Anxiety', 'Health_vs_Peers')	WHR_Obesity	0.0007234488972740467
('Anxiety', 'Physical_Activity')	WHR_Obesity	0.0013380737515015417
('Anxiety', 'BMI')	WHR_Obesity	0.04586245840954342
('Anxiety', 'Alcohol_Use')	WHR_Obesity	0.0016066939623868598
('Anxiety', 'Memory_Problems')	WHR_Obesity	0.00048648476203459545
('Anxiety', 'Memory_Complaints')	WHR_Obesity	0.00048648476203459545
('Anxiety', 'grip_category')	WHR_Obesity	0.004904375251518797
('Anxiety', 'MAP_NormalElevated_vs_H')	WHR_Obesity	0.0007893905046847811
('Anxiety', 'functionality_state')	WHR_Obesity	0.0036218182982871994
('Depression', 'Sleep')	WHR_Obesity	0.004784371823909434
('Depression', 'MMSE_Spell')	WHR_Obesity	0.0002729860091306643
('Depression', 'Pain')	WHR_Obesity	0.002558502564733883
('Depression', 'Hearing')	WHR_Obesity	0.0026795607191053145
('Depression', 'General_Health')	WHR_Obesity	0.0007508369384886094
('Depression', 'Health_vs_Peers')	WHR_Obesity	0.00035393932649264
('Depression', 'Physical_Activity')	WHR_Obesity	0.0007779437617359227
('Depression', 'BMI')	WHR_Obesity	0.04587127420598422
('Depression', 'Alcohol_Use')	WHR_Obesity	0.001274601242629712
('Depression', 'Memory_Problems')	WHR_Obesity	0.0003251106682481847
('Depression', 'Memory_Complaints')	WHR_Obesity	0.0003251106682481847
('Depression', 'grip_category')	WHR_Obesity	0.004680031492299431
('Depression', 'MAP_NormalElevated_vs_H')	WHR_Obesity	0.0008657553082985675
('Depression', 'functionality_state')	WHR_Obesity	0.002824227380903533
('Sleep', 'MMSE_Spell')	WHR_Obesity	0.004248627705943891
('Sleep', 'Pain')	WHR_Obesity	0.01083489551229501
('Sleep', 'Hearing')	WHR_Obesity	0.005445102439867822
('Sleep', 'General_Health')	WHR_Obesity	0.0059928046311659286
('Sleep', 'Health_vs_Peers')	WHR_Obesity	0.006570635185384183
('Sleep', 'Physical_Activity')	WHR_Obesity	0.006110385975326111
('Sleep', 'BMI')	WHR_Obesity	0.05240833077896767
('Sleep', 'Alcohol_Use')	WHR_Obesity	0.005995310940717993
('Sleep', 'Memory_Problems')	WHR_Obesity	0.004565725826236448
('Sleep', 'Memory_Complaints')	WHR_Obesity	0.004565725826236448
('Sleep', 'grip_category')	WHR_Obesity	0.011022819353586255
('Sleep', 'MAP_NormalElevated_vs_H')	WHR_Obesity	0.005905763024718832
('Sleep', 'functionality_state')	WHR_Obesity	0.007202336491000549
('MMSE_Spell', 'Pain')	WHR_Obesity	0.0027479472312457983
('MMSE_Spell', 'Hearing')	WHR_Obesity	0.0014440538655607973
('MMSE_Spell', 'General_Health')	WHR_Obesity	0.0010924188585129109
('MMSE_Spell', 'Health_vs_Peers')	WHR_Obesity	0.00044150085013413404
('MMSE_Spell', 'Physical_Activity')	WHR_Obesity	0.0015189541752357834
('MMSE_Spell', 'BMI')	WHR_Obesity	0.04633420370976724
('MMSE_Spell', 'Alcohol_Use')	WHR_Obesity	0.0014454326517462854
('MMSE_Spell', 'Memory_Problems')	WHR_Obesity	0.00015185220805142815
('MMSE_Spell', 'Memory_Complaints')	WHR_Obesity	0.00015185220805142815
('MMSE_Spell', 'grip_category')	WHR_Obesity	0.00479018742503612
('MMSE_Spell', 'MAP_NormalElevated_vs_H')	WHR_Obesity	0.001499025244869429
('MMSE_Spell', 'functionality_state')	WHR_Obesity	0.0033581326806453758
('Pain', 'Hearing')	WHR_Obesity	0.004414998947916243
('Pain', 'General_Health')	WHR_Obesity	0.0038463774386567925
('Pain', 'Health_vs_Peers')	WHR_Obesity	0.0033327476353063
('Pain', 'Physical_Activity')	WHR_Obesity	0.004789257046061537
('Pain', 'BMI')	WHR_Obesity	0.048747004901749214
('Pain', 'Alcohol_Use')	WHR_Obesity	0.006372575358391451
('Pain', 'Memory_Problems')	WHR_Obesity	0.0022618844893200455
('Pain', 'Memory_Complaints')	WHR_Obesity	0.0022618844893200455
('Pain', 'grip_category')	WHR_Obesity	0.00842638512392855
('Pain', 'MAP_NormalElevated_vs_H')	WHR_Obesity	0.002939148469293065
('Pain', 'functionality_state')	WHR_Obesity	0.00425321601616558
('Hearing', 'General_Health')	WHR_Obesity	0.0021021803012473686
('Hearing', 'Health_vs_Peers')	WHR_Obesity	0.0017653719540523542
('Hearing', 'Physical_Activity')	WHR_Obesity	0.002188926333007537
('Hearing', 'BMI')	WHR_Obesity	0.04685689733460445
('Hearing', 'Alcohol_Use')	WHR_Obesity	0.003853552878431258
('Hearing', 'Memory_Problems')	WHR_Obesity	0.0015420940359233543
('Hearing', 'Memory_Complaints')	WHR_Obesity	0.0015420940359233543
('Hearing', 'grip_category')	WHR_Obesity	0.006920232034258325
('Hearing', 'MAP_NormalElevated_vs_H')	WHR_Obesity	0.0020224373609604896
('Hearing', 'functionality_state')	WHR_Obesity	0.003575824743184037
('General_Health', 'Health_vs_Peers')	WHR_Obesity	0.0020804913257565826
('General_Health', 'Physical_Activity')	WHR_Obesity	0.0018574631518833028
('General_Health', 'BMI')	WHR_Obesity	0.04673890278951755
('General_Health', 'Alcohol_Use')	WHR_Obesity	0.003203864268830056
('General_Health', 'Memory_Problems')	WHR_Obesity	0.001331445931587192
('General_Health', 'Memory_Complaints')	WHR_Obesity	0.001331445931587192
('General_Health', 'grip_category')	WHR_Obesity	0.005484082501088652
('General_Health', 'MAP_NormalElevated_vs_H')	WHR_Obesity	0.0012811322755867422
('General_Health', 'functionality_state')	WHR_Obesity	0.0031561810501293144
('Health_vs_Peers', 'Physical_Activity')	WHR_Obesity	0.0012448036904196915
('Health_vs_Peers', 'BMI')	WHR_Obesity	0.0486018640661443
('Health_vs_Peers', 'Alcohol_Use')	WHR_Obesity	0.002498847112247792
('Health_vs_Peers', 'Memory_Problems')	WHR_Obesity	0.0008360982141699609
('Health_vs_Peers', 'Memory_Complaints')	WHR_Obesity	0.0008360982141699609
('Health_vs_Peers', 'grip_category')	WHR_Obesity	0.004484036637404171
('Health_vs_Peers', 'MAP_NormalElevated_vs_H')	WHR_Obesity	0.0008975740525359938
('Health_vs_Peers', 'functionality_state')	WHR_Obesity	0.003825915514484813
('Physical_Activity', 'BMI')	WHR_Obesity	0.0477543841978847
('Physical_Activity', 'Alcohol_Use')	WHR_Obesity	0.0022335323901885745
('Physical_Activity', 'Memory_Problems')	WHR_Obesity	0.0008399057417425272
('Physical_Activity', 'Memory_Complaints')	WHR_Obesity	0.0008399057417425272
('Physical_Activity', 'grip_category')	WHR_Obesity	0.005598375347624994
('Physical_Activity', 'MAP_NormalElevated_vs_H')	WHR_Obesity	0.001334744081573958
('Physical_Activity', 'functionality_state')	WHR_Obesity	0.004396139981317863
('BMI', 'Alcohol_Use')	WHR_Obesity	0.048910899630253614
('BMI', 'Memory_Problems')	WHR_Obesity	0.045658032817837584
('BMI', 'Memory_Complaints')	WHR_Obesity	0.045658032817837584
('BMI', 'grip_category')	WHR_Obesity	0.047981377980794104
('BMI', 'MAP_NormalElevated_vs_H')	WHR_Obesity	0.04727753726383097
('BMI', 'functionality_state')	WHR_Obesity	0.045585564166143934
('Alcohol_Use', 'Memory_Problems')	WHR_Obesity	0.0013909383718988548
('Alcohol_Use', 'Memory_Complaints')	WHR_Obesity	0.0013909383718988548
('Alcohol_Use', 'grip_category')	WHR_Obesity	0.007362188786701679
('Alcohol_Use', 'MAP_NormalElevated_vs_H')	WHR_Obesity	0.0027320269751435725
('Alcohol_Use', 'functionality_state')	WHR_Obesity	0.004224069487239653
('Memory_Problems', 'Memory_Complaints')	WHR_Obesity	4.72700627469282e-06
('Memory_Problems', 'grip_category')	WHR_Obesity	0.004173450412551406
('Memory_Problems', 'MAP_NormalElevated_vs_H')	WHR_Obesity	0.0006912373640751374
('Memory_Problems', 'functionality_state')	WHR_Obesity	0.0021347725695010154
('Memory_Complaints', 'grip_category')	WHR_Obesity	0.004173450412551406
('Memory_Complaints', 'MAP_NormalElevated_vs_H')	WHR_Obesity	0.0006912373640751374
('Memory_Complaints', 'functionality_state')	WHR_Obesity	0.0021347725695010154
('grip_category', 'MAP_NormalElevated_vs_H')	WHR_Obesity	0.00526253053676979
('grip_category', 'functionality_state')	WHR_Obesity	0.006917034790632264
('MAP_NormalElevated_vs_H', 'functionality_state')	WHR_Obesity	0.0024452216611039303
('Anxiety', 'Depression')	MAP_NormalElevated_vs_H	0.00024245750831057688
('Anxiety', 'Sleep')	MAP_NormalElevated_vs_H	0.002034342491829911
('Anxiety', 'MMSE_Spell')	MAP_NormalElevated_vs_H	0.0008050591760045112
('Anxiety', 'Pain')	MAP_NormalElevated_vs_H	0.001692955360976292
('Anxiety', 'Hearing')	MAP_NormalElevated_vs_H	0.0026222047280801773
('Anxiety', 'General_Health')	MAP_NormalElevated_vs_H	0.0035196505773700234
('Anxiety', 'Health_vs_Peers')	MAP_NormalElevated_vs_H	0.004878075876900488
('Anxiety', 'Physical_Activity')	MAP_NormalElevated_vs_H	0.002245197483492432
('Anxiety', 'BMI')	MAP_NormalElevated_vs_H	0.0015391400739635892
('Anxiety', 'Alcohol_Use')	MAP_NormalElevated_vs_H	0.0032652536055552055
('Anxiety', 'Memory_Problems')	MAP_NormalElevated_vs_H	0.0009076332934075629
('Anxiety', 'Memory_Complaints')	MAP_NormalElevated_vs_H	0.0009076332934075629
('Anxiety', 'grip_category')	MAP_NormalElevated_vs_H	0.002549742409185283
('Anxiety', 'WHR_Obesity')	MAP_NormalElevated_vs_H	0.0008482014216236842
('Anxiety', 'functionality_state')	MAP_NormalElevated_vs_H	0.001140680263619119
('Depression', 'Sleep')	MAP_NormalElevated_vs_H	0.0020589800031013796
('Depression', 'MMSE_Spell')	MAP_NormalElevated_vs_H	0.0015672143201566106
('Depression', 'Pain')	MAP_NormalElevated_vs_H	0.0011722081123073955
('Depression', 'Hearing')	MAP_NormalElevated_vs_H	0.002619795912878566
('Depression', 'General_Health')	MAP_NormalElevated_vs_H	0.003082484778619812
('Depression', 'Health_vs_Peers')	MAP_NormalElevated_vs_H	0.004860129219239509
('Depression', 'Physical_Activity')	MAP_NormalElevated_vs_H	0.0014081068162384788
('Depression', 'BMI')	MAP_NormalElevated_vs_H	0.00190074199151666
('Depression', 'Alcohol_Use')	MAP_NormalElevated_vs_H	0.004289346176471799
('Depression', 'Memory_Problems')	MAP_NormalElevated_vs_H	0.0009267114355728988
('Depression', 'Memory_Complaints')	MAP_NormalElevated_vs_H	0.0009267114355728988
('Depression', 'grip_category')	MAP_NormalElevated_vs_H	0.0025387777807476695
('Depression', 'WHR_Obesity')	MAP_NormalElevated_vs_H	0.0009184478410917959
('Depression', 'functionality_state')	MAP_NormalElevated_vs_H	0.0005035084871647049
('Sleep', 'MMSE_Spell')	MAP_NormalElevated_vs_H	0.004623827090062778
('Sleep', 'Pain')	MAP_NormalElevated_vs_H	0.004886463616669596
('Sleep', 'Hearing')	MAP_NormalElevated_vs_H	0.004688966784355575
('Sleep', 'General_Health')	MAP_NormalElevated_vs_H	0.005987943424703817
('Sleep', 'Health_vs_Peers')	MAP_NormalElevated_vs_H	0.007504796376316071
('Sleep', 'Physical_Activity')	MAP_NormalElevated_vs_H	0.0036000569796106586
('Sleep', 'BMI')	MAP_NormalElevated_vs_H	0.00618927559901118
('Sleep', 'Alcohol_Use')	MAP_NormalElevated_vs_H	0.008600745243179095
('Sleep', 'Memory_Problems')	MAP_NormalElevated_vs_H	0.0036028628009806335
('Sleep', 'Memory_Complaints')	MAP_NormalElevated_vs_H	0.0036028628009806335
('Sleep', 'grip_category')	MAP_NormalElevated_vs_H	0.008945444933157468
('Sleep', 'WHR_Obesity')	MAP_NormalElevated_vs_H	0.0038673230914665463
('Sleep', 'functionality_state')	MAP_NormalElevated_vs_H	0.00321353616681923
('MMSE_Spell', 'Pain')	MAP_NormalElevated_vs_H	0.004659946264529816
('MMSE_Spell', 'Hearing')	MAP_NormalElevated_vs_H	0.002940081564965848
('MMSE_Spell', 'General_Health')	MAP_NormalElevated_vs_H	0.004764057315065076
('MMSE_Spell', 'Health_vs_Peers')	MAP_NormalElevated_vs_H	0.0061035912905538
('MMSE_Spell', 'Physical_Activity')	MAP_NormalElevated_vs_H	0.0021589854268880574
('MMSE_Spell', 'BMI')	MAP_NormalElevated_vs_H	0.002637533770755391
('MMSE_Spell', 'Alcohol_Use')	MAP_NormalElevated_vs_H	0.006204106007506379
('MMSE_Spell', 'Memory_Problems')	MAP_NormalElevated_vs_H	0.001791913044169887
('MMSE_Spell', 'Memory_Complaints')	MAP_NormalElevated_vs_H	0.001791913044169887
('MMSE_Spell', 'grip_category')	MAP_NormalElevated_vs_H	0.0031125523155261987
('MMSE_Spell', 'WHR_Obesity')	MAP_NormalElevated_vs_H	0.0020442697787221293
('MMSE_Spell', 'functionality_state')	MAP_NormalElevated_vs_H	0.0027008605054521556
('Pain', 'Hearing')	MAP_NormalElevated_vs_H	0.005199688859425481
('Pain', 'General_Health')	MAP_NormalElevated_vs_H	0.005584188668089368
('Pain', 'Health_vs_Peers')	MAP_NormalElevated_vs_H	0.007879596836853419
('Pain', 'Physical_Activity')	MAP_NormalElevated_vs_H	0.0032159985535536602
('Pain', 'BMI')	MAP_NormalElevated_vs_H	0.003791815749987025
('Pain', 'Alcohol_Use')	MAP_NormalElevated_vs_H	0.006121144857577332
('Pain', 'Memory_Problems')	MAP_NormalElevated_vs_H	0.0018906581131011401
('Pain', 'Memory_Complaints')	MAP_NormalElevated_vs_H	0.0018906581131011401
('Pain', 'grip_category')	MAP_NormalElevated_vs_H	0.004023072152433681
('Pain', 'WHR_Obesity')	MAP_NormalElevated_vs_H	0.0019176069610435677
('Pain', 'functionality_state')	MAP_NormalElevated_vs_H	0.0024056414932193924
('Hearing', 'General_Health')	MAP_NormalElevated_vs_H	0.005711944169427064
('Hearing', 'Health_vs_Peers')	MAP_NormalElevated_vs_H	0.008371072739973659
('Hearing', 'Physical_Activity')	MAP_NormalElevated_vs_H	0.003917935278530255
('Hearing', 'BMI')	MAP_NormalElevated_vs_H	0.0059238798840174755
('Hearing', 'Alcohol_Use')	MAP_NormalElevated_vs_H	0.008835906900710488
('Hearing', 'Memory_Problems')	MAP_NormalElevated_vs_H	0.003366262488485725
('Hearing', 'Memory_Complaints')	MAP_NormalElevated_vs_H	0.003366262488485725
('Hearing', 'grip_category')	MAP_NormalElevated_vs_H	0.0044226304232906615
('Hearing', 'WHR_Obesity')	MAP_NormalElevated_vs_H	0.003197042658297593
('Hearing', 'functionality_state')	MAP_NormalElevated_vs_H	0.0033726412095636794
('General_Health', 'Health_vs_Peers')	MAP_NormalElevated_vs_H	0.006816347426070519
('General_Health', 'Physical_Activity')	MAP_NormalElevated_vs_H	0.004722496421263105
('General_Health', 'BMI')	MAP_NormalElevated_vs_H	0.004785676351576296
('General_Health', 'Alcohol_Use')	MAP_NormalElevated_vs_H	0.006836246403127622
('General_Health', 'Memory_Problems')	MAP_NormalElevated_vs_H	0.0036314576277810227
('General_Health', 'Memory_Complaints')	MAP_NormalElevated_vs_H	0.0036314576277810227
('General_Health', 'grip_category')	MAP_NormalElevated_vs_H	0.005366978736914538
('General_Health', 'WHR_Obesity')	MAP_NormalElevated_vs_H	0.003641561356727006
('General_Health', 'functionality_state')	MAP_NormalElevated_vs_H	0.004161661208839412
('Health_vs_Peers', 'Physical_Activity')	MAP_NormalElevated_vs_H	0.006505183058145037
('Health_vs_Peers', 'BMI')	MAP_NormalElevated_vs_H	0.007101042719132975
('Health_vs_Peers', 'Alcohol_Use')	MAP_NormalElevated_vs_H	0.007562847921509988
('Health_vs_Peers', 'Memory_Problems')	MAP_NormalElevated_vs_H	0.0052982027336873
('Health_vs_Peers', 'Memory_Complaints')	MAP_NormalElevated_vs_H	0.0052982027336873
('Health_vs_Peers', 'grip_category')	MAP_NormalElevated_vs_H	0.007506272879948245
('Health_vs_Peers', 'WHR_Obesity')	MAP_NormalElevated_vs_H	0.00543020484778993
('Health_vs_Peers', 'functionality_state')	MAP_NormalElevated_vs_H	0.005748858995410076
('Physical_Activity', 'BMI')	MAP_NormalElevated_vs_H	0.004030175200767897
('Physical_Activity', 'Alcohol_Use')	MAP_NormalElevated_vs_H	0.006014842499206407
('Physical_Activity', 'Memory_Problems')	MAP_NormalElevated_vs_H	0.0020338747494865503
('Physical_Activity', 'Memory_Complaints')	MAP_NormalElevated_vs_H	0.0020338747494865503
('Physical_Activity', 'grip_category')	MAP_NormalElevated_vs_H	0.0048333405431639715
('Physical_Activity', 'WHR_Obesity')	MAP_NormalElevated_vs_H	0.0014320380795679914
('Physical_Activity', 'functionality_state')	MAP_NormalElevated_vs_H	0.0012361093234919207
('BMI', 'Alcohol_Use')	MAP_NormalElevated_vs_H	0.006776554544772463
('BMI', 'Memory_Problems')	MAP_NormalElevated_vs_H	0.002457706086826855
('BMI', 'Memory_Complaints')	MAP_NormalElevated_vs_H	0.002457706086826855
('BMI', 'grip_category')	MAP_NormalElevated_vs_H	0.006054729677958597
('BMI', 'WHR_Obesity')	MAP_NormalElevated_vs_H	0.0029151834807262674
('BMI', 'functionality_state')	MAP_NormalElevated_vs_H	0.0028393401450122896
('Alcohol_Use', 'Memory_Problems')	MAP_NormalElevated_vs_H	0.004069595331972385
('Alcohol_Use', 'Memory_Complaints')	MAP_NormalElevated_vs_H	0.004069595331972385
('Alcohol_Use', 'grip_category')	MAP_NormalElevated_vs_H	0.007458772144485704
('Alcohol_Use', 'WHR_Obesity')	MAP_NormalElevated_vs_H	0.004655368863202605
('Alcohol_Use', 'functionality_state')	MAP_NormalElevated_vs_H	0.006014429867937336
('Memory_Problems', 'Memory_Complaints')	MAP_NormalElevated_vs_H	0.0008285287975432405
('Memory_Problems', 'grip_category')	MAP_NormalElevated_vs_H	0.0029086972484727715
('Memory_Problems', 'WHR_Obesity')	MAP_NormalElevated_vs_H	0.0015150391553436849
('Memory_Problems', 'functionality_state')	MAP_NormalElevated_vs_H	0.0013612771062942025
('Memory_Complaints', 'grip_category')	MAP_NormalElevated_vs_H	0.0029086972484727715
('Memory_Complaints', 'WHR_Obesity')	MAP_NormalElevated_vs_H	0.0015150391553436849
('Memory_Complaints', 'functionality_state')	MAP_NormalElevated_vs_H	0.0013612771062942025
('grip_category', 'WHR_Obesity')	MAP_NormalElevated_vs_H	0.0029399455315974312
('grip_category', 'functionality_state')	MAP_NormalElevated_vs_H	0.005478689779675393
('WHR_Obesity', 'functionality_state')	MAP_NormalElevated_vs_H	0.000903315095311342
('Anxiety', 'Depression')	functionality_state	0.06997550424852629
('Anxiety', 'Sleep')	functionality_state	0.046131069710947464
('Anxiety', 'MMSE_Spell')	functionality_state	0.09131420234415936
('Anxiety', 'Pain')	functionality_state	0.2712917104595889
('Anxiety', 'Hearing')	functionality_state	0.049848544902750466
('Anxiety', 'General_Health')	functionality_state	0.17583167642913702
('Anxiety', 'Health_vs_Peers')	functionality_state	0.07216238076647352
('Anxiety', 'Physical_Activity')	functionality_state	0.38247092923605724
('Anxiety', 'BMI')	functionality_state	0.08388621528798958
('Anxiety', 'Alcohol_Use')	functionality_state	0.10446368971194021
('Anxiety', 'Memory_Problems')	functionality_state	0.03511895888963527
('Anxiety', 'Memory_Complaints')	functionality_state	0.03511895888963527
('Anxiety', 'grip_category')	functionality_state	0.1139438343738658
('Anxiety', 'WHR_Obesity')	functionality_state	0.029820089555414993
('Anxiety', 'MAP_NormalElevated_vs_H')	functionality_state	0.02728014060380801
('Depression', 'Sleep')	functionality_state	0.0817749554552784
('Depression', 'MMSE_Spell')	functionality_state	0.12344967123283868
('Depression', 'Pain')	functionality_state	0.2936058747333621
('Depression', 'Hearing')	functionality_state	0.08633639669984287
('Depression', 'General_Health')	functionality_state	0.19443341146317944
('Depression', 'Health_vs_Peers')	functionality_state	0.10554730705684624
('Depression', 'Physical_Activity')	functionality_state	0.39143737760690656
('Depression', 'BMI')	functionality_state	0.1182010350038168
('Depression', 'Alcohol_Use')	functionality_state	0.1317131482154212
('Depression', 'Memory_Problems')	functionality_state	0.073123877949851
('Depression', 'Memory_Complaints')	functionality_state	0.073123877949851
('Depression', 'grip_category')	functionality_state	0.14812612395472002
('Depression', 'WHR_Obesity')	functionality_state	0.06732152463249211
('Depression', 'MAP_NormalElevated_vs_H')	functionality_state	0.06494811320596133
('Sleep', 'MMSE_Spell')	functionality_state	0.0961710296189297
('Sleep', 'Pain')	functionality_state	0.28105063619041126
('Sleep', 'Hearing')	functionality_state	0.058622789430785624
('Sleep', 'General_Health')	functionality_state	0.1872042065670728
('Sleep', 'Health_vs_Peers')	functionality_state	0.08139604222794945
('Sleep', 'Physical_Activity')	functionality_state	0.3887812668872049
('Sleep', 'BMI')	functionality_state	0.08689604152599326
('Sleep', 'Alcohol_Use')	functionality_state	0.10737742972385406
('Sleep', 'Memory_Problems')	functionality_state	0.04080614257688638
('Sleep', 'Memory_Complaints')	functionality_state	0.04080614257688638
('Sleep', 'grip_category')	functionality_state	0.12220292291514728
('Sleep', 'WHR_Obesity')	functionality_state	0.02977192002691429
('Sleep', 'MAP_NormalElevated_vs_H')	functionality_state	0.027821559635984615
('MMSE_Spell', 'Pain')	functionality_state	0.32421400279080725
('MMSE_Spell', 'Hearing')	functionality_state	0.0897964878746673
('MMSE_Spell', 'General_Health')	functionality_state	0.2333803174828033
('MMSE_Spell', 'Health_vs_Peers')	functionality_state	0.12245081520064337
('MMSE_Spell', 'Physical_Activity')	functionality_state	0.38463573032511067
('MMSE_Spell', 'BMI')	functionality_state	0.1268467015872612
('MMSE_Spell', 'Alcohol_Use')	functionality_state	0.12993098049661345
('MMSE_Spell', 'Memory_Problems')	functionality_state	0.07583250176758226
('MMSE_Spell', 'Memory_Complaints')	functionality_state	0.07583250176758226
('MMSE_Spell', 'grip_category')	functionality_state	0.1472927497509688
('MMSE_Spell', 'WHR_Obesity')	functionality_state	0.07038506697527591
('MMSE_Spell', 'MAP_NormalElevated_vs_H')	functionality_state	0.06918255026622999
('Pain', 'Hearing')	functionality_state	0.2880634407294606
('Pain', 'General_Health')	functionality_state	0.3345441330878796
('Pain', 'Health_vs_Peers')	functionality_state	0.2828482495940952
('Pain', 'Physical_Activity')	functionality_state	0.5508276092844915
('Pain', 'BMI')	functionality_state	0.2943359724768061
('Pain', 'Alcohol_Use')	functionality_state	0.32983489060756177
('Pain', 'Memory_Problems')	functionality_state	0.27051788595301324
('Pain', 'Memory_Complaints')	functionality_state	0.27051788595301324
('Pain', 'grip_category')	functionality_state	0.3439424151850827
('Pain', 'WHR_Obesity')	functionality_state	0.26634764753310175
('Pain', 'MAP_NormalElevated_vs_H')	functionality_state	0.265521614518407
('Hearing', 'General_Health')	functionality_state	0.1990038230514398
('Hearing', 'Health_vs_Peers')	functionality_state	0.08689726126025923
('Hearing', 'Physical_Activity')	functionality_state	0.3843079041622531
('Hearing', 'BMI')	functionality_state	0.08945587979910861
('Hearing', 'Alcohol_Use')	functionality_state	0.10460215196394004
('Hearing', 'Memory_Problems')	functionality_state	0.03670320584666745
('Hearing', 'Memory_Complaints')	functionality_state	0.03670320584666745
('Hearing', 'grip_category')	functionality_state	0.11623341613122072
('Hearing', 'WHR_Obesity')	functionality_state	0.029441650791743254
('Hearing', 'MAP_NormalElevated_vs_H')	functionality_state	0.028063861960785155
('General_Health', 'Health_vs_Peers')	functionality_state	0.1783498316652902
('General_Health', 'Physical_Activity')	functionality_state	0.452756717340309
('General_Health', 'BMI')	functionality_state	0.2187243419144239
('General_Health', 'Alcohol_Use')	functionality_state	0.2294346319850803
[truncated: 41 more rows]
