# Supplementary material for: Interpreting higher-order dependence in multimorbidity using cohort data: A partial information decomposition approach
Source: PLoS Comput Biol. 2026 Jun 10;22(6):e1014386. doi: 10.1371/journal.pcbi.1014386 (PMC13268148; doi:10.1371/journal.pcbi.1014386)
Supplement: S1 File — PID_BUST_Results_and_DemoScripts.zip is a self-contained archive enabling readers to reproduce the main-text analyses and figures from pre-computed PID results. It contains a Jupyter notebook that regenerates Figs 1–4, plotting utility modules, pre-computed permutation-screening results and analysis-ready dataframes, BUST-network artefacts (edge lists, node attributes, clique catalogues, and quadrant assignments), hub-variable summaries, and a Python requirements file. Installation and execution are documented in the accompanying README. Raw LASA participant data are not included (governed access); the package provides the full downstream pipeline conditional on data access. (ZIP) [file pcbi.1014386.s002.zip › PID_BUST_Results_and_DemoScripts/screening_results_500perms_v21/Multimorbidity_1_pvals.csv]

Sources	Target	pval
('Depression', 'Sleep')	Anxiety	0.001996007984031936
('Depression', 'MMSE_Spell')	Anxiety	0.001996007984031936
('Depression', 'Pain')	Anxiety	0.001996007984031936
('Depression', 'Hearing')	Anxiety	0.001996007984031936
('Depression', 'General_Health')	Anxiety	0.001996007984031936
('Depression', 'Health_vs_Peers')	Anxiety	0.001996007984031936
('Depression', 'Physical_Activity')	Anxiety	0.001996007984031936
('Depression', 'BMI')	Anxiety	0.001996007984031936
('Depression', 'Alcohol_Use')	Anxiety	0.001996007984031936
('Depression', 'Memory_Problems')	Anxiety	0.001996007984031936
('Depression', 'Memory_Complaints')	Anxiety	0.001996007984031936
('Depression', 'grip_category')	Anxiety	0.001996007984031936
('Depression', 'WHR_Obesity')	Anxiety	0.001996007984031936
('Depression', 'MAP_NormalElevated_vs_H')	Anxiety	0.001996007984031936
('Depression', 'functionality_state')	Anxiety	0.001996007984031936
('Sleep', 'MMSE_Spell')	Anxiety	0.001996007984031936
('Sleep', 'Pain')	Anxiety	0.001996007984031936
('Sleep', 'Hearing')	Anxiety	0.001996007984031936
('Sleep', 'General_Health')	Anxiety	0.001996007984031936
('Sleep', 'Health_vs_Peers')	Anxiety	0.001996007984031936
('Sleep', 'Physical_Activity')	Anxiety	0.001996007984031936
('Sleep', 'BMI')	Anxiety	0.001996007984031936
('Sleep', 'Alcohol_Use')	Anxiety	0.001996007984031936
('Sleep', 'Memory_Problems')	Anxiety	0.001996007984031936
('Sleep', 'Memory_Complaints')	Anxiety	0.001996007984031936
('Sleep', 'grip_category')	Anxiety	0.001996007984031936
('Sleep', 'WHR_Obesity')	Anxiety	0.001996007984031936
('Sleep', 'MAP_NormalElevated_vs_H')	Anxiety	0.001996007984031936
('Sleep', 'functionality_state')	Anxiety	0.001996007984031936
('MMSE_Spell', 'Pain')	Anxiety	0.001996007984031936
('MMSE_Spell', 'Hearing')	Anxiety	0.001996007984031936
('MMSE_Spell', 'General_Health')	Anxiety	0.001996007984031936
('MMSE_Spell', 'Health_vs_Peers')	Anxiety	0.001996007984031936
('MMSE_Spell', 'Physical_Activity')	Anxiety	0.001996007984031936
('MMSE_Spell', 'BMI')	Anxiety	0.001996007984031936
('MMSE_Spell', 'Alcohol_Use')	Anxiety	0.001996007984031936
('MMSE_Spell', 'Memory_Problems')	Anxiety	0.001996007984031936
('MMSE_Spell', 'Memory_Complaints')	Anxiety	0.001996007984031936
('MMSE_Spell', 'grip_category')	Anxiety	0.001996007984031936
('MMSE_Spell', 'WHR_Obesity')	Anxiety	0.001996007984031936
('MMSE_Spell', 'MAP_NormalElevated_vs_H')	Anxiety	0.003992015968063872
('MMSE_Spell', 'functionality_state')	Anxiety	0.001996007984031936
('Pain', 'Hearing')	Anxiety	0.001996007984031936
('Pain', 'General_Health')	Anxiety	0.001996007984031936
('Pain', 'Health_vs_Peers')	Anxiety	0.001996007984031936
('Pain', 'Physical_Activity')	Anxiety	0.001996007984031936
('Pain', 'BMI')	Anxiety	0.001996007984031936
('Pain', 'Alcohol_Use')	Anxiety	0.001996007984031936
('Pain', 'Memory_Problems')	Anxiety	0.001996007984031936
('Pain', 'Memory_Complaints')	Anxiety	0.001996007984031936
('Pain', 'grip_category')	Anxiety	0.001996007984031936
('Pain', 'WHR_Obesity')	Anxiety	0.001996007984031936
('Pain', 'MAP_NormalElevated_vs_H')	Anxiety	0.001996007984031936
('Pain', 'functionality_state')	Anxiety	0.001996007984031936
('Hearing', 'General_Health')	Anxiety	0.001996007984031936
('Hearing', 'Health_vs_Peers')	Anxiety	0.001996007984031936
('Hearing', 'Physical_Activity')	Anxiety	0.001996007984031936
('Hearing', 'BMI')	Anxiety	0.001996007984031936
('Hearing', 'Alcohol_Use')	Anxiety	0.001996007984031936
('Hearing', 'Memory_Problems')	Anxiety	0.001996007984031936
('Hearing', 'Memory_Complaints')	Anxiety	0.001996007984031936
('Hearing', 'grip_category')	Anxiety	0.001996007984031936
('Hearing', 'WHR_Obesity')	Anxiety	0.001996007984031936
('Hearing', 'MAP_NormalElevated_vs_H')	Anxiety	0.001996007984031936
('Hearing', 'functionality_state')	Anxiety	0.001996007984031936
('General_Health', 'Health_vs_Peers')	Anxiety	0.001996007984031936
('General_Health', 'Physical_Activity')	Anxiety	0.001996007984031936
('General_Health', 'BMI')	Anxiety	0.001996007984031936
('General_Health', 'Alcohol_Use')	Anxiety	0.001996007984031936
('General_Health', 'Memory_Problems')	Anxiety	0.001996007984031936
('General_Health', 'Memory_Complaints')	Anxiety	0.001996007984031936
('General_Health', 'grip_category')	Anxiety	0.001996007984031936
('General_Health', 'WHR_Obesity')	Anxiety	0.001996007984031936
('General_Health', 'MAP_NormalElevated_vs_H')	Anxiety	0.001996007984031936
('General_Health', 'functionality_state')	Anxiety	0.001996007984031936
('Health_vs_Peers', 'Physical_Activity')	Anxiety	0.001996007984031936
('Health_vs_Peers', 'BMI')	Anxiety	0.001996007984031936
('Health_vs_Peers', 'Alcohol_Use')	Anxiety	0.001996007984031936
('Health_vs_Peers', 'Memory_Problems')	Anxiety	0.001996007984031936
('Health_vs_Peers', 'Memory_Complaints')	Anxiety	0.001996007984031936
('Health_vs_Peers', 'grip_category')	Anxiety	0.001996007984031936
('Health_vs_Peers', 'WHR_Obesity')	Anxiety	0.001996007984031936
('Health_vs_Peers', 'MAP_NormalElevated_vs_H')	Anxiety	0.001996007984031936
('Health_vs_Peers', 'functionality_state')	Anxiety	0.001996007984031936
('Physical_Activity', 'BMI')	Anxiety	0.001996007984031936
('Physical_Activity', 'Alcohol_Use')	Anxiety	0.001996007984031936
('Physical_Activity', 'Memory_Problems')	Anxiety	0.001996007984031936
('Physical_Activity', 'Memory_Complaints')	Anxiety	0.001996007984031936
('Physical_Activity', 'grip_category')	Anxiety	0.001996007984031936
('Physical_Activity', 'WHR_Obesity')	Anxiety	0.001996007984031936
('Physical_Activity', 'MAP_NormalElevated_vs_H')	Anxiety	0.001996007984031936
('Physical_Activity', 'functionality_state')	Anxiety	0.001996007984031936
('BMI', 'Alcohol_Use')	Anxiety	0.001996007984031936
('BMI', 'Memory_Problems')	Anxiety	0.001996007984031936
('BMI', 'Memory_Complaints')	Anxiety	0.001996007984031936
('BMI', 'grip_category')	Anxiety	0.001996007984031936
('BMI', 'WHR_Obesity')	Anxiety	0.01996007984031936
('BMI', 'MAP_NormalElevated_vs_H')	Anxiety	0.011976047904191617
('BMI', 'functionality_state')	Anxiety	0.001996007984031936
('Alcohol_Use', 'Memory_Problems')	Anxiety	0.001996007984031936
('Alcohol_Use', 'Memory_Complaints')	Anxiety	0.001996007984031936
('Alcohol_Use', 'grip_category')	Anxiety	0.001996007984031936
('Alcohol_Use', 'WHR_Obesity')	Anxiety	0.001996007984031936
('Alcohol_Use', 'MAP_NormalElevated_vs_H')	Anxiety	0.001996007984031936
('Alcohol_Use', 'functionality_state')	Anxiety	0.001996007984031936
('Memory_Problems', 'Memory_Complaints')	Anxiety	0.001996007984031936
('Memory_Problems', 'grip_category')	Anxiety	0.001996007984031936
('Memory_Problems', 'WHR_Obesity')	Anxiety	0.001996007984031936
('Memory_Problems', 'MAP_NormalElevated_vs_H')	Anxiety	0.001996007984031936
('Memory_Problems', 'functionality_state')	Anxiety	0.001996007984031936
('Memory_Complaints', 'grip_category')	Anxiety	0.001996007984031936
('Memory_Complaints', 'WHR_Obesity')	Anxiety	0.001996007984031936
('Memory_Complaints', 'MAP_NormalElevated_vs_H')	Anxiety	0.001996007984031936
('Memory_Complaints', 'functionality_state')	Anxiety	0.001996007984031936
('grip_category', 'WHR_Obesity')	Anxiety	0.003992015968063872
('grip_category', 'MAP_NormalElevated_vs_H')	Anxiety	0.00998003992015968
('grip_category', 'functionality_state')	Anxiety	0.001996007984031936
('WHR_Obesity', 'MAP_NormalElevated_vs_H')	Anxiety	0.7265469061876247
('WHR_Obesity', 'functionality_state')	Anxiety	0.001996007984031936
('MAP_NormalElevated_vs_H', 'functionality_state')	Anxiety	0.001996007984031936
('Anxiety', 'Sleep')	Depression	0.001996007984031936
('Anxiety', 'MMSE_Spell')	Depression	0.001996007984031936
('Anxiety', 'Pain')	Depression	0.001996007984031936
('Anxiety', 'Hearing')	Depression	0.001996007984031936
('Anxiety', 'General_Health')	Depression	0.001996007984031936
('Anxiety', 'Health_vs_Peers')	Depression	0.001996007984031936
('Anxiety', 'Physical_Activity')	Depression	0.001996007984031936
('Anxiety', 'BMI')	Depression	0.001996007984031936
('Anxiety', 'Alcohol_Use')	Depression	0.001996007984031936
('Anxiety', 'Memory_Problems')	Depression	0.001996007984031936
('Anxiety', 'Memory_Complaints')	Depression	0.001996007984031936
('Anxiety', 'grip_category')	Depression	0.001996007984031936
('Anxiety', 'WHR_Obesity')	Depression	0.001996007984031936
('Anxiety', 'MAP_NormalElevated_vs_H')	Depression	0.001996007984031936
('Anxiety', 'functionality_state')	Depression	0.001996007984031936
('Sleep', 'MMSE_Spell')	Depression	0.001996007984031936
('Sleep', 'Pain')	Depression	0.001996007984031936
('Sleep', 'Hearing')	Depression	0.001996007984031936
('Sleep', 'General_Health')	Depression	0.001996007984031936
('Sleep', 'Health_vs_Peers')	Depression	0.001996007984031936
('Sleep', 'Physical_Activity')	Depression	0.001996007984031936
('Sleep', 'BMI')	Depression	0.001996007984031936
('Sleep', 'Alcohol_Use')	Depression	0.001996007984031936
('Sleep', 'Memory_Problems')	Depression	0.001996007984031936
('Sleep', 'Memory_Complaints')	Depression	0.001996007984031936
('Sleep', 'grip_category')	Depression	0.001996007984031936
('Sleep', 'WHR_Obesity')	Depression	0.001996007984031936
('Sleep', 'MAP_NormalElevated_vs_H')	Depression	0.001996007984031936
('Sleep', 'functionality_state')	Depression	0.001996007984031936
('MMSE_Spell', 'Pain')	Depression	0.001996007984031936
('MMSE_Spell', 'Hearing')	Depression	0.001996007984031936
('MMSE_Spell', 'General_Health')	Depression	0.001996007984031936
('MMSE_Spell', 'Health_vs_Peers')	Depression	0.001996007984031936
('MMSE_Spell', 'Physical_Activity')	Depression	0.001996007984031936
('MMSE_Spell', 'BMI')	Depression	0.001996007984031936
('MMSE_Spell', 'Alcohol_Use')	Depression	0.001996007984031936
('MMSE_Spell', 'Memory_Problems')	Depression	0.001996007984031936
('MMSE_Spell', 'Memory_Complaints')	Depression	0.001996007984031936
('MMSE_Spell', 'grip_category')	Depression	0.001996007984031936
('MMSE_Spell', 'WHR_Obesity')	Depression	0.001996007984031936
('MMSE_Spell', 'MAP_NormalElevated_vs_H')	Depression	0.001996007984031936
('MMSE_Spell', 'functionality_state')	Depression	0.001996007984031936
('Pain', 'Hearing')	Depression	0.001996007984031936
('Pain', 'General_Health')	Depression	0.001996007984031936
('Pain', 'Health_vs_Peers')	Depression	0.001996007984031936
('Pain', 'Physical_Activity')	Depression	0.001996007984031936
('Pain', 'BMI')	Depression	0.001996007984031936
('Pain', 'Alcohol_Use')	Depression	0.001996007984031936
('Pain', 'Memory_Problems')	Depression	0.001996007984031936
('Pain', 'Memory_Complaints')	Depression	0.001996007984031936
('Pain', 'grip_category')	Depression	0.001996007984031936
('Pain', 'WHR_Obesity')	Depression	0.001996007984031936
('Pain', 'MAP_NormalElevated_vs_H')	Depression	0.001996007984031936
('Pain', 'functionality_state')	Depression	0.001996007984031936
('Hearing', 'General_Health')	Depression	0.001996007984031936
('Hearing', 'Health_vs_Peers')	Depression	0.001996007984031936
('Hearing', 'Physical_Activity')	Depression	0.001996007984031936
('Hearing', 'BMI')	Depression	0.001996007984031936
('Hearing', 'Alcohol_Use')	Depression	0.001996007984031936
('Hearing', 'Memory_Problems')	Depression	0.001996007984031936
('Hearing', 'Memory_Complaints')	Depression	0.001996007984031936
('Hearing', 'grip_category')	Depression	0.001996007984031936
('Hearing', 'WHR_Obesity')	Depression	0.001996007984031936
('Hearing', 'MAP_NormalElevated_vs_H')	Depression	0.001996007984031936
('Hearing', 'functionality_state')	Depression	0.001996007984031936
('General_Health', 'Health_vs_Peers')	Depression	0.001996007984031936
('General_Health', 'Physical_Activity')	Depression	0.001996007984031936
('General_Health', 'BMI')	Depression	0.001996007984031936
('General_Health', 'Alcohol_Use')	Depression	0.001996007984031936
('General_Health', 'Memory_Problems')	Depression	0.001996007984031936
('General_Health', 'Memory_Complaints')	Depression	0.001996007984031936
('General_Health', 'grip_category')	Depression	0.001996007984031936
('General_Health', 'WHR_Obesity')	Depression	0.001996007984031936
('General_Health', 'MAP_NormalElevated_vs_H')	Depression	0.001996007984031936
('General_Health', 'functionality_state')	Depression	0.001996007984031936
('Health_vs_Peers', 'Physical_Activity')	Depression	0.001996007984031936
('Health_vs_Peers', 'BMI')	Depression	0.001996007984031936
('Health_vs_Peers', 'Alcohol_Use')	Depression	0.001996007984031936
('Health_vs_Peers', 'Memory_Problems')	Depression	0.001996007984031936
('Health_vs_Peers', 'Memory_Complaints')	Depression	0.001996007984031936
('Health_vs_Peers', 'grip_category')	Depression	0.001996007984031936
('Health_vs_Peers', 'WHR_Obesity')	Depression	0.001996007984031936
('Health_vs_Peers', 'MAP_NormalElevated_vs_H')	Depression	0.001996007984031936
('Health_vs_Peers', 'functionality_state')	Depression	0.001996007984031936
('Physical_Activity', 'BMI')	Depression	0.001996007984031936
('Physical_Activity', 'Alcohol_Use')	Depression	0.001996007984031936
('Physical_Activity', 'Memory_Problems')	Depression	0.001996007984031936
('Physical_Activity', 'Memory_Complaints')	Depression	0.001996007984031936
('Physical_Activity', 'grip_category')	Depression	0.001996007984031936
('Physical_Activity', 'WHR_Obesity')	Depression	0.001996007984031936
('Physical_Activity', 'MAP_NormalElevated_vs_H')	Depression	0.001996007984031936
('Physical_Activity', 'functionality_state')	Depression	0.001996007984031936
('BMI', 'Alcohol_Use')	Depression	0.001996007984031936
('BMI', 'Memory_Problems')	Depression	0.001996007984031936
('BMI', 'Memory_Complaints')	Depression	0.001996007984031936
('BMI', 'grip_category')	Depression	0.001996007984031936
('BMI', 'WHR_Obesity')	Depression	0.001996007984031936
('BMI', 'MAP_NormalElevated_vs_H')	Depression	0.001996007984031936
('BMI', 'functionality_state')	Depression	0.001996007984031936
('Alcohol_Use', 'Memory_Problems')	Depression	0.001996007984031936
('Alcohol_Use', 'Memory_Complaints')	Depression	0.001996007984031936
('Alcohol_Use', 'grip_category')	Depression	0.001996007984031936
('Alcohol_Use', 'WHR_Obesity')	Depression	0.001996007984031936
('Alcohol_Use', 'MAP_NormalElevated_vs_H')	Depression	0.001996007984031936
('Alcohol_Use', 'functionality_state')	Depression	0.001996007984031936
('Memory_Problems', 'Memory_Complaints')	Depression	0.001996007984031936
('Memory_Problems', 'grip_category')	Depression	0.001996007984031936
('Memory_Problems', 'WHR_Obesity')	Depression	0.001996007984031936
('Memory_Problems', 'MAP_NormalElevated_vs_H')	Depression	0.001996007984031936
('Memory_Problems', 'functionality_state')	Depression	0.001996007984031936
('Memory_Complaints', 'grip_category')	Depression	0.001996007984031936
('Memory_Complaints', 'WHR_Obesity')	Depression	0.001996007984031936
('Memory_Complaints', 'MAP_NormalElevated_vs_H')	Depression	0.001996007984031936
('Memory_Complaints', 'functionality_state')	Depression	0.001996007984031936
('grip_category', 'WHR_Obesity')	Depression	0.001996007984031936
('grip_category', 'MAP_NormalElevated_vs_H')	Depression	0.001996007984031936
('grip_category', 'functionality_state')	Depression	0.001996007984031936
('WHR_Obesity', 'MAP_NormalElevated_vs_H')	Depression	0.590818363273453
('WHR_Obesity', 'functionality_state')	Depression	0.001996007984031936
('MAP_NormalElevated_vs_H', 'functionality_state')	Depression	0.001996007984031936
('Anxiety', 'Depression')	Sleep	0.001996007984031936
('Anxiety', 'MMSE_Spell')	Sleep	0.001996007984031936
('Anxiety', 'Pain')	Sleep	0.001996007984031936
('Anxiety', 'Hearing')	Sleep	0.001996007984031936
('Anxiety', 'General_Health')	Sleep	0.001996007984031936
('Anxiety', 'Health_vs_Peers')	Sleep	0.001996007984031936
('Anxiety', 'Physical_Activity')	Sleep	0.001996007984031936
('Anxiety', 'BMI')	Sleep	0.001996007984031936
('Anxiety', 'Alcohol_Use')	Sleep	0.001996007984031936
('Anxiety', 'Memory_Problems')	Sleep	0.001996007984031936
('Anxiety', 'Memory_Complaints')	Sleep	0.001996007984031936
('Anxiety', 'grip_category')	Sleep	0.001996007984031936
('Anxiety', 'WHR_Obesity')	Sleep	0.001996007984031936
('Anxiety', 'MAP_NormalElevated_vs_H')	Sleep	0.001996007984031936
('Anxiety', 'functionality_state')	Sleep	0.001996007984031936
('Depression', 'MMSE_Spell')	Sleep	0.001996007984031936
('Depression', 'Pain')	Sleep	0.001996007984031936
('Depression', 'Hearing')	Sleep	0.001996007984031936
('Depression', 'General_Health')	Sleep	0.001996007984031936
('Depression', 'Health_vs_Peers')	Sleep	0.001996007984031936
('Depression', 'Physical_Activity')	Sleep	0.001996007984031936
('Depression', 'BMI')	Sleep	0.001996007984031936
('Depression', 'Alcohol_Use')	Sleep	0.001996007984031936
('Depression', 'Memory_Problems')	Sleep	0.001996007984031936
('Depression', 'Memory_Complaints')	Sleep	0.001996007984031936
('Depression', 'grip_category')	Sleep	0.001996007984031936
('Depression', 'WHR_Obesity')	Sleep	0.001996007984031936
('Depression', 'MAP_NormalElevated_vs_H')	Sleep	0.001996007984031936
('Depression', 'functionality_state')	Sleep	0.001996007984031936
('MMSE_Spell', 'Pain')	Sleep	0.001996007984031936
('MMSE_Spell', 'Hearing')	Sleep	0.00998003992015968
('MMSE_Spell', 'General_Health')	Sleep	0.001996007984031936
('MMSE_Spell', 'Health_vs_Peers')	Sleep	0.001996007984031936
('MMSE_Spell', 'Physical_Activity')	Sleep	0.001996007984031936
('MMSE_Spell', 'BMI')	Sleep	0.001996007984031936
('MMSE_Spell', 'Alcohol_Use')	Sleep	0.001996007984031936
('MMSE_Spell', 'Memory_Problems')	Sleep	0.001996007984031936
('MMSE_Spell', 'Memory_Complaints')	Sleep	0.001996007984031936
('MMSE_Spell', 'grip_category')	Sleep	0.001996007984031936
('MMSE_Spell', 'WHR_Obesity')	Sleep	0.001996007984031936
('MMSE_Spell', 'MAP_NormalElevated_vs_H')	Sleep	0.001996007984031936
('MMSE_Spell', 'functionality_state')	Sleep	0.001996007984031936
('Pain', 'Hearing')	Sleep	0.001996007984031936
('Pain', 'General_Health')	Sleep	0.001996007984031936
('Pain', 'Health_vs_Peers')	Sleep	0.001996007984031936
('Pain', 'Physical_Activity')	Sleep	0.001996007984031936
('Pain', 'BMI')	Sleep	0.001996007984031936
('Pain', 'Alcohol_Use')	Sleep	0.001996007984031936
('Pain', 'Memory_Problems')	Sleep	0.001996007984031936
('Pain', 'Memory_Complaints')	Sleep	0.001996007984031936
('Pain', 'grip_category')	Sleep	0.001996007984031936
('Pain', 'WHR_Obesity')	Sleep	0.001996007984031936
('Pain', 'MAP_NormalElevated_vs_H')	Sleep	0.001996007984031936
('Pain', 'functionality_state')	Sleep	0.001996007984031936
('Hearing', 'General_Health')	Sleep	0.001996007984031936
('Hearing', 'Health_vs_Peers')	Sleep	0.001996007984031936
('Hearing', 'Physical_Activity')	Sleep	0.001996007984031936
('Hearing', 'BMI')	Sleep	0.001996007984031936
('Hearing', 'Alcohol_Use')	Sleep	0.001996007984031936
('Hearing', 'Memory_Problems')	Sleep	0.001996007984031936
('Hearing', 'Memory_Complaints')	Sleep	0.001996007984031936
('Hearing', 'grip_category')	Sleep	0.001996007984031936
('Hearing', 'WHR_Obesity')	Sleep	0.059880239520958084
('Hearing', 'MAP_NormalElevated_vs_H')	Sleep	0.3153692614770459
('Hearing', 'functionality_state')	Sleep	0.001996007984031936
('General_Health', 'Health_vs_Peers')	Sleep	0.001996007984031936
('General_Health', 'Physical_Activity')	Sleep	0.001996007984031936
('General_Health', 'BMI')	Sleep	0.001996007984031936
('General_Health', 'Alcohol_Use')	Sleep	0.001996007984031936
('General_Health', 'Memory_Problems')	Sleep	0.001996007984031936
('General_Health', 'Memory_Complaints')	Sleep	0.001996007984031936
('General_Health', 'grip_category')	Sleep	0.001996007984031936
('General_Health', 'WHR_Obesity')	Sleep	0.001996007984031936
('General_Health', 'MAP_NormalElevated_vs_H')	Sleep	0.001996007984031936
('General_Health', 'functionality_state')	Sleep	0.001996007984031936
('Health_vs_Peers', 'Physical_Activity')	Sleep	0.001996007984031936
('Health_vs_Peers', 'BMI')	Sleep	0.001996007984031936
('Health_vs_Peers', 'Alcohol_Use')	Sleep	0.001996007984031936
('Health_vs_Peers', 'Memory_Problems')	Sleep	0.001996007984031936
('Health_vs_Peers', 'Memory_Complaints')	Sleep	0.001996007984031936
('Health_vs_Peers', 'grip_category')	Sleep	0.001996007984031936
('Health_vs_Peers', 'WHR_Obesity')	Sleep	0.001996007984031936
('Health_vs_Peers', 'MAP_NormalElevated_vs_H')	Sleep	0.001996007984031936
('Health_vs_Peers', 'functionality_state')	Sleep	0.001996007984031936
('Physical_Activity', 'BMI')	Sleep	0.001996007984031936
('Physical_Activity', 'Alcohol_Use')	Sleep	0.001996007984031936
('Physical_Activity', 'Memory_Problems')	Sleep	0.001996007984031936
('Physical_Activity', 'Memory_Complaints')	Sleep	0.001996007984031936
('Physical_Activity', 'grip_category')	Sleep	0.001996007984031936
('Physical_Activity', 'WHR_Obesity')	Sleep	0.001996007984031936
('Physical_Activity', 'MAP_NormalElevated_vs_H')	Sleep	0.001996007984031936
('Physical_Activity', 'functionality_state')	Sleep	0.001996007984031936
('BMI', 'Alcohol_Use')	Sleep	0.001996007984031936
('BMI', 'Memory_Problems')	Sleep	0.001996007984031936
('BMI', 'Memory_Complaints')	Sleep	0.001996007984031936
('BMI', 'grip_category')	Sleep	0.001996007984031936
('BMI', 'WHR_Obesity')	Sleep	0.001996007984031936
('BMI', 'MAP_NormalElevated_vs_H')	Sleep	0.001996007984031936
('BMI', 'functionality_state')	Sleep	0.001996007984031936
('Alcohol_Use', 'Memory_Problems')	Sleep	0.001996007984031936
('Alcohol_Use', 'Memory_Complaints')	Sleep	0.001996007984031936
('Alcohol_Use', 'grip_category')	Sleep	0.001996007984031936
('Alcohol_Use', 'WHR_Obesity')	Sleep	0.001996007984031936
('Alcohol_Use', 'MAP_NormalElevated_vs_H')	Sleep	0.001996007984031936
('Alcohol_Use', 'functionality_state')	Sleep	0.001996007984031936
('Memory_Problems', 'Memory_Complaints')	Sleep	0.001996007984031936
('Memory_Problems', 'grip_category')	Sleep	0.001996007984031936
('Memory_Problems', 'WHR_Obesity')	Sleep	0.001996007984031936
('Memory_Problems', 'MAP_NormalElevated_vs_H')	Sleep	0.001996007984031936
('Memory_Problems', 'functionality_state')	Sleep	0.001996007984031936
('Memory_Complaints', 'grip_category')	Sleep	0.001996007984031936
('Memory_Complaints', 'WHR_Obesity')	Sleep	0.001996007984031936
('Memory_Complaints', 'MAP_NormalElevated_vs_H')	Sleep	0.001996007984031936
('Memory_Complaints', 'functionality_state')	Sleep	0.001996007984031936
('grip_category', 'WHR_Obesity')	Sleep	0.001996007984031936
('grip_category', 'MAP_NormalElevated_vs_H')	Sleep	0.001996007984031936
('grip_category', 'functionality_state')	Sleep	0.001996007984031936
('WHR_Obesity', 'MAP_NormalElevated_vs_H')	Sleep	0.007984031936127744
('WHR_Obesity', 'functionality_state')	Sleep	0.001996007984031936
('MAP_NormalElevated_vs_H', 'functionality_state')	Sleep	0.001996007984031936
('Anxiety', 'Depression')	MMSE_Spell	0.001996007984031936
('Anxiety', 'Sleep')	MMSE_Spell	0.001996007984031936
('Anxiety', 'Pain')	MMSE_Spell	0.001996007984031936
('Anxiety', 'Hearing')	MMSE_Spell	0.001996007984031936
('Anxiety', 'General_Health')	MMSE_Spell	0.001996007984031936
('Anxiety', 'Health_vs_Peers')	MMSE_Spell	0.003992015968063872
('Anxiety', 'Physical_Activity')	MMSE_Spell	0.001996007984031936
('Anxiety', 'BMI')	MMSE_Spell	0.001996007984031936
('Anxiety', 'Alcohol_Use')	MMSE_Spell	0.001996007984031936
('Anxiety', 'Memory_Problems')	MMSE_Spell	0.001996007984031936
('Anxiety', 'Memory_Complaints')	MMSE_Spell	0.001996007984031936
('Anxiety', 'grip_category')	MMSE_Spell	0.001996007984031936
('Anxiety', 'WHR_Obesity')	MMSE_Spell	0.001996007984031936
('Anxiety', 'MAP_NormalElevated_vs_H')	MMSE_Spell	0.001996007984031936
('Anxiety', 'functionality_state')	MMSE_Spell	0.001996007984031936
('Depression', 'Sleep')	MMSE_Spell	0.001996007984031936
('Depression', 'Pain')	MMSE_Spell	0.001996007984031936
('Depression', 'Hearing')	MMSE_Spell	0.001996007984031936
('Depression', 'General_Health')	MMSE_Spell	0.001996007984031936
('Depression', 'Health_vs_Peers')	MMSE_Spell	0.001996007984031936
('Depression', 'Physical_Activity')	MMSE_Spell	0.001996007984031936
('Depression', 'BMI')	MMSE_Spell	0.001996007984031936
('Depression', 'Alcohol_Use')	MMSE_Spell	0.001996007984031936
('Depression', 'Memory_Problems')	MMSE_Spell	0.001996007984031936
('Depression', 'Memory_Complaints')	MMSE_Spell	0.001996007984031936
('Depression', 'grip_category')	MMSE_Spell	0.001996007984031936
('Depression', 'WHR_Obesity')	MMSE_Spell	0.001996007984031936
('Depression', 'MAP_NormalElevated_vs_H')	MMSE_Spell	0.001996007984031936
('Depression', 'functionality_state')	MMSE_Spell	0.001996007984031936
('Sleep', 'Pain')	MMSE_Spell	0.001996007984031936
('Sleep', 'Hearing')	MMSE_Spell	0.001996007984031936
('Sleep', 'General_Health')	MMSE_Spell	0.001996007984031936
('Sleep', 'Health_vs_Peers')	MMSE_Spell	0.003992015968063872
('Sleep', 'Physical_Activity')	MMSE_Spell	0.001996007984031936
('Sleep', 'BMI')	MMSE_Spell	0.001996007984031936
('Sleep', 'Alcohol_Use')	MMSE_Spell	0.001996007984031936
('Sleep', 'Memory_Problems')	MMSE_Spell	0.001996007984031936
('Sleep', 'Memory_Complaints')	MMSE_Spell	0.001996007984031936
('Sleep', 'grip_category')	MMSE_Spell	0.001996007984031936
('Sleep', 'WHR_Obesity')	MMSE_Spell	0.001996007984031936
('Sleep', 'MAP_NormalElevated_vs_H')	MMSE_Spell	0.001996007984031936
('Sleep', 'functionality_state')	MMSE_Spell	0.001996007984031936
('Pain', 'Hearing')	MMSE_Spell	0.001996007984031936
('Pain', 'General_Health')	MMSE_Spell	0.001996007984031936
('Pain', 'Health_vs_Peers')	MMSE_Spell	0.001996007984031936
('Pain', 'Physical_Activity')	MMSE_Spell	0.001996007984031936
('Pain', 'BMI')	MMSE_Spell	0.001996007984031936
('Pain', 'Alcohol_Use')	MMSE_Spell	0.001996007984031936
('Pain', 'Memory_Problems')	MMSE_Spell	0.001996007984031936
('Pain', 'Memory_Complaints')	MMSE_Spell	0.001996007984031936
('Pain', 'grip_category')	MMSE_Spell	0.001996007984031936
('Pain', 'WHR_Obesity')	MMSE_Spell	0.001996007984031936
('Pain', 'MAP_NormalElevated_vs_H')	MMSE_Spell	0.001996007984031936
('Pain', 'functionality_state')	MMSE_Spell	0.001996007984031936
('Hearing', 'General_Health')	MMSE_Spell	0.001996007984031936
('Hearing', 'Health_vs_Peers')	MMSE_Spell	0.001996007984031936
('Hearing', 'Physical_Activity')	MMSE_Spell	0.001996007984031936
('Hearing', 'BMI')	MMSE_Spell	0.001996007984031936
('Hearing', 'Alcohol_Use')	MMSE_Spell	0.001996007984031936
('Hearing', 'Memory_Problems')	MMSE_Spell	0.001996007984031936
('Hearing', 'Memory_Complaints')	MMSE_Spell	0.001996007984031936
('Hearing', 'grip_category')	MMSE_Spell	0.001996007984031936
('Hearing', 'WHR_Obesity')	MMSE_Spell	0.001996007984031936
('Hearing', 'MAP_NormalElevated_vs_H')	MMSE_Spell	0.001996007984031936
('Hearing', 'functionality_state')	MMSE_Spell	0.001996007984031936
('General_Health', 'Health_vs_Peers')	MMSE_Spell	0.001996007984031936
('General_Health', 'Physical_Activity')	MMSE_Spell	0.001996007984031936
('General_Health', 'BMI')	MMSE_Spell	0.001996007984031936
('General_Health', 'Alcohol_Use')	MMSE_Spell	0.001996007984031936
('General_Health', 'Memory_Problems')	MMSE_Spell	0.001996007984031936
('General_Health', 'Memory_Complaints')	MMSE_Spell	0.001996007984031936
('General_Health', 'grip_category')	MMSE_Spell	0.001996007984031936
('General_Health', 'WHR_Obesity')	MMSE_Spell	0.001996007984031936
('General_Health', 'MAP_NormalElevated_vs_H')	MMSE_Spell	0.001996007984031936
('General_Health', 'functionality_state')	MMSE_Spell	0.001996007984031936
('Health_vs_Peers', 'Physical_Activity')	MMSE_Spell	0.001996007984031936
('Health_vs_Peers', 'BMI')	MMSE_Spell	0.07584830339321358
('Health_vs_Peers', 'Alcohol_Use')	MMSE_Spell	0.001996007984031936
('Health_vs_Peers', 'Memory_Problems')	MMSE_Spell	0.001996007984031936
('Health_vs_Peers', 'Memory_Complaints')	MMSE_Spell	0.001996007984031936
('Health_vs_Peers', 'grip_category')	MMSE_Spell	0.001996007984031936
('Health_vs_Peers', 'WHR_Obesity')	MMSE_Spell	0.3313373253493014
('Health_vs_Peers', 'MAP_NormalElevated_vs_H')	MMSE_Spell	0.03592814371257485
('Health_vs_Peers', 'functionality_state')	MMSE_Spell	0.001996007984031936
('Physical_Activity', 'BMI')	MMSE_Spell	0.001996007984031936
('Physical_Activity', 'Alcohol_Use')	MMSE_Spell	0.001996007984031936
('Physical_Activity', 'Memory_Problems')	MMSE_Spell	0.001996007984031936
('Physical_Activity', 'Memory_Complaints')	MMSE_Spell	0.001996007984031936
('Physical_Activity', 'grip_category')	MMSE_Spell	0.001996007984031936
('Physical_Activity', 'WHR_Obesity')	MMSE_Spell	0.001996007984031936
('Physical_Activity', 'MAP_NormalElevated_vs_H')	MMSE_Spell	0.001996007984031936
('Physical_Activity', 'functionality_state')	MMSE_Spell	0.001996007984031936
('BMI', 'Alcohol_Use')	MMSE_Spell	0.001996007984031936
('BMI', 'Memory_Problems')	MMSE_Spell	0.001996007984031936
('BMI', 'Memory_Complaints')	MMSE_Spell	0.001996007984031936
('BMI', 'grip_category')	MMSE_Spell	0.001996007984031936
('BMI', 'WHR_Obesity')	MMSE_Spell	0.003992015968063872
('BMI', 'MAP_NormalElevated_vs_H')	MMSE_Spell	0.003992015968063872
('BMI', 'functionality_state')	MMSE_Spell	0.001996007984031936
('Alcohol_Use', 'Memory_Problems')	MMSE_Spell	0.001996007984031936
('Alcohol_Use', 'Memory_Complaints')	MMSE_Spell	0.001996007984031936
('Alcohol_Use', 'grip_category')	MMSE_Spell	0.001996007984031936
('Alcohol_Use', 'WHR_Obesity')	MMSE_Spell	0.001996007984031936
('Alcohol_Use', 'MAP_NormalElevated_vs_H')	MMSE_Spell	0.001996007984031936
('Alcohol_Use', 'functionality_state')	MMSE_Spell	0.001996007984031936
('Memory_Problems', 'Memory_Complaints')	MMSE_Spell	0.001996007984031936
('Memory_Problems', 'grip_category')	MMSE_Spell	0.001996007984031936
('Memory_Problems', 'WHR_Obesity')	MMSE_Spell	0.001996007984031936
('Memory_Problems', 'MAP_NormalElevated_vs_H')	MMSE_Spell	0.001996007984031936
('Memory_Problems', 'functionality_state')	MMSE_Spell	0.001996007984031936
('Memory_Complaints', 'grip_category')	MMSE_Spell	0.001996007984031936
('Memory_Complaints', 'WHR_Obesity')	MMSE_Spell	0.001996007984031936
('Memory_Complaints', 'MAP_NormalElevated_vs_H')	MMSE_Spell	0.001996007984031936
('Memory_Complaints', 'functionality_state')	MMSE_Spell	0.001996007984031936
('grip_category', 'WHR_Obesity')	MMSE_Spell	0.001996007984031936
('grip_category', 'MAP_NormalElevated_vs_H')	MMSE_Spell	0.001996007984031936
('grip_category', 'functionality_state')	MMSE_Spell	0.001996007984031936
('WHR_Obesity', 'MAP_NormalElevated_vs_H')	MMSE_Spell	0.05189620758483034
('WHR_Obesity', 'functionality_state')	MMSE_Spell	0.001996007984031936
('MAP_NormalElevated_vs_H', 'functionality_state')	MMSE_Spell	0.001996007984031936
('Anxiety', 'Depression')	Pain	0.001996007984031936
('Anxiety', 'Sleep')	Pain	0.001996007984031936
('Anxiety', 'MMSE_Spell')	Pain	0.001996007984031936
('Anxiety', 'Hearing')	Pain	0.001996007984031936
('Anxiety', 'General_Health')	Pain	0.001996007984031936
('Anxiety', 'Health_vs_Peers')	Pain	0.001996007984031936
('Anxiety', 'Physical_Activity')	Pain	0.001996007984031936
('Anxiety', 'BMI')	Pain	0.001996007984031936
('Anxiety', 'Alcohol_Use')	Pain	0.001996007984031936
('Anxiety', 'Memory_Problems')	Pain	0.001996007984031936
('Anxiety', 'Memory_Complaints')	Pain	0.001996007984031936
('Anxiety', 'grip_category')	Pain	0.001996007984031936
('Anxiety', 'WHR_Obesity')	Pain	0.001996007984031936
('Anxiety', 'MAP_NormalElevated_vs_H')	Pain	0.001996007984031936
('Anxiety', 'functionality_state')	Pain	0.001996007984031936
('Depression', 'Sleep')	Pain	0.001996007984031936
('Depression', 'MMSE_Spell')	Pain	0.001996007984031936
('Depression', 'Hearing')	Pain	0.001996007984031936
('Depression', 'General_Health')	Pain	0.001996007984031936
('Depression', 'Health_vs_Peers')	Pain	0.001996007984031936
('Depression', 'Physical_Activity')	Pain	0.001996007984031936
('Depression', 'BMI')	Pain	0.001996007984031936
('Depression', 'Alcohol_Use')	Pain	0.001996007984031936
('Depression', 'Memory_Problems')	Pain	0.001996007984031936
('Depression', 'Memory_Complaints')	Pain	0.001996007984031936
('Depression', 'grip_category')	Pain	0.001996007984031936
('Depression', 'WHR_Obesity')	Pain	0.001996007984031936
('Depression', 'MAP_NormalElevated_vs_H')	Pain	0.001996007984031936
('Depression', 'functionality_state')	Pain	0.001996007984031936
('Sleep', 'MMSE_Spell')	Pain	0.001996007984031936
('Sleep', 'Hearing')	Pain	0.001996007984031936
('Sleep', 'General_Health')	Pain	0.001996007984031936
('Sleep', 'Health_vs_Peers')	Pain	0.001996007984031936
('Sleep', 'Physical_Activity')	Pain	0.001996007984031936
('Sleep', 'BMI')	Pain	0.001996007984031936
('Sleep', 'Alcohol_Use')	Pain	0.001996007984031936
('Sleep', 'Memory_Problems')	Pain	0.001996007984031936
('Sleep', 'Memory_Complaints')	Pain	0.001996007984031936
('Sleep', 'grip_category')	Pain	0.001996007984031936
('Sleep', 'WHR_Obesity')	Pain	0.001996007984031936
('Sleep', 'MAP_NormalElevated_vs_H')	Pain	0.001996007984031936
('Sleep', 'functionality_state')	Pain	0.001996007984031936
('MMSE_Spell', 'Hearing')	Pain	0.001996007984031936
('MMSE_Spell', 'General_Health')	Pain	0.001996007984031936
('MMSE_Spell', 'Health_vs_Peers')	Pain	0.001996007984031936
('MMSE_Spell', 'Physical_Activity')	Pain	0.001996007984031936
('MMSE_Spell', 'BMI')	Pain	0.001996007984031936
('MMSE_Spell', 'Alcohol_Use')	Pain	0.001996007984031936
('MMSE_Spell', 'Memory_Problems')	Pain	0.001996007984031936
('MMSE_Spell', 'Memory_Complaints')	Pain	0.001996007984031936
('MMSE_Spell', 'grip_category')	Pain	0.001996007984031936
('MMSE_Spell', 'WHR_Obesity')	Pain	0.001996007984031936
('MMSE_Spell', 'MAP_NormalElevated_vs_H')	Pain	0.001996007984031936
('MMSE_Spell', 'functionality_state')	Pain	0.001996007984031936
('Hearing', 'General_Health')	Pain	0.001996007984031936
('Hearing', 'Health_vs_Peers')	Pain	0.001996007984031936
('Hearing', 'Physical_Activity')	Pain	0.001996007984031936
('Hearing', 'BMI')	Pain	0.001996007984031936
('Hearing', 'Alcohol_Use')	Pain	0.001996007984031936
('Hearing', 'Memory_Problems')	Pain	0.001996007984031936
('Hearing', 'Memory_Complaints')	Pain	0.001996007984031936
('Hearing', 'grip_category')	Pain	0.001996007984031936
('Hearing', 'WHR_Obesity')	Pain	0.001996007984031936
('Hearing', 'MAP_NormalElevated_vs_H')	Pain	0.001996007984031936
('Hearing', 'functionality_state')	Pain	0.001996007984031936
('General_Health', 'Health_vs_Peers')	Pain	0.001996007984031936
('General_Health', 'Physical_Activity')	Pain	0.001996007984031936
('General_Health', 'BMI')	Pain	0.001996007984031936
('General_Health', 'Alcohol_Use')	Pain	0.001996007984031936
('General_Health', 'Memory_Problems')	Pain	0.001996007984031936
('General_Health', 'Memory_Complaints')	Pain	0.001996007984031936
('General_Health', 'grip_category')	Pain	0.001996007984031936
('General_Health', 'WHR_Obesity')	Pain	0.001996007984031936
('General_Health', 'MAP_NormalElevated_vs_H')	Pain	0.001996007984031936
('General_Health', 'functionality_state')	Pain	0.001996007984031936
('Health_vs_Peers', 'Physical_Activity')	Pain	0.001996007984031936
('Health_vs_Peers', 'BMI')	Pain	0.001996007984031936
('Health_vs_Peers', 'Alcohol_Use')	Pain	0.001996007984031936
('Health_vs_Peers', 'Memory_Problems')	Pain	0.001996007984031936
('Health_vs_Peers', 'Memory_Complaints')	Pain	0.001996007984031936
('Health_vs_Peers', 'grip_category')	Pain	0.001996007984031936
('Health_vs_Peers', 'WHR_Obesity')	Pain	0.001996007984031936
('Health_vs_Peers', 'MAP_NormalElevated_vs_H')	Pain	0.001996007984031936
('Health_vs_Peers', 'functionality_state')	Pain	0.001996007984031936
('Physical_Activity', 'BMI')	Pain	0.001996007984031936
('Physical_Activity', 'Alcohol_Use')	Pain	0.001996007984031936
('Physical_Activity', 'Memory_Problems')	Pain	0.001996007984031936
('Physical_Activity', 'Memory_Complaints')	Pain	0.001996007984031936
('Physical_Activity', 'grip_category')	Pain	0.001996007984031936
('Physical_Activity', 'WHR_Obesity')	Pain	0.001996007984031936
('Physical_Activity', 'MAP_NormalElevated_vs_H')	Pain	0.001996007984031936
('Physical_Activity', 'functionality_state')	Pain	0.001996007984031936
('BMI', 'Alcohol_Use')	Pain	0.001996007984031936
('BMI', 'Memory_Problems')	Pain	0.001996007984031936
('BMI', 'Memory_Complaints')	Pain	0.001996007984031936
('BMI', 'grip_category')	Pain	0.001996007984031936
('BMI', 'WHR_Obesity')	Pain	0.001996007984031936
('BMI', 'MAP_NormalElevated_vs_H')	Pain	0.001996007984031936
('BMI', 'functionality_state')	Pain	0.001996007984031936
('Alcohol_Use', 'Memory_Problems')	Pain	0.001996007984031936
('Alcohol_Use', 'Memory_Complaints')	Pain	0.001996007984031936
('Alcohol_Use', 'grip_category')	Pain	0.001996007984031936
('Alcohol_Use', 'WHR_Obesity')	Pain	0.001996007984031936
('Alcohol_Use', 'MAP_NormalElevated_vs_H')	Pain	0.001996007984031936
('Alcohol_Use', 'functionality_state')	Pain	0.001996007984031936
('Memory_Problems', 'Memory_Complaints')	Pain	0.001996007984031936
('Memory_Problems', 'grip_category')	Pain	0.001996007984031936
('Memory_Problems', 'WHR_Obesity')	Pain	0.001996007984031936
('Memory_Problems', 'MAP_NormalElevated_vs_H')	Pain	0.001996007984031936
('Memory_Problems', 'functionality_state')	Pain	0.001996007984031936
('Memory_Complaints', 'grip_category')	Pain	0.001996007984031936
('Memory_Complaints', 'WHR_Obesity')	Pain	0.001996007984031936
('Memory_Complaints', 'MAP_NormalElevated_vs_H')	Pain	0.001996007984031936
('Memory_Complaints', 'functionality_state')	Pain	0.001996007984031936
('grip_category', 'WHR_Obesity')	Pain	0.001996007984031936
('grip_category', 'MAP_NormalElevated_vs_H')	Pain	0.001996007984031936
('grip_category', 'functionality_state')	Pain	0.001996007984031936
('WHR_Obesity', 'MAP_NormalElevated_vs_H')	Pain	0.12974051896207583
('WHR_Obesity', 'functionality_state')	Pain	0.001996007984031936
('MAP_NormalElevated_vs_H', 'functionality_state')	Pain	0.001996007984031936
('Anxiety', 'Depression')	Hearing	0.001996007984031936
('Anxiety', 'Sleep')	Hearing	0.001996007984031936
('Anxiety', 'MMSE_Spell')	Hearing	0.001996007984031936
('Anxiety', 'Pain')	Hearing	0.001996007984031936
('Anxiety', 'General_Health')	Hearing	0.001996007984031936
('Anxiety', 'Health_vs_Peers')	Hearing	0.001996007984031936
('Anxiety', 'Physical_Activity')	Hearing	0.001996007984031936
('Anxiety', 'BMI')	Hearing	0.001996007984031936
('Anxiety', 'Alcohol_Use')	Hearing	0.001996007984031936
('Anxiety', 'Memory_Problems')	Hearing	0.001996007984031936
('Anxiety', 'Memory_Complaints')	Hearing	0.001996007984031936
('Anxiety', 'grip_category')	Hearing	0.001996007984031936
('Anxiety', 'WHR_Obesity')	Hearing	0.001996007984031936
('Anxiety', 'MAP_NormalElevated_vs_H')	Hearing	0.001996007984031936
('Anxiety', 'functionality_state')	Hearing	0.001996007984031936
('Depression', 'Sleep')	Hearing	0.001996007984031936
('Depression', 'MMSE_Spell')	Hearing	0.001996007984031936
('Depression', 'Pain')	Hearing	0.001996007984031936
('Depression', 'General_Health')	Hearing	0.001996007984031936
('Depression', 'Health_vs_Peers')	Hearing	0.001996007984031936
('Depression', 'Physical_Activity')	Hearing	0.001996007984031936
('Depression', 'BMI')	Hearing	0.001996007984031936
('Depression', 'Alcohol_Use')	Hearing	0.001996007984031936
('Depression', 'Memory_Problems')	Hearing	0.001996007984031936
('Depression', 'Memory_Complaints')	Hearing	0.001996007984031936
('Depression', 'grip_category')	Hearing	0.001996007984031936
('Depression', 'WHR_Obesity')	Hearing	0.001996007984031936
('Depression', 'MAP_NormalElevated_vs_H')	Hearing	0.001996007984031936
('Depression', 'functionality_state')	Hearing	0.001996007984031936
('Sleep', 'MMSE_Spell')	Hearing	0.001996007984031936
('Sleep', 'Pain')	Hearing	0.001996007984031936
('Sleep', 'General_Health')	Hearing	0.001996007984031936
('Sleep', 'Health_vs_Peers')	Hearing	0.12574850299401197
('Sleep', 'Physical_Activity')	Hearing	0.001996007984031936
('Sleep', 'BMI')	Hearing	0.001996007984031936
('Sleep', 'Alcohol_Use')	Hearing	0.001996007984031936
('Sleep', 'Memory_Problems')	Hearing	0.001996007984031936
('Sleep', 'Memory_Complaints')	Hearing	0.001996007984031936
('Sleep', 'grip_category')	Hearing	0.001996007984031936
('Sleep', 'WHR_Obesity')	Hearing	0.249500998003992
('Sleep', 'MAP_NormalElevated_vs_H')	Hearing	0.05189620758483034
('Sleep', 'functionality_state')	Hearing	0.001996007984031936
('MMSE_Spell', 'Pain')	Hearing	0.001996007984031936
('MMSE_Spell', 'General_Health')	Hearing	0.001996007984031936
('MMSE_Spell', 'Health_vs_Peers')	Hearing	0.001996007984031936
('MMSE_Spell', 'Physical_Activity')	Hearing	0.001996007984031936
('MMSE_Spell', 'BMI')	Hearing	0.001996007984031936
('MMSE_Spell', 'Alcohol_Use')	Hearing	0.001996007984031936
('MMSE_Spell', 'Memory_Problems')	Hearing	0.001996007984031936
('MMSE_Spell', 'Memory_Complaints')	Hearing	0.001996007984031936
('MMSE_Spell', 'grip_category')	Hearing	0.001996007984031936
('MMSE_Spell', 'WHR_Obesity')	Hearing	0.001996007984031936
('MMSE_Spell', 'MAP_NormalElevated_vs_H')	Hearing	0.001996007984031936
('MMSE_Spell', 'functionality_state')	Hearing	0.001996007984031936
('Pain', 'General_Health')	Hearing	0.001996007984031936
('Pain', 'Health_vs_Peers')	Hearing	0.001996007984031936
('Pain', 'Physical_Activity')	Hearing	0.001996007984031936
('Pain', 'BMI')	Hearing	0.001996007984031936
('Pain', 'Alcohol_Use')	Hearing	0.001996007984031936
('Pain', 'Memory_Problems')	Hearing	0.001996007984031936
('Pain', 'Memory_Complaints')	Hearing	0.001996007984031936
('Pain', 'grip_category')	Hearing	0.001996007984031936
('Pain', 'WHR_Obesity')	Hearing	0.001996007984031936
('Pain', 'MAP_NormalElevated_vs_H')	Hearing	0.001996007984031936
('Pain', 'functionality_state')	Hearing	0.001996007984031936
('General_Health', 'Health_vs_Peers')	Hearing	0.001996007984031936
('General_Health', 'Physical_Activity')	Hearing	0.001996007984031936
('General_Health', 'BMI')	Hearing	0.001996007984031936
('General_Health', 'Alcohol_Use')	Hearing	0.001996007984031936
('General_Health', 'Memory_Problems')	Hearing	0.001996007984031936
('General_Health', 'Memory_Complaints')	Hearing	0.001996007984031936
('General_Health', 'grip_category')	Hearing	0.001996007984031936
('General_Health', 'WHR_Obesity')	Hearing	0.001996007984031936
('General_Health', 'MAP_NormalElevated_vs_H')	Hearing	0.001996007984031936
('General_Health', 'functionality_state')	Hearing	0.001996007984031936
('Health_vs_Peers', 'Physical_Activity')	Hearing	0.001996007984031936
('Health_vs_Peers', 'BMI')	Hearing	0.001996007984031936
('Health_vs_Peers', 'Alcohol_Use')	Hearing	0.001996007984031936
('Health_vs_Peers', 'Memory_Problems')	Hearing	0.001996007984031936
('Health_vs_Peers', 'Memory_Complaints')	Hearing	0.001996007984031936
('Health_vs_Peers', 'grip_category')	Hearing	0.23952095808383234
('Health_vs_Peers', 'WHR_Obesity')	Hearing	0.18962075848303392
('Health_vs_Peers', 'MAP_NormalElevated_vs_H')	Hearing	0.003992015968063872
('Health_vs_Peers', 'functionality_state')	Hearing	0.001996007984031936
('Physical_Activity', 'BMI')	Hearing	0.001996007984031936
('Physical_Activity', 'Alcohol_Use')	Hearing	0.001996007984031936
('Physical_Activity', 'Memory_Problems')	Hearing	0.001996007984031936
('Physical_Activity', 'Memory_Complaints')	Hearing	0.001996007984031936
('Physical_Activity', 'grip_category')	Hearing	0.001996007984031936
('Physical_Activity', 'WHR_Obesity')	Hearing	0.001996007984031936
('Physical_Activity', 'MAP_NormalElevated_vs_H')	Hearing	0.001996007984031936
('Physical_Activity', 'functionality_state')	Hearing	0.001996007984031936
('BMI', 'Alcohol_Use')	Hearing	0.001996007984031936
('BMI', 'Memory_Problems')	Hearing	0.001996007984031936
('BMI', 'Memory_Complaints')	Hearing	0.001996007984031936
('BMI', 'grip_category')	Hearing	0.001996007984031936
('BMI', 'WHR_Obesity')	Hearing	0.001996007984031936
('BMI', 'MAP_NormalElevated_vs_H')	Hearing	0.001996007984031936
('BMI', 'functionality_state')	Hearing	0.001996007984031936
('Alcohol_Use', 'Memory_Problems')	Hearing	0.001996007984031936
('Alcohol_Use', 'Memory_Complaints')	Hearing	0.001996007984031936
('Alcohol_Use', 'grip_category')	Hearing	0.001996007984031936
('Alcohol_Use', 'WHR_Obesity')	Hearing	0.001996007984031936
('Alcohol_Use', 'MAP_NormalElevated_vs_H')	Hearing	0.001996007984031936
('Alcohol_Use', 'functionality_state')	Hearing	0.001996007984031936
('Memory_Problems', 'Memory_Complaints')	Hearing	0.001996007984031936
('Memory_Problems', 'grip_category')	Hearing	0.001996007984031936
('Memory_Problems', 'WHR_Obesity')	Hearing	0.001996007984031936
('Memory_Problems', 'MAP_NormalElevated_vs_H')	Hearing	0.001996007984031936
('Memory_Problems', 'functionality_state')	Hearing	0.001996007984031936
('Memory_Complaints', 'grip_category')	Hearing	0.001996007984031936
('Memory_Complaints', 'WHR_Obesity')	Hearing	0.001996007984031936
('Memory_Complaints', 'MAP_NormalElevated_vs_H')	Hearing	0.001996007984031936
('Memory_Complaints', 'functionality_state')	Hearing	0.001996007984031936
('grip_category', 'WHR_Obesity')	Hearing	0.001996007984031936
('grip_category', 'MAP_NormalElevated_vs_H')	Hearing	0.001996007984031936
('grip_category', 'functionality_state')	Hearing	0.001996007984031936
('WHR_Obesity', 'MAP_NormalElevated_vs_H')	Hearing	0.001996007984031936
('WHR_Obesity', 'functionality_state')	Hearing	0.001996007984031936
('MAP_NormalElevated_vs_H', 'functionality_state')	Hearing	0.001996007984031936
('Anxiety', 'Depression')	General_Health	0.001996007984031936
('Anxiety', 'Sleep')	General_Health	0.001996007984031936
('Anxiety', 'MMSE_Spell')	General_Health	0.001996007984031936
('Anxiety', 'Pain')	General_Health	0.001996007984031936
('Anxiety', 'Hearing')	General_Health	0.001996007984031936
('Anxiety', 'Health_vs_Peers')	General_Health	0.001996007984031936
('Anxiety', 'Physical_Activity')	General_Health	0.001996007984031936
('Anxiety', 'BMI')	General_Health	0.001996007984031936
('Anxiety', 'Alcohol_Use')	General_Health	0.001996007984031936
('Anxiety', 'Memory_Problems')	General_Health	0.001996007984031936
('Anxiety', 'Memory_Complaints')	General_Health	0.001996007984031936
('Anxiety', 'grip_category')	General_Health	0.001996007984031936
('Anxiety', 'WHR_Obesity')	General_Health	0.001996007984031936
('Anxiety', 'MAP_NormalElevated_vs_H')	General_Health	0.001996007984031936
('Anxiety', 'functionality_state')	General_Health	0.001996007984031936
('Depression', 'Sleep')	General_Health	0.001996007984031936
('Depression', 'MMSE_Spell')	General_Health	0.001996007984031936
('Depression', 'Pain')	General_Health	0.001996007984031936
('Depression', 'Hearing')	General_Health	0.001996007984031936
('Depression', 'Health_vs_Peers')	General_Health	0.001996007984031936
('Depression', 'Physical_Activity')	General_Health	0.001996007984031936
('Depression', 'BMI')	General_Health	0.001996007984031936
('Depression', 'Alcohol_Use')	General_Health	0.001996007984031936
('Depression', 'Memory_Problems')	General_Health	0.001996007984031936
('Depression', 'Memory_Complaints')	General_Health	0.001996007984031936
('Depression', 'grip_category')	General_Health	0.001996007984031936
('Depression', 'WHR_Obesity')	General_Health	0.001996007984031936
('Depression', 'MAP_NormalElevated_vs_H')	General_Health	0.001996007984031936
('Depression', 'functionality_state')	General_Health	0.001996007984031936
('Sleep', 'MMSE_Spell')	General_Health	0.001996007984031936
('Sleep', 'Pain')	General_Health	0.001996007984031936
('Sleep', 'Hearing')	General_Health	0.001996007984031936
('Sleep', 'Health_vs_Peers')	General_Health	0.001996007984031936
('Sleep', 'Physical_Activity')	General_Health	0.001996007984031936
('Sleep', 'BMI')	General_Health	0.001996007984031936
('Sleep', 'Alcohol_Use')	General_Health	0.001996007984031936
('Sleep', 'Memory_Problems')	General_Health	0.001996007984031936
('Sleep', 'Memory_Complaints')	General_Health	0.001996007984031936
('Sleep', 'grip_category')	General_Health	0.001996007984031936
('Sleep', 'WHR_Obesity')	General_Health	0.001996007984031936
('Sleep', 'MAP_NormalElevated_vs_H')	General_Health	0.001996007984031936
('Sleep', 'functionality_state')	General_Health	0.001996007984031936
('MMSE_Spell', 'Pain')	General_Health	0.001996007984031936
('MMSE_Spell', 'Hearing')	General_Health	0.001996007984031936
('MMSE_Spell', 'Health_vs_Peers')	General_Health	0.001996007984031936
('MMSE_Spell', 'Physical_Activity')	General_Health	0.001996007984031936
('MMSE_Spell', 'BMI')	General_Health	0.001996007984031936
('MMSE_Spell', 'Alcohol_Use')	General_Health	0.001996007984031936
('MMSE_Spell', 'Memory_Problems')	General_Health	0.001996007984031936
('MMSE_Spell', 'Memory_Complaints')	General_Health	0.001996007984031936
('MMSE_Spell', 'grip_category')	General_Health	0.001996007984031936
('MMSE_Spell', 'WHR_Obesity')	General_Health	0.001996007984031936
('MMSE_Spell', 'MAP_NormalElevated_vs_H')	General_Health	0.001996007984031936
('MMSE_Spell', 'functionality_state')	General_Health	0.001996007984031936
('Pain', 'Hearing')	General_Health	0.001996007984031936
('Pain', 'Health_vs_Peers')	General_Health	0.001996007984031936
('Pain', 'Physical_Activity')	General_Health	0.001996007984031936
('Pain', 'BMI')	General_Health	0.001996007984031936
('Pain', 'Alcohol_Use')	General_Health	0.001996007984031936
('Pain', 'Memory_Problems')	General_Health	0.001996007984031936
('Pain', 'Memory_Complaints')	General_Health	0.001996007984031936
('Pain', 'grip_category')	General_Health	0.001996007984031936
('Pain', 'WHR_Obesity')	General_Health	0.001996007984031936
('Pain', 'MAP_NormalElevated_vs_H')	General_Health	0.001996007984031936
('Pain', 'functionality_state')	General_Health	0.001996007984031936
('Hearing', 'Health_vs_Peers')	General_Health	0.001996007984031936
('Hearing', 'Physical_Activity')	General_Health	0.001996007984031936
('Hearing', 'BMI')	General_Health	0.001996007984031936
('Hearing', 'Alcohol_Use')	General_Health	0.001996007984031936
('Hearing', 'Memory_Problems')	General_Health	0.001996007984031936
('Hearing', 'Memory_Complaints')	General_Health	0.001996007984031936
('Hearing', 'grip_category')	General_Health	0.001996007984031936
('Hearing', 'WHR_Obesity')	General_Health	0.001996007984031936
('Hearing', 'MAP_NormalElevated_vs_H')	General_Health	0.001996007984031936
('Hearing', 'functionality_state')	General_Health	0.001996007984031936
('Health_vs_Peers', 'Physical_Activity')	General_Health	0.001996007984031936
('Health_vs_Peers', 'BMI')	General_Health	0.001996007984031936
('Health_vs_Peers', 'Alcohol_Use')	General_Health	0.001996007984031936
('Health_vs_Peers', 'Memory_Problems')	General_Health	0.001996007984031936
('Health_vs_Peers', 'Memory_Complaints')	General_Health	0.001996007984031936
('Health_vs_Peers', 'grip_category')	General_Health	0.001996007984031936
('Health_vs_Peers', 'WHR_Obesity')	General_Health	0.001996007984031936
('Health_vs_Peers', 'MAP_NormalElevated_vs_H')	General_Health	0.001996007984031936
('Health_vs_Peers', 'functionality_state')	General_Health	0.001996007984031936
('Physical_Activity', 'BMI')	General_Health	0.001996007984031936
('Physical_Activity', 'Alcohol_Use')	General_Health	0.001996007984031936
('Physical_Activity', 'Memory_Problems')	General_Health	0.001996007984031936
('Physical_Activity', 'Memory_Complaints')	General_Health	0.001996007984031936
('Physical_Activity', 'grip_category')	General_Health	0.001996007984031936
('Physical_Activity', 'WHR_Obesity')	General_Health	0.001996007984031936
('Physical_Activity', 'MAP_NormalElevated_vs_H')	General_Health	0.001996007984031936
('Physical_Activity', 'functionality_state')	General_Health	0.001996007984031936
('BMI', 'Alcohol_Use')	General_Health	0.001996007984031936
('BMI', 'Memory_Problems')	General_Health	0.001996007984031936
('BMI', 'Memory_Complaints')	General_Health	0.001996007984031936
('BMI', 'grip_category')	General_Health	0.001996007984031936
('BMI', 'WHR_Obesity')	General_Health	0.001996007984031936
('BMI', 'MAP_NormalElevated_vs_H')	General_Health	0.001996007984031936
('BMI', 'functionality_state')	General_Health	0.001996007984031936
('Alcohol_Use', 'Memory_Problems')	General_Health	0.001996007984031936
('Alcohol_Use', 'Memory_Complaints')	General_Health	0.001996007984031936
('Alcohol_Use', 'grip_category')	General_Health	0.001996007984031936
('Alcohol_Use', 'WHR_Obesity')	General_Health	0.001996007984031936
('Alcohol_Use', 'MAP_NormalElevated_vs_H')	General_Health	0.001996007984031936
('Alcohol_Use', 'functionality_state')	General_Health	0.001996007984031936
('Memory_Problems', 'Memory_Complaints')	General_Health	0.001996007984031936
('Memory_Problems', 'grip_category')	General_Health	0.001996007984031936
('Memory_Problems', 'WHR_Obesity')	General_Health	0.001996007984031936
('Memory_Problems', 'MAP_NormalElevated_vs_H')	General_Health	0.001996007984031936
('Memory_Problems', 'functionality_state')	General_Health	0.001996007984031936
('Memory_Complaints', 'grip_category')	General_Health	0.001996007984031936
('Memory_Complaints', 'WHR_Obesity')	General_Health	0.001996007984031936
('Memory_Complaints', 'MAP_NormalElevated_vs_H')	General_Health	0.001996007984031936
('Memory_Complaints', 'functionality_state')	General_Health	0.001996007984031936
('grip_category', 'WHR_Obesity')	General_Health	0.001996007984031936
('grip_category', 'MAP_NormalElevated_vs_H')	General_Health	0.001996007984031936
('grip_category', 'functionality_state')	General_Health	0.001996007984031936
('WHR_Obesity', 'MAP_NormalElevated_vs_H')	General_Health	0.003992015968063872
('WHR_Obesity', 'functionality_state')	General_Health	0.001996007984031936
('MAP_NormalElevated_vs_H', 'functionality_state')	General_Health	0.001996007984031936
('Anxiety', 'Depression')	Health_vs_Peers	0.001996007984031936
('Anxiety', 'Sleep')	Health_vs_Peers	0.001996007984031936
('Anxiety', 'MMSE_Spell')	Health_vs_Peers	0.001996007984031936
('Anxiety', 'Pain')	Health_vs_Peers	0.001996007984031936
('Anxiety', 'Hearing')	Health_vs_Peers	0.001996007984031936
('Anxiety', 'General_Health')	Health_vs_Peers	0.001996007984031936
('Anxiety', 'Physical_Activity')	Health_vs_Peers	0.001996007984031936
('Anxiety', 'BMI')	Health_vs_Peers	0.001996007984031936
('Anxiety', 'Alcohol_Use')	Health_vs_Peers	0.001996007984031936
('Anxiety', 'Memory_Problems')	Health_vs_Peers	0.001996007984031936
('Anxiety', 'Memory_Complaints')	Health_vs_Peers	0.001996007984031936
('Anxiety', 'grip_category')	Health_vs_Peers	0.001996007984031936
('Anxiety', 'WHR_Obesity')	Health_vs_Peers	0.001996007984031936
('Anxiety', 'MAP_NormalElevated_vs_H')	Health_vs_Peers	0.001996007984031936
('Anxiety', 'functionality_state')	Health_vs_Peers	0.001996007984031936
('Depression', 'Sleep')	Health_vs_Peers	0.001996007984031936
('Depression', 'MMSE_Spell')	Health_vs_Peers	0.001996007984031936
('Depression', 'Pain')	Health_vs_Peers	0.001996007984031936
('Depression', 'Hearing')	Health_vs_Peers	0.001996007984031936
('Depression', 'General_Health')	Health_vs_Peers	0.001996007984031936
('Depression', 'Physical_Activity')	Health_vs_Peers	0.001996007984031936
('Depression', 'BMI')	Health_vs_Peers	0.001996007984031936
('Depression', 'Alcohol_Use')	Health_vs_Peers	0.001996007984031936
('Depression', 'Memory_Problems')	Health_vs_Peers	0.001996007984031936
('Depression', 'Memory_Complaints')	Health_vs_Peers	0.001996007984031936
('Depression', 'grip_category')	Health_vs_Peers	0.001996007984031936
('Depression', 'WHR_Obesity')	Health_vs_Peers	0.001996007984031936
('Depression', 'MAP_NormalElevated_vs_H')	Health_vs_Peers	0.001996007984031936
('Depression', 'functionality_state')	Health_vs_Peers	0.001996007984031936
('Sleep', 'MMSE_Spell')	Health_vs_Peers	0.001996007984031936
('Sleep', 'Pain')	Health_vs_Peers	0.001996007984031936
('Sleep', 'Hearing')	Health_vs_Peers	0.001996007984031936
('Sleep', 'General_Health')	Health_vs_Peers	0.001996007984031936
('Sleep', 'Physical_Activity')	Health_vs_Peers	0.001996007984031936
('Sleep', 'BMI')	Health_vs_Peers	0.001996007984031936
('Sleep', 'Alcohol_Use')	Health_vs_Peers	0.001996007984031936
('Sleep', 'Memory_Problems')	Health_vs_Peers	0.001996007984031936
('Sleep', 'Memory_Complaints')	Health_vs_Peers	0.001996007984031936
('Sleep', 'grip_category')	Health_vs_Peers	0.001996007984031936
('Sleep', 'WHR_Obesity')	Health_vs_Peers	0.001996007984031936
('Sleep', 'MAP_NormalElevated_vs_H')	Health_vs_Peers	0.001996007984031936
('Sleep', 'functionality_state')	Health_vs_Peers	0.001996007984031936
('MMSE_Spell', 'Pain')	Health_vs_Peers	0.001996007984031936
('MMSE_Spell', 'Hearing')	Health_vs_Peers	0.18163672654690619
('MMSE_Spell', 'General_Health')	Health_vs_Peers	0.001996007984031936
('MMSE_Spell', 'Physical_Activity')	Health_vs_Peers	0.001996007984031936
('MMSE_Spell', 'BMI')	Health_vs_Peers	0.001996007984031936
('MMSE_Spell', 'Alcohol_Use')	Health_vs_Peers	0.001996007984031936
('MMSE_Spell', 'Memory_Problems')	Health_vs_Peers	0.001996007984031936
('MMSE_Spell', 'Memory_Complaints')	Health_vs_Peers	0.001996007984031936
('MMSE_Spell', 'grip_category')	Health_vs_Peers	0.001996007984031936
('MMSE_Spell', 'WHR_Obesity')	Health_vs_Peers	0.48303393213572854
('MMSE_Spell', 'MAP_NormalElevated_vs_H')	Health_vs_Peers	0.001996007984031936
('MMSE_Spell', 'functionality_state')	Health_vs_Peers	0.001996007984031936
('Pain', 'Hearing')	Health_vs_Peers	0.001996007984031936
('Pain', 'General_Health')	Health_vs_Peers	0.001996007984031936
('Pain', 'Physical_Activity')	Health_vs_Peers	0.001996007984031936
('Pain', 'BMI')	Health_vs_Peers	0.001996007984031936
('Pain', 'Alcohol_Use')	Health_vs_Peers	0.001996007984031936
('Pain', 'Memory_Problems')	Health_vs_Peers	0.001996007984031936
('Pain', 'Memory_Complaints')	Health_vs_Peers	0.001996007984031936
('Pain', 'grip_category')	Health_vs_Peers	0.001996007984031936
('Pain', 'WHR_Obesity')	Health_vs_Peers	0.001996007984031936
('Pain', 'MAP_NormalElevated_vs_H')	Health_vs_Peers	0.001996007984031936
('Pain', 'functionality_state')	Health_vs_Peers	0.001996007984031936
('Hearing', 'General_Health')	Health_vs_Peers	0.001996007984031936
('Hearing', 'Physical_Activity')	Health_vs_Peers	0.001996007984031936
('Hearing', 'BMI')	Health_vs_Peers	0.001996007984031936
('Hearing', 'Alcohol_Use')	Health_vs_Peers	0.001996007984031936
('Hearing', 'Memory_Problems')	Health_vs_Peers	0.001996007984031936
('Hearing', 'Memory_Complaints')	Health_vs_Peers	0.001996007984031936
('Hearing', 'grip_category')	Health_vs_Peers	0.027944111776447105
('Hearing', 'WHR_Obesity')	Health_vs_Peers	0.6906187624750499
('Hearing', 'MAP_NormalElevated_vs_H')	Health_vs_Peers	0.001996007984031936
('Hearing', 'functionality_state')	Health_vs_Peers	0.001996007984031936
('General_Health', 'Physical_Activity')	Health_vs_Peers	0.001996007984031936
('General_Health', 'BMI')	Health_vs_Peers	0.001996007984031936
('General_Health', 'Alcohol_Use')	Health_vs_Peers	0.001996007984031936
('General_Health', 'Memory_Problems')	Health_vs_Peers	0.001996007984031936
('General_Health', 'Memory_Complaints')	Health_vs_Peers	0.001996007984031936
('General_Health', 'grip_category')	Health_vs_Peers	0.001996007984031936
('General_Health', 'WHR_Obesity')	Health_vs_Peers	0.001996007984031936
('General_Health', 'MAP_NormalElevated_vs_H')	Health_vs_Peers	0.001996007984031936
('General_Health', 'functionality_state')	Health_vs_Peers	0.001996007984031936
('Physical_Activity', 'BMI')	Health_vs_Peers	0.001996007984031936
('Physical_Activity', 'Alcohol_Use')	Health_vs_Peers	0.001996007984031936
('Physical_Activity', 'Memory_Problems')	Health_vs_Peers	0.001996007984031936
('Physical_Activity', 'Memory_Complaints')	Health_vs_Peers	0.001996007984031936
('Physical_Activity', 'grip_category')	Health_vs_Peers	0.001996007984031936
('Physical_Activity', 'WHR_Obesity')	Health_vs_Peers	0.001996007984031936
('Physical_Activity', 'MAP_NormalElevated_vs_H')	Health_vs_Peers	0.001996007984031936
('Physical_Activity', 'functionality_state')	Health_vs_Peers	0.001996007984031936
('BMI', 'Alcohol_Use')	Health_vs_Peers	0.001996007984031936
('BMI', 'Memory_Problems')	Health_vs_Peers	0.001996007984031936
('BMI', 'Memory_Complaints')	Health_vs_Peers	0.001996007984031936
('BMI', 'grip_category')	Health_vs_Peers	0.001996007984031936
('BMI', 'WHR_Obesity')	Health_vs_Peers	0.001996007984031936
('BMI', 'MAP_NormalElevated_vs_H')	Health_vs_Peers	0.001996007984031936
('BMI', 'functionality_state')	Health_vs_Peers	0.001996007984031936
('Alcohol_Use', 'Memory_Problems')	Health_vs_Peers	0.001996007984031936
('Alcohol_Use', 'Memory_Complaints')	Health_vs_Peers	0.001996007984031936
('Alcohol_Use', 'grip_category')	Health_vs_Peers	0.001996007984031936
('Alcohol_Use', 'WHR_Obesity')	Health_vs_Peers	0.001996007984031936
('Alcohol_Use', 'MAP_NormalElevated_vs_H')	Health_vs_Peers	0.001996007984031936
('Alcohol_Use', 'functionality_state')	Health_vs_Peers	0.001996007984031936
('Memory_Problems', 'Memory_Complaints')	Health_vs_Peers	0.001996007984031936
('Memory_Problems', 'grip_category')	Health_vs_Peers	0.001996007984031936
('Memory_Problems', 'WHR_Obesity')	Health_vs_Peers	0.001996007984031936
('Memory_Problems', 'MAP_NormalElevated_vs_H')	Health_vs_Peers	0.001996007984031936
('Memory_Problems', 'functionality_state')	Health_vs_Peers	0.001996007984031936
('Memory_Complaints', 'grip_category')	Health_vs_Peers	0.001996007984031936
('Memory_Complaints', 'WHR_Obesity')	Health_vs_Peers	0.001996007984031936
('Memory_Complaints', 'MAP_NormalElevated_vs_H')	Health_vs_Peers	0.001996007984031936
('Memory_Complaints', 'functionality_state')	Health_vs_Peers	0.001996007984031936
('grip_category', 'WHR_Obesity')	Health_vs_Peers	0.003992015968063872
('grip_category', 'MAP_NormalElevated_vs_H')	Health_vs_Peers	0.001996007984031936
('grip_category', 'functionality_state')	Health_vs_Peers	0.001996007984031936
('WHR_Obesity', 'MAP_NormalElevated_vs_H')	Health_vs_Peers	0.001996007984031936
('WHR_Obesity', 'functionality_state')	Health_vs_Peers	0.001996007984031936
('MAP_NormalElevated_vs_H', 'functionality_state')	Health_vs_Peers	0.001996007984031936
('Anxiety', 'Depression')	Physical_Activity	0.001996007984031936
('Anxiety', 'Sleep')	Physical_Activity	0.001996007984031936
('Anxiety', 'MMSE_Spell')	Physical_Activity	0.001996007984031936
('Anxiety', 'Pain')	Physical_Activity	0.001996007984031936
('Anxiety', 'Hearing')	Physical_Activity	0.001996007984031936
('Anxiety', 'General_Health')	Physical_Activity	0.001996007984031936
('Anxiety', 'Health_vs_Peers')	Physical_Activity	0.001996007984031936
('Anxiety', 'BMI')	Physical_Activity	0.001996007984031936
('Anxiety', 'Alcohol_Use')	Physical_Activity	0.001996007984031936
('Anxiety', 'Memory_Problems')	Physical_Activity	0.001996007984031936
('Anxiety', 'Memory_Complaints')	Physical_Activity	0.001996007984031936
('Anxiety', 'grip_category')	Physical_Activity	0.001996007984031936
('Anxiety', 'WHR_Obesity')	Physical_Activity	0.001996007984031936
('Anxiety', 'MAP_NormalElevated_vs_H')	Physical_Activity	0.001996007984031936
('Anxiety', 'functionality_state')	Physical_Activity	0.001996007984031936
('Depression', 'Sleep')	Physical_Activity	0.001996007984031936
('Depression', 'MMSE_Spell')	Physical_Activity	0.001996007984031936
('Depression', 'Pain')	Physical_Activity	0.001996007984031936
('Depression', 'Hearing')	Physical_Activity	0.001996007984031936
('Depression', 'General_Health')	Physical_Activity	0.001996007984031936
('Depression', 'Health_vs_Peers')	Physical_Activity	0.001996007984031936
('Depression', 'BMI')	Physical_Activity	0.001996007984031936
('Depression', 'Alcohol_Use')	Physical_Activity	0.001996007984031936
('Depression', 'Memory_Problems')	Physical_Activity	0.001996007984031936
('Depression', 'Memory_Complaints')	Physical_Activity	0.001996007984031936
('Depression', 'grip_category')	Physical_Activity	0.001996007984031936
('Depression', 'WHR_Obesity')	Physical_Activity	0.001996007984031936
('Depression', 'MAP_NormalElevated_vs_H')	Physical_Activity	0.001996007984031936
('Depression', 'functionality_state')	Physical_Activity	0.001996007984031936
('Sleep', 'MMSE_Spell')	Physical_Activity	0.001996007984031936
('Sleep', 'Pain')	Physical_Activity	0.001996007984031936
('Sleep', 'Hearing')	Physical_Activity	0.001996007984031936
('Sleep', 'General_Health')	Physical_Activity	0.001996007984031936
('Sleep', 'Health_vs_Peers')	Physical_Activity	0.001996007984031936
('Sleep', 'BMI')	Physical_Activity	0.001996007984031936
('Sleep', 'Alcohol_Use')	Physical_Activity	0.001996007984031936
('Sleep', 'Memory_Problems')	Physical_Activity	0.001996007984031936
('Sleep', 'Memory_Complaints')	Physical_Activity	0.001996007984031936
('Sleep', 'grip_category')	Physical_Activity	0.001996007984031936
('Sleep', 'WHR_Obesity')	Physical_Activity	0.001996007984031936
('Sleep', 'MAP_NormalElevated_vs_H')	Physical_Activity	0.001996007984031936
('Sleep', 'functionality_state')	Physical_Activity	0.001996007984031936
('MMSE_Spell', 'Pain')	Physical_Activity	0.001996007984031936
('MMSE_Spell', 'Hearing')	Physical_Activity	0.001996007984031936
('MMSE_Spell', 'General_Health')	Physical_Activity	0.001996007984031936
('MMSE_Spell', 'Health_vs_Peers')	Physical_Activity	0.001996007984031936
('MMSE_Spell', 'BMI')	Physical_Activity	0.001996007984031936
('MMSE_Spell', 'Alcohol_Use')	Physical_Activity	0.001996007984031936
('MMSE_Spell', 'Memory_Problems')	Physical_Activity	0.001996007984031936
('MMSE_Spell', 'Memory_Complaints')	Physical_Activity	0.001996007984031936
('MMSE_Spell', 'grip_category')	Physical_Activity	0.001996007984031936
('MMSE_Spell', 'WHR_Obesity')	Physical_Activity	0.001996007984031936
('MMSE_Spell', 'MAP_NormalElevated_vs_H')	Physical_Activity	0.001996007984031936
('MMSE_Spell', 'functionality_state')	Physical_Activity	0.001996007984031936
('Pain', 'Hearing')	Physical_Activity	0.001996007984031936
('Pain', 'General_Health')	Physical_Activity	0.001996007984031936
('Pain', 'Health_vs_Peers')	Physical_Activity	0.001996007984031936
('Pain', 'BMI')	Physical_Activity	0.001996007984031936
('Pain', 'Alcohol_Use')	Physical_Activity	0.001996007984031936
('Pain', 'Memory_Problems')	Physical_Activity	0.001996007984031936
('Pain', 'Memory_Complaints')	Physical_Activity	0.001996007984031936
('Pain', 'grip_category')	Physical_Activity	0.001996007984031936
('Pain', 'WHR_Obesity')	Physical_Activity	0.001996007984031936
('Pain', 'MAP_NormalElevated_vs_H')	Physical_Activity	0.001996007984031936
('Pain', 'functionality_state')	Physical_Activity	0.001996007984031936
('Hearing', 'General_Health')	Physical_Activity	0.001996007984031936
('Hearing', 'Health_vs_Peers')	Physical_Activity	0.001996007984031936
('Hearing', 'BMI')	Physical_Activity	0.001996007984031936
('Hearing', 'Alcohol_Use')	Physical_Activity	0.001996007984031936
('Hearing', 'Memory_Problems')	Physical_Activity	0.001996007984031936
('Hearing', 'Memory_Complaints')	Physical_Activity	0.001996007984031936
('Hearing', 'grip_category')	Physical_Activity	0.001996007984031936
('Hearing', 'WHR_Obesity')	Physical_Activity	0.001996007984031936
('Hearing', 'MAP_NormalElevated_vs_H')	Physical_Activity	0.001996007984031936
('Hearing', 'functionality_state')	Physical_Activity	0.001996007984031936
('General_Health', 'Health_vs_Peers')	Physical_Activity	0.001996007984031936
('General_Health', 'BMI')	Physical_Activity	0.001996007984031936
('General_Health', 'Alcohol_Use')	Physical_Activity	0.001996007984031936
('General_Health', 'Memory_Problems')	Physical_Activity	0.001996007984031936
('General_Health', 'Memory_Complaints')	Physical_Activity	0.001996007984031936
('General_Health', 'grip_category')	Physical_Activity	0.001996007984031936
('General_Health', 'WHR_Obesity')	Physical_Activity	0.001996007984031936
('General_Health', 'MAP_NormalElevated_vs_H')	Physical_Activity	0.001996007984031936
('General_Health', 'functionality_state')	Physical_Activity	0.001996007984031936
('Health_vs_Peers', 'BMI')	Physical_Activity	0.001996007984031936
('Health_vs_Peers', 'Alcohol_Use')	Physical_Activity	0.001996007984031936
('Health_vs_Peers', 'Memory_Problems')	Physical_Activity	0.001996007984031936
('Health_vs_Peers', 'Memory_Complaints')	Physical_Activity	0.001996007984031936
('Health_vs_Peers', 'grip_category')	Physical_Activity	0.001996007984031936
('Health_vs_Peers', 'WHR_Obesity')	Physical_Activity	0.001996007984031936
('Health_vs_Peers', 'MAP_NormalElevated_vs_H')	Physical_Activity	0.001996007984031936
('Health_vs_Peers', 'functionality_state')	Physical_Activity	0.001996007984031936
('BMI', 'Alcohol_Use')	Physical_Activity	0.001996007984031936
('BMI', 'Memory_Problems')	Physical_Activity	0.001996007984031936
('BMI', 'Memory_Complaints')	Physical_Activity	0.001996007984031936
('BMI', 'grip_category')	Physical_Activity	0.001996007984031936
('BMI', 'WHR_Obesity')	Physical_Activity	0.001996007984031936
('BMI', 'MAP_NormalElevated_vs_H')	Physical_Activity	0.001996007984031936
('BMI', 'functionality_state')	Physical_Activity	0.001996007984031936
('Alcohol_Use', 'Memory_Problems')	Physical_Activity	0.001996007984031936
('Alcohol_Use', 'Memory_Complaints')	Physical_Activity	0.001996007984031936
('Alcohol_Use', 'grip_category')	Physical_Activity	0.001996007984031936
('Alcohol_Use', 'WHR_Obesity')	Physical_Activity	0.001996007984031936
('Alcohol_Use', 'MAP_NormalElevated_vs_H')	Physical_Activity	0.001996007984031936
('Alcohol_Use', 'functionality_state')	Physical_Activity	0.001996007984031936
('Memory_Problems', 'Memory_Complaints')	Physical_Activity	0.001996007984031936
('Memory_Problems', 'grip_category')	Physical_Activity	0.001996007984031936
('Memory_Problems', 'WHR_Obesity')	Physical_Activity	0.001996007984031936
('Memory_Problems', 'MAP_NormalElevated_vs_H')	Physical_Activity	0.001996007984031936
('Memory_Problems', 'functionality_state')	Physical_Activity	0.001996007984031936
('Memory_Complaints', 'grip_category')	Physical_Activity	0.001996007984031936
('Memory_Complaints', 'WHR_Obesity')	Physical_Activity	0.001996007984031936
('Memory_Complaints', 'MAP_NormalElevated_vs_H')	Physical_Activity	0.001996007984031936
('Memory_Complaints', 'functionality_state')	Physical_Activity	0.001996007984031936
('grip_category', 'WHR_Obesity')	Physical_Activity	0.001996007984031936
('grip_category', 'MAP_NormalElevated_vs_H')	Physical_Activity	0.001996007984031936
('grip_category', 'functionality_state')	Physical_Activity	0.001996007984031936
('WHR_Obesity', 'MAP_NormalElevated_vs_H')	Physical_Activity	0.2654690618762475
('WHR_Obesity', 'functionality_state')	Physical_Activity	0.001996007984031936
('MAP_NormalElevated_vs_H', 'functionality_state')	Physical_Activity	0.001996007984031936
('Anxiety', 'Depression')	BMI	0.001996007984031936
('Anxiety', 'Sleep')	BMI	0.011976047904191617
('Anxiety', 'MMSE_Spell')	BMI	0.001996007984031936
('Anxiety', 'Pain')	BMI	0.001996007984031936
('Anxiety', 'Hearing')	BMI	0.001996007984031936
('Anxiety', 'General_Health')	BMI	0.001996007984031936
('Anxiety', 'Health_vs_Peers')	BMI	0.001996007984031936
('Anxiety', 'Physical_Activity')	BMI	0.001996007984031936
('Anxiety', 'Alcohol_Use')	BMI	0.001996007984031936
('Anxiety', 'Memory_Problems')	BMI	0.001996007984031936
('Anxiety', 'Memory_Complaints')	BMI	0.001996007984031936
('Anxiety', 'grip_category')	BMI	0.001996007984031936
('Anxiety', 'WHR_Obesity')	BMI	0.001996007984031936
('Anxiety', 'MAP_NormalElevated_vs_H')	BMI	0.001996007984031936
('Anxiety', 'functionality_state')	BMI	0.001996007984031936
('Depression', 'Sleep')	BMI	0.001996007984031936
('Depression', 'MMSE_Spell')	BMI	0.001996007984031936
('Depression', 'Pain')	BMI	0.001996007984031936
('Depression', 'Hearing')	BMI	0.001996007984031936
('Depression', 'General_Health')	BMI	0.001996007984031936
('Depression', 'Health_vs_Peers')	BMI	0.001996007984031936
('Depression', 'Physical_Activity')	BMI	0.001996007984031936
('Depression', 'Alcohol_Use')	BMI	0.001996007984031936
('Depression', 'Memory_Problems')	BMI	0.001996007984031936
('Depression', 'Memory_Complaints')	BMI	0.001996007984031936
('Depression', 'grip_category')	BMI	0.001996007984031936
('Depression', 'WHR_Obesity')	BMI	0.001996007984031936
('Depression', 'MAP_NormalElevated_vs_H')	BMI	0.001996007984031936
('Depression', 'functionality_state')	BMI	0.001996007984031936
('Sleep', 'MMSE_Spell')	BMI	0.001996007984031936
('Sleep', 'Pain')	BMI	0.001996007984031936
('Sleep', 'Hearing')	BMI	0.001996007984031936
('Sleep', 'General_Health')	BMI	0.001996007984031936
('Sleep', 'Health_vs_Peers')	BMI	0.001996007984031936
('Sleep', 'Physical_Activity')	BMI	0.001996007984031936
('Sleep', 'Alcohol_Use')	BMI	0.001996007984031936
('Sleep', 'Memory_Problems')	BMI	0.005988023952095809
('Sleep', 'Memory_Complaints')	BMI	0.005988023952095809
('Sleep', 'grip_category')	BMI	0.001996007984031936
('Sleep', 'WHR_Obesity')	BMI	0.001996007984031936
('Sleep', 'MAP_NormalElevated_vs_H')	BMI	0.001996007984031936
('Sleep', 'functionality_state')	BMI	0.001996007984031936
('MMSE_Spell', 'Pain')	BMI	0.001996007984031936
('MMSE_Spell', 'Hearing')	BMI	0.001996007984031936
('MMSE_Spell', 'General_Health')	BMI	0.001996007984031936
('MMSE_Spell', 'Health_vs_Peers')	BMI	0.001996007984031936
('MMSE_Spell', 'Physical_Activity')	BMI	0.001996007984031936
('MMSE_Spell', 'Alcohol_Use')	BMI	0.001996007984031936
('MMSE_Spell', 'Memory_Problems')	BMI	0.001996007984031936
('MMSE_Spell', 'Memory_Complaints')	BMI	0.001996007984031936
('MMSE_Spell', 'grip_category')	BMI	0.001996007984031936
('MMSE_Spell', 'WHR_Obesity')	BMI	0.001996007984031936
('MMSE_Spell', 'MAP_NormalElevated_vs_H')	BMI	0.003992015968063872
('MMSE_Spell', 'functionality_state')	BMI	0.001996007984031936
('Pain', 'Hearing')	BMI	0.001996007984031936
('Pain', 'General_Health')	BMI	0.001996007984031936
('Pain', 'Health_vs_Peers')	BMI	0.001996007984031936
('Pain', 'Physical_Activity')	BMI	0.001996007984031936
('Pain', 'Alcohol_Use')	BMI	0.001996007984031936
('Pain', 'Memory_Problems')	BMI	0.001996007984031936
('Pain', 'Memory_Complaints')	BMI	0.001996007984031936
('Pain', 'grip_category')	BMI	0.001996007984031936
('Pain', 'WHR_Obesity')	BMI	0.001996007984031936
('Pain', 'MAP_NormalElevated_vs_H')	BMI	0.001996007984031936
('Pain', 'functionality_state')	BMI	0.001996007984031936
('Hearing', 'General_Health')	BMI	0.001996007984031936
('Hearing', 'Health_vs_Peers')	BMI	0.001996007984031936
('Hearing', 'Physical_Activity')	BMI	0.001996007984031936
('Hearing', 'Alcohol_Use')	BMI	0.001996007984031936
('Hearing', 'Memory_Problems')	BMI	0.001996007984031936
('Hearing', 'Memory_Complaints')	BMI	0.001996007984031936
('Hearing', 'grip_category')	BMI	0.001996007984031936
('Hearing', 'WHR_Obesity')	BMI	0.001996007984031936
('Hearing', 'MAP_NormalElevated_vs_H')	BMI	0.001996007984031936
('Hearing', 'functionality_state')	BMI	0.001996007984031936
('General_Health', 'Health_vs_Peers')	BMI	0.001996007984031936
('General_Health', 'Physical_Activity')	BMI	0.001996007984031936
('General_Health', 'Alcohol_Use')	BMI	0.001996007984031936
('General_Health', 'Memory_Problems')	BMI	0.001996007984031936
('General_Health', 'Memory_Complaints')	BMI	0.001996007984031936
('General_Health', 'grip_category')	BMI	0.001996007984031936
('General_Health', 'WHR_Obesity')	BMI	0.001996007984031936
('General_Health', 'MAP_NormalElevated_vs_H')	BMI	0.001996007984031936
('General_Health', 'functionality_state')	BMI	0.001996007984031936
('Health_vs_Peers', 'Physical_Activity')	BMI	0.001996007984031936
('Health_vs_Peers', 'Alcohol_Use')	BMI	0.001996007984031936
('Health_vs_Peers', 'Memory_Problems')	BMI	0.001996007984031936
('Health_vs_Peers', 'Memory_Complaints')	BMI	0.001996007984031936
('Health_vs_Peers', 'grip_category')	BMI	0.001996007984031936
('Health_vs_Peers', 'WHR_Obesity')	BMI	0.001996007984031936
('Health_vs_Peers', 'MAP_NormalElevated_vs_H')	BMI	0.001996007984031936
('Health_vs_Peers', 'functionality_state')	BMI	0.001996007984031936
('Physical_Activity', 'Alcohol_Use')	BMI	0.001996007984031936
('Physical_Activity', 'Memory_Problems')	BMI	0.001996007984031936
('Physical_Activity', 'Memory_Complaints')	BMI	0.001996007984031936
('Physical_Activity', 'grip_category')	BMI	0.001996007984031936
('Physical_Activity', 'WHR_Obesity')	BMI	0.001996007984031936
('Physical_Activity', 'MAP_NormalElevated_vs_H')	BMI	0.001996007984031936
('Physical_Activity', 'functionality_state')	BMI	0.001996007984031936
('Alcohol_Use', 'Memory_Problems')	BMI	0.001996007984031936
('Alcohol_Use', 'Memory_Complaints')	BMI	0.001996007984031936
('Alcohol_Use', 'grip_category')	BMI	0.001996007984031936
('Alcohol_Use', 'WHR_Obesity')	BMI	0.001996007984031936
('Alcohol_Use', 'MAP_NormalElevated_vs_H')	BMI	0.001996007984031936
('Alcohol_Use', 'functionality_state')	BMI	0.001996007984031936
('Memory_Problems', 'Memory_Complaints')	BMI	0.005988023952095809
('Memory_Problems', 'grip_category')	BMI	0.001996007984031936
('Memory_Problems', 'WHR_Obesity')	BMI	0.001996007984031936
('Memory_Problems', 'MAP_NormalElevated_vs_H')	BMI	0.001996007984031936
('Memory_Problems', 'functionality_state')	BMI	0.001996007984031936
('Memory_Complaints', 'grip_category')	BMI	0.001996007984031936
('Memory_Complaints', 'WHR_Obesity')	BMI	0.001996007984031936
('Memory_Complaints', 'MAP_NormalElevated_vs_H')	BMI	0.001996007984031936
('Memory_Complaints', 'functionality_state')	BMI	0.001996007984031936
('grip_category', 'WHR_Obesity')	BMI	0.001996007984031936
('grip_category', 'MAP_NormalElevated_vs_H')	BMI	0.001996007984031936
('grip_category', 'functionality_state')	BMI	0.001996007984031936
('WHR_Obesity', 'MAP_NormalElevated_vs_H')	BMI	0.001996007984031936
('WHR_Obesity', 'functionality_state')	BMI	0.001996007984031936
('MAP_NormalElevated_vs_H', 'functionality_state')	BMI	0.001996007984031936
('Anxiety', 'Depression')	Alcohol_Use	0.001996007984031936
('Anxiety', 'Sleep')	Alcohol_Use	0.001996007984031936
('Anxiety', 'MMSE_Spell')	Alcohol_Use	0.001996007984031936
('Anxiety', 'Pain')	Alcohol_Use	0.001996007984031936
('Anxiety', 'Hearing')	Alcohol_Use	0.001996007984031936
('Anxiety', 'General_Health')	Alcohol_Use	0.001996007984031936
('Anxiety', 'Health_vs_Peers')	Alcohol_Use	0.001996007984031936
('Anxiety', 'Physical_Activity')	Alcohol_Use	0.001996007984031936
('Anxiety', 'BMI')	Alcohol_Use	0.001996007984031936
('Anxiety', 'Memory_Problems')	Alcohol_Use	0.001996007984031936
('Anxiety', 'Memory_Complaints')	Alcohol_Use	0.001996007984031936
('Anxiety', 'grip_category')	Alcohol_Use	0.001996007984031936
('Anxiety', 'WHR_Obesity')	Alcohol_Use	0.001996007984031936
('Anxiety', 'MAP_NormalElevated_vs_H')	Alcohol_Use	0.001996007984031936
('Anxiety', 'functionality_state')	Alcohol_Use	0.001996007984031936
('Depression', 'Sleep')	Alcohol_Use	0.001996007984031936
('Depression', 'MMSE_Spell')	Alcohol_Use	0.001996007984031936
('Depression', 'Pain')	Alcohol_Use	0.001996007984031936
('Depression', 'Hearing')	Alcohol_Use	0.001996007984031936
('Depression', 'General_Health')	Alcohol_Use	0.001996007984031936
('Depression', 'Health_vs_Peers')	Alcohol_Use	0.001996007984031936
('Depression', 'Physical_Activity')	Alcohol_Use	0.001996007984031936
('Depression', 'BMI')	Alcohol_Use	0.001996007984031936
('Depression', 'Memory_Problems')	Alcohol_Use	0.001996007984031936
('Depression', 'Memory_Complaints')	Alcohol_Use	0.001996007984031936
('Depression', 'grip_category')	Alcohol_Use	0.001996007984031936
('Depression', 'WHR_Obesity')	Alcohol_Use	0.001996007984031936
('Depression', 'MAP_NormalElevated_vs_H')	Alcohol_Use	0.001996007984031936
('Depression', 'functionality_state')	Alcohol_Use	0.001996007984031936
('Sleep', 'MMSE_Spell')	Alcohol_Use	0.001996007984031936
('Sleep', 'Pain')	Alcohol_Use	0.001996007984031936
('Sleep', 'Hearing')	Alcohol_Use	0.001996007984031936
('Sleep', 'General_Health')	Alcohol_Use	0.001996007984031936
('Sleep', 'Health_vs_Peers')	Alcohol_Use	0.001996007984031936
('Sleep', 'Physical_Activity')	Alcohol_Use	0.001996007984031936
('Sleep', 'BMI')	Alcohol_Use	0.001996007984031936
('Sleep', 'Memory_Problems')	Alcohol_Use	0.001996007984031936
('Sleep', 'Memory_Complaints')	Alcohol_Use	0.001996007984031936
('Sleep', 'grip_category')	Alcohol_Use	0.001996007984031936
('Sleep', 'WHR_Obesity')	Alcohol_Use	0.001996007984031936
('Sleep', 'MAP_NormalElevated_vs_H')	Alcohol_Use	0.001996007984031936
('Sleep', 'functionality_state')	Alcohol_Use	0.001996007984031936
('MMSE_Spell', 'Pain')	Alcohol_Use	0.001996007984031936
('MMSE_Spell', 'Hearing')	Alcohol_Use	0.001996007984031936
('MMSE_Spell', 'General_Health')	Alcohol_Use	0.001996007984031936
('MMSE_Spell', 'Health_vs_Peers')	Alcohol_Use	0.001996007984031936
('MMSE_Spell', 'Physical_Activity')	Alcohol_Use	0.001996007984031936
('MMSE_Spell', 'BMI')	Alcohol_Use	0.001996007984031936
('MMSE_Spell', 'Memory_Problems')	Alcohol_Use	0.001996007984031936
('MMSE_Spell', 'Memory_Complaints')	Alcohol_Use	0.001996007984031936
('MMSE_Spell', 'grip_category')	Alcohol_Use	0.001996007984031936
('MMSE_Spell', 'WHR_Obesity')	Alcohol_Use	0.001996007984031936
('MMSE_Spell', 'MAP_NormalElevated_vs_H')	Alcohol_Use	0.001996007984031936
('MMSE_Spell', 'functionality_state')	Alcohol_Use	0.001996007984031936
('Pain', 'Hearing')	Alcohol_Use	0.001996007984031936
('Pain', 'General_Health')	Alcohol_Use	0.001996007984031936
('Pain', 'Health_vs_Peers')	Alcohol_Use	0.001996007984031936
('Pain', 'Physical_Activity')	Alcohol_Use	0.001996007984031936
('Pain', 'BMI')	Alcohol_Use	0.001996007984031936
('Pain', 'Memory_Problems')	Alcohol_Use	0.001996007984031936
('Pain', 'Memory_Complaints')	Alcohol_Use	0.001996007984031936
('Pain', 'grip_category')	Alcohol_Use	0.001996007984031936
('Pain', 'WHR_Obesity')	Alcohol_Use	0.001996007984031936
('Pain', 'MAP_NormalElevated_vs_H')	Alcohol_Use	0.001996007984031936
('Pain', 'functionality_state')	Alcohol_Use	0.001996007984031936
('Hearing', 'General_Health')	Alcohol_Use	0.001996007984031936
('Hearing', 'Health_vs_Peers')	Alcohol_Use	0.001996007984031936
('Hearing', 'Physical_Activity')	Alcohol_Use	0.001996007984031936
('Hearing', 'BMI')	Alcohol_Use	0.001996007984031936
('Hearing', 'Memory_Problems')	Alcohol_Use	0.001996007984031936
('Hearing', 'Memory_Complaints')	Alcohol_Use	0.001996007984031936
('Hearing', 'grip_category')	Alcohol_Use	0.001996007984031936
('Hearing', 'WHR_Obesity')	Alcohol_Use	0.001996007984031936
('Hearing', 'MAP_NormalElevated_vs_H')	Alcohol_Use	0.001996007984031936
('Hearing', 'functionality_state')	Alcohol_Use	0.001996007984031936
('General_Health', 'Health_vs_Peers')	Alcohol_Use	0.001996007984031936
('General_Health', 'Physical_Activity')	Alcohol_Use	0.001996007984031936
('General_Health', 'BMI')	Alcohol_Use	0.001996007984031936
('General_Health', 'Memory_Problems')	Alcohol_Use	0.001996007984031936
('General_Health', 'Memory_Complaints')	Alcohol_Use	0.001996007984031936
('General_Health', 'grip_category')	Alcohol_Use	0.001996007984031936
('General_Health', 'WHR_Obesity')	Alcohol_Use	0.001996007984031936
('General_Health', 'MAP_NormalElevated_vs_H')	Alcohol_Use	0.001996007984031936
('General_Health', 'functionality_state')	Alcohol_Use	0.001996007984031936
('Health_vs_Peers', 'Physical_Activity')	Alcohol_Use	0.001996007984031936
('Health_vs_Peers', 'BMI')	Alcohol_Use	0.001996007984031936
('Health_vs_Peers', 'Memory_Problems')	Alcohol_Use	0.001996007984031936
('Health_vs_Peers', 'Memory_Complaints')	Alcohol_Use	0.001996007984031936
('Health_vs_Peers', 'grip_category')	Alcohol_Use	0.001996007984031936
('Health_vs_Peers', 'WHR_Obesity')	Alcohol_Use	0.001996007984031936
('Health_vs_Peers', 'MAP_NormalElevated_vs_H')	Alcohol_Use	0.001996007984031936
('Health_vs_Peers', 'functionality_state')	Alcohol_Use	0.001996007984031936
('Physical_Activity', 'BMI')	Alcohol_Use	0.001996007984031936
('Physical_Activity', 'Memory_Problems')	Alcohol_Use	0.001996007984031936
('Physical_Activity', 'Memory_Complaints')	Alcohol_Use	0.001996007984031936
('Physical_Activity', 'grip_category')	Alcohol_Use	0.001996007984031936
('Physical_Activity', 'WHR_Obesity')	Alcohol_Use	0.001996007984031936
('Physical_Activity', 'MAP_NormalElevated_vs_H')	Alcohol_Use	0.001996007984031936
('Physical_Activity', 'functionality_state')	Alcohol_Use	0.001996007984031936
('BMI', 'Memory_Problems')	Alcohol_Use	0.001996007984031936
('BMI', 'Memory_Complaints')	Alcohol_Use	0.001996007984031936
('BMI', 'grip_category')	Alcohol_Use	0.001996007984031936
('BMI', 'WHR_Obesity')	Alcohol_Use	0.001996007984031936
('BMI', 'MAP_NormalElevated_vs_H')	Alcohol_Use	0.001996007984031936
('BMI', 'functionality_state')	Alcohol_Use	0.001996007984031936
('Memory_Problems', 'Memory_Complaints')	Alcohol_Use	0.01996007984031936
('Memory_Problems', 'grip_category')	Alcohol_Use	0.001996007984031936
('Memory_Problems', 'WHR_Obesity')	Alcohol_Use	0.011976047904191617
('Memory_Problems', 'MAP_NormalElevated_vs_H')	Alcohol_Use	0.001996007984031936
('Memory_Problems', 'functionality_state')	Alcohol_Use	0.001996007984031936
('Memory_Complaints', 'grip_category')	Alcohol_Use	0.001996007984031936
('Memory_Complaints', 'WHR_Obesity')	Alcohol_Use	0.011976047904191617
('Memory_Complaints', 'MAP_NormalElevated_vs_H')	Alcohol_Use	0.001996007984031936
('Memory_Complaints', 'functionality_state')	Alcohol_Use	0.001996007984031936
('grip_category', 'WHR_Obesity')	Alcohol_Use	0.001996007984031936
('grip_category', 'MAP_NormalElevated_vs_H')	Alcohol_Use	0.001996007984031936
('grip_category', 'functionality_state')	Alcohol_Use	0.001996007984031936
('WHR_Obesity', 'MAP_NormalElevated_vs_H')	Alcohol_Use	0.003992015968063872
('WHR_Obesity', 'functionality_state')	Alcohol_Use	0.001996007984031936
('MAP_NormalElevated_vs_H', 'functionality_state')	Alcohol_Use	0.001996007984031936
('Anxiety', 'Depression')	Memory_Problems	0.001996007984031936
('Anxiety', 'Sleep')	Memory_Problems	0.001996007984031936
('Anxiety', 'MMSE_Spell')	Memory_Problems	0.001996007984031936
('Anxiety', 'Pain')	Memory_Problems	0.001996007984031936
('Anxiety', 'Hearing')	Memory_Problems	0.001996007984031936
('Anxiety', 'General_Health')	Memory_Problems	0.001996007984031936
('Anxiety', 'Health_vs_Peers')	Memory_Problems	0.001996007984031936
('Anxiety', 'Physical_Activity')	Memory_Problems	0.001996007984031936
('Anxiety', 'BMI')	Memory_Problems	0.001996007984031936
('Anxiety', 'Alcohol_Use')	Memory_Problems	0.001996007984031936
('Anxiety', 'Memory_Complaints')	Memory_Problems	0.001996007984031936
('Anxiety', 'grip_category')	Memory_Problems	0.001996007984031936
('Anxiety', 'WHR_Obesity')	Memory_Problems	0.001996007984031936
('Anxiety', 'MAP_NormalElevated_vs_H')	Memory_Problems	0.001996007984031936
('Anxiety', 'functionality_state')	Memory_Problems	0.001996007984031936
('Depression', 'Sleep')	Memory_Problems	0.001996007984031936
('Depression', 'MMSE_Spell')	Memory_Problems	0.001996007984031936
('Depression', 'Pain')	Memory_Problems	0.001996007984031936
('Depression', 'Hearing')	Memory_Problems	0.001996007984031936
('Depression', 'General_Health')	Memory_Problems	0.001996007984031936
('Depression', 'Health_vs_Peers')	Memory_Problems	0.001996007984031936
('Depression', 'Physical_Activity')	Memory_Problems	0.001996007984031936
('Depression', 'BMI')	Memory_Problems	0.001996007984031936
('Depression', 'Alcohol_Use')	Memory_Problems	0.001996007984031936
('Depression', 'Memory_Complaints')	Memory_Problems	0.001996007984031936
('Depression', 'grip_category')	Memory_Problems	0.001996007984031936
('Depression', 'WHR_Obesity')	Memory_Problems	0.001996007984031936
('Depression', 'MAP_NormalElevated_vs_H')	Memory_Problems	0.001996007984031936
('Depression', 'functionality_state')	Memory_Problems	0.001996007984031936
('Sleep', 'MMSE_Spell')	Memory_Problems	0.001996007984031936
('Sleep', 'Pain')	Memory_Problems	0.001996007984031936
('Sleep', 'Hearing')	Memory_Problems	0.001996007984031936
('Sleep', 'General_Health')	Memory_Problems	0.001996007984031936
('Sleep', 'Health_vs_Peers')	Memory_Problems	0.001996007984031936
('Sleep', 'Physical_Activity')	Memory_Problems	0.001996007984031936
('Sleep', 'BMI')	Memory_Problems	0.001996007984031936
('Sleep', 'Alcohol_Use')	Memory_Problems	0.001996007984031936
('Sleep', 'Memory_Complaints')	Memory_Problems	0.001996007984031936
('Sleep', 'grip_category')	Memory_Problems	0.001996007984031936
('Sleep', 'WHR_Obesity')	Memory_Problems	0.001996007984031936
('Sleep', 'MAP_NormalElevated_vs_H')	Memory_Problems	0.001996007984031936
('Sleep', 'functionality_state')	Memory_Problems	0.001996007984031936
('MMSE_Spell', 'Pain')	Memory_Problems	0.001996007984031936
('MMSE_Spell', 'Hearing')	Memory_Problems	0.001996007984031936
('MMSE_Spell', 'General_Health')	Memory_Problems	0.001996007984031936
('MMSE_Spell', 'Health_vs_Peers')	Memory_Problems	0.001996007984031936
('MMSE_Spell', 'Physical_Activity')	Memory_Problems	0.001996007984031936
('MMSE_Spell', 'BMI')	Memory_Problems	0.001996007984031936
('MMSE_Spell', 'Alcohol_Use')	Memory_Problems	0.001996007984031936
('MMSE_Spell', 'Memory_Complaints')	Memory_Problems	0.001996007984031936
('MMSE_Spell', 'grip_category')	Memory_Problems	0.001996007984031936
('MMSE_Spell', 'WHR_Obesity')	Memory_Problems	0.001996007984031936
('MMSE_Spell', 'MAP_NormalElevated_vs_H')	Memory_Problems	0.001996007984031936
('MMSE_Spell', 'functionality_state')	Memory_Problems	0.001996007984031936
('Pain', 'Hearing')	Memory_Problems	0.001996007984031936
('Pain', 'General_Health')	Memory_Problems	0.001996007984031936
('Pain', 'Health_vs_Peers')	Memory_Problems	0.001996007984031936
('Pain', 'Physical_Activity')	Memory_Problems	0.001996007984031936
('Pain', 'BMI')	Memory_Problems	0.001996007984031936
('Pain', 'Alcohol_Use')	Memory_Problems	0.001996007984031936
('Pain', 'Memory_Complaints')	Memory_Problems	0.001996007984031936
('Pain', 'grip_category')	Memory_Problems	0.001996007984031936
('Pain', 'WHR_Obesity')	Memory_Problems	0.001996007984031936
('Pain', 'MAP_NormalElevated_vs_H')	Memory_Problems	0.001996007984031936
('Pain', 'functionality_state')	Memory_Problems	0.001996007984031936
('Hearing', 'General_Health')	Memory_Problems	0.001996007984031936
('Hearing', 'Health_vs_Peers')	Memory_Problems	0.001996007984031936
('Hearing', 'Physical_Activity')	Memory_Problems	0.001996007984031936
('Hearing', 'BMI')	Memory_Problems	0.001996007984031936
('Hearing', 'Alcohol_Use')	Memory_Problems	0.001996007984031936
('Hearing', 'Memory_Complaints')	Memory_Problems	0.001996007984031936
('Hearing', 'grip_category')	Memory_Problems	0.001996007984031936
('Hearing', 'WHR_Obesity')	Memory_Problems	0.001996007984031936
('Hearing', 'MAP_NormalElevated_vs_H')	Memory_Problems	0.001996007984031936
('Hearing', 'functionality_state')	Memory_Problems	0.001996007984031936
('General_Health', 'Health_vs_Peers')	Memory_Problems	0.001996007984031936
('General_Health', 'Physical_Activity')	Memory_Problems	0.001996007984031936
('General_Health', 'BMI')	Memory_Problems	0.001996007984031936
('General_Health', 'Alcohol_Use')	Memory_Problems	0.001996007984031936
('General_Health', 'Memory_Complaints')	Memory_Problems	0.001996007984031936
('General_Health', 'grip_category')	Memory_Problems	0.001996007984031936
('General_Health', 'WHR_Obesity')	Memory_Problems	0.001996007984031936
('General_Health', 'MAP_NormalElevated_vs_H')	Memory_Problems	0.001996007984031936
('General_Health', 'functionality_state')	Memory_Problems	0.001996007984031936
('Health_vs_Peers', 'Physical_Activity')	Memory_Problems	0.001996007984031936
('Health_vs_Peers', 'BMI')	Memory_Problems	0.001996007984031936
('Health_vs_Peers', 'Alcohol_Use')	Memory_Problems	0.001996007984031936
('Health_vs_Peers', 'Memory_Complaints')	Memory_Problems	0.001996007984031936
('Health_vs_Peers', 'grip_category')	Memory_Problems	0.001996007984031936
('Health_vs_Peers', 'WHR_Obesity')	Memory_Problems	0.001996007984031936
('Health_vs_Peers', 'MAP_NormalElevated_vs_H')	Memory_Problems	0.001996007984031936
('Health_vs_Peers', 'functionality_state')	Memory_Problems	0.001996007984031936
('Physical_Activity', 'BMI')	Memory_Problems	0.001996007984031936
('Physical_Activity', 'Alcohol_Use')	Memory_Problems	0.001996007984031936
('Physical_Activity', 'Memory_Complaints')	Memory_Problems	0.001996007984031936
('Physical_Activity', 'grip_category')	Memory_Problems	0.005988023952095809
('Physical_Activity', 'WHR_Obesity')	Memory_Problems	0.003992015968063872
('Physical_Activity', 'MAP_NormalElevated_vs_H')	Memory_Problems	0.001996007984031936
('Physical_Activity', 'functionality_state')	Memory_Problems	0.001996007984031936
('BMI', 'Alcohol_Use')	Memory_Problems	0.001996007984031936
('BMI', 'Memory_Complaints')	Memory_Problems	0.001996007984031936
('BMI', 'grip_category')	Memory_Problems	0.015968063872255488
('BMI', 'WHR_Obesity')	Memory_Problems	0.0499001996007984
('BMI', 'MAP_NormalElevated_vs_H')	Memory_Problems	0.001996007984031936
('BMI', 'functionality_state')	Memory_Problems	0.001996007984031936
('Alcohol_Use', 'Memory_Complaints')	Memory_Problems	0.001996007984031936
('Alcohol_Use', 'grip_category')	Memory_Problems	0.001996007984031936
('Alcohol_Use', 'WHR_Obesity')	Memory_Problems	0.08383233532934131
('Alcohol_Use', 'MAP_NormalElevated_vs_H')	Memory_Problems	0.023952095808383235
('Alcohol_Use', 'functionality_state')	Memory_Problems	0.001996007984031936
('Memory_Complaints', 'grip_category')	Memory_Problems	0.001996007984031936
('Memory_Complaints', 'WHR_Obesity')	Memory_Problems	0.001996007984031936
('Memory_Complaints', 'MAP_NormalElevated_vs_H')	Memory_Problems	0.001996007984031936
('Memory_Complaints', 'functionality_state')	Memory_Problems	0.001996007984031936
('grip_category', 'WHR_Obesity')	Memory_Problems	0.3273453093812375
('grip_category', 'MAP_NormalElevated_vs_H')	Memory_Problems	0.04790419161676647
('grip_category', 'functionality_state')	Memory_Problems	0.001996007984031936
('WHR_Obesity', 'MAP_NormalElevated_vs_H')	Memory_Problems	0.18562874251497005
('WHR_Obesity', 'functionality_state')	Memory_Problems	0.001996007984031936
('MAP_NormalElevated_vs_H', 'functionality_state')	Memory_Problems	0.001996007984031936
('Anxiety', 'Depression')	Memory_Complaints	0.001996007984031936
('Anxiety', 'Sleep')	Memory_Complaints	0.001996007984031936
('Anxiety', 'MMSE_Spell')	Memory_Complaints	0.001996007984031936
('Anxiety', 'Pain')	Memory_Complaints	0.001996007984031936
('Anxiety', 'Hearing')	Memory_Complaints	0.001996007984031936
('Anxiety', 'General_Health')	Memory_Complaints	0.001996007984031936
('Anxiety', 'Health_vs_Peers')	Memory_Complaints	0.001996007984031936
('Anxiety', 'Physical_Activity')	Memory_Complaints	0.001996007984031936
('Anxiety', 'BMI')	Memory_Complaints	0.001996007984031936
('Anxiety', 'Alcohol_Use')	Memory_Complaints	0.001996007984031936
('Anxiety', 'Memory_Problems')	Memory_Complaints	0.001996007984031936
('Anxiety', 'grip_category')	Memory_Complaints	0.001996007984031936
('Anxiety', 'WHR_Obesity')	Memory_Complaints	0.001996007984031936
('Anxiety', 'MAP_NormalElevated_vs_H')	Memory_Complaints	0.001996007984031936
('Anxiety', 'functionality_state')	Memory_Complaints	0.001996007984031936
('Depression', 'Sleep')	Memory_Complaints	0.001996007984031936
('Depression', 'MMSE_Spell')	Memory_Complaints	0.001996007984031936
('Depression', 'Pain')	Memory_Complaints	0.001996007984031936
('Depression', 'Hearing')	Memory_Complaints	0.001996007984031936
('Depression', 'General_Health')	Memory_Complaints	0.001996007984031936
('Depression', 'Health_vs_Peers')	Memory_Complaints	0.001996007984031936
('Depression', 'Physical_Activity')	Memory_Complaints	0.001996007984031936
('Depression', 'BMI')	Memory_Complaints	0.001996007984031936
('Depression', 'Alcohol_Use')	Memory_Complaints	0.001996007984031936
('Depression', 'Memory_Problems')	Memory_Complaints	0.001996007984031936
('Depression', 'grip_category')	Memory_Complaints	0.001996007984031936
('Depression', 'WHR_Obesity')	Memory_Complaints	0.001996007984031936
('Depression', 'MAP_NormalElevated_vs_H')	Memory_Complaints	0.001996007984031936
('Depression', 'functionality_state')	Memory_Complaints	0.001996007984031936
('Sleep', 'MMSE_Spell')	Memory_Complaints	0.001996007984031936
('Sleep', 'Pain')	Memory_Complaints	0.001996007984031936
('Sleep', 'Hearing')	Memory_Complaints	0.001996007984031936
('Sleep', 'General_Health')	Memory_Complaints	0.001996007984031936
('Sleep', 'Health_vs_Peers')	Memory_Complaints	0.001996007984031936
('Sleep', 'Physical_Activity')	Memory_Complaints	0.001996007984031936
('Sleep', 'BMI')	Memory_Complaints	0.001996007984031936
('Sleep', 'Alcohol_Use')	Memory_Complaints	0.001996007984031936
('Sleep', 'Memory_Problems')	Memory_Complaints	0.001996007984031936
('Sleep', 'grip_category')	Memory_Complaints	0.001996007984031936
('Sleep', 'WHR_Obesity')	Memory_Complaints	0.001996007984031936
('Sleep', 'MAP_NormalElevated_vs_H')	Memory_Complaints	0.001996007984031936
('Sleep', 'functionality_state')	Memory_Complaints	0.001996007984031936
('MMSE_Spell', 'Pain')	Memory_Complaints	0.001996007984031936
('MMSE_Spell', 'Hearing')	Memory_Complaints	0.001996007984031936
('MMSE_Spell', 'General_Health')	Memory_Complaints	0.001996007984031936
('MMSE_Spell', 'Health_vs_Peers')	Memory_Complaints	0.001996007984031936
('MMSE_Spell', 'Physical_Activity')	Memory_Complaints	0.001996007984031936
('MMSE_Spell', 'BMI')	Memory_Complaints	0.001996007984031936
('MMSE_Spell', 'Alcohol_Use')	Memory_Complaints	0.001996007984031936
('MMSE_Spell', 'Memory_Problems')	Memory_Complaints	0.001996007984031936
('MMSE_Spell', 'grip_category')	Memory_Complaints	0.001996007984031936
('MMSE_Spell', 'WHR_Obesity')	Memory_Complaints	0.001996007984031936
('MMSE_Spell', 'MAP_NormalElevated_vs_H')	Memory_Complaints	0.001996007984031936
('MMSE_Spell', 'functionality_state')	Memory_Complaints	0.001996007984031936
('Pain', 'Hearing')	Memory_Complaints	0.001996007984031936
('Pain', 'General_Health')	Memory_Complaints	0.001996007984031936
('Pain', 'Health_vs_Peers')	Memory_Complaints	0.001996007984031936
('Pain', 'Physical_Activity')	Memory_Complaints	0.001996007984031936
('Pain', 'BMI')	Memory_Complaints	0.001996007984031936
('Pain', 'Alcohol_Use')	Memory_Complaints	0.001996007984031936
('Pain', 'Memory_Problems')	Memory_Complaints	0.001996007984031936
('Pain', 'grip_category')	Memory_Complaints	0.001996007984031936
('Pain', 'WHR_Obesity')	Memory_Complaints	0.001996007984031936
('Pain', 'MAP_NormalElevated_vs_H')	Memory_Complaints	0.001996007984031936
('Pain', 'functionality_state')	Memory_Complaints	0.001996007984031936
('Hearing', 'General_Health')	Memory_Complaints	0.001996007984031936
('Hearing', 'Health_vs_Peers')	Memory_Complaints	0.001996007984031936
('Hearing', 'Physical_Activity')	Memory_Complaints	0.001996007984031936
('Hearing', 'BMI')	Memory_Complaints	0.001996007984031936
('Hearing', 'Alcohol_Use')	Memory_Complaints	0.001996007984031936
('Hearing', 'Memory_Problems')	Memory_Complaints	0.001996007984031936
('Hearing', 'grip_category')	Memory_Complaints	0.001996007984031936
('Hearing', 'WHR_Obesity')	Memory_Complaints	0.001996007984031936
('Hearing', 'MAP_NormalElevated_vs_H')	Memory_Complaints	0.001996007984031936
('Hearing', 'functionality_state')	Memory_Complaints	0.001996007984031936
('General_Health', 'Health_vs_Peers')	Memory_Complaints	0.001996007984031936
('General_Health', 'Physical_Activity')	Memory_Complaints	0.001996007984031936
('General_Health', 'BMI')	Memory_Complaints	0.001996007984031936
('General_Health', 'Alcohol_Use')	Memory_Complaints	0.001996007984031936
('General_Health', 'Memory_Problems')	Memory_Complaints	0.001996007984031936
('General_Health', 'grip_category')	Memory_Complaints	0.001996007984031936
('General_Health', 'WHR_Obesity')	Memory_Complaints	0.001996007984031936
('General_Health', 'MAP_NormalElevated_vs_H')	Memory_Complaints	0.001996007984031936
('General_Health', 'functionality_state')	Memory_Complaints	0.001996007984031936
('Health_vs_Peers', 'Physical_Activity')	Memory_Complaints	0.001996007984031936
('Health_vs_Peers', 'BMI')	Memory_Complaints	0.001996007984031936
('Health_vs_Peers', 'Alcohol_Use')	Memory_Complaints	0.001996007984031936
('Health_vs_Peers', 'Memory_Problems')	Memory_Complaints	0.001996007984031936
('Health_vs_Peers', 'grip_category')	Memory_Complaints	0.001996007984031936
('Health_vs_Peers', 'WHR_Obesity')	Memory_Complaints	0.001996007984031936
('Health_vs_Peers', 'MAP_NormalElevated_vs_H')	Memory_Complaints	0.001996007984031936
('Health_vs_Peers', 'functionality_state')	Memory_Complaints	0.001996007984031936
('Physical_Activity', 'BMI')	Memory_Complaints	0.001996007984031936
('Physical_Activity', 'Alcohol_Use')	Memory_Complaints	0.001996007984031936
('Physical_Activity', 'Memory_Problems')	Memory_Complaints	0.001996007984031936
('Physical_Activity', 'grip_category')	Memory_Complaints	0.005988023952095809
('Physical_Activity', 'WHR_Obesity')	Memory_Complaints	0.003992015968063872
('Physical_Activity', 'MAP_NormalElevated_vs_H')	Memory_Complaints	0.001996007984031936
('Physical_Activity', 'functionality_state')	Memory_Complaints	0.001996007984031936
('BMI', 'Alcohol_Use')	Memory_Complaints	0.001996007984031936
('BMI', 'Memory_Problems')	Memory_Complaints	0.001996007984031936
('BMI', 'grip_category')	Memory_Complaints	0.015968063872255488
('BMI', 'WHR_Obesity')	Memory_Complaints	0.0499001996007984
('BMI', 'MAP_NormalElevated_vs_H')	Memory_Complaints	0.001996007984031936
('BMI', 'functionality_state')	Memory_Complaints	0.001996007984031936
('Alcohol_Use', 'Memory_Problems')	Memory_Complaints	0.001996007984031936
('Alcohol_Use', 'grip_category')	Memory_Complaints	0.001996007984031936
('Alcohol_Use', 'WHR_Obesity')	Memory_Complaints	0.08383233532934131
('Alcohol_Use', 'MAP_NormalElevated_vs_H')	Memory_Complaints	0.023952095808383235
('Alcohol_Use', 'functionality_state')	Memory_Complaints	0.001996007984031936
('Memory_Problems', 'grip_category')	Memory_Complaints	0.001996007984031936
('Memory_Problems', 'WHR_Obesity')	Memory_Complaints	0.001996007984031936
('Memory_Problems', 'MAP_NormalElevated_vs_H')	Memory_Complaints	0.001996007984031936
('Memory_Problems', 'functionality_state')	Memory_Complaints	0.001996007984031936
('grip_category', 'WHR_Obesity')	Memory_Complaints	0.3273453093812375
('grip_category', 'MAP_NormalElevated_vs_H')	Memory_Complaints	0.04790419161676647
('grip_category', 'functionality_state')	Memory_Complaints	0.001996007984031936
('WHR_Obesity', 'MAP_NormalElevated_vs_H')	Memory_Complaints	0.18562874251497005
('WHR_Obesity', 'functionality_state')	Memory_Complaints	0.001996007984031936
('MAP_NormalElevated_vs_H', 'functionality_state')	Memory_Complaints	0.001996007984031936
('Anxiety', 'Depression')	grip_category	0.001996007984031936
('Anxiety', 'Sleep')	grip_category	0.001996007984031936
('Anxiety', 'MMSE_Spell')	grip_category	0.001996007984031936
('Anxiety', 'Pain')	grip_category	0.001996007984031936
('Anxiety', 'Hearing')	grip_category	0.003992015968063872
('Anxiety', 'General_Health')	grip_category	0.001996007984031936
('Anxiety', 'Health_vs_Peers')	grip_category	0.001996007984031936
('Anxiety', 'Physical_Activity')	grip_category	0.001996007984031936
('Anxiety', 'BMI')	grip_category	0.001996007984031936
('Anxiety', 'Alcohol_Use')	grip_category	0.001996007984031936
('Anxiety', 'Memory_Problems')	grip_category	0.005988023952095809
('Anxiety', 'Memory_Complaints')	grip_category	0.005988023952095809
('Anxiety', 'WHR_Obesity')	grip_category	0.001996007984031936
('Anxiety', 'MAP_NormalElevated_vs_H')	grip_category	0.003992015968063872
('Anxiety', 'functionality_state')	grip_category	0.001996007984031936
('Depression', 'Sleep')	grip_category	0.001996007984031936
('Depression', 'MMSE_Spell')	grip_category	0.001996007984031936
('Depression', 'Pain')	grip_category	0.001996007984031936
('Depression', 'Hearing')	grip_category	0.001996007984031936
('Depression', 'General_Health')	grip_category	0.001996007984031936
('Depression', 'Health_vs_Peers')	grip_category	0.001996007984031936
('Depression', 'Physical_Activity')	grip_category	0.001996007984031936
('Depression', 'BMI')	grip_category	0.001996007984031936
('Depression', 'Alcohol_Use')	grip_category	0.001996007984031936
('Depression', 'Memory_Problems')	grip_category	0.001996007984031936
('Depression', 'Memory_Complaints')	grip_category	0.001996007984031936
('Depression', 'WHR_Obesity')	grip_category	0.001996007984031936
('Depression', 'MAP_NormalElevated_vs_H')	grip_category	0.001996007984031936
('Depression', 'functionality_state')	grip_category	0.001996007984031936
('Sleep', 'MMSE_Spell')	grip_category	0.001996007984031936
('Sleep', 'Pain')	grip_category	0.001996007984031936
('Sleep', 'Hearing')	grip_category	0.001996007984031936
('Sleep', 'General_Health')	grip_category	0.001996007984031936
('Sleep', 'Health_vs_Peers')	grip_category	0.001996007984031936
('Sleep', 'Physical_Activity')	grip_category	0.001996007984031936
('Sleep', 'BMI')	grip_category	0.001996007984031936
('Sleep', 'Alcohol_Use')	grip_category	0.001996007984031936
('Sleep', 'Memory_Problems')	grip_category	0.001996007984031936
('Sleep', 'Memory_Complaints')	grip_category	0.001996007984031936
('Sleep', 'WHR_Obesity')	grip_category	0.001996007984031936
('Sleep', 'MAP_NormalElevated_vs_H')	grip_category	0.001996007984031936
('Sleep', 'functionality_state')	grip_category	0.001996007984031936
('MMSE_Spell', 'Pain')	grip_category	0.001996007984031936
('MMSE_Spell', 'Hearing')	grip_category	0.001996007984031936
('MMSE_Spell', 'General_Health')	grip_category	0.001996007984031936
('MMSE_Spell', 'Health_vs_Peers')	grip_category	0.001996007984031936
('MMSE_Spell', 'Physical_Activity')	grip_category	0.001996007984031936
('MMSE_Spell', 'BMI')	grip_category	0.001996007984031936
('MMSE_Spell', 'Alcohol_Use')	grip_category	0.001996007984031936
('MMSE_Spell', 'Memory_Problems')	grip_category	0.001996007984031936
('MMSE_Spell', 'Memory_Complaints')	grip_category	0.001996007984031936
('MMSE_Spell', 'WHR_Obesity')	grip_category	0.001996007984031936
('MMSE_Spell', 'MAP_NormalElevated_vs_H')	grip_category	0.001996007984031936
('MMSE_Spell', 'functionality_state')	grip_category	0.001996007984031936
('Pain', 'Hearing')	grip_category	0.001996007984031936
('Pain', 'General_Health')	grip_category	0.001996007984031936
('Pain', 'Health_vs_Peers')	grip_category	0.001996007984031936
('Pain', 'Physical_Activity')	grip_category	0.001996007984031936
('Pain', 'BMI')	grip_category	0.001996007984031936
('Pain', 'Alcohol_Use')	grip_category	0.001996007984031936
('Pain', 'Memory_Problems')	grip_category	0.001996007984031936
('Pain', 'Memory_Complaints')	grip_category	0.001996007984031936
('Pain', 'WHR_Obesity')	grip_category	0.001996007984031936
('Pain', 'MAP_NormalElevated_vs_H')	grip_category	0.001996007984031936
('Pain', 'functionality_state')	grip_category	0.001996007984031936
('Hearing', 'General_Health')	grip_category	0.001996007984031936
('Hearing', 'Health_vs_Peers')	grip_category	0.001996007984031936
('Hearing', 'Physical_Activity')	grip_category	0.001996007984031936
('Hearing', 'BMI')	grip_category	0.001996007984031936
('Hearing', 'Alcohol_Use')	grip_category	0.001996007984031936
('Hearing', 'Memory_Problems')	grip_category	0.001996007984031936
('Hearing', 'Memory_Complaints')	grip_category	0.001996007984031936
('Hearing', 'WHR_Obesity')	grip_category	0.001996007984031936
('Hearing', 'MAP_NormalElevated_vs_H')	grip_category	0.00998003992015968
('Hearing', 'functionality_state')	grip_category	0.001996007984031936
('General_Health', 'Health_vs_Peers')	grip_category	0.001996007984031936
('General_Health', 'Physical_Activity')	grip_category	0.001996007984031936
('General_Health', 'BMI')	grip_category	0.001996007984031936
('General_Health', 'Alcohol_Use')	grip_category	0.001996007984031936
('General_Health', 'Memory_Problems')	grip_category	0.001996007984031936
('General_Health', 'Memory_Complaints')	grip_category	0.001996007984031936
('General_Health', 'WHR_Obesity')	grip_category	0.001996007984031936
('General_Health', 'MAP_NormalElevated_vs_H')	grip_category	0.001996007984031936
('General_Health', 'functionality_state')	grip_category	0.001996007984031936
('Health_vs_Peers', 'Physical_Activity')	grip_category	0.001996007984031936
('Health_vs_Peers', 'BMI')	grip_category	0.001996007984031936
('Health_vs_Peers', 'Alcohol_Use')	grip_category	0.001996007984031936
('Health_vs_Peers', 'Memory_Problems')	grip_category	0.001996007984031936
('Health_vs_Peers', 'Memory_Complaints')	grip_category	0.001996007984031936
('Health_vs_Peers', 'WHR_Obesity')	grip_category	0.001996007984031936
('Health_vs_Peers', 'MAP_NormalElevated_vs_H')	grip_category	0.001996007984031936
('Health_vs_Peers', 'functionality_state')	grip_category	0.001996007984031936
('Physical_Activity', 'BMI')	grip_category	0.001996007984031936
('Physical_Activity', 'Alcohol_Use')	grip_category	0.001996007984031936
('Physical_Activity', 'Memory_Problems')	grip_category	0.001996007984031936
('Physical_Activity', 'Memory_Complaints')	grip_category	0.001996007984031936
('Physical_Activity', 'WHR_Obesity')	grip_category	0.001996007984031936
('Physical_Activity', 'MAP_NormalElevated_vs_H')	grip_category	0.001996007984031936
('Physical_Activity', 'functionality_state')	grip_category	0.001996007984031936
('BMI', 'Alcohol_Use')	grip_category	0.001996007984031936
('BMI', 'Memory_Problems')	grip_category	0.001996007984031936
('BMI', 'Memory_Complaints')	grip_category	0.001996007984031936
('BMI', 'WHR_Obesity')	grip_category	0.001996007984031936
('BMI', 'MAP_NormalElevated_vs_H')	grip_category	0.001996007984031936
('BMI', 'functionality_state')	grip_category	0.001996007984031936
('Alcohol_Use', 'Memory_Problems')	grip_category	0.001996007984031936
('Alcohol_Use', 'Memory_Complaints')	grip_category	0.001996007984031936
('Alcohol_Use', 'WHR_Obesity')	grip_category	0.001996007984031936
('Alcohol_Use', 'MAP_NormalElevated_vs_H')	grip_category	0.001996007984031936
('Alcohol_Use', 'functionality_state')	grip_category	0.001996007984031936
('Memory_Problems', 'Memory_Complaints')	grip_category	0.06786427145708583
('Memory_Problems', 'WHR_Obesity')	grip_category	0.001996007984031936
('Memory_Problems', 'MAP_NormalElevated_vs_H')	grip_category	0.023952095808383235
('Memory_Problems', 'functionality_state')	grip_category	0.001996007984031936
('Memory_Complaints', 'WHR_Obesity')	grip_category	0.001996007984031936
('Memory_Complaints', 'MAP_NormalElevated_vs_H')	grip_category	0.023952095808383235
('Memory_Complaints', 'functionality_state')	grip_category	0.001996007984031936
('WHR_Obesity', 'MAP_NormalElevated_vs_H')	grip_category	0.001996007984031936
('WHR_Obesity', 'functionality_state')	grip_category	0.001996007984031936
('MAP_NormalElevated_vs_H', 'functionality_state')	grip_category	0.001996007984031936
('Anxiety', 'Depression')	WHR_Obesity	0.469061876247505
('Anxiety', 'Sleep')	WHR_Obesity	0.03792415169660679
('Anxiety', 'MMSE_Spell')	WHR_Obesity	0.19760479041916168
('Anxiety', 'Pain')	WHR_Obesity	0.21956087824351297
('Anxiety', 'Hearing')	WHR_Obesity	0.14770459081836326
('Anxiety', 'General_Health')	WHR_Obesity	0.29141716566866266
('Anxiety', 'Health_vs_Peers')	WHR_Obesity	0.4870259481037924
('Anxiety', 'Physical_Activity')	WHR_Obesity	0.19161676646706588
('Anxiety', 'BMI')	WHR_Obesity	0.001996007984031936
('Anxiety', 'Alcohol_Use')	WHR_Obesity	0.11177644710578842
('Anxiety', 'Memory_Problems')	WHR_Obesity	0.4091816367265469
('Anxiety', 'Memory_Complaints')	WHR_Obesity	0.4091816367265469
('Anxiety', 'grip_category')	WHR_Obesity	0.001996007984031936
('Anxiety', 'MAP_NormalElevated_vs_H')	WHR_Obesity	0.2055888223552894
('Anxiety', 'functionality_state')	WHR_Obesity	0.003992015968063872
('Depression', 'Sleep')	WHR_Obesity	0.011976047904191617
('Depression', 'MMSE_Spell')	WHR_Obesity	0.6526946107784432
('Depression', 'Pain')	WHR_Obesity	0.10978043912175649
('Depression', 'Hearing')	WHR_Obesity	0.011976047904191617
('Depression', 'General_Health')	WHR_Obesity	0.4491017964071856
('Depression', 'Health_vs_Peers')	WHR_Obesity	0.812375249500998
('Depression', 'Physical_Activity')	WHR_Obesity	0.4471057884231537
('Depression', 'BMI')	WHR_Obesity	0.001996007984031936
('Depression', 'Alcohol_Use')	WHR_Obesity	0.20758483033932135
('Depression', 'Memory_Problems')	WHR_Obesity	0.5588822355289421
('Depression', 'Memory_Complaints')	WHR_Obesity	0.5588822355289421
('Depression', 'grip_category')	WHR_Obesity	0.001996007984031936
('Depression', 'MAP_NormalElevated_vs_H')	WHR_Obesity	0.14570858283433133
('Depression', 'functionality_state')	WHR_Obesity	0.003992015968063872
('Sleep', 'MMSE_Spell')	WHR_Obesity	0.029940119760479042
('Sleep', 'Pain')	WHR_Obesity	0.001996007984031936
('Sleep', 'Hearing')	WHR_Obesity	0.05788423153692615
('Sleep', 'General_Health')	WHR_Obesity	0.031936127744510975
('Sleep', 'Health_vs_Peers')	WHR_Obesity	0.00998003992015968
('Sleep', 'Physical_Activity')	WHR_Obesity	0.021956087824351298
('Sleep', 'BMI')	WHR_Obesity	0.001996007984031936
('Sleep', 'Alcohol_Use')	WHR_Obesity	0.01996007984031936
('Sleep', 'Memory_Problems')	WHR_Obesity	0.013972055888223553
('Sleep', 'Memory_Complaints')	WHR_Obesity	0.013972055888223553
('Sleep', 'grip_category')	WHR_Obesity	0.001996007984031936
('Sleep', 'MAP_NormalElevated_vs_H')	WHR_Obesity	0.005988023952095809
('Sleep', 'functionality_state')	WHR_Obesity	0.005988023952095809
('MMSE_Spell', 'Pain')	WHR_Obesity	0.06786427145708583
('MMSE_Spell', 'Hearing')	WHR_Obesity	0.1437125748502994
('MMSE_Spell', 'General_Health')	WHR_Obesity	0.25748502994011974
('MMSE_Spell', 'Health_vs_Peers')	WHR_Obesity	0.7405189620758483
('MMSE_Spell', 'Physical_Activity')	WHR_Obesity	0.11377245508982035
('MMSE_Spell', 'BMI')	WHR_Obesity	0.001996007984031936
('MMSE_Spell', 'Alcohol_Use')	WHR_Obesity	0.1437125748502994
('MMSE_Spell', 'Memory_Problems')	WHR_Obesity	0.7964071856287425
('MMSE_Spell', 'Memory_Complaints')	WHR_Obesity	0.7964071856287425
('MMSE_Spell', 'grip_category')	WHR_Obesity	0.001996007984031936
('MMSE_Spell', 'MAP_NormalElevated_vs_H')	WHR_Obesity	0.02594810379241517
('MMSE_Spell', 'functionality_state')	WHR_Obesity	0.003992015968063872
('Pain', 'Hearing')	WHR_Obesity	0.029940119760479042
('Pain', 'General_Health')	WHR_Obesity	0.07984031936127745
('Pain', 'Health_vs_Peers')	WHR_Obesity	0.1437125748502994
('Pain', 'Physical_Activity')	WHR_Obesity	0.011976047904191617
('Pain', 'BMI')	WHR_Obesity	0.001996007984031936
('Pain', 'Alcohol_Use')	WHR_Obesity	0.001996007984031936
('Pain', 'Memory_Problems')	WHR_Obesity	0.16766467065868262
('Pain', 'Memory_Complaints')	WHR_Obesity	0.16766467065868262
('Pain', 'grip_category')	WHR_Obesity	0.001996007984031936
('Pain', 'MAP_NormalElevated_vs_H')	WHR_Obesity	0.05189620758483034
('Pain', 'functionality_state')	WHR_Obesity	0.041916167664670656
('Hearing', 'General_Health')	WHR_Obesity	0.14171656686626746
('Hearing', 'Health_vs_Peers')	WHR_Obesity	0.22954091816367264
('Hearing', 'Physical_Activity')	WHR_Obesity	0.10778443113772455
('Hearing', 'BMI')	WHR_Obesity	0.001996007984031936
('Hearing', 'Alcohol_Use')	WHR_Obesity	0.005988023952095809
('Hearing', 'Memory_Problems')	WHR_Obesity	0.11177644710578842
('Hearing', 'Memory_Complaints')	WHR_Obesity	0.11177644710578842
('Hearing', 'grip_category')	WHR_Obesity	0.001996007984031936
('Hearing', 'MAP_NormalElevated_vs_H')	WHR_Obesity	0.03992015968063872
('Hearing', 'functionality_state')	WHR_Obesity	0.011976047904191617
('General_Health', 'Health_vs_Peers')	WHR_Obesity	0.1536926147704591
('General_Health', 'Physical_Activity')	WHR_Obesity	0.20359281437125748
('General_Health', 'BMI')	WHR_Obesity	0.001996007984031936
('General_Health', 'Alcohol_Use')	WHR_Obesity	0.01996007984031936
('General_Health', 'Memory_Problems')	WHR_Obesity	0.17365269461077845
('General_Health', 'Memory_Complaints')	WHR_Obesity	0.17365269461077845
('General_Health', 'grip_category')	WHR_Obesity	0.001996007984031936
('General_Health', 'MAP_NormalElevated_vs_H')	WHR_Obesity	0.16766467065868262
('General_Health', 'functionality_state')	WHR_Obesity	0.023952095808383235
('Health_vs_Peers', 'Physical_Activity')	WHR_Obesity	0.5449101796407185
('Health_vs_Peers', 'BMI')	WHR_Obesity	0.001996007984031936
('Health_vs_Peers', 'Alcohol_Use')	WHR_Obesity	0.07385229540918163
('Health_vs_Peers', 'Memory_Problems')	WHR_Obesity	0.43912175648702595
('Health_vs_Peers', 'Memory_Complaints')	WHR_Obesity	0.43912175648702595
('Health_vs_Peers', 'grip_category')	WHR_Obesity	0.003992015968063872
('Health_vs_Peers', 'MAP_NormalElevated_vs_H')	WHR_Obesity	0.34530938123752497
('Health_vs_Peers', 'functionality_state')	WHR_Obesity	0.005988023952095809
('Physical_Activity', 'BMI')	WHR_Obesity	0.001996007984031936
('Physical_Activity', 'Alcohol_Use')	WHR_Obesity	0.12974051896207583
('Physical_Activity', 'Memory_Problems')	WHR_Obesity	0.43912175648702595
('Physical_Activity', 'Memory_Complaints')	WHR_Obesity	0.43912175648702595
('Physical_Activity', 'grip_category')	WHR_Obesity	0.001996007984031936
('Physical_Activity', 'MAP_NormalElevated_vs_H')	WHR_Obesity	0.17964071856287425
('Physical_Activity', 'functionality_state')	WHR_Obesity	0.001996007984031936
('BMI', 'Alcohol_Use')	WHR_Obesity	0.001996007984031936
('BMI', 'Memory_Problems')	WHR_Obesity	0.001996007984031936
('BMI', 'Memory_Complaints')	WHR_Obesity	0.001996007984031936
('BMI', 'grip_category')	WHR_Obesity	0.001996007984031936
('BMI', 'MAP_NormalElevated_vs_H')	WHR_Obesity	0.001996007984031936
('BMI', 'functionality_state')	WHR_Obesity	0.001996007984031936
('Alcohol_Use', 'Memory_Problems')	WHR_Obesity	0.15568862275449102
('Alcohol_Use', 'Memory_Complaints')	WHR_Obesity	0.15568862275449102
('Alcohol_Use', 'grip_category')	WHR_Obesity	0.001996007984031936
('Alcohol_Use', 'MAP_NormalElevated_vs_H')	WHR_Obesity	0.005988023952095809
('Alcohol_Use', 'functionality_state')	WHR_Obesity	0.003992015968063872
('Memory_Problems', 'Memory_Complaints')	WHR_Obesity	0.8822355289421158
('Memory_Problems', 'grip_category')	WHR_Obesity	0.001996007984031936
('Memory_Problems', 'MAP_NormalElevated_vs_H')	WHR_Obesity	0.23952095808383234
('Memory_Problems', 'functionality_state')	WHR_Obesity	0.017964071856287425
('Memory_Complaints', 'grip_category')	WHR_Obesity	0.001996007984031936
('Memory_Complaints', 'MAP_NormalElevated_vs_H')	WHR_Obesity	0.23952095808383234
('Memory_Complaints', 'functionality_state')	WHR_Obesity	0.017964071856287425
('grip_category', 'MAP_NormalElevated_vs_H')	WHR_Obesity	0.001996007984031936
('grip_category', 'functionality_state')	WHR_Obesity	0.001996007984031936
('MAP_NormalElevated_vs_H', 'functionality_state')	WHR_Obesity	0.021956087824351298
('Anxiety', 'Depression')	MAP_NormalElevated_vs_H	0.6806387225548902
('Anxiety', 'Sleep')	MAP_NormalElevated_vs_H	0.5069860279441117
('Anxiety', 'MMSE_Spell')	MAP_NormalElevated_vs_H	0.1596806387225549
('Anxiety', 'Pain')	MAP_NormalElevated_vs_H	0.38323353293413176
('Anxiety', 'Hearing')	MAP_NormalElevated_vs_H	0.005988023952095809
('Anxiety', 'General_Health')	MAP_NormalElevated_vs_H	0.001996007984031936
('Anxiety', 'Health_vs_Peers')	MAP_NormalElevated_vs_H	0.001996007984031936
('Anxiety', 'Physical_Activity')	MAP_NormalElevated_vs_H	0.03792415169660679
('Anxiety', 'BMI')	MAP_NormalElevated_vs_H	0.11177644710578842
('Anxiety', 'Alcohol_Use')	MAP_NormalElevated_vs_H	0.001996007984031936
('Anxiety', 'Memory_Problems')	MAP_NormalElevated_vs_H	0.1317365269461078
('Anxiety', 'Memory_Complaints')	MAP_NormalElevated_vs_H	0.1317365269461078
('Anxiety', 'grip_category')	MAP_NormalElevated_vs_H	0.02594810379241517
('Anxiety', 'WHR_Obesity')	MAP_NormalElevated_vs_H	0.17564870259481039
('Anxiety', 'functionality_state')	MAP_NormalElevated_vs_H	0.23952095808383234
('Depression', 'Sleep')	MAP_NormalElevated_vs_H	0.5189620758483033
('Depression', 'MMSE_Spell')	MAP_NormalElevated_vs_H	0.023952095808383235
('Depression', 'Pain')	MAP_NormalElevated_vs_H	0.6646706586826348
('Depression', 'Hearing')	MAP_NormalElevated_vs_H	0.007984031936127744
('Depression', 'General_Health')	MAP_NormalElevated_vs_H	0.007984031936127744
('Depression', 'Health_vs_Peers')	MAP_NormalElevated_vs_H	0.001996007984031936
('Depression', 'Physical_Activity')	MAP_NormalElevated_vs_H	0.1497005988023952
('Depression', 'BMI')	MAP_NormalElevated_vs_H	0.041916167664670656
('Depression', 'Alcohol_Use')	MAP_NormalElevated_vs_H	0.001996007984031936
('Depression', 'Memory_Problems')	MAP_NormalElevated_vs_H	0.1277445109780439
('Depression', 'Memory_Complaints')	MAP_NormalElevated_vs_H	0.1277445109780439
('Depression', 'grip_category')	MAP_NormalElevated_vs_H	0.041916167664670656
('Depression', 'WHR_Obesity')	MAP_NormalElevated_vs_H	0.12574850299401197
('Depression', 'functionality_state')	MAP_NormalElevated_vs_H	0.6806387225548902
('Sleep', 'MMSE_Spell')	MAP_NormalElevated_vs_H	0.003992015968063872
('Sleep', 'Pain')	MAP_NormalElevated_vs_H	0.7065868263473054
('Sleep', 'Hearing')	MAP_NormalElevated_vs_H	0.11776447105788423
('Sleep', 'General_Health')	MAP_NormalElevated_vs_H	0.015968063872255488
('Sleep', 'Health_vs_Peers')	MAP_NormalElevated_vs_H	0.003992015968063872
('Sleep', 'Physical_Activity')	MAP_NormalElevated_vs_H	0.37325349301397204
('Sleep', 'BMI')	MAP_NormalElevated_vs_H	0.027944111776447105
('Sleep', 'Alcohol_Use')	MAP_NormalElevated_vs_H	0.001996007984031936
('Sleep', 'Memory_Problems')	MAP_NormalElevated_vs_H	0.0658682634730539
('Sleep', 'Memory_Complaints')	MAP_NormalElevated_vs_H	0.0658682634730539
('Sleep', 'grip_category')	MAP_NormalElevated_vs_H	0.001996007984031936
('Sleep', 'WHR_Obesity')	MAP_NormalElevated_vs_H	0.031936127744510975
('Sleep', 'functionality_state')	MAP_NormalElevated_vs_H	0.5389221556886228
('MMSE_Spell', 'Pain')	MAP_NormalElevated_vs_H	0.003992015968063872
('MMSE_Spell', 'Hearing')	MAP_NormalElevated_vs_H	0.003992015968063872
('MMSE_Spell', 'General_Health')	MAP_NormalElevated_vs_H	0.001996007984031936
('MMSE_Spell', 'Health_vs_Peers')	MAP_NormalElevated_vs_H	0.001996007984031936
('MMSE_Spell', 'Physical_Activity')	MAP_NormalElevated_vs_H	0.027944111776447105
('MMSE_Spell', 'BMI')	MAP_NormalElevated_vs_H	0.00998003992015968
('MMSE_Spell', 'Alcohol_Use')	MAP_NormalElevated_vs_H	0.001996007984031936
('MMSE_Spell', 'Memory_Problems')	MAP_NormalElevated_vs_H	0.00998003992015968
('MMSE_Spell', 'Memory_Complaints')	MAP_NormalElevated_vs_H	0.00998003992015968
('MMSE_Spell', 'grip_category')	MAP_NormalElevated_vs_H	0.007984031936127744
('MMSE_Spell', 'WHR_Obesity')	MAP_NormalElevated_vs_H	0.00998003992015968
('MMSE_Spell', 'functionality_state')	MAP_NormalElevated_vs_H	0.007984031936127744
('Pain', 'Hearing')	MAP_NormalElevated_vs_H	0.003992015968063872
('Pain', 'General_Health')	MAP_NormalElevated_vs_H	0.001996007984031936
('Pain', 'Health_vs_Peers')	MAP_NormalElevated_vs_H	0.001996007984031936
('Pain', 'Physical_Activity')	MAP_NormalElevated_vs_H	0.18363273453093812
('Pain', 'BMI')	MAP_NormalElevated_vs_H	0.08383233532934131
('Pain', 'Alcohol_Use')	MAP_NormalElevated_vs_H	0.001996007984031936
('Pain', 'Memory_Problems')	MAP_NormalElevated_vs_H	0.3013972055888224
('Pain', 'Memory_Complaints')	MAP_NormalElevated_vs_H	0.3013972055888224
('Pain', 'grip_category')	MAP_NormalElevated_vs_H	0.18962075848303392
('Pain', 'WHR_Obesity')	MAP_NormalElevated_vs_H	0.26147704590818366
('Pain', 'functionality_state')	MAP_NormalElevated_vs_H	0.4411177644710579
('Hearing', 'General_Health')	MAP_NormalElevated_vs_H	0.001996007984031936
('Hearing', 'Health_vs_Peers')	MAP_NormalElevated_vs_H	0.001996007984031936
('Hearing', 'Physical_Activity')	MAP_NormalElevated_vs_H	0.003992015968063872
('Hearing', 'BMI')	MAP_NormalElevated_vs_H	0.001996007984031936
('Hearing', 'Alcohol_Use')	MAP_NormalElevated_vs_H	0.001996007984031936
('Hearing', 'Memory_Problems')	MAP_NormalElevated_vs_H	0.001996007984031936
('Hearing', 'Memory_Complaints')	MAP_NormalElevated_vs_H	0.001996007984031936
('Hearing', 'grip_category')	MAP_NormalElevated_vs_H	0.00998003992015968
('Hearing', 'WHR_Obesity')	MAP_NormalElevated_vs_H	0.001996007984031936
('Hearing', 'functionality_state')	MAP_NormalElevated_vs_H	0.00998003992015968
('General_Health', 'Health_vs_Peers')	MAP_NormalElevated_vs_H	0.001996007984031936
('General_Health', 'Physical_Activity')	MAP_NormalElevated_vs_H	0.001996007984031936
('General_Health', 'BMI')	MAP_NormalElevated_vs_H	0.001996007984031936
('General_Health', 'Alcohol_Use')	MAP_NormalElevated_vs_H	0.001996007984031936
('General_Health', 'Memory_Problems')	MAP_NormalElevated_vs_H	0.001996007984031936
('General_Health', 'Memory_Complaints')	MAP_NormalElevated_vs_H	0.001996007984031936
('General_Health', 'grip_category')	MAP_NormalElevated_vs_H	0.003992015968063872
('General_Health', 'WHR_Obesity')	MAP_NormalElevated_vs_H	0.001996007984031936
('General_Health', 'functionality_state')	MAP_NormalElevated_vs_H	0.005988023952095809
('Health_vs_Peers', 'Physical_Activity')	MAP_NormalElevated_vs_H	0.001996007984031936
('Health_vs_Peers', 'BMI')	MAP_NormalElevated_vs_H	0.001996007984031936
('Health_vs_Peers', 'Alcohol_Use')	MAP_NormalElevated_vs_H	0.001996007984031936
('Health_vs_Peers', 'Memory_Problems')	MAP_NormalElevated_vs_H	0.001996007984031936
('Health_vs_Peers', 'Memory_Complaints')	MAP_NormalElevated_vs_H	0.001996007984031936
('Health_vs_Peers', 'grip_category')	MAP_NormalElevated_vs_H	0.001996007984031936
('Health_vs_Peers', 'WHR_Obesity')	MAP_NormalElevated_vs_H	0.001996007984031936
('Health_vs_Peers', 'functionality_state')	MAP_NormalElevated_vs_H	0.001996007984031936
('Physical_Activity', 'BMI')	MAP_NormalElevated_vs_H	0.007984031936127744
('Physical_Activity', 'Alcohol_Use')	MAP_NormalElevated_vs_H	0.001996007984031936
('Physical_Activity', 'Memory_Problems')	MAP_NormalElevated_vs_H	0.04790419161676647
('Physical_Activity', 'Memory_Complaints')	MAP_NormalElevated_vs_H	0.04790419161676647
('Physical_Activity', 'grip_category')	MAP_NormalElevated_vs_H	0.001996007984031936
('Physical_Activity', 'WHR_Obesity')	MAP_NormalElevated_vs_H	0.12375249500998003
('Physical_Activity', 'functionality_state')	MAP_NormalElevated_vs_H	0.5209580838323353
('BMI', 'Alcohol_Use')	MAP_NormalElevated_vs_H	0.001996007984031936
('BMI', 'Memory_Problems')	MAP_NormalElevated_vs_H	0.007984031936127744
('BMI', 'Memory_Complaints')	MAP_NormalElevated_vs_H	0.007984031936127744
('BMI', 'grip_category')	MAP_NormalElevated_vs_H	0.005988023952095809
('BMI', 'WHR_Obesity')	MAP_NormalElevated_vs_H	0.005988023952095809
('BMI', 'functionality_state')	MAP_NormalElevated_vs_H	0.043912175648702596
('Alcohol_Use', 'Memory_Problems')	MAP_NormalElevated_vs_H	0.001996007984031936
('Alcohol_Use', 'Memory_Complaints')	MAP_NormalElevated_vs_H	0.001996007984031936
('Alcohol_Use', 'grip_category')	MAP_NormalElevated_vs_H	0.001996007984031936
('Alcohol_Use', 'WHR_Obesity')	MAP_NormalElevated_vs_H	0.001996007984031936
('Alcohol_Use', 'functionality_state')	MAP_NormalElevated_vs_H	0.001996007984031936
('Memory_Problems', 'Memory_Complaints')	MAP_NormalElevated_vs_H	0.029940119760479042
('Memory_Problems', 'grip_category')	MAP_NormalElevated_vs_H	0.017964071856287425
('Memory_Problems', 'WHR_Obesity')	MAP_NormalElevated_vs_H	0.021956087824351298
('Memory_Problems', 'functionality_state')	MAP_NormalElevated_vs_H	0.17165668662674652
('Memory_Complaints', 'grip_category')	MAP_NormalElevated_vs_H	0.017964071856287425
('Memory_Complaints', 'WHR_Obesity')	MAP_NormalElevated_vs_H	0.021956087824351298
('Memory_Complaints', 'functionality_state')	MAP_NormalElevated_vs_H	0.17165668662674652
('grip_category', 'WHR_Obesity')	MAP_NormalElevated_vs_H	0.011976047904191617
('grip_category', 'functionality_state')	MAP_NormalElevated_vs_H	0.003992015968063872
('WHR_Obesity', 'functionality_state')	MAP_NormalElevated_vs_H	0.3932135728542914
('Anxiety', 'Depression')	functionality_state	0.001996007984031936
('Anxiety', 'Sleep')	functionality_state	0.001996007984031936
('Anxiety', 'MMSE_Spell')	functionality_state	0.001996007984031936
('Anxiety', 'Pain')	functionality_state	0.001996007984031936
('Anxiety', 'Hearing')	functionality_state	0.001996007984031936
('Anxiety', 'General_Health')	functionality_state	0.001996007984031936
('Anxiety', 'Health_vs_Peers')	functionality_state	0.001996007984031936
('Anxiety', 'Physical_Activity')	functionality_state	0.001996007984031936
('Anxiety', 'BMI')	functionality_state	0.001996007984031936
('Anxiety', 'Alcohol_Use')	functionality_state	0.001996007984031936
('Anxiety', 'Memory_Problems')	functionality_state	0.001996007984031936
('Anxiety', 'Memory_Complaints')	functionality_state	0.001996007984031936
('Anxiety', 'grip_category')	functionality_state	0.001996007984031936
('Anxiety', 'WHR_Obesity')	functionality_state	0.001996007984031936
('Anxiety', 'MAP_NormalElevated_vs_H')	functionality_state	0.001996007984031936
('Depression', 'Sleep')	functionality_state	0.001996007984031936
('Depression', 'MMSE_Spell')	functionality_state	0.001996007984031936
('Depression', 'Pain')	functionality_state	0.001996007984031936
('Depression', 'Hearing')	functionality_state	0.001996007984031936
('Depression', 'General_Health')	functionality_state	0.001996007984031936
('Depression', 'Health_vs_Peers')	functionality_state	0.001996007984031936
('Depression', 'Physical_Activity')	functionality_state	0.001996007984031936
('Depression', 'BMI')	functionality_state	0.001996007984031936
('Depression', 'Alcohol_Use')	functionality_state	0.001996007984031936
('Depression', 'Memory_Problems')	functionality_state	0.001996007984031936
('Depression', 'Memory_Complaints')	functionality_state	0.001996007984031936
('Depression', 'grip_category')	functionality_state	0.001996007984031936
('Depression', 'WHR_Obesity')	functionality_state	0.001996007984031936
('Depression', 'MAP_NormalElevated_vs_H')	functionality_state	0.001996007984031936
('Sleep', 'MMSE_Spell')	functionality_state	0.001996007984031936
('Sleep', 'Pain')	functionality_state	0.001996007984031936
('Sleep', 'Hearing')	functionality_state	0.001996007984031936
('Sleep', 'General_Health')	functionality_state	0.001996007984031936
('Sleep', 'Health_vs_Peers')	functionality_state	0.001996007984031936
('Sleep', 'Physical_Activity')	functionality_state	0.001996007984031936
('Sleep', 'BMI')	functionality_state	0.001996007984031936
('Sleep', 'Alcohol_Use')	functionality_state	0.001996007984031936
('Sleep', 'Memory_Problems')	functionality_state	0.001996007984031936
('Sleep', 'Memory_Complaints')	functionality_state	0.001996007984031936
('Sleep', 'grip_category')	functionality_state	0.001996007984031936
('Sleep', 'WHR_Obesity')	functionality_state	0.001996007984031936
('Sleep', 'MAP_NormalElevated_vs_H')	functionality_state	0.001996007984031936
('MMSE_Spell', 'Pain')	functionality_state	0.001996007984031936
('MMSE_Spell', 'Hearing')	functionality_state	0.001996007984031936
('MMSE_Spell', 'General_Health')	functionality_state	0.001996007984031936
('MMSE_Spell', 'Health_vs_Peers')	functionality_state	0.001996007984031936
('MMSE_Spell', 'Physical_Activity')	functionality_state	0.001996007984031936
('MMSE_Spell', 'BMI')	functionality_state	0.001996007984031936
('MMSE_Spell', 'Alcohol_Use')	functionality_state	0.001996007984031936
('MMSE_Spell', 'Memory_Problems')	functionality_state	0.001996007984031936
('MMSE_Spell', 'Memory_Complaints')	functionality_state	0.001996007984031936
('MMSE_Spell', 'grip_category')	functionality_state	0.001996007984031936
('MMSE_Spell', 'WHR_Obesity')	functionality_state	0.001996007984031936
('MMSE_Spell', 'MAP_NormalElevated_vs_H')	functionality_state	0.001996007984031936
('Pain', 'Hearing')	functionality_state	0.001996007984031936
('Pain', 'General_Health')	functionality_state	0.001996007984031936
('Pain', 'Health_vs_Peers')	functionality_state	0.001996007984031936
('Pain', 'Physical_Activity')	functionality_state	0.001996007984031936
('Pain', 'BMI')	functionality_state	0.001996007984031936
('Pain', 'Alcohol_Use')	functionality_state	0.001996007984031936
('Pain', 'Memory_Problems')	functionality_state	0.001996007984031936
('Pain', 'Memory_Complaints')	functionality_state	0.001996007984031936
('Pain', 'grip_category')	functionality_state	0.001996007984031936
('Pain', 'WHR_Obesity')	functionality_state	0.001996007984031936
('Pain', 'MAP_NormalElevated_vs_H')	functionality_state	0.001996007984031936
('Hearing', 'General_Health')	functionality_state	0.001996007984031936
('Hearing', 'Health_vs_Peers')	functionality_state	0.001996007984031936
('Hearing', 'Physical_Activity')	functionality_state	0.001996007984031936
('Hearing', 'BMI')	functionality_state	0.001996007984031936
('Hearing', 'Alcohol_Use')	functionality_state	0.001996007984031936
('Hearing', 'Memory_Problems')	functionality_state	0.001996007984031936
('Hearing', 'Memory_Complaints')	functionality_state	0.001996007984031936
('Hearing', 'grip_category')	functionality_state	0.001996007984031936
('Hearing', 'WHR_Obesity')	functionality_state	0.001996007984031936
('Hearing', 'MAP_NormalElevated_vs_H')	functionality_state	0.001996007984031936
('General_Health', 'Health_vs_Peers')	functionality_state	0.001996007984031936
('General_Health', 'Physical_Activity')	functionality_state	0.001996007984031936
('General_Health', 'BMI')	functionality_state	0.001996007984031936
('General_Health', 'Alcohol_Use')	functionality_state	0.001996007984031936
[truncated: 41 more rows]
