# Supplementary material for: Interpreting higher-order dependence in multimorbidity using cohort data: A partial information decomposition approach
Source: PLoS Comput Biol. 2026 Jun 10;22(6):e1014386. doi: 10.1371/journal.pcbi.1014386 (PMC13268148; doi:10.1371/journal.pcbi.1014386)
Supplement: S1 File — PID_BUST_Results_and_DemoScripts.zip is a self-contained archive enabling readers to reproduce the main-text analyses and figures from pre-computed PID results. It contains a Jupyter notebook that regenerates Figs 1–4, plotting utility modules, pre-computed permutation-screening results and analysis-ready dataframes, BUST-network artefacts (edge lists, node attributes, clique catalogues, and quadrant assignments), hub-variable summaries, and a Python requirements file. Installation and execution are documented in the accompanying README. Raw LASA participant data are not included (governed access); the package provides the full downstream pipeline conditional on data access. (ZIP) [file pcbi.1014386.s002.zip › PID_BUST_Results_and_DemoScripts/screening_results_500perms_v21/Sex_0_Iobs.csv]

Sources	Target	I_bits
('Depression', 'Sleep')	Anxiety	0.2204541463835049
('Depression', 'MMSE_Spell')	Anxiety	0.17220064275060368
('Depression', 'Pain')	Anxiety	0.19249113329301834
('Depression', 'Hearing')	Anxiety	0.17888979687995174
('Depression', 'General_Health')	Anxiety	0.20296375827798374
('Depression', 'Health_vs_Peers')	Anxiety	0.1805115616558532
('Depression', 'Physical_Activity')	Anxiety	0.1742125585729501
('Depression', 'BMI')	Anxiety	0.1727129459088878
('Depression', 'Alcohol_Use')	Anxiety	0.1722508774863803
('Depression', 'Memory_Problems')	Anxiety	0.17987853111274774
('Depression', 'Memory_Complaints')	Anxiety	0.17987853111274774
('Depression', 'grip_category')	Anxiety	0.17555111465306775
('Depression', 'WHR_Obesity')	Anxiety	0.1718089637677358
('Depression', 'MAP_NormalElevated_vs_H')	Anxiety	0.17138138842840842
('Depression', 'functionality_state')	Anxiety	0.17689868525844896
('Sleep', 'MMSE_Spell')	Anxiety	0.07740918701953418
('Sleep', 'Pain')	Anxiety	0.10588342998631448
('Sleep', 'Hearing')	Anxiety	0.0880479332685474
('Sleep', 'General_Health')	Anxiety	0.1335083868616658
('Sleep', 'Health_vs_Peers')	Anxiety	0.09281929111948621
('Sleep', 'Physical_Activity')	Anxiety	0.08959466874566667
('Sleep', 'BMI')	Anxiety	0.07832393939721612
('Sleep', 'Alcohol_Use')	Anxiety	0.0790518164422544
('Sleep', 'Memory_Problems')	Anxiety	0.08906701899055684
('Sleep', 'Memory_Complaints')	Anxiety	0.08906701899055684
('Sleep', 'grip_category')	Anxiety	0.07981211525220001
('Sleep', 'WHR_Obesity')	Anxiety	0.07503466302244083
('Sleep', 'MAP_NormalElevated_vs_H')	Anxiety	0.07552782172820008
('Sleep', 'functionality_state')	Anxiety	0.09281615561790749
('MMSE_Spell', 'Pain')	Anxiety	0.0513359846640856
('MMSE_Spell', 'Hearing')	Anxiety	0.01628583939324281
('MMSE_Spell', 'General_Health')	Anxiety	0.08017641899068673
('MMSE_Spell', 'Health_vs_Peers')	Anxiety	0.027390456915355504
('MMSE_Spell', 'Physical_Activity')	Anxiety	0.018837544175587053
('MMSE_Spell', 'BMI')	Anxiety	0.0041379313944518
('MMSE_Spell', 'Alcohol_Use')	Anxiety	0.006350920341865713
('MMSE_Spell', 'Memory_Problems')	Anxiety	0.0194488812965539
('MMSE_Spell', 'Memory_Complaints')	Anxiety	0.0194488812965539
('MMSE_Spell', 'grip_category')	Anxiety	0.00828925106540092
('MMSE_Spell', 'WHR_Obesity')	Anxiety	0.0020143373115024898
('MMSE_Spell', 'MAP_NormalElevated_vs_H')	Anxiety	0.0015998439185498795
('MMSE_Spell', 'functionality_state')	Anxiety	0.02643671369908038
('Pain', 'Hearing')	Anxiety	0.06250353723400807
('Pain', 'General_Health')	Anxiety	0.09327303032388908
('Pain', 'Health_vs_Peers')	Anxiety	0.059187602080175754
('Pain', 'Physical_Activity')	Anxiety	0.0576167505025357
('Pain', 'BMI')	Anxiety	0.05309936437197868
('Pain', 'Alcohol_Use')	Anxiety	0.055124708507022474
('Pain', 'Memory_Problems')	Anxiety	0.06474595306470982
('Pain', 'Memory_Complaints')	Anxiety	0.06474595306470982
('Pain', 'grip_category')	Anxiety	0.05629352132499038
('Pain', 'WHR_Obesity')	Anxiety	0.05267999247694264
('Pain', 'MAP_NormalElevated_vs_H')	Anxiety	0.05222394800640753
('Pain', 'functionality_state')	Anxiety	0.057551361982861246
('Hearing', 'General_Health')	Anxiety	0.08871245404852389
('Hearing', 'Health_vs_Peers')	Anxiety	0.03850584205750568
('Hearing', 'Physical_Activity')	Anxiety	0.030446811328191766
('Hearing', 'BMI')	Anxiety	0.01828687447411431
('Hearing', 'Alcohol_Use')	Anxiety	0.019215018249410586
('Hearing', 'Memory_Problems')	Anxiety	0.029312319195732236
('Hearing', 'Memory_Complaints')	Anxiety	0.029312319195732236
('Hearing', 'grip_category')	Anxiety	0.021931295870519764
('Hearing', 'WHR_Obesity')	Anxiety	0.01570662605393225
('Hearing', 'MAP_NormalElevated_vs_H')	Anxiety	0.015424768171878496
('Hearing', 'functionality_state')	Anxiety	0.03602490116404891
('General_Health', 'Health_vs_Peers')	Anxiety	0.08070649792439337
('General_Health', 'Physical_Activity')	Anxiety	0.08269381738311705
('General_Health', 'BMI')	Anxiety	0.080841990380469
('General_Health', 'Alcohol_Use')	Anxiety	0.08178530680170058
('General_Health', 'Memory_Problems')	Anxiety	0.08877990385586522
('General_Health', 'Memory_Complaints')	Anxiety	0.08877990385586522
('General_Health', 'grip_category')	Anxiety	0.08242456991318596
('General_Health', 'WHR_Obesity')	Anxiety	0.0813640369690801
('General_Health', 'MAP_NormalElevated_vs_H')	Anxiety	0.08043359262007012
('General_Health', 'functionality_state')	Anxiety	0.08160908369882869
('Health_vs_Peers', 'Physical_Activity')	Anxiety	0.03879879495952658
('Health_vs_Peers', 'BMI')	Anxiety	0.026085917179388712
('Health_vs_Peers', 'Alcohol_Use')	Anxiety	0.027377518590946188
('Health_vs_Peers', 'Memory_Problems')	Anxiety	0.038805261740198584
('Health_vs_Peers', 'Memory_Complaints')	Anxiety	0.038805261740198584
('Health_vs_Peers', 'grip_category')	Anxiety	0.032166062184892395
('Health_vs_Peers', 'WHR_Obesity')	Anxiety	0.025505015625665876
('Health_vs_Peers', 'MAP_NormalElevated_vs_H')	Anxiety	0.02425543720510315
('Health_vs_Peers', 'functionality_state')	Anxiety	0.04034849272615947
('Physical_Activity', 'BMI')	Anxiety	0.02046712171460447
('Physical_Activity', 'Alcohol_Use')	Anxiety	0.020819392756155415
('Physical_Activity', 'Memory_Problems')	Anxiety	0.03485508597322357
('Physical_Activity', 'Memory_Complaints')	Anxiety	0.03485508597322357
('Physical_Activity', 'grip_category')	Anxiety	0.023926722214047354
('Physical_Activity', 'WHR_Obesity')	Anxiety	0.019526337815658112
('Physical_Activity', 'MAP_NormalElevated_vs_H')	Anxiety	0.019535350924550672
('Physical_Activity', 'functionality_state')	Anxiety	0.029227049600148408
('BMI', 'Alcohol_Use')	Anxiety	0.00836362048434669
('BMI', 'Memory_Problems')	Anxiety	0.02087748566198124
('BMI', 'Memory_Complaints')	Anxiety	0.02087748566198124
('BMI', 'grip_category')	Anxiety	0.00956708352360587
('BMI', 'WHR_Obesity')	Anxiety	0.003265693415212409
('BMI', 'MAP_NormalElevated_vs_H')	Anxiety	0.0029772705014746875
('BMI', 'functionality_state')	Anxiety	0.028810145025379888
('Alcohol_Use', 'Memory_Problems')	Anxiety	0.023481514176844256
('Alcohol_Use', 'Memory_Complaints')	Anxiety	0.023481514176844256
('Alcohol_Use', 'grip_category')	Anxiety	0.0138842186573144
('Alcohol_Use', 'WHR_Obesity')	Anxiety	0.005496043042763206
('Alcohol_Use', 'MAP_NormalElevated_vs_H')	Anxiety	0.005249312315789358
('Alcohol_Use', 'functionality_state')	Anxiety	0.029124421396213674
('Memory_Problems', 'Memory_Complaints')	Anxiety	0.018315105458431763
('Memory_Problems', 'grip_category')	Anxiety	0.024139737422465366
('Memory_Problems', 'WHR_Obesity')	Anxiety	0.01846418367307903
('Memory_Problems', 'MAP_NormalElevated_vs_H')	Anxiety	0.018341730824143997
('Memory_Problems', 'functionality_state')	Anxiety	0.040901115122384715
('Memory_Complaints', 'grip_category')	Anxiety	0.024139737422465366
('Memory_Complaints', 'WHR_Obesity')	Anxiety	0.01846418367307903
('Memory_Complaints', 'MAP_NormalElevated_vs_H')	Anxiety	0.018341730824143997
('Memory_Complaints', 'functionality_state')	Anxiety	0.040901115122384715
('grip_category', 'WHR_Obesity')	Anxiety	0.0067464754908151715
('grip_category', 'MAP_NormalElevated_vs_H')	Anxiety	0.007807078766742236
('grip_category', 'functionality_state')	Anxiety	0.02934387097597699
('WHR_Obesity', 'MAP_NormalElevated_vs_H')	Anxiety	0.00033510784844231116
('WHR_Obesity', 'functionality_state')	Anxiety	0.02764640944470548
('MAP_NormalElevated_vs_H', 'functionality_state')	Anxiety	0.02653819774151161
('Anxiety', 'Sleep')	Depression	0.17884791372637868
('Anxiety', 'MMSE_Spell')	Depression	0.17968989494843945
('Anxiety', 'Pain')	Depression	0.19711418841599457
('Anxiety', 'Hearing')	Depression	0.17599352246521424
('Anxiety', 'General_Health')	Depression	0.2112158471390305
('Anxiety', 'Health_vs_Peers')	Depression	0.18183840986898764
('Anxiety', 'Physical_Activity')	Depression	0.20480045471496214
('Anxiety', 'BMI')	Depression	0.17595832882828497
('Anxiety', 'Alcohol_Use')	Depression	0.1829728980270776
('Anxiety', 'Memory_Problems')	Depression	0.1770897818070634
('Anxiety', 'Memory_Complaints')	Depression	0.1770897818070634
('Anxiety', 'grip_category')	Depression	0.17696149200096678
('Anxiety', 'WHR_Obesity')	Depression	0.17174165925835327
('Anxiety', 'MAP_NormalElevated_vs_H')	Depression	0.17141395185497607
('Anxiety', 'functionality_state')	Depression	0.20706568353639346
('Sleep', 'MMSE_Spell')	Depression	0.0432201057126148
('Sleep', 'Pain')	Depression	0.07944262418072583
('Sleep', 'Hearing')	Depression	0.045318563380809855
('Sleep', 'General_Health')	Depression	0.1084947754179213
('Sleep', 'Health_vs_Peers')	Depression	0.054884422906538353
('Sleep', 'Physical_Activity')	Depression	0.07816464714500565
('Sleep', 'BMI')	Depression	0.04219544580712106
('Sleep', 'Alcohol_Use')	Depression	0.04996308065781029
('Sleep', 'Memory_Problems')	Depression	0.04639955472595314
('Sleep', 'Memory_Complaints')	Depression	0.04639955472595314
('Sleep', 'grip_category')	Depression	0.0444202485129942
('Sleep', 'WHR_Obesity')	Depression	0.034066121463545415
('Sleep', 'MAP_NormalElevated_vs_H')	Depression	0.033690639656847904
('Sleep', 'functionality_state')	Depression	0.0801231915149249
('MMSE_Spell', 'Pain')	Depression	0.06217032826037189
('MMSE_Spell', 'Hearing')	Depression	0.01958723435177681
('MMSE_Spell', 'General_Health')	Depression	0.09374676289645374
('MMSE_Spell', 'Health_vs_Peers')	Depression	0.03528713693960063
('MMSE_Spell', 'Physical_Activity')	Depression	0.05022737888363127
('MMSE_Spell', 'BMI')	Depression	0.015064351932447846
('MMSE_Spell', 'Alcohol_Use')	Depression	0.02096409829592359
('MMSE_Spell', 'Memory_Problems')	Depression	0.022663866869590182
('MMSE_Spell', 'Memory_Complaints')	Depression	0.022663866869590182
('MMSE_Spell', 'grip_category')	Depression	0.017435103303831526
('MMSE_Spell', 'WHR_Obesity')	Depression	0.009139861108783781
('MMSE_Spell', 'MAP_NormalElevated_vs_H')	Depression	0.009385229192252072
('MMSE_Spell', 'functionality_state')	Depression	0.05741182338735103
('Pain', 'Hearing')	Depression	0.06493485962927033
('Pain', 'General_Health')	Depression	0.10037958046636507
('Pain', 'Health_vs_Peers')	Depression	0.0640319264745006
('Pain', 'Physical_Activity')	Depression	0.08077428100671653
('Pain', 'BMI')	Depression	0.05754343983675639
('Pain', 'Alcohol_Use')	Depression	0.06508743043119898
('Pain', 'Memory_Problems')	Depression	0.06601301850710856
('Pain', 'Memory_Complaints')	Depression	0.06601301850710856
('Pain', 'grip_category')	Depression	0.06264423157212713
('Pain', 'WHR_Obesity')	Depression	0.05693144300032157
('Pain', 'MAP_NormalElevated_vs_H')	Depression	0.05565093556554598
('Pain', 'functionality_state')	Depression	0.07576154163664749
('Hearing', 'General_Health')	Depression	0.09500670558608071
('Hearing', 'Health_vs_Peers')	Depression	0.03703943527155112
('Hearing', 'Physical_Activity')	Depression	0.054791908858015735
('Hearing', 'BMI')	Depression	0.018422717069919426
('Hearing', 'Alcohol_Use')	Depression	0.025884508027948235
('Hearing', 'Memory_Problems')	Depression	0.02440517810845067
('Hearing', 'Memory_Complaints')	Depression	0.02440517810845067
('Hearing', 'grip_category')	Depression	0.019530539454877354
('Hearing', 'WHR_Obesity')	Depression	0.0124042963576154
('Hearing', 'MAP_NormalElevated_vs_H')	Depression	0.012645182550174924
('Hearing', 'functionality_state')	Depression	0.06089904422090701
('General_Health', 'Health_vs_Peers')	Depression	0.09034156663503358
('General_Health', 'Physical_Activity')	Depression	0.10452999798566155
('General_Health', 'BMI')	Depression	0.08894640162505353
('General_Health', 'Alcohol_Use')	Depression	0.09232785310340463
('General_Health', 'Memory_Problems')	Depression	0.09509533002212922
('General_Health', 'Memory_Complaints')	Depression	0.09509533002212922
('General_Health', 'grip_category')	Depression	0.09150906265679222
('General_Health', 'WHR_Obesity')	Depression	0.08819938960860597
('General_Health', 'MAP_NormalElevated_vs_H')	Depression	0.08865090629973228
('General_Health', 'functionality_state')	Depression	0.10231379605276655
('Health_vs_Peers', 'Physical_Activity')	Depression	0.06466891365611864
('Health_vs_Peers', 'BMI')	Depression	0.02867045808248364
('Health_vs_Peers', 'Alcohol_Use')	Depression	0.037886438926300045
('Health_vs_Peers', 'Memory_Problems')	Depression	0.03806265767855676
('Health_vs_Peers', 'Memory_Complaints')	Depression	0.03806265767855676
('Health_vs_Peers', 'grip_category')	Depression	0.0335939053881816
('Health_vs_Peers', 'WHR_Obesity')	Depression	0.025876832409818525
('Health_vs_Peers', 'MAP_NormalElevated_vs_H')	Depression	0.025875678340432702
('Health_vs_Peers', 'functionality_state')	Depression	0.06709217905306832
('Physical_Activity', 'BMI')	Depression	0.05173881642635394
('Physical_Activity', 'Alcohol_Use')	Depression	0.0542107053346223
('Physical_Activity', 'Memory_Problems')	Depression	0.061880750864442634
('Physical_Activity', 'Memory_Complaints')	Depression	0.061880750864442634
('Physical_Activity', 'grip_category')	Depression	0.0555786487443014
('Physical_Activity', 'WHR_Obesity')	Depression	0.04942710292942494
('Physical_Activity', 'MAP_NormalElevated_vs_H')	Depression	0.04988858331721494
('Physical_Activity', 'functionality_state')	Depression	0.06671280529147725
('BMI', 'Alcohol_Use')	Depression	0.021853757510235834
('BMI', 'Memory_Problems')	Depression	0.02195643310243513
('BMI', 'Memory_Complaints')	Depression	0.02195643310243513
('BMI', 'grip_category')	Depression	0.014776827781307938
('BMI', 'WHR_Obesity')	Depression	0.006131558316482128
('BMI', 'MAP_NormalElevated_vs_H')	Depression	0.006604608037010616
('BMI', 'functionality_state')	Depression	0.057841759697046774
('Alcohol_Use', 'Memory_Problems')	Depression	0.030826359849664812
('Alcohol_Use', 'Memory_Complaints')	Depression	0.030826359849664812
('Alcohol_Use', 'grip_category')	Depression	0.02711969572557222
('Alcohol_Use', 'WHR_Obesity')	Depression	0.015738946035047233
('Alcohol_Use', 'MAP_NormalElevated_vs_H')	Depression	0.01660606283322059
('Alcohol_Use', 'functionality_state')	Depression	0.060325631477059084
('Memory_Problems', 'Memory_Complaints')	Depression	0.015526356152747892
('Memory_Problems', 'grip_category')	Depression	0.02276098913608968
('Memory_Problems', 'WHR_Obesity')	Depression	0.015769895796218857
('Memory_Problems', 'MAP_NormalElevated_vs_H')	Depression	0.01575948660675441
('Memory_Problems', 'functionality_state')	Depression	0.06570260773737294
('Memory_Complaints', 'grip_category')	Depression	0.02276098913608968
('Memory_Complaints', 'WHR_Obesity')	Depression	0.015769895796218857
('Memory_Complaints', 'MAP_NormalElevated_vs_H')	Depression	0.01575948660675441
('Memory_Complaints', 'functionality_state')	Depression	0.06570260773737294
('grip_category', 'WHR_Obesity')	Depression	0.008660613817639233
('grip_category', 'MAP_NormalElevated_vs_H')	Depression	0.008960100400556061
('grip_category', 'functionality_state')	Depression	0.05974463369322991
('WHR_Obesity', 'MAP_NormalElevated_vs_H')	Depression	0.0006145011032627127
('WHR_Obesity', 'functionality_state')	Depression	0.056807990850643635
('MAP_NormalElevated_vs_H', 'functionality_state')	Depression	0.05662620118465255
('Anxiety', 'Depression')	Sleep	0.08198579718022875
('Anxiety', 'MMSE_Spell')	Sleep	0.08194270792471696
('Anxiety', 'Pain')	Sleep	0.13239343624730657
('Anxiety', 'Hearing')	Sleep	0.08177309122017955
('Anxiety', 'General_Health')	Sleep	0.10235472390236383
('Anxiety', 'Health_vs_Peers')	Sleep	0.08428416408027865
('Anxiety', 'Physical_Activity')	Sleep	0.08691403716995548
('Anxiety', 'BMI')	Sleep	0.07886215677991512
('Anxiety', 'Alcohol_Use')	Sleep	0.08032349872671257
('Anxiety', 'Memory_Problems')	Sleep	0.0798500245722703
('Anxiety', 'Memory_Complaints')	Sleep	0.0798500245722703
('Anxiety', 'grip_category')	Sleep	0.09669490186506685
('Anxiety', 'WHR_Obesity')	Sleep	0.07590682632758684
('Anxiety', 'MAP_NormalElevated_vs_H')	Sleep	0.075802360801706
('Anxiety', 'functionality_state')	Sleep	0.0990074309414201
('Depression', 'MMSE_Spell')	Sleep	0.04026437441996004
('Depression', 'Pain')	Sleep	0.10132957531874297
('Depression', 'Hearing')	Sleep	0.04193999574718044
('Depression', 'General_Health')	Sleep	0.06908902359757356
('Depression', 'Health_vs_Peers')	Sleep	0.04502244765419765
('Depression', 'Physical_Activity')	Sleep	0.04489611942728178
('Depression', 'BMI')	Sleep	0.039488280270422886
('Depression', 'Alcohol_Use')	Sleep	0.04051274240157177
('Depression', 'Memory_Problems')	Sleep	0.039971309613348716
('Depression', 'Memory_Complaints')	Sleep	0.039971309613348716
('Depression', 'grip_category')	Sleep	0.05989265777796072
('Depression', 'WHR_Obesity')	Sleep	0.03500558927807491
('Depression', 'MAP_NormalElevated_vs_H')	Sleep	0.03393261530378424
('Depression', 'functionality_state')	Sleep	0.0561474685604949
('MMSE_Spell', 'Pain')	Sleep	0.0902890649728045
('MMSE_Spell', 'Hearing')	Sleep	0.016754829003565536
('MMSE_Spell', 'General_Health')	Sleep	0.05730610789604512
('MMSE_Spell', 'Health_vs_Peers')	Sleep	0.024406872333681464
('MMSE_Spell', 'Physical_Activity')	Sleep	0.02207584212182966
('MMSE_Spell', 'BMI')	Sleep	0.012353236673178301
('MMSE_Spell', 'Alcohol_Use')	Sleep	0.012776919180655225
('MMSE_Spell', 'Memory_Problems')	Sleep	0.016670040742888498
('MMSE_Spell', 'Memory_Complaints')	Sleep	0.016670040742888498
('MMSE_Spell', 'grip_category')	Sleep	0.03315931082993456
('MMSE_Spell', 'WHR_Obesity')	Sleep	0.008153023155203156
('MMSE_Spell', 'MAP_NormalElevated_vs_H')	Sleep	0.008878409442701012
('MMSE_Spell', 'functionality_state')	Sleep	0.040788399652614035
('Pain', 'Hearing')	Sleep	0.09086862952013411
('Pain', 'General_Health')	Sleep	0.10046187831350292
('Pain', 'Health_vs_Peers')	Sleep	0.08691195207119443
('Pain', 'Physical_Activity')	Sleep	0.09617811080175095
('Pain', 'BMI')	Sleep	0.09006168314106176
('Pain', 'Alcohol_Use')	Sleep	0.09103131247410705
('Pain', 'Memory_Problems')	Sleep	0.08443504224132656
('Pain', 'Memory_Complaints')	Sleep	0.08443504224132656
('Pain', 'grip_category')	Sleep	0.10516728649304931
('Pain', 'WHR_Obesity')	Sleep	0.08379815363690009
('Pain', 'MAP_NormalElevated_vs_H')	Sleep	0.08001824186709919
('Pain', 'functionality_state')	Sleep	0.0927841848640551
('Hearing', 'General_Health')	Sleep	0.05836027111077953
('Hearing', 'Health_vs_Peers')	Sleep	0.027388046589345877
('Hearing', 'Physical_Activity')	Sleep	0.025698645607600493
('Hearing', 'BMI')	Sleep	0.016338866843698792
('Hearing', 'Alcohol_Use')	Sleep	0.017422979301824456
('Hearing', 'Memory_Problems')	Sleep	0.017206445990079026
('Hearing', 'Memory_Complaints')	Sleep	0.017206445990079026
('Hearing', 'grip_category')	Sleep	0.042807798001724164
('Hearing', 'WHR_Obesity')	Sleep	0.011681232989986964
('Hearing', 'MAP_NormalElevated_vs_H')	Sleep	0.011768656778451562
('Hearing', 'functionality_state')	Sleep	0.04056147735412478
('General_Health', 'Health_vs_Peers')	Sleep	0.055943212026481844
('General_Health', 'Physical_Activity')	Sleep	0.06174535320257905
('General_Health', 'BMI')	Sleep	0.05652537928746908
('General_Health', 'Alcohol_Use')	Sleep	0.05702860809598985
('General_Health', 'Memory_Problems')	Sleep	0.054648671527818014
('General_Health', 'Memory_Complaints')	Sleep	0.054648671527818014
('General_Health', 'grip_category')	Sleep	0.07141978388078513
('General_Health', 'WHR_Obesity')	Sleep	0.05226063486674491
('General_Health', 'MAP_NormalElevated_vs_H')	Sleep	0.050536816232132555
('General_Health', 'functionality_state')	Sleep	0.06333327446396393
('Health_vs_Peers', 'Physical_Activity')	Sleep	0.0312113444282204
('Health_vs_Peers', 'BMI')	Sleep	0.022024898866300758
('Health_vs_Peers', 'Alcohol_Use')	Sleep	0.025551715956967876
('Health_vs_Peers', 'Memory_Problems')	Sleep	0.025247986121848698
('Health_vs_Peers', 'Memory_Complaints')	Sleep	0.025247986121848698
('Health_vs_Peers', 'grip_category')	Sleep	0.044954483611398525
('Health_vs_Peers', 'WHR_Obesity')	Sleep	0.018576649211636254
('Health_vs_Peers', 'MAP_NormalElevated_vs_H')	Sleep	0.016777730468980522
('Health_vs_Peers', 'functionality_state')	Sleep	0.04310644241005277
('Physical_Activity', 'BMI')	Sleep	0.026575996505325234
('Physical_Activity', 'Alcohol_Use')	Sleep	0.023361620798446493
('Physical_Activity', 'Memory_Problems')	Sleep	0.026290406453922468
('Physical_Activity', 'Memory_Complaints')	Sleep	0.026290406453922468
('Physical_Activity', 'grip_category')	Sleep	0.044114754683858226
('Physical_Activity', 'WHR_Obesity')	Sleep	0.01894091130854352
('Physical_Activity', 'MAP_NormalElevated_vs_H')	Sleep	0.017643519975099626
('Physical_Activity', 'functionality_state')	Sleep	0.04115664006073615
('BMI', 'Alcohol_Use')	Sleep	0.01625831665483177
('BMI', 'Memory_Problems')	Sleep	0.01552890914347315
('BMI', 'Memory_Complaints')	Sleep	0.01552890914347315
('BMI', 'grip_category')	Sleep	0.030473647959120952
('BMI', 'WHR_Obesity')	Sleep	0.006380990545356538
('BMI', 'MAP_NormalElevated_vs_H')	Sleep	0.005697160399693294
('BMI', 'functionality_state')	Sleep	0.04251796410989882
('Alcohol_Use', 'Memory_Problems')	Sleep	0.016178827916587382
('Alcohol_Use', 'Memory_Complaints')	Sleep	0.016178827916587382
('Alcohol_Use', 'grip_category')	Sleep	0.036849963078036264
('Alcohol_Use', 'WHR_Obesity')	Sleep	0.008141627294741214
('Alcohol_Use', 'MAP_NormalElevated_vs_H')	Sleep	0.008465575279096058
('Alcohol_Use', 'functionality_state')	Sleep	0.040196349380878946
('Memory_Problems', 'Memory_Complaints')	Sleep	0.009098111040145069
('Memory_Problems', 'grip_category')	Sleep	0.034514307374181194
('Memory_Problems', 'WHR_Obesity')	Sleep	0.011319388675888116
('Memory_Problems', 'MAP_NormalElevated_vs_H')	Sleep	0.010005013397267427
('Memory_Problems', 'functionality_state')	Sleep	0.03981098529660885
('Memory_Complaints', 'grip_category')	Sleep	0.034514307374181194
('Memory_Complaints', 'WHR_Obesity')	Sleep	0.011319388675888116
('Memory_Complaints', 'MAP_NormalElevated_vs_H')	Sleep	0.010005013397267427
('Memory_Complaints', 'functionality_state')	Sleep	0.03981098529660885
('grip_category', 'WHR_Obesity')	Sleep	0.026807237991120805
('grip_category', 'MAP_NormalElevated_vs_H')	Sleep	0.028448470065022963
('grip_category', 'functionality_state')	Sleep	0.05648912320086038
('WHR_Obesity', 'MAP_NormalElevated_vs_H')	Sleep	0.0027775962461940537
('WHR_Obesity', 'functionality_state')	Sleep	0.034909964731697045
('MAP_NormalElevated_vs_H', 'functionality_state')	Sleep	0.03320471186617277
('Anxiety', 'Depression')	MMSE_Spell	0.009864329057858716
('Anxiety', 'Sleep')	MMSE_Spell	0.008979258580284862
('Anxiety', 'Pain')	MMSE_Spell	0.014781609029689679
('Anxiety', 'Hearing')	MMSE_Spell	0.00822517963529272
('Anxiety', 'General_Health')	MMSE_Spell	0.008853496715030273
('Anxiety', 'Health_vs_Peers')	MMSE_Spell	0.003621105258333696
('Anxiety', 'Physical_Activity')	MMSE_Spell	0.09177644828716154
('Anxiety', 'BMI')	MMSE_Spell	0.004404372900403425
('Anxiety', 'Alcohol_Use')	MMSE_Spell	0.04311572852877349
('Anxiety', 'Memory_Problems')	MMSE_Spell	0.010716687460186999
('Anxiety', 'Memory_Complaints')	MMSE_Spell	0.010716687460186999
('Anxiety', 'grip_category')	MMSE_Spell	0.015580842259982552
('Anxiety', 'WHR_Obesity')	MMSE_Spell	0.002139187300194163
('Anxiety', 'MAP_NormalElevated_vs_H')	MMSE_Spell	0.002270215065743198
('Anxiety', 'functionality_state')	MMSE_Spell	0.06698890412096019
('Depression', 'Sleep')	MMSE_Spell	0.016396409930491705
('Depression', 'Pain')	MMSE_Spell	0.020992897502999104
('Depression', 'Hearing')	MMSE_Spell	0.014422849008564205
('Depression', 'General_Health')	MMSE_Spell	0.014171751759749265
('Depression', 'Health_vs_Peers')	MMSE_Spell	0.010190937069445998
('Depression', 'Physical_Activity')	MMSE_Spell	0.09257838685319339
('Depression', 'BMI')	MMSE_Spell	0.012085410519003576
('Depression', 'Alcohol_Use')	MMSE_Spell	0.04700688594213371
('Depression', 'Memory_Problems')	MMSE_Spell	0.016720422338907633
('Depression', 'Memory_Complaints')	MMSE_Spell	0.016720422338907633
('Depression', 'grip_category')	MMSE_Spell	0.02331631715051411
('Depression', 'WHR_Obesity')	MMSE_Spell	0.009332015606857333
('Depression', 'MAP_NormalElevated_vs_H')	MMSE_Spell	0.01002303691287676
('Depression', 'functionality_state')	MMSE_Spell	0.06779701553128599
('Sleep', 'Pain')	MMSE_Spell	0.027224683077413943
('Sleep', 'Hearing')	MMSE_Spell	0.014969011293983302
('Sleep', 'General_Health')	MMSE_Spell	0.017136848579690618
('Sleep', 'Health_vs_Peers')	MMSE_Spell	0.00917264771586785
('Sleep', 'Physical_Activity')	MMSE_Spell	0.09769537780911661
('Sleep', 'BMI')	MMSE_Spell	0.012081460796429641
('Sleep', 'Alcohol_Use')	MMSE_Spell	0.0482700450831029
('Sleep', 'Memory_Problems')	MMSE_Spell	0.01715484132480877
('Sleep', 'Memory_Complaints')	MMSE_Spell	0.01715484132480877
('Sleep', 'grip_category')	MMSE_Spell	0.023568115411650634
('Sleep', 'WHR_Obesity')	MMSE_Spell	0.0074057098387475375
('Sleep', 'MAP_NormalElevated_vs_H')	MMSE_Spell	0.009274241516389042
('Sleep', 'functionality_state')	MMSE_Spell	0.07514931475098059
('Pain', 'Hearing')	MMSE_Spell	0.01998840586289702
('Pain', 'General_Health')	MMSE_Spell	0.01921860970732111
('Pain', 'Health_vs_Peers')	MMSE_Spell	0.01567767464467772
('Pain', 'Physical_Activity')	MMSE_Spell	0.09905536998373879
('Pain', 'BMI')	MMSE_Spell	0.01708523415838815
('Pain', 'Alcohol_Use')	MMSE_Spell	0.05213876700647146
('Pain', 'Memory_Problems')	MMSE_Spell	0.022302641784033152
('Pain', 'Memory_Complaints')	MMSE_Spell	0.022302641784033152
('Pain', 'grip_category')	MMSE_Spell	0.030329920149298594
('Pain', 'WHR_Obesity')	MMSE_Spell	0.015075532364364546
('Pain', 'MAP_NormalElevated_vs_H')	MMSE_Spell	0.017368098395219023
('Pain', 'functionality_state')	MMSE_Spell	0.07697470683712795
('Hearing', 'General_Health')	MMSE_Spell	0.01465449474349757
('Hearing', 'Health_vs_Peers')	MMSE_Spell	0.007760124241215063
('Hearing', 'Physical_Activity')	MMSE_Spell	0.09316573784025464
('Hearing', 'BMI')	MMSE_Spell	0.010653583946582515
('Hearing', 'Alcohol_Use')	MMSE_Spell	0.04655427199612977
('Hearing', 'Memory_Problems')	MMSE_Spell	0.014738229998255135
('Hearing', 'Memory_Complaints')	MMSE_Spell	0.014738229998255135
('Hearing', 'grip_category')	MMSE_Spell	0.02288792336180787
('Hearing', 'WHR_Obesity')	MMSE_Spell	0.007297383608319668
('Hearing', 'MAP_NormalElevated_vs_H')	MMSE_Spell	0.007561216013831082
('Hearing', 'functionality_state')	MMSE_Spell	0.06864520266202681
('General_Health', 'Health_vs_Peers')	MMSE_Spell	0.012476498739136598
('General_Health', 'Physical_Activity')	MMSE_Spell	0.09410863991563437
('General_Health', 'BMI')	MMSE_Spell	0.010963619614309836
('General_Health', 'Alcohol_Use')	MMSE_Spell	0.04744971020993856
('General_Health', 'Memory_Problems')	MMSE_Spell	0.015468542464975737
('General_Health', 'Memory_Complaints')	MMSE_Spell	0.015468542464975737
('General_Health', 'grip_category')	MMSE_Spell	0.02380259183668313
('General_Health', 'WHR_Obesity')	MMSE_Spell	0.00870909094358093
('General_Health', 'MAP_NormalElevated_vs_H')	MMSE_Spell	0.009662669230377363
('General_Health', 'functionality_state')	MMSE_Spell	0.06936143435172232
('Health_vs_Peers', 'Physical_Activity')	MMSE_Spell	0.09568227895610053
('Health_vs_Peers', 'BMI')	MMSE_Spell	0.00320987940133875
('Health_vs_Peers', 'Alcohol_Use')	MMSE_Spell	0.0440581302065907
('Health_vs_Peers', 'Memory_Problems')	MMSE_Spell	0.010000297689229427
('Health_vs_Peers', 'Memory_Complaints')	MMSE_Spell	0.010000297689229427
('Health_vs_Peers', 'grip_category')	MMSE_Spell	0.0165337237456758
('Health_vs_Peers', 'WHR_Obesity')	MMSE_Spell	0.0008383293940282998
('Health_vs_Peers', 'MAP_NormalElevated_vs_H')	MMSE_Spell	0.0016507395887528692
('Health_vs_Peers', 'functionality_state')	MMSE_Spell	0.07133238187043857
('Physical_Activity', 'BMI')	MMSE_Spell	0.09511398303368837
('Physical_Activity', 'Alcohol_Use')	MMSE_Spell	0.10882502134445078
('Physical_Activity', 'Memory_Problems')	MMSE_Spell	0.09737496265617056
('Physical_Activity', 'Memory_Complaints')	MMSE_Spell	0.09737496265617056
('Physical_Activity', 'grip_category')	MMSE_Spell	0.10027339540485249
('Physical_Activity', 'WHR_Obesity')	MMSE_Spell	0.0917103449545344
('Physical_Activity', 'MAP_NormalElevated_vs_H')	MMSE_Spell	0.092974568387825
('Physical_Activity', 'functionality_state')	MMSE_Spell	0.10073287795407962
('BMI', 'Alcohol_Use')	MMSE_Spell	0.04534111780276564
('BMI', 'Memory_Problems')	MMSE_Spell	0.012814710882938615
('BMI', 'Memory_Complaints')	MMSE_Spell	0.012814710882938615
('BMI', 'grip_category')	MMSE_Spell	0.021023503028255387
('BMI', 'WHR_Obesity')	MMSE_Spell	0.0036996606668882642
('BMI', 'MAP_NormalElevated_vs_H')	MMSE_Spell	0.00411249623000715
('BMI', 'functionality_state')	MMSE_Spell	0.06967217246132529
('Alcohol_Use', 'Memory_Problems')	MMSE_Spell	0.050503442055393866
('Alcohol_Use', 'Memory_Complaints')	MMSE_Spell	0.050503442055393866
('Alcohol_Use', 'grip_category')	MMSE_Spell	0.060720979504229805
('Alcohol_Use', 'WHR_Obesity')	MMSE_Spell	0.042233481742400006
('Alcohol_Use', 'MAP_NormalElevated_vs_H')	MMSE_Spell	0.04585948372301589
('Alcohol_Use', 'functionality_state')	MMSE_Spell	0.08677909498584715
('Memory_Problems', 'Memory_Complaints')	MMSE_Spell	0.009582911622065341
('Memory_Problems', 'grip_category')	MMSE_Spell	0.02310832368935252
('Memory_Problems', 'WHR_Obesity')	MMSE_Spell	0.009964110376539059
('Memory_Problems', 'MAP_NormalElevated_vs_H')	MMSE_Spell	0.010511703451061014
('Memory_Problems', 'functionality_state')	MMSE_Spell	0.07093525512716777
('Memory_Complaints', 'grip_category')	MMSE_Spell	0.02310832368935252
('Memory_Complaints', 'WHR_Obesity')	MMSE_Spell	0.009964110376539059
('Memory_Complaints', 'MAP_NormalElevated_vs_H')	MMSE_Spell	0.010511703451061014
('Memory_Complaints', 'functionality_state')	MMSE_Spell	0.07093525512716777
('grip_category', 'WHR_Obesity')	MMSE_Spell	0.01462408866075512
('grip_category', 'MAP_NormalElevated_vs_H')	MMSE_Spell	0.016675154823299246
('grip_category', 'functionality_state')	MMSE_Spell	0.07554877411965773
('WHR_Obesity', 'MAP_NormalElevated_vs_H')	MMSE_Spell	0.0016155639817871908
('WHR_Obesity', 'functionality_state')	MMSE_Spell	0.06716919115041566
('MAP_NormalElevated_vs_H', 'functionality_state')	MMSE_Spell	0.0674493248917945
('Anxiety', 'Depression')	Pain	0.0765381406264932
('Anxiety', 'Sleep')	Pain	0.10867950500395479
('Anxiety', 'MMSE_Spell')	Pain	0.06403112713076776
('Anxiety', 'Hearing')	Pain	0.06268878658410129
('Anxiety', 'General_Health')	Pain	0.2589042839130186
('Anxiety', 'Health_vs_Peers')	Pain	0.14912370113561654
('Anxiety', 'Physical_Activity')	Pain	0.147714278105216
('Anxiety', 'BMI')	Pain	0.11695075882403902
('Anxiety', 'Alcohol_Use')	Pain	0.07297612698263826
('Anxiety', 'Memory_Problems')	Pain	0.06447195764991534
('Anxiety', 'Memory_Complaints')	Pain	0.06447195764991534
('Anxiety', 'grip_category')	Pain	0.07747738874275518
('Anxiety', 'WHR_Obesity')	Pain	0.05936966980008763
('Anxiety', 'MAP_NormalElevated_vs_H')	Pain	0.052943360715669324
('Anxiety', 'functionality_state')	Pain	0.32789912641025387
('Depression', 'Sleep')	Pain	0.12384493185549109
('Depression', 'MMSE_Spell')	Pain	0.06737621852921909
('Depression', 'Hearing')	Pain	0.06801638339410263
('Depression', 'General_Health')	Pain	0.2577587451944475
('Depression', 'Health_vs_Peers')	Pain	0.1526411773168079
('Depression', 'Physical_Activity')	Pain	0.14028391246738448
('Depression', 'BMI')	Pain	0.11814945136941923
('Depression', 'Alcohol_Use')	Pain	0.07221682836611648
('Depression', 'Memory_Problems')	Pain	0.06852777239799682
('Depression', 'Memory_Complaints')	Pain	0.06852777239799682
('Depression', 'grip_category')	Pain	0.08241772164199418
('Depression', 'WHR_Obesity')	Pain	0.06368842483285003
('Depression', 'MAP_NormalElevated_vs_H')	Pain	0.056337784848238176
('Depression', 'functionality_state')	Pain	0.31594230778609367
('Sleep', 'MMSE_Spell')	Pain	0.09845068653430358
('Sleep', 'Hearing')	Pain	0.0973287209185955
('Sleep', 'General_Health')	Pain	0.2972467948619328
('Sleep', 'Health_vs_Peers')	Pain	0.1853831781658434
('Sleep', 'Physical_Activity')	Pain	0.18895626998014245
('Sleep', 'BMI')	Pain	0.15337486021042565
('Sleep', 'Alcohol_Use')	Pain	0.10761104866526337
('Sleep', 'Memory_Problems')	Pain	0.09337804124481829
('Sleep', 'Memory_Complaints')	Pain	0.09337804124481829
('Sleep', 'grip_category')	Pain	0.10946836729794726
('Sleep', 'WHR_Obesity')	Pain	0.08961566765490002
('Sleep', 'MAP_NormalElevated_vs_H')	Pain	0.08046311550285473
('Sleep', 'functionality_state')	Pain	0.35694067396793355
('MMSE_Spell', 'Hearing')	Pain	0.028234314970940963
('MMSE_Spell', 'General_Health')	Pain	0.2561727855721071
('MMSE_Spell', 'Health_vs_Peers')	Pain	0.12938312535714064
('MMSE_Spell', 'Physical_Activity')	Pain	0.1162139934748462
('MMSE_Spell', 'BMI')	Pain	0.08067018710449847
('MMSE_Spell', 'Alcohol_Use')	Pain	0.03322537729517851
('MMSE_Spell', 'Memory_Problems')	Pain	0.03076084020560365
('MMSE_Spell', 'Memory_Complaints')	Pain	0.03076084020560365
('MMSE_Spell', 'grip_category')	Pain	0.04422219637248305
('MMSE_Spell', 'WHR_Obesity')	Pain	0.02164035969881978
('MMSE_Spell', 'MAP_NormalElevated_vs_H')	Pain	0.017417139957287497
('MMSE_Spell', 'functionality_state')	Pain	0.30677028084263697
('Hearing', 'General_Health')	Pain	0.2536515596972093
('Hearing', 'Health_vs_Peers')	Pain	0.12973564371834073
('Hearing', 'Physical_Activity')	Pain	0.11775283196176287
('Hearing', 'BMI')	Pain	0.08465719581270696
('Hearing', 'Alcohol_Use')	Pain	0.03657704680304975
('Hearing', 'Memory_Problems')	Pain	0.03129157228389701
('Hearing', 'Memory_Complaints')	Pain	0.03129157228389701
('Hearing', 'grip_category')	Pain	0.04616207446099643
('Hearing', 'WHR_Obesity')	Pain	0.02258152676299052
('Hearing', 'MAP_NormalElevated_vs_H')	Pain	0.016392764888977854
('Hearing', 'functionality_state')	Pain	0.2990184746937652
('General_Health', 'Health_vs_Peers')	Pain	0.2692844109026847
('General_Health', 'Physical_Activity')	Pain	0.2908690723088646
('General_Health', 'BMI')	Pain	0.2910446696457629
('General_Health', 'Alcohol_Use')	Pain	0.2533830408696845
('General_Health', 'Memory_Problems')	Pain	0.2512666427506839
('General_Health', 'Memory_Complaints')	Pain	0.2512666427506839
('General_Health', 'grip_category')	Pain	0.26389736375893746
('General_Health', 'WHR_Obesity')	Pain	0.2508426102540536
('General_Health', 'MAP_NormalElevated_vs_H')	Pain	0.2479242726902392
('General_Health', 'functionality_state')	Pain	0.40684396133358636
('Health_vs_Peers', 'Physical_Activity')	Pain	0.2037762339430713
('Health_vs_Peers', 'BMI')	Pain	0.169270965791626
('Health_vs_Peers', 'Alcohol_Use')	Pain	0.12914609339109978
('Health_vs_Peers', 'Memory_Problems')	Pain	0.1282693342448957
('Health_vs_Peers', 'Memory_Complaints')	Pain	0.1282693342448957
('Health_vs_Peers', 'grip_category')	Pain	0.14420684383074664
('Health_vs_Peers', 'WHR_Obesity')	Pain	0.1215420178357235
('Health_vs_Peers', 'MAP_NormalElevated_vs_H')	Pain	0.1171468144831231
('Health_vs_Peers', 'functionality_state')	Pain	0.3609276981100847
('Physical_Activity', 'BMI')	Pain	0.1561038618047186
('Physical_Activity', 'Alcohol_Use')	Pain	0.11757300204600003
('Physical_Activity', 'Memory_Problems')	Pain	0.12414282218992163
('Physical_Activity', 'Memory_Complaints')	Pain	0.12414282218992163
('Physical_Activity', 'grip_category')	Pain	0.12843759868403062
('Physical_Activity', 'WHR_Obesity')	Pain	0.11400688876889314
('Physical_Activity', 'MAP_NormalElevated_vs_H')	Pain	0.11124896367639556
('Physical_Activity', 'functionality_state')	Pain	0.30659145892556644
('BMI', 'Alcohol_Use')	Pain	0.09132083999538677
('BMI', 'Memory_Problems')	Pain	0.08764919497178209
('BMI', 'Memory_Complaints')	Pain	0.08764919497178209
('BMI', 'grip_category')	Pain	0.10029060739785914
('BMI', 'WHR_Obesity')	Pain	0.0708862092535877
('BMI', 'MAP_NormalElevated_vs_H')	Pain	0.0684469415844352
('BMI', 'functionality_state')	Pain	0.32070468304678446
('Alcohol_Use', 'Memory_Problems')	Pain	0.04167270911320693
('Alcohol_Use', 'Memory_Complaints')	Pain	0.04167270911320693
('Alcohol_Use', 'grip_category')	Pain	0.06315677605579607
('Alcohol_Use', 'WHR_Obesity')	Pain	0.030092888624738304
('Alcohol_Use', 'MAP_NormalElevated_vs_H')	Pain	0.026767232454272087
('Alcohol_Use', 'functionality_state')	Pain	0.30194220344046496
('Memory_Problems', 'Memory_Complaints')	Pain	0.018041110043637117
('Memory_Problems', 'grip_category')	Pain	0.04741312309716367
('Memory_Problems', 'WHR_Obesity')	Pain	0.025901233184592014
('Memory_Problems', 'MAP_NormalElevated_vs_H')	Pain	0.019228018437461948
('Memory_Problems', 'functionality_state')	Pain	0.30316987116864397
('Memory_Complaints', 'grip_category')	Pain	0.04741312309716367
('Memory_Complaints', 'WHR_Obesity')	Pain	0.025901233184592014
('Memory_Complaints', 'MAP_NormalElevated_vs_H')	Pain	0.019228018437461948
('Memory_Complaints', 'functionality_state')	Pain	0.30316987116864397
('grip_category', 'WHR_Obesity')	Pain	0.040065929111964764
('grip_category', 'MAP_NormalElevated_vs_H')	Pain	0.029382668829252487
('grip_category', 'functionality_state')	Pain	0.30610474809877963
('WHR_Obesity', 'MAP_NormalElevated_vs_H')	Pain	0.00859114679949537
('WHR_Obesity', 'functionality_state')	Pain	0.2983695102211979
('MAP_NormalElevated_vs_H', 'functionality_state')	Pain	0.29900156008665546
('Anxiety', 'Depression')	Hearing	0.01964344717078852
('Anxiety', 'Sleep')	Hearing	0.022285132471900854
('Anxiety', 'MMSE_Spell')	Hearing	0.02170067023144805
('Anxiety', 'Pain')	Hearing	0.026914759079177248
('Anxiety', 'General_Health')	Hearing	0.02369939435457807
('Anxiety', 'Health_vs_Peers')	Hearing	0.017509750123654282
('Anxiety', 'Physical_Activity')	Hearing	0.04119642573770546
('Anxiety', 'BMI')	Hearing	0.018552833539645125
('Anxiety', 'Alcohol_Use')	Hearing	0.025487015174881455
('Anxiety', 'Memory_Problems')	Hearing	0.03561706958170724
('Anxiety', 'Memory_Complaints')	Hearing	0.03561706958170724
('Anxiety', 'grip_category')	Hearing	0.024643100840679742
('Anxiety', 'WHR_Obesity')	Hearing	0.016859915504762207
('Anxiety', 'MAP_NormalElevated_vs_H')	Hearing	0.016934419644220274
('Anxiety', 'functionality_state')	Hearing	0.04984006453631339
('Depression', 'Sleep')	Hearing	0.021161995241293377
('Depression', 'MMSE_Spell')	Hearing	0.017512812992146753
('Depression', 'Pain')	Hearing	0.024723026351463274
('Depression', 'General_Health')	Hearing	0.02174155703108654
('Depression', 'Health_vs_Peers')	Hearing	0.014716495124565293
('Depression', 'Physical_Activity')	Hearing	0.03495362712551739
('Depression', 'BMI')	Hearing	0.015443293216053065
('Depression', 'Alcohol_Use')	Hearing	0.021434484412720486
('Depression', 'Memory_Problems')	Hearing	0.03349867780010907
('Depression', 'Memory_Complaints')	Hearing	0.03349867780010907
('Depression', 'grip_category')	Hearing	0.020831967077137
('Depression', 'WHR_Obesity')	Hearing	0.013624890317827237
('Depression', 'MAP_NormalElevated_vs_H')	Hearing	0.014122270595949993
('Depression', 'functionality_state')	Hearing	0.04454720931522761
('Sleep', 'MMSE_Spell')	Hearing	0.017636138936587366
('Sleep', 'Pain')	Hearing	0.028769845104309924
('Sleep', 'General_Health')	Hearing	0.0245008743761331
('Sleep', 'Health_vs_Peers')	Hearing	0.014927081694700752
('Sleep', 'Physical_Activity')	Hearing	0.03912889159282601
('Sleep', 'BMI')	Hearing	0.016066608526531245
('Sleep', 'Alcohol_Use')	Hearing	0.022423293942835223
('Sleep', 'Memory_Problems')	Hearing	0.032728190794339286
('Sleep', 'Memory_Complaints')	Hearing	0.032728190794339286
('Sleep', 'grip_category')	Hearing	0.028636816359016652
('Sleep', 'WHR_Obesity')	Hearing	0.01196235913567027
('Sleep', 'MAP_NormalElevated_vs_H')	Hearing	0.013003769177288052
('Sleep', 'functionality_state')	Hearing	0.04818536540287794
('MMSE_Spell', 'Pain')	Hearing	0.02095400334246147
('MMSE_Spell', 'General_Health')	Hearing	0.02096435732520756
('MMSE_Spell', 'Health_vs_Peers')	Hearing	0.010533383964384833
('MMSE_Spell', 'Physical_Activity')	Hearing	0.03097644813819257
('MMSE_Spell', 'BMI')	Hearing	0.010653101506162345
('MMSE_Spell', 'Alcohol_Use')	Hearing	0.016061460734691585
('MMSE_Spell', 'Memory_Problems')	Hearing	0.029775174220597042
('MMSE_Spell', 'Memory_Complaints')	Hearing	0.029775174220597042
('MMSE_Spell', 'grip_category')	Hearing	0.01830813713738557
('MMSE_Spell', 'WHR_Obesity')	Hearing	0.008325823070457313
('MMSE_Spell', 'MAP_NormalElevated_vs_H')	Hearing	0.008400496338980181
('MMSE_Spell', 'functionality_state')	Hearing	0.04190817561241085
('Pain', 'General_Health')	Hearing	0.023007246414133632
('Pain', 'Health_vs_Peers')	Hearing	0.018803452729047904
('Pain', 'Physical_Activity')	Hearing	0.03840491876859818
('Pain', 'BMI')	Hearing	0.021071760426179365
('Pain', 'Alcohol_Use')	Hearing	0.024997625252905463
('Pain', 'Memory_Problems')	Hearing	0.037870318084667454
('Pain', 'Memory_Complaints')	Hearing	0.037870318084667454
('Pain', 'grip_category')	Hearing	0.02769001201338968
('Pain', 'WHR_Obesity')	Hearing	0.01704513889067357
('Pain', 'MAP_NormalElevated_vs_H')	Hearing	0.01718300365205976
('Pain', 'functionality_state')	Hearing	0.04248587363864121
('General_Health', 'Health_vs_Peers')	Hearing	0.019265272822139776
('General_Health', 'Physical_Activity')	Hearing	0.03578174141434465
('General_Health', 'BMI')	Hearing	0.019492589298350228
('General_Health', 'Alcohol_Use')	Hearing	0.023445689448041464
('General_Health', 'Memory_Problems')	Hearing	0.03506053846433174
('General_Health', 'Memory_Complaints')	Hearing	0.03506053846433174
('General_Health', 'grip_category')	Hearing	0.02544051861599575
('General_Health', 'WHR_Obesity')	Hearing	0.015806950429734953
('General_Health', 'MAP_NormalElevated_vs_H')	Hearing	0.01679221204736337
('General_Health', 'functionality_state')	Hearing	0.043068419614578406
('Health_vs_Peers', 'Physical_Activity')	Hearing	0.03245476754088163
('Health_vs_Peers', 'BMI')	Hearing	0.007284249635666533
('Health_vs_Peers', 'Alcohol_Use')	Hearing	0.015455228681529827
('Health_vs_Peers', 'Memory_Problems')	Hearing	0.028234699265509648
('Health_vs_Peers', 'Memory_Complaints')	Hearing	0.028234699265509648
('Health_vs_Peers', 'grip_category')	Hearing	0.013683804835270362
('Health_vs_Peers', 'WHR_Obesity')	Hearing	0.0048301283330709835
('Health_vs_Peers', 'MAP_NormalElevated_vs_H')	Hearing	0.005166519480630753
('Health_vs_Peers', 'functionality_state')	Hearing	0.04250725225172037
('Physical_Activity', 'BMI')	Hearing	0.03509466473083018
('Physical_Activity', 'Alcohol_Use')	Hearing	0.03545066979248257
('Physical_Activity', 'Memory_Problems')	Hearing	0.051005224713136205
('Physical_Activity', 'Memory_Complaints')	Hearing	0.051005224713136205
('Physical_Activity', 'grip_category')	Hearing	0.03942034203396382
('Physical_Activity', 'WHR_Obesity')	Hearing	0.030681048793054
('Physical_Activity', 'MAP_NormalElevated_vs_H')	Hearing	0.030905308626236083
('Physical_Activity', 'functionality_state')	Hearing	0.04703881293526633
('BMI', 'Alcohol_Use')	Hearing	0.014730437423989287
('BMI', 'Memory_Problems')	Hearing	0.02849757748254279
('BMI', 'Memory_Complaints')	Hearing	0.02849757748254279
('BMI', 'grip_category')	Hearing	0.013619071325639746
('BMI', 'WHR_Obesity')	Hearing	0.005833685012322824
('BMI', 'MAP_NormalElevated_vs_H')	Hearing	0.007587817340267936
('BMI', 'functionality_state')	Hearing	0.04622836495603576
('Alcohol_Use', 'Memory_Problems')	Hearing	0.03582464063965261
('Alcohol_Use', 'Memory_Complaints')	Hearing	0.03582464063965261
('Alcohol_Use', 'grip_category')	Hearing	0.028395515326323933
('Alcohol_Use', 'WHR_Obesity')	Hearing	0.012934885297584775
('Alcohol_Use', 'MAP_NormalElevated_vs_H')	Hearing	0.014587567059563608
('Alcohol_Use', 'functionality_state')	Hearing	0.043942268275056436
('Memory_Problems', 'Memory_Complaints')	Hearing	0.02461985584440725
('Memory_Problems', 'grip_category')	Hearing	0.03433617821965535
('Memory_Problems', 'WHR_Obesity')	Hearing	0.026196635774327525
('Memory_Problems', 'MAP_NormalElevated_vs_H')	Hearing	0.02639325489600233
('Memory_Problems', 'functionality_state')	Hearing	0.05855139623768301
('Memory_Complaints', 'grip_category')	Hearing	0.03433617821965535
('Memory_Complaints', 'WHR_Obesity')	Hearing	0.026196635774327525
('Memory_Complaints', 'MAP_NormalElevated_vs_H')	Hearing	0.02639325489600233
('Memory_Complaints', 'functionality_state')	Hearing	0.05855139623768301
('grip_category', 'WHR_Obesity')	Hearing	0.011791272817506325
('grip_category', 'MAP_NormalElevated_vs_H')	Hearing	0.012475156448599088
('grip_category', 'functionality_state')	Hearing	0.04812967418765283
('WHR_Obesity', 'MAP_NormalElevated_vs_H')	Hearing	0.0029171804478184235
('WHR_Obesity', 'functionality_state')	Hearing	0.04040806406272325
('MAP_NormalElevated_vs_H', 'functionality_state')	Hearing	0.04137325112349526
('Anxiety', 'Depression')	General_Health	0.1196849445618211
('Anxiety', 'Sleep')	General_Health	0.10768593787130439
('Anxiety', 'MMSE_Spell')	General_Health	0.08714816002840133
('Anxiety', 'Pain')	General_Health	0.28794942912531185
('Anxiety', 'Hearing')	General_Health	0.08851856707179442
('Anxiety', 'Health_vs_Peers')	General_Health	0.3013357712780057
('Anxiety', 'Physical_Activity')	General_Health	0.18800525546331698
('Anxiety', 'BMI')	General_Health	0.10445018936255245
('Anxiety', 'Alcohol_Use')	General_Health	0.12313100668296133
('Anxiety', 'Memory_Problems')	General_Health	0.10118352231809825
('Anxiety', 'Memory_Complaints')	General_Health	0.10118352231809825
('Anxiety', 'grip_category')	General_Health	0.10466175313967147
('Anxiety', 'WHR_Obesity')	General_Health	0.08468675052383524
('Anxiety', 'MAP_NormalElevated_vs_H')	General_Health	0.08105820400866585
('Anxiety', 'functionality_state')	General_Health	0.2623618612494708
('Depression', 'Sleep')	General_Health	0.12427855908468612
('Depression', 'MMSE_Spell')	General_Health	0.09322925173633176
('Depression', 'Pain')	General_Health	0.2904329241448123
('Depression', 'Hearing')	General_Health	0.09770909302408777
('Depression', 'Health_vs_Peers')	General_Health	0.3096439917755112
('Depression', 'Physical_Activity')	General_Health	0.17925353992384913
('Depression', 'BMI')	General_Health	0.10930921768773756
('Depression', 'Alcohol_Use')	General_Health	0.12295153244396773
('Depression', 'Memory_Problems')	General_Health	0.11028769779004532
('Depression', 'Memory_Complaints')	General_Health	0.11028769779004532
('Depression', 'grip_category')	General_Health	0.11233586853537997
('Depression', 'WHR_Obesity')	General_Health	0.09158940767274364
('Depression', 'MAP_NormalElevated_vs_H')	General_Health	0.08924295426175938
('Depression', 'functionality_state')	General_Health	0.2528995753254619
('Sleep', 'MMSE_Spell')	General_Health	0.05974432802857854
('Sleep', 'Pain')	General_Health	0.2686282708539298
('Sleep', 'Hearing')	General_Health	0.06444122618241696
('Sleep', 'Health_vs_Peers')	General_Health	0.2851076124193005
('Sleep', 'Physical_Activity')	General_Health	0.16973742285849208
('Sleep', 'BMI')	General_Health	0.07959536088685225
('Sleep', 'Alcohol_Use')	General_Health	0.0971026256927918
('Sleep', 'Memory_Problems')	General_Health	0.07626928440833726
('Sleep', 'Memory_Complaints')	General_Health	0.07626928440833726
('Sleep', 'grip_category')	General_Health	0.07677418049440635
('Sleep', 'WHR_Obesity')	General_Health	0.054711185116354366
('Sleep', 'MAP_NormalElevated_vs_H')	General_Health	0.05088688854722331
('Sleep', 'functionality_state')	General_Health	0.23789477669109088
('MMSE_Spell', 'Pain')	General_Health	0.2504493841431379
('MMSE_Spell', 'Hearing')	General_Health	0.022521267524716913
('MMSE_Spell', 'Health_vs_Peers')	General_Health	0.2568751237497698
('MMSE_Spell', 'Physical_Activity')	General_Health	0.12648117388425886
('MMSE_Spell', 'BMI')	General_Health	0.03430537709044166
('MMSE_Spell', 'Alcohol_Use')	General_Health	0.052030601904291214
('MMSE_Spell', 'Memory_Problems')	General_Health	0.03660435476357503
('MMSE_Spell', 'Memory_Complaints')	General_Health	0.03660435476357503
('MMSE_Spell', 'grip_category')	General_Health	0.038748183868587006
('MMSE_Spell', 'WHR_Obesity')	General_Health	0.01190695450964504
('MMSE_Spell', 'MAP_NormalElevated_vs_H')	General_Health	0.009616909471778495
('MMSE_Spell', 'functionality_state')	General_Health	0.20956202148048111
('Pain', 'Hearing')	General_Health	0.2532724233703879
('Pain', 'Health_vs_Peers')	General_Health	0.39997758520085563
('Pain', 'Physical_Activity')	General_Health	0.3060829827863823
('Pain', 'BMI')	General_Health	0.25080147417578347
('Pain', 'Alcohol_Use')	General_Health	0.27687732227533013
('Pain', 'Memory_Problems')	General_Health	0.26394425662771237
('Pain', 'Memory_Complaints')	General_Health	0.26394425662771237
('Pain', 'grip_category')	General_Health	0.26495067956765816
('Pain', 'WHR_Obesity')	General_Health	0.24747564648566214
('Pain', 'MAP_NormalElevated_vs_H')	General_Health	0.2478294713695741
('Pain', 'functionality_state')	General_Health	0.31724897445683486
('Hearing', 'Health_vs_Peers')	General_Health	0.26089063810960356
('Hearing', 'Physical_Activity')	General_Health	0.13034356508502962
('Hearing', 'BMI')	General_Health	0.0428348292149003
('Hearing', 'Alcohol_Use')	General_Health	0.05851939240383455
('Hearing', 'Memory_Problems')	General_Health	0.04115940654058945
('Hearing', 'Memory_Complaints')	General_Health	0.04115940654058945
('Hearing', 'grip_category')	General_Health	0.044965896872323205
('Hearing', 'WHR_Obesity')	General_Health	0.017976374533661417
('Hearing', 'MAP_NormalElevated_vs_H')	General_Health	0.015907171963615404
('Hearing', 'functionality_state')	General_Health	0.21000603379295413
('Health_vs_Peers', 'Physical_Activity')	General_Health	0.3431772979788285
('Health_vs_Peers', 'BMI')	General_Health	0.25723030806186653
('Health_vs_Peers', 'Alcohol_Use')	General_Health	0.27592366683216535
('Health_vs_Peers', 'Memory_Problems')	General_Health	0.2653438258510837
('Health_vs_Peers', 'Memory_Complaints')	General_Health	0.2653438258510837
('Health_vs_Peers', 'grip_category')	General_Health	0.27484266176381517
('Health_vs_Peers', 'WHR_Obesity')	General_Health	0.24788874886321083
('Health_vs_Peers', 'MAP_NormalElevated_vs_H')	General_Health	0.24562044251351295
('Health_vs_Peers', 'functionality_state')	General_Health	0.3916995532977723
('Physical_Activity', 'BMI')	General_Health	0.13655213972880245
('Physical_Activity', 'Alcohol_Use')	General_Health	0.14296906412963972
('Physical_Activity', 'Memory_Problems')	General_Health	0.14992465871660832
('Physical_Activity', 'Memory_Complaints')	General_Health	0.14992465871660832
('Physical_Activity', 'grip_category')	General_Health	0.1378535693828783
('Physical_Activity', 'WHR_Obesity')	General_Health	0.1263508469093101
('Physical_Activity', 'MAP_NormalElevated_vs_H')	General_Health	0.12575326836714146
('Physical_Activity', 'functionality_state')	General_Health	0.2270198808457239
('BMI', 'Alcohol_Use')	General_Health	0.07298938682953084
('BMI', 'Memory_Problems')	General_Health	0.05895152794741805
('BMI', 'Memory_Complaints')	General_Health	0.05895152794741805
('BMI', 'grip_category')	General_Health	0.05689484527023161
('BMI', 'WHR_Obesity')	General_Health	0.028074298101507102
('BMI', 'MAP_NormalElevated_vs_H')	General_Health	0.027451373675363707
('BMI', 'functionality_state')	General_Health	0.21283389651372997
('Alcohol_Use', 'Memory_Problems')	General_Health	0.07695229317421903
('Alcohol_Use', 'Memory_Complaints')	General_Health	0.07695229317421903
('Alcohol_Use', 'grip_category')	General_Health	0.0801555748244141
('Alcohol_Use', 'WHR_Obesity')	General_Health	0.04885763170860921
('Alcohol_Use', 'MAP_NormalElevated_vs_H')	General_Health	0.04842194844602219
('Alcohol_Use', 'functionality_state')	General_Health	0.2214596782175836
('Memory_Problems', 'Memory_Complaints')	General_Health	0.030718723920663354
('Memory_Problems', 'grip_category')	General_Health	0.06050119283455477
('Memory_Problems', 'WHR_Obesity')	General_Health	0.03555089094644977
('Memory_Problems', 'MAP_NormalElevated_vs_H')	General_Health	0.031316450166536204
('Memory_Problems', 'functionality_state')	General_Health	0.22490668240528372
('Memory_Complaints', 'grip_category')	General_Health	0.06050119283455477
('Memory_Complaints', 'WHR_Obesity')	General_Health	0.03555089094644977
('Memory_Complaints', 'MAP_NormalElevated_vs_H')	General_Health	0.031316450166536204
('Memory_Complaints', 'functionality_state')	General_Health	0.22490668240528372
('grip_category', 'WHR_Obesity')	General_Health	0.0342848349639447
('grip_category', 'MAP_NormalElevated_vs_H')	General_Health	0.030415198559230895
('grip_category', 'functionality_state')	General_Health	0.21687916190639855
('WHR_Obesity', 'MAP_NormalElevated_vs_H')	General_Health	0.004256513638899417
('WHR_Obesity', 'functionality_state')	General_Health	0.2082261127922112
('MAP_NormalElevated_vs_H', 'functionality_state')	General_Health	0.2087244592638094
('Anxiety', 'Depression')	Health_vs_Peers	0.034635328317476996
('Anxiety', 'Sleep')	Health_vs_Peers	0.033943199074917954
('Anxiety', 'MMSE_Spell')	Health_vs_Peers	0.02624358959740381
('Anxiety', 'Pain')	Health_vs_Peers	0.12249666737360888
('Anxiety', 'Hearing')	Health_vs_Peers	0.026656743866569705
('Anxiety', 'General_Health')	Health_vs_Peers	0.2456635923037064
('Anxiety', 'Physical_Activity')	Health_vs_Peers	0.04984516176272688
('Anxiety', 'BMI')	Health_vs_Peers	0.04382433911171676
('Anxiety', 'Alcohol_Use')	Health_vs_Peers	0.040254669407170846
('Anxiety', 'Memory_Problems')	Health_vs_Peers	0.0317621312660374
('Anxiety', 'Memory_Complaints')	Health_vs_Peers	0.0317621312660374
('Anxiety', 'grip_category')	Health_vs_Peers	0.031458439599836956
('Anxiety', 'WHR_Obesity')	Health_vs_Peers	0.02624190374395723
('Anxiety', 'MAP_NormalElevated_vs_H')	Health_vs_Peers	0.02613072858711343
('Anxiety', 'functionality_state')	Health_vs_Peers	0.08085412738986061
('Depression', 'Sleep')	Health_vs_Peers	0.03761456351909632
('Depression', 'MMSE_Spell')	Health_vs_Peers	0.026651017423814923
('Depression', 'Pain')	Health_vs_Peers	0.12271793664495685
('Depression', 'Hearing')	Health_vs_Peers	0.02808661149535231
('Depression', 'General_Health')	Health_vs_Peers	0.24704657215329762
('Depression', 'Physical_Activity')	Health_vs_Peers	0.0451273843173069
('Depression', 'BMI')	Health_vs_Peers	0.04316349709541515
('Depression', 'Alcohol_Use')	Health_vs_Peers	0.04004156920182673
('Depression', 'Memory_Problems')	Health_vs_Peers	0.033808276510078325
('Depression', 'Memory_Complaints')	Health_vs_Peers	0.033808276510078325
('Depression', 'grip_category')	Health_vs_Peers	0.03147590545522711
('Depression', 'WHR_Obesity')	Health_vs_Peers	0.026681025037491438
('Depression', 'MAP_NormalElevated_vs_H')	Health_vs_Peers	0.02771840629587403
('Depression', 'functionality_state')	Health_vs_Peers	0.07743081543882366
('Sleep', 'MMSE_Spell')	Health_vs_Peers	0.01872648411054764
('Sleep', 'Pain')	Health_vs_Peers	0.12371101110363482
('Sleep', 'Hearing')	Health_vs_Peers	0.021813790446775196
('Sleep', 'General_Health')	Health_vs_Peers	0.25205396936509233
('Sleep', 'Physical_Activity')	Health_vs_Peers	0.04493834280713252
('Sleep', 'BMI')	Health_vs_Peers	0.03922510341592852
('Sleep', 'Alcohol_Use')	Health_vs_Peers	0.03715718448873564
('Sleep', 'Memory_Problems')	Health_vs_Peers	0.02742185006597661
('Sleep', 'Memory_Complaints')	Health_vs_Peers	0.02742185006597661
('Sleep', 'grip_category')	Health_vs_Peers	0.027364074413477515
('Sleep', 'WHR_Obesity')	Health_vs_Peers	0.0184413740247816
('Sleep', 'MAP_NormalElevated_vs_H')	Health_vs_Peers	0.018378482777487434
('Sleep', 'functionality_state')	Health_vs_Peers	0.07742080175023938
('MMSE_Spell', 'Pain')	Health_vs_Peers	0.1155411155725074
('MMSE_Spell', 'Hearing')	Health_vs_Peers	0.003971685808227897
('MMSE_Spell', 'General_Health')	Health_vs_Peers	0.24875651539410418
('MMSE_Spell', 'Physical_Activity')	Health_vs_Peers	0.03378974164772699
('MMSE_Spell', 'BMI')	Health_vs_Peers	0.020681859827714533
('MMSE_Spell', 'Alcohol_Use')	Health_vs_Peers	0.02017047283590886
('MMSE_Spell', 'Memory_Problems')	Health_vs_Peers	0.011689361051434507
('MMSE_Spell', 'Memory_Complaints')	Health_vs_Peers	0.011689361051434507
('MMSE_Spell', 'grip_category')	Health_vs_Peers	0.008534509966038724
('MMSE_Spell', 'WHR_Obesity')	Health_vs_Peers	0.001450367523627982
('MMSE_Spell', 'MAP_NormalElevated_vs_H')	Health_vs_Peers	0.002855659823569189
('MMSE_Spell', 'functionality_state')	Health_vs_Peers	0.07128582611225862
('Pain', 'Hearing')	Health_vs_Peers	0.11770129617730993
('Pain', 'General_Health')	Health_vs_Peers	0.26861025169286656
('Pain', 'Physical_Activity')	Health_vs_Peers	0.12472507314359191
('Pain', 'BMI')	Health_vs_Peers	0.12315799327189245
('Pain', 'Alcohol_Use')	Health_vs_Peers	0.12417182573170994
('Pain', 'Memory_Problems')	Health_vs_Peers	0.12150019918552805
('Pain', 'Memory_Complaints')	Health_vs_Peers	0.12150019918552805
('Pain', 'grip_category')	Health_vs_Peers	0.12231535382792509
('Pain', 'WHR_Obesity')	Health_vs_Peers	0.11558922863086987
('Pain', 'MAP_NormalElevated_vs_H')	Health_vs_Peers	0.11830269315587479
('Pain', 'functionality_state')	Health_vs_Peers	0.1310855683463967
('Hearing', 'General_Health')	Health_vs_Peers	0.24923542689539863
('Hearing', 'Physical_Activity')	Health_vs_Peers	0.03275151993456887
('Hearing', 'BMI')	Health_vs_Peers	0.024756712502461843
('Hearing', 'Alcohol_Use')	Health_vs_Peers	0.022060382572284255
('Hearing', 'Memory_Problems')	Health_vs_Peers	0.0148868184053741
('Hearing', 'Memory_Complaints')	Health_vs_Peers	0.0148868184053741
('Hearing', 'grip_category')	Health_vs_Peers	0.010264377280055583
('Hearing', 'WHR_Obesity')	Health_vs_Peers	0.004413727000533021
('Hearing', 'MAP_NormalElevated_vs_H')	Health_vs_Peers	0.005532159390297332
('Hearing', 'functionality_state')	Health_vs_Peers	0.06919772354315638
('General_Health', 'Physical_Activity')	Health_vs_Peers	0.24891222670182886
('General_Health', 'BMI')	Health_vs_Peers	0.2513605310121143
('General_Health', 'Alcohol_Use')	Health_vs_Peers	0.2474551177671305
('General_Health', 'Memory_Problems')	Health_vs_Peers	0.2458970769146885
('General_Health', 'Memory_Complaints')	Health_vs_Peers	0.2458970769146885
('General_Health', 'grip_category')	Health_vs_Peers	0.25189785595227293
('General_Health', 'WHR_Obesity')	Health_vs_Peers	0.24530292342674703
('General_Health', 'MAP_NormalElevated_vs_H')	Health_vs_Peers	0.24687112250692878
('General_Health', 'functionality_state')	Health_vs_Peers	0.25145241041083194
('Physical_Activity', 'BMI')	Health_vs_Peers	0.04361848264246274
('Physical_Activity', 'Alcohol_Use')	Health_vs_Peers	0.039146854924240256
('Physical_Activity', 'Memory_Problems')	Health_vs_Peers	0.03895823447410171
('Physical_Activity', 'Memory_Complaints')	Health_vs_Peers	0.03895823447410171
('Physical_Activity', 'grip_category')	Health_vs_Peers	0.03840083586290745
('Physical_Activity', 'WHR_Obesity')	Health_vs_Peers	0.031070145500989143
('Physical_Activity', 'MAP_NormalElevated_vs_H')	Health_vs_Peers	0.03254041897612924
('Physical_Activity', 'functionality_state')	Health_vs_Peers	0.06994377590831252
('BMI', 'Alcohol_Use')	Health_vs_Peers	0.038293358948193246
('BMI', 'Memory_Problems')	Health_vs_Peers	0.03268016500830445
('BMI', 'Memory_Complaints')	Health_vs_Peers	0.03268016500830445
('BMI', 'grip_category')	Health_vs_Peers	0.02797115844640539
('BMI', 'WHR_Obesity')	Health_vs_Peers	0.022147390898307136
('BMI', 'MAP_NormalElevated_vs_H')	Health_vs_Peers	0.023237466230490316
('BMI', 'functionality_state')	Health_vs_Peers	0.07685407890837764
('Alcohol_Use', 'Memory_Problems')	Health_vs_Peers	0.029528231048773102
('Alcohol_Use', 'Memory_Complaints')	Health_vs_Peers	0.029528231048773102
('Alcohol_Use', 'grip_category')	Health_vs_Peers	0.026247260041068584
('Alcohol_Use', 'WHR_Obesity')	Health_vs_Peers	0.01901362529737375
('Alcohol_Use', 'MAP_NormalElevated_vs_H')	Health_vs_Peers	0.019858290336350417
('Alcohol_Use', 'functionality_state')	Health_vs_Peers	0.07426128475237374
('Memory_Problems', 'Memory_Complaints')	Health_vs_Peers	0.01127197498427042
('Memory_Problems', 'grip_category')	Health_vs_Peers	0.01855162303909011
('Memory_Problems', 'WHR_Obesity')	Health_vs_Peers	0.012687938433972921
('Memory_Problems', 'MAP_NormalElevated_vs_H')	Health_vs_Peers	0.013409382798598412
('Memory_Problems', 'functionality_state')	Health_vs_Peers	0.07356780333782827
('Memory_Complaints', 'grip_category')	Health_vs_Peers	0.01855162303909011
('Memory_Complaints', 'WHR_Obesity')	Health_vs_Peers	0.012687938433972921
('Memory_Complaints', 'MAP_NormalElevated_vs_H')	Health_vs_Peers	0.013409382798598412
('Memory_Complaints', 'functionality_state')	Health_vs_Peers	0.07356780333782827
('grip_category', 'WHR_Obesity')	Health_vs_Peers	0.00704398011803835
('grip_category', 'MAP_NormalElevated_vs_H')	Health_vs_Peers	0.009642219282991879
('grip_category', 'functionality_state')	Health_vs_Peers	0.07442041944060027
('WHR_Obesity', 'MAP_NormalElevated_vs_H')	Health_vs_Peers	0.002810319541505342
('WHR_Obesity', 'functionality_state')	Health_vs_Peers	0.06778745023405214
('MAP_NormalElevated_vs_H', 'functionality_state')	Health_vs_Peers	0.07025930228366824
('Anxiety', 'Depression')	Physical_Activity	0.05203903289745344
('Anxiety', 'Sleep')	Physical_Activity	0.031014731898595094
('Anxiety', 'MMSE_Spell')	Physical_Activity	0.10884059236023293
('Anxiety', 'Pain')	Physical_Activity	0.11552890407720866
('Anxiety', 'Hearing')	Physical_Activity	0.04478507921462216
('Anxiety', 'General_Health')	Physical_Activity	0.12677473622301766
('Anxiety', 'Health_vs_Peers')	Physical_Activity	0.044286821496727836
('Anxiety', 'BMI')	Physical_Activity	0.05710539000026422
('Anxiety', 'Alcohol_Use')	Physical_Activity	0.0916320634911893
('Anxiety', 'Memory_Problems')	Physical_Activity	0.02343458700059841
('Anxiety', 'Memory_Complaints')	Physical_Activity	0.02343458700059841
('Anxiety', 'grip_category')	Physical_Activity	0.09685719703971776
('Anxiety', 'WHR_Obesity')	Physical_Activity	0.025309751931730698
('Anxiety', 'MAP_NormalElevated_vs_H')	Physical_Activity	0.022572374115749444
('Anxiety', 'functionality_state')	Physical_Activity	0.3988252203554163
('Depression', 'Sleep')	Physical_Activity	0.0611909429550603
('Depression', 'MMSE_Spell')	Physical_Activity	0.13274117487044185
('Depression', 'Pain')	Physical_Activity	0.13406337945841326
('Depression', 'Hearing')	Physical_Activity	0.07202645115918394
('Depression', 'General_Health')	Physical_Activity	0.14035882796451507
('Depression', 'Health_vs_Peers')	Physical_Activity	0.06883009198018708
('Depression', 'BMI')	Physical_Activity	0.08513170179261746
('Depression', 'Alcohol_Use')	Physical_Activity	0.11430135552895597
('Depression', 'Memory_Problems')	Physical_Activity	0.0532490011975015
('Depression', 'Memory_Complaints')	Physical_Activity	0.0532490011975015
('Depression', 'grip_category')	Physical_Activity	0.1270987462220734
('Depression', 'WHR_Obesity')	Physical_Activity	0.05527782155487972
('Depression', 'MAP_NormalElevated_vs_H')	Physical_Activity	0.052893043081845406
('Depression', 'functionality_state')	Physical_Activity	0.4061439777687993
('Sleep', 'MMSE_Spell')	Physical_Activity	0.10754536940129436
('Sleep', 'Pain')	Physical_Activity	0.12758025811543056
('Sleep', 'Hearing')	Physical_Activity	0.046311755542399705
('Sleep', 'General_Health')	Physical_Activity	0.13697993500178063
('Sleep', 'Health_vs_Peers')	Physical_Activity	0.04523449800462921
('Sleep', 'BMI')	Physical_Activity	0.06267604740828597
('Sleep', 'Alcohol_Use')	Physical_Activity	0.092902609249019
('Sleep', 'Memory_Problems')	Physical_Activity	0.024086901899584155
('Sleep', 'Memory_Complaints')	Physical_Activity	0.024086901899584155
('Sleep', 'grip_category')	Physical_Activity	0.10016244289666691
('Sleep', 'WHR_Obesity')	Physical_Activity	0.023852162119470416
('Sleep', 'MAP_NormalElevated_vs_H')	Physical_Activity	0.020406004092794073
('Sleep', 'functionality_state')	Physical_Activity	0.40456353549249174
('MMSE_Spell', 'Pain')	Physical_Activity	0.19352189919280574
('MMSE_Spell', 'Hearing')	Physical_Activity	0.11556466548463448
('MMSE_Spell', 'General_Health')	Physical_Activity	0.20951248103119013
('MMSE_Spell', 'Health_vs_Peers')	Physical_Activity	0.12493965715032328
('MMSE_Spell', 'BMI')	Physical_Activity	0.13148580981339744
('MMSE_Spell', 'Alcohol_Use')	Physical_Activity	0.14287288389257594
('MMSE_Spell', 'Memory_Problems')	Physical_Activity	0.0946866575199123
('MMSE_Spell', 'Memory_Complaints')	Physical_Activity	0.0946866575199123
('MMSE_Spell', 'grip_category')	Physical_Activity	0.16591227903594255
('MMSE_Spell', 'WHR_Obesity')	Physical_Activity	0.09736890908191659
('MMSE_Spell', 'MAP_NormalElevated_vs_H')	Physical_Activity	0.09534122043182983
('MMSE_Spell', 'functionality_state')	Physical_Activity	0.4297788582874664
('Pain', 'Hearing')	Physical_Activity	0.13190585049810197
('Pain', 'General_Health')	Physical_Activity	0.16931873755963503
('Pain', 'Health_vs_Peers')	Physical_Activity	0.11932816142483112
('Pain', 'BMI')	Physical_Activity	0.12889073563832057
('Pain', 'Alcohol_Use')	Physical_Activity	0.17053425430541877
('Pain', 'Memory_Problems')	Physical_Activity	0.1129963186320916
('Pain', 'Memory_Complaints')	Physical_Activity	0.1129963186320916
('Pain', 'grip_category')	Physical_Activity	0.18018420609193622
('Pain', 'WHR_Obesity')	Physical_Activity	0.11310062556182011
('Pain', 'MAP_NormalElevated_vs_H')	Physical_Activity	0.11356657415833446
('Pain', 'functionality_state')	Physical_Activity	0.405841865253441
('Hearing', 'General_Health')	Physical_Activity	0.1448757199481914
('Hearing', 'Health_vs_Peers')	Physical_Activity	0.058938886011933
('Hearing', 'BMI')	Physical_Activity	0.07146697395095974
('Hearing', 'Alcohol_Use')	Physical_Activity	0.09999134360204559
('Hearing', 'Memory_Problems')	Physical_Activity	0.03327997535453572
('Hearing', 'Memory_Complaints')	Physical_Activity	0.03327997535453572
('Hearing', 'grip_category')	Physical_Activity	0.10963901188947489
('Hearing', 'WHR_Obesity')	Physical_Activity	0.03531117345829855
('Hearing', 'MAP_NormalElevated_vs_H')	Physical_Activity	0.0324326803450918
('Hearing', 'functionality_state')	Physical_Activity	0.40282182031826685
('General_Health', 'Health_vs_Peers')	Physical_Activity	0.12803605116241612
('General_Health', 'BMI')	Physical_Activity	0.1495822090323813
('General_Health', 'Alcohol_Use')	Physical_Activity	0.1724360349834116
('General_Health', 'Memory_Problems')	Physical_Activity	0.12610054128175044
('General_Health', 'Memory_Complaints')	Physical_Activity	0.12610054128175044
('General_Health', 'grip_category')	Physical_Activity	0.1885468609820632
('General_Health', 'WHR_Obesity')	Physical_Activity	0.12881154747062784
('General_Health', 'MAP_NormalElevated_vs_H')	Physical_Activity	0.12816568016974483
('General_Health', 'functionality_state')	Physical_Activity	0.41586527405034995
('Health_vs_Peers', 'BMI')	Physical_Activity	0.06251832899579572
('Health_vs_Peers', 'Alcohol_Use')	Physical_Activity	0.09708237484304885
('Health_vs_Peers', 'Memory_Problems')	Physical_Activity	0.034580865975638045
('Health_vs_Peers', 'Memory_Complaints')	Physical_Activity	0.034580865975638045
('Health_vs_Peers', 'grip_category')	Physical_Activity	0.11203893327363458
('Health_vs_Peers', 'WHR_Obesity')	Physical_Activity	0.036116671498770375
('Health_vs_Peers', 'MAP_NormalElevated_vs_H')	Physical_Activity	0.03370215078531806
('Health_vs_Peers', 'functionality_state')	Physical_Activity	0.39903631199987893
('BMI', 'Alcohol_Use')	Physical_Activity	0.11458989335203411
('BMI', 'Memory_Problems')	Physical_Activity	0.047905512164137354
('BMI', 'Memory_Complaints')	Physical_Activity	0.047905512164137354
('BMI', 'grip_category')	Physical_Activity	0.13111722977969426
('BMI', 'WHR_Obesity')	Physical_Activity	0.0418352247570437
('BMI', 'MAP_NormalElevated_vs_H')	Physical_Activity	0.043420904629215384
('BMI', 'functionality_state')	Physical_Activity	0.40402404574942474
('Alcohol_Use', 'Memory_Problems')	Physical_Activity	0.08231186569938916
('Alcohol_Use', 'Memory_Complaints')	Physical_Activity	0.08231186569938916
('Alcohol_Use', 'grip_category')	Physical_Activity	0.17046638275107834
('Alcohol_Use', 'WHR_Obesity')	Physical_Activity	0.08109530085533054
('Alcohol_Use', 'MAP_NormalElevated_vs_H')	Physical_Activity	0.08307418453586816
('Alcohol_Use', 'functionality_state')	Physical_Activity	0.41552088354298233
('Memory_Problems', 'Memory_Complaints')	Physical_Activity	0.006894606485806438
('Memory_Problems', 'grip_category')	Physical_Activity	0.08569916301090921
('Memory_Problems', 'WHR_Obesity')	Physical_Activity	0.013471677734662367
('Memory_Problems', 'MAP_NormalElevated_vs_H')	Physical_Activity	0.010561260770356148
('Memory_Problems', 'functionality_state')	Physical_Activity	0.3960845885883468
('Memory_Complaints', 'grip_category')	Physical_Activity	0.08569916301090921
('Memory_Complaints', 'WHR_Obesity')	Physical_Activity	0.013471677734662367
('Memory_Complaints', 'MAP_NormalElevated_vs_H')	Physical_Activity	0.010561260770356148
('Memory_Complaints', 'functionality_state')	Physical_Activity	0.3960845885883468
('grip_category', 'WHR_Obesity')	Physical_Activity	0.09043606214855025
('grip_category', 'MAP_NormalElevated_vs_H')	Physical_Activity	0.08260332041684636
('grip_category', 'functionality_state')	Physical_Activity	0.42765526850496854
('WHR_Obesity', 'MAP_NormalElevated_vs_H')	Physical_Activity	0.009461572414387267
('WHR_Obesity', 'functionality_state')	Physical_Activity	0.39694021156611536
('MAP_NormalElevated_vs_H', 'functionality_state')	Physical_Activity	0.3981060352356605
('Anxiety', 'Depression')	BMI	0.007147087060502371
('Anxiety', 'Sleep')	BMI	0.006913031558281488
('Anxiety', 'MMSE_Spell')	BMI	0.005418697023201565
('Anxiety', 'Pain')	BMI	0.06871556484575715
('Anxiety', 'Hearing')	BMI	0.006091667066288894
('Anxiety', 'General_Health')	BMI	0.0271698501719773
('Anxiety', 'Health_vs_Peers')	BMI	0.022216178895445107
('Anxiety', 'Physical_Activity')	BMI	0.041055570049992246
('Anxiety', 'Alcohol_Use')	BMI	0.016960698088647672
('Anxiety', 'Memory_Problems')	BMI	0.004185081693004264
('Anxiety', 'Memory_Complaints')	BMI	0.004185081693004264
('Anxiety', 'grip_category')	BMI	0.05535405981495033
('Anxiety', 'WHR_Obesity')	BMI	0.06856477014885984
('Anxiety', 'MAP_NormalElevated_vs_H')	BMI	0.00726660707300004
('Anxiety', 'functionality_state')	BMI	0.08084447543336992
('Depression', 'Sleep')	BMI	0.012390770625311371
('Depression', 'MMSE_Spell')	BMI	0.00885586536336199
('Depression', 'Pain')	BMI	0.0685365851875612
('Depression', 'Hearing')	BMI	0.009123784076831492
('Depression', 'General_Health')	BMI	0.027022172555514767
('Depression', 'Health_vs_Peers')	BMI	0.023473871585405284
('Depression', 'Physical_Activity')	BMI	0.04173936861972743
('Depression', 'Alcohol_Use')	BMI	0.019728814573839803
('Depression', 'Memory_Problems')	BMI	0.008052778439142186
('Depression', 'Memory_Complaints')	BMI	0.008052778439142186
('Depression', 'grip_category')	BMI	0.059153426724752704
('Depression', 'WHR_Obesity')	BMI	0.07149793955951368
('Depression', 'MAP_NormalElevated_vs_H')	BMI	0.010861381181967018
('Depression', 'functionality_state')	BMI	0.07970909182709261
('Sleep', 'MMSE_Spell')	BMI	0.009100481396745613
('Sleep', 'Pain')	BMI	0.07916787735385071
('Sleep', 'Hearing')	BMI	0.010418501484241874
('Sleep', 'General_Health')	BMI	0.03400690203827901
('Sleep', 'Health_vs_Peers')	BMI	0.026690287621562142
('Sleep', 'Physical_Activity')	BMI	0.04984507641642291
('Sleep', 'Alcohol_Use')	BMI	0.0235837119746765
('Sleep', 'Memory_Problems')	BMI	0.008053499592783672
('Sleep', 'Memory_Complaints')	BMI	0.008053499592783672
('Sleep', 'grip_category')	BMI	0.05937783763759856
('Sleep', 'WHR_Obesity')	BMI	0.07080790397386148
('Sleep', 'MAP_NormalElevated_vs_H')	BMI	0.0097119578977156
('Sleep', 'functionality_state')	BMI	0.08836101919437753
('MMSE_Spell', 'Pain')	BMI	0.06925581026656318
('MMSE_Spell', 'Hearing')	BMI	0.00651903629670879
('MMSE_Spell', 'General_Health')	BMI	0.02861440168147523
('MMSE_Spell', 'Health_vs_Peers')	BMI	0.02310949277441599
('MMSE_Spell', 'Physical_Activity')	BMI	0.04276352725750006
('MMSE_Spell', 'Alcohol_Use')	BMI	0.017173387220161093
('MMSE_Spell', 'Memory_Problems')	BMI	0.004854500750328542
('MMSE_Spell', 'Memory_Complaints')	BMI	0.004854500750328542
('MMSE_Spell', 'grip_category')	BMI	0.05951888812501757
('MMSE_Spell', 'WHR_Obesity')	BMI	0.06887388741184658
('MMSE_Spell', 'MAP_NormalElevated_vs_H')	BMI	0.007731461654339824
('MMSE_Spell', 'functionality_state')	BMI	0.0811543124474352
('Pain', 'Hearing')	BMI	0.07227673905478994
('Pain', 'General_Health')	BMI	0.07174127584814172
('Pain', 'Health_vs_Peers')	BMI	0.07546512845223971
('Pain', 'Physical_Activity')	BMI	0.08659478253742608
('Pain', 'Alcohol_Use')	BMI	0.08206649912407389
('Pain', 'Memory_Problems')	BMI	0.07123078641760087
('Pain', 'Memory_Complaints')	BMI	0.07123078641760087
('Pain', 'grip_category')	BMI	0.12489371627143622
('Pain', 'WHR_Obesity')	BMI	0.12949560866409143
('Pain', 'MAP_NormalElevated_vs_H')	BMI	0.07201686544669941
('Pain', 'functionality_state')	BMI	0.10239124902738345
('Hearing', 'General_Health')	BMI	0.03083350878380595
('Hearing', 'Health_vs_Peers')	BMI	0.02441060328557432
('Hearing', 'Physical_Activity')	BMI	0.04493349865670362
('Hearing', 'Alcohol_Use')	BMI	0.017055518102820685
('Hearing', 'Memory_Problems')	BMI	0.005500423127591131
('Hearing', 'Memory_Complaints')	BMI	0.005500423127591131
('Hearing', 'grip_category')	BMI	0.05669424264682486
('Hearing', 'WHR_Obesity')	BMI	0.06997947229514415
('Hearing', 'MAP_NormalElevated_vs_H')	BMI	0.010367502439450229
('Hearing', 'functionality_state')	BMI	0.08444753199176003
('General_Health', 'Health_vs_Peers')	BMI	0.03273129642431054
('General_Health', 'Physical_Activity')	BMI	0.05182914998398966
('General_Health', 'Alcohol_Use')	BMI	0.040240764552571064
('General_Health', 'Memory_Problems')	BMI	0.02985550551620804
('General_Health', 'Memory_Complaints')	BMI	0.02985550551620804
('General_Health', 'grip_category')	BMI	0.08044463833508926
('General_Health', 'WHR_Obesity')	BMI	0.090050661280401
('General_Health', 'MAP_NormalElevated_vs_H')	BMI	0.03111609885829365
('General_Health', 'functionality_state')	BMI	0.08411544937108043
('Health_vs_Peers', 'Physical_Activity')	BMI	0.05316056417464957
('Health_vs_Peers', 'Alcohol_Use')	BMI	0.0340132857362715
('Health_vs_Peers', 'Memory_Problems')	BMI	0.023030891513488343
('Health_vs_Peers', 'Memory_Complaints')	BMI	0.023030891513488343
('Health_vs_Peers', 'grip_category')	BMI	0.07446575732280529
('Health_vs_Peers', 'WHR_Obesity')	BMI	0.08670957951366577
('Health_vs_Peers', 'MAP_NormalElevated_vs_H')	BMI	0.025651511420005067
('Health_vs_Peers', 'functionality_state')	BMI	0.08838277465266847
('Physical_Activity', 'Alcohol_Use')	BMI	0.0523743002213012
('Physical_Activity', 'Memory_Problems')	BMI	0.042633607167786185
('Physical_Activity', 'Memory_Complaints')	BMI	0.042633607167786185
('Physical_Activity', 'grip_category')	BMI	0.10397373124536703
('Physical_Activity', 'WHR_Obesity')	BMI	0.10135088737462047
('Physical_Activity', 'MAP_NormalElevated_vs_H')	BMI	0.04467321800954196
('Physical_Activity', 'functionality_state')	BMI	0.08646020540214913
('Alcohol_Use', 'Memory_Problems')	BMI	0.016598975770185164
('Alcohol_Use', 'Memory_Complaints')	BMI	0.016598975770185164
('Alcohol_Use', 'grip_category')	BMI	0.07616643006827638
('Alcohol_Use', 'WHR_Obesity')	BMI	0.07823600564181854
('Alcohol_Use', 'MAP_NormalElevated_vs_H')	BMI	0.021922759178642597
('Alcohol_Use', 'functionality_state')	BMI	0.09331290895183997
('Memory_Problems', 'Memory_Complaints')	BMI	0.001622701489455268
('Memory_Problems', 'grip_category')	BMI	0.05580736281314845
('Memory_Problems', 'WHR_Obesity')	BMI	0.06723285551962746
('Memory_Problems', 'MAP_NormalElevated_vs_H')	BMI	0.006096744914367234
('Memory_Problems', 'functionality_state')	BMI	0.08363025565645915
('Memory_Complaints', 'grip_category')	BMI	0.05580736281314845
('Memory_Complaints', 'WHR_Obesity')	BMI	0.06723285551962746
('Memory_Complaints', 'MAP_NormalElevated_vs_H')	BMI	0.006096744914367234
('Memory_Complaints', 'functionality_state')	BMI	0.08363025565645915
('grip_category', 'WHR_Obesity')	BMI	0.1174346435731592
('grip_category', 'MAP_NormalElevated_vs_H')	BMI	0.06019379480282876
('grip_category', 'functionality_state')	BMI	0.14321728695505517
('WHR_Obesity', 'MAP_NormalElevated_vs_H')	BMI	0.07182754931230542
('WHR_Obesity', 'functionality_state')	BMI	0.1348375263380982
('MAP_NormalElevated_vs_H', 'functionality_state')	BMI	0.08285121832819656
('Anxiety', 'Depression')	Alcohol_Use	0.016380319612811386
('Anxiety', 'Sleep')	Alcohol_Use	0.010593036858594015
('Anxiety', 'MMSE_Spell')	Alcohol_Use	0.04634871600508799
('Anxiety', 'Pain')	Alcohol_Use	0.02695959635787404
('Anxiety', 'Hearing')	Alcohol_Use	0.015244512055040307
('Anxiety', 'General_Health')	Alcohol_Use	0.04806933084590447
('Anxiety', 'Health_vs_Peers')	Alcohol_Use	0.02086517254441491
('Anxiety', 'Physical_Activity')	Alcohol_Use	0.07780090689443113
('Anxiety', 'BMI')	Alcohol_Use	0.019179361442164037
('Anxiety', 'Memory_Problems')	Alcohol_Use	0.006269610677354729
('Anxiety', 'Memory_Complaints')	Alcohol_Use	0.006269610677354729
('Anxiety', 'grip_category')	Alcohol_Use	0.014783795542027262
('Anxiety', 'WHR_Obesity')	Alcohol_Use	0.007696646901185888
('Anxiety', 'MAP_NormalElevated_vs_H')	Alcohol_Use	0.00579116820096846
('Anxiety', 'functionality_state')	Alcohol_Use	0.08395302966991486
('Depression', 'Sleep')	Alcohol_Use	0.023110533731278703
('Depression', 'MMSE_Spell')	Alcohol_Use	0.05347264176130993
('Depression', 'Pain')	Alcohol_Use	0.03229926315907176
('Depression', 'Hearing')	Alcohol_Use	0.024810276248316717
('Depression', 'General_Health')	Alcohol_Use	0.050359788286562734
('Depression', 'Health_vs_Peers')	Alcohol_Use	0.03004724466663466
('Depression', 'Physical_Activity')	Alcohol_Use	0.08060432333088437
('Depression', 'BMI')	Alcohol_Use	0.029424115548656964
('Depression', 'Memory_Problems')	Alcohol_Use	0.016403205655859315
('Depression', 'Memory_Complaints')	Alcohol_Use	0.016403205655859315
('Depression', 'grip_category')	Alcohol_Use	0.026608895262387317
('Depression', 'WHR_Obesity')	Alcohol_Use	0.01800685440285275
('Depression', 'MAP_NormalElevated_vs_H')	Alcohol_Use	0.017115355291831384
('Depression', 'functionality_state')	Alcohol_Use	0.08498724147281478
('Sleep', 'MMSE_Spell')	Alcohol_Use	0.048241193938693125
('Sleep', 'Pain')	Alcohol_Use	0.03635619406396397
('Sleep', 'Hearing')	Alcohol_Use	0.019727315155823953
('Sleep', 'General_Health')	Alcohol_Use	0.05446629509949409
('Sleep', 'Health_vs_Peers')	Alcohol_Use	0.027574496949643514
('Sleep', 'Physical_Activity')	Alcohol_Use	0.08302376651243275
('Sleep', 'BMI')	Alcohol_Use	0.026535840229950754
('Sleep', 'Memory_Problems')	Alcohol_Use	0.00818391883538471
('Sleep', 'Memory_Complaints')	Alcohol_Use	0.00818391883538471
('Sleep', 'grip_category')	Alcohol_Use	0.02086675334988484
('Sleep', 'WHR_Obesity')	Alcohol_Use	0.009470067848016924
('Sleep', 'MAP_NormalElevated_vs_H')	Alcohol_Use	0.008732892090769552
('Sleep', 'functionality_state')	Alcohol_Use	0.08883368233106624
('MMSE_Spell', 'Pain')	Alcohol_Use	0.06052803049171702
('MMSE_Spell', 'Hearing')	Alcohol_Use	0.0506444255597099
('MMSE_Spell', 'General_Health')	Alcohol_Use	0.08505665652979955
('MMSE_Spell', 'Health_vs_Peers')	Alcohol_Use	0.06131513581708091
('MMSE_Spell', 'Physical_Activity')	Alcohol_Use	0.0928676313711517
('MMSE_Spell', 'BMI')	Alcohol_Use	0.055890417254632646
('MMSE_Spell', 'Memory_Problems')	Alcohol_Use	0.0420237323922706
('MMSE_Spell', 'Memory_Complaints')	Alcohol_Use	0.0420237323922706
('MMSE_Spell', 'grip_category')	Alcohol_Use	0.05432896519436231
('MMSE_Spell', 'WHR_Obesity')	Alcohol_Use	0.04430923561213165
('MMSE_Spell', 'MAP_NormalElevated_vs_H')	Alcohol_Use	0.04573096846100039
('MMSE_Spell', 'functionality_state')	Alcohol_Use	0.10105551283766757
('Pain', 'Hearing')	Alcohol_Use	0.03242129125858529
('Pain', 'General_Health')	Alcohol_Use	0.054035811324757585
('Pain', 'Health_vs_Peers')	Alcohol_Use	0.03269764828912774
('Pain', 'Physical_Activity')	Alcohol_Use	0.0844569885815961
('Pain', 'BMI')	Alcohol_Use	0.038285186501144416
('Pain', 'Memory_Problems')	Alcohol_Use	0.02473480102851125
('Pain', 'Memory_Complaints')	Alcohol_Use	0.02473480102851125
('Pain', 'grip_category')	Alcohol_Use	0.04287248552274542
('Pain', 'WHR_Obesity')	Alcohol_Use	0.025603815160014077
('Pain', 'MAP_NormalElevated_vs_H')	Alcohol_Use	0.026589675630191316
('Pain', 'functionality_state')	Alcohol_Use	0.08642304728677508
('Hearing', 'General_Health')	Alcohol_Use	0.05474277318619406
('Hearing', 'Health_vs_Peers')	Alcohol_Use	0.02993897456885123
('Hearing', 'Physical_Activity')	Alcohol_Use	0.08168256952124459
('Hearing', 'BMI')	Alcohol_Use	0.02528021931627582
('Hearing', 'Memory_Problems')	Alcohol_Use	0.01230798675418839
('Hearing', 'Memory_Complaints')	Alcohol_Use	0.01230798675418839
('Hearing', 'grip_category')	Alcohol_Use	0.02658328724088002
('Hearing', 'WHR_Obesity')	Alcohol_Use	0.013982199705178779
('Hearing', 'MAP_NormalElevated_vs_H')	Alcohol_Use	0.013619771472399652
('Hearing', 'functionality_state')	Alcohol_Use	0.08495571317648994
('General_Health', 'Health_vs_Peers')	Alcohol_Use	0.04878204743202232
('General_Health', 'Physical_Activity')	Alcohol_Use	0.09463914018771552
('General_Health', 'BMI')	Alcohol_Use	0.060196928805266656
('General_Health', 'Memory_Problems')	Alcohol_Use	0.0473367712124971
('General_Health', 'Memory_Complaints')	Alcohol_Use	0.0473367712124971
('General_Health', 'grip_category')	Alcohol_Use	0.05881796848264273
('General_Health', 'WHR_Obesity')	Alcohol_Use	0.047735522012276425
('General_Health', 'MAP_NormalElevated_vs_H')	Alcohol_Use	0.048339192942605885
('General_Health', 'functionality_state')	Alcohol_Use	0.09553550894064394
('Health_vs_Peers', 'Physical_Activity')	Alcohol_Use	0.08508200225931567
('Health_vs_Peers', 'BMI')	Alcohol_Use	0.03137067797368319
('Health_vs_Peers', 'Memory_Problems')	Alcohol_Use	0.019359458023445717
('Health_vs_Peers', 'Memory_Complaints')	Alcohol_Use	0.019359458023445717
('Health_vs_Peers', 'grip_category')	Alcohol_Use	0.027854459510838172
('Health_vs_Peers', 'WHR_Obesity')	Alcohol_Use	0.020477341037505398
('Health_vs_Peers', 'MAP_NormalElevated_vs_H')	Alcohol_Use	0.018524854839521484
('Health_vs_Peers', 'functionality_state')	Alcohol_Use	0.08858425836237571
('Physical_Activity', 'BMI')	Alcohol_Use	0.08876736602418979
('Physical_Activity', 'Memory_Problems')	Alcohol_Use	0.0765204611725248
('Physical_Activity', 'Memory_Complaints')	Alcohol_Use	0.0765204611725248
('Physical_Activity', 'grip_category')	Alcohol_Use	0.09843548481012207
('Physical_Activity', 'WHR_Obesity')	Alcohol_Use	0.07751249059768031
('Physical_Activity', 'MAP_NormalElevated_vs_H')	Alcohol_Use	0.08057901722984849
('Physical_Activity', 'functionality_state')	Alcohol_Use	0.10075132106141663
('BMI', 'Memory_Problems')	Alcohol_Use	0.01607947623967197
('BMI', 'Memory_Complaints')	Alcohol_Use	0.01607947623967197
('BMI', 'grip_category')	Alcohol_Use	0.03127903066164607
('BMI', 'WHR_Obesity')	Alcohol_Use	0.015137532766591542
('BMI', 'MAP_NormalElevated_vs_H')	Alcohol_Use	0.018175278492296346
('BMI', 'functionality_state')	Alcohol_Use	0.09610718681754983
('Memory_Problems', 'Memory_Complaints')	Alcohol_Use	0.001103201958942714
('Memory_Problems', 'grip_category')	Alcohol_Use	0.010152463351908513
('Memory_Problems', 'WHR_Obesity')	Alcohol_Use	0.003605505733328388
('Memory_Problems', 'MAP_NormalElevated_vs_H')	Alcohol_Use	0.0020323795614217745
('Memory_Problems', 'functionality_state')	Alcohol_Use	0.08159219978245826
('Memory_Complaints', 'grip_category')	Alcohol_Use	0.010152463351908513
('Memory_Complaints', 'WHR_Obesity')	Alcohol_Use	0.003605505733328388
('Memory_Complaints', 'MAP_NormalElevated_vs_H')	Alcohol_Use	0.0020323795614217745
('Memory_Complaints', 'functionality_state')	Alcohol_Use	0.08159219978245826
('grip_category', 'WHR_Obesity')	Alcohol_Use	0.013387021870599739
('grip_category', 'MAP_NormalElevated_vs_H')	Alcohol_Use	0.011587220852648824
('grip_category', 'functionality_state')	Alcohol_Use	0.10688296507542769
('WHR_Obesity', 'MAP_NormalElevated_vs_H')	Alcohol_Use	0.004520100511378631
('WHR_Obesity', 'functionality_state')	Alcohol_Use	0.08295486402295017
('MAP_NormalElevated_vs_H', 'functionality_state')	Alcohol_Use	0.0854885078772318
('Anxiety', 'Depression')	Memory_Problems	0.024032121227918854
('Anxiety', 'Sleep')	Memory_Problems	0.023654480539273128
('Anxiety', 'MMSE_Spell')	Memory_Problems	0.02748459277162288
('Anxiety', 'Pain')	Memory_Problems	0.031990344860271525
('Anxiety', 'Hearing')	Memory_Problems	0.03890948429698843
('Anxiety', 'General_Health')	Memory_Problems	0.03965676431616244
('Anxiety', 'Health_vs_Peers')	Memory_Problems	0.02590755223840349
('Anxiety', 'Physical_Activity')	Memory_Problems	0.02313834823896258
('Anxiety', 'BMI')	Memory_Problems	0.019938662881642324
('Anxiety', 'Alcohol_Use')	Memory_Problems	0.019804528512476428
('Anxiety', 'Memory_Complaints')	Memory_Problems	1.268800760985607
('Anxiety', 'grip_category')	Memory_Problems	0.021748847090405685
('Anxiety', 'WHR_Obesity')	Memory_Problems	0.0184872554016868
('Anxiety', 'MAP_NormalElevated_vs_H')	Memory_Problems	0.018725241924622375
('Anxiety', 'functionality_state')	Memory_Problems	0.0340857489061765
('Depression', 'Sleep')	Memory_Problems	0.02259324893179693
('Depression', 'MMSE_Spell')	Memory_Problems	0.023210326146824504
('Depression', 'Pain')	Memory_Problems	0.028634355179694034
('Depression', 'Hearing')	Memory_Problems	0.03689861762444467
('Depression', 'General_Health')	Memory_Problems	0.037720101621379704
('Depression', 'Health_vs_Peers')	Memory_Problems	0.02383809996362627
('Depression', 'Physical_Activity')	Memory_Problems	0.019576116988169273
('Depression', 'BMI')	Memory_Problems	0.01777222740269936
('Depression', 'Alcohol_Use')	Memory_Problems	0.016427353644599324
('Depression', 'Memory_Complaints')	Memory_Problems	1.268800760985607
('Depression', 'grip_category')	Memory_Problems	0.01895972145613095
('Depression', 'WHR_Obesity')	Memory_Problems	0.015860272034209144
('Depression', 'MAP_NormalElevated_vs_H')	Memory_Problems	0.0161104342806648
('Depression', 'functionality_state')	Memory_Problems	0.028720243243217952
('Sleep', 'MMSE_Spell')	Memory_Problems	0.020172231312775665
('Sleep', 'Pain')	Memory_Problems	0.02516942777589554
('Sleep', 'Hearing')	Memory_Problems	0.03307845313970211
('Sleep', 'General_Health')	Memory_Problems	0.036679194947416234
('Sleep', 'Health_vs_Peers')	Memory_Problems	0.020885403659262437
('Sleep', 'Physical_Activity')	Memory_Problems	0.017254300295372012
('Sleep', 'BMI')	Memory_Problems	0.014051868980434593
('Sleep', 'Alcohol_Use')	Memory_Problems	0.011230159967762656
('Sleep', 'Memory_Complaints')	Memory_Problems	1.2688007609856073
('Sleep', 'grip_category')	Memory_Problems	0.015240630429256587
('Sleep', 'WHR_Obesity')	Memory_Problems	0.010470297099350196
('Sleep', 'MAP_NormalElevated_vs_H')	Memory_Problems	0.010113985424241478
('Sleep', 'functionality_state')	Memory_Problems	0.026804343756885472
('MMSE_Spell', 'Pain')	Memory_Problems	0.02610140921399206
('MMSE_Spell', 'Hearing')	Memory_Problems	0.0323960548574627
('MMSE_Spell', 'General_Health')	Memory_Problems	0.03766832520092942
('MMSE_Spell', 'Health_vs_Peers')	Memory_Problems	0.02087193984445518
('MMSE_Spell', 'Physical_Activity')	Memory_Problems	0.012719320810335402
('MMSE_Spell', 'BMI')	Memory_Problems	0.011609446596648717
('MMSE_Spell', 'Alcohol_Use')	Memory_Problems	0.01006164820411858
('MMSE_Spell', 'Memory_Complaints')	Memory_Problems	1.268800760985607
('MMSE_Spell', 'grip_category')	Memory_Problems	0.013425842162711204
('MMSE_Spell', 'WHR_Obesity')	Memory_Problems	0.009862332116455798
('MMSE_Spell', 'MAP_NormalElevated_vs_H')	Memory_Problems	0.010224843404346073
('MMSE_Spell', 'functionality_state')	Memory_Problems	0.023567698489077506
('Pain', 'Hearing')	Memory_Problems	0.040703488035059986
('Pain', 'General_Health')	Memory_Problems	0.03651224962185318
('Pain', 'Health_vs_Peers')	Memory_Problems	0.025435525687656634
('Pain', 'Physical_Activity')	Memory_Problems	0.022328556852982264
('Pain', 'BMI')	Memory_Problems	0.022858977739383467
('Pain', 'Alcohol_Use')	Memory_Problems	0.020144304973223313
('Pain', 'Memory_Complaints')	Memory_Problems	1.268800760985607
('Pain', 'grip_category')	Memory_Problems	0.023838365347338533
('Pain', 'WHR_Obesity')	Memory_Problems	0.019234627590054478
('Pain', 'MAP_NormalElevated_vs_H')	Memory_Problems	0.018892116828680135
('Pain', 'functionality_state')	Memory_Problems	0.02600674052504212
('Hearing', 'General_Health')	Memory_Problems	0.050950458618576396
('Hearing', 'Health_vs_Peers')	Memory_Problems	0.036333081697565946
('Hearing', 'Physical_Activity')	Memory_Problems	0.028538872569360874
('Hearing', 'BMI')	Memory_Problems	0.02729279563667242
('Hearing', 'Alcohol_Use')	Memory_Problems	0.025875658049814544
('Hearing', 'Memory_Complaints')	Memory_Problems	1.268800760985607
('Hearing', 'grip_category')	Memory_Problems	0.029233482917436972
('Hearing', 'WHR_Obesity')	Memory_Problems	0.025066418052106618
('Hearing', 'MAP_NormalElevated_vs_H')	Memory_Problems	0.025267114524138927
('Hearing', 'functionality_state')	Memory_Problems	0.03792086664920839
('General_Health', 'Health_vs_Peers')	Memory_Problems	0.03181684299567496
('General_Health', 'Physical_Activity')	Memory_Problems	0.03289648290214738
('General_Health', 'BMI')	Memory_Problems	0.03440450618499761
('General_Health', 'Alcohol_Use')	Memory_Problems	0.0319296076285898
('General_Health', 'Memory_Complaints')	Memory_Problems	1.268800760985607
('General_Health', 'grip_category')	Memory_Problems	0.03587311927600893
('General_Health', 'WHR_Obesity')	Memory_Problems	0.03225124912030176
('General_Health', 'MAP_NormalElevated_vs_H')	Memory_Problems	0.03107534987841821
('General_Health', 'functionality_state')	Memory_Problems	0.037338538638432096
('Health_vs_Peers', 'Physical_Activity')	Memory_Problems	0.016195129936640414
('Health_vs_Peers', 'BMI')	Memory_Problems	0.014002920295636854
('Health_vs_Peers', 'Alcohol_Use')	Memory_Problems	0.012974094568181256
('Health_vs_Peers', 'Memory_Complaints')	Memory_Problems	1.268800760985607
('Health_vs_Peers', 'grip_category')	Memory_Problems	0.01686835529208651
('Health_vs_Peers', 'WHR_Obesity')	Memory_Problems	0.011974122044289657
('Health_vs_Peers', 'MAP_NormalElevated_vs_H')	Memory_Problems	0.011917602517066831
('Health_vs_Peers', 'functionality_state')	Memory_Problems	0.026246802457918914
('Physical_Activity', 'BMI')	Memory_Problems	0.010328421098139338
('Physical_Activity', 'Alcohol_Use')	Memory_Problems	0.0078222092999868
('Physical_Activity', 'Memory_Complaints')	Memory_Problems	1.268800760985607
('Physical_Activity', 'grip_category')	Memory_Problems	0.010377797853178486
('Physical_Activity', 'WHR_Obesity')	Memory_Problems	0.007711335347198509
('Physical_Activity', 'MAP_NormalElevated_vs_H')	Memory_Problems	0.00790774867963543
('Physical_Activity', 'functionality_state')	Memory_Problems	0.019671051616870716
('BMI', 'Alcohol_Use')	Memory_Problems	0.004324912501516989
('BMI', 'Memory_Complaints')	Memory_Problems	1.268800760985607
('BMI', 'grip_category')	Memory_Problems	0.007629496189744953
('BMI', 'WHR_Obesity')	Memory_Problems	0.001956850514586199
('BMI', 'MAP_NormalElevated_vs_H')	Memory_Problems	0.0021909194433205794
('BMI', 'functionality_state')	Memory_Problems	0.024780559032258346
('Alcohol_Use', 'Memory_Complaints')	Memory_Problems	1.268800760985607
('Alcohol_Use', 'grip_category')	Memory_Problems	0.006861996135134045
('Alcohol_Use', 'WHR_Obesity')	Memory_Problems	0.001427973603513798
('Alcohol_Use', 'MAP_NormalElevated_vs_H')	Memory_Problems	0.0018740347767200885
('Alcohol_Use', 'functionality_state')	Memory_Problems	0.019948225292547573
('Memory_Complaints', 'grip_category')	Memory_Problems	1.268800760985607
('Memory_Complaints', 'WHR_Obesity')	Memory_Problems	1.268800760985607
('Memory_Complaints', 'MAP_NormalElevated_vs_H')	Memory_Problems	1.268800760985607
('Memory_Complaints', 'functionality_state')	Memory_Problems	1.268800760985607
('grip_category', 'WHR_Obesity')	Memory_Problems	0.00447842253585755
('grip_category', 'MAP_NormalElevated_vs_H')	Memory_Problems	0.005421613429206408
('grip_category', 'functionality_state')	Memory_Problems	0.022079473687018333
('WHR_Obesity', 'MAP_NormalElevated_vs_H')	Memory_Problems	0.0008248898081073968
('WHR_Obesity', 'functionality_state')	Memory_Problems	0.020617557636455005
('MAP_NormalElevated_vs_H', 'functionality_state')	Memory_Problems	0.020554563021127036
('Anxiety', 'Depression')	Memory_Complaints	0.024032121227918854
('Anxiety', 'Sleep')	Memory_Complaints	0.023654480539273128
('Anxiety', 'MMSE_Spell')	Memory_Complaints	0.02748459277162288
('Anxiety', 'Pain')	Memory_Complaints	0.031990344860271525
('Anxiety', 'Hearing')	Memory_Complaints	0.03890948429698843
('Anxiety', 'General_Health')	Memory_Complaints	0.03965676431616244
('Anxiety', 'Health_vs_Peers')	Memory_Complaints	0.02590755223840349
('Anxiety', 'Physical_Activity')	Memory_Complaints	0.02313834823896258
('Anxiety', 'BMI')	Memory_Complaints	0.019938662881642324
('Anxiety', 'Alcohol_Use')	Memory_Complaints	0.019804528512476428
('Anxiety', 'Memory_Problems')	Memory_Complaints	1.268800760985607
('Anxiety', 'grip_category')	Memory_Complaints	0.021748847090405685
('Anxiety', 'WHR_Obesity')	Memory_Complaints	0.0184872554016868
('Anxiety', 'MAP_NormalElevated_vs_H')	Memory_Complaints	0.018725241924622375
('Anxiety', 'functionality_state')	Memory_Complaints	0.0340857489061765
('Depression', 'Sleep')	Memory_Complaints	0.02259324893179693
('Depression', 'MMSE_Spell')	Memory_Complaints	0.023210326146824504
('Depression', 'Pain')	Memory_Complaints	0.028634355179694034
('Depression', 'Hearing')	Memory_Complaints	0.03689861762444467
('Depression', 'General_Health')	Memory_Complaints	0.037720101621379704
('Depression', 'Health_vs_Peers')	Memory_Complaints	0.02383809996362627
('Depression', 'Physical_Activity')	Memory_Complaints	0.019576116988169273
('Depression', 'BMI')	Memory_Complaints	0.01777222740269936
('Depression', 'Alcohol_Use')	Memory_Complaints	0.016427353644599324
('Depression', 'Memory_Problems')	Memory_Complaints	1.268800760985607
('Depression', 'grip_category')	Memory_Complaints	0.01895972145613095
('Depression', 'WHR_Obesity')	Memory_Complaints	0.015860272034209144
('Depression', 'MAP_NormalElevated_vs_H')	Memory_Complaints	0.0161104342806648
('Depression', 'functionality_state')	Memory_Complaints	0.028720243243217952
('Sleep', 'MMSE_Spell')	Memory_Complaints	0.020172231312775665
('Sleep', 'Pain')	Memory_Complaints	0.02516942777589554
('Sleep', 'Hearing')	Memory_Complaints	0.03307845313970211
('Sleep', 'General_Health')	Memory_Complaints	0.036679194947416234
('Sleep', 'Health_vs_Peers')	Memory_Complaints	0.020885403659262437
('Sleep', 'Physical_Activity')	Memory_Complaints	0.017254300295372012
('Sleep', 'BMI')	Memory_Complaints	0.014051868980434593
('Sleep', 'Alcohol_Use')	Memory_Complaints	0.011230159967762656
('Sleep', 'Memory_Problems')	Memory_Complaints	1.2688007609856073
('Sleep', 'grip_category')	Memory_Complaints	0.015240630429256587
('Sleep', 'WHR_Obesity')	Memory_Complaints	0.010470297099350196
('Sleep', 'MAP_NormalElevated_vs_H')	Memory_Complaints	0.010113985424241478
('Sleep', 'functionality_state')	Memory_Complaints	0.026804343756885472
('MMSE_Spell', 'Pain')	Memory_Complaints	0.02610140921399206
('MMSE_Spell', 'Hearing')	Memory_Complaints	0.0323960548574627
('MMSE_Spell', 'General_Health')	Memory_Complaints	0.03766832520092942
('MMSE_Spell', 'Health_vs_Peers')	Memory_Complaints	0.02087193984445518
('MMSE_Spell', 'Physical_Activity')	Memory_Complaints	0.012719320810335402
('MMSE_Spell', 'BMI')	Memory_Complaints	0.011609446596648717
('MMSE_Spell', 'Alcohol_Use')	Memory_Complaints	0.01006164820411858
('MMSE_Spell', 'Memory_Problems')	Memory_Complaints	1.268800760985607
('MMSE_Spell', 'grip_category')	Memory_Complaints	0.013425842162711204
('MMSE_Spell', 'WHR_Obesity')	Memory_Complaints	0.009862332116455798
('MMSE_Spell', 'MAP_NormalElevated_vs_H')	Memory_Complaints	0.010224843404346073
('MMSE_Spell', 'functionality_state')	Memory_Complaints	0.023567698489077506
('Pain', 'Hearing')	Memory_Complaints	0.040703488035059986
('Pain', 'General_Health')	Memory_Complaints	0.03651224962185318
('Pain', 'Health_vs_Peers')	Memory_Complaints	0.025435525687656634
('Pain', 'Physical_Activity')	Memory_Complaints	0.022328556852982264
('Pain', 'BMI')	Memory_Complaints	0.022858977739383467
('Pain', 'Alcohol_Use')	Memory_Complaints	0.020144304973223313
('Pain', 'Memory_Problems')	Memory_Complaints	1.268800760985607
('Pain', 'grip_category')	Memory_Complaints	0.023838365347338533
('Pain', 'WHR_Obesity')	Memory_Complaints	0.019234627590054478
('Pain', 'MAP_NormalElevated_vs_H')	Memory_Complaints	0.018892116828680135
('Pain', 'functionality_state')	Memory_Complaints	0.02600674052504212
('Hearing', 'General_Health')	Memory_Complaints	0.050950458618576396
('Hearing', 'Health_vs_Peers')	Memory_Complaints	0.036333081697565946
('Hearing', 'Physical_Activity')	Memory_Complaints	0.028538872569360874
('Hearing', 'BMI')	Memory_Complaints	0.02729279563667242
('Hearing', 'Alcohol_Use')	Memory_Complaints	0.025875658049814544
('Hearing', 'Memory_Problems')	Memory_Complaints	1.268800760985607
('Hearing', 'grip_category')	Memory_Complaints	0.029233482917436972
('Hearing', 'WHR_Obesity')	Memory_Complaints	0.025066418052106618
('Hearing', 'MAP_NormalElevated_vs_H')	Memory_Complaints	0.025267114524138927
('Hearing', 'functionality_state')	Memory_Complaints	0.03792086664920839
('General_Health', 'Health_vs_Peers')	Memory_Complaints	0.03181684299567496
('General_Health', 'Physical_Activity')	Memory_Complaints	0.03289648290214738
('General_Health', 'BMI')	Memory_Complaints	0.03440450618499761
('General_Health', 'Alcohol_Use')	Memory_Complaints	0.0319296076285898
('General_Health', 'Memory_Problems')	Memory_Complaints	1.268800760985607
('General_Health', 'grip_category')	Memory_Complaints	0.03587311927600893
('General_Health', 'WHR_Obesity')	Memory_Complaints	0.03225124912030176
('General_Health', 'MAP_NormalElevated_vs_H')	Memory_Complaints	0.03107534987841821
('General_Health', 'functionality_state')	Memory_Complaints	0.037338538638432096
('Health_vs_Peers', 'Physical_Activity')	Memory_Complaints	0.016195129936640414
('Health_vs_Peers', 'BMI')	Memory_Complaints	0.014002920295636854
('Health_vs_Peers', 'Alcohol_Use')	Memory_Complaints	0.012974094568181256
('Health_vs_Peers', 'Memory_Problems')	Memory_Complaints	1.268800760985607
('Health_vs_Peers', 'grip_category')	Memory_Complaints	0.01686835529208651
('Health_vs_Peers', 'WHR_Obesity')	Memory_Complaints	0.011974122044289657
('Health_vs_Peers', 'MAP_NormalElevated_vs_H')	Memory_Complaints	0.011917602517066831
('Health_vs_Peers', 'functionality_state')	Memory_Complaints	0.026246802457918914
('Physical_Activity', 'BMI')	Memory_Complaints	0.010328421098139338
('Physical_Activity', 'Alcohol_Use')	Memory_Complaints	0.0078222092999868
('Physical_Activity', 'Memory_Problems')	Memory_Complaints	1.268800760985607
('Physical_Activity', 'grip_category')	Memory_Complaints	0.010377797853178486
('Physical_Activity', 'WHR_Obesity')	Memory_Complaints	0.007711335347198509
('Physical_Activity', 'MAP_NormalElevated_vs_H')	Memory_Complaints	0.00790774867963543
('Physical_Activity', 'functionality_state')	Memory_Complaints	0.019671051616870716
('BMI', 'Alcohol_Use')	Memory_Complaints	0.004324912501516989
('BMI', 'Memory_Problems')	Memory_Complaints	1.268800760985607
('BMI', 'grip_category')	Memory_Complaints	0.007629496189744953
('BMI', 'WHR_Obesity')	Memory_Complaints	0.001956850514586199
('BMI', 'MAP_NormalElevated_vs_H')	Memory_Complaints	0.0021909194433205794
('BMI', 'functionality_state')	Memory_Complaints	0.024780559032258346
('Alcohol_Use', 'Memory_Problems')	Memory_Complaints	1.268800760985607
('Alcohol_Use', 'grip_category')	Memory_Complaints	0.006861996135134045
('Alcohol_Use', 'WHR_Obesity')	Memory_Complaints	0.001427973603513798
('Alcohol_Use', 'MAP_NormalElevated_vs_H')	Memory_Complaints	0.0018740347767200885
('Alcohol_Use', 'functionality_state')	Memory_Complaints	0.019948225292547573
('Memory_Problems', 'grip_category')	Memory_Complaints	1.268800760985607
('Memory_Problems', 'WHR_Obesity')	Memory_Complaints	1.268800760985607
('Memory_Problems', 'MAP_NormalElevated_vs_H')	Memory_Complaints	1.268800760985607
('Memory_Problems', 'functionality_state')	Memory_Complaints	1.268800760985607
('grip_category', 'WHR_Obesity')	Memory_Complaints	0.00447842253585755
('grip_category', 'MAP_NormalElevated_vs_H')	Memory_Complaints	0.005421613429206408
('grip_category', 'functionality_state')	Memory_Complaints	0.022079473687018333
('WHR_Obesity', 'MAP_NormalElevated_vs_H')	Memory_Complaints	0.0008248898081073968
('WHR_Obesity', 'functionality_state')	Memory_Complaints	0.020617557636455005
('MAP_NormalElevated_vs_H', 'functionality_state')	Memory_Complaints	0.020554563021127036
('Anxiety', 'Depression')	grip_category	0.012139633200726778
('Anxiety', 'Sleep')	grip_category	0.028735159610974205
('Anxiety', 'MMSE_Spell')	grip_category	0.020584549350323285
('Anxiety', 'Pain')	grip_category	0.03323157773201687
('Anxiety', 'Hearing')	grip_category	0.01617131733486514
('Anxiety', 'General_Health')	grip_category	0.03137079691664211
('Anxiety', 'Health_vs_Peers')	grip_category	0.01383966235110757
('Anxiety', 'Physical_Activity')	grip_category	0.08479676005698678
('Anxiety', 'BMI')	grip_category	0.059343442782492595
('Anxiety', 'Alcohol_Use')	grip_category	0.01655451515605445
('Anxiety', 'Memory_Problems')	grip_category	0.009984648869310213
('Anxiety', 'Memory_Complaints')	grip_category	0.009984648869310213
('Anxiety', 'WHR_Obesity')	grip_category	0.013200935125175017
('Anxiety', 'MAP_NormalElevated_vs_H')	grip_category	0.029254917179629927
('Anxiety', 'functionality_state')	grip_category	0.0844003098786032
('Depression', 'Sleep')	grip_category	0.03494952552889462
('Depression', 'MMSE_Spell')	grip_category	0.022241149390918268
('Depression', 'Pain')	grip_category	0.03495923285617868
('Depression', 'Hearing')	grip_category	0.016666835333959247
('Depression', 'General_Health')	grip_category	0.032203200799201304
('Depression', 'Health_vs_Peers')	grip_category	0.01394065734126234
('Depression', 'Physical_Activity')	grip_category	0.08586079044523007
('Depression', 'BMI')	grip_category	0.061307804120797484
('Depression', 'Alcohol_Use')	grip_category	0.019067971683614293
('Depression', 'Memory_Problems')	grip_category	0.011394649888618557
('Depression', 'Memory_Complaints')	grip_category	0.011394649888618557
('Depression', 'WHR_Obesity')	grip_category	0.015182377961381277
('Depression', 'MAP_NormalElevated_vs_H')	grip_category	0.030375375386876083
('Depression', 'functionality_state')	grip_category	0.08463407431791224
('Sleep', 'MMSE_Spell')	grip_category	0.040921088209674154
('Sleep', 'Pain')	grip_category	0.05559533663908179
('Sleep', 'Hearing')	grip_category	0.043322661514437394
('Sleep', 'General_Health')	grip_category	0.05151967384354066
('Sleep', 'Health_vs_Peers')	grip_category	0.03516321081682189
('Sleep', 'Physical_Activity')	grip_category	0.10766542410251331
('Sleep', 'BMI')	grip_category	0.07971178983530804
('Sleep', 'Alcohol_Use')	grip_category	0.038248577292320056
('Sleep', 'Memory_Problems')	grip_category	0.029576213239313216
('Sleep', 'Memory_Complaints')	grip_category	0.029576213239313216
('Sleep', 'WHR_Obesity')	grip_category	0.03238953432033336
('Sleep', 'MAP_NormalElevated_vs_H')	grip_category	0.049621769404405366
('Sleep', 'functionality_state')	grip_category	0.10535428677997782
('MMSE_Spell', 'Pain')	grip_category	0.04382235219072228
('MMSE_Spell', 'Hearing')	grip_category	0.02518860458410333
('MMSE_Spell', 'General_Health')	grip_category	0.04407174111579574
('MMSE_Spell', 'Health_vs_Peers')	grip_category	0.02197667556891214
('MMSE_Spell', 'Physical_Activity')	grip_category	0.08820452913621872
('MMSE_Spell', 'BMI')	grip_category	0.07053342078119049
('MMSE_Spell', 'Alcohol_Use')	grip_category	0.02662646781606336
('MMSE_Spell', 'Memory_Problems')	grip_category	0.01768542897256427
('MMSE_Spell', 'Memory_Complaints')	grip_category	0.01768542897256427
('MMSE_Spell', 'WHR_Obesity')	grip_category	0.02095369830642393
('MMSE_Spell', 'MAP_NormalElevated_vs_H')	grip_category	0.03745262208899298
('MMSE_Spell', 'functionality_state')	grip_category	0.09005302260040542
('Pain', 'Hearing')	grip_category	0.04021684657524956
('Pain', 'General_Health')	grip_category	0.0472123371732644
('Pain', 'Health_vs_Peers')	grip_category	0.035944344941519095
('Pain', 'Physical_Activity')	grip_category	0.09921010892429102
('Pain', 'BMI')	grip_category	0.08621557220468552
('Pain', 'Alcohol_Use')	grip_category	0.0479756540789229
('Pain', 'Memory_Problems')	grip_category	0.03353202995880396
('Pain', 'Memory_Complaints')	grip_category	0.03353202995880396
('Pain', 'WHR_Obesity')	grip_category	0.03983071142317994
('Pain', 'MAP_NormalElevated_vs_H')	grip_category	0.05011109453287935
('Pain', 'functionality_state')	grip_category	0.09081342257401609
('Hearing', 'General_Health')	grip_category	0.039399805313399004
('Hearing', 'Health_vs_Peers')	grip_category	0.01635349693533565
('Hearing', 'Physical_Activity')	grip_category	0.08954076546738891
('Hearing', 'BMI')	grip_category	0.06312947151899502
('Hearing', 'Alcohol_Use')	grip_category	0.024793814899596315
('Hearing', 'Memory_Problems')	grip_category	0.013876339280525831
('Hearing', 'Memory_Complaints')	grip_category	0.013876339280525831
('Hearing', 'WHR_Obesity')	grip_category	0.01709244300103685
('Hearing', 'MAP_NormalElevated_vs_H')	grip_category	0.03241334338914372
('Hearing', 'functionality_state')	grip_category	0.08937094971801199
('General_Health', 'Health_vs_Peers')	grip_category	0.03588698857641799
('General_Health', 'Physical_Activity')	grip_category	0.09341216914561842
('General_Health', 'BMI')	grip_category	0.08306300554703616
('General_Health', 'Alcohol_Use')	grip_category	0.04148017144189403
('General_Health', 'Memory_Problems')	grip_category	0.0339424858191669
('General_Health', 'Memory_Complaints')	grip_category	0.0339424858191669
('General_Health', 'WHR_Obesity')	grip_category	0.037416581043549724
('General_Health', 'MAP_NormalElevated_vs_H')	grip_category	0.05123842558352318
('General_Health', 'functionality_state')	grip_category	0.09118282325838391
('Health_vs_Peers', 'Physical_Activity')	grip_category	0.08822450690264722
('Health_vs_Peers', 'BMI')	grip_category	0.060009095772966634
('Health_vs_Peers', 'Alcohol_Use')	grip_category	0.016040405723583978
('Health_vs_Peers', 'Memory_Problems')	grip_category	0.011439664960096779
('Health_vs_Peers', 'Memory_Complaints')	grip_category	0.011439664960096779
('Health_vs_Peers', 'WHR_Obesity')	grip_category	0.01276155163410684
('Health_vs_Peers', 'MAP_NormalElevated_vs_H')	grip_category	0.029214766313868653
('Health_vs_Peers', 'functionality_state')	grip_category	0.08897122367952598
('Physical_Activity', 'BMI')	grip_category	0.14425532075292125
('Physical_Activity', 'Alcohol_Use')	grip_category	0.10232400851478386
('Physical_Activity', 'Memory_Problems')	grip_category	0.08296457343038083
('Physical_Activity', 'Memory_Complaints')	grip_category	0.08296457343038083
('Physical_Activity', 'WHR_Obesity')	grip_category	0.09110710766683719
('Physical_Activity', 'MAP_NormalElevated_vs_H')	grip_category	0.10101413563853368
('Physical_Activity', 'functionality_state')	grip_category	0.11311353665232783
('BMI', 'Alcohol_Use')	grip_category	0.07023964896271737
('BMI', 'Memory_Problems')	grip_category	0.058344678228971235
('BMI', 'Memory_Complaints')	grip_category	0.058344678228971235
('BMI', 'WHR_Obesity')	grip_category	0.05859002647386809
('BMI', 'MAP_NormalElevated_vs_H')	grip_category	0.07735229664419013
('BMI', 'functionality_state')	grip_category	0.14623939544969136
('Alcohol_Use', 'Memory_Problems')	grip_category	0.013209278298243208
('Alcohol_Use', 'Memory_Complaints')	grip_category	0.013209278298243208
('Alcohol_Use', 'WHR_Obesity')	grip_category	0.017640877646537864
('Alcohol_Use', 'MAP_NormalElevated_vs_H')	grip_category	0.03249320338035645
('Alcohol_Use', 'functionality_state')	grip_category	0.107110795704354
('Memory_Problems', 'Memory_Complaints')	grip_category	0.004160016905277088
('Memory_Problems', 'WHR_Obesity')	grip_category	0.010909810441609944
('Memory_Problems', 'MAP_NormalElevated_vs_H')	grip_category	0.026485940741614762
('Memory_Problems', 'functionality_state')	grip_category	0.0839512788058566
('Memory_Complaints', 'WHR_Obesity')	grip_category	0.010909810441609944
('Memory_Complaints', 'MAP_NormalElevated_vs_H')	grip_category	0.026485940741614762
('Memory_Complaints', 'functionality_state')	grip_category	0.0839512788058566
('WHR_Obesity', 'MAP_NormalElevated_vs_H')	grip_category	0.028984745782178238
('WHR_Obesity', 'functionality_state')	grip_category	0.09108225366511374
('MAP_NormalElevated_vs_H', 'functionality_state')	grip_category	0.10277369756124996
('Anxiety', 'Depression')	WHR_Obesity	0.000564753826744526
('Anxiety', 'Sleep')	WHR_Obesity	0.001592037442126407
('Anxiety', 'MMSE_Spell')	WHR_Obesity	0.0007878477591658281
('Anxiety', 'Pain')	WHR_Obesity	0.008768812157981204
('Anxiety', 'Hearing')	WHR_Obesity	0.0020330853675791815
('Anxiety', 'General_Health')	WHR_Obesity	0.005040747669435216
('Anxiety', 'Health_vs_Peers')	WHR_Obesity	0.00226807986385878
('Anxiety', 'Physical_Activity')	WHR_Obesity	0.006894268317630973
('Anxiety', 'BMI')	WHR_Obesity	0.066199106485034
('Anxiety', 'Alcohol_Use')	WHR_Obesity	0.003112319883842408
('Anxiety', 'Memory_Problems')	WHR_Obesity	0.0003680105492225834
('Anxiety', 'Memory_Complaints')	WHR_Obesity	0.0003680105492225834
('Anxiety', 'grip_category')	WHR_Obesity	0.0068458884938059515
('Anxiety', 'MAP_NormalElevated_vs_H')	WHR_Obesity	0.0007980297442241724
('Anxiety', 'functionality_state')	WHR_Obesity	0.014128741466081354
('Depression', 'Sleep')	WHR_Obesity	0.0022297285403572167
('Depression', 'MMSE_Spell')	WHR_Obesity	0.00042411935861118
('Depression', 'Pain')	WHR_Obesity	0.008397207558383904
('Depression', 'Hearing')	WHR_Obesity	0.0016270300859991744
('Depression', 'General_Health')	WHR_Obesity	0.0036240114479149928
('Depression', 'Health_vs_Peers')	WHR_Obesity	0.0013130484348763617
('Depression', 'Physical_Activity')	WHR_Obesity	0.006207137289385117
('Depression', 'BMI')	WHR_Obesity	0.06581958846690847
('Depression', 'Alcohol_Use')	WHR_Obesity	0.0026332023354297385
('Depression', 'Memory_Problems')	WHR_Obesity	0.0004624719780461221
('Depression', 'Memory_Complaints')	WHR_Obesity	0.0004624719780461221
('Depression', 'grip_category')	WHR_Obesity	0.007349649472730969
('Depression', 'MAP_NormalElevated_vs_H')	WHR_Obesity	0.001044859572476584
('Depression', 'functionality_state')	WHR_Obesity	0.013123324594074021
('Sleep', 'MMSE_Spell')	WHR_Obesity	0.00239301269768308
('Sleep', 'Pain')	WHR_Obesity	0.013376967056945285
('Sleep', 'Hearing')	WHR_Obesity	0.00428253435199983
('Sleep', 'General_Health')	WHR_Obesity	0.0070910085264013455
('Sleep', 'Health_vs_Peers')	WHR_Obesity	0.0038748404890341513
('Sleep', 'Physical_Activity')	WHR_Obesity	0.008989473386227563
('Sleep', 'BMI')	WHR_Obesity	0.06877618623248041
('Sleep', 'Alcohol_Use')	WHR_Obesity	0.004486221851361598
('Sleep', 'Memory_Problems')	WHR_Obesity	0.0024402099703194863
('Sleep', 'Memory_Complaints')	WHR_Obesity	0.0024402099703194863
('Sleep', 'grip_category')	WHR_Obesity	0.010023864381246021
('Sleep', 'MAP_NormalElevated_vs_H')	WHR_Obesity	0.002965979068472549
('Sleep', 'functionality_state')	WHR_Obesity	0.015201021429562235
('MMSE_Spell', 'Pain')	WHR_Obesity	0.007718727679799027
('MMSE_Spell', 'Hearing')	WHR_Obesity	0.0016845026799160502
('MMSE_Spell', 'General_Health')	WHR_Obesity	0.0037087239195937862
('MMSE_Spell', 'Health_vs_Peers')	WHR_Obesity	0.0013707452892423723
('MMSE_Spell', 'Physical_Activity')	WHR_Obesity	0.006139371344932773
('MMSE_Spell', 'BMI')	WHR_Obesity	0.0663666322307608
('MMSE_Spell', 'Alcohol_Use')	WHR_Obesity	0.003084950396572713
('MMSE_Spell', 'Memory_Problems')	WHR_Obesity	0.0006001310890488748
('MMSE_Spell', 'Memory_Complaints')	WHR_Obesity	0.0006001310890488748
('MMSE_Spell', 'grip_category')	WHR_Obesity	0.0074319104691642655
('MMSE_Spell', 'MAP_NormalElevated_vs_H')	WHR_Obesity	0.0014081147303757337
('MMSE_Spell', 'functionality_state')	WHR_Obesity	0.013099332749911723
('Pain', 'Hearing')	WHR_Obesity	0.008722736726543598
('Pain', 'General_Health')	WHR_Obesity	0.00888806736528109
('Pain', 'Health_vs_Peers')	WHR_Obesity	0.00836898301847595
('Pain', 'Physical_Activity')	WHR_Obesity	0.01127729166818507
('Pain', 'BMI')	WHR_Obesity	0.06996822787135087
('Pain', 'Alcohol_Use')	WHR_Obesity	0.009857746990202998
('Pain', 'Memory_Problems')	WHR_Obesity	0.008079055475530696
('Pain', 'Memory_Complaints')	WHR_Obesity	0.008079055475530696
('Pain', 'grip_category')	WHR_Obesity	0.018981474697189454
('Pain', 'MAP_NormalElevated_vs_H')	WHR_Obesity	0.008334655986014797
('Pain', 'functionality_state')	WHR_Obesity	0.014504077815183708
('Hearing', 'General_Health')	WHR_Obesity	0.004496720824037816
('Hearing', 'Health_vs_Peers')	WHR_Obesity	0.0025892845051152863
('Hearing', 'Physical_Activity')	WHR_Obesity	0.007299364885512526
('Hearing', 'BMI')	WHR_Obesity	0.06850113901661553
('Hearing', 'Alcohol_Use')	WHR_Obesity	0.00427916521319439
('Hearing', 'Memory_Problems')	WHR_Obesity	0.001795712264496715
('Hearing', 'Memory_Complaints')	WHR_Obesity	0.001795712264496715
('Hearing', 'grip_category')	WHR_Obesity	0.00917888085033777
('Hearing', 'MAP_NormalElevated_vs_H')	WHR_Obesity	0.001870450871258507
('Hearing', 'functionality_state')	WHR_Obesity	0.013075232711833999
('General_Health', 'Health_vs_Peers')	WHR_Obesity	0.004022539747791046
('General_Health', 'Physical_Activity')	WHR_Obesity	0.008407339331084287
('General_Health', 'BMI')	WHR_Obesity	0.06739951218924717
('General_Health', 'Alcohol_Use')	WHR_Obesity	0.0051282086684276565
('General_Health', 'Memory_Problems')	WHR_Obesity	0.00505109936036029
('General_Health', 'Memory_Complaints')	WHR_Obesity	0.00505109936036029
('General_Health', 'grip_category')	WHR_Obesity	0.012147064740449328
('General_Health', 'MAP_NormalElevated_vs_H')	WHR_Obesity	0.004094824146086188
('General_Health', 'functionality_state')	WHR_Obesity	0.013955667262947186
('Health_vs_Peers', 'Physical_Activity')	WHR_Obesity	0.007391709199761064
('Health_vs_Peers', 'BMI')	WHR_Obesity	0.0673423820358026
('Health_vs_Peers', 'Alcohol_Use')	WHR_Obesity	0.003752751322228937
('Health_vs_Peers', 'Memory_Problems')	WHR_Obesity	0.0016348957842776597
('Health_vs_Peers', 'Memory_Complaints')	WHR_Obesity	0.0016348957842776597
('Health_vs_Peers', 'grip_category')	WHR_Obesity	0.007851015706084574
('Health_vs_Peers', 'MAP_NormalElevated_vs_H')	WHR_Obesity	0.0013979500552775647
('Health_vs_Peers', 'functionality_state')	WHR_Obesity	0.013764147591726866
('Physical_Activity', 'BMI')	WHR_Obesity	0.0681303695412062
('Physical_Activity', 'Alcohol_Use')	WHR_Obesity	0.00789890696137745
('Physical_Activity', 'Memory_Problems')	WHR_Obesity	0.006796003583431086
('Physical_Activity', 'Memory_Complaints')	WHR_Obesity	0.006796003583431086
('Physical_Activity', 'grip_category')	WHR_Obesity	0.01760500032586998
('Physical_Activity', 'MAP_NormalElevated_vs_H')	WHR_Obesity	0.006887471118970354
('Physical_Activity', 'functionality_state')	WHR_Obesity	0.013824372832226551
('BMI', 'Alcohol_Use')	WHR_Obesity	0.06725520487859707
('BMI', 'Memory_Problems')	WHR_Obesity	0.06582908636474671
('BMI', 'Memory_Complaints')	WHR_Obesity	0.06582908636474671
('BMI', 'grip_category')	WHR_Obesity	0.07174708028480617
('BMI', 'MAP_NormalElevated_vs_H')	WHR_Obesity	0.06800113463656193
('BMI', 'functionality_state')	WHR_Obesity	0.06928552795148499
('Alcohol_Use', 'Memory_Problems')	WHR_Obesity	0.002721236108961473
('Alcohol_Use', 'Memory_Complaints')	WHR_Obesity	0.002721236108961473
('Alcohol_Use', 'grip_category')	WHR_Obesity	0.012586857988875735
('Alcohol_Use', 'MAP_NormalElevated_vs_H')	WHR_Obesity	0.004441166521982031
('Alcohol_Use', 'functionality_state')	WHR_Obesity	0.014608587770625814
('Memory_Problems', 'Memory_Complaints')	WHR_Obesity	0.00021893233457515745
('Memory_Problems', 'grip_category')	WHR_Obesity	0.006968725870908013
('Memory_Problems', 'MAP_NormalElevated_vs_H')	WHR_Obesity	0.0009043006034102405
('Memory_Problems', 'functionality_state')	WHR_Obesity	0.013915255874041011
('Memory_Complaints', 'grip_category')	WHR_Obesity	0.006968725870908013
('Memory_Complaints', 'MAP_NormalElevated_vs_H')	WHR_Obesity	0.0009043006034102405
('Memory_Complaints', 'functionality_state')	WHR_Obesity	0.013915255874041011
('grip_category', 'MAP_NormalElevated_vs_H')	WHR_Obesity	0.00799982926507305
('grip_category', 'functionality_state')	WHR_Obesity	0.02250814678386276
('MAP_NormalElevated_vs_H', 'functionality_state')	WHR_Obesity	0.013265681981940142
('Anxiety', 'Depression')	MAP_NormalElevated_vs_H	7.931872514791071e-05
('Anxiety', 'Sleep')	MAP_NormalElevated_vs_H	0.0013298442180264742
('Anxiety', 'MMSE_Spell')	MAP_NormalElevated_vs_H	0.0007611478264954488
('Anxiety', 'Pain')	MAP_NormalElevated_vs_H	0.0021847753753418842
('Anxiety', 'Hearing')	MAP_NormalElevated_vs_H	0.001949861808818154
('Anxiety', 'General_Health')	MAP_NormalElevated_vs_H	0.0012544734560476932
('Anxiety', 'Health_vs_Peers')	MAP_NormalElevated_vs_H	0.0019991770087946044
('Anxiety', 'Physical_Activity')	MAP_NormalElevated_vs_H	0.003999162803430625
('Anxiety', 'BMI')	MAP_NormalElevated_vs_H	0.004743215710955752
('Anxiety', 'Alcohol_Use')	MAP_NormalElevated_vs_H	0.0010491134854065266
('Anxiety', 'Memory_Problems')	MAP_NormalElevated_vs_H	0.0004482693739381033
('Anxiety', 'Memory_Complaints')	MAP_NormalElevated_vs_H	0.0004482693739381033
('Anxiety', 'grip_category')	MAP_NormalElevated_vs_H	0.022742142850041128
('Anxiety', 'WHR_Obesity')	MAP_NormalElevated_vs_H	0.0006403020460047579
('Anxiety', 'functionality_state')	MAP_NormalElevated_vs_H	0.0027672153042536483
('Depression', 'Sleep')	MAP_NormalElevated_vs_H	0.0010988948037979635
('Depression', 'MMSE_Spell')	MAP_NormalElevated_vs_H	0.0010572809023617002
('Depression', 'Pain')	MAP_NormalElevated_vs_H	0.0009887078115028186
('Depression', 'Hearing')	MAP_NormalElevated_vs_H	0.0020665506018517433
('Depression', 'General_Health')	MAP_NormalElevated_vs_H	0.0012196982746618282
('Depression', 'Health_vs_Peers')	MAP_NormalElevated_vs_H	0.002292569930990047
('Depression', 'Physical_Activity')	MAP_NormalElevated_vs_H	0.003764499054081892
('Depression', 'BMI')	MAP_NormalElevated_vs_H	0.005125170327092261
('Depression', 'Alcohol_Use')	MAP_NormalElevated_vs_H	0.0016838434621394636
('Depression', 'Memory_Problems')	MAP_NormalElevated_vs_H	0.0006547744622328686
('Depression', 'Memory_Complaints')	MAP_NormalElevated_vs_H	0.0006547744622328686
('Depression', 'grip_category')	MAP_NormalElevated_vs_H	0.022484787135955267
('Depression', 'WHR_Obesity')	MAP_NormalElevated_vs_H	0.0009869998102076775
('Depression', 'functionality_state')	MAP_NormalElevated_vs_H	0.0026882204694484626
('Sleep', 'MMSE_Spell')	MAP_NormalElevated_vs_H	0.003506192445462846
('Sleep', 'Pain')	MAP_NormalElevated_vs_H	0.003469062975038256
('Sleep', 'Hearing')	MAP_NormalElevated_vs_H	0.004568592463758435
('Sleep', 'General_Health')	MAP_NormalElevated_vs_H	0.0025113600274098377
('Sleep', 'Health_vs_Peers')	MAP_NormalElevated_vs_H	0.00305659731188081
('Sleep', 'Physical_Activity')	MAP_NormalElevated_vs_H	0.004787963429690762
('Sleep', 'BMI')	MAP_NormalElevated_vs_H	0.006924888226474073
('Sleep', 'Alcohol_Use')	MAP_NormalElevated_vs_H	0.0029936941642537676
('Sleep', 'Memory_Problems')	MAP_NormalElevated_vs_H	0.0013285463653477472
('Sleep', 'Memory_Complaints')	MAP_NormalElevated_vs_H	0.0013285463653477472
('Sleep', 'grip_category')	MAP_NormalElevated_vs_H	0.026500747535456292
('Sleep', 'WHR_Obesity')	MAP_NormalElevated_vs_H	0.00221062713861081
('Sleep', 'functionality_state')	MAP_NormalElevated_vs_H	0.0032424541054028484
('MMSE_Spell', 'Pain')	MAP_NormalElevated_vs_H	0.003883301398549935
('MMSE_Spell', 'Hearing')	MAP_NormalElevated_vs_H	0.0021469694087211492
('MMSE_Spell', 'General_Health')	MAP_NormalElevated_vs_H	0.0018064723420094721
('MMSE_Spell', 'Health_vs_Peers')	MAP_NormalElevated_vs_H	0.003163831049466451
('MMSE_Spell', 'Physical_Activity')	MAP_NormalElevated_vs_H	0.0044994761551295165
('MMSE_Spell', 'BMI')	MAP_NormalElevated_vs_H	0.0056119999335359485
('MMSE_Spell', 'Alcohol_Use')	MAP_NormalElevated_vs_H	0.004894476705724964
('MMSE_Spell', 'Memory_Problems')	MAP_NormalElevated_vs_H	0.0013504358372220218
('MMSE_Spell', 'Memory_Complaints')	MAP_NormalElevated_vs_H	0.0013504358372220218
('MMSE_Spell', 'grip_category')	MAP_NormalElevated_vs_H	0.024318627712015865
('MMSE_Spell', 'WHR_Obesity')	MAP_NormalElevated_vs_H	0.0017959081906586054
('MMSE_Spell', 'functionality_state')	MAP_NormalElevated_vs_H	0.0031261520326570633
('Pain', 'Hearing')	MAP_NormalElevated_vs_H	0.0027326091758236555
('Pain', 'General_Health')	MAP_NormalElevated_vs_H	0.0031138999370850058
('Pain', 'Health_vs_Peers')	MAP_NormalElevated_vs_H	0.004954455231375375
('Pain', 'Physical_Activity')	MAP_NormalElevated_vs_H	0.005615247952595215
('Pain', 'BMI')	MAP_NormalElevated_vs_H	0.006361492341853374
('Pain', 'Alcohol_Use')	MAP_NormalElevated_vs_H	0.004715615148274746
('Pain', 'Memory_Problems')	MAP_NormalElevated_vs_H	0.0016085524020515013
('Pain', 'Memory_Complaints')	MAP_NormalElevated_vs_H	0.0016085524020515013
('Pain', 'grip_category')	MAP_NormalElevated_vs_H	0.02313386549478657
('Pain', 'WHR_Obesity')	MAP_NormalElevated_vs_H	0.0022066636739105877
('Pain', 'functionality_state')	MAP_NormalElevated_vs_H	0.004882813222004856
('Hearing', 'General_Health')	MAP_NormalElevated_vs_H	0.0026261525772877294
('Hearing', 'Health_vs_Peers')	MAP_NormalElevated_vs_H	0.003906351218174244
('Hearing', 'Physical_Activity')	MAP_NormalElevated_vs_H	0.004619506095601061
('Hearing', 'BMI')	MAP_NormalElevated_vs_H	0.009087803484215623
('Hearing', 'Alcohol_Use')	MAP_NormalElevated_vs_H	0.004115371303710549
('Hearing', 'Memory_Problems')	MAP_NormalElevated_vs_H	0.0021950430598217485
('Hearing', 'Memory_Complaints')	MAP_NormalElevated_vs_H	0.0021950430598217485
('Hearing', 'grip_category')	MAP_NormalElevated_vs_H	0.024698415561738643
('Hearing', 'WHR_Obesity')	MAP_NormalElevated_vs_H	0.002069085194551552
('Hearing', 'functionality_state')	MAP_NormalElevated_vs_H	0.0037871053139721766
('General_Health', 'Health_vs_Peers')	MAP_NormalElevated_vs_H	0.002734908963593642
('General_Health', 'Physical_Activity')	MAP_NormalElevated_vs_H	0.004905642165820848
('General_Health', 'BMI')	MAP_NormalElevated_vs_H	0.0056091199027613215
('General_Health', 'Alcohol_Use')	MAP_NormalElevated_vs_H	0.0028760497343779637
('General_Health', 'Memory_Problems')	MAP_NormalElevated_vs_H	0.0010193702540982374
('General_Health', 'Memory_Complaints')	MAP_NormalElevated_vs_H	0.0010193702540982374
('General_Health', 'grip_category')	MAP_NormalElevated_vs_H	0.023113079416042993
('General_Health', 'WHR_Obesity')	MAP_NormalElevated_vs_H	0.0012389942817073614
('General_Health', 'functionality_state')	MAP_NormalElevated_vs_H	0.004200699275910892
('Health_vs_Peers', 'Physical_Activity')	MAP_NormalElevated_vs_H	0.0059578640518082576
('Health_vs_Peers', 'BMI')	MAP_NormalElevated_vs_H	0.007264989507641411
('Health_vs_Peers', 'Alcohol_Use')	MAP_NormalElevated_vs_H	0.0027809406897435717
('Health_vs_Peers', 'Memory_Problems')	MAP_NormalElevated_vs_H	0.002559051822554662
('Health_vs_Peers', 'Memory_Complaints')	MAP_NormalElevated_vs_H	0.002559051822554662
('Health_vs_Peers', 'grip_category')	MAP_NormalElevated_vs_H	0.025284905951346213
('Health_vs_Peers', 'WHR_Obesity')	MAP_NormalElevated_vs_H	0.002378625620777394
('Health_vs_Peers', 'functionality_state')	MAP_NormalElevated_vs_H	0.005982685182710414
('Physical_Activity', 'BMI')	MAP_NormalElevated_vs_H	0.008548581553034139
('Physical_Activity', 'Alcohol_Use')	MAP_NormalElevated_vs_H	0.008061314970452085
('Physical_Activity', 'Memory_Problems')	MAP_NormalElevated_vs_H	0.004088298292777021
('Physical_Activity', 'Memory_Complaints')	MAP_NormalElevated_vs_H	0.004088298292777021
('Physical_Activity', 'grip_category')	MAP_NormalElevated_vs_H	0.02460790967447228
('Physical_Activity', 'WHR_Obesity')	MAP_NormalElevated_vs_H	0.003983352495877446
('Physical_Activity', 'functionality_state')	MAP_NormalElevated_vs_H	0.0047368820431372355
('BMI', 'Alcohol_Use')	MAP_NormalElevated_vs_H	0.00912548274395942
('BMI', 'Memory_Problems')	MAP_NormalElevated_vs_H	0.004895687433138635
('BMI', 'Memory_Complaints')	MAP_NormalElevated_vs_H	0.004895687433138635
('BMI', 'grip_category')	MAP_NormalElevated_vs_H	0.02934188259478319
('BMI', 'WHR_Obesity')	MAP_NormalElevated_vs_H	0.006833666776218833
('BMI', 'functionality_state')	MAP_NormalElevated_vs_H	0.007045905482946955
('Alcohol_Use', 'Memory_Problems')	MAP_NormalElevated_vs_H	0.0013508216107063703
('Alcohol_Use', 'Memory_Complaints')	MAP_NormalElevated_vs_H	0.0013508216107063703
('Alcohol_Use', 'grip_category')	MAP_NormalElevated_vs_H	0.02562270805123229
('Alcohol_Use', 'WHR_Obesity')	MAP_NormalElevated_vs_H	0.0026246908505187165
('Alcohol_Use', 'functionality_state')	MAP_NormalElevated_vs_H	0.006888917166274269
('Memory_Problems', 'Memory_Complaints')	MAP_NormalElevated_vs_H	0.00042164400822634885
('Memory_Problems', 'grip_category')	MAP_NormalElevated_vs_H	0.022747567844564342
('Memory_Problems', 'WHR_Obesity')	MAP_NormalElevated_vs_H	0.0011070122770620726
('Memory_Problems', 'functionality_state')	MAP_NormalElevated_vs_H	0.0035989468000804923
('Memory_Complaints', 'grip_category')	MAP_NormalElevated_vs_H	0.022747567844564342
('Memory_Complaints', 'WHR_Obesity')	MAP_NormalElevated_vs_H	0.0011070122770620726
('Memory_Complaints', 'functionality_state')	MAP_NormalElevated_vs_H	0.0035989468000804923
('grip_category', 'WHR_Obesity')	MAP_NormalElevated_vs_H	0.022835480345381163
('grip_category', 'functionality_state')	MAP_NormalElevated_vs_H	0.023946276221365147
('WHR_Obesity', 'functionality_state')	MAP_NormalElevated_vs_H	0.0030123675233056707
('Anxiety', 'Depression')	functionality_state	0.0616956663844228
('Anxiety', 'Sleep')	functionality_state	0.05049953033559775
('Anxiety', 'MMSE_Spell')	functionality_state	0.09144445285957026
('Anxiety', 'Pain')	functionality_state	0.3031051570477849
('Anxiety', 'Hearing')	functionality_state	0.06082012267877006
('Anxiety', 'General_Health')	functionality_state	0.20852274667470952
('Anxiety', 'Health_vs_Peers')	functionality_state	0.08268719178939961
('Anxiety', 'Physical_Activity')	functionality_state	0.406216625020954
('Anxiety', 'BMI')	functionality_state	0.10428570004918122
('Anxiety', 'Alcohol_Use')	functionality_state	0.1051755909322098
('Anxiety', 'Memory_Problems')	functionality_state	0.0417733923333491
('Anxiety', 'Memory_Complaints')	functionality_state	0.0417733923333491
('Anxiety', 'grip_category')	functionality_state	0.10385215152687223
('Anxiety', 'WHR_Obesity')	functionality_state	0.0399356297457204
('Anxiety', 'MAP_NormalElevated_vs_H')	functionality_state	0.02873183128211179
('Depression', 'Sleep')	functionality_state	0.07941279888974138
('Depression', 'MMSE_Spell')	functionality_state	0.11493031035000496
('Depression', 'Pain')	functionality_state	0.316692281578593
('Depression', 'Hearing')	functionality_state	0.08859054015036533
('Depression', 'General_Health')	functionality_state	0.22097537016759905
('Depression', 'Health_vs_Peers')	functionality_state	0.10810402990317435
('Depression', 'Physical_Activity')	functionality_state	0.41311448457026984
('Depression', 'BMI')	functionality_state	0.13007193180145254
('Depression', 'Alcohol_Use')	functionality_state	0.1256547804723569
('Depression', 'Memory_Problems')	functionality_state	0.06936363425402006
('Depression', 'Memory_Complaints')	functionality_state	0.06936363425402006
('Depression', 'grip_category')	functionality_state	0.13284253689622802
('Depression', 'WHR_Obesity')	functionality_state	0.06916451566104044
('Depression', 'MAP_NormalElevated_vs_H')	functionality_state	0.05878727129868314
('Sleep', 'MMSE_Spell')	functionality_state	0.10126261790792146
('Sleep', 'Pain')	functionality_state	0.3118279736679835
('Sleep', 'Hearing')	functionality_state	0.07163154091721474
('Sleep', 'General_Health')	functionality_state	0.22140060039914383
('Sleep', 'Health_vs_Peers')	functionality_state	0.0939802685124979
('Sleep', 'Physical_Activity')	functionality_state	0.42082684705725354
('Sleep', 'BMI')	functionality_state	0.11745530175100242
('Sleep', 'Alcohol_Use')	functionality_state	0.1149758366324156
('Sleep', 'Memory_Problems')	functionality_state	0.04990025692585944
('Sleep', 'Memory_Complaints')	functionality_state	0.04990025692585944
('Sleep', 'grip_category')	functionality_state	0.11411461713889133
('Sleep', 'WHR_Obesity')	functionality_state	0.046327021727565636
('Sleep', 'MAP_NormalElevated_vs_H')	functionality_state	0.03512380633326799
('MMSE_Spell', 'Pain')	functionality_state	0.35908287753644563
('MMSE_Spell', 'Hearing')	functionality_state	0.10150108393469805
('MMSE_Spell', 'General_Health')	functionality_state	0.2675980196032571
('MMSE_Spell', 'Health_vs_Peers')	functionality_state	0.13744043259070082
('MMSE_Spell', 'Physical_Activity')	functionality_state	0.4047835492633104
('MMSE_Spell', 'BMI')	functionality_state	0.1448812859791766
('MMSE_Spell', 'Alcohol_Use')	functionality_state	0.12606545633493518
('MMSE_Spell', 'Memory_Problems')	functionality_state	0.08053972617449905
('MMSE_Spell', 'Memory_Complaints')	functionality_state	0.08053972617449905
('MMSE_Spell', 'grip_category')	functionality_state	0.1427654634759726
('MMSE_Spell', 'WHR_Obesity')	functionality_state	0.0793335614627389
('MMSE_Spell', 'MAP_NormalElevated_vs_H')	functionality_state	0.06897258728520202
('Pain', 'Hearing')	functionality_state	0.3236284468583925
('Pain', 'General_Health')	functionality_state	0.3681263707203364
('Pain', 'Health_vs_Peers')	functionality_state	0.31333029811788465
('Pain', 'Physical_Activity')	functionality_state	0.5934835067436898
('Pain', 'BMI')	functionality_state	0.3323288436185267
('Pain', 'Alcohol_Use')	functionality_state	0.3601419545008465
('Pain', 'Memory_Problems')	functionality_state	0.3043161437944028
('Pain', 'Memory_Complaints')	functionality_state	0.3043161437944028
('Pain', 'grip_category')	functionality_state	0.35942916123191004
('Pain', 'WHR_Obesity')	functionality_state	0.30396905319906753
('Pain', 'MAP_NormalElevated_vs_H')	functionality_state	0.30047578091799415
('Hearing', 'General_Health')	functionality_state	0.23499514228440668
('Hearing', 'Health_vs_Peers')	functionality_state	0.10584204324881255
('Hearing', 'Physical_Activity')	functionality_state	0.4132787739465576
('Hearing', 'BMI')	functionality_state	0.12143796091430692
('Hearing', 'Alcohol_Use')	functionality_state	0.11372144088558296
('Hearing', 'Memory_Problems')	functionality_state	0.05311892306267303
('Hearing', 'Memory_Complaints')	functionality_state	0.05311892306267303
('Hearing', 'grip_category')	functionality_state	0.11992614976838872
('Hearing', 'WHR_Obesity')	functionality_state	0.051543994912908855
('Hearing', 'MAP_NormalElevated_vs_H')	functionality_state	0.04205723319175303
('General_Health', 'Health_vs_Peers')	functionality_state	0.21340897900740008
('General_Health', 'Physical_Activity')	functionality_state	0.49869801818632953
('General_Health', 'BMI')	functionality_state	0.2647012525554504
('General_Health', 'Alcohol_Use')	functionality_state	0.2561651478723183
[truncated: 41 more rows]
