# Supplementary material for: Interpreting higher-order dependence in multimorbidity using cohort data: A partial information decomposition approach
Source: PLoS Comput Biol. 2026 Jun 10;22(6):e1014386. doi: 10.1371/journal.pcbi.1014386 (PMC13268148; doi:10.1371/journal.pcbi.1014386)
Supplement: S1 File — PID_BUST_Results_and_DemoScripts.zip is a self-contained archive enabling readers to reproduce the main-text analyses and figures from pre-computed PID results. It contains a Jupyter notebook that regenerates Figs 1–4, plotting utility modules, pre-computed permutation-screening results and analysis-ready dataframes, BUST-network artefacts (edge lists, node attributes, clique catalogues, and quadrant assignments), hub-variable summaries, and a Python requirements file. Installation and execution are documented in the accompanying README. Raw LASA participant data are not included (governed access); the package provides the full downstream pipeline conditional on data access. (ZIP) [file pcbi.1014386.s002.zip › PID_BUST_Results_and_DemoScripts/screening_results_500perms_v21/Sex_1_Iobs.csv]

Sources	Target	I_bits
('Depression', 'Sleep')	Anxiety	0.15821723750281133
('Depression', 'MMSE_Spell')	Anxiety	0.11758780733180611
('Depression', 'Pain')	Anxiety	0.1391016149718896
('Depression', 'Hearing')	Anxiety	0.1216517673259776
('Depression', 'General_Health')	Anxiety	0.15787211400028717
('Depression', 'Health_vs_Peers')	Anxiety	0.123560473271816
('Depression', 'Physical_Activity')	Anxiety	0.1215777884306438
('Depression', 'BMI')	Anxiety	0.11483757205740497
('Depression', 'Alcohol_Use')	Anxiety	0.11916810371627133
('Depression', 'Memory_Problems')	Anxiety	0.13065974726665394
('Depression', 'Memory_Complaints')	Anxiety	0.13065974726665394
('Depression', 'grip_category')	Anxiety	0.11806821841737394
('Depression', 'WHR_Obesity')	Anxiety	0.11482098892526899
('Depression', 'MAP_NormalElevated_vs_H')	Anxiety	0.1142173911345708
('Depression', 'functionality_state')	Anxiety	0.1295225989539607
('Sleep', 'MMSE_Spell')	Anxiety	0.0742072236224059
('Sleep', 'Pain')	Anxiety	0.10160435513990776
('Sleep', 'Hearing')	Anxiety	0.07860445309492588
('Sleep', 'General_Health')	Anxiety	0.1278982586091688
('Sleep', 'Health_vs_Peers')	Anxiety	0.0850604063777363
('Sleep', 'Physical_Activity')	Anxiety	0.08251759940744717
('Sleep', 'BMI')	Anxiety	0.0699956361706576
('Sleep', 'Alcohol_Use')	Anxiety	0.0787782844401353
('Sleep', 'Memory_Problems')	Anxiety	0.08997041462765963
('Sleep', 'Memory_Complaints')	Anxiety	0.08997041462765963
('Sleep', 'grip_category')	Anxiety	0.0781583158696092
('Sleep', 'WHR_Obesity')	Anxiety	0.07019750312888601
('Sleep', 'MAP_NormalElevated_vs_H')	Anxiety	0.06936968520430381
('Sleep', 'functionality_state')	Anxiety	0.09370151500047476
('MMSE_Spell', 'Pain')	Anxiety	0.04851370813516315
('MMSE_Spell', 'Hearing')	Anxiety	0.014738918892811906
('MMSE_Spell', 'General_Health')	Anxiety	0.08321552937435647
('MMSE_Spell', 'Health_vs_Peers')	Anxiety	0.02615288194224863
('MMSE_Spell', 'Physical_Activity')	Anxiety	0.01862850651934319
('MMSE_Spell', 'BMI')	Anxiety	0.006674462486274618
('MMSE_Spell', 'Alcohol_Use')	Anxiety	0.013177389747727837
('MMSE_Spell', 'Memory_Problems')	Anxiety	0.032010575554609094
('MMSE_Spell', 'Memory_Complaints')	Anxiety	0.032010575554609094
('MMSE_Spell', 'grip_category')	Anxiety	0.012764911451675378
('MMSE_Spell', 'WHR_Obesity')	Anxiety	0.005922939302824462
('MMSE_Spell', 'MAP_NormalElevated_vs_H')	Anxiety	0.006305971786402369
('MMSE_Spell', 'functionality_state')	Anxiety	0.037455042522964214
('Pain', 'Hearing')	Anxiety	0.05333630494323146
('Pain', 'General_Health')	Anxiety	0.09257695361505751
('Pain', 'Health_vs_Peers')	Anxiety	0.05700051335813002
('Pain', 'Physical_Activity')	Anxiety	0.052044424438785555
('Pain', 'BMI')	Anxiety	0.045966758188291136
('Pain', 'Alcohol_Use')	Anxiety	0.053610774491146235
('Pain', 'Memory_Problems')	Anxiety	0.06689924426421898
('Pain', 'Memory_Complaints')	Anxiety	0.06689924426421898
('Pain', 'grip_category')	Anxiety	0.052174455599376
('Pain', 'WHR_Obesity')	Anxiety	0.04566836492129373
('Pain', 'MAP_NormalElevated_vs_H')	Anxiety	0.045568380596710104
('Pain', 'functionality_state')	Anxiety	0.05693767995118276
('Hearing', 'General_Health')	Anxiety	0.08753997382855973
('Hearing', 'Health_vs_Peers')	Anxiety	0.031546286435373834
('Hearing', 'Physical_Activity')	Anxiety	0.024320135477197913
('Hearing', 'BMI')	Anxiety	0.011456240842871052
('Hearing', 'Alcohol_Use')	Anxiety	0.020315410495997704
('Hearing', 'Memory_Problems')	Anxiety	0.03425284357301525
('Hearing', 'Memory_Complaints')	Anxiety	0.03425284357301525
('Hearing', 'grip_category')	Anxiety	0.01863688372471023
('Hearing', 'WHR_Obesity')	Anxiety	0.010465244082157973
('Hearing', 'MAP_NormalElevated_vs_H')	Anxiety	0.010507444877578612
('Hearing', 'functionality_state')	Anxiety	0.0417402953526507
('General_Health', 'Health_vs_Peers')	Anxiety	0.08156129174315452
('General_Health', 'Physical_Activity')	Anxiety	0.08365087034600585
('General_Health', 'BMI')	Anxiety	0.08106400135642101
('General_Health', 'Alcohol_Use')	Anxiety	0.08598961413237605
('General_Health', 'Memory_Problems')	Anxiety	0.09581824354936602
('General_Health', 'Memory_Complaints')	Anxiety	0.09581824354936602
('General_Health', 'grip_category')	Anxiety	0.08717795803101759
('General_Health', 'WHR_Obesity')	Anxiety	0.08083952635253396
('General_Health', 'MAP_NormalElevated_vs_H')	Anxiety	0.08082342823351192
('General_Health', 'functionality_state')	Anxiety	0.08695135505364893
('Health_vs_Peers', 'Physical_Activity')	Anxiety	0.03208637716253973
('Health_vs_Peers', 'BMI')	Anxiety	0.02175770191607007
('Health_vs_Peers', 'Alcohol_Use')	Anxiety	0.029394982524823306
('Health_vs_Peers', 'Memory_Problems')	Anxiety	0.04599745404941946
('Health_vs_Peers', 'Memory_Complaints')	Anxiety	0.04599745404941946
('Health_vs_Peers', 'grip_category')	Anxiety	0.02995423831757361
('Health_vs_Peers', 'WHR_Obesity')	Anxiety	0.021100173475956146
('Health_vs_Peers', 'MAP_NormalElevated_vs_H')	Anxiety	0.021246862371365645
('Health_vs_Peers', 'functionality_state')	Anxiety	0.046639177489921455
('Physical_Activity', 'BMI')	Anxiety	0.017632976199663593
('Physical_Activity', 'Alcohol_Use')	Anxiety	0.0218298899804102
('Physical_Activity', 'Memory_Problems')	Anxiety	0.04151126299347522
('Physical_Activity', 'Memory_Complaints')	Anxiety	0.04151126299347522
('Physical_Activity', 'grip_category')	Anxiety	0.019468174399222403
('Physical_Activity', 'WHR_Obesity')	Anxiety	0.01693719267105472
('Physical_Activity', 'MAP_NormalElevated_vs_H')	Anxiety	0.017285782206263037
('Physical_Activity', 'functionality_state')	Anxiety	0.039910924865261314
('BMI', 'Alcohol_Use')	Anxiety	0.011753253141563292
('BMI', 'Memory_Problems')	Anxiety	0.029635844144704424
('BMI', 'Memory_Complaints')	Anxiety	0.029635844144704424
('BMI', 'grip_category')	Anxiety	0.010806754479731367
('BMI', 'WHR_Obesity')	Anxiety	0.0008963811179413813
('BMI', 'MAP_NormalElevated_vs_H')	Anxiety	0.0011357780858356026
('BMI', 'functionality_state')	Anxiety	0.037892161264907444
('Alcohol_Use', 'Memory_Problems')	Anxiety	0.03628076573318346
('Alcohol_Use', 'Memory_Complaints')	Anxiety	0.03628076573318346
('Alcohol_Use', 'grip_category')	Anxiety	0.017726360197900692
('Alcohol_Use', 'WHR_Obesity')	Anxiety	0.010194030603582139
('Alcohol_Use', 'MAP_NormalElevated_vs_H')	Anxiety	0.010003028421284607
('Alcohol_Use', 'functionality_state')	Anxiety	0.04083254531242433
('Memory_Problems', 'Memory_Complaints')	Anxiety	0.027589350690475686
('Memory_Problems', 'grip_category')	Anxiety	0.03488124801022752
('Memory_Problems', 'WHR_Obesity')	Anxiety	0.028674513762393793
('Memory_Problems', 'MAP_NormalElevated_vs_H')	Anxiety	0.027733846509311214
('Memory_Problems', 'functionality_state')	Anxiety	0.05600626847667099
('Memory_Complaints', 'grip_category')	Anxiety	0.03488124801022752
('Memory_Complaints', 'WHR_Obesity')	Anxiety	0.028674513762393793
('Memory_Complaints', 'MAP_NormalElevated_vs_H')	Anxiety	0.027733846509311214
('Memory_Complaints', 'functionality_state')	Anxiety	0.05600626847667099
('grip_category', 'WHR_Obesity')	Anxiety	0.009864585979680466
('grip_category', 'MAP_NormalElevated_vs_H')	Anxiety	0.009307067588503332
('grip_category', 'functionality_state')	Anxiety	0.04014241492749386
('WHR_Obesity', 'MAP_NormalElevated_vs_H')	Anxiety	0.000361242412816189
('WHR_Obesity', 'functionality_state')	Anxiety	0.038079626990493456
('MAP_NormalElevated_vs_H', 'functionality_state')	Anxiety	0.036767999265433816
('Anxiety', 'Sleep')	Depression	0.12902728457763324
('Anxiety', 'MMSE_Spell')	Depression	0.12042682645109082
('Anxiety', 'Pain')	Depression	0.12829264530663523
('Anxiety', 'Hearing')	Depression	0.11598473890048257
('Anxiety', 'General_Health')	Depression	0.1415079362430378
('Anxiety', 'Health_vs_Peers')	Depression	0.12190811970969512
('Anxiety', 'Physical_Activity')	Depression	0.1342078472617483
('Anxiety', 'BMI')	Depression	0.1143275045032333
('Anxiety', 'Alcohol_Use')	Depression	0.12010908694592777
('Anxiety', 'Memory_Problems')	Depression	0.11834272193387847
('Anxiety', 'Memory_Complaints')	Depression	0.11834272193387847
('Anxiety', 'grip_category')	Depression	0.12360349459929217
('Anxiety', 'WHR_Obesity')	Depression	0.11472851792386381
('Anxiety', 'MAP_NormalElevated_vs_H')	Depression	0.11452889977928013
('Anxiety', 'functionality_state')	Depression	0.1448892708525407
('Sleep', 'MMSE_Spell')	Depression	0.0490770030593666
('Sleep', 'Pain')	Depression	0.06862026461000324
('Sleep', 'Hearing')	Depression	0.04527473128316016
('Sleep', 'General_Health')	Depression	0.09113426196098817
('Sleep', 'Health_vs_Peers')	Depression	0.0561320222374215
('Sleep', 'Physical_Activity')	Depression	0.06383967037908148
('Sleep', 'BMI')	Depression	0.04229875964812888
('Sleep', 'Alcohol_Use')	Depression	0.0520860269736192
('Sleep', 'Memory_Problems')	Depression	0.05154288150925292
('Sleep', 'Memory_Complaints')	Depression	0.05154288150925292
('Sleep', 'grip_category')	Depression	0.05380749779152292
('Sleep', 'WHR_Obesity')	Depression	0.04189885887460218
('Sleep', 'MAP_NormalElevated_vs_H')	Depression	0.04084804836654704
('Sleep', 'functionality_state')	Depression	0.08072403211439164
('MMSE_Spell', 'Pain')	Depression	0.040530095506566645
('MMSE_Spell', 'Hearing')	Depression	0.012240720434704805
('MMSE_Spell', 'General_Health')	Depression	0.06953515592939967
('MMSE_Spell', 'Health_vs_Peers')	Depression	0.02732718680637875
('MMSE_Spell', 'Physical_Activity')	Depression	0.03342179127757497
('MMSE_Spell', 'BMI')	Depression	0.008986298606506208
('MMSE_Spell', 'Alcohol_Use')	Depression	0.016248271505802957
('MMSE_Spell', 'Memory_Problems')	Depression	0.023775835514200115
('MMSE_Spell', 'Memory_Complaints')	Depression	0.023775835514200115
('MMSE_Spell', 'grip_category')	Depression	0.02018822932169575
('MMSE_Spell', 'WHR_Obesity')	Depression	0.008668460634183996
('MMSE_Spell', 'MAP_NormalElevated_vs_H')	Depression	0.009337881436686823
('MMSE_Spell', 'functionality_state')	Depression	0.05407316789764179
('Pain', 'Hearing')	Depression	0.03837009853512854
('Pain', 'General_Health')	Depression	0.0725234053760673
('Pain', 'Health_vs_Peers')	Depression	0.04393419103894252
('Pain', 'Physical_Activity')	Depression	0.04958480770164633
('Pain', 'BMI')	Depression	0.03555867813825466
('Pain', 'Alcohol_Use')	Depression	0.043074990571277436
('Pain', 'Memory_Problems')	Depression	0.04592871458457551
('Pain', 'Memory_Complaints')	Depression	0.04592871458457551
('Pain', 'grip_category')	Depression	0.04532345018308732
('Pain', 'WHR_Obesity')	Depression	0.03622257894863075
('Pain', 'MAP_NormalElevated_vs_H')	Depression	0.03542543962611723
('Pain', 'functionality_state')	Depression	0.059466685545816876
('Hearing', 'General_Health')	Depression	0.06678922237684169
('Hearing', 'Health_vs_Peers')	Depression	0.023748988822146936
('Hearing', 'Physical_Activity')	Depression	0.03202991922097681
('Hearing', 'BMI')	Depression	0.00538282379230281
('Hearing', 'Alcohol_Use')	Depression	0.015561436546036209
('Hearing', 'Memory_Problems')	Depression	0.018154744418754244
('Hearing', 'Memory_Complaints')	Depression	0.018154744418754244
('Hearing', 'grip_category')	Depression	0.019121458891740776
('Hearing', 'WHR_Obesity')	Depression	0.005030361212241251
('Hearing', 'MAP_NormalElevated_vs_H')	Depression	0.00526949082270757
('Hearing', 'functionality_state')	Depression	0.05342044047588255
('General_Health', 'Health_vs_Peers')	Depression	0.068958814849689
('General_Health', 'Physical_Activity')	Depression	0.07273366695499099
('General_Health', 'BMI')	Depression	0.06461857881188135
('General_Health', 'Alcohol_Use')	Depression	0.069043196329197
('General_Health', 'Memory_Problems')	Depression	0.0709955644600654
('General_Health', 'Memory_Complaints')	Depression	0.0709955644600654
('General_Health', 'grip_category')	Depression	0.07312448697731913
('General_Health', 'WHR_Obesity')	Depression	0.06485057682024921
('General_Health', 'MAP_NormalElevated_vs_H')	Depression	0.06473910660697363
('General_Health', 'functionality_state')	Depression	0.08052645789944836
('Health_vs_Peers', 'Physical_Activity')	Depression	0.04142020788500773
('Health_vs_Peers', 'BMI')	Depression	0.0200084441819973
('Health_vs_Peers', 'Alcohol_Use')	Depression	0.02856077016750491
('Health_vs_Peers', 'Memory_Problems')	Depression	0.03266330301609468
('Health_vs_Peers', 'Memory_Complaints')	Depression	0.03266330301609468
('Health_vs_Peers', 'grip_category')	Depression	0.03288650647180471
('Health_vs_Peers', 'WHR_Obesity')	Depression	0.019834640692025438
('Health_vs_Peers', 'MAP_NormalElevated_vs_H')	Depression	0.020238936930982127
('Health_vs_Peers', 'functionality_state')	Depression	0.05832375937722505
('Physical_Activity', 'BMI')	Depression	0.029367737757801896
('Physical_Activity', 'Alcohol_Use')	Depression	0.03338792350527905
('Physical_Activity', 'Memory_Problems')	Depression	0.04149872406481009
('Physical_Activity', 'Memory_Complaints')	Depression	0.04149872406481009
('Physical_Activity', 'grip_category')	Depression	0.034098969221794236
('Physical_Activity', 'WHR_Obesity')	Depression	0.029365963784422487
('Physical_Activity', 'MAP_NormalElevated_vs_H')	Depression	0.03060600574815404
('Physical_Activity', 'functionality_state')	Depression	0.0569275636898246
('BMI', 'Alcohol_Use')	Depression	0.011687884665991152
('BMI', 'Memory_Problems')	Depression	0.01563117783491246
('BMI', 'Memory_Complaints')	Depression	0.01563117783491246
('BMI', 'grip_category')	Depression	0.01579119586134581
('BMI', 'WHR_Obesity')	Depression	0.0004896931057535661
('BMI', 'MAP_NormalElevated_vs_H')	Depression	0.0010323009735621422
('BMI', 'functionality_state')	Depression	0.05380611433113485
('Alcohol_Use', 'Memory_Problems')	Depression	0.025535261063477668
('Alcohol_Use', 'Memory_Complaints')	Depression	0.025535261063477668
('Alcohol_Use', 'grip_category')	Depression	0.023397450537693446
('Alcohol_Use', 'WHR_Obesity')	Depression	0.01081753976705043
('Alcohol_Use', 'MAP_NormalElevated_vs_H')	Depression	0.011450725377091946
('Alcohol_Use', 'functionality_state')	Depression	0.05435478672986298
('Memory_Problems', 'Memory_Complaints')	Depression	0.015272325357699887
('Memory_Problems', 'grip_category')	Depression	0.028829817555101802
('Memory_Problems', 'WHR_Obesity')	Depression	0.016068306766876272
('Memory_Problems', 'MAP_NormalElevated_vs_H')	Depression	0.01571416977768876
('Memory_Problems', 'functionality_state')	Depression	0.06230051045569581
('Memory_Complaints', 'grip_category')	Depression	0.028829817555101802
('Memory_Complaints', 'WHR_Obesity')	Depression	0.016068306766876272
('Memory_Complaints', 'MAP_NormalElevated_vs_H')	Depression	0.01571416977768876
('Memory_Complaints', 'functionality_state')	Depression	0.06230051045569581
('grip_category', 'WHR_Obesity')	Depression	0.014492789780015058
('grip_category', 'MAP_NormalElevated_vs_H')	Depression	0.014488782077169835
('grip_category', 'functionality_state')	Depression	0.05480785150701487
('WHR_Obesity', 'MAP_NormalElevated_vs_H')	Depression	0.000573785734366504
('WHR_Obesity', 'functionality_state')	Depression	0.05289351154793635
('MAP_NormalElevated_vs_H', 'functionality_state')	Depression	0.05251138099727743
('Anxiety', 'Depression')	Sleep	0.0838091947566768
('Anxiety', 'MMSE_Spell')	Sleep	0.0715967057860567
('Anxiety', 'Pain')	Sleep	0.1053299816415719
('Anxiety', 'Hearing')	Sleep	0.07341649829231578
('Anxiety', 'General_Health')	Sleep	0.09697826899125324
('Anxiety', 'Health_vs_Peers')	Sleep	0.08141303385396949
('Anxiety', 'Physical_Activity')	Sleep	0.08316503020132364
('Anxiety', 'BMI')	Sleep	0.07455759825071488
('Anxiety', 'Alcohol_Use')	Sleep	0.07866476060830385
('Anxiety', 'Memory_Problems')	Sleep	0.07705472457390479
('Anxiety', 'Memory_Complaints')	Sleep	0.07705472457390479
('Anxiety', 'grip_category')	Sleep	0.08600434005327062
('Anxiety', 'WHR_Obesity')	Sleep	0.07143282193810062
('Anxiety', 'MAP_NormalElevated_vs_H')	Sleep	0.0719150889059352
('Anxiety', 'functionality_state')	Sleep	0.0933442114468592
('Depression', 'MMSE_Spell')	Sleep	0.04362746610373158
('Depression', 'Pain')	Sleep	0.08315486077692176
('Depression', 'Hearing')	Sleep	0.04575380490604381
('Depression', 'General_Health')	Sleep	0.0765784501003213
('Depression', 'Health_vs_Peers')	Sleep	0.054137003275775565
('Depression', 'Physical_Activity')	Sleep	0.05185704234185474
('Depression', 'BMI')	Sleep	0.04737078928235848
('Depression', 'Alcohol_Use')	Sleep	0.05103151991213003
('Depression', 'Memory_Problems')	Sleep	0.050944216788274856
('Depression', 'Memory_Complaints')	Sleep	0.050944216788274856
('Depression', 'grip_category')	Sleep	0.05611824579326614
('Depression', 'WHR_Obesity')	Sleep	0.04322664868522164
('Depression', 'MAP_NormalElevated_vs_H')	Sleep	0.04308194342347021
('Depression', 'functionality_state')	Sleep	0.06500005666219417
('MMSE_Spell', 'Pain')	Sleep	0.05682334684400774
('MMSE_Spell', 'Hearing')	Sleep	0.009427512199939921
('MMSE_Spell', 'General_Health')	Sleep	0.05440552671631845
('MMSE_Spell', 'Health_vs_Peers')	Sleep	0.023013450576164916
('MMSE_Spell', 'Physical_Activity')	Sleep	0.022293791702950948
('MMSE_Spell', 'BMI')	Sleep	0.009421513163929278
('MMSE_Spell', 'Alcohol_Use')	Sleep	0.015236563956049524
('MMSE_Spell', 'Memory_Problems')	Sleep	0.01806389451775675
('MMSE_Spell', 'Memory_Complaints')	Sleep	0.01806389451775675
('MMSE_Spell', 'grip_category')	Sleep	0.023379619537941897
('MMSE_Spell', 'WHR_Obesity')	Sleep	0.004894611060829447
('MMSE_Spell', 'MAP_NormalElevated_vs_H')	Sleep	0.006512245987360274
('MMSE_Spell', 'functionality_state')	Sleep	0.04047900899054117
('Pain', 'Hearing')	Sleep	0.06244229291390208
('Pain', 'General_Health')	Sleep	0.08252882747822737
('Pain', 'Health_vs_Peers')	Sleep	0.06340354657330063
('Pain', 'Physical_Activity')	Sleep	0.06438820973484206
('Pain', 'BMI')	Sleep	0.058219632244247733
('Pain', 'Alcohol_Use')	Sleep	0.06605248962712777
('Pain', 'Memory_Problems')	Sleep	0.062243331545042406
('Pain', 'Memory_Complaints')	Sleep	0.062243331545042406
('Pain', 'grip_category')	Sleep	0.07742895760005103
('Pain', 'WHR_Obesity')	Sleep	0.05734770382267342
('Pain', 'MAP_NormalElevated_vs_H')	Sleep	0.054746047731678175
('Pain', 'functionality_state')	Sleep	0.07223312727950025
('Hearing', 'General_Health')	Sleep	0.05720475364525217
('Hearing', 'Health_vs_Peers')	Sleep	0.02742546409713952
('Hearing', 'Physical_Activity')	Sleep	0.02777653861666116
('Hearing', 'BMI')	Sleep	0.01616992967763341
('Hearing', 'Alcohol_Use')	Sleep	0.017290655206575488
('Hearing', 'Memory_Problems')	Sleep	0.019780587363169944
('Hearing', 'Memory_Complaints')	Sleep	0.019780587363169944
('Hearing', 'grip_category')	Sleep	0.02621303312979613
('Hearing', 'WHR_Obesity')	Sleep	0.007669725395936619
('Hearing', 'MAP_NormalElevated_vs_H')	Sleep	0.009624568621124902
('Hearing', 'functionality_state')	Sleep	0.045148801719409035
('General_Health', 'Health_vs_Peers')	Sleep	0.05857589171561339
('General_Health', 'Physical_Activity')	Sleep	0.06038566799326154
('General_Health', 'BMI')	Sleep	0.05690353276987659
('General_Health', 'Alcohol_Use')	Sleep	0.06063785886527722
('General_Health', 'Memory_Problems')	Sleep	0.05834415428713593
('General_Health', 'Memory_Complaints')	Sleep	0.05834415428713593
('General_Health', 'grip_category')	Sleep	0.06924087656829132
('General_Health', 'WHR_Obesity')	Sleep	0.05371975099213402
('General_Health', 'MAP_NormalElevated_vs_H')	Sleep	0.054132032329459956
('General_Health', 'functionality_state')	Sleep	0.06696231073938753
('Health_vs_Peers', 'Physical_Activity')	Sleep	0.034893539880758745
('Health_vs_Peers', 'BMI')	Sleep	0.026993900356685703
('Health_vs_Peers', 'Alcohol_Use')	Sleep	0.030561012240693495
('Health_vs_Peers', 'Memory_Problems')	Sleep	0.03343133805722541
('Health_vs_Peers', 'Memory_Complaints')	Sleep	0.03343133805722541
('Health_vs_Peers', 'grip_category')	Sleep	0.03970154384294516
('Health_vs_Peers', 'WHR_Obesity')	Sleep	0.021290316483833487
('Health_vs_Peers', 'MAP_NormalElevated_vs_H')	Sleep	0.02126178365352477
('Health_vs_Peers', 'functionality_state')	Sleep	0.05119944196579289
('Physical_Activity', 'BMI')	Sleep	0.025068443964809353
('Physical_Activity', 'Alcohol_Use')	Sleep	0.03037064819748104
('Physical_Activity', 'Memory_Problems')	Sleep	0.03299748780802967
('Physical_Activity', 'Memory_Complaints')	Sleep	0.03299748780802967
('Physical_Activity', 'grip_category')	Sleep	0.03422373422093345
('Physical_Activity', 'WHR_Obesity')	Sleep	0.01974022912068972
('Physical_Activity', 'MAP_NormalElevated_vs_H')	Sleep	0.022465976260797275
('Physical_Activity', 'functionality_state')	Sleep	0.04345782231721075
('BMI', 'Alcohol_Use')	Sleep	0.02006107553626691
('BMI', 'Memory_Problems')	Sleep	0.02140792612386831
('BMI', 'Memory_Complaints')	Sleep	0.02140792612386831
('BMI', 'grip_category')	Sleep	0.03331472919345
('BMI', 'WHR_Obesity')	Sleep	0.009304245978350688
('BMI', 'MAP_NormalElevated_vs_H')	Sleep	0.01198362654771764
('BMI', 'functionality_state')	Sleep	0.041793378647945995
('Alcohol_Use', 'Memory_Problems')	Sleep	0.025114042314701882
('Alcohol_Use', 'Memory_Complaints')	Sleep	0.025114042314701882
('Alcohol_Use', 'grip_category')	Sleep	0.03724136611351161
('Alcohol_Use', 'WHR_Obesity')	Sleep	0.015524233218906468
('Alcohol_Use', 'MAP_NormalElevated_vs_H')	Sleep	0.014853357022309253
('Alcohol_Use', 'functionality_state')	Sleep	0.05097452093500901
('Memory_Problems', 'Memory_Complaints')	Sleep	0.01467366063671941
('Memory_Problems', 'grip_category')	Sleep	0.03398282835737886
('Memory_Problems', 'WHR_Obesity')	Sleep	0.01836023212130348
('Memory_Problems', 'MAP_NormalElevated_vs_H')	Sleep	0.017695321982455575
('Memory_Problems', 'functionality_state')	Sleep	0.047658287517370494
('Memory_Complaints', 'grip_category')	Sleep	0.03398282835737886
('Memory_Complaints', 'WHR_Obesity')	Sleep	0.01836023212130348
('Memory_Complaints', 'MAP_NormalElevated_vs_H')	Sleep	0.017695321982455575
('Memory_Complaints', 'functionality_state')	Sleep	0.047658287517370494
('grip_category', 'WHR_Obesity')	Sleep	0.022686411214647345
('grip_category', 'MAP_NormalElevated_vs_H')	Sleep	0.022923339155503784
('grip_category', 'functionality_state')	Sleep	0.052364834038054225
('WHR_Obesity', 'MAP_NormalElevated_vs_H')	Sleep	0.005826829786596222
('WHR_Obesity', 'functionality_state')	Sleep	0.03956262608420226
('MAP_NormalElevated_vs_H', 'functionality_state')	Sleep	0.04109461021589239
('Anxiety', 'Depression')	MMSE_Spell	0.012044273283596418
('Anxiety', 'Sleep')	MMSE_Spell	0.008432242439518412
('Anxiety', 'Pain')	MMSE_Spell	0.01667347033408502
('Anxiety', 'Hearing')	MMSE_Spell	0.013145197487075719
('Anxiety', 'General_Health')	MMSE_Spell	0.012117100344208102
('Anxiety', 'Health_vs_Peers')	MMSE_Spell	0.007650411669863277
('Anxiety', 'Physical_Activity')	MMSE_Spell	0.05723880239419078
('Anxiety', 'BMI')	MMSE_Spell	0.0059507794561070235
('Anxiety', 'Alcohol_Use')	MMSE_Spell	0.03544634658835235
('Anxiety', 'Memory_Problems')	MMSE_Spell	0.013228370313574838
('Anxiety', 'Memory_Complaints')	MMSE_Spell	0.013228370313574838
('Anxiety', 'grip_category')	MMSE_Spell	0.044785517295690885
('Anxiety', 'WHR_Obesity')	MMSE_Spell	0.006392803226249395
('Anxiety', 'MAP_NormalElevated_vs_H')	MMSE_Spell	0.00626033900127055
('Anxiety', 'functionality_state')	MMSE_Spell	0.057301724408267515
('Depression', 'Sleep')	MMSE_Spell	0.01249197480165529
('Depression', 'Pain')	MMSE_Spell	0.01949882737074417
('Depression', 'Hearing')	MMSE_Spell	0.016314027454463965
('Depression', 'General_Health')	MMSE_Spell	0.01480090465650066
('Depression', 'Health_vs_Peers')	MMSE_Spell	0.01047707009611493
('Depression', 'Physical_Activity')	MMSE_Spell	0.059402028321318065
('Depression', 'BMI')	MMSE_Spell	0.008772683130509648
('Depression', 'Alcohol_Use')	MMSE_Spell	0.037576245116770386
('Depression', 'Memory_Problems')	MMSE_Spell	0.017310655605941656
('Depression', 'Memory_Complaints')	MMSE_Spell	0.017310655605941656
('Depression', 'grip_category')	MMSE_Spell	0.04667355898379239
('Depression', 'WHR_Obesity')	MMSE_Spell	0.00923079555901411
('Depression', 'MAP_NormalElevated_vs_H')	MMSE_Spell	0.008980740006845823
('Depression', 'functionality_state')	MMSE_Spell	0.05855317788436543
('Sleep', 'Pain')	MMSE_Spell	0.021257482541266113
('Sleep', 'Hearing')	MMSE_Spell	0.013021745596815107
('Sleep', 'General_Health')	MMSE_Spell	0.01422708730408696
('Sleep', 'Health_vs_Peers')	MMSE_Spell	0.00815835282754511
('Sleep', 'Physical_Activity')	MMSE_Spell	0.06025665678392335
('Sleep', 'BMI')	MMSE_Spell	0.004135868053705681
('Sleep', 'Alcohol_Use')	MMSE_Spell	0.037619044628506765
('Sleep', 'Memory_Problems')	MMSE_Spell	0.012197379330477327
('Sleep', 'Memory_Complaints')	MMSE_Spell	0.012197379330477327
('Sleep', 'grip_category')	MMSE_Spell	0.04755420119829404
('Sleep', 'WHR_Obesity')	MMSE_Spell	0.004129156175039933
('Sleep', 'MAP_NormalElevated_vs_H')	MMSE_Spell	0.003921209500596429
('Sleep', 'functionality_state')	MMSE_Spell	0.06068299442946195
('Pain', 'Hearing')	MMSE_Spell	0.02147976866234083
('Pain', 'General_Health')	MMSE_Spell	0.019500660056996726
('Pain', 'Health_vs_Peers')	MMSE_Spell	0.015743061139823784
('Pain', 'Physical_Activity')	MMSE_Spell	0.0593165128138424
('Pain', 'BMI')	MMSE_Spell	0.015442367956035508
('Pain', 'Alcohol_Use')	MMSE_Spell	0.04354075322264965
('Pain', 'Memory_Problems')	MMSE_Spell	0.02036834594483094
('Pain', 'Memory_Complaints')	MMSE_Spell	0.02036834594483094
('Pain', 'grip_category')	MMSE_Spell	0.05273564049276006
('Pain', 'WHR_Obesity')	MMSE_Spell	0.014731517983524808
('Pain', 'MAP_NormalElevated_vs_H')	MMSE_Spell	0.015034844019101658
('Pain', 'functionality_state')	MMSE_Spell	0.06075660811966374
('Hearing', 'General_Health')	MMSE_Spell	0.01706814373078324
('Hearing', 'Health_vs_Peers')	MMSE_Spell	0.011910317146277594
('Hearing', 'Physical_Activity')	MMSE_Spell	0.06061321999120277
('Hearing', 'BMI')	MMSE_Spell	0.009174941395309583
('Hearing', 'Alcohol_Use')	MMSE_Spell	0.03924241851731012
('Hearing', 'Memory_Problems')	MMSE_Spell	0.01600871081093197
('Hearing', 'Memory_Complaints')	MMSE_Spell	0.01600871081093197
('Hearing', 'grip_category')	MMSE_Spell	0.049188520135474006
('Hearing', 'WHR_Obesity')	MMSE_Spell	0.009640627773364547
('Hearing', 'MAP_NormalElevated_vs_H')	MMSE_Spell	0.009468940257245128
('Hearing', 'functionality_state')	MMSE_Spell	0.06106918230763944
('General_Health', 'Health_vs_Peers')	MMSE_Spell	0.01048831343738613
('General_Health', 'Physical_Activity')	MMSE_Spell	0.056399625109482834
('General_Health', 'BMI')	MMSE_Spell	0.01024496503050924
('General_Health', 'Alcohol_Use')	MMSE_Spell	0.03656329752622941
('General_Health', 'Memory_Problems')	MMSE_Spell	0.016038282569643767
('General_Health', 'Memory_Complaints')	MMSE_Spell	0.016038282569643767
('General_Health', 'grip_category')	MMSE_Spell	0.04634888353193084
('General_Health', 'WHR_Obesity')	MMSE_Spell	0.010537332874689614
('General_Health', 'MAP_NormalElevated_vs_H')	MMSE_Spell	0.010134503502783214
('General_Health', 'functionality_state')	MMSE_Spell	0.05736032102364872
('Health_vs_Peers', 'Physical_Activity')	MMSE_Spell	0.055622659331785
('Health_vs_Peers', 'BMI')	MMSE_Spell	0.003556358058606845
('Health_vs_Peers', 'Alcohol_Use')	MMSE_Spell	0.03336890508727305
('Health_vs_Peers', 'Memory_Problems')	MMSE_Spell	0.010892820378848913
('Health_vs_Peers', 'Memory_Complaints')	MMSE_Spell	0.010892820378848913
('Health_vs_Peers', 'grip_category')	MMSE_Spell	0.04338557766984107
('Health_vs_Peers', 'WHR_Obesity')	MMSE_Spell	0.0034422075546281026
('Health_vs_Peers', 'MAP_NormalElevated_vs_H')	MMSE_Spell	0.0029991510362323706
('Health_vs_Peers', 'functionality_state')	MMSE_Spell	0.05723698991919149
('Physical_Activity', 'BMI')	MMSE_Spell	0.05571064531731067
('Physical_Activity', 'Alcohol_Use')	MMSE_Spell	0.07213436993214499
('Physical_Activity', 'Memory_Problems')	MMSE_Spell	0.060666704704621134
('Physical_Activity', 'Memory_Complaints')	MMSE_Spell	0.060666704704621134
('Physical_Activity', 'grip_category')	MMSE_Spell	0.07344204042342331
('Physical_Activity', 'WHR_Obesity')	MMSE_Spell	0.055694712448891924
('Physical_Activity', 'MAP_NormalElevated_vs_H')	MMSE_Spell	0.05531840722331311
('Physical_Activity', 'functionality_state')	MMSE_Spell	0.07253933240615444
('BMI', 'Alcohol_Use')	MMSE_Spell	0.03474969578209257
('BMI', 'Memory_Problems')	MMSE_Spell	0.009728628964977932
('BMI', 'Memory_Complaints')	MMSE_Spell	0.009728628964977932
('BMI', 'grip_category')	MMSE_Spell	0.04215158525094339
('BMI', 'WHR_Obesity')	MMSE_Spell	0.0015078375000462038
('BMI', 'MAP_NormalElevated_vs_H')	MMSE_Spell	0.0006831732971947172
('BMI', 'functionality_state')	MMSE_Spell	0.057570097959053323
('Alcohol_Use', 'Memory_Problems')	MMSE_Spell	0.039161377916001994
('Alcohol_Use', 'Memory_Complaints')	MMSE_Spell	0.039161377916001994
('Alcohol_Use', 'grip_category')	MMSE_Spell	0.06497297493591374
('Alcohol_Use', 'WHR_Obesity')	MMSE_Spell	0.03284912161650314
('Alcohol_Use', 'MAP_NormalElevated_vs_H')	MMSE_Spell	0.03309198753241716
('Alcohol_Use', 'functionality_state')	MMSE_Spell	0.07274950970348291
('Memory_Problems', 'Memory_Complaints')	MMSE_Spell	0.008807145449441268
('Memory_Problems', 'grip_category')	MMSE_Spell	0.04831032115613484
('Memory_Problems', 'WHR_Obesity')	MMSE_Spell	0.009419580257453453
('Memory_Problems', 'MAP_NormalElevated_vs_H')	MMSE_Spell	0.00958100966627824
('Memory_Problems', 'functionality_state')	MMSE_Spell	0.059621679928799486
('Memory_Complaints', 'grip_category')	MMSE_Spell	0.04831032115613484
('Memory_Complaints', 'WHR_Obesity')	MMSE_Spell	0.009419580257453453
('Memory_Complaints', 'MAP_NormalElevated_vs_H')	MMSE_Spell	0.00958100966627824
('Memory_Complaints', 'functionality_state')	MMSE_Spell	0.059621679928799486
('grip_category', 'WHR_Obesity')	MMSE_Spell	0.04142349071255192
('grip_category', 'MAP_NormalElevated_vs_H')	MMSE_Spell	0.0419953044791202
('grip_category', 'functionality_state')	MMSE_Spell	0.07430169785317695
('WHR_Obesity', 'MAP_NormalElevated_vs_H')	MMSE_Spell	0.0008486358576908564
('WHR_Obesity', 'functionality_state')	MMSE_Spell	0.05746794480614423
('MAP_NormalElevated_vs_H', 'functionality_state')	MMSE_Spell	0.05842955053674432
('Anxiety', 'Depression')	Pain	0.059493425439917404
('Anxiety', 'Sleep')	Pain	0.08174885159581019
('Anxiety', 'MMSE_Spell')	Pain	0.05625680363486319
('Anxiety', 'Hearing')	Pain	0.0587521027267528
('Anxiety', 'General_Health')	Pain	0.20375474327860404
('Anxiety', 'Health_vs_Peers')	Pain	0.1003121389880845
('Anxiety', 'Physical_Activity')	Pain	0.12215010496797962
('Anxiety', 'BMI')	Pain	0.0668833145895181
('Anxiety', 'Alcohol_Use')	Pain	0.06794393588122688
('Anxiety', 'Memory_Problems')	Pain	0.05920475337274969
('Anxiety', 'Memory_Complaints')	Pain	0.05920475337274969
('Anxiety', 'grip_category')	Pain	0.07275428191675205
('Anxiety', 'WHR_Obesity')	Pain	0.047055136770555825
('Anxiety', 'MAP_NormalElevated_vs_H')	Pain	0.04586250506836471
('Anxiety', 'functionality_state')	Pain	0.24712796485525831
('Depression', 'Sleep')	Pain	0.07795471399108184
('Depression', 'MMSE_Spell')	Pain	0.045434171886981504
('Depression', 'Hearing')	Pain	0.049452924744145546
('Depression', 'General_Health')	Pain	0.20006537279686318
('Depression', 'Health_vs_Peers')	Pain	0.08889817023101788
('Depression', 'Physical_Activity')	Pain	0.10706042939973655
('Depression', 'BMI')	Pain	0.0569853020936517
('Depression', 'Alcohol_Use')	Pain	0.056467168731704515
('Depression', 'Memory_Problems')	Pain	0.05055124902588107
('Depression', 'Memory_Complaints')	Pain	0.05055124902588107
('Depression', 'grip_category')	Pain	0.06036800031854515
('Depression', 'WHR_Obesity')	Pain	0.0377018217992977
('Depression', 'MAP_NormalElevated_vs_H')	Pain	0.03540805545306297
('Depression', 'functionality_state')	Pain	0.2342902985513118
('Sleep', 'MMSE_Spell')	Pain	0.06717696018005666
('Sleep', 'Hearing')	Pain	0.07304604550003575
('Sleep', 'General_Health')	Pain	0.2246266067596911
('Sleep', 'Health_vs_Peers')	Pain	0.11036254472702225
('Sleep', 'Physical_Activity')	Pain	0.13384645947016
('Sleep', 'BMI')	Pain	0.07457422656541678
('Sleep', 'Alcohol_Use')	Pain	0.080499174849045
('Sleep', 'Memory_Problems')	Pain	0.067464530707327
('Sleep', 'Memory_Complaints')	Pain	0.067464530707327
('Sleep', 'grip_category')	Pain	0.090162759733765
('Sleep', 'WHR_Obesity')	Pain	0.057499156862720585
('Sleep', 'MAP_NormalElevated_vs_H')	Pain	0.05249476850170171
('Sleep', 'functionality_state')	Pain	0.2627807157371904
('MMSE_Spell', 'Hearing')	Pain	0.028489287851599
('MMSE_Spell', 'General_Health')	Pain	0.20177687875069225
('MMSE_Spell', 'Health_vs_Peers')	Pain	0.07755715704216488
('MMSE_Spell', 'Physical_Activity')	Pain	0.09081189746818952
('MMSE_Spell', 'BMI')	Pain	0.03708260738742975
('MMSE_Spell', 'Alcohol_Use')	Pain	0.03560495777210802
('MMSE_Spell', 'Memory_Problems')	Pain	0.03145606029439592
('MMSE_Spell', 'Memory_Complaints')	Pain	0.03145606029439592
('MMSE_Spell', 'grip_category')	Pain	0.041294860966119964
('MMSE_Spell', 'WHR_Obesity')	Pain	0.015648425909362447
('MMSE_Spell', 'MAP_NormalElevated_vs_H')	Pain	0.015374601275888076
('MMSE_Spell', 'functionality_state')	Pain	0.23110021113843535
('Hearing', 'General_Health')	Pain	0.20335891095585343
('Hearing', 'Health_vs_Peers')	Pain	0.08250130128665806
('Hearing', 'Physical_Activity')	Pain	0.09853386008642365
('Hearing', 'BMI')	Pain	0.03982016511563131
('Hearing', 'Alcohol_Use')	Pain	0.04342305780258164
('Hearing', 'Memory_Problems')	Pain	0.03306666409869344
('Hearing', 'Memory_Complaints')	Pain	0.03306666409869344
('Hearing', 'grip_category')	Pain	0.04546700268368106
('Hearing', 'WHR_Obesity')	Pain	0.018126683464470262
('Hearing', 'MAP_NormalElevated_vs_H')	Pain	0.018200444333085465
('Hearing', 'functionality_state')	Pain	0.23225862803877229
('General_Health', 'Health_vs_Peers')	Pain	0.19996921476817478
('General_Health', 'Physical_Activity')	Pain	0.23103099723352102
('General_Health', 'BMI')	Pain	0.20609734575679878
('General_Health', 'Alcohol_Use')	Pain	0.20455611719292746
('General_Health', 'Memory_Problems')	Pain	0.19819152187880387
('General_Health', 'Memory_Complaints')	Pain	0.19819152187880387
('General_Health', 'grip_category')	Pain	0.2105951521720617
('General_Health', 'WHR_Obesity')	Pain	0.19444525617725905
('General_Health', 'MAP_NormalElevated_vs_H')	Pain	0.19376517663425538
('General_Health', 'functionality_state')	Pain	0.30734188563222736
('Health_vs_Peers', 'Physical_Activity')	Pain	0.13322258066836692
('Health_vs_Peers', 'BMI')	Pain	0.08238774236018728
('Health_vs_Peers', 'Alcohol_Use')	Pain	0.08581346354616443
('Health_vs_Peers', 'Memory_Problems')	Pain	0.08030688615057516
('Health_vs_Peers', 'Memory_Complaints')	Pain	0.08030688615057516
('Health_vs_Peers', 'grip_category')	Pain	0.09520710211553067
('Health_vs_Peers', 'WHR_Obesity')	Pain	0.06572490205496329
('Health_vs_Peers', 'MAP_NormalElevated_vs_H')	Pain	0.06508423833602935
('Health_vs_Peers', 'functionality_state')	Pain	0.24977801369239389
('Physical_Activity', 'BMI')	Pain	0.10636129721651866
('Physical_Activity', 'Alcohol_Use')	Pain	0.10063805761917506
('Physical_Activity', 'Memory_Problems')	Pain	0.10299865543992259
('Physical_Activity', 'Memory_Complaints')	Pain	0.10299865543992259
('Physical_Activity', 'grip_category')	Pain	0.0992393594541748
('Physical_Activity', 'WHR_Obesity')	Pain	0.0892704503452526
('Physical_Activity', 'MAP_NormalElevated_vs_H')	Pain	0.08763420533403209
('Physical_Activity', 'functionality_state')	Pain	0.2356190544660186
('BMI', 'Alcohol_Use')	Pain	0.05112085815484142
('BMI', 'Memory_Problems')	Pain	0.04269416179942701
('BMI', 'Memory_Complaints')	Pain	0.04269416179942701
('BMI', 'grip_category')	Pain	0.06137013043273616
('BMI', 'WHR_Obesity')	Pain	0.022955801180176226
('BMI', 'MAP_NormalElevated_vs_H')	Pain	0.023710959376539827
('BMI', 'functionality_state')	Pain	0.23806400929878632
('Alcohol_Use', 'Memory_Problems')	Pain	0.04313502080381401
('Alcohol_Use', 'Memory_Complaints')	Pain	0.04313502080381401
('Alcohol_Use', 'grip_category')	Pain	0.057845304588234524
('Alcohol_Use', 'WHR_Obesity')	Pain	0.027622969865453418
('Alcohol_Use', 'MAP_NormalElevated_vs_H')	Pain	0.02586914414674828
('Alcohol_Use', 'functionality_state')	Pain	0.23657210243148336
('Memory_Problems', 'Memory_Complaints')	Pain	0.019894859799005606
('Memory_Problems', 'grip_category')	Pain	0.05038055554860359
('Memory_Problems', 'WHR_Obesity')	Pain	0.02266241518905852
('Memory_Problems', 'MAP_NormalElevated_vs_H')	Pain	0.020824130786050502
('Memory_Problems', 'functionality_state')	Pain	0.23382537017168614
('Memory_Complaints', 'grip_category')	Pain	0.05038055554860359
('Memory_Complaints', 'WHR_Obesity')	Pain	0.02266241518905852
('Memory_Complaints', 'MAP_NormalElevated_vs_H')	Pain	0.020824130786050502
('Memory_Complaints', 'functionality_state')	Pain	0.23382537017168614
('grip_category', 'WHR_Obesity')	Pain	0.032794681459324605
('grip_category', 'MAP_NormalElevated_vs_H')	Pain	0.03153905583863215
('grip_category', 'functionality_state')	Pain	0.2335002243546143
('WHR_Obesity', 'MAP_NormalElevated_vs_H')	Pain	0.0025386376429611746
('WHR_Obesity', 'functionality_state')	Pain	0.22837869804609948
('MAP_NormalElevated_vs_H', 'functionality_state')	Pain	0.22767994737962202
('Anxiety', 'Depression')	Hearing	0.012072896131055784
('Anxiety', 'Sleep')	Hearing	0.014722745343845439
('Anxiety', 'MMSE_Spell')	Hearing	0.01761590788514366
('Anxiety', 'Pain')	Hearing	0.023639479824043207
('Anxiety', 'General_Health')	Hearing	0.015164611962478647
('Anxiety', 'Health_vs_Peers')	Hearing	0.011278674420976267
('Anxiety', 'Physical_Activity')	Hearing	0.017977720970998336
('Anxiety', 'BMI')	Hearing	0.012077644465523903
('Anxiety', 'Alcohol_Use')	Hearing	0.018829877171153756
('Anxiety', 'Memory_Problems')	Hearing	0.026885933926541403
('Anxiety', 'Memory_Complaints')	Hearing	0.026885933926541403
('Anxiety', 'grip_category')	Hearing	0.02411873094666941
('Anxiety', 'WHR_Obesity')	Hearing	0.010620059256257874
('Anxiety', 'MAP_NormalElevated_vs_H')	Hearing	0.01091660324684255
('Anxiety', 'functionality_state')	Hearing	0.03397605292728239
('Depression', 'Sleep')	Hearing	0.010582976457255248
('Depression', 'MMSE_Spell')	Hearing	0.012278690307751692
('Depression', 'Pain')	Hearing	0.0194822430811953
('Depression', 'General_Health')	Hearing	0.010778038268009965
('Depression', 'Health_vs_Peers')	Hearing	0.005133730369869619
('Depression', 'Physical_Activity')	Hearing	0.013057445883673382
('Depression', 'BMI')	Hearing	0.006514294969124133
('Depression', 'Alcohol_Use')	Hearing	0.01313491999153518
('Depression', 'Memory_Problems')	Hearing	0.02310486010505524
('Depression', 'Memory_Complaints')	Hearing	0.02310486010505524
('Depression', 'grip_category')	Hearing	0.019068029931782374
('Depression', 'WHR_Obesity')	Hearing	0.005277647387746011
('Depression', 'MAP_NormalElevated_vs_H')	Hearing	0.005367140547262008
('Depression', 'functionality_state')	Hearing	0.030289526151932335
('Sleep', 'MMSE_Spell')	Hearing	0.014915019028621506
('Sleep', 'Pain')	Hearing	0.029019841293051605
('Sleep', 'General_Health')	Hearing	0.015749381397090517
('Sleep', 'Health_vs_Peers')	Hearing	0.010805224606508781
('Sleep', 'Physical_Activity')	Hearing	0.020786693316585114
('Sleep', 'BMI')	Hearing	0.01222937122023026
('Sleep', 'Alcohol_Use')	Hearing	0.015918645713564272
('Sleep', 'Memory_Problems')	Hearing	0.025329367770449012
('Sleep', 'Memory_Complaints')	Hearing	0.025329367770449012
('Sleep', 'grip_category')	Hearing	0.023848856168096438
('Sleep', 'WHR_Obesity')	Hearing	0.0065892217608231945
('Sleep', 'MAP_NormalElevated_vs_H')	Hearing	0.007488323288757454
('Sleep', 'functionality_state')	Hearing	0.03774186284765949
('MMSE_Spell', 'Pain')	Hearing	0.023623181344230713
('MMSE_Spell', 'General_Health')	Hearing	0.015791210894849885
('MMSE_Spell', 'Health_vs_Peers')	Hearing	0.010145175404265377
('MMSE_Spell', 'Physical_Activity')	Hearing	0.015660509610155603
('MMSE_Spell', 'BMI')	Hearing	0.010520028048128746
('MMSE_Spell', 'Alcohol_Use')	Hearing	0.015487928351840378
('MMSE_Spell', 'Memory_Problems')	Hearing	0.02742400640549174
('MMSE_Spell', 'Memory_Complaints')	Hearing	0.02742400640549174
('MMSE_Spell', 'grip_category')	Hearing	0.022649761513418964
('MMSE_Spell', 'WHR_Obesity')	Hearing	0.009325579024038714
('MMSE_Spell', 'MAP_NormalElevated_vs_H')	Hearing	0.009923731411640884
('MMSE_Spell', 'functionality_state')	Hearing	0.03345825799696655
('Pain', 'General_Health')	Hearing	0.01980575942622487
('Pain', 'Health_vs_Peers')	Hearing	0.01892206364230314
('Pain', 'Physical_Activity')	Hearing	0.022085765051030968
('Pain', 'BMI')	Hearing	0.01952501233705527
('Pain', 'Alcohol_Use')	Hearing	0.02760436308765449
('Pain', 'Memory_Problems')	Hearing	0.03339424534368791
('Pain', 'Memory_Complaints')	Hearing	0.03339424534368791
('Pain', 'grip_category')	Hearing	0.030369023588264838
('Pain', 'WHR_Obesity')	Hearing	0.01689472678930743
('Pain', 'MAP_NormalElevated_vs_H')	Hearing	0.018315478230694803
('Pain', 'functionality_state')	Hearing	0.03430410070932684
('General_Health', 'Health_vs_Peers')	Hearing	0.009796759373975556
('General_Health', 'Physical_Activity')	Hearing	0.014762440257377538
('General_Health', 'BMI')	Hearing	0.014229333944196076
('General_Health', 'Alcohol_Use')	Hearing	0.015403131575506839
('General_Health', 'Memory_Problems')	Hearing	0.025646352124854
('General_Health', 'Memory_Complaints')	Hearing	0.025646352124854
('General_Health', 'grip_category')	Hearing	0.02427235620988481
('General_Health', 'WHR_Obesity')	Hearing	0.009394551420448025
('General_Health', 'MAP_NormalElevated_vs_H')	Hearing	0.009292107308588204
('General_Health', 'functionality_state')	Hearing	0.03093726870373681
('Health_vs_Peers', 'Physical_Activity')	Hearing	0.011570067906207286
('Health_vs_Peers', 'BMI')	Hearing	0.0036969342460025523
('Health_vs_Peers', 'Alcohol_Use')	Hearing	0.009017111724729389
('Health_vs_Peers', 'Memory_Problems')	Hearing	0.020670343138634136
('Health_vs_Peers', 'Memory_Complaints')	Hearing	0.020670343138634136
('Health_vs_Peers', 'grip_category')	Hearing	0.016164921749386798
('Health_vs_Peers', 'WHR_Obesity')	Hearing	0.0020864608652457718
('Health_vs_Peers', 'MAP_NormalElevated_vs_H')	Hearing	0.0015564814068619488
('Health_vs_Peers', 'functionality_state')	Hearing	0.03149958599516046
('Physical_Activity', 'BMI')	Hearing	0.014035191665774292
('Physical_Activity', 'Alcohol_Use')	Hearing	0.016834850734970378
('Physical_Activity', 'Memory_Problems')	Hearing	0.02921121875223666
('Physical_Activity', 'Memory_Complaints')	Hearing	0.02921121875223666
('Physical_Activity', 'grip_category')	Hearing	0.023541599690347567
('Physical_Activity', 'WHR_Obesity')	Hearing	0.010610595828192824
('Physical_Activity', 'MAP_NormalElevated_vs_H')	Hearing	0.011769113507408837
('Physical_Activity', 'functionality_state')	Hearing	0.030570420423476703
('BMI', 'Alcohol_Use')	Hearing	0.01171935030422642
('BMI', 'Memory_Problems')	Hearing	0.022468108210831235
('BMI', 'Memory_Complaints')	Hearing	0.022468108210831235
('BMI', 'grip_category')	Hearing	0.016758650399328515
('BMI', 'WHR_Obesity')	Hearing	0.0018745484487765341
('BMI', 'MAP_NormalElevated_vs_H')	Hearing	0.002946859278802377
('BMI', 'functionality_state')	Hearing	0.03300971276418296
('Alcohol_Use', 'Memory_Problems')	Hearing	0.027264771247797435
('Alcohol_Use', 'Memory_Complaints')	Hearing	0.027264771247797435
('Alcohol_Use', 'grip_category')	Hearing	0.02241536554909535
('Alcohol_Use', 'WHR_Obesity')	Hearing	0.009842718207022557
('Alcohol_Use', 'MAP_NormalElevated_vs_H')	Hearing	0.009226691037618733
('Alcohol_Use', 'functionality_state')	Hearing	0.034210023492529294
('Memory_Problems', 'Memory_Complaints')	Hearing	0.02022244104400104
('Memory_Problems', 'grip_category')	Hearing	0.03344052279358571
('Memory_Problems', 'WHR_Obesity')	Hearing	0.020541946255437815
('Memory_Problems', 'MAP_NormalElevated_vs_H')	Hearing	0.022073862147786536
('Memory_Problems', 'functionality_state')	Hearing	0.043120331325072744
('Memory_Complaints', 'grip_category')	Hearing	0.03344052279358571
('Memory_Complaints', 'WHR_Obesity')	Hearing	0.020541946255437815
('Memory_Complaints', 'MAP_NormalElevated_vs_H')	Hearing	0.022073862147786536
('Memory_Complaints', 'functionality_state')	Hearing	0.043120331325072744
('grip_category', 'WHR_Obesity')	Hearing	0.01587007752312445
('grip_category', 'MAP_NormalElevated_vs_H')	Hearing	0.01471288095564095
('grip_category', 'functionality_state')	Hearing	0.03981700934270497
('WHR_Obesity', 'MAP_NormalElevated_vs_H')	Hearing	0.001392929505272009
('WHR_Obesity', 'functionality_state')	Hearing	0.030235201914518037
('MAP_NormalElevated_vs_H', 'functionality_state')	Hearing	0.031170087257841386
('Anxiety', 'Depression')	General_Health	0.10801472525700562
('Anxiety', 'Sleep')	General_Health	0.1087031478261762
('Anxiety', 'MMSE_Spell')	General_Health	0.08700644252567064
('Anxiety', 'Pain')	General_Health	0.23906075215928904
('Anxiety', 'Hearing')	General_Health	0.08558324374587452
('Anxiety', 'Health_vs_Peers')	General_Health	0.2945296055803642
('Anxiety', 'Physical_Activity')	General_Health	0.16189288542068322
('Anxiety', 'BMI')	General_Health	0.09429854324850066
('Anxiety', 'Alcohol_Use')	General_Health	0.10966907417801768
('Anxiety', 'Memory_Problems')	General_Health	0.10038922258690029
('Anxiety', 'Memory_Complaints')	General_Health	0.10038922258690029
('Anxiety', 'grip_category')	General_Health	0.10920283333464156
('Anxiety', 'WHR_Obesity')	General_Health	0.08104726448810952
('Anxiety', 'MAP_NormalElevated_vs_H')	General_Health	0.08462352322545733
('Anxiety', 'functionality_state')	General_Health	0.24120622399969444
('Depression', 'Sleep')	General_Health	0.101129104103173
('Depression', 'MMSE_Spell')	General_Health	0.07048704996142865
('Depression', 'Pain')	General_Health	0.2298161735855532
('Depression', 'Hearing')	General_Health	0.07049952071965022
('Depression', 'Health_vs_Peers')	General_Health	0.2835794822490202
('Depression', 'Physical_Activity')	General_Health	0.1383456231985658
('Depression', 'BMI')	General_Health	0.07836318825813332
('Depression', 'Alcohol_Use')	General_Health	0.09178167314518221
('Depression', 'Memory_Problems')	General_Health	0.08788356883037515
('Depression', 'Memory_Complaints')	General_Health	0.08788356883037515
('Depression', 'grip_category')	General_Health	0.0896140860990268
('Depression', 'WHR_Obesity')	General_Health	0.06515078595722995
('Depression', 'MAP_NormalElevated_vs_H')	General_Health	0.06822769295420954
('Depression', 'functionality_state')	General_Health	0.21941465494691262
('Sleep', 'MMSE_Spell')	General_Health	0.060806957703983734
('Sleep', 'Pain')	General_Health	0.22528699952079603
('Sleep', 'Hearing')	General_Health	0.06043597836517961
('Sleep', 'Health_vs_Peers')	General_Health	0.2751915780765905
('Sleep', 'Physical_Activity')	General_Health	0.13798025227406374
('Sleep', 'BMI')	General_Health	0.06557611258190152
('Sleep', 'Alcohol_Use')	General_Health	0.08443084274275287
('Sleep', 'Memory_Problems')	General_Health	0.07583082337842376
('Sleep', 'Memory_Complaints')	General_Health	0.07583082337842376
('Sleep', 'grip_category')	General_Health	0.08341972768825513
('Sleep', 'WHR_Obesity')	General_Health	0.052692170318493686
('Sleep', 'MAP_NormalElevated_vs_H')	General_Health	0.05538672361977398
('Sleep', 'functionality_state')	General_Health	0.22157448323905055
('MMSE_Spell', 'Pain')	General_Health	0.19782469640230574
('MMSE_Spell', 'Hearing')	General_Health	0.016705135053832296
('MMSE_Spell', 'Health_vs_Peers')	General_Health	0.24195909754698178
('MMSE_Spell', 'Physical_Activity')	General_Health	0.09603134430931393
('MMSE_Spell', 'BMI')	General_Health	0.024203189952758407
('MMSE_Spell', 'Alcohol_Use')	General_Health	0.037973800731245254
('MMSE_Spell', 'Memory_Problems')	General_Health	0.0393914668482123
('MMSE_Spell', 'Memory_Complaints')	General_Health	0.0393914668482123
('MMSE_Spell', 'grip_category')	General_Health	0.03635315299154122
('MMSE_Spell', 'WHR_Obesity')	General_Health	0.010275207086840075
('MMSE_Spell', 'MAP_NormalElevated_vs_H')	General_Health	0.013980231279861083
('MMSE_Spell', 'functionality_state')	General_Health	0.19176850808438903
('Pain', 'Hearing')	General_Health	0.195986383089644
('Pain', 'Health_vs_Peers')	General_Health	0.36962590297543285
('Pain', 'Physical_Activity')	General_Health	0.23916733177900468
('Pain', 'BMI')	General_Health	0.1984153312476534
('Pain', 'Alcohol_Use')	General_Health	0.21390241584848782
('Pain', 'Memory_Problems')	General_Health	0.21045699180780805
('Pain', 'Memory_Complaints')	General_Health	0.21045699180780805
('Pain', 'grip_category')	General_Health	0.2120402011583109
('Pain', 'WHR_Obesity')	General_Health	0.19326622246357125
('Pain', 'MAP_NormalElevated_vs_H')	General_Health	0.1972711471545462
('Pain', 'functionality_state')	General_Health	0.271406469674198
('Hearing', 'Health_vs_Peers')	General_Health	0.2430326852255834
('Hearing', 'Physical_Activity')	General_Health	0.0993468698382545
('Hearing', 'BMI')	General_Health	0.02684247221362544
('Hearing', 'Alcohol_Use')	General_Health	0.04056812494599242
('Hearing', 'Memory_Problems')	General_Health	0.037584240808864036
('Hearing', 'Memory_Complaints')	General_Health	0.037584240808864036
('Hearing', 'grip_category')	General_Health	0.040815384291548955
('Hearing', 'WHR_Obesity')	General_Health	0.00944747438192368
('Hearing', 'MAP_NormalElevated_vs_H')	General_Health	0.012683043931269676
('Hearing', 'functionality_state')	General_Health	0.19295638007515192
('Health_vs_Peers', 'Physical_Activity')	General_Health	0.3022104380134567
('Health_vs_Peers', 'BMI')	General_Health	0.24240695018986871
('Health_vs_Peers', 'Alcohol_Use')	General_Health	0.2588611482446068
('Health_vs_Peers', 'Memory_Problems')	General_Health	0.25877684250967575
('Health_vs_Peers', 'Memory_Complaints')	General_Health	0.25877684250967575
('Health_vs_Peers', 'grip_category')	General_Health	0.2665113789268089
('Health_vs_Peers', 'WHR_Obesity')	General_Health	0.2348860742146614
('Health_vs_Peers', 'MAP_NormalElevated_vs_H')	General_Health	0.23586712427681675
('Health_vs_Peers', 'functionality_state')	General_Health	0.36249441822677847
('Physical_Activity', 'BMI')	General_Health	0.1075558021349358
('Physical_Activity', 'Alcohol_Use')	General_Health	0.1111494261800789
('Physical_Activity', 'Memory_Problems')	General_Health	0.12204652741470338
('Physical_Activity', 'Memory_Complaints')	General_Health	0.12204652741470338
('Physical_Activity', 'grip_category')	General_Health	0.10376533941812326
('Physical_Activity', 'WHR_Obesity')	General_Health	0.09750556068110942
('Physical_Activity', 'MAP_NormalElevated_vs_H')	General_Health	0.0991967478789916
('Physical_Activity', 'functionality_state')	General_Health	0.20621050359377896
('BMI', 'Alcohol_Use')	General_Health	0.05063923050963788
('BMI', 'Memory_Problems')	General_Health	0.045820263856354584
('BMI', 'Memory_Complaints')	General_Health	0.045820263856354584
('BMI', 'grip_category')	General_Health	0.051358724632186506
('BMI', 'WHR_Obesity')	General_Health	0.014881933453188202
('BMI', 'MAP_NormalElevated_vs_H')	General_Health	0.020118307342985028
('BMI', 'functionality_state')	General_Health	0.1969314745618393
('Alcohol_Use', 'Memory_Problems')	General_Health	0.06435109915086488
('Alcohol_Use', 'Memory_Complaints')	General_Health	0.06435109915086488
('Alcohol_Use', 'grip_category')	General_Health	0.06468393328156603
('Alcohol_Use', 'WHR_Obesity')	General_Health	0.034685298254409344
('Alcohol_Use', 'MAP_NormalElevated_vs_H')	General_Health	0.03709035574318472
('Alcohol_Use', 'functionality_state')	General_Health	0.20023095388244214
('Memory_Problems', 'Memory_Complaints')	General_Health	0.03216032972800916
('Memory_Problems', 'grip_category')	General_Health	0.061675602017434814
('Memory_Problems', 'WHR_Obesity')	General_Health	0.033140145990620026
('Memory_Problems', 'MAP_NormalElevated_vs_H')	General_Health	0.03660849637450611
('Memory_Problems', 'functionality_state')	General_Health	0.20696575617028035
('Memory_Complaints', 'grip_category')	General_Health	0.061675602017434814
('Memory_Complaints', 'WHR_Obesity')	General_Health	0.033140145990620026
('Memory_Complaints', 'MAP_NormalElevated_vs_H')	General_Health	0.03660849637450611
('Memory_Complaints', 'functionality_state')	General_Health	0.20696575617028035
('grip_category', 'WHR_Obesity')	General_Health	0.031864293729508615
('grip_category', 'MAP_NormalElevated_vs_H')	General_Health	0.03531078624038983
('grip_category', 'functionality_state')	General_Health	0.1958087839601076
('WHR_Obesity', 'MAP_NormalElevated_vs_H')	General_Health	0.004422284430447082
('WHR_Obesity', 'functionality_state')	General_Health	0.19142046948948369
('MAP_NormalElevated_vs_H', 'functionality_state')	General_Health	0.19410342601236139
('Anxiety', 'Depression')	Health_vs_Peers	0.028547935128080723
('Anxiety', 'Sleep')	Health_vs_Peers	0.03327093909331248
('Anxiety', 'MMSE_Spell')	Health_vs_Peers	0.02267278025574296
('Anxiety', 'Pain')	Health_vs_Peers	0.075751174273186
('Anxiety', 'Hearing')	Health_vs_Peers	0.021830332608787372
('Anxiety', 'General_Health')	Health_vs_Peers	0.23466263198478196
('Anxiety', 'Physical_Activity')	Health_vs_Peers	0.045173061963873454
('Anxiety', 'BMI')	Health_vs_Peers	0.03735744052076963
('Anxiety', 'Alcohol_Use')	Health_vs_Peers	0.032463025517724134
('Anxiety', 'Memory_Problems')	Health_vs_Peers	0.02711221315338377
('Anxiety', 'Memory_Complaints')	Health_vs_Peers	0.02711221315338377
('Anxiety', 'grip_category')	Health_vs_Peers	0.028455372703017085
('Anxiety', 'WHR_Obesity')	Health_vs_Peers	0.02184227655674403
('Anxiety', 'MAP_NormalElevated_vs_H')	Health_vs_Peers	0.026063011047230647
('Anxiety', 'functionality_state')	Health_vs_Peers	0.08365647269138084
('Depression', 'Sleep')	Health_vs_Peers	0.033532507878173204
('Depression', 'MMSE_Spell')	Health_vs_Peers	0.02100806600058918
('Depression', 'Pain')	Health_vs_Peers	0.07349382161925287
('Depression', 'Hearing')	Health_vs_Peers	0.01970006342105614
('Depression', 'General_Health')	Health_vs_Peers	0.23842433284856582
('Depression', 'Physical_Activity')	Health_vs_Peers	0.0418768338552376
('Depression', 'BMI')	Health_vs_Peers	0.036118250340868206
('Depression', 'Alcohol_Use')	Health_vs_Peers	0.030687829930749616
('Depression', 'Memory_Problems')	Health_vs_Peers	0.02609508745283383
('Depression', 'Memory_Complaints')	Health_vs_Peers	0.02609508745283383
('Depression', 'grip_category')	Health_vs_Peers	0.025852364675331883
('Depression', 'WHR_Obesity')	Health_vs_Peers	0.020669214774217542
('Depression', 'MAP_NormalElevated_vs_H')	Health_vs_Peers	0.024743576962137626
('Depression', 'functionality_state')	Health_vs_Peers	0.0799743826801038
('Sleep', 'MMSE_Spell')	Health_vs_Peers	0.02214386672600812
('Sleep', 'Pain')	Health_vs_Peers	0.07842858098669343
('Sleep', 'Hearing')	Health_vs_Peers	0.022897465073165393
('Sleep', 'General_Health')	Health_vs_Peers	0.24259722157515803
('Sleep', 'Physical_Activity')	Health_vs_Peers	0.04733279388821568
('Sleep', 'BMI')	Health_vs_Peers	0.038031676881327976
('Sleep', 'Alcohol_Use')	Health_vs_Peers	0.03374257906542577
('Sleep', 'Memory_Problems')	Health_vs_Peers	0.027461787214943596
('Sleep', 'Memory_Complaints')	Health_vs_Peers	0.027461787214943596
('Sleep', 'grip_category')	Health_vs_Peers	0.03035665404472656
('Sleep', 'WHR_Obesity')	Health_vs_Peers	0.020797100755407086
('Sleep', 'MAP_NormalElevated_vs_H')	Health_vs_Peers	0.023532528627758703
('Sleep', 'functionality_state')	Health_vs_Peers	0.08857404072086751
('MMSE_Spell', 'Pain')	Health_vs_Peers	0.06633395985596045
('MMSE_Spell', 'Hearing')	Health_vs_Peers	0.0037880847254298817
('MMSE_Spell', 'General_Health')	Health_vs_Peers	0.23468808270916322
('MMSE_Spell', 'Physical_Activity')	Health_vs_Peers	0.030099048258271775
('MMSE_Spell', 'BMI')	Health_vs_Peers	0.019879779693474313
('MMSE_Spell', 'Alcohol_Use')	Health_vs_Peers	0.014167991239550329
('MMSE_Spell', 'Memory_Problems')	Health_vs_Peers	0.010789784723847486
('MMSE_Spell', 'Memory_Complaints')	Health_vs_Peers	0.010789784723847486
('MMSE_Spell', 'grip_category')	Health_vs_Peers	0.009866106211271607
('MMSE_Spell', 'WHR_Obesity')	Health_vs_Peers	0.003714446711990252
('MMSE_Spell', 'MAP_NormalElevated_vs_H')	Health_vs_Peers	0.007860932497229831
('MMSE_Spell', 'functionality_state')	Health_vs_Peers	0.07440760323534693
('Pain', 'Hearing')	Health_vs_Peers	0.06736954967655026
('Pain', 'General_Health')	Health_vs_Peers	0.24189276534625825
('Pain', 'Physical_Activity')	Health_vs_Peers	0.07620358494050593
('Pain', 'BMI')	Health_vs_Peers	0.07707092456365923
('Pain', 'Alcohol_Use')	Health_vs_Peers	0.07454834514898205
('Pain', 'Memory_Problems')	Health_vs_Peers	0.06911613614600876
('Pain', 'Memory_Complaints')	Health_vs_Peers	0.06911613614600876
('Pain', 'grip_category')	Health_vs_Peers	0.07312841018359938
('Pain', 'WHR_Obesity')	Health_vs_Peers	0.06508023328648715
('Pain', 'MAP_NormalElevated_vs_H')	Health_vs_Peers	0.0696062625402407
('Pain', 'functionality_state')	Health_vs_Peers	0.09660502398977708
('Hearing', 'General_Health')	Health_vs_Peers	0.23527346148168313
('Hearing', 'Physical_Activity')	Health_vs_Peers	0.030999167213740266
('Hearing', 'BMI')	Health_vs_Peers	0.018675269228051176
('Hearing', 'Alcohol_Use')	Health_vs_Peers	0.013570688042474806
('Hearing', 'Memory_Problems')	Health_vs_Peers	0.009152011889072614
('Hearing', 'Memory_Complaints')	Health_vs_Peers	0.009152011889072614
('Hearing', 'grip_category')	Health_vs_Peers	0.00918420891287045
('Hearing', 'WHR_Obesity')	Health_vs_Peers	0.002673748771933754
('Hearing', 'MAP_NormalElevated_vs_H')	Health_vs_Peers	0.0059634717134636524
('Hearing', 'functionality_state')	Health_vs_Peers	0.0762811236219891
('General_Health', 'Physical_Activity')	Health_vs_Peers	0.23705510774011015
('General_Health', 'BMI')	Health_vs_Peers	0.24477214690248736
('General_Health', 'Alcohol_Use')	Health_vs_Peers	0.23824973119186665
('General_Health', 'Memory_Problems')	Health_vs_Peers	0.23532062257610517
('General_Health', 'Memory_Complaints')	Health_vs_Peers	0.23532062257610517
('General_Health', 'grip_category')	Health_vs_Peers	0.2429876380086284
('General_Health', 'WHR_Obesity')	Health_vs_Peers	0.23542043915987307
('General_Health', 'MAP_NormalElevated_vs_H')	Health_vs_Peers	0.23688317796073696
('General_Health', 'functionality_state')	Health_vs_Peers	0.24525684448219295
('Physical_Activity', 'BMI')	Health_vs_Peers	0.04666242599075568
('Physical_Activity', 'Alcohol_Use')	Health_vs_Peers	0.03631222423655373
('Physical_Activity', 'Memory_Problems')	Health_vs_Peers	0.036705392988908236
('Physical_Activity', 'Memory_Complaints')	Health_vs_Peers	0.036705392988908236
('Physical_Activity', 'grip_category')	Health_vs_Peers	0.03514661755576508
('Physical_Activity', 'WHR_Obesity')	Health_vs_Peers	0.0316675771621559
('Physical_Activity', 'MAP_NormalElevated_vs_H')	Health_vs_Peers	0.03502874963425129
('Physical_Activity', 'functionality_state')	Health_vs_Peers	0.07556567335879749
('BMI', 'Alcohol_Use')	Health_vs_Peers	0.03056987467877112
('BMI', 'Memory_Problems')	Health_vs_Peers	0.025897176504098
('BMI', 'Memory_Complaints')	Health_vs_Peers	0.025897176504098
('BMI', 'grip_category')	Health_vs_Peers	0.02685816324657856
('BMI', 'WHR_Obesity')	Health_vs_Peers	0.016664041812343627
('BMI', 'MAP_NormalElevated_vs_H')	Health_vs_Peers	0.02265023536757719
('BMI', 'functionality_state')	Health_vs_Peers	0.08573947000971043
('Alcohol_Use', 'Memory_Problems')	Health_vs_Peers	0.021181963637617023
('Alcohol_Use', 'Memory_Complaints')	Health_vs_Peers	0.021181963637617023
('Alcohol_Use', 'grip_category')	Health_vs_Peers	0.018462727329304988
('Alcohol_Use', 'WHR_Obesity')	Health_vs_Peers	0.014535241058640866
('Alcohol_Use', 'MAP_NormalElevated_vs_H')	Health_vs_Peers	0.018187809680902587
('Alcohol_Use', 'functionality_state')	Health_vs_Peers	0.07873362777744297
('Memory_Problems', 'Memory_Complaints')	Health_vs_Peers	0.0087041097944392
('Memory_Problems', 'grip_category')	Health_vs_Peers	0.01593880633707885
('Memory_Problems', 'WHR_Obesity')	Health_vs_Peers	0.00960833837258855
('Memory_Problems', 'MAP_NormalElevated_vs_H')	Health_vs_Peers	0.014019198567077245
('Memory_Problems', 'functionality_state')	Health_vs_Peers	0.07734963998776259
('Memory_Complaints', 'grip_category')	Health_vs_Peers	0.01593880633707885
('Memory_Complaints', 'WHR_Obesity')	Health_vs_Peers	0.00960833837258855
('Memory_Complaints', 'MAP_NormalElevated_vs_H')	Health_vs_Peers	0.014019198567077245
('Memory_Complaints', 'functionality_state')	Health_vs_Peers	0.07734963998776259
('grip_category', 'WHR_Obesity')	Health_vs_Peers	0.009200517415598389
('grip_category', 'MAP_NormalElevated_vs_H')	Health_vs_Peers	0.012797859017796643
('grip_category', 'functionality_state')	Health_vs_Peers	0.0824715577079593
('WHR_Obesity', 'MAP_NormalElevated_vs_H')	Health_vs_Peers	0.006105182227046486
('WHR_Obesity', 'functionality_state')	Health_vs_Peers	0.07513654307924997
('MAP_NormalElevated_vs_H', 'functionality_state')	Health_vs_Peers	0.07726632584360342
('Anxiety', 'Depression')	Physical_Activity	0.036322132995220274
('Anxiety', 'Sleep')	Physical_Activity	0.03049740575575173
('Anxiety', 'MMSE_Spell')	Physical_Activity	0.06773564129515747
('Anxiety', 'Pain')	Physical_Activity	0.0930636105681688
('Anxiety', 'Hearing')	Physical_Activity	0.024003849473897092
('Anxiety', 'General_Health')	Physical_Activity	0.0975003821401874
('Anxiety', 'Health_vs_Peers')	Physical_Activity	0.040647532278961104
('Anxiety', 'BMI')	Physical_Activity	0.021117345874774585
('Anxiety', 'Alcohol_Use')	Physical_Activity	0.060908813738124214
('Anxiety', 'Memory_Problems')	Physical_Activity	0.02141497253927064
('Anxiety', 'Memory_Complaints')	Physical_Activity	0.02141497253927064
('Anxiety', 'grip_category')	Physical_Activity	0.13368616932890956
('Anxiety', 'WHR_Obesity')	Physical_Activity	0.017005603621301185
('Anxiety', 'MAP_NormalElevated_vs_H')	Physical_Activity	0.01708253149884998
('Anxiety', 'functionality_state')	Physical_Activity	0.26296683105679286
('Depression', 'Sleep')	Physical_Activity	0.04100942965256413
('Depression', 'MMSE_Spell')	Physical_Activity	0.07968990693410344
('Depression', 'Pain')	Physical_Activity	0.10141296349628458
('Depression', 'Hearing')	Physical_Activity	0.03738066164317166
('Depression', 'General_Health')	Physical_Activity	0.10294735650642318
('Depression', 'Health_vs_Peers')	Physical_Activity	0.05163371656354872
('Depression', 'BMI')	Physical_Activity	0.03336217498708296
('Depression', 'Alcohol_Use')	Physical_Activity	0.07152586403334014
('Depression', 'Memory_Problems')	Physical_Activity	0.033719458943381624
('Depression', 'Memory_Complaints')	Physical_Activity	0.033719458943381624
('Depression', 'grip_category')	Physical_Activity	0.14278168796956286
('Depression', 'WHR_Obesity')	Physical_Activity	0.029526845736074454
('Depression', 'MAP_NormalElevated_vs_H')	Physical_Activity	0.030091246396030842
('Depression', 'functionality_state')	Physical_Activity	0.2646167979827762
('Sleep', 'MMSE_Spell')	Physical_Activity	0.07401144431511346
('Sleep', 'Pain')	Physical_Activity	0.10168176936256211
('Sleep', 'Hearing')	Physical_Activity	0.032648207415971395
('Sleep', 'General_Health')	Physical_Activity	0.10515516940536093
('Sleep', 'Health_vs_Peers')	Physical_Activity	0.04710206752094535
('Sleep', 'BMI')	Physical_Activity	0.023990851559863705
('Sleep', 'Alcohol_Use')	Physical_Activity	0.06956309578702842
('Sleep', 'Memory_Problems')	Physical_Activity	0.02581688740758024
('Sleep', 'Memory_Complaints')	Physical_Activity	0.02581688740758024
('Sleep', 'grip_category')	Physical_Activity	0.14059570496695856
('Sleep', 'WHR_Obesity')	Physical_Activity	0.01857332126171998
('Sleep', 'MAP_NormalElevated_vs_H')	Physical_Activity	0.01971732185175187
('Sleep', 'functionality_state')	Physical_Activity	0.2668710320623601
('MMSE_Spell', 'Pain')	Physical_Activity	0.1321759367443031
('MMSE_Spell', 'Hearing')	Physical_Activity	0.061890655393636855
('MMSE_Spell', 'General_Health')	Physical_Activity	0.14134756593381403
('MMSE_Spell', 'Health_vs_Peers')	Physical_Activity	0.08268628472059109
('MMSE_Spell', 'BMI')	Physical_Activity	0.05991869802258894
('MMSE_Spell', 'Alcohol_Use')	Physical_Activity	0.08894433684923672
('MMSE_Spell', 'Memory_Problems')	Physical_Activity	0.0593526194914521
('MMSE_Spell', 'Memory_Complaints')	Physical_Activity	0.0593526194914521
('MMSE_Spell', 'grip_category')	Physical_Activity	0.15563942950909562
('MMSE_Spell', 'WHR_Obesity')	Physical_Activity	0.0552932594757133
('MMSE_Spell', 'MAP_NormalElevated_vs_H')	Physical_Activity	0.05516078930103059
('MMSE_Spell', 'functionality_state')	Physical_Activity	0.2757485567123821
('Pain', 'Hearing')	Physical_Activity	0.09280177629960021
('Pain', 'General_Health')	Physical_Activity	0.1337027193641567
('Pain', 'Health_vs_Peers')	Physical_Activity	0.0984721101548319
('Pain', 'BMI')	Physical_Activity	0.08892911049040268
('Pain', 'Alcohol_Use')	Physical_Activity	0.1253838199868065
('Pain', 'Memory_Problems')	Physical_Activity	0.09059685587718729
('Pain', 'Memory_Complaints')	Physical_Activity	0.09059685587718729
('Pain', 'grip_category')	Physical_Activity	0.19287752806648462
('Pain', 'WHR_Obesity')	Physical_Activity	0.08795208944623635
('Pain', 'MAP_NormalElevated_vs_H')	Physical_Activity	0.08713683015496218
('Pain', 'functionality_state')	Physical_Activity	0.26848467575347396
('Hearing', 'General_Health')	Physical_Activity	0.10098731391764114
('Hearing', 'Health_vs_Peers')	Physical_Activity	0.04039883503702719
('Hearing', 'BMI')	Physical_Activity	0.016898157718233716
('Hearing', 'Alcohol_Use')	Physical_Activity	0.0573993078175309
('Hearing', 'Memory_Problems')	Physical_Activity	0.01648183794450688
('Hearing', 'Memory_Complaints')	Physical_Activity	0.01648183794450688
('Hearing', 'grip_category')	Physical_Activity	0.1322777473980749
('Hearing', 'WHR_Obesity')	Physical_Activity	0.01052419160433939
('Hearing', 'MAP_NormalElevated_vs_H')	Physical_Activity	0.0111567044307312
('Hearing', 'functionality_state')	Physical_Activity	0.2613905690403769
('General_Health', 'Health_vs_Peers')	Physical_Activity	0.0978032792926649
('General_Health', 'BMI')	Physical_Activity	0.09780562991796458
('General_Health', 'Alcohol_Use')	Physical_Activity	0.12654888989215385
('General_Health', 'Memory_Problems')	Physical_Activity	0.09737925792296581
('General_Health', 'Memory_Complaints')	Physical_Activity	0.09737925792296581
('General_Health', 'grip_category')	Physical_Activity	0.19595845904418518
('General_Health', 'WHR_Obesity')	Physical_Activity	0.09736623349578033
('General_Health', 'MAP_NormalElevated_vs_H')	Physical_Activity	0.09519340217963249
('General_Health', 'functionality_state')	Physical_Activity	0.27501154083926627
('Health_vs_Peers', 'BMI')	Physical_Activity	0.03454705706116776
('Health_vs_Peers', 'Alcohol_Use')	Physical_Activity	0.07232310500136883
('Health_vs_Peers', 'Memory_Problems')	Physical_Activity	0.0354943434307419
('Health_vs_Peers', 'Memory_Complaints')	Physical_Activity	0.0354943434307419
('Health_vs_Peers', 'grip_category')	Physical_Activity	0.1508634781000075
('Health_vs_Peers', 'WHR_Obesity')	Physical_Activity	0.03099388503161705
('Health_vs_Peers', 'MAP_NormalElevated_vs_H')	Physical_Activity	0.030009350250973232
('Health_vs_Peers', 'functionality_state')	Physical_Activity	0.2616042843488697
('BMI', 'Alcohol_Use')	Physical_Activity	0.055482159238596555
('BMI', 'Memory_Problems')	Physical_Activity	0.012340658498587391
('BMI', 'Memory_Complaints')	Physical_Activity	0.012340658498587391
('BMI', 'grip_category')	Physical_Activity	0.1379232578665579
('BMI', 'WHR_Obesity')	Physical_Activity	0.005593122878546675
('BMI', 'MAP_NormalElevated_vs_H')	Physical_Activity	0.005870973712572741
('BMI', 'functionality_state')	Physical_Activity	0.26031185063955037
('Alcohol_Use', 'Memory_Problems')	Physical_Activity	0.05485699237474373
('Alcohol_Use', 'Memory_Complaints')	Physical_Activity	0.05485699237474373
('Alcohol_Use', 'grip_category')	Physical_Activity	0.1595710582190274
('Alcohol_Use', 'WHR_Obesity')	Physical_Activity	0.05006905585692178
('Alcohol_Use', 'MAP_NormalElevated_vs_H')	Physical_Activity	0.04959165056384925
('Alcohol_Use', 'functionality_state')	Physical_Activity	0.2752077015057428
('Memory_Problems', 'Memory_Complaints')	Physical_Activity	0.007493060236271585
('Memory_Problems', 'grip_category')	Physical_Activity	0.13033478497964784
('Memory_Problems', 'WHR_Obesity')	Physical_Activity	0.007780085385090662
('Memory_Problems', 'MAP_NormalElevated_vs_H')	Physical_Activity	0.007889285057307146
('Memory_Problems', 'functionality_state')	Physical_Activity	0.2605472426086847
('Memory_Complaints', 'grip_category')	Physical_Activity	0.13033478497964784
('Memory_Complaints', 'WHR_Obesity')	Physical_Activity	0.007780085385090662
('Memory_Complaints', 'MAP_NormalElevated_vs_H')	Physical_Activity	0.007889285057307146
('Memory_Complaints', 'functionality_state')	Physical_Activity	0.2605472426086847
('grip_category', 'WHR_Obesity')	Physical_Activity	0.12499734647890536
('grip_category', 'MAP_NormalElevated_vs_H')	Physical_Activity	0.12519094266961978
('grip_category', 'functionality_state')	Physical_Activity	0.30360180623389976
('WHR_Obesity', 'MAP_NormalElevated_vs_H')	Physical_Activity	0.0006470777145120869
('WHR_Obesity', 'functionality_state')	Physical_Activity	0.2624078884769243
('MAP_NormalElevated_vs_H', 'functionality_state')	Physical_Activity	0.2613393864712655
('Anxiety', 'Depression')	BMI	0.0009368857315963662
('Anxiety', 'Sleep')	BMI	0.006385069300034397
('Anxiety', 'MMSE_Spell')	BMI	0.0009427138519641772
('Anxiety', 'Pain')	BMI	0.02229191568459613
('Anxiety', 'Hearing')	BMI	0.0025988684633124768
('Anxiety', 'General_Health')	BMI	0.014401135462895925
('Anxiety', 'Health_vs_Peers')	BMI	0.017327006330747415
('Anxiety', 'Physical_Activity')	BMI	0.005612441369666008
('Anxiety', 'Alcohol_Use')	BMI	0.0070016719504849756
('Anxiety', 'Memory_Problems')	BMI	0.0053386101993022584
('Anxiety', 'Memory_Complaints')	BMI	0.0053386101993022584
('Anxiety', 'grip_category')	BMI	0.05412783952665535
('Anxiety', 'WHR_Obesity')	BMI	0.07435801960862054
('Anxiety', 'MAP_NormalElevated_vs_H')	BMI	0.002550034094487342
('Anxiety', 'functionality_state')	BMI	0.02059349444252603
('Depression', 'Sleep')	BMI	0.007878145702683763
('Depression', 'MMSE_Spell')	BMI	0.0004155308529112252
('Depression', 'Pain')	BMI	0.0226928052998153
('Depression', 'Hearing')	BMI	0.0021924798382379836
('Depression', 'General_Health')	BMI	0.014319890675606904
('Depression', 'Health_vs_Peers')	BMI	0.017230102158795536
('Depression', 'Physical_Activity')	BMI	0.004717144096699815
('Depression', 'Alcohol_Use')	BMI	0.0059953202452557525
('Depression', 'Memory_Problems')	BMI	0.0036509692222864197
('Depression', 'Memory_Complaints')	BMI	0.0036509692222864197
('Depression', 'grip_category')	BMI	0.05357700472635285
('Depression', 'WHR_Obesity')	BMI	0.07404380259783759
('Depression', 'MAP_NormalElevated_vs_H')	BMI	0.002135048337505022
('Depression', 'functionality_state')	BMI	0.02114077561017346
('Sleep', 'MMSE_Spell')	BMI	0.006300282365970594
('Sleep', 'Pain')	BMI	0.03081916323889114
('Sleep', 'Hearing')	BMI	0.012500512100688775
('Sleep', 'General_Health')	BMI	0.021160656494270944
('Sleep', 'Health_vs_Peers')	BMI	0.026210577295131158
('Sleep', 'Physical_Activity')	BMI	0.012400478340934655
('Sleep', 'Alcohol_Use')	BMI	0.015423018177022605
('Sleep', 'Memory_Problems')	BMI	0.010026382232220979
('Sleep', 'Memory_Complaints')	BMI	0.010026382232220979
('Sleep', 'grip_category')	BMI	0.06878979005671318
('Sleep', 'WHR_Obesity')	BMI	0.08153056565981524
('Sleep', 'MAP_NormalElevated_vs_H')	BMI	0.010852478854738635
('Sleep', 'functionality_state')	BMI	0.024852015379183346
('MMSE_Spell', 'Pain')	BMI	0.02360776325341991
('MMSE_Spell', 'Hearing')	BMI	0.0019112904214871954
('MMSE_Spell', 'General_Health')	BMI	0.014680528167134443
('MMSE_Spell', 'Health_vs_Peers')	BMI	0.0176281327456689
('MMSE_Spell', 'Physical_Activity')	BMI	0.005079814612464852
('MMSE_Spell', 'Alcohol_Use')	BMI	0.007729157750389739
('MMSE_Spell', 'Memory_Problems')	BMI	0.004213600260610029
('MMSE_Spell', 'Memory_Complaints')	BMI	0.004213600260610029
('MMSE_Spell', 'grip_category')	BMI	0.05345206445385123
('MMSE_Spell', 'WHR_Obesity')	BMI	0.07449961206730027
('MMSE_Spell', 'MAP_NormalElevated_vs_H')	BMI	0.0021430620909776345
('MMSE_Spell', 'functionality_state')	BMI	0.02042474925136861
('Pain', 'Hearing')	BMI	0.02554699495255043
('Pain', 'General_Health')	BMI	0.02825669019972877
('Pain', 'Health_vs_Peers')	BMI	0.0346454211449092
('Pain', 'Physical_Activity')	BMI	0.024235081857326035
('Pain', 'Alcohol_Use')	BMI	0.032036115573679906
('Pain', 'Memory_Problems')	BMI	0.026091418745496375
('Pain', 'Memory_Complaints')	BMI	0.026091418745496375
('Pain', 'grip_category')	BMI	0.0841113891622828
('Pain', 'WHR_Obesity')	BMI	0.09503066782159265
('Pain', 'MAP_NormalElevated_vs_H')	BMI	0.02483109091353921
('Pain', 'functionality_state')	BMI	0.03057505757232776
('Hearing', 'General_Health')	BMI	0.019941829916753355
('Hearing', 'Health_vs_Peers')	BMI	0.019533850675078106
('Hearing', 'Physical_Activity')	BMI	0.00835707134197628
('Hearing', 'Alcohol_Use')	BMI	0.008453302437990768
('Hearing', 'Memory_Problems')	BMI	0.005537783911903555
('Hearing', 'Memory_Complaints')	BMI	0.005537783911903555
('Hearing', 'grip_category')	BMI	0.05459788822429267
('Hearing', 'WHR_Obesity')	BMI	0.0751813717653558
('Hearing', 'MAP_NormalElevated_vs_H')	BMI	0.003951956918190819
('Hearing', 'functionality_state')	BMI	0.023475288367169854
('General_Health', 'Health_vs_Peers')	BMI	0.025007940767335778
('General_Health', 'Physical_Activity')	BMI	0.017293252230260195
('General_Health', 'Alcohol_Use')	BMI	0.022208189272917928
('General_Health', 'Memory_Problems')	BMI	0.01695205087341815
('General_Health', 'Memory_Complaints')	BMI	0.01695205087341815
('General_Health', 'grip_category')	BMI	0.07265493437548524
('General_Health', 'WHR_Obesity')	BMI	0.0881358338082918
('General_Health', 'MAP_NormalElevated_vs_H')	BMI	0.017732468359691996
('General_Health', 'functionality_state')	BMI	0.025377938793413008
('Health_vs_Peers', 'Physical_Activity')	BMI	0.021555206359426607
('Health_vs_Peers', 'Alcohol_Use')	BMI	0.022750250494791974
('Health_vs_Peers', 'Memory_Problems')	BMI	0.020485183454730563
('Health_vs_Peers', 'Memory_Complaints')	BMI	0.020485183454730563
('Health_vs_Peers', 'grip_category')	BMI	0.0716781139080565
('Health_vs_Peers', 'WHR_Obesity')	BMI	0.08938357722223556
('Health_vs_Peers', 'MAP_NormalElevated_vs_H')	BMI	0.01924834270036361
('Health_vs_Peers', 'functionality_state')	BMI	0.0314235079858706
('Physical_Activity', 'Alcohol_Use')	BMI	0.011651654289802306
('Physical_Activity', 'Memory_Problems')	BMI	0.008139715007389489
('Physical_Activity', 'Memory_Complaints')	BMI	0.008139715007389489
('Physical_Activity', 'grip_category')	BMI	0.06702634798379471
('Physical_Activity', 'WHR_Obesity')	BMI	0.07898635041898065
('Physical_Activity', 'MAP_NormalElevated_vs_H')	BMI	0.00748848042863914
('Physical_Activity', 'functionality_state')	BMI	0.019957277625636427
('Alcohol_Use', 'Memory_Problems')	BMI	0.009607030657289998
('Alcohol_Use', 'Memory_Complaints')	BMI	0.009607030657289998
('Alcohol_Use', 'grip_category')	BMI	0.06994270721417106
('Alcohol_Use', 'WHR_Obesity')	BMI	0.08043363912012542
('Alcohol_Use', 'MAP_NormalElevated_vs_H')	BMI	0.008450688904446184
('Alcohol_Use', 'functionality_state')	BMI	0.029026060671997225
('Memory_Problems', 'Memory_Complaints')	BMI	0.0032921167450727226
('Memory_Problems', 'grip_category')	BMI	0.05757264793573705
('Memory_Problems', 'WHR_Obesity')	BMI	0.07756057785351383
('Memory_Problems', 'MAP_NormalElevated_vs_H')	BMI	0.00553191308081221
('Memory_Problems', 'functionality_state')	BMI	0.02222013543791449
('Memory_Complaints', 'grip_category')	BMI	0.05757264793573705
('Memory_Complaints', 'WHR_Obesity')	BMI	0.07756057785351383
('Memory_Complaints', 'MAP_NormalElevated_vs_H')	BMI	0.00553191308081221
('Memory_Complaints', 'functionality_state')	BMI	0.02222013543791449
('grip_category', 'WHR_Obesity')	BMI	0.12508138369300245
('grip_category', 'MAP_NormalElevated_vs_H')	BMI	0.06678772968088097
('grip_category', 'functionality_state')	BMI	0.09112256856515488
('WHR_Obesity', 'MAP_NormalElevated_vs_H')	BMI	0.0758708372641525
('WHR_Obesity', 'functionality_state')	BMI	0.09304857883419687
('MAP_NormalElevated_vs_H', 'functionality_state')	BMI	0.02291984325371083
('Anxiety', 'Depression')	Alcohol_Use	0.015658081951397104
('Anxiety', 'Sleep')	Alcohol_Use	0.01943184543472929
('Anxiety', 'MMSE_Spell')	Alcohol_Use	0.03937789476131576
('Anxiety', 'Pain')	Alcohol_Use	0.03229215075341628
('Anxiety', 'Hearing')	Alcohol_Use	0.01829071494604987
('Anxiety', 'General_Health')	Alcohol_Use	0.038711280169517914
('Anxiety', 'Health_vs_Peers')	Alcohol_Use	0.021372205104807543
('Anxiety', 'Physical_Activity')	Alcohol_Use	0.05434352301012317
('Anxiety', 'BMI')	Alcohol_Use	0.015941285727592194
('Anxiety', 'Memory_Problems')	Alcohol_Use	0.012619603102746723
('Anxiety', 'Memory_Complaints')	Alcohol_Use	0.012619603102746723
('Anxiety', 'grip_category')	Alcohol_Use	0.10317685075590069
('Anxiety', 'WHR_Obesity')	Alcohol_Use	0.010957546903278619
('Anxiety', 'MAP_NormalElevated_vs_H')	Alcohol_Use	0.018734465250377086
('Anxiety', 'functionality_state')	Alcohol_Use	0.056284782787086415
('Depression', 'Sleep')	Alcohol_Use	0.02192954089338873
('Depression', 'MMSE_Spell')	Alcohol_Use	0.03960975740010633
('Depression', 'Pain')	Alcohol_Use	0.032565336498801216
('Depression', 'Hearing')	Alcohol_Use	0.019203769421582764
('Depression', 'General_Health')	Alcohol_Use	0.038129040123589523
('Depression', 'Health_vs_Peers')	Alcohol_Use	0.022190346309611315
('Depression', 'Physical_Activity')	Alcohol_Use	0.053271497703890086
('Depression', 'BMI')	Alcohol_Use	0.016385984806189486
('Depression', 'Memory_Problems')	Alcohol_Use	0.01419112376581577
('Depression', 'Memory_Complaints')	Alcohol_Use	0.01419112376581577
('Depression', 'grip_category')	Alcohol_Use	0.10331266491377587
('Depression', 'WHR_Obesity')	Alcohol_Use	0.011673527068151768
('Depression', 'MAP_NormalElevated_vs_H')	Alcohol_Use	0.01987065356147557
('Depression', 'functionality_state')	Alcohol_Use	0.054440352305945086
('Sleep', 'MMSE_Spell')	Alcohol_Use	0.0440475868059876
('Sleep', 'Pain')	Alcohol_Use	0.04100823938773399
('Sleep', 'Hearing')	Alcohol_Use	0.02045391445923871
('Sleep', 'General_Health')	Alcohol_Use	0.044279514520336925
('Sleep', 'Health_vs_Peers')	Alcohol_Use	0.02618560734444488
('Sleep', 'Physical_Activity')	Alcohol_Use	0.06223685043331657
('Sleep', 'BMI')	Alcohol_Use	0.019687146042238528
('Sleep', 'Memory_Problems')	Alcohol_Use	0.014368569738019659
('Sleep', 'Memory_Complaints')	Alcohol_Use	0.014368569738019659
('Sleep', 'grip_category')	Alcohol_Use	0.11484583248784762
('Sleep', 'WHR_Obesity')	Alcohol_Use	0.01505243070938738
('Sleep', 'MAP_NormalElevated_vs_H')	Alcohol_Use	0.02103939014977323
('Sleep', 'functionality_state')	Alcohol_Use	0.06678406196328762
('MMSE_Spell', 'Pain')	Alcohol_Use	0.054062367285996546
('MMSE_Spell', 'Hearing')	Alcohol_Use	0.038811444373097186
('MMSE_Spell', 'General_Health')	Alcohol_Use	0.06038339259351965
('MMSE_Spell', 'Health_vs_Peers')	Alcohol_Use	0.043848597939643914
('MMSE_Spell', 'Physical_Activity')	Alcohol_Use	0.06603770708701229
('MMSE_Spell', 'BMI')	Alcohol_Use	0.0396614113982881
('MMSE_Spell', 'Memory_Problems')	Alcohol_Use	0.034282420526599515
('MMSE_Spell', 'Memory_Complaints')	Alcohol_Use	0.034282420526599515
('MMSE_Spell', 'grip_category')	Alcohol_Use	0.11840285964989888
('MMSE_Spell', 'WHR_Obesity')	Alcohol_Use	0.03314277399277389
('MMSE_Spell', 'MAP_NormalElevated_vs_H')	Alcohol_Use	0.0418690571466421
('MMSE_Spell', 'functionality_state')	Alcohol_Use	0.06835506529284106
('Pain', 'Hearing')	Alcohol_Use	0.03598256446911119
('Pain', 'General_Health')	Alcohol_Use	0.046099993566523466
('Pain', 'Health_vs_Peers')	Alcohol_Use	0.03447906049619419
('Pain', 'Physical_Activity')	Alcohol_Use	0.06304601011969396
('Pain', 'BMI')	Alcohol_Use	0.03439233433964144
('Pain', 'Memory_Problems')	Alcohol_Use	0.02716834906484463
('Pain', 'Memory_Complaints')	Alcohol_Use	0.02716834906484463
('Pain', 'grip_category')	Alcohol_Use	0.12271596882885656
('Pain', 'WHR_Obesity')	Alcohol_Use	0.026999714315886523
('Pain', 'MAP_NormalElevated_vs_H')	Alcohol_Use	0.034306456504186164
('Pain', 'functionality_state')	Alcohol_Use	0.061834055002069246
('Hearing', 'General_Health')	Alcohol_Use	0.04050015947873268
('Hearing', 'Health_vs_Peers')	Alcohol_Use	0.021261946319113434
('Hearing', 'Physical_Activity')	Alcohol_Use	0.05569089827088388
('Hearing', 'BMI')	Alcohol_Use	0.01528597926760119
('Hearing', 'Memory_Problems')	Alcohol_Use	0.010970518263835504
('Hearing', 'Memory_Complaints')	Alcohol_Use	0.010970518263835504
('Hearing', 'grip_category')	Alcohol_Use	0.1023840088851336
('Hearing', 'WHR_Obesity')	Alcohol_Use	0.010451419332618497
('Hearing', 'MAP_NormalElevated_vs_H')	Alcohol_Use	0.017548969497447917
('Hearing', 'functionality_state')	Alcohol_Use	0.05742650339256129
('General_Health', 'Health_vs_Peers')	Alcohol_Use	0.03787005698738172
('General_Health', 'Physical_Activity')	Alcohol_Use	0.06542104413511288
('General_Health', 'BMI')	Alcohol_Use	0.04159272120358393
('General_Health', 'Memory_Problems')	Alcohol_Use	0.03611895748289387
('General_Health', 'Memory_Complaints')	Alcohol_Use	0.03611895748289387
('General_Health', 'grip_category')	Alcohol_Use	0.12810954853594014
('General_Health', 'WHR_Obesity')	Alcohol_Use	0.035241076418528985
('General_Health', 'MAP_NormalElevated_vs_H')	Alcohol_Use	0.04202169758033243
('General_Health', 'functionality_state')	Alcohol_Use	0.06142832241105968
('Health_vs_Peers', 'Physical_Activity')	Alcohol_Use	0.055739172464933616
('Health_vs_Peers', 'BMI')	Alcohol_Use	0.019158168660100467
('Health_vs_Peers', 'Memory_Problems')	Alcohol_Use	0.016406041903215332
('Health_vs_Peers', 'Memory_Complaints')	Alcohol_Use	0.016406041903215332
('Health_vs_Peers', 'grip_category')	Alcohol_Use	0.10541208350185831
('Health_vs_Peers', 'WHR_Obesity')	Alcohol_Use	0.014556654277549461
('Health_vs_Peers', 'MAP_NormalElevated_vs_H')	Alcohol_Use	0.022103097834131346
('Health_vs_Peers', 'functionality_state')	Alcohol_Use	0.05716857005064568
('Physical_Activity', 'BMI')	Alcohol_Use	0.056185822149512545
('Physical_Activity', 'Memory_Problems')	Alcohol_Use	0.05129212019851093
('Physical_Activity', 'Memory_Complaints')	Alcohol_Use	0.05129212019851093
('Physical_Activity', 'grip_category')	Alcohol_Use	0.13080355384733702
('Physical_Activity', 'WHR_Obesity')	Alcohol_Use	0.05076416120637115
('Physical_Activity', 'MAP_NormalElevated_vs_H')	Alcohol_Use	0.05852633810035768
('Physical_Activity', 'functionality_state')	Alcohol_Use	0.06760403278887332
('BMI', 'Memory_Problems')	Alcohol_Use	0.010243101972255104
('BMI', 'Memory_Complaints')	Alcohol_Use	0.010243101972255104
('BMI', 'grip_category')	Alcohol_Use	0.11207211272524772
('BMI', 'WHR_Obesity')	Alcohol_Use	0.007735516929142097
('BMI', 'MAP_NormalElevated_vs_H')	Alcohol_Use	0.015767869724887248
('BMI', 'functionality_state')	Alcohol_Use	0.06177696496903976
('Memory_Problems', 'Memory_Complaints')	Alcohol_Use	0.003928188060038148
('Memory_Problems', 'grip_category')	Alcohol_Use	0.10015877497613586
('Memory_Problems', 'WHR_Obesity')	Alcohol_Use	0.005651431350808594
('Memory_Problems', 'MAP_NormalElevated_vs_H')	Alcohol_Use	0.012841378228241938
('Memory_Problems', 'functionality_state')	Alcohol_Use	0.054449981898215295
('Memory_Complaints', 'grip_category')	Alcohol_Use	0.10015877497613586
('Memory_Complaints', 'WHR_Obesity')	Alcohol_Use	0.005651431350808594
('Memory_Complaints', 'MAP_NormalElevated_vs_H')	Alcohol_Use	0.012841378228241938
('Memory_Complaints', 'functionality_state')	Alcohol_Use	0.054449981898215295
('grip_category', 'WHR_Obesity')	Alcohol_Use	0.09798498222359518
('grip_category', 'MAP_NormalElevated_vs_H')	Alcohol_Use	0.10503845676836311
('grip_category', 'functionality_state')	Alcohol_Use	0.1363599484953067
('WHR_Obesity', 'MAP_NormalElevated_vs_H')	Alcohol_Use	0.00985281358616368
('WHR_Obesity', 'functionality_state')	Alcohol_Use	0.05350384808466582
('MAP_NormalElevated_vs_H', 'functionality_state')	Alcohol_Use	0.06073857156624885
('Anxiety', 'Depression')	Memory_Problems	0.03178829692069107
('Anxiety', 'Sleep')	Memory_Problems	0.035718389381673675
('Anxiety', 'MMSE_Spell')	Memory_Problems	0.03505649846788265
('Anxiety', 'Pain')	Memory_Problems	0.04144954822627933
('Anxiety', 'Hearing')	Memory_Problems	0.04424335168277999
('Anxiety', 'General_Health')	Memory_Problems	0.04732800855974492
('Anxiety', 'Health_vs_Peers')	Memory_Problems	0.03391797272180997
('Anxiety', 'Physical_Activity')	Memory_Problems	0.03274626179261175
('Anxiety', 'BMI')	Memory_Problems	0.03217480395775163
('Anxiety', 'Alcohol_Use')	Memory_Problems	0.030516183084088558
('Anxiety', 'Memory_Complaints')	Memory_Problems	1.2947042434136637
('Anxiety', 'grip_category')	Memory_Problems	0.032692128358667125
('Anxiety', 'WHR_Obesity')	Memory_Problems	0.028578514074967313
('Anxiety', 'MAP_NormalElevated_vs_H')	Memory_Problems	0.02802962940365512
('Anxiety', 'functionality_state')	Memory_Problems	0.04408024652297732
('Depression', 'Sleep')	Memory_Problems	0.026480809188445063
('Depression', 'MMSE_Spell')	Memory_Problems	0.023982739308188318
('Depression', 'Pain')	Memory_Problems	0.03128798821189088
('Depression', 'Hearing')	Memory_Problems	0.033812280954014014
('Depression', 'General_Health')	Memory_Problems	0.038869507227694305
('Depression', 'Health_vs_Peers')	Memory_Problems	0.02223617525060608
('Depression', 'Physical_Activity')	Memory_Problems	0.020103664032842767
('Depression', 'BMI')	Memory_Problems	0.018680205202130706
('Depression', 'Alcohol_Use')	Memory_Problems	0.018829695184726963
('Depression', 'Memory_Complaints')	Memory_Problems	1.2947042434136637
('Depression', 'grip_category')	Memory_Problems	0.021105421721623187
('Depression', 'WHR_Obesity')	Memory_Problems	0.016064778080855293
('Depression', 'MAP_NormalElevated_vs_H')	Memory_Problems	0.015698444027323646
('Depression', 'functionality_state')	Memory_Problems	0.03500781660342151
('Sleep', 'MMSE_Spell')	Memory_Problems	0.023720335267378854
('Sleep', 'Pain')	Memory_Problems	0.0330680090054399
('Sleep', 'Hearing')	Memory_Problems	0.03495905027554478
('Sleep', 'General_Health')	Memory_Problems	0.04077390891543043
('Sleep', 'Health_vs_Peers')	Memory_Problems	0.024999229253382754
('Sleep', 'Physical_Activity')	Memory_Problems	0.023585055813291008
('Sleep', 'BMI')	Memory_Problems	0.019384923856858232
('Sleep', 'Alcohol_Use')	Memory_Problems	0.01946298349744099
('Sleep', 'Memory_Complaints')	Memory_Problems	1.2947042434136637
('Sleep', 'grip_category')	Memory_Problems	0.023947684522156395
('Sleep', 'WHR_Obesity')	Memory_Problems	0.017028913624663192
('Sleep', 'MAP_NormalElevated_vs_H')	Memory_Problems	0.015445701175166813
('Sleep', 'functionality_state')	Memory_Problems	0.03608956911729366
('MMSE_Spell', 'Pain')	Memory_Problems	0.026758887707968783
('MMSE_Spell', 'Hearing')	Memory_Problems	0.027592940326432898
('MMSE_Spell', 'General_Health')	Memory_Problems	0.038646476610171045
('MMSE_Spell', 'Health_vs_Peers')	Memory_Problems	0.01731580932362414
('MMSE_Spell', 'Physical_Activity')	Memory_Problems	0.013291407628910717
('MMSE_Spell', 'BMI')	Memory_Problems	0.012991271808192737
('MMSE_Spell', 'Alcohol_Use')	Memory_Problems	0.011127838426283862
('MMSE_Spell', 'Memory_Complaints')	Memory_Problems	1.2947042434136637
('MMSE_Spell', 'grip_category')	Memory_Problems	0.01410059566055894
('MMSE_Spell', 'WHR_Obesity')	Memory_Problems	0.008853716646602202
('MMSE_Spell', 'MAP_NormalElevated_vs_H')	Memory_Problems	0.009922425345753966
('MMSE_Spell', 'functionality_state')	Memory_Problems	0.027848976089801872
('Pain', 'Hearing')	Memory_Problems	0.037641374424936515
('Pain', 'General_Health')	Memory_Problems	0.03852349722563689
('Pain', 'Health_vs_Peers')	Memory_Problems	0.02491577919301024
('Pain', 'Physical_Activity')	Memory_Problems	0.02412797370986473
('Pain', 'BMI')	Memory_Problems	0.02431656521125046
('Pain', 'Alcohol_Use')	Memory_Problems	0.023037276764635902
('Pain', 'Memory_Complaints')	Memory_Problems	1.2947042434136637
('Pain', 'grip_category')	Memory_Problems	0.027611609579666508
('Pain', 'WHR_Obesity')	Memory_Problems	0.02117964365236947
('Pain', 'MAP_NormalElevated_vs_H')	Memory_Problems	0.020825789208738524
('Pain', 'functionality_state')	Memory_Problems	0.03170906331391629
('Hearing', 'General_Health')	Memory_Problems	0.04953147900131399
('Hearing', 'Health_vs_Peers')	Memory_Problems	0.02885847382542222
('Hearing', 'Physical_Activity')	Memory_Problems	0.026788632057572124
('Hearing', 'BMI')	Memory_Problems	0.024385664401227514
('Hearing', 'Alcohol_Use')	Memory_Problems	0.02298572192354776
('Hearing', 'Memory_Complaints')	Memory_Problems	1.2947042434136637
('Hearing', 'grip_category')	Memory_Problems	0.02576955592006486
('Hearing', 'WHR_Obesity')	Memory_Problems	0.020291131393911595
('Hearing', 'MAP_NormalElevated_vs_H')	Memory_Problems	0.021960486672866503
('Hearing', 'functionality_state')	Memory_Problems	0.03895855179674802
('General_Health', 'Health_vs_Peers')	Memory_Problems	0.03372904734485599
('General_Health', 'Physical_Activity')	Memory_Problems	0.03503951113916125
('General_Health', 'BMI')	Memory_Problems	0.03512468177732214
('General_Health', 'Alcohol_Use')	Memory_Problems	0.03490705645612962
('General_Health', 'Memory_Complaints')	Memory_Problems	1.294704243413664
('General_Health', 'grip_category')	Memory_Problems	0.037461607062248534
('General_Health', 'WHR_Obesity')	Memory_Problems	0.03283640816761751
('General_Health', 'MAP_NormalElevated_vs_H')	Memory_Problems	0.033104184276904605
('General_Health', 'functionality_state')	Memory_Problems	0.04078486527054179
('Health_vs_Peers', 'Physical_Activity')	Memory_Problems	0.014853706986712
('Health_vs_Peers', 'BMI')	Memory_Problems	0.012836397712445016
('Health_vs_Peers', 'Alcohol_Use')	Memory_Problems	0.01234933799562001
('Health_vs_Peers', 'Memory_Complaints')	Memory_Problems	1.2947042434136637
('Health_vs_Peers', 'grip_category')	Memory_Problems	0.015248552300073062
('Health_vs_Peers', 'WHR_Obesity')	Memory_Problems	0.008770235604374987
('Health_vs_Peers', 'MAP_NormalElevated_vs_H')	Memory_Problems	0.009498832785554226
('Health_vs_Peers', 'functionality_state')	Memory_Problems	0.028406322832609545
('Physical_Activity', 'BMI')	Memory_Problems	0.011395248636524887
('Physical_Activity', 'Alcohol_Use')	Memory_Problems	0.01001348596793353
('Physical_Activity', 'Memory_Complaints')	Memory_Problems	1.2947042434136637
('Physical_Activity', 'grip_category')	Memory_Problems	0.013927670398399003
('Physical_Activity', 'WHR_Obesity')	Memory_Problems	0.0076156747474185145
('Physical_Activity', 'MAP_NormalElevated_vs_H')	Memory_Problems	0.008388318659064751
('Physical_Activity', 'functionality_state')	Memory_Problems	0.025565314463459478
('BMI', 'Alcohol_Use')	Memory_Problems	0.008594029199273412
('BMI', 'Memory_Complaints')	Memory_Problems	1.2947042434136637
('BMI', 'grip_category')	Memory_Problems	0.012062443237253319
('BMI', 'WHR_Obesity')	Memory_Problems	0.00400293967540835
('BMI', 'MAP_NormalElevated_vs_H')	Memory_Problems	0.0044134399665037355
('BMI', 'functionality_state')	Memory_Problems	0.027592780306601592
('Alcohol_Use', 'Memory_Complaints')	Memory_Problems	1.2947042434136637
('Alcohol_Use', 'grip_category')	Memory_Problems	0.01251916476657546
('Alcohol_Use', 'WHR_Obesity')	Memory_Problems	0.004791915363685795
('Alcohol_Use', 'MAP_NormalElevated_vs_H')	Memory_Problems	0.004405724293492721
('Alcohol_Use', 'functionality_state')	Memory_Problems	0.027071722469859533
('Memory_Complaints', 'grip_category')	Memory_Problems	1.2947042434136637
('Memory_Complaints', 'WHR_Obesity')	Memory_Problems	1.2947042434136637
('Memory_Complaints', 'MAP_NormalElevated_vs_H')	Memory_Problems	1.2947042434136637
('Memory_Complaints', 'functionality_state')	Memory_Problems	1.294704243413664
('grip_category', 'WHR_Obesity')	Memory_Problems	0.006779875512613092
('grip_category', 'MAP_NormalElevated_vs_H')	Memory_Problems	0.007420233904680969
('grip_category', 'functionality_state')	Memory_Problems	0.02946101349347574
('WHR_Obesity', 'MAP_NormalElevated_vs_H')	Memory_Problems	0.0005543911385647001
('WHR_Obesity', 'functionality_state')	Memory_Problems	0.024582510121049058
('MAP_NormalElevated_vs_H', 'functionality_state')	Memory_Problems	0.02498434988349391
('Anxiety', 'Depression')	Memory_Complaints	0.03178829692069107
('Anxiety', 'Sleep')	Memory_Complaints	0.035718389381673675
('Anxiety', 'MMSE_Spell')	Memory_Complaints	0.03505649846788265
('Anxiety', 'Pain')	Memory_Complaints	0.04144954822627933
('Anxiety', 'Hearing')	Memory_Complaints	0.04424335168277999
('Anxiety', 'General_Health')	Memory_Complaints	0.04732800855974492
('Anxiety', 'Health_vs_Peers')	Memory_Complaints	0.03391797272180997
('Anxiety', 'Physical_Activity')	Memory_Complaints	0.03274626179261175
('Anxiety', 'BMI')	Memory_Complaints	0.03217480395775163
('Anxiety', 'Alcohol_Use')	Memory_Complaints	0.030516183084088558
('Anxiety', 'Memory_Problems')	Memory_Complaints	1.2947042434136637
('Anxiety', 'grip_category')	Memory_Complaints	0.032692128358667125
('Anxiety', 'WHR_Obesity')	Memory_Complaints	0.028578514074967313
('Anxiety', 'MAP_NormalElevated_vs_H')	Memory_Complaints	0.02802962940365512
('Anxiety', 'functionality_state')	Memory_Complaints	0.04408024652297732
('Depression', 'Sleep')	Memory_Complaints	0.026480809188445063
('Depression', 'MMSE_Spell')	Memory_Complaints	0.023982739308188318
('Depression', 'Pain')	Memory_Complaints	0.03128798821189088
('Depression', 'Hearing')	Memory_Complaints	0.033812280954014014
('Depression', 'General_Health')	Memory_Complaints	0.038869507227694305
('Depression', 'Health_vs_Peers')	Memory_Complaints	0.02223617525060608
('Depression', 'Physical_Activity')	Memory_Complaints	0.020103664032842767
('Depression', 'BMI')	Memory_Complaints	0.018680205202130706
('Depression', 'Alcohol_Use')	Memory_Complaints	0.018829695184726963
('Depression', 'Memory_Problems')	Memory_Complaints	1.2947042434136637
('Depression', 'grip_category')	Memory_Complaints	0.021105421721623187
('Depression', 'WHR_Obesity')	Memory_Complaints	0.016064778080855293
('Depression', 'MAP_NormalElevated_vs_H')	Memory_Complaints	0.015698444027323646
('Depression', 'functionality_state')	Memory_Complaints	0.03500781660342151
('Sleep', 'MMSE_Spell')	Memory_Complaints	0.023720335267378854
('Sleep', 'Pain')	Memory_Complaints	0.0330680090054399
('Sleep', 'Hearing')	Memory_Complaints	0.03495905027554478
('Sleep', 'General_Health')	Memory_Complaints	0.04077390891543043
('Sleep', 'Health_vs_Peers')	Memory_Complaints	0.024999229253382754
('Sleep', 'Physical_Activity')	Memory_Complaints	0.023585055813291008
('Sleep', 'BMI')	Memory_Complaints	0.019384923856858232
('Sleep', 'Alcohol_Use')	Memory_Complaints	0.01946298349744099
('Sleep', 'Memory_Problems')	Memory_Complaints	1.2947042434136637
('Sleep', 'grip_category')	Memory_Complaints	0.023947684522156395
('Sleep', 'WHR_Obesity')	Memory_Complaints	0.017028913624663192
('Sleep', 'MAP_NormalElevated_vs_H')	Memory_Complaints	0.015445701175166813
('Sleep', 'functionality_state')	Memory_Complaints	0.03608956911729366
('MMSE_Spell', 'Pain')	Memory_Complaints	0.026758887707968783
('MMSE_Spell', 'Hearing')	Memory_Complaints	0.027592940326432898
('MMSE_Spell', 'General_Health')	Memory_Complaints	0.038646476610171045
('MMSE_Spell', 'Health_vs_Peers')	Memory_Complaints	0.01731580932362414
('MMSE_Spell', 'Physical_Activity')	Memory_Complaints	0.013291407628910717
('MMSE_Spell', 'BMI')	Memory_Complaints	0.012991271808192737
('MMSE_Spell', 'Alcohol_Use')	Memory_Complaints	0.011127838426283862
('MMSE_Spell', 'Memory_Problems')	Memory_Complaints	1.2947042434136637
('MMSE_Spell', 'grip_category')	Memory_Complaints	0.01410059566055894
('MMSE_Spell', 'WHR_Obesity')	Memory_Complaints	0.008853716646602202
('MMSE_Spell', 'MAP_NormalElevated_vs_H')	Memory_Complaints	0.009922425345753966
('MMSE_Spell', 'functionality_state')	Memory_Complaints	0.027848976089801872
('Pain', 'Hearing')	Memory_Complaints	0.037641374424936515
('Pain', 'General_Health')	Memory_Complaints	0.03852349722563689
('Pain', 'Health_vs_Peers')	Memory_Complaints	0.02491577919301024
('Pain', 'Physical_Activity')	Memory_Complaints	0.02412797370986473
('Pain', 'BMI')	Memory_Complaints	0.02431656521125046
('Pain', 'Alcohol_Use')	Memory_Complaints	0.023037276764635902
('Pain', 'Memory_Problems')	Memory_Complaints	1.2947042434136637
('Pain', 'grip_category')	Memory_Complaints	0.027611609579666508
('Pain', 'WHR_Obesity')	Memory_Complaints	0.02117964365236947
('Pain', 'MAP_NormalElevated_vs_H')	Memory_Complaints	0.020825789208738524
('Pain', 'functionality_state')	Memory_Complaints	0.03170906331391629
('Hearing', 'General_Health')	Memory_Complaints	0.04953147900131399
('Hearing', 'Health_vs_Peers')	Memory_Complaints	0.02885847382542222
('Hearing', 'Physical_Activity')	Memory_Complaints	0.026788632057572124
('Hearing', 'BMI')	Memory_Complaints	0.024385664401227514
('Hearing', 'Alcohol_Use')	Memory_Complaints	0.02298572192354776
('Hearing', 'Memory_Problems')	Memory_Complaints	1.2947042434136637
('Hearing', 'grip_category')	Memory_Complaints	0.02576955592006486
('Hearing', 'WHR_Obesity')	Memory_Complaints	0.020291131393911595
('Hearing', 'MAP_NormalElevated_vs_H')	Memory_Complaints	0.021960486672866503
('Hearing', 'functionality_state')	Memory_Complaints	0.03895855179674802
('General_Health', 'Health_vs_Peers')	Memory_Complaints	0.03372904734485599
('General_Health', 'Physical_Activity')	Memory_Complaints	0.03503951113916125
('General_Health', 'BMI')	Memory_Complaints	0.03512468177732214
('General_Health', 'Alcohol_Use')	Memory_Complaints	0.03490705645612962
('General_Health', 'Memory_Problems')	Memory_Complaints	1.294704243413664
('General_Health', 'grip_category')	Memory_Complaints	0.037461607062248534
('General_Health', 'WHR_Obesity')	Memory_Complaints	0.03283640816761751
('General_Health', 'MAP_NormalElevated_vs_H')	Memory_Complaints	0.033104184276904605
('General_Health', 'functionality_state')	Memory_Complaints	0.04078486527054179
('Health_vs_Peers', 'Physical_Activity')	Memory_Complaints	0.014853706986712
('Health_vs_Peers', 'BMI')	Memory_Complaints	0.012836397712445016
('Health_vs_Peers', 'Alcohol_Use')	Memory_Complaints	0.01234933799562001
('Health_vs_Peers', 'Memory_Problems')	Memory_Complaints	1.2947042434136637
('Health_vs_Peers', 'grip_category')	Memory_Complaints	0.015248552300073062
('Health_vs_Peers', 'WHR_Obesity')	Memory_Complaints	0.008770235604374987
('Health_vs_Peers', 'MAP_NormalElevated_vs_H')	Memory_Complaints	0.009498832785554226
('Health_vs_Peers', 'functionality_state')	Memory_Complaints	0.028406322832609545
('Physical_Activity', 'BMI')	Memory_Complaints	0.011395248636524887
('Physical_Activity', 'Alcohol_Use')	Memory_Complaints	0.01001348596793353
('Physical_Activity', 'Memory_Problems')	Memory_Complaints	1.2947042434136637
('Physical_Activity', 'grip_category')	Memory_Complaints	0.013927670398399003
('Physical_Activity', 'WHR_Obesity')	Memory_Complaints	0.0076156747474185145
('Physical_Activity', 'MAP_NormalElevated_vs_H')	Memory_Complaints	0.008388318659064751
('Physical_Activity', 'functionality_state')	Memory_Complaints	0.025565314463459478
('BMI', 'Alcohol_Use')	Memory_Complaints	0.008594029199273412
('BMI', 'Memory_Problems')	Memory_Complaints	1.2947042434136637
('BMI', 'grip_category')	Memory_Complaints	0.012062443237253319
('BMI', 'WHR_Obesity')	Memory_Complaints	0.00400293967540835
('BMI', 'MAP_NormalElevated_vs_H')	Memory_Complaints	0.0044134399665037355
('BMI', 'functionality_state')	Memory_Complaints	0.027592780306601592
('Alcohol_Use', 'Memory_Problems')	Memory_Complaints	1.2947042434136637
('Alcohol_Use', 'grip_category')	Memory_Complaints	0.01251916476657546
('Alcohol_Use', 'WHR_Obesity')	Memory_Complaints	0.004791915363685795
('Alcohol_Use', 'MAP_NormalElevated_vs_H')	Memory_Complaints	0.004405724293492721
('Alcohol_Use', 'functionality_state')	Memory_Complaints	0.027071722469859533
('Memory_Problems', 'grip_category')	Memory_Complaints	1.2947042434136637
('Memory_Problems', 'WHR_Obesity')	Memory_Complaints	1.2947042434136637
('Memory_Problems', 'MAP_NormalElevated_vs_H')	Memory_Complaints	1.2947042434136637
('Memory_Problems', 'functionality_state')	Memory_Complaints	1.294704243413664
('grip_category', 'WHR_Obesity')	Memory_Complaints	0.006779875512613092
('grip_category', 'MAP_NormalElevated_vs_H')	Memory_Complaints	0.007420233904680969
('grip_category', 'functionality_state')	Memory_Complaints	0.02946101349347574
('WHR_Obesity', 'MAP_NormalElevated_vs_H')	Memory_Complaints	0.0005543911385647001
('WHR_Obesity', 'functionality_state')	Memory_Complaints	0.024582510121049058
('MAP_NormalElevated_vs_H', 'functionality_state')	Memory_Complaints	0.02498434988349391
('Anxiety', 'Depression')	grip_category	0.018051924655900987
('Anxiety', 'Sleep')	grip_category	0.02567085993083652
('Anxiety', 'MMSE_Spell')	grip_category	0.04761650051979442
('Anxiety', 'Pain')	grip_category	0.036001931840078376
('Anxiety', 'Hearing')	grip_category	0.02247900377270629
('Anxiety', 'General_Health')	grip_category	0.0371444743772832
('Anxiety', 'Health_vs_Peers')	grip_category	0.0162639873412419
('Anxiety', 'Physical_Activity')	grip_category	0.12602031365204738
('Anxiety', 'BMI')	grip_category	0.06196688835490173
('Anxiety', 'Alcohol_Use')	grip_category	0.1020762858070405
('Anxiety', 'Memory_Problems')	grip_category	0.013694983428463495
('Anxiety', 'Memory_Complaints')	grip_category	0.013694983428463495
('Anxiety', 'WHR_Obesity')	grip_category	0.01723207906867407
('Anxiety', 'MAP_NormalElevated_vs_H')	grip_category	0.028560444592190915
('Anxiety', 'functionality_state')	grip_category	0.1338077161099957
('Depression', 'Sleep')	grip_category	0.03050999477792642
('Depression', 'MMSE_Spell')	grip_category	0.052200799270528966
('Depression', 'Pain')	grip_category	0.039959896089044065
('Depression', 'Hearing')	grip_category	0.028630607365231864
('Depression', 'General_Health')	grip_category	0.03945518108083538
('Depression', 'Health_vs_Peers')	grip_category	0.02084860905759453
('Depression', 'Physical_Activity')	grip_category	0.12802104964351535
('Depression', 'BMI')	grip_category	0.06746139729068722
('Depression', 'Alcohol_Use')	grip_category	0.10680639291717682
('Depression', 'Memory_Problems')	grip_category	0.01996057830611326
('Depression', 'Memory_Complaints')	grip_category	0.01996057830611326
('Depression', 'WHR_Obesity')	grip_category	0.021952753870414166
('Depression', 'MAP_NormalElevated_vs_H')	grip_category	0.03343065043614856
('Depression', 'functionality_state')	grip_category	0.13310648079093482
('Sleep', 'MMSE_Spell')	grip_category	0.06084172644241077
('Sleep', 'Pain')	grip_category	0.057530807339090544
('Sleep', 'Hearing')	grip_category	0.03524310798040485
('Sleep', 'General_Health')	grip_category	0.05012738253247509
('Sleep', 'Health_vs_Peers')	grip_category	0.029658665390379636
('Sleep', 'Physical_Activity')	grip_category	0.14012844267988067
('Sleep', 'BMI')	grip_category	0.07991290098856309
('Sleep', 'Alcohol_Use')	grip_category	0.12170481555448415
('Sleep', 'Memory_Problems')	grip_category	0.025712253829369675
('Sleep', 'Memory_Complaints')	grip_category	0.025712253829369675
('Sleep', 'WHR_Obesity')	grip_category	0.028818585494426986
('Sleep', 'MAP_NormalElevated_vs_H')	grip_category	0.03963131245756191
('Sleep', 'functionality_state')	grip_category	0.14638743877417162
('MMSE_Spell', 'Pain')	grip_category	0.06840335453453993
('MMSE_Spell', 'Hearing')	grip_category	0.054624361589206256
('MMSE_Spell', 'General_Health')	grip_category	0.0674138289083461
('MMSE_Spell', 'Health_vs_Peers')	grip_category	0.04819779696589536
('MMSE_Spell', 'Physical_Activity')	grip_category	0.14138388380140005
('MMSE_Spell', 'BMI')	grip_category	0.09403540215628006
('MMSE_Spell', 'Alcohol_Use')	grip_category	0.12705394370442905
('MMSE_Spell', 'Memory_Problems')	grip_category	0.045906261815405074
('MMSE_Spell', 'Memory_Complaints')	grip_category	0.045906261815405074
('MMSE_Spell', 'WHR_Obesity')	grip_category	0.04832111987812108
('MMSE_Spell', 'MAP_NormalElevated_vs_H')	grip_category	0.061294314267939604
('MMSE_Spell', 'functionality_state')	grip_category	0.14812031715037358
('Pain', 'Hearing')	grip_category	0.04389332494815482
('Pain', 'General_Health')	grip_category	0.049383878854781765
('Pain', 'Health_vs_Peers')	grip_category	0.03820522550924481
('Pain', 'Physical_Activity')	grip_category	0.1356858181778041
('Pain', 'BMI')	grip_category	0.09161370790667892
('Pain', 'Alcohol_Use')	grip_category	0.12786206880728984
('Pain', 'Memory_Problems')	grip_category	0.036888781858308524
('Pain', 'Memory_Complaints')	grip_category	0.036888781858308524
('Pain', 'WHR_Obesity')	grip_category	0.038775402699057084
('Pain', 'MAP_NormalElevated_vs_H')	grip_category	0.050498308370665455
('Pain', 'functionality_state')	grip_category	0.1369752406330377
('Hearing', 'General_Health')	grip_category	0.046614234422231504
('Hearing', 'Health_vs_Peers')	grip_category	0.022742282787452012
('Hearing', 'Physical_Activity')	grip_category	0.1364361534493721
('Hearing', 'BMI')	grip_category	0.06729738065184732
('Hearing', 'Alcohol_Use')	grip_category	0.10825082448307782
('Hearing', 'Memory_Problems')	grip_category	0.01962116785829682
('Hearing', 'Memory_Complaints')	grip_category	0.01962116785829682
('Hearing', 'WHR_Obesity')	grip_category	0.023082755438018156
('Hearing', 'MAP_NormalElevated_vs_H')	grip_category	0.033557099590063956
('Hearing', 'functionality_state')	grip_category	0.14124655295057575
('General_Health', 'Health_vs_Peers')	grip_category	0.039852814113266244
('General_Health', 'Physical_Activity')	grip_category	0.13207546359626957
('General_Health', 'BMI')	grip_category	0.08928431661527594
('General_Health', 'Alcohol_Use')	grip_category	0.12535439884506422
('General_Health', 'Memory_Problems')	grip_category	0.035918358398135244
('General_Health', 'Memory_Complaints')	grip_category	0.035918358398135244
('General_Health', 'WHR_Obesity')	grip_category	0.03902404868292667
('General_Health', 'MAP_NormalElevated_vs_H')	grip_category	0.05076406825213265
('General_Health', 'functionality_state')	grip_category	0.13521921619656135
('Health_vs_Peers', 'Physical_Activity')	grip_category	0.12861207200725666
('Health_vs_Peers', 'BMI')	grip_category	0.06241855851704681
('Health_vs_Peers', 'Alcohol_Use')	grip_category	0.09974460994554397
('Health_vs_Peers', 'Memory_Problems')	grip_category	0.013637782651351477
('Health_vs_Peers', 'Memory_Complaints')	grip_category	0.013637782651351477
('Health_vs_Peers', 'WHR_Obesity')	grip_category	0.01582590742380507
('Health_vs_Peers', 'MAP_NormalElevated_vs_H')	grip_category	0.027235087345618907
('Health_vs_Peers', 'functionality_state')	grip_category	0.1391195636890008
('Physical_Activity', 'BMI')	grip_category	0.1855990220666179
('Physical_Activity', 'Alcohol_Use')	grip_category	0.20484206007045
('Physical_Activity', 'Memory_Problems')	grip_category	0.12924481085208744
('Physical_Activity', 'Memory_Complaints')	grip_category	0.12924481085208744
('Physical_Activity', 'WHR_Obesity')	grip_category	0.13229642861765345
('Physical_Activity', 'MAP_NormalElevated_vs_H')	grip_category	0.14464757038072268
('Physical_Activity', 'functionality_state')	grip_category	0.17421120122487033
('BMI', 'Alcohol_Use')	grip_category	0.1590442140143892
('BMI', 'Memory_Problems')	grip_category	0.060683617299375193
('BMI', 'Memory_Complaints')	grip_category	0.060683617299375193
('BMI', 'WHR_Obesity')	grip_category	0.058987238291316905
('BMI', 'MAP_NormalElevated_vs_H')	grip_category	0.08462685067591617
('BMI', 'functionality_state')	grip_category	0.2020865365700375
('Alcohol_Use', 'Memory_Problems')	grip_category	0.1026336730248089
('Alcohol_Use', 'Memory_Complaints')	grip_category	0.1026336730248089
('Alcohol_Use', 'WHR_Obesity')	grip_category	0.10458895901289392
('Alcohol_Use', 'MAP_NormalElevated_vs_H')	grip_category	0.11556039694295853
('Alcohol_Use', 'functionality_state')	grip_category	0.21457301220314676
('Memory_Problems', 'Memory_Complaints')	grip_category	0.006403086108711505
('Memory_Problems', 'WHR_Obesity')	grip_category	0.014243368289033657
('Memory_Problems', 'MAP_NormalElevated_vs_H')	grip_category	0.026377828014025287
('Memory_Problems', 'functionality_state')	grip_category	0.13505233662966998
('Memory_Complaints', 'WHR_Obesity')	grip_category	0.014243368289033657
('Memory_Complaints', 'MAP_NormalElevated_vs_H')	grip_category	0.026377828014025287
('Memory_Complaints', 'functionality_state')	grip_category	0.13505233662966998
('WHR_Obesity', 'MAP_NormalElevated_vs_H')	grip_category	0.028689897305331228
('WHR_Obesity', 'functionality_state')	grip_category	0.13961223650130816
('MAP_NormalElevated_vs_H', 'functionality_state')	grip_category	0.1490221570651832
('Anxiety', 'Depression')	WHR_Obesity	0.000696650448703246
('Anxiety', 'Sleep')	WHR_Obesity	0.002619044283898088
('Anxiety', 'MMSE_Spell')	WHR_Obesity	0.0007434889185832345
('Anxiety', 'Pain')	WHR_Obesity	0.0018224891621121345
('Anxiety', 'Hearing')	WHR_Obesity	0.0005000345505231324
('Anxiety', 'General_Health')	WHR_Obesity	0.0005086079989808223
('Anxiety', 'Health_vs_Peers')	WHR_Obesity	0.001170593663197542
('Anxiety', 'Physical_Activity')	WHR_Obesity	0.0008594504126683305
('Anxiety', 'BMI')	WHR_Obesity	0.0737167709050966
('Anxiety', 'Alcohol_Use')	WHR_Obesity	0.001376684422648407
('Anxiety', 'Memory_Problems')	WHR_Obesity	0.0011010716129941454
('Anxiety', 'Memory_Complaints')	WHR_Obesity	0.0011010716129941454
('Anxiety', 'grip_category')	WHR_Obesity	0.008751781536903733
('Anxiety', 'MAP_NormalElevated_vs_H')	WHR_Obesity	0.00014465693247425255
('Anxiety', 'functionality_state')	WHR_Obesity	0.0021689907260756805
('Depression', 'Sleep')	WHR_Obesity	0.0035103529547891492
('Depression', 'MMSE_Spell')	WHR_Obesity	0.0006499911306580656
('Depression', 'Pain')	WHR_Obesity	0.003185672854704163
('Depression', 'Hearing')	WHR_Obesity	0.0007321801061020807
('Depression', 'General_Health')	WHR_Obesity	0.0008838362239460693
('Depression', 'Health_vs_Peers')	WHR_Obesity	0.0015574144413870864
('Depression', 'Physical_Activity')	WHR_Obesity	0.0006581626949328862
('Depression', 'BMI')	WHR_Obesity	0.0738201504470798
('Depression', 'Alcohol_Use')	WHR_Obesity	0.0010592103564596137
('Depression', 'Memory_Problems')	WHR_Obesity	0.0008118899502527448
('Depression', 'Memory_Complaints')	WHR_Obesity	0.0008118899502527448
('Depression', 'grip_category')	WHR_Obesity	0.007844709155321384
('Depression', 'MAP_NormalElevated_vs_H')	WHR_Obesity	4.569160931602808e-05
('Depression', 'functionality_state')	WHR_Obesity	0.00161620338493924
('Sleep', 'MMSE_Spell')	WHR_Obesity	0.0023256785129369324
('Sleep', 'Pain')	WHR_Obesity	0.00977620156182832
('Sleep', 'Hearing')	WHR_Obesity	0.002892470666913795
('Sleep', 'General_Health')	WHR_Obesity	0.004308822256497751
('Sleep', 'Health_vs_Peers')	WHR_Obesity	0.005008109194842355
('Sleep', 'Physical_Activity')	WHR_Obesity	0.00301505606842686
('Sleep', 'BMI')	WHR_Obesity	0.07756267368544734
('Sleep', 'Alcohol_Use')	WHR_Obesity	0.006820410869804824
('Sleep', 'Memory_Problems')	WHR_Obesity	0.0037024800256593056
('Sleep', 'Memory_Complaints')	WHR_Obesity	0.0037024800256593056
('Sleep', 'grip_category')	WHR_Obesity	0.013727582588207896
('Sleep', 'MAP_NormalElevated_vs_H')	WHR_Obesity	0.003064840604623701
('Sleep', 'functionality_state')	WHR_Obesity	0.004009293373400683
('MMSE_Spell', 'Pain')	WHR_Obesity	0.0027258800254219783
('MMSE_Spell', 'Hearing')	WHR_Obesity	0.001269139647465895
('MMSE_Spell', 'General_Health')	WHR_Obesity	0.0013048435512848441
('MMSE_Spell', 'Health_vs_Peers')	WHR_Obesity	0.002015098014254851
('MMSE_Spell', 'Physical_Activity')	WHR_Obesity	0.0010066743156579444
('MMSE_Spell', 'BMI')	WHR_Obesity	0.075051910317369
('MMSE_Spell', 'Alcohol_Use')	WHR_Obesity	0.0017628185949436182
('MMSE_Spell', 'Memory_Problems')	WHR_Obesity	0.0006283433490880654
('MMSE_Spell', 'Memory_Complaints')	WHR_Obesity	0.0006283433490880654
('MMSE_Spell', 'grip_category')	WHR_Obesity	0.008290080425760965
('MMSE_Spell', 'MAP_NormalElevated_vs_H')	WHR_Obesity	0.0006776831624812191
('MMSE_Spell', 'functionality_state')	WHR_Obesity	0.0017106266564237936
('Pain', 'Hearing')	WHR_Obesity	0.0027456761493140813
('Pain', 'General_Health')	WHR_Obesity	0.00293654816015876
('Pain', 'Health_vs_Peers')	WHR_Obesity	0.002483696612249568
('Pain', 'Physical_Activity')	WHR_Obesity	0.003087027557672795
('Pain', 'BMI')	WHR_Obesity	0.07485963456610671
('Pain', 'Alcohol_Use')	WHR_Obesity	0.0044724622944374405
('Pain', 'Memory_Problems')	WHR_Obesity	0.0027834639311281524
('Pain', 'Memory_Complaints')	WHR_Obesity	0.0027834639311281524
('Pain', 'grip_category')	WHR_Obesity	0.011102050699173747
('Pain', 'MAP_NormalElevated_vs_H')	WHR_Obesity	0.002027927690964798
('Pain', 'functionality_state')	WHR_Obesity	0.002277776877606141
('Hearing', 'General_Health')	WHR_Obesity	0.0014389949329766116
('Hearing', 'Health_vs_Peers')	WHR_Obesity	0.002424493066883455
('Hearing', 'Physical_Activity')	WHR_Obesity	0.000875268076005369
('Hearing', 'BMI')	WHR_Obesity	0.07407353461328017
('Hearing', 'Alcohol_Use')	WHR_Obesity	0.0025109053509321314
('Hearing', 'Memory_Problems')	WHR_Obesity	0.0003354137525126518
('Hearing', 'Memory_Complaints')	WHR_Obesity	0.0003354137525126518
('Hearing', 'grip_category')	WHR_Obesity	0.009275425858388536
('Hearing', 'MAP_NormalElevated_vs_H')	WHR_Obesity	0.0007671856556662945
('Hearing', 'functionality_state')	WHR_Obesity	0.002088808075469213
('General_Health', 'Health_vs_Peers')	WHR_Obesity	0.001988180564691855
('General_Health', 'Physical_Activity')	WHR_Obesity	0.0031858033480443603
('General_Health', 'BMI')	WHR_Obesity	0.07446778134826249
('General_Health', 'Alcohol_Use')	WHR_Obesity	0.002188492027832692
('General_Health', 'Memory_Problems')	WHR_Obesity	0.000995724803686103
('General_Health', 'Memory_Complaints')	WHR_Obesity	0.000995724803686103
('General_Health', 'grip_category')	WHR_Obesity	0.008726613983107279
('General_Health', 'MAP_NormalElevated_vs_H')	WHR_Obesity	0.00040560395815925483
('General_Health', 'functionality_state')	WHR_Obesity	0.0012549642790216724
('Health_vs_Peers', 'Physical_Activity')	WHR_Obesity	0.0025031501024357903
('Health_vs_Peers', 'BMI')	WHR_Obesity	0.07388469299479897
('Health_vs_Peers', 'Alcohol_Use')	WHR_Obesity	0.0026498518848059823
('Health_vs_Peers', 'Memory_Problems')	WHR_Obesity	0.0009201371192252287
('Health_vs_Peers', 'Memory_Complaints')	WHR_Obesity	0.0009201371192252287
('Health_vs_Peers', 'grip_category')	WHR_Obesity	0.009586578587376899
('Health_vs_Peers', 'MAP_NormalElevated_vs_H')	WHR_Obesity	0.0010724480708377863
('Health_vs_Peers', 'functionality_state')	WHR_Obesity	0.0022086116133734532
('Physical_Activity', 'BMI')	WHR_Obesity	0.07492914299059121
('Physical_Activity', 'Alcohol_Use')	WHR_Obesity	0.0021727859182711497
('Physical_Activity', 'Memory_Problems')	WHR_Obesity	0.000302933689895596
('Physical_Activity', 'Memory_Complaints')	WHR_Obesity	0.000302933689895596
('Physical_Activity', 'grip_category')	WHR_Obesity	0.009666547106443369
('Physical_Activity', 'MAP_NormalElevated_vs_H')	WHR_Obesity	0.0006337429415840091
('Physical_Activity', 'functionality_state')	WHR_Obesity	0.0034413460209755907
('BMI', 'Alcohol_Use')	WHR_Obesity	0.07636787413026937
('BMI', 'Memory_Problems')	WHR_Obesity	0.07428436964951635
('BMI', 'Memory_Complaints')	WHR_Obesity	0.07428436964951635
('BMI', 'grip_category')	WHR_Obesity	0.08064749420330239
('BMI', 'MAP_NormalElevated_vs_H')	WHR_Obesity	0.074239995775159
('BMI', 'functionality_state')	WHR_Obesity	0.07443660939216115
('Alcohol_Use', 'Memory_Problems')	WHR_Obesity	0.0017391518318463253
('Alcohol_Use', 'Memory_Complaints')	WHR_Obesity	0.0017391518318463253
('Alcohol_Use', 'grip_category')	WHR_Obesity	0.01142168722281973
('Alcohol_Use', 'MAP_NormalElevated_vs_H')	WHR_Obesity	0.0009047912767287829
('Alcohol_Use', 'functionality_state')	WHR_Obesity	0.0021409743455866027
('Memory_Problems', 'Memory_Complaints')	WHR_Obesity	1.5908541076359418e-05
('Memory_Problems', 'grip_category')	WHR_Obesity	0.007856190721398032
('Memory_Problems', 'MAP_NormalElevated_vs_H')	WHR_Obesity	4.202276387917835e-05
('Memory_Problems', 'functionality_state')	WHR_Obesity	0.0005978958103255979
('Memory_Complaints', 'grip_category')	WHR_Obesity	0.007856190721398032
('Memory_Complaints', 'MAP_NormalElevated_vs_H')	WHR_Obesity	4.202276387917835e-05
('Memory_Complaints', 'functionality_state')	WHR_Obesity	0.0005978958103255979
('grip_category', 'MAP_NormalElevated_vs_H')	WHR_Obesity	0.00921993482130123
('grip_category', 'functionality_state')	WHR_Obesity	0.010036299054390463
('MAP_NormalElevated_vs_H', 'functionality_state')	WHR_Obesity	0.0006282579857553182
('Anxiety', 'Depression')	MAP_NormalElevated_vs_H	0.0006268223824346748
('Anxiety', 'Sleep')	MAP_NormalElevated_vs_H	0.003231101330046813
('Anxiety', 'MMSE_Spell')	MAP_NormalElevated_vs_H	0.00074081477192013
('Anxiety', 'Pain')	MAP_NormalElevated_vs_H	0.0007596475382370767
('Anxiety', 'Hearing')	MAP_NormalElevated_vs_H	0.0009263686194241899
('Anxiety', 'General_Health')	MAP_NormalElevated_vs_H	0.004214656814644375
('Anxiety', 'Health_vs_Peers')	MAP_NormalElevated_vs_H	0.005521118231999901
('Anxiety', 'Physical_Activity')	MAP_NormalElevated_vs_H	0.0010661683685322238
('Anxiety', 'BMI')	MAP_NormalElevated_vs_H	0.0020385754692794473
('Anxiety', 'Alcohol_Use')	MAP_NormalElevated_vs_H	0.009283392848062936
('Anxiety', 'Memory_Problems')	MAP_NormalElevated_vs_H	0.0006819770199981736
('Anxiety', 'Memory_Complaints')	MAP_NormalElevated_vs_H	0.0006819770199981736
('Anxiety', 'grip_category')	MAP_NormalElevated_vs_H	0.020209937138737276
('Anxiety', 'WHR_Obesity')	MAP_NormalElevated_vs_H	0.0002744470107896725
('Anxiety', 'functionality_state')	MAP_NormalElevated_vs_H	0.003035760028239859
('Depression', 'Sleep')	MAP_NormalElevated_vs_H	0.003899417417467489
('Depression', 'MMSE_Spell')	MAP_NormalElevated_vs_H	0.0009337053029197203
('Depression', 'Pain')	MAP_NormalElevated_vs_H	0.00142567623289825
('Depression', 'Hearing')	MAP_NormalElevated_vs_H	0.0013554429900481779
('Depression', 'General_Health')	MAP_NormalElevated_vs_H	0.00449451294535544
('Depression', 'Health_vs_Peers')	MAP_NormalElevated_vs_H	0.006165546353737914
('Depression', 'Physical_Activity')	MAP_NormalElevated_vs_H	0.001756333079318735
('Depression', 'BMI')	MAP_NormalElevated_vs_H	0.002445165911177341
('Depression', 'Alcohol_Use')	MAP_NormalElevated_vs_H	0.009790106574213513
('Depression', 'Memory_Problems')	MAP_NormalElevated_vs_H	0.0009793256211508795
('Depression', 'Memory_Complaints')	MAP_NormalElevated_vs_H	0.0009793256211508795
('Depression', 'grip_category')	MAP_NormalElevated_vs_H	0.0198563754454862
('Depression', 'WHR_Obesity')	MAP_NormalElevated_vs_H	0.0005794613337458082
('Depression', 'functionality_state')	MAP_NormalElevated_vs_H	0.0034124698615028595
('Sleep', 'MMSE_Spell')	MAP_NormalElevated_vs_H	0.0035576068092294712
('Sleep', 'Pain')	MAP_NormalElevated_vs_H	0.006211688171543562
('Sleep', 'Hearing')	MAP_NormalElevated_vs_H	0.005231447165582175
('Sleep', 'General_Health')	MAP_NormalElevated_vs_H	0.008443250528510889
('Sleep', 'Health_vs_Peers')	MAP_NormalElevated_vs_H	0.009183412037928093
('Sleep', 'Physical_Activity')	MAP_NormalElevated_vs_H	0.005598931629190311
('Sleep', 'BMI')	MAP_NormalElevated_vs_H	0.008324461851104841
('Sleep', 'Alcohol_Use')	MAP_NormalElevated_vs_H	0.014247245280923516
('Sleep', 'Memory_Problems')	MAP_NormalElevated_vs_H	0.003559142546895765
('Sleep', 'Memory_Complaints')	MAP_NormalElevated_vs_H	0.003559142546895765
('Sleep', 'grip_category')	MAP_NormalElevated_vs_H	0.025980184522075653
('Sleep', 'WHR_Obesity')	MAP_NormalElevated_vs_H	0.0045047155753565405
('Sleep', 'functionality_state')	MAP_NormalElevated_vs_H	0.007719674532316242
('MMSE_Spell', 'Pain')	MAP_NormalElevated_vs_H	0.002066348761706437
('MMSE_Spell', 'Hearing')	MAP_NormalElevated_vs_H	0.0014815854048262534
('MMSE_Spell', 'General_Health')	MAP_NormalElevated_vs_H	0.00462416111406404
('MMSE_Spell', 'Health_vs_Peers')	MAP_NormalElevated_vs_H	0.0057758771692526184
('MMSE_Spell', 'Physical_Activity')	MAP_NormalElevated_vs_H	0.000488497510734705
('MMSE_Spell', 'BMI')	MAP_NormalElevated_vs_H	0.0023096537108064767
('MMSE_Spell', 'Alcohol_Use')	MAP_NormalElevated_vs_H	0.010103395118571301
('MMSE_Spell', 'Memory_Problems')	MAP_NormalElevated_vs_H	0.0013113454179988185
('MMSE_Spell', 'Memory_Complaints')	MAP_NormalElevated_vs_H	0.0013113454179988185
('MMSE_Spell', 'grip_category')	MAP_NormalElevated_vs_H	0.020877568185338643
('MMSE_Spell', 'WHR_Obesity')	MAP_NormalElevated_vs_H	0.00029197653223972755
('MMSE_Spell', 'functionality_state')	MAP_NormalElevated_vs_H	0.004850629414247708
('Pain', 'Hearing')	MAP_NormalElevated_vs_H	0.0032035702914087415
('Pain', 'General_Health')	MAP_NormalElevated_vs_H	0.005978615551841641
('Pain', 'Health_vs_Peers')	MAP_NormalElevated_vs_H	0.00604686856671073
('Pain', 'Physical_Activity')	MAP_NormalElevated_vs_H	0.0013089109671088042
('Pain', 'BMI')	MAP_NormalElevated_vs_H	0.003697200358759268
('Pain', 'Alcohol_Use')	MAP_NormalElevated_vs_H	0.010816347183444047
('Pain', 'Memory_Problems')	MAP_NormalElevated_vs_H	0.0014667521882057797
('Pain', 'Memory_Complaints')	MAP_NormalElevated_vs_H	0.0014667521882057797
('Pain', 'grip_category')	MAP_NormalElevated_vs_H	0.02186209907149005
('Pain', 'WHR_Obesity')	MAP_NormalElevated_vs_H	0.0010650703916724067
('Pain', 'functionality_state')	MAP_NormalElevated_vs_H	0.003757423238352841
('Hearing', 'General_Health')	MAP_NormalElevated_vs_H	0.005058697755801426
('Hearing', 'Health_vs_Peers')	MAP_NormalElevated_vs_H	0.006098349281893452
('Hearing', 'Physical_Activity')	MAP_NormalElevated_vs_H	0.0018919141758772773
('Hearing', 'BMI')	MAP_NormalElevated_vs_H	0.003228253039594652
('Hearing', 'Alcohol_Use')	MAP_NormalElevated_vs_H	0.00999258878924037
('Hearing', 'Memory_Problems')	MAP_NormalElevated_vs_H	0.00238890230494638
('Hearing', 'Memory_Complaints')	MAP_NormalElevated_vs_H	0.00238890230494638
('Hearing', 'grip_category')	MAP_NormalElevated_vs_H	0.020133903283915074
('Hearing', 'WHR_Obesity')	MAP_NormalElevated_vs_H	0.0011513189291460723
('Hearing', 'functionality_state')	MAP_NormalElevated_vs_H	0.005202090446015421
('General_Health', 'Health_vs_Peers')	MAP_NormalElevated_vs_H	0.0071730663002416584
('General_Health', 'Physical_Activity')	MAP_NormalElevated_vs_H	0.004735118966582434
('General_Health', 'BMI')	MAP_NormalElevated_vs_H	0.007786562834347298
('General_Health', 'Alcohol_Use')	MAP_NormalElevated_vs_H	0.012691260124322052
('General_Health', 'Memory_Problems')	MAP_NormalElevated_vs_H	0.004985647847658156
('General_Health', 'Memory_Complaints')	MAP_NormalElevated_vs_H	0.004985647847658156
('General_Health', 'grip_category')	MAP_NormalElevated_vs_H	0.02418878048699789
('General_Health', 'WHR_Obesity')	MAP_NormalElevated_vs_H	0.004127750892845491
('General_Health', 'functionality_state')	MAP_NormalElevated_vs_H	0.006116317829123526
('Health_vs_Peers', 'Physical_Activity')	MAP_NormalElevated_vs_H	0.005722450995187392
('Health_vs_Peers', 'BMI')	MAP_NormalElevated_vs_H	0.00795329414632084
('Health_vs_Peers', 'Alcohol_Use')	MAP_NormalElevated_vs_H	0.014400131114782007
('Health_vs_Peers', 'Memory_Problems')	MAP_NormalElevated_vs_H	0.005852569973798929
('Health_vs_Peers', 'Memory_Complaints')	MAP_NormalElevated_vs_H	0.005852569973798929
('Health_vs_Peers', 'grip_category')	MAP_NormalElevated_vs_H	0.02519959418258455
('Health_vs_Peers', 'WHR_Obesity')	MAP_NormalElevated_vs_H	0.005276283744231926
('Health_vs_Peers', 'functionality_state')	MAP_NormalElevated_vs_H	0.006516791404949133
('Physical_Activity', 'BMI')	MAP_NormalElevated_vs_H	0.0032894014209068735
('Physical_Activity', 'Alcohol_Use')	MAP_NormalElevated_vs_H	0.00979309123291357
('Physical_Activity', 'Memory_Problems')	MAP_NormalElevated_vs_H	0.000933706022197086
('Physical_Activity', 'Memory_Complaints')	MAP_NormalElevated_vs_H	0.000933706022197086
('Physical_Activity', 'grip_category')	MAP_NormalElevated_vs_H	0.02187581729016528
('Physical_Activity', 'WHR_Obesity')	MAP_NormalElevated_vs_H	0.0004918713622395828
('Physical_Activity', 'functionality_state')	MAP_NormalElevated_vs_H	0.0045512410425415555
('BMI', 'Alcohol_Use')	MAP_NormalElevated_vs_H	0.01248263452230411
('BMI', 'Memory_Problems')	MAP_NormalElevated_vs_H	0.002777277536901012
('BMI', 'Memory_Complaints')	MAP_NormalElevated_vs_H	0.002777277536901012
('BMI', 'grip_category')	MAP_NormalElevated_vs_H	0.034369514184190285
('BMI', 'WHR_Obesity')	MAP_NormalElevated_vs_H	0.0023224033714466675
('BMI', 'functionality_state')	MAP_NormalElevated_vs_H	0.006486270838898609
('Alcohol_Use', 'Memory_Problems')	MAP_NormalElevated_vs_H	0.009450671369365313
('Alcohol_Use', 'Memory_Complaints')	MAP_NormalElevated_vs_H	0.009450671369365313
('Alcohol_Use', 'grip_category')	MAP_NormalElevated_vs_H	0.03049083576059769
('Alcohol_Use', 'WHR_Obesity')	MAP_NormalElevated_vs_H	0.009002501884441806
('Alcohol_Use', 'functionality_state')	MAP_NormalElevated_vs_H	0.011554094854393128
('Memory_Problems', 'Memory_Complaints')	MAP_NormalElevated_vs_H	0.0005374812011618445
('Memory_Problems', 'grip_category')	MAP_NormalElevated_vs_H	0.02051222310647595
('Memory_Problems', 'WHR_Obesity')	MAP_NormalElevated_vs_H	0.0005635954239648236
('Memory_Problems', 'functionality_state')	MAP_NormalElevated_vs_H	0.0031781325999949116
('Memory_Complaints', 'grip_category')	MAP_NormalElevated_vs_H	0.02051222310647595
('Memory_Complaints', 'WHR_Obesity')	MAP_NormalElevated_vs_H	0.0005635954239648236
('Memory_Complaints', 'functionality_state')	MAP_NormalElevated_vs_H	0.0031781325999949116
('grip_category', 'WHR_Obesity')	MAP_NormalElevated_vs_H	0.021235608814310625
('grip_category', 'functionality_state')	MAP_NormalElevated_vs_H	0.021624616645489012
('WHR_Obesity', 'functionality_state')	MAP_NormalElevated_vs_H	0.0028066550129797804
('Anxiety', 'Depression')	functionality_state	0.06722131463867742
('Anxiety', 'Sleep')	functionality_state	0.06089434505395205
('Anxiety', 'MMSE_Spell')	functionality_state	0.08801632136189896
('Anxiety', 'Pain')	functionality_state	0.2382592285081116
('Anxiety', 'Hearing')	functionality_state	0.06021993948284526
('Anxiety', 'General_Health')	functionality_state	0.19703147877186336
('Anxiety', 'Health_vs_Peers')	functionality_state	0.09934870105913132
('Anxiety', 'Physical_Activity')	functionality_state	0.283184589109457
('Anxiety', 'BMI')	functionality_state	0.05631615700030001
('Anxiety', 'Alcohol_Use')	functionality_state	0.08306783156775285
('Anxiety', 'Memory_Problems')	functionality_state	0.05296671532230096
('Anxiety', 'Memory_Complaints')	functionality_state	0.05296671532230096
('Anxiety', 'grip_category')	functionality_state	0.16169132983952267
('Anxiety', 'WHR_Obesity')	functionality_state	0.03853290198737265
('Anxiety', 'MAP_NormalElevated_vs_H')	functionality_state	0.039269881211221734
('Depression', 'Sleep')	functionality_state	0.0771068150930451
('Depression', 'MMSE_Spell')	functionality_state	0.101795427617292
('Depression', 'Pain')	functionality_state	0.2515972037680001
('Depression', 'Hearing')	functionality_state	0.0775671130315715
('Depression', 'General_Health')	functionality_state	0.20697075937491152
('Depression', 'Health_vs_Peers')	functionality_state	0.1126856365085558
('Depression', 'Physical_Activity')	functionality_state	0.2875711691029171
('Depression', 'BMI')	functionality_state	0.0727401776206975
('Depression', 'Alcohol_Use')	functionality_state	0.09564908975553538
('Depression', 'Memory_Problems')	functionality_state	0.07157798263410126
('Depression', 'Memory_Complaints')	functionality_state	0.07157798263410126
('Depression', 'grip_category')	functionality_state	0.17082149023712448
('Depression', 'WHR_Obesity')	functionality_state	0.05343925754622073
('Depression', 'MAP_NormalElevated_vs_H')	functionality_state	0.05470175429835585
('Sleep', 'MMSE_Spell')	functionality_state	0.09365080566582479
('Sleep', 'Pain')	functionality_state	0.24982904933476396
('Sleep', 'Hearing')	functionality_state	0.06881640065221593
('Sleep', 'General_Health')	functionality_state	0.20796242407551915
('Sleep', 'Health_vs_Peers')	functionality_state	0.10755633805876862
('Sleep', 'Physical_Activity')	functionality_state	0.2860840557675329
('Sleep', 'BMI')	functionality_state	0.05565541230328255
('Sleep', 'Alcohol_Use')	functionality_state	0.0933233310221709
('Sleep', 'Memory_Problems')	functionality_state	0.057534424416755624
('Sleep', 'Memory_Complaints')	functionality_state	0.057534424416755624
('Sleep', 'grip_category')	functionality_state	0.16606772476641965
('Sleep', 'WHR_Obesity')	functionality_state	0.03878058227186845
('Sleep', 'MAP_NormalElevated_vs_H')	functionality_state	0.04105108846004925
('MMSE_Spell', 'Pain')	functionality_state	0.2739183944776701
('MMSE_Spell', 'Hearing')	functionality_state	0.08114254784356956
('MMSE_Spell', 'General_Health')	functionality_state	0.23853887377200897
('MMSE_Spell', 'Health_vs_Peers')	functionality_state	0.1284489837607867
('MMSE_Spell', 'Physical_Activity')	functionality_state	0.2772027007755025
('MMSE_Spell', 'BMI')	functionality_state	0.07671777672461316
('MMSE_Spell', 'Alcohol_Use')	functionality_state	0.09271583911818726
('MMSE_Spell', 'Memory_Problems')	functionality_state	0.07536433201546436
('MMSE_Spell', 'Memory_Complaints')	functionality_state	0.07536433201546436
('MMSE_Spell', 'grip_category')	functionality_state	0.1638300069211896
('MMSE_Spell', 'WHR_Obesity')	functionality_state	0.05745135587959929
('MMSE_Spell', 'MAP_NormalElevated_vs_H')	functionality_state	0.06097706526766406
('Pain', 'Hearing')	functionality_state	0.24532247438544297
('Pain', 'General_Health')	functionality_state	0.3062442196868937
('Pain', 'Health_vs_Peers')	functionality_state	0.259175911631648
('Pain', 'Physical_Activity')	functionality_state	0.4087870381810189
('Pain', 'BMI')	functionality_state	0.2355714486329513
('Pain', 'Alcohol_Use')	functionality_state	0.2644742272967293
('Pain', 'Memory_Problems')	functionality_state	0.23848030790878572
('Pain', 'Memory_Complaints')	functionality_state	0.23848030790878572
('Pain', 'grip_category')	functionality_state	0.33446931294926574
('Pain', 'WHR_Obesity')	functionality_state	0.22744520119371656
('Pain', 'MAP_NormalElevated_vs_H')	functionality_state	0.22988770485375343
('Hearing', 'General_Health')	functionality_state	0.21339275428803328
('Hearing', 'Health_vs_Peers')	functionality_state	0.10447672157876757
('Hearing', 'Physical_Activity')	functionality_state	0.28018649917387356
('Hearing', 'BMI')	functionality_state	0.05081230487692267
('Hearing', 'Alcohol_Use')	functionality_state	0.07793084307270241
('Hearing', 'Memory_Problems')	functionality_state	0.04744768781717816
('Hearing', 'Memory_Complaints')	functionality_state	0.04744768781717816
('Hearing', 'grip_category')	functionality_state	0.15588407703277393
('Hearing', 'WHR_Obesity')	functionality_state	0.030533661737297976
('Hearing', 'MAP_NormalElevated_vs_H')	functionality_state	0.03326281083436409
('General_Health', 'Health_vs_Peers')	functionality_state	0.2022356279587777
('General_Health', 'Physical_Activity')	functionality_state	0.3712421527632963
('General_Health', 'BMI')	functionality_state	0.20212092840515028
('General_Health', 'Alcohol_Use')	functionality_state	0.21878678009212904
[truncated: 41 more rows]
