# Supplementary material for: Interpreting higher-order dependence in multimorbidity using cohort data: A partial information decomposition approach
Source: PLoS Comput Biol. 2026 Jun 10;22(6):e1014386. doi: 10.1371/journal.pcbi.1014386 (PMC13268148; doi:10.1371/journal.pcbi.1014386)
Supplement: S1 File — PID_BUST_Results_and_DemoScripts.zip is a self-contained archive enabling readers to reproduce the main-text analyses and figures from pre-computed PID results. It contains a Jupyter notebook that regenerates Figs 1–4, plotting utility modules, pre-computed permutation-screening results and analysis-ready dataframes, BUST-network artefacts (edge lists, node attributes, clique catalogues, and quadrant assignments), hub-variable summaries, and a Python requirements file. Installation and execution are documented in the accompanying README. Raw LASA participant data are not included (governed access); the package provides the full downstream pipeline conditional on data access. (ZIP) [file pcbi.1014386.s002.zip › PID_BUST_Results_and_DemoScripts/source_pair_BUST_network_composite_scores.csv]

source_pair	strength	total_tmi	B_entropy_raw	B_gini_raw	B_ks_raw	U_entropy_raw	U_gini_raw	U_ks_raw	sex_U_entropy	mm_U_entropy	age_U_entropy	B_entropy_score	B_gini_score	B_ks_score	U_entropy_score	U_gini_score	U_ks_score	strength_raw_scaled	strength_scaled	tmi_raw_scaled	tmi_scaled	B_scaled	U_scaled	B_01	U_01	S_01	T_01	composite_raw	composite_score
BMI-WHR_Obesity	0.0105586838108386	0.13101048549454314	0.8207194333812875	0.4527530749927364	0.5821590476846761	0.4448878218774321	0.3185919107033181	0.32677627742978554	0.33036972121262353	0.6617116208368702	0.3425821235828024	0.2952981746150458	0.9179033542697246	0.5323350525245991	-0.8966387223695373	-0.9876432949885585	-0.9953874506143852	-1.6983124391254343	-0.9351977754951105	-1.682171272007112	-0.933142747933267	0.2952981746150458	-0.8966387223695373	0.6476490873075229	0.05168063881523133	0.03240111225244474	0.03342862603336649	3.625317743771794e-05	0.00013922533886273392
Sleep-Health_vs_Peers	0.153526183062283	0.6074640632234896	0.7274497070575185	0.3136405915740347	0.45978042842655864	0.898616752119402	0.7353262006068181	0.7575365061626292	0.9555150575127065	0.8836132669631418	0.8567219318823577	0.03445162478279107	0.021351117722830715	0.0	0.2286492885655136	0.3365703413860959	0.3289043093779451	2.3866205796310904	0.9832358297129574	-0.5263047473879123	-0.4825513577597012	0.03445162478279107	0.2286492885655136	0.5172258123913955	0.6143246442827568	0.9916179148564788	0.2587243211201494	0.08151916988555882	0.31306315344700253
Health_vs_Peers-WHR_Obesity	0.02246540716653229	0.4424239719936074	0.5616484985425007	0.18255564863135076	0.3723745153381153	0.6083489797248567	0.4175737132556329	0.43557466118323035	0.8246794833398838	0.31892006714186677	0.6814473886928193	-0.4292430262450324	-0.8234652199969057	-0.380207193192456	-0.4912405453540787	-0.6731190144858179	-0.6609071678617058	-1.3581080735491002	-0.8759535348976382	-0.9266885950274089	-0.7290462727853988	-0.4292430262450324	-0.4912405453540787	0.2853784868774838	0.25437972732296066	0.06202323255118092	0.1354768636073006	0.0006099907641802628	0.0023425855841749644
Alcohol_Use-MAP_NormalElevated_vs_H	0.0208176969496772	0.25915956380518335	0.810928121762943	0.42337007771643265	0.5514282499370977	0.5109965199582494	0.3499776741157425	0.3716786696412003	0.417558503623875	0.5616349809181604	0.5537960753327127	0.26791490723939404	0.7285357915813861	0.3986590809190047	-0.7326832846389162	-0.8879119868008278	-0.8573434436631313	-1.4051872062569895	-0.8864677399268929	-1.3712842586571137	-0.878984545883096	0.26791490723939404	-0.7326832846389162	0.633957453619697	0.1336583576805419	0.056766130036553564	0.06050772705845198	0.00029104246478800846	0.0011177085333601165
Hearing-WHR_Obesity	0.007824011069049801	0.13859165286534209	0.7799211624208673	0.3912137807078291	0.5320077210569345	0.4882562577892659	0.32137823784265174	0.3471233909516696	0.49528355281750797	0.47003405975429063	0.49945116079599916	0.18119804117834004	0.5212948647167743	0.3141816752729083	-0.7890811527903483	-0.9787894701829232	-0.9328340555251391	-1.7764487640728235	-0.9443119321139168	-1.6637795167741878	-0.9307244827341683	0.18119804117834004	-0.7890811527903483	0.59059902058917	0.10545942360482585	0.02784403394304158	0.03463775863291585	6.007033471465155e-05	0.00023069185371718588
Sleep-MAP_NormalElevated_vs_H	0.01421595825305226	0.29436581437456494	0.6288849514361994	0.2183053155721575	0.35313221554250507	0.7776734399914315	0.5780163408835101	0.605898442679747	0.7878511250107314	0.8181950750872702	0.7269741198762931	-0.24120348274515258	-0.5930657399220791	-0.4639093197116746	-0.07130085802928687	-0.16329699957599697	-0.13727855658045907	-1.5938151148672985	-0.9207322362709359	-1.2858746229808036	-0.858042258632864	-0.24120348274515258	-0.07130085802928687	0.3793982586274237	0.46434957098535656	0.03963388186453204	0.07097887068356801	0.0004956054546572493	0.0019033045444200466
BMI-functionality_state	0.0598613190231478	1.0154151007767886	0.6889672836170267	0.2740876877661863	0.44924272681236144	0.7936841736250991	0.5933276215238177	0.615691324352753	0.8488206695803038	0.8144118457017991	0.7178200055931945	-0.07317180008704316	-0.233559466139863	-0.04583797379222454	-0.031592817824240615	-0.11464391989073852	-0.10717217339765872	-0.2896149131495418	-0.2817803402580653	0.46337603166961205	0.4328317704600387	-0.07317180008704316	-0.031592817824240615	0.4634140999564784	0.4842035910878797	0.35910982987096735	0.7164158852300193	0.05772843044833552	0.22169809267038987
Physical_Activity-Memory_Complaints	0.09130733681711686	1.6189365241001945	0.7760236333897605	0.38286169374299783	0.5157557284189502	0.8700501765583466	0.7187413147134306	0.7400256899688494	0.9441510193691812	0.8502594285213708	0.8157400817844876	0.17029785908596295	0.46746732843725924	0.24348709310636796	0.15780164617431147	0.2838702574481342	0.2750705799633737	0.6088751427551862	0.5433347983242804	1.92750652143354	0.9585313744796485	0.17029785908596295	0.15780164617431147	0.5851489295429815	0.5789008230871557	0.7716673991621402	0.9792656872398242	0.2559771929193691	0.9830451823583369
Physical_Activity-Memory_Problems	0.09130733681711686	1.6189365241001945	0.7760236333897605	0.38286169374299783	0.5157557284189502	0.8700501765583466	0.7187413147134306	0.7400256899688494	0.9441510193691812	0.8502594285213708	0.8157400817844876	0.17029785908596295	0.46746732843725924	0.24348709310636796	0.15780164617431147	0.2838702574481342	0.2750705799633737	0.6088751427551862	0.5433347983242804	1.92750652143354	0.9585313744796485	0.17029785908596295	0.15780164617431147	0.5851489295429815	0.5789008230871557	0.7716673991621402	0.9792656872398242	0.2559771929193691	0.9830451823583369
Alcohol_Use-grip_category	0.1924686269023838	0.4382342664347172	0.7648046618422324	0.3627183447603959	0.5068894754764547	0.8435928404049227	0.6653130619968677	0.68215300924725	0.8219562449769411	0.8221842888525555	0.8866379873852717	0.13892186886722513	0.33764745794051443	0.20491975794233186	0.09218510468807839	0.1140968010058363	0.09715184676525102	3.4993019618081824	0.9981753543629752	-0.9368527340535349	-0.7337728981852689	0.13892186886722513	0.09218510468807839	0.5694609344336126	0.5460925523440392	0.9990876771814876	0.13311355090736554	0.041357669770327385	0.15882843919651016
Sleep-Hearing	0.0882699386098389	0.38075510273679025	0.8454581232686086	0.4867529120628935	0.6321910227640117	0.744632051531255	0.5933405600426545	0.6232426547658317	0.8735602115268362	0.8122721848792174	0.5480637581877116	0.3644846315590424	1.0	0.7499692621866023	-0.15324643350549905	-0.11460280649188159	-0.08395702033574093	0.5220892068397807	0.47931085765467746	-1.0762959962874423	-0.7918214810011515	0.3644846315590424	-0.15324643350549905	0.6822423157795212	0.4233767832472505	0.7396554288273387	0.10408925949942427	0.022238273125389403	0.0854030275531971
Memory_Problems-functionality_state	0.050820760775190835	1.8531829083185143	0.7653196276612729	0.3731542746236255	0.4928581731987757	0.7461529959414936	0.5800607572059436	0.6060788672764686	0.7356313222782551	0.8830889615739793	0.6197387039722467	0.14036206883856384	0.4049049464806638	0.14388496215645485	-0.14947435639940077	-0.15680066836883766	-0.13672387490188043	-0.5479258935362115	-0.49896409765692945	2.4957834044021396	0.9865017017343902	0.14036206883856384	-0.14947435639940077	0.5701810344192819	0.4252628218002996	0.2505179511715353	0.9932508508671951	0.060334814401827225	0.23170755155864
Memory_Complaints-functionality_state	0.050820760775190835	1.8531829083185143	0.7653196276612729	0.3731542746236255	0.4928581731987757	0.7461529959414936	0.5800607572059436	0.6060788672764686	0.7356313222782551	0.8830889615739793	0.6197387039722467	0.14036206883856384	0.4049049464806638	0.14388496215645485	-0.14947435639940077	-0.15680066836883766	-0.13672387490188043	-0.5479258935362115	-0.49896409765692945	2.4957834044021396	0.9865017017343902	0.14036206883856384	-0.14947435639940077	0.5701810344192819	0.4252628218002996	0.2505179511715353	0.9932508508671951	0.060334814401827225	0.23170755155864
Sleep-Alcohol_Use	0.1300778948507559	0.4903303308334363	0.8212122916753677	0.44015881490289066	0.5672651305294172	0.7767462646038236	0.5828353420964706	0.60018496393557	0.8642733146951221	0.8767025306288132	0.5892629484875352	0.296676546683178	0.8367358574806727	0.46754796619198524	-0.07360033526815912	-0.1479841556979804	-0.1548435784118909	1.716645324764774	0.9374578120010693	-0.8104687593756446	-0.6698487690462908	0.296676546683178	-0.07360033526815912	0.648338273341589	0.46319983236592044	0.9687289060005346	0.16507561547685462	0.04802365801678981	0.18442824969762114
Sleep-Memory_Problems	0.06927897879511616	1.2207842131586095	0.7067032559480932	0.2887977082319404	0.42648275354626686	0.8475675980570733	0.6728685496633208	0.6866087578452346	0.9300722353276576	0.778358864530197	0.834271694313365	-0.0235697762275604	-0.13875631530739496	-0.1448416366666223	0.1020428563856659	0.13810509607484667	0.11085021249011451	-0.02052921490795412	-0.020526331390651267	0.9615972504594725	0.7449884774706634	-0.0235697762275604	0.1020428563856659	0.4882151118862198	0.551021428192833	0.48973683430467435	0.8724942387353317	0.11494895930773069	0.4414456591848139
Sleep-Memory_Complaints	0.06927897879511605	1.2207842131586095	0.7067032559480914	0.2887977082319385	0.4264827535462654	0.84756759805703	0.6728685496633043	0.6866087578452181	0.9300722353276584	0.7783588645300659	0.8342716943133658	-0.02356977622756573	-0.13875631530740717	-0.14484163666662853	0.10204285638555843	0.13810509607479426	0.11085021249006388	-0.020529214907957227	-0.020526331390654372	0.9615972504594725	0.7449884774706634	-0.02356977622756573	0.10204285638555843	0.48821511188621713	0.5510214281927792	0.4897368343046728	0.8724942387353317	0.11494895930771848	0.44144565918476697
MMSE_Spell-Pain	0.13937229518958333	0.8900642026990944	0.6591850301689658	0.24419274591162787	0.38644340935496024	0.8255091173745908	0.6320383536266563	0.6678871309393818	0.8292266712038912	0.9313557898788123	0.715944891041069	-0.15646354291031672	-0.4262264096266939	-0.3190088770092685	0.04733586682209001	0.008363186955437474	0.053294071994033576	1.9822091978996284	0.9627488488471988	0.15927734568726626	0.15794395807039607	-0.15646354291031672	0.04733586682209001	0.42176822854484164	0.523667933411045	0.9813744244235993	0.578971979035198	0.12549375762569892	0.48194150597177426
BMI-grip_category	0.09929833859951	0.3717625609631046	0.6706738752647838	0.26226871329050994	0.4078746385774902	0.8729829887763239	0.6631890492725067	0.6833014683213031	0.9263627222089427	0.8309646244811051	0.8616216196389237	-0.12433279992519841	-0.3097304016264031	-0.22578512107049997	0.1650752807328435	0.10734754450936856	0.10068256939702902	0.8371977140021625	0.6843219326873494	-1.098111716628945	-0.7998197218872122	-0.12433279992519841	0.1650752807328435	0.4378336000374008	0.5825376403664217	0.8421609663436747	0.10009013905639391	0.021499060416219625	0.08256418287254501
Pain-Alcohol_Use	0.1341660591157267	0.8893760567976385	0.7361728155361605	0.31936083704365215	0.4836289893332858	0.7929601000204628	0.6215509326408225	0.6413381233226237	0.8519162531368198	0.7305618631876045	0.7964021837369638	0.0588474586739256	0.058216959977598126	0.10373891289083659	-0.0333885846180777	-0.024961610682546098	-0.028325886576124226	1.8334542308414536	0.9501628981409023	0.1576079179639236	0.1563157485744665	0.0588474586739256	-0.0333885846180777	0.5294237293369628	0.48330570769096115	0.9750814490704511	0.5781578742872333	0.14424895180272096	0.5539682481578417
Hearing-MAP_NormalElevated_vs_H	0.0142945647565382	0.1192761959201815	0.6909620969181729	0.27554924843117046	0.41213012188256304	0.4852108486591251	0.35499073033245865	0.36901582774690467	0.511505221796476	0.7098552371346836	0.23427208704621583	-0.06759292484345991	-0.22413999887971392	-0.2072741839275869	-0.7966340376829031	-0.8719825143217921	-0.8655298530471907	-1.5915691337648807	-0.9203895727874623	-1.7106384158028267	-0.9367258245370356	-0.06759292484345991	-0.7966340376829031	0.46620353757827004	0.10168298115854846	0.039805213606268874	0.031637087731482216	5.9698070253894644e-05	0.00022926222328590925
Hearing-BMI	0.05856901547934019	0.2573952479182977	0.624379641060406	0.21946348890320788	0.38378275705573517	0.864123732787973	0.7026564242651543	0.7276333950234956	0.8965939952237552	0.9122406582832902	0.7835365448568734	-0.25380344110001785	-0.5856015435771909	-0.33058245489439186	0.14310353971077694	0.23275895754494602	0.2369727868319078	-0.326539203243414	-0.3154076777090616	-1.3755644525056425	-0.8799541489757134	-0.25380344110001785	0.14310353971077694	0.3730982794499911	0.5715517698553885	0.34229616114546924	0.06002292551214328	0.004381249722796507	0.016825586621932242
MMSE_Spell-Alcohol_Use	0.0999797038791912	0.33996164839151516	0.6068885770603258	0.20150566395511404	0.3254962967030621	0.8525170869470746	0.6607495233769637	0.6863386296535413	0.9477942047405884	0.8443705168133757	0.7653865392872595	-0.3027205321771185	-0.7013361471517159	-0.5841228700535952	0.11431802805083757	0.09959571430140768	0.11001975388567597	0.8566659955583003	0.6945359190315586	-1.175260072758518	-0.8259511252308158	-0.3027205321771185	0.11431802805083757	0.34863973391144076	0.5571590140254188	0.8472679595157793	0.08702443738459209	0.01432247425218075	0.0550034913364043
Pain-Hearing	0.0749090952060264	0.8287123781761792	0.8040829927846425	0.4112227010655507	0.5550901989434794	0.751976709013399	0.5758937782611655	0.5992295430797041	0.6671993263976945	0.8296589668746233	0.7590718337678791	0.24877120062071745	0.6502483695119614	0.4145882017774696	-0.1350310311843963	-0.17004164823262347	-0.15778084114496616	0.1403370557254946	0.1394229671770045	0.010439088393935592	0.010438709212086604	0.24877120062071745	-0.1350310311843963	0.6243856003103587	0.43248448440780185	0.5697114835885022	0.5052193546060433	0.07772457635556948	0.29849053919914204
Anxiety-General_Health	0.0717736191368894	0.9279159744272523	0.675083563924017	0.2733527082921734	0.43013582496668756	0.7959950778299429	0.6336711746778959	0.6444672435545314	0.8319628929806493	0.7148479217764455	0.8411744187327338	-0.11200026590872114	-0.23829626240033264	-0.1289511324408461	-0.025861570326437544	0.013551634256742329	-0.018705991649123677	0.05074879411778355	0.05070527212600652	0.2511049609748892	0.24595706068772843	-0.11200026590872114	-0.025861570326437544	0.44399986704563943	0.48706921483678123	0.5253526360630033	0.6229785303438642	0.07077787453277254	0.2718126868393364
Sleep-BMI	0.1364440083881594	0.450436099323933	0.7534321465507172	0.3401292562162511	0.47320951389703625	0.8126174356692517	0.6320816430555181	0.656333622982562	0.8816905984118435	0.787620181877278	0.7685415267186334	0.10711646433104471	0.1920652832994847	0.05841521143661588	0.015363352184170953	0.00850074331544537	0.017774972584065907	1.8985408431605726	0.9561123653688882	-0.9072513398466355	-0.7198103675671942	0.10711646433104471	0.015363352184170953	0.5535582321655224	0.5076816760920855	0.978056182684444	0.1400948162164029	0.03850708741643219	0.14788116995758602
MMSE_Spell-General_Health	0.1487393844529146	0.9899997751290435	0.6676207498153246	0.2550679304907012	0.4019846275168534	0.8365954589787301	0.6294064317966214	0.6586170837652431	0.880447535440327	0.8964861082701641	0.7328527332256993	-0.13287144661246253	-0.35613801196735273	-0.25140609445900797	0.07483097780303494	0.0	0.024795045694495865	2.249849972353722	0.9780195928424219	0.40171897733800055	0.3814188244884608	-0.13287144661246253	0.07483097780303494	0.43356427669376874	0.5374154889015175	0.989009796421211	0.6907094122442304	0.15916942164074094	0.6112682592467537
MMSE_Spell-BMI	0.0809144041311919	0.3354658844460521	0.6777273530845213	0.27224004641537947	0.4319077515783477	0.8088862715780069	0.605996157666158	0.6392111596808541	0.8537843205039787	0.8306351964957758	0.742239297734266	-0.10460640609822347	-0.24546714649099766	-0.12124342457809978	0.006109734134137845	-0.07438841723825251	-0.03486483849581434	0.3119234991107662	0.30218596370717604	-1.1861667030999676	-0.8293862232874916	-0.10460640609822347	0.006109734134137845	0.44769679695088826	0.5030548670670689	0.651092981853588	0.08530688835625422	0.012509111322836436	0.048039520557489473
Anxiety-Sleep	0.09937787317440751	0.44790992637871013	0.7948343205787022	0.3943097687335778	0.5339949925261174	0.8064227572547344	0.6585005785753005	0.6766816301913003	0.878669688257302	0.728517019298207	0.8120815642086944	0.22290552768977667	0.5412478906465394	0.32282611225333246	0.0	0.09244947400880799	0.08033111514640279	0.8394702123869893	0.6855283498143978	-0.9133797831604622	-0.7227504925136842	0.22290552768977667	0.0	0.6114527638448883	0.5	0.8427641749071989	0.1386247537431579	0.03571739447402489	0.13716773812400704
BMI-MAP_NormalElevated_vs_H	0.023659575593215697	0.17694905353404772	0.6941541333154907	0.2776119986147473	0.43942141291702697	0.6633615310863705	0.5125625018592314	0.5390847412558278	0.7281052398974437	0.7711147640178293	0.4908645893438387	-0.05866578723946403	-0.21084598496324114	-0.08855973090983205	-0.354804536160116	-0.3712829231943582	-0.3426847857269282	-1.3239877450712534	-0.8677722024884519	-1.5707252561352096	-0.9171410466653402	-0.05866578723946403	-0.354804536160116	0.470667106380268	0.322597731919942	0.06611389875577406	0.04142947666732988	0.00041588894203087724	0.0015971642480990106
Physical_Activity-BMI	0.0952959384513063	0.7834933739785596	0.6523158197191149	0.23967245088477374	0.3558307786467265	0.8826816102929508	0.7042773418081302	0.7329937619592753	0.9444779120398239	0.9248449773786112	0.7787219414604173	-0.1756745979497123	-0.45535881037595005	-0.4521708335240118	0.1891287227503864	0.23790958029390374	0.25345223244941684	0.7228392996403183	0.6186649502356009	-0.09926128048099025	-0.09893655961070157	-0.1756745979497123	0.1891287227503864	0.41216270102514385	0.5945643613751932	0.8093324751178004	0.4505317201946492	0.0893552144965006	0.343156404395175
MMSE_Spell-Hearing	0.0597745691968206	0.2493445021260502	0.7850512386037147	0.400583970687757	0.5732154625247394	0.757927488577455	0.6018141718903186	0.6180559350121916	0.7422489721525406	0.8647683411079853	0.6667651524718389	0.19554527607883898	0.5816838720647968	0.49343132976048354	-0.12027256979296963	-0.08767708276364927	-0.09990262016825247	-0.2920935690104247	-0.28406059316502724	-1.3950953952762553	-0.8842868908726744	0.19554527607883898	-0.12027256979296963	0.5977726380394195	0.4398637151035152	0.35796970341748635	0.05785655456366279	0.005445691179710907	0.020913427550994214
MMSE_Spell-functionality_state	0.0541197860809711	0.9681335584004191	0.739000604406762	0.33247932929586677	0.4958573349691944	0.7360395018389898	0.5318558401120884	0.550853058286478	0.7536568949055423	0.8006481134493417	0.6538134971620855	0.06675590871043502	0.14276302859637546	0.1569310232107819	-0.1745567192457389	-0.3099764691189373	-0.3065052959942933	-0.45366462806080654	-0.42490667039746405	0.3486719878345155	0.3351972691088089	0.06675590871043502	-0.1745567192457389	0.5333779543552175	0.41272164037713055	0.287546664801268	0.6675986345544045	0.04225869455473022	0.16228870088385378
Depression-Memory_Problems	0.0593698331456034	1.307253146259759	0.7239115823771335	0.3103276702638075	0.47208326636037734	0.8160216111875744	0.6302204589130798	0.6580754516582169	0.8517589719751302	0.8475110097904999	0.748794851797093	0.02455658539400707	0.0	0.05351614454717435	0.023806009556369467	0.0025866501368114747	0.023129899080585048	-0.30365787326247373	-0.29465648937822797	1.1713690936420944	0.8247105730546483	0.02455658539400707	0.023806009556369467	0.5122782926970035	0.5119030047781847	0.352671755310886	0.9123552865273241	0.08437782073939225	0.32404140864956926
Depression-Memory_Complaints	0.0593698331456034	1.307253146259759	0.7239115823771335	0.3103276702638075	0.47208326636037734	0.8160216111875744	0.6302204589130798	0.6580754516582169	0.8517589719751302	0.8475110097904999	0.748794851797093	0.02455658539400707	0.0	0.05351614454717435	0.023806009556369467	0.0025866501368114747	0.023129899080585048	-0.30365787326247373	-0.29465648937822797	1.1713690936420944	0.8247105730546483	0.02455658539400707	0.023806009556369467	0.5122782926970035	0.5119030047781847	0.352671755310886	0.9123552865273241	0.08437782073939225	0.32404140864956926
Hearing-Memory_Complaints	0.034860491124165095	1.0301969040829992	0.7334664482743577	0.32118839784077247	0.4577859637688051	0.7856515576711368	0.6214317065582345	0.6505518523128747	0.9362595958068525	0.7909310375677988	0.6297640396387593	0.051278587287194366	0.06999522516140688	-0.00867572664882199	-0.051514418204932744	-0.025340463126896307	0.0	-1.0039500446691063	-0.7632480891845044	0.4992363807441116	0.4615163987475366	0.051278587287194366	-0.051514418204932744	0.5256392936435972	0.47424279089753363	0.11837595540774781	0.7307581993737683	0.021563822830808932	0.08281289401330655
Hearing-Memory_Problems	0.034860491124165095	1.030196904082999	0.7334664482743577	0.32118839784077247	0.4577859637688051	0.7856515576711368	0.6214317065582345	0.6505518523128747	0.9362595958068525	0.7909310375677988	0.6297640396387593	0.051278587287194366	0.06999522516140688	-0.00867572664882199	-0.051514418204932744	-0.025340463126896307	0.0	-1.0039500446691063	-0.7632480891845044	0.49923638074411114	0.4615163987475362	0.051278587287194366	-0.051514418204932744	0.5256392936435972	0.47424279089753363	0.11837595540774781	0.7307581993737681	0.021563822830808925	0.08281289401330652
General_Health-Memory_Complaints	0.024336102300657202	1.70150049151975	0.7648504629370019	0.381718188015269	0.4731610785505608	0.6738442071854186	0.484320483145886	0.5153819097309976	0.829397001426102	0.6564982175721414	0.5356374025580126	0.1390499603500679	0.4600976618731609	0.0582045224055876	-0.32880656920111373	-0.46102467760487276	-0.4155547082106188	-1.304657713422326	-0.8629174074275124	2.127804998642806	0.9720278972140247	0.1390499603500679	-0.32880656920111373	0.569524980175034	0.33559671539944314	0.06854129628624378	0.9860139486070123	0.012917124683805244	0.049606439720340685
General_Health-Memory_Problems	0.024336102300657664	1.7015004915197502	0.7648504629370265	0.38171818801528823	0.4731610785505792	0.6738442071854148	0.4843204831458827	0.5153819097309945	0.829397001426102	0.6564982175721301	0.5356374025580121	0.13904996035013673	0.4600976618732848	0.058204522405667536	-0.32880656920112306	-0.4610246776048832	-0.41555470821062834	-1.304657713422313	-0.8629174074275091	2.127804998642806	0.9720278972140247	0.13904996035013673	-0.32880656920112306	0.5695249801750684	0.33559671539943847	0.06854129628624545	0.9860139486070123	0.01291712468380616	0.049606439720344196
Health_vs_Peers-MAP_NormalElevated_vs_H	0.0128210892252762	0.40841453372554465	0.7151309947074165	0.3080831890407314	0.44923989114853136	0.5108799635004537	0.3319670491233509	0.3687670026098462	0.2789588239402532	0.6540349797017431	0.5996460868593648	0.0	-0.014465234254928516	-0.04585030865319206	-0.7329723549974769	-0.9451424950464484	-0.8662948193943736	-1.6336699530524583	-0.926582446675512	-1.0091947888155484	-0.7654287706244544	0.0	-0.7329723549974769	0.5	0.13351382250126154	0.03670877666224398	0.11728561468777282	0.0002874159690816003	0.001103781475670447
Anxiety-Physical_Activity	0.1548470171263499	0.9379501960434121	0.7007428920200431	0.2805845429208298	0.42781006715968717	0.9114045651140706	0.7702425485527558	0.7822062097824048	0.9113809173816403	0.9325664781155115	0.8902662998450598	-0.04023906890865492	-0.191688529209743	-0.13906795196254484	0.2603641995836541	0.4475204244549009	0.40474669928758455	2.424360056846929	0.9844451186407781	0.2754477750681601	0.26868668103498533	-0.04023906890865492	0.2603641995836541	0.47988046554567254	0.630182099791827	0.992222559320389	0.6343433405174926	0.19034111820877658	0.7309788701322935
Physical_Activity-grip_category	0.07825719255017319	0.694186241811918	0.7872262116304857	0.3796427579389756	0.5169414079442767	0.8529465958265071	0.667584136832421	0.6950511576246928	0.8833650522186812	0.8775097340598279	0.7979650012010124	0.20162800230065736	0.4467219285746826	0.2486446833473619	0.11538324818647583	0.12131336162810591	0.13680479166606618	0.23600043000794058	0.23171444731424984	-0.3159185358912735	-0.30581179173511297	0.20162800230065736	0.11538324818647583	0.6008140011503287	0.5576916240932379	0.6158572236571249	0.3470941041324435	0.07162447359649088	0.27506393403634566
Depression-Physical_Activity	0.10438565477121349	0.8615586851632936	0.6548691408140738	0.2408016317086581	0.39360265913365466	0.8599113180783742	0.6980280418091597	0.711147352083764	0.8838145277719157	0.8426691084870681	0.8532503179761389	-0.16853374931119514	-0.4480814649627973	-0.2878668390447796	0.13265637742101477	0.21805182326040118	0.18628953112794022	0.9825548470250771	0.7541697508848334	0.09012354975266623	0.08988033776651386	-0.16853374931119514	0.13265637742101477	0.41573312534440243	0.5663281887105074	0.8770848754424168	0.5449401688832569	0.11253127853960025	0.4321608889110041
Physical_Activity-Alcohol_Use	0.0817290198365673	0.6967938714003608	0.8081835930203125	0.42806904763327924	0.6047903392114752	0.7770748599570855	0.5955013276203293	0.6177409925209297	0.7751794747775059	0.8775925931426393	0.6784525119511114	0.2602393100049225	0.7588197163944845	0.6307789623893449	-0.07278538963249637	-0.10773675788317272	-0.10087085195528744	0.33519907299929796	0.3231846100388621	-0.30959248044584187	-0.30006631593091027	0.2602393100049225	-0.07278538963249637	0.6301196550024613	0.4636073051837518	0.661592305019431	0.34996684203454487	0.06763798189153726	0.25975436125616225
BMI-Alcohol_Use	0.1117578345519874	0.3947718196423122	0.7340661137741532	0.31707750910427757	0.43967215417011407	0.8984703161772609	0.7584342916079807	0.7792470783430341	0.9027744838928562	0.9434082053640016	0.8492282592749252	0.052955666044047334	0.04350136637659219	-0.08746903092529745	0.22828611443426894	0.40999854241417033	0.39564940311096075	1.193196151967594	0.8315674912726932	-1.0422917309959896	-0.7787914365590352	0.052955666044047334	0.22828611443426894	0.5264778330220237	0.6141430572171345	0.9157837456363467	0.11060428172048242	0.03275024154897695	0.12577279564877017
Health_vs_Peers-Alcohol_Use	0.106876207525943	0.56783219780172	0.7219549072219417	0.3156946881527467	0.4712166826747105	0.7812789666181469	0.6213391358988227	0.6445125351070701	0.8330833199283054	0.8394338545519031	0.6713197253742321	0.01908437073774749	0.03458936088023856	0.049746590072520025	-0.062358832040363854	-0.02563461537808176	-0.01856675124152929	1.053716063637368	0.7832468927076259	-0.6224508331568332	-0.5528321352878914	0.01908437073774749	-0.062358832040363854	0.5095421853688737	0.4688205839798181	0.891623446353813	0.22358393235605428	0.04762213779807145	0.18288626655401008
Hearing-Alcohol_Use	0.0627512755619644	0.3198011910244872	0.7826511108608917	0.37417122774945877	0.5231216217289527	0.6300267933625175	0.46229796298242726	0.4915352466905214	0.7349831534366982	0.5897089923325816	0.5653882343182728	0.18883286182023173	0.41145900674199165	0.27552801026854334	-0.43747764384207866	-0.5310033719775888	-0.48886681378896846	-0.20704174826945465	-0.20413323867756628	-1.2241689253326449	-0.8408796321011146	0.18883286182023173	-0.43747764384207866	0.5944164309101159	0.28126117807896067	0.39793338066121686	0.0795601839494427	0.005293059150278705	0.02032726524686205
WHR_Obesity-MAP_NormalElevated_vs_H	0.0088599683189571	0.057760961017559495	0.6905444265957336	0.28962407567251636	0.4158398664417725	0.6384861829690506	0.5237689215370649	0.5346534297974476	0.3764527367721488	0.9407764362329303	0.5982293759020727	-0.06876101943180934	-0.13343054181208602	-0.1911371570780327	-0.4164976069310895	-0.33567343745762956	-0.35630802403645223	-1.7468489179656757	-0.9410158414504322	-1.859873103297351	-0.9526671166327828	-0.06876101943180934	-0.4164976069310895	0.4656194902840953	0.29175119653445525	0.029492079274783922	0.023666441683608597	9.48161146598231e-05	0.0003641282399547008
MMSE_Spell-WHR_Obesity	0.011484819031516085	0.21761901560246566	0.767786614754775	0.3852004600504215	0.5284575710396917	0.4597490128069332	0.3132023764839265	0.3440543012808636	0.639662612399374	0.1293450454865942	0.6102393805348313	0.14726146800252105	0.48254021127387814	0.2987388691082704	-0.8597816500813189	-1.0	-0.942269397719292	-1.671850478451945	-0.9317959177790984	-1.4720607693734789	-0.899969838851937	0.14726146800252105	-0.8597816500813189	0.5736307340012605	0.07010917495934055	0.03410204111045079	0.05001508057403148	6.85943925865522e-05	0.00026342732491111797
General_Health-Alcohol_Use	0.1169448392709612	0.9572879698727371	0.6857493369838519	0.2741285441221545	0.4292834613718316	0.8118870136929163	0.6477522675584441	0.6732150339985172	0.8119203359975858	0.7854424998084396	0.8382982052727237	-0.08217140059937011	-0.23329615506654866	-0.1326588309080161	0.0135518408651647	0.05829567298654714	0.06967371349437945	1.3414016319257809	0.8720084906184955	0.3223608143961805	0.31164001989986095	-0.08217140059937011	0.0135518408651647	0.45891429970031494	0.5067759204325823	0.9360042453092478	0.6558200099499305	0.14276115190663807	0.5482545574048604
Sleep-Physical_Activity	0.1629253112688392	0.8627404807674528	0.7417667353007857	0.3221458458847769	0.47725377111442846	0.8756813166050348	0.7243909421605329	0.7466616921483058	0.9062503069677327	0.8885697411811181	0.8322239016662534	0.07449192047470055	0.07616578702713106	0.07600733570877027	0.17176737319783442	0.3018224967697938	0.2954717275609515	2.6551767854786883	0.9901682113929708	0.09299056144413242	0.092723447950166	0.07449192047470055	0.17176737319783442	0.5372459602373503	0.5858836865989172	0.9950841056964854	0.546361723975083	0.17112939709368258	0.6571988990668477
Pain-grip_category	0.1642867412255569	0.9189454979868382	0.7144187446383861	0.30098130313708604	0.4640299764553558	0.8655652456285429	0.6981872604968098	0.7233736653641549	0.968593837881075	0.7765006870325717	0.851601211971982	-0.0019919429427661672	-0.06023547380596872	0.01848511927025598	0.14667861947533423	0.2185577560872889	0.22387704467332004	2.694076187175149	0.9909007673312269	0.22934277067550513	0.2254046074532071	-0.0019919429427661672	0.14667861947533423	0.4990040285286169	0.5733393097376671	0.9954503836656134	0.6127023037266035	0.17449576959680443	0.67012698939191
Hearing-functionality_state	0.0339356406716902	0.9721400196013891	0.8188179423933869	0.43378808034500105	0.5670272269633824	0.7116463597333814	0.5196275550220063	0.5461741171935938	0.7972020510816072	0.6936422590863618	0.6440947690321752	0.28998029299063477	0.7956777426662645	0.4665131088934742	-0.23505387631667451	-0.34883303134114674	-0.3208898253019863	-1.03037529635573	-0.7740588147078472	0.35839157983854797	0.343796507936755	0.28998029299063477	-0.23505387631667451	0.6449901464953174	0.38247306184166274	0.1129705926460764	0.6718982539683775	0.01872504422578296	0.07191095544750731
Memory_Complaints-MAP_NormalElevated_vs_H	0.00926013183641097	0.989829282080716	0.6832303615841854	0.28946808269808133	0.3900818580464892	0.5329646665925442	0.3499629447633082	0.3811263606666719	0.4768425789954494	0.7457230630511174	0.3763283577310659	-0.08921619496098798	-0.1344358854496832	-0.3031819802273401	-0.6782003315310949	-0.8879587907471815	-0.8282982845666422	-1.7354152622473635	-0.9396926324343754	0.40130536472923106	0.3810653286270164	-0.08921619496098798	-0.6782003315310949	0.455391902519506	0.16089983423445253	0.0301536837828123	0.6905326643135082	0.0015256872035720732	0.005859191743421148
Memory_Problems-MAP_NormalElevated_vs_H	0.00926013183641097	0.989829282080716	0.6832303615841854	0.28946808269808133	0.3900818580464892	0.5329646665925442	0.3499629447633082	0.3811263606666719	0.4768425789954494	0.7457230630511174	0.3763283577310659	-0.08921619496098798	-0.1344358854496832	-0.3031819802273401	-0.6782003315310949	-0.8879587907471815	-0.8282982845666422	-1.7354152622473635	-0.9396926324343754	0.40130536472923106	0.3810653286270164	-0.08921619496098798	-0.6782003315310949	0.455391902519506	0.16089983423445253	0.0301536837828123	0.6905326643135082	0.0015256872035720732	0.005859191743421148
Pain-Physical_Activity	0.203242029819788	1.0364491315832125	0.5077103947789469	0.1607801016922088	0.3100696329854492	0.9331312247209601	0.8014625140867512	0.8202373232902417	0.9045629675167642	0.965852246449656	0.9289784601964604	-0.5800912041669573	-0.9638042810972627	-0.6512273519490313	0.31424824343393576	0.5467248937987526	0.5216662449706129	3.8071245755637184	0.9990137446092276	0.5144041553387466	0.4733695935655163	-0.5800912041669573	0.31424824343393576	0.20995439791652137	0.6571241217169679	0.9995068723046139	0.7366847967827581	0.10158740756906956	0.3901324585214254
Sleep-Pain	0.09756278644225409	0.8244093372042487	0.8100955263321968	0.42361292996932143	0.5685098384291528	0.7337422869211817	0.5868940344701997	0.6082569028053207	0.6730965437110856	0.757824789984052	0.7703055270684076	0.265586395576753	0.7301009259613291	0.472962324101891	-0.18025401609690506	-0.13508726691931416	-0.1300279120171124	0.7876087210487368	0.6570522487151041	0.0	0.0	0.265586395576753	-0.18025401609690506	0.6327931977883765	0.40987299195154747	0.8285261243575521	0.5	0.10744527336358208	0.41262878595795266
grip_category-MAP_NormalElevated_vs_H	0.0179683802246381	0.2391642636004542	0.734778902481588	0.3294038703421851	0.4997136588377067	0.6562533692009284	0.49637709723233686	0.5346960073625434	0.7769031251260882	0.7366159316602917	0.4552410508164051	0.05494911539167768	0.12294230844552834	0.17370565575314245	-0.37243340841476336	-0.4227136166516645	-0.3561771272756653	-1.4865991917218597	-0.9026970529771609	-1.419792443371609	-0.8895556172710828	0.05494911539167768	-0.37243340841476336	0.5274745576958388	0.3137832957926183	0.048651473511419574	0.055222191364458606	0.0004446732164629447	0.0017077062928234298
Memory_Complaints-WHR_Obesity	0.0102000200955249	1.018895066359803	0.7925302724224871	0.4161707686289139	0.5475983945808071	0.4925167376160286	0.3202916748430991	0.3463304993904905	0.6145287536142288	0.3351975769599849	0.5278238822738722	0.21646181829033218	0.6821376790224982	0.3819995838221102	-0.7785147847447182	-0.9822421295288122	-0.9352716523388602	-1.708560343446248	-0.936470671412197	0.4718183561945035	0.43966734139952174	0.21646181829033218	-0.7785147847447182	0.6082309091451661	0.11074260762764088	0.03176466429390151	0.7198336706997609	0.0015401380800142469	0.005914688345697778
Memory_Problems-WHR_Obesity	0.0102000200955249	1.018895066359803	0.7925302724224871	0.4161707686289139	0.5475983945808071	0.4925167376160286	0.3202916748430991	0.3463304993904905	0.6145287536142288	0.3351975769599849	0.5278238822738722	0.21646181829033218	0.6821376790224982	0.3819995838221102	-0.7785147847447182	-0.9822421295288122	-0.9352716523388602	-1.708560343446248	-0.936470671412197	0.4718183561945035	0.43966734139952174	0.21646181829033218	-0.7785147847447182	0.6082309091451661	0.11074260762764088	0.03176466429390151	0.7198336706997609	0.0015401380800142469	0.005914688345697778
Pain-BMI	0.039488357673607796	0.7986796565150711	0.581238698258244	0.18819400175989398	0.3306297559116289	0.7831576107551981	0.5980457374631564	0.625872734225994	0.958528221186973	0.6888548393611711	0.70208977171745	-0.3744553024273607	-0.787127157562769	-0.5617928234000902	-0.05769962786947325	-0.09965164875721677	-0.07587133292800652	-0.8717205171667126	-0.7022472270928375	-0.06241967316001662	-0.062338732467914465	-0.3744553024273607	-0.05769962786947325	0.31277234878631965	0.4711501860652634	0.14887638645358126	0.4688306337660428	0.010285597338839308	0.039500421097314976
Sleep-functionality_state	0.1235555403434122	1.081859188221032	0.7474708228701865	0.3378765218598715	0.4848911972451212	0.8257597806542041	0.6740228431008196	0.6947720220577015	0.7874224722040959	0.9455441694447126	0.7443127003138038	0.09044448751938461	0.17754685924490676	0.10922939414579069	0.04795753399940672	0.1417729754582968	0.13594664157088499	1.530285617652428	0.9104734581015841	0.6245680134818747	0.5543005349519803	0.09044448751938461	0.04795753399940672	0.5452222437596923	0.5239787669997034	0.955236729050792	0.7771502674759901	0.212081735145043	0.8144707175775727
Depression-MAP_NormalElevated_vs_H	0.0103627543757569	0.3965468571526328	0.5920196393261741	0.19391117079963505	0.3303941413145005	0.6559289117536609	0.4354154802793297	0.4655909818167648	0.7306403504741961	0.6996954759205938	0.5374509088661928	-0.34430434785339226	-0.750281142285556	-0.562817723907207	-0.373238091676362	-0.6164250688177764	-0.5686276038982219	-1.703910624887248	-0.9358961530671603	-1.0379855267107736	-0.7770913234596095	-0.34430434785339226	-0.373238091676362	0.32784782607330387	0.313380954161819	0.03205192346641983	0.11145433827019524	0.0003670252824467649	0.0014095100879813547
Memory_Complaints-grip_category	0.0879885348454649	1.2023621842634287	0.800261386339377	0.4115933539951442	0.5555389914943035	0.8222589725117403	0.6722065382896818	0.6920784697944837	0.8761470588414407	0.826875464062059	0.7637543946317211	0.23808335049661844	0.6526371537881324	0.41654040558205496	0.039275219144152995	0.13600149070891687	0.12766581890120365	0.5140488093038904	0.4730938266586791	0.9169057894004458	0.7244303370427807	0.23808335049661844	0.039275219144152995	0.6190416752483092	0.5196376095720765	0.7365469133293395	0.8622151685213904	0.20428502716561614	0.784528533549308
Memory_Problems-grip_category	0.0879885348454649	1.2023621842634284	0.800261386339377	0.4115933539951442	0.5555389914943035	0.8222589725117403	0.6722065382896818	0.6920784697944837	0.8761470588414407	0.826875464062059	0.7637543946317211	0.23808335049661844	0.6526371537881324	0.41654040558205496	0.039275219144152995	0.13600149070891687	0.12766581890120365	0.5140488093038904	0.4730938266586791	0.9169057894004453	0.7244303370427805	0.23808335049661844	0.039275219144152995	0.6190416752483092	0.5196376095720765	0.7365469133293395	0.8622151685213902	0.2042850271656161	0.7845285335493078
grip_category-functionality_state	0.0761070369297467	0.980455804239511	0.6935955006300246	0.27817638271109324	0.4080295792604193	0.8463217867850764	0.674906308584673	0.6954445150290773	0.9218558879417869	0.8476844182602499	0.7694250541531925	-0.06022810991768779	-0.20720864191957267	-0.22511114421829115	0.09895313387773985	0.14458027274419072	0.13801409543789012	0.1745651965784356	0.17281337130260743	0.37856550136719624	0.36146103919570566	-0.06022810991768779	0.09895313387773985	0.4698859450411561	0.5494765669388699	0.5864066856513037	0.6807305195978528	0.10306608181464	0.39581110346946674
Depression-Hearing	0.0754198193497794	0.46636079383296863	0.8122996568702135	0.42912955455201673	0.5852783015824581	0.7840714855300509	0.6340822110097238	0.6523658406129065	0.7731463661496906	0.9162866667120139	0.6627814237284483	0.2717506663308642	0.7656544721726979	0.5459035026148156	-0.05543313733053101	0.014857742078534741	0.0055767677659592785	0.15492970041198761	0.1537018841942322	-0.8686183603536091	-0.7006714748436252	0.2717506663308642	-0.05543313733053101	0.6358753331654321	0.4722834313347345	0.5768509420971161	0.14966426257818738	0.025927246966528223	0.09957002392118892
Pain-WHR_Obesity	0.043413879387401794	0.8034486230319663	0.33478570369322463	0.07895213636035625	0.228065629825148	0.7870943217997758	0.5962838789609872	0.6094014656356722	0.719586824341841	0.8440873937886763	0.79760874726881	-1.0	-1.0	-1.0	-0.04793623513492484	-0.10525012507764453	-0.1265091676578971	-0.7595587087243594	-0.6408169581141886	-0.05085025903118656	-0.05080647564959917	-1.0	-0.04793623513492484	0.0	0.4760318824325376	0.1795915209429057	0.4745967621752004	0.0	0.0
Alcohol_Use-Memory_Complaints	0.095861762305249	1.2138085082890635	0.7904287888461281	0.4003612341870384	0.5599791940136376	0.7945714404986298	0.6349497226807336	0.6554529827208112	0.8696878517172613	0.6857237593569223	0.8283027104217058	0.2105846193102523	0.5802483796993934	0.43585485328279416	-0.029392317241764054	0.0176143445763306	0.015067608801702104	0.7390062785402258	0.6285444030003434	0.9446743347312201	0.7373624968654209	0.2105846193102523	-0.029392317241764054	0.6052923096551261	0.485303841379118	0.8142722015001718	0.8686812484327104	0.20778248720396128	0.7979600475134015
Alcohol_Use-Memory_Problems	0.095861762305249	1.2138085082890637	0.7904287888461281	0.4003612341870384	0.5599791940136376	0.7945714404986298	0.6349497226807336	0.6554529827208112	0.8696878517172613	0.6857237593569223	0.8283027104217058	0.2105846193102523	0.5802483796993934	0.43585485328279416	-0.029392317241764054	0.0176143445763306	0.015067608801702104	0.7390062785402258	0.6285444030003434	0.9446743347312205	0.7373624968654211	0.2105846193102523	-0.029392317241764054	0.6052923096551261	0.485303841379118	0.8142722015001718	0.8686812484327106	0.2077824872039613	0.7979600475134017
Health_vs_Peers-BMI	0.0699974754028963	0.5008977520205423	0.5348256506736718	0.16339776828022168	0.26844482566629313	0.8776009102166218	0.6964503247662922	0.7188520562131031	0.873416295551192	0.9659360957891787	0.7934503393094947	-0.5042582278440146	-0.9469339415249802	-0.832291202194257	0.17652813569943282	0.2130384742917104	0.20997620299566933	0.0	0.0	-0.7848324141519418	-0.6554716432827004	-0.5042582278440146	0.17652813569943282	0.24787088607799268	0.5882640678497164	0.5	0.17226417835864982	0.012559224464405931	0.04823197318122088
Health_vs_Peers-Memory_Problems	0.06698885852025174	1.3415965527755085	0.7001523809025826	0.29569920400091765	0.4120125761532364	0.8343613874781671	0.6815593642792831	0.7076336720326387	0.884531908899762	0.9380767787672655	0.6804754747674738	-0.04189054569215567	-0.09427755024522488	-0.20778549638048482	0.06929028222998745	0.16572100267165313	0.17548737895933675	-0.08596358269572879	-0.08575245729995849	1.254685487491333	0.8495923092623351	-0.04189054569215567	0.06929028222998745	0.47905472715392217	0.5346451411149937	0.45712377135002075	0.9247961546311676	0.10827559416073099	0.41581751871238315
Health_vs_Peers-Memory_Complaints	0.06698885852025174	1.3415965527755085	0.7001523809025826	0.29569920400091765	0.4120125761532364	0.8343613874781671	0.6815593642792831	0.7076336720326387	0.884531908899762	0.9380767787672655	0.6804754747674738	-0.04189054569215567	-0.09427755024522488	-0.20778549638048482	0.06929028222998745	0.16572100267165313	0.17548737895933675	-0.08596358269572879	-0.08575245729995849	1.254685487491333	0.8495923092623351	-0.04189054569215567	0.06929028222998745	0.47905472715392217	0.5346451411149937	0.45712377135002075	0.9247961546311676	0.10827559416073099	0.41581751871238315
MMSE_Spell-grip_category	0.1384184855339768	0.35972219376205544	0.6535168270627639	0.23823456924489206	0.3919172575362929	0.8258178956657253	0.6515825359706642	0.6736063728976216	0.735191305204107	0.8942115918764806	0.848050789916588	-0.17231575222064288	-0.46462567103751695	-0.29519817153811534	0.0481016643851091	0.07046672246656849	0.070876811749232	1.9549565105672202	0.96070310940402	-1.1273213984161035	-0.8101005230479137	-0.17231575222064288	0.0481016643851091	0.41384212388967856	0.5240508321925545	0.9803515547020101	0.09494973847604316	0.020187555052743972	0.07752752701075513
Anxiety-Memory_Complaints	0.055450012473037706	1.2935525392671363	0.7039814506369033	0.28992060219881355	0.4486043226414098	0.819204266474602	0.6535818653146714	0.6863753875767458	0.8821287200595814	0.8379158989455683	0.7375681804186562	-0.031181823059074132	-0.13151948743498143	-0.048614969642771566	0.03169927709723641	0.07681978542558587	0.11013275924589072	-0.4156567889377525	-0.39326521459524644	1.1381317044609278	0.8137840252415365	-0.031181823059074132	0.03169927709723641	0.48440908847046293	0.5158496385486182	0.3033673927023768	0.9068920126207682	0.06874797165990627	0.2640171242071018
Anxiety-Memory_Problems	0.055450012473037706	1.2935525392671363	0.7039814506369033	0.28992060219881355	0.4486043226414098	0.819204266474602	0.6535818653146714	0.6863753875767458	0.8821287200595814	0.8379158989455683	0.7375681804186562	-0.031181823059074132	-0.13151948743498143	-0.048614969642771566	0.03169927709723641	0.07681978542558587	0.11013275924589072	-0.4156567889377525	-0.39326521459524644	1.1381317044609278	0.8137840252415365	-0.031181823059074132	0.03169927709723641	0.48440908847046293	0.5158496385486182	0.3033673927023768	0.9068920126207682	0.06874797165990627	0.2640171242071018
Health_vs_Peers-grip_category	0.1357945077173729	0.6030179318878591	0.7101955422097557	0.31285130286284	0.47199552665650824	0.8720995554643961	0.6902958839637582	0.7211550457206024	0.899038397951865	0.9447652878449027	0.7724949805964204	-0.01380293270516142	0.016264309250201503	0.05313448539665577	0.16288428772333274	0.19348214155781562	0.2170563135181789	1.8799830118374268	0.954490602041065	-0.5370909700445072	-0.49078278275587367	-0.01380293270516142	0.16288428772333274	0.4930985336474193	0.5814421438616664	0.9772453010205324	0.25460860862206314	0.07133733686687478	0.2739612249414141
Sleep-MMSE_Spell	0.11078840074954913	0.45710095335921097	0.7568247193243048	0.3515355272799019	0.5086152176568773	0.7701930062462262	0.5907376918155812	0.6239882279216437	0.8214216172090345	0.7819895426968564	0.7071678588327879	0.1166044400968711	0.265576427529417	0.2124265680356996	-0.08985299753157605	-0.12287367280522199	-0.08166489510956199	1.1654970443395452	0.8228232655273978	-0.8910825418126882	-0.7119280080813862	0.1166044400968711	-0.08985299753157605	0.5583022200484355	0.455073501234212	0.911411632763699	0.14403599595930688	0.03335312334604134	0.12808808022305787
Anxiety-Hearing	0.0636094297941992	0.4456729937108693	0.7773321487854491	0.3724297997807454	0.5221620741200645	0.8319307261703681	0.700313704859494	0.7262094241159579	0.8857479189743768	0.8964688409908392	0.7135754185458882	0.17395737155395175	0.40023585047472787	0.27135407179894866	0.06326202648960244	0.22531473935043822	0.2325950545958837	-0.18252217160485706	-0.18052195301891913	-0.9188065355439972	-0.7253323298229979	0.17395737155395175	0.06326202648960244	0.5869786857769759	0.5316310132448012	0.4097390234905404	0.13733383508850106	0.017559717134336923	0.06743567712269762
General_Health-WHR_Obesity	0.023996400537787434	0.8820281450390864	0.3283553543345235	0.07401674549003479	0.22724582538286198	0.8146292609900373	0.5983074058743899	0.6116427723594567	0.9106606777833752	0.7094511107549751	0.8237759944317616	-1.0	-1.0	-1.0	0.02035285750922977	-0.09882017199430337	-0.11961868931765074	-1.3143638281333065	-0.8653754278544149	0.13978203602165795	0.13887869430877725	-1.0	0.02035285750922977	0.0	0.5101764287546149	0.06731228607279255	0.5694393471543886	0.0	0.0
Depression-BMI	0.11377688274258359	0.5335807844209548	0.6676271484899303	0.25197061839943213	0.37279216004771276	0.9392189924758493	0.7973426202955799	0.8132410652697679	0.9685670545259071	0.9411300781427854	0.9079598447588552	-0.13285355150050937	-0.3760995712355679	-0.3783904794579165	0.3293464476949697	0.5336335315786012	0.5001575581669386	1.2508853237262842	0.8485317115237889	-0.7055440535633832	-0.607875019935629	-0.13285355150050937	0.3293464476949697	0.4335732242497453	0.6646732238474848	0.9242658557618945	0.1960624900321855	0.05222302942419443	0.20055535767900606
Health_vs_Peers-Physical_Activity	0.1984201585185979	0.9529487348145476	0.6534897387763436	0.23914419375968454	0.40199694087709337	0.9167906388367971	0.7774944490323391	0.7948555756126421	0.9112676980088906	0.9432846064701044	0.8958196120313968	-0.17239150977169526	-0.45876332228840777	-0.2513525325434556	0.2737221403765506	0.4705640417845909	0.44363480877575423	3.669351855235277	0.9987010593239132	0.31183391989761766	0.3021045623381216	-0.17239150977169526	0.2737221403765506	0.41380424511415237	0.6368610701882753	0.9993505296619566	0.6510522811690608	0.1714641598710906	0.6584845094441265
Sleep-General_Health	0.1325008874065998	0.943509292632212	0.7145487749589328	0.2954057507917962	0.46265752312121355	0.8544050350363172	0.6887235195072444	0.7055510045251494	0.8634390027431443	0.8283444410625845	0.8714316613032225	-0.001628288391336996	-0.09616879770551079	0.012515081185603183	0.11900030684879592	0.18848580095155443	0.16908460721997454	1.7858761803605638	0.9453236486757489	0.28893402840840476	0.28115339768614617	-0.001628288391336996	0.11900030684879592	0.4991858558043315	0.559500153424398	0.9726618243378744	0.6405766988430731	0.17401852733876097	0.6682942061769803
MMSE_Spell-Health_vs_Peers	0.1152818036228866	0.5698592671385365	0.70674023015181	0.30017175877462055	0.4672652057158767	0.7169400320519806	0.5446633475011194	0.569014451544502	0.8017868644703189	0.8932810682509482	0.4557521634346747	-0.023466370826339178	-0.0654528259149656	0.032558050871943855	-0.22192509920572046	-0.2692793718475528	-0.2506714890703541	1.2938846139618505	0.8601405356027432	-0.6175332048735567	-0.549408168257309	-0.023466370826339178	-0.22192509920572046	0.4882668145868304	0.3890374503971398	0.9300702678013716	0.2252959158713455	0.03980317340970216	0.1528586098500826
Depression-MMSE_Spell	0.11869851254445951	0.5343712568587663	0.713289508468991	0.30233430628334934	0.4709438169226611	0.8395329577507137	0.6793537926017089	0.7069611239540503	0.9693964564517034	0.7710268131253729	0.7781756036750648	-0.005150066916562279	-0.051515638123168506	0.04855965067632528	0.08211623543138735	0.1587125846887658	0.17341975567551327	1.3915083897310985	0.8835023067496449	-0.7036263837793604	-0.6066645426514302	-0.005150066916562279	0.08211623543138735	0.49742496654171886	0.5410581177156937	0.9417511533748224	0.1966677286742849	0.04984719900360307	0.1914313079055624
Physical_Activity-WHR_Obesity	0.0127689042787421	0.7013717101197362	0.6677064099825177	0.2540912407449223	0.38996459955634266	0.7143203174187956	0.5125813502461047	0.5391759047334878	0.8472213473361976	0.6035853956635715	0.6921542092566179	-0.13263188164373063	-0.36243258276697654	-0.3036920432178325	-0.22842222396966738	-0.3712230306164588	-0.342404520664779	-1.6351610053006638	-0.9267930573830828	-0.2984867384005132	-0.2899271611349927	-0.13263188164373063	-0.22842222396966738	0.4336840591781347	0.3857888880151663	0.03660347130845859	0.35503641943250364	0.0021742944258074824	0.00835007852044032
General_Health-functionality_state	0.13641028220511328	1.1581179546181264	0.6073278084291434	0.23576537458531677	0.3969936945543068	0.8465025728046668	0.6480068475764621	0.6676601531079228	0.8929706832930279	0.7871131751018198	0.8594238600191526	-0.3014921380169766	-0.4805391386150375	-0.2731161658495034	0.0994014992492871	0.05910462569232555	0.0525962711019079	1.897577203176359	0.9560295614347422	0.809570203427235	0.6693530945804084	-0.3014921380169766	0.0994014992492871	0.3492539309915117	0.5497007496246435	0.9780147807173711	0.8346765472902042	0.15672246773190154	0.6018710695045598
Depression-Sleep	0.1392240080266827	0.517761879571678	0.7443634582808651	0.34338873856547625	0.4815108350472721	0.895157267148318	0.7215722656367217	0.739301171137383	0.9507101191482871	0.8572086243612584	0.8775530579354086	0.08175415074942638	0.21307199756672546	0.09452514842825455	0.2200694588423029	0.2928658786565488	0.2728431823196944	1.9779722690090615	0.9624378003208759	-0.7439203895299851	-0.6315079282577658	0.08175415074942638	0.2200694588423029	0.5408770753747132	0.6100347294211514	0.9812189001604379	0.1842460358711171	0.05965092634319655	0.22908117358472008
MMSE_Spell-Memory_Complaints	0.03742108440362938	1.1214798289976617	0.7066259595902956	0.28991496431270636	0.42955645255714603	0.7778389114679491	0.6089005029699955	0.6269452480271184	0.8330747722641797	0.8112989080681432	0.6891430540715248	-0.023785950210703843	-0.13155582248755593	-0.13147134588935794	-0.07089047408357341	-0.06515957826516727	-0.07257408983412761	-0.9307875980315428	-0.7309608886929666	0.720686868493857	0.6173345846857993	-0.023785950210703843	-0.07089047408357341	0.4881070248946481	0.4645547629582133	0.1345195556535167	0.8086672923428997	0.024666485607262412	0.09472824342428271
MMSE_Spell-Memory_Problems	0.037421084403629325	1.1214798289976617	0.7066259595902933	0.28991496431270447	0.4295564525571449	0.7778389114679499	0.6089005029699964	0.6269452480271194	0.8330747722641808	0.8112989080681439	0.6891430540715252	-0.023785950210710283	-0.13155582248756814	-0.1314713458893626	-0.07089047408357163	-0.06515957826516461	-0.0725740898341245	-0.9307875980315443	-0.7309608886929674	0.720686868493857	0.6173345846857993	-0.023785950210710283	-0.07089047408357163	0.48810702489464486	0.4645547629582142	0.1345195556535163	0.8086672923428997	0.02466648560726222	0.09472824342428197
Anxiety-BMI	0.112167249626203	0.5327570617845208	0.6827858483528507	0.2614464669919858	0.392255479851524	0.8989475902207965	0.7096516973601386	0.7291972665639296	0.9454339690333465	0.8774635510440333	0.8739452505850098	-0.09045936085541695	-0.31502961518235284	-0.29372693746932943	0.2294697964155672	0.2549871164629174	0.24178061739875378	1.2048941474126886	0.835141342045637	-0.7075423876415186	-0.6091334152173895	-0.09045936085541695	0.2294697964155672	0.4547703195722915	0.6147348982077836	0.9175706710228184	0.19543329239130525	0.05013234887549691	0.19252638674683883
WHR_Obesity-functionality_state	0.032953148024334196	0.9900722391050423	0.23614319722575336	0.04650949996378062	0.16258991602659356	0.9019632961923922	0.7453438916754932	0.7534346092055678	0.8984034064928924	0.8744903537248825	0.9329961283594018	-1.0	-1.0	-1.0	0.2369490148390696	0.3684025266406379	0.31629379434373783	-1.058447527295515	-0.7850689524345724	0.40189477344493074	0.3815690356480596	-1.0	0.2369490148390696	0.0	0.6184745074195348	0.10746552378271379	0.6907845178240298	0.0	0.0
Depression-Alcohol_Use	0.1143258867517498	0.544233807989674	0.7461841508453977	0.3269157021357946	0.4716381980634101	0.8315554509935833	0.6737736344461464	0.6895744690090054	0.8347444310989995	0.8401316869100673	0.8197902349716831	0.0868460641974722	0.10690656013938904	0.05158014088346752	0.06233131074923248	0.14098109078065857	0.11996773679882855	1.2665717182999807	0.852865763403637	-0.6797000387324841	-0.5913243545697244	0.0868460641974722	0.06233131074923248	0.5434230320987361	0.5311656553746162	0.9264328817018185	0.20433782271513778	0.05464252379707652	0.20984709285228006
BMI-Memory_Complaints	0.058840099158302954	1.1241218066334782	0.6413690137465848	0.2318653775820787	0.3446903886108962	0.821444135586161	0.6592273825146567	0.6843188901734552	0.9011450311683344	0.7695688160074314	0.7936185595827172	-0.2062894253129388	-0.5056738422005909	-0.5006304431422572	0.03725435126003429	0.094758964038268	0.10381044259740468	-0.3187936759253944	-0.30841574951421535	0.7270962515917629	0.62128565170992	-0.2062894253129388	0.03725435126003429	0.3968552873435306	0.5186271756300171	0.3457921252428923	0.8106428258549601	0.05769419033008	0.22156659820828337
BMI-Memory_Problems	0.058840099158302954	1.1241218066334782	0.6413690137465848	0.2318653775820787	0.3446903886108962	0.821444135586161	0.6592273825146567	0.6843188901734552	0.9011450311683344	0.7695688160074314	0.7936185595827172	-0.2062894253129388	-0.5056738422005909	-0.5006304431422572	0.03725435126003429	0.094758964038268	0.10381044259740468	-0.3187936759253944	-0.30841574951421535	0.7270962515917629	0.62128565170992	-0.2062894253129388	0.03725435126003429	0.3968552873435306	0.5186271756300171	0.3457921252428923	0.8106428258549601	0.05769419033008	0.22156659820828337
Hearing-General_Health	0.069976669225101	0.9115281610985263	0.7885525831291414	0.39971594683302347	0.5637250708883703	0.8178577165393902	0.6568551786898944	0.6892446160634592	0.927367169887825	0.8519634122091643	0.6742425675211816	0.2053374527607046	0.5760896312805599	0.4521490521792182	0.02835971376498181	0.08722105624158116	0.1189536656087351	-0.0005944836631763817	-0.0005944835931440708	0.2113484648044297	0.2082568419660762	0.2053374527607046	0.02835971376498181	0.6026687263803523	0.5141798568824909	0.49970275820342797	0.6041284209830381	0.09354804777695512	0.35925840359977146
Depression-grip_category	0.11122970528075249	0.5546941832490377	0.6791651269366111	0.2640143279352435	0.42957051068077234	0.8127785637413533	0.6081056631143421	0.6268830694689974	0.7893899168749307	0.8017602920634808	0.8471854822856485	-0.10058539774386421	-0.29848026306641184	-0.13141019442332258	0.015762964101498245	-0.06768525901928535	-0.07276524618208025	1.1781061999887532	0.8268535142133128	-0.6543233847153496	-0.5745732466669872	-0.10058539774386421	0.015762964101498245	0.4497073011280679	0.5078814820507491	0.9134267571066563	0.21271337666650642	0.04437729718049605	0.17042490271042376
Hearing-Health_vs_Peers	0.08267436884687242	0.49964055502314264	0.7479652956129029	0.34502418219399733	0.510756435194059	0.8732412964838968	0.6996642701257191	0.7245972536328921	0.9594390081877776	0.8905371022776689	0.7697477789862442	0.09182737470054692	0.22361210587953417	0.2217406553904362	0.16571590676986725	0.22325109747782168	0.22763873796306155	0.3622100188902406	0.34715919185755106	-0.7878823480638091	-0.6572077181608859	0.09182737470054692	0.16571590676986725	0.5459136873502735	0.5828579533849336	0.6735795959287756	0.17139614091955707	0.036734714814523076	0.14107461689018252
Alcohol_Use-functionality_state	0.057238739291258	0.9573528428141488	0.8261111341277712	0.4480600592927668	0.6039295905231573	0.6272985178616525	0.49375681971274615	0.5209317665675629	0.6797632652082154	0.46825750201415406	0.7338747863625882	0.31037709242559197	0.8876578031979809	0.6270347895838015	-0.4442440091915707	-0.4310398026809721	-0.3984927113326322	-0.3645484651610844	-0.3492141377648033	0.32251819481021515	0.31178210863639727	0.31037709242559197	-0.4442440091915707	0.655188546212796	0.27787799540421465	0.32539293111759837	0.6558910543181986	0.038856195494372324	0.14922187148738802
General_Health-grip_category	0.13538486824490692	0.9750289521514642	0.6864733826623103	0.2666877778896787	0.4069796451847888	0.8510980959818554	0.6957640071705669	0.7323249719106547	0.9652580478412864	0.8819966660194891	0.7060395740847905	-0.08014646898875077	-0.28125041081274404	-0.22967825499864136	0.11079880453574242	0.21085763354699072	0.2513961625258805	1.8682786047825108	0.9534378085967159	0.36540007045043765	0.349961666861045	-0.08014646898875077	0.11079880453574242	0.4599267655056246	0.5553994022678712	0.976718904298358	0.6749808334305225	0.16840505618123067	0.6467364427107021
Depression-Health_vs_Peers	0.15293009573382882	0.6817315888432135	0.6846648777999456	0.26832429374168076	0.431392099487945	0.8540466083119774	0.6597381117341179	0.6778251306332511	0.8985086501767791	0.8320745059330641	0.831556668826089	-0.08520429720693512	-0.2707033922332476	-0.12348646085594805	0.11811137676562256	0.09638185568239477	0.08384659339117428	2.3695888988447997	0.9826599847460675	-0.3461332663816896	-0.3329418768820596	-0.08520429720693512	0.11811137676562256	0.45739785139653244	0.5590556883828113	0.9913299923730338	0.3335290615589702	0.08454756772862156	0.3246932986014771
Anxiety-MAP_NormalElevated_vs_H	0.010610195419936776	0.38846155723891673	0.6610841854336732	0.2496020956926689	0.4024203910380899	0.6789724026757801	0.4822729556569689	0.5035195616558222	0.7617557304143749	0.8167962771809676	0.4583652004319978	-0.15115219358057774	-0.3913642281367702	-0.2495105656618044	-0.3160881893086138	-0.4675308948453687	-0.45202327880342175	-1.6968406257835478	-0.9350129482958548	-1.0576002970653526	-0.784743682103623	-0.15115219358057774	-0.3160881893086138	0.42442390320971113	0.3419559053456931	0.0324935258520726	0.1076281589481885	0.0005075661997441346	0.0019492381399133856
MMSE_Spell-Physical_Activity	0.02851107697820296	0.640466364686896	0.7355511170428769	0.3210438843402913	0.4273587292365195	0.6544442513023984	0.49088119549505976	0.5194100908465108	0.44354729745161714	0.801100878198433	0.7186845782571448	0.05710876045532043	0.06906386444608081	-0.14103122788845668	-0.37692018134435856	-0.44017737761638553	-0.40317081874449245	-1.18536842038668	-0.8291368994698147	-0.44624184665628186	-0.4188049072664418	0.05710876045532043	-0.37692018134435856	0.5285543802276602	0.3115399093278207	0.08543155026509264	0.2905975463667791	0.004088025496181508	0.01569949933252509
General_Health-BMI	0.0576889870350377	0.9157443170577867	0.5178385563289967	0.15266582540993812	0.24327097124852448	0.7983096482810924	0.607030630000812	0.6337478224352435	0.7993836507777874	0.9664362770363111	0.6291090170291788	-0.551765871815243	-1.0	-0.9417950125409373	-0.0201212302124536	-0.07110128103374569	-0.05166084707280039	-0.3516837799367065	-0.3378679603988037	0.22157677195475456	0.21802040012380725	-0.551765871815243	-0.0201212302124536	0.22411706409237853	0.4899393848937732	0.33106601980059813	0.6090102000619037	0.022138921041029897	0.08502147954584148
Anxiety-MMSE_Spell	0.08952967847937761	0.540815303163928	0.7813340428504992	0.3962771668460634	0.5774534080027716	0.8243396500873166	0.6313246275251646	0.6585394709300084	0.8866325273558062	0.9165101727823161	0.6698762501238276	0.18514943033665787	0.5539273794643633	0.511865979067045	0.04443548417104637	0.0060952530245610426	0.02455643954816411	0.5580830726838788	0.5065537670028708	-0.6879932607314947	-0.5966912889070236	0.18514943033665787	0.04443548417104637	0.5925747151683289	0.5222177420855232	0.7532768835014354	0.2016543555464882	0.047006399358734095	0.1805216078143774
Anxiety-Pain	0.13139457220455103	0.9345243228827386	0.7442152736912835	0.3394850624399245	0.5142248096316117	0.8378092127080556	0.6687056247962936	0.6903141990165986	0.844249699185895	0.8190684221131262	0.8501095168251457	0.08133972432775449	0.18791358277094972	0.23682774576277765	0.07784119476034768	0.12487699843642819	0.1222418983586282	1.7542660345465628	0.9418591198610008	0.2671366776410218	0.2609585030694936	0.08133972432775449	0.07784119476034768	0.5406698621638772	0.5389205973801738	0.9709295599305003	0.6304792515347468	0.17836739382921218	0.6849954294516035
Anxiety-Alcohol_Use	0.0969293468524275	0.562098862172255	0.7462210114197249	0.3413679581389909	0.48230385373872564	0.7348285640663262	0.5643547932568708	0.5779139725042145	0.7180517550331413	0.8362284856464848	0.6502054515193525	0.08694915181246854	0.20004847037195406	0.09797470235627781	-0.1775599523806417	-0.20670789255858946	-0.2233115763191338	0.7695097943037195	0.6466443141107913	-0.6363597868057767	-0.5624158772144147	0.08694915181246854	-0.1775599523806417	0.5434745759062343	0.41122002380967915	0.8233221570553957	0.21879206139279267	0.040258246017917075	0.15460625357578683
Pain-Health_vs_Peers	0.1503606989377414	0.853805641296655	0.4237643726443813	0.12623997567261347	0.28159059682531906	0.8715018136109435	0.6967648539840908	0.7132346501457484	0.9203423061071274	0.7563314127596753	0.937831721966028	-0.8148622398396892	-1.0	-0.7751083803677046	0.16140183488311877	0.21403792139586786	0.1927065386410649	2.2961749140889696	0.979945079055587	0.07131482569592329	0.07119417338501845	-0.8148622398396892	0.16140183488311877	0.0925688800801554	0.5807009174415594	0.9899725395277935	0.5355970866925093	0.02850223233069917	0.10945890084816119
Anxiety-grip_category	0.0995563756120988	0.5764836749917541	0.7622605857282012	0.352872751666098	0.4912171436554814	0.8084930060260528	0.6132156353561302	0.6286460356201468	0.8786067986909841	0.7666825431511624	0.7801896762360115	0.1318068755782762	0.2741945722476067	0.13674664376865353	0.005134400666880978	-0.05144782646810597	-0.0673453364704053	0.8445704659793898	0.6882223013215967	-0.6014625284407	-0.5380894521940508	0.1318068755782762	0.005134400666880978	0.5659034377891381	0.5025672003334405	0.8441111506607983	0.2309552739029746	0.05544520514749074	0.21292968011520913
Depression-functionality_state	0.09934070962797151	1.102956057694397	0.7233358542497803	0.3156168084734423	0.5034546153935875	0.818698315629662	0.5964561363058501	0.6202491217818653	0.7524169077338221	0.8666216074914305	0.8370564316637337	0.02294645205727841	0.034087441865165324	0.1899784517426668	0.03044447410367379	-0.10470276065249484	-0.09316007762725009	0.8384083584780564	0.6849651034210431	0.6757485824572558	0.5887485771110456	0.02294645205727841	0.03044447410367379	0.5114732260286392	0.5152222370518369	0.8424825517105216	0.7943742885555227	0.17636142439676022	0.6772917799036098
Hearing-Physical_Activity	0.0392519516897362	0.7048468405453256	0.8196753739089476	0.4408732442567297	0.6140723712800744	0.7238217337331712	0.5787065140108023	0.5961858279709035	0.6880331948987579	0.8148589691027245	0.6685730371980312	0.29237826349367957	0.8413402123113696	0.6711548961817586	-0.20485786835371034	-0.16110390750567238	-0.16713817399392972	-0.8784752174615698	-0.705654624341186	-0.29005614386752443	-0.2821864866637774	0.29237826349367957	-0.20485786835371034	0.6461891317468398	0.39757106582314483	0.147172687829407	0.35890675666811134	0.01357010709847629	0.05211412882180404
Sleep-grip_category	0.0912509059121169	0.4648573666668955	0.6997454743277042	0.28350771092210236	0.4188831677219462	0.8412072737927927	0.6687450802632545	0.6882695187828022	0.8921557245329916	0.8741353942073196	0.7573307026380669	-0.043028537410847445	-0.17284929390218817	-0.17789909346323984	0.08626868779465857	0.12500237201053777	0.11595591138763739	0.6072627730325597	0.5421974252082421	-0.8722656435616611	-0.7025234180124612	-0.043028537410847445	0.08626868779465857	0.4784857312945763	0.5431343438973293	0.7710987126041211	0.1487382909937694	0.029806365445968597	0.11446724460526851
Health_vs_Peers-functionality_state	0.1714821369527048	1.1130163069065269	0.5216623556878385	0.16532046099580133	0.3165224558864892	0.9058131466328151	0.7453073298829839	0.7708670544494508	0.8571547734931956	0.9706681027573105	0.8896165636479393	-0.5410718887907588	-0.934542570082368	-0.6231582019718451	0.2464969855672985	0.3682863479978331	0.3698865869302361	2.899666336983615	0.9939591496424796	0.7001545389599957	0.60446585995171	-0.5410718887907588	0.2464969855672985	0.22946405560462058	0.6232484927836492	0.9969795748212398	0.802232929975855	0.11438330684395531	0.4392733487415993
Anxiety-functionality_state	0.1412593112165183	1.169609809943952	0.7297673008802721	0.3130116373518096	0.4593826932254441	0.8904096218761907	0.7067541768216333	0.7360437143828955	0.9281337271787035	0.877700310049179	0.8653948284006897	0.04093321721803944	0.017297633083897868	-0.0017301093153339053	0.20829487726107487	0.24577996384379208	0.2628287407562544	2.036125886067982	0.9664929707482429	0.8374492067505037	0.684455629247702	0.04093321721803944	0.20829487726107487	0.5204666086090197	0.6041474386305374	0.9832464853741214	0.842227814623851	0.2603920933779227	1.0
Anxiety-Health_vs_Peers	0.12096544636763741	0.6603711822028087	0.6509018320413322	0.2385825304899163	0.3963473564729598	0.8716221734487823	0.6821972524365857	0.7185838874122829	0.9622548281256489	0.8773876866022123	0.7752240056184857	-0.17962908373832276	-0.4623831301469259	-0.2759276734361087	0.16170033796169925	0.16774795417731747	0.20915176817201342	1.4562802635773973	0.8969277346547794	-0.3979531710733144	-0.3781962554212385	-0.17962908373832276	0.16170033796169925	0.4101854581308386	0.5808501689808496	0.9484638673273897	0.3109018722893807	0.07025682310704259	0.26981166054483324
Anxiety-WHR_Obesity	0.0120995677172559	0.4206190980238209	0.746495321908675	0.3600368384054218	0.4455887018807966	0.4803530593734471	0.3499837595990087	0.37734635944092326	0.6422314937118978	0.22094322821817142	0.577884456190272	0.08771631332827523	0.32036568379066477	-0.06173262569843785	-0.8086817861919238	-0.8878926495873556	-0.8399191913777126	-1.6542855967986738	-0.9294433708447034	-0.9795867682667649	-0.75288696458995	0.08771631332827523	-0.8086817861919238	0.5438581566641376	0.09565910690403812	0.035278314577648295	0.12355651770502502	0.00022676992503765003	0.0008708786895020089
General_Health-Physical_Activity	0.1609379448483973	1.1372515870145643	0.57949266265904	0.19445111597034292	0.36718755434877737	0.8428228837281627	0.6552889399373069	0.6671022658673563	0.821921067243454	0.8289978932259142	0.8775496907151198	-0.379338423455889	-0.7468013032480068	-0.4027699673718115	0.09027554380370795	0.08224418065384143	0.05088115112005509	2.5983928398005656	0.9889922704423049	0.7589488272203022	0.640457381752306	-0.379338423455889	0.09027554380370795	0.3103307882720555	0.545137771901854	0.9944961352211524	0.820228690876153	0.13799685714561924	0.5299579390274962
Depression-General_Health	0.0857785279894028	0.92183039599277	0.7340730993767253	0.3183708485365224	0.4768322051970981	0.801295746693676	0.5728763818220792	0.60564027060496	0.8767948020244165	0.7578476075152579	0.7692448305413537	0.05297520261181976	0.051836681310934996	0.0741735651032096	-0.012715441162677754	-0.17962971815581508	-0.13807225833957082	0.45090347889471216	0.42264138283302943	0.23634147356675328	0.23203715418947196	0.05297520261181976	-0.012715441162677754	0.5264876013059099	0.4936422794186611	0.7113206914165147	0.616018577094736	0.11388322266798022	0.43735284428431037
Depression-WHR_Obesity	0.0095428220302718	0.42837936168341473	0.629101441071881	0.2372187826486294	0.3317327401610213	0.4228927947022796	0.2955221342606858	0.3245231579157631	0.7207647277080372	0.2716944963063008	0.27621916009250075	-0.24059802825560084	-0.47117221324820124	-0.5569949495403135	-0.9511883416040667	-1.0	-1.0	-1.7273381082576318	-0.9387405796647776	-0.9607605291416463	-0.7446159108854732	-0.24059802825560084	-0.9511883416040667	0.3797009858721996	0.024405829197966633	0.03062971016761118	0.1276920445572634	3.624449228037799e-05	0.0001391919847112031
Pain-Memory_Problems	0.045680558354996	1.655195877580113	0.7448948039063	0.3532137896668395	0.4753659022343092	0.7809960738585912	0.5834814228008632	0.6060987622145051	0.7801923603487355	0.8723646936776572	0.6904311675493807	0.08324015996834522	0.2763924942082978	0.0677952902914396	-0.0630604311879841	-0.14593117157912294	-0.13666271163575283	-0.694794116728791	-0.6010529976640484	2.0154709629884646	0.965104469261759	0.08324015996834522	-0.0630604311879841	0.5416200799841726	0.46846978440600795	0.1994735011679758	0.9825522346308795	0.04972985580507156	0.19098066750012888
Pain-Memory_Complaints	0.045680558354996	1.655195877580113	0.7448948039063	0.3532137896668395	0.4753659022343092	0.7809960738585912	0.5834814228008632	0.6060987622145051	0.7801923603487355	0.8723646936776572	0.6904311675493807	0.08324015996834522	0.2763924942082978	0.0677952902914396	-0.0630604311879841	-0.14593117157912294	-0.13666271163575283	-0.694794116728791	-0.6010529976640484	2.0154709629884646	0.965104469261759	0.08324015996834522	-0.0630604311879841	0.5416200799841726	0.46846978440600795	0.1994735011679758	0.9825522346308795	0.04972985580507156	0.19098066750012888
Anxiety-Depression	0.0776656151790438	0.3856010447133405	0.743076858450426	0.32937843954182	0.4963641002539787	0.8113474581882087	0.6453928180210894	0.6698337791215856	0.8623665252047211	0.7608130674279667	0.8108627819319384	0.07815592933275983	0.12277841200443129	0.15913540275133142	0.012213695333299412	0.05079829317547757	0.059278677756918974	0.2190976097926587	0.21565780755647407	-1.064539841285647	-0.78739521564801	0.07815592933275983	0.012213695333299412	0.5390779646663799	0.5061068476666497	0.6078289037782371	0.10630239217599502	0.017628614434605623	0.0677002677228765
Hearing-grip_category	0.056481484634870203	0.30099989510100195	0.7120561332680592	0.311432895895578	0.48765189553469535	0.764592297727889	0.563801692389084	0.5899683162656676	0.8535550612283769	0.8127953089328916	0.6274265230223984	-0.008599435521922327	0.007122958973210469	0.12123816232681861	-0.1037432516642931	-0.20846542422603065	-0.18625275089700377	-0.38618509282598623	-0.36806677865067144	-1.2697804803575903	-0.8537381456892588	-0.008599435521922327	-0.1037432516642931	0.49570028223903884	0.44812837416785345	0.31596661067466425	0.07313092715537062	0.0051329127278925725	0.019712244950705428
Pain-functionality_state	0.1218385982863422	0.9670626995655472	0.7259453910581805	0.3398371255583744	0.5384838858582969	0.8094849346539922	0.6478831505099244	0.6633716813331288	0.8209510413727825	0.7563483250490087	0.8511554375401854	0.03024451864287725	0.19018255941844409	0.3423523602388814	0.007594471687982107	0.058711566262714676	0.03941216668487346	1.4812283610245993	0.9016978733109671	0.346074106450728	0.3328892738107498	0.03024451864287725	0.007594471687982107	0.5151222593214386	0.503797235843991	0.9508489366554835	0.6664446369053749	0.16445296190060513	0.6315589685049486
Physical_Activity-MAP_NormalElevated_vs_H	0.0142969740123291	0.6751655366640401	0.7309498230770012	0.3290410422161165	0.46581267135435567	0.6480755680921236	0.4711885929475695	0.49470934887663126	0.6049598720843241	0.7604237288632509	0.5788431033287957	0.04424036571385548	0.12060395346893138	0.02623966813220102	-0.3927150808632047	-0.5027525327233275	-0.47910863025655637	-1.5915002954024389	-0.9203790479029154	-0.36206237315634193	-0.34702933365919936	0.04424036571385548	-0.3927150808632047	0.5221201828569277	0.30364245956839764	0.03981047604854232	0.3264853331704003	0.0020606015824269075	0.00791345680160969
Pain-General_Health	0.13459027144238653	0.9079187143162989	0.7039755733366416	0.31511140361635626	0.4807439889167259	0.9061445430182684	0.7505183262413837	0.7679228342700707	0.9560206999925354	0.8832140043752689	0.879198924687001	-0.031198260048395543	0.030830208266521275	0.0911894425863573	0.24731887801135954	0.38484479448057796	0.36083513263366385	1.8455750201761578	0.9513274544140192	0.20259202156843248	0.199865085022677	-0.031198260048395543	0.24731887801135954	0.48440086997580223	0.6236594390056798	0.9756637272070097	0.5999325425113385	0.17682961189483973	0.6790897895589951
Depression-Pain	0.1247994228553833	0.9242063256628279	0.7754002690769235	0.3770910399154723	0.5111119367373019	0.8904843507270055	0.7106946728396704	0.7434498703247695	0.9392594710288815	0.9132642276123566	0.8189293535397786	0.1685545020857755	0.43027661435997455	0.22328705241503144	0.2084802114425388	0.2583012722352209	0.2855975820578145	1.5658263997966828	0.9163593461842171	0.24210542980265704	0.23748342742589904	0.1685545020857755	0.2084802114425388	0.5842772510428877	0.6042401057212694	0.9581796730921086	0.6187417137129495	0.2093075403947171	0.8038168044178534
grip_category-WHR_Obesity	0.021383586078461365	0.26217186664731595	0.5397372462919007	0.17219732112030517	0.34068759386053404	0.7497979526634676	0.6382667566598155	0.6530450540046212	0.6290121977936185	0.8348621382328152	0.7855195219639688	-0.490522015444947	-0.8902225768400132	-0.5180422097285833	-0.1404345402752072	0.028154541852718484	0.007664882308404675	-1.3890183622943473	-0.8829547322791785	-1.36397647426848	-0.8773121440087842	-0.490522015444947	-0.1404345402752072	0.2547389922775265	0.4297827298623964	0.05852263386041073	0.061343927995607894	0.0003930427878947728	0.0015094267371794819
Sleep-WHR_Obesity	0.012442765851443001	0.32267553121739095	0.6943823060460791	0.28321953566055	0.4142525528974249	0.7103333197420194	0.5139338784714892	0.5429458405441311	0.7020151562444436	0.7761366840285248	0.6528481189530899	-0.058027658750342326	-0.1747065260420575	-0.19804181611182248	-0.23831033201450724	-0.36692524096240753	-0.33081455808995797	-1.6444795821613831	-0.9280961936673267	-1.2171958354774248	-0.8388250507521026	-0.058027658750342326	-0.23831033201450724	0.47098617062482884	0.3808448339927464	0.035951903166336674	0.08058747462394872	0.0005196915507657817	0.0019958038818464513
Alcohol_Use-WHR_Obesity	0.01891157329981417	0.28798877645757726	0.7255697979446212	0.3221462692066881	0.47656841305735853	0.5437556346739014	0.3727350935195501	0.4018375263443162	0.5593651083892673	0.44706669745350136	0.6248350981789357	0.02919410098138897	0.0761685152524989	0.07302609503519353	-0.6514377730981151	-0.8155980787943675	-0.7646256792116319	-1.4596498461991199	-0.8975845699804876	-1.3013451850649584	-0.8620690534435383	0.02919410098138897	-0.6514377730981151	0.5145970504906945	0.17428111345094244	0.05120771500975618	0.06896547327823083	0.0003167267443308826	0.001216345474327433
General_Health-MAP_NormalElevated_vs_H	0.013214163220367621	0.8590515555949025	0.7178542247464708	0.3024088561889404	0.46604028933453523	0.4608049839569522	0.31045061517964956	0.3443029617197346	0.35482210870433184	0.5130958035036708	0.5144970396628541	0.00761603135427924	-0.051035178836198014	0.027229784135870183	-0.8571627479223229	-1.0	-0.9415049377058835	-1.6224388624215766	-0.9249772281385941	0.08404130527714093	0.0838440030785403	0.00761603135427924	-0.8571627479223229	0.5038080156771396	0.07141862603883853	0.03751138593070297	0.5419220015392702	0.000731436211748951	0.0028089801124927924
Physical_Activity-functionality_state	0.0671115066283883	0.8029554679774576	0.7436714278534319	0.3384785484098335	0.4633031295144264	0.7163191013378593	0.5725788040435001	0.5947410087287177	0.6871642697041275	0.6603494899942928	0.8014435443151574	0.07981875588455578	0.1814268004016215	0.01532340600022053	-0.22346506247817377	-0.18057530041727876	-0.17158000053565448	-0.0824592246476532	-0.0822728370850038	-0.05204664299302042	-0.0519996982897355	0.07981875588455578	-0.22346506247817377	0.5399093779422779	0.3882674687609131	0.4588635814574981	0.47400015085513225	0.04559465625192637	0.1751000026938303
Pain-MAP_NormalElevated_vs_H	0.0157289182697095	0.7757367680071783	0.6557702816499607	0.24317908841595082	0.36795004092806893	0.5936604117816594	0.36999402742722753	0.39613240750399986	0.6830603095914509	0.6952493159393143	0.402671609814213	-0.16601353737084845	-0.4327592302083414	-0.3994532251524834	-0.5276694973176885	-0.8243080822320454	-0.7821650000821612	-1.5505861267374028	-0.9138821469508407	-0.11807864613016084	-0.11753291634570982	-0.16601353737084845	-0.5276694973176885	0.4169932313145758	0.23616525134115574	0.043058926524579655	0.4412335418271451	0.0018710126359295035	0.007185366543422616
MMSE_Spell-MAP_NormalElevated_vs_H	0.010106448873211858	0.18819022708785033	0.5886573725096274	0.19236214964301512	0.3575181380140323	0.5365551693880789	0.3617177610791446	0.40808790664366645	0.5097162220784	0.557434485047437	0.5425148010383997	-0.35370756723957575	-0.7602642749872137	-0.4448309849224512	-0.6692955659767157	-0.8506067214895394	-0.745410053963226	-1.711233903364644	-0.9367987577079365	-1.5434544016057743	-0.912699009031143	-0.35370756723957575	-0.6692955659767157	0.3231462163802121	0.16535221701164216	0.03160062114603174	0.04365049548442851	7.370448136900616e-05	0.00028305191764035025
General_Health-Health_vs_Peers	0.0235869999904528	0.7004031490948128	0.6744882893230156	0.2635924306167112	0.40837349585583826	0.4971972199280736	0.3085244504204103	0.3466795588770841	0.5917641030773237	0.20463827447059746	0.6951892822362995	-0.11366506468099358	-0.3011993072185084	-0.22361514058631426	-0.7669067732645398	-1.0	-0.9341985342304338	-1.3260614085096893	-0.8682834174130941	-0.3008364474132905	-0.29207788974430005	-0.11366506468099358	-0.7669067732645398	0.4431674676595032	0.11654661336773009	0.06585829129345294	0.35396105512785	0.0012040193589580484	0.004623870653440244
MAP_NormalElevated_vs_H-functionality_state	0.014180028549549	0.9710145815076558	0.6497797754132508	0.24032637955974634	0.38773860139823646	0.6504423904111102	0.4634242238754101	0.48768850321269325	0.6092363760685433	0.7244469658727394	0.6176438292920482	-0.18276712875772638	-0.45114437036538524	-0.313374918001015	-0.38684515148015075	-0.5274245687239647	-0.5006929071715389	-1.594841714849554	-0.9208883906687969	0.35566129030167826	0.3413866717696568	-0.18276712875772638	-0.38684515148015075	0.4086164356211368	0.3065774242599246	0.039555804665601546	0.6706933358848284	0.0033234581698779633	0.012763283734020405
