# Supplementary material for: Interpreting higher-order dependence in multimorbidity using cohort data: A partial information decomposition approach
Source: PLoS Comput Biol. 2026 Jun 10;22(6):e1014386. doi: 10.1371/journal.pcbi.1014386 (PMC13268148; doi:10.1371/journal.pcbi.1014386)
Supplement: S1 File — PID_BUST_Results_and_DemoScripts.zip is a self-contained archive enabling readers to reproduce the main-text analyses and figures from pre-computed PID results. It contains a Jupyter notebook that regenerates Figs 1–4, plotting utility modules, pre-computed permutation-screening results and analysis-ready dataframes, BUST-network artefacts (edge lists, node attributes, clique catalogues, and quadrant assignments), hub-variable summaries, and a Python requirements file. Installation and execution are documented in the accompanying README. Raw LASA participant data are not included (governed access); the package provides the full downstream pipeline conditional on data access. (ZIP) [file pcbi.1014386.s002.zip › PID_BUST_Results_and_DemoScripts/source_pair_BUST_scores_entropy_gini_ks.csv]

source_pair	strength	total_tmi	B_entropy_raw	B_gini_raw	B_ks_raw	U_entropy_raw	U_gini_raw	U_ks_raw	sex_U_entropy	mm_U_entropy	age_U_entropy	B_entropy_score	B_gini_score	B_ks_score	U_entropy_score	U_gini_score	U_ks_score
BMI-WHR_Obesity	0.0105586838108386	0.13101048549454314	0.8207194333812875	0.4527530749927364	0.5821590476846761	0.4448878218774321	0.3185919107033181	0.32677627742978554	0.33036972121262353	0.6617116208368702	0.3425821235828024	0.2952981746150458	0.9179033542697246	0.5323350525245991	-0.8966387223695373	-0.9876432949885585	-0.9953874506143852
Sleep-Health_vs_Peers	0.153526183062283	0.6074640632234896	0.7274497070575185	0.3136405915740347	0.45978042842655864	0.898616752119402	0.7353262006068181	0.7575365061626292	0.9555150575127065	0.8836132669631418	0.8567219318823577	0.03445162478279107	0.021351117722830715	0.0	0.2286492885655136	0.3365703413860959	0.3289043093779451
Health_vs_Peers-WHR_Obesity	0.02246540716653229	0.4424239719936074	0.5616484985425007	0.18255564863135076	0.3723745153381153	0.6083489797248567	0.4175737132556329	0.43557466118323035	0.8246794833398838	0.31892006714186677	0.6814473886928193	-0.4292430262450324	-0.8234652199969057	-0.380207193192456	-0.4912405453540787	-0.6731190144858179	-0.6609071678617058
Alcohol_Use-MAP_NormalElevated_vs_H	0.0208176969496772	0.25915956380518335	0.810928121762943	0.42337007771643265	0.5514282499370977	0.5109965199582494	0.3499776741157425	0.3716786696412003	0.417558503623875	0.5616349809181604	0.5537960753327127	0.26791490723939404	0.7285357915813861	0.3986590809190047	-0.7326832846389162	-0.8879119868008278	-0.8573434436631313
Hearing-WHR_Obesity	0.007824011069049801	0.13859165286534209	0.7799211624208673	0.3912137807078291	0.5320077210569345	0.4882562577892659	0.32137823784265174	0.3471233909516696	0.49528355281750797	0.47003405975429063	0.49945116079599916	0.18119804117834004	0.5212948647167743	0.3141816752729083	-0.7890811527903483	-0.9787894701829232	-0.9328340555251391
Sleep-MAP_NormalElevated_vs_H	0.01421595825305226	0.29436581437456494	0.6288849514361994	0.2183053155721575	0.35313221554250507	0.7776734399914315	0.5780163408835101	0.605898442679747	0.7878511250107314	0.8181950750872702	0.7269741198762931	-0.24120348274515258	-0.5930657399220791	-0.4639093197116746	-0.07130085802928687	-0.16329699957599697	-0.13727855658045907
BMI-functionality_state	0.0598613190231478	1.0154151007767886	0.6889672836170267	0.2740876877661863	0.44924272681236144	0.7936841736250991	0.5933276215238177	0.615691324352753	0.8488206695803038	0.8144118457017991	0.7178200055931945	-0.07317180008704316	-0.233559466139863	-0.04583797379222454	-0.031592817824240615	-0.11464391989073852	-0.10717217339765872
Physical_Activity-Memory_Complaints	0.09130733681711686	1.6189365241001945	0.7760236333897605	0.38286169374299783	0.5157557284189502	0.8700501765583466	0.7187413147134306	0.7400256899688494	0.9441510193691812	0.8502594285213708	0.8157400817844876	0.17029785908596295	0.46746732843725924	0.24348709310636796	0.15780164617431147	0.2838702574481342	0.2750705799633737
Physical_Activity-Memory_Problems	0.09130733681711686	1.6189365241001945	0.7760236333897605	0.38286169374299783	0.5157557284189502	0.8700501765583466	0.7187413147134306	0.7400256899688494	0.9441510193691812	0.8502594285213708	0.8157400817844876	0.17029785908596295	0.46746732843725924	0.24348709310636796	0.15780164617431147	0.2838702574481342	0.2750705799633737
Alcohol_Use-grip_category	0.1924686269023838	0.4382342664347172	0.7648046618422324	0.3627183447603959	0.5068894754764547	0.8435928404049227	0.6653130619968677	0.68215300924725	0.8219562449769411	0.8221842888525555	0.8866379873852717	0.13892186886722513	0.33764745794051443	0.20491975794233186	0.09218510468807839	0.1140968010058363	0.09715184676525102
Sleep-Hearing	0.0882699386098389	0.38075510273679025	0.8454581232686086	0.4867529120628935	0.6321910227640117	0.744632051531255	0.5933405600426545	0.6232426547658317	0.8735602115268362	0.8122721848792174	0.5480637581877116	0.3644846315590424	1.0	0.7499692621866023	-0.15324643350549905	-0.11460280649188159	-0.08395702033574093
Memory_Problems-functionality_state	0.050820760775190835	1.8531829083185143	0.7653196276612729	0.3731542746236255	0.4928581731987757	0.7461529959414936	0.5800607572059436	0.6060788672764686	0.7356313222782551	0.8830889615739793	0.6197387039722467	0.14036206883856384	0.4049049464806638	0.14388496215645485	-0.14947435639940077	-0.15680066836883766	-0.13672387490188043
Memory_Complaints-functionality_state	0.050820760775190835	1.8531829083185143	0.7653196276612729	0.3731542746236255	0.4928581731987757	0.7461529959414936	0.5800607572059436	0.6060788672764686	0.7356313222782551	0.8830889615739793	0.6197387039722467	0.14036206883856384	0.4049049464806638	0.14388496215645485	-0.14947435639940077	-0.15680066836883766	-0.13672387490188043
Sleep-Alcohol_Use	0.1300778948507559	0.4903303308334363	0.8212122916753677	0.44015881490289066	0.5672651305294172	0.7767462646038236	0.5828353420964706	0.60018496393557	0.8642733146951221	0.8767025306288132	0.5892629484875352	0.296676546683178	0.8367358574806727	0.46754796619198524	-0.07360033526815912	-0.1479841556979804	-0.1548435784118909
Sleep-Memory_Problems	0.06927897879511616	1.2207842131586095	0.7067032559480932	0.2887977082319404	0.42648275354626686	0.8475675980570733	0.6728685496633208	0.6866087578452346	0.9300722353276576	0.778358864530197	0.834271694313365	-0.0235697762275604	-0.13875631530739496	-0.1448416366666223	0.1020428563856659	0.13810509607484667	0.11085021249011451
Sleep-Memory_Complaints	0.06927897879511605	1.2207842131586095	0.7067032559480914	0.2887977082319385	0.4264827535462654	0.84756759805703	0.6728685496633043	0.6866087578452181	0.9300722353276584	0.7783588645300659	0.8342716943133658	-0.02356977622756573	-0.13875631530740717	-0.14484163666662853	0.10204285638555843	0.13810509607479426	0.11085021249006388
MMSE_Spell-Pain	0.13937229518958333	0.8900642026990944	0.6591850301689658	0.24419274591162787	0.38644340935496024	0.8255091173745908	0.6320383536266563	0.6678871309393818	0.8292266712038912	0.9313557898788123	0.715944891041069	-0.15646354291031672	-0.4262264096266939	-0.3190088770092685	0.04733586682209001	0.008363186955437474	0.053294071994033576
BMI-grip_category	0.09929833859951	0.3717625609631046	0.6706738752647838	0.26226871329050994	0.4078746385774902	0.8729829887763239	0.6631890492725067	0.6833014683213031	0.9263627222089427	0.8309646244811051	0.8616216196389237	-0.12433279992519841	-0.3097304016264031	-0.22578512107049997	0.1650752807328435	0.10734754450936856	0.10068256939702902
Pain-Alcohol_Use	0.1341660591157267	0.8893760567976385	0.7361728155361605	0.31936083704365215	0.4836289893332858	0.7929601000204628	0.6215509326408225	0.6413381233226237	0.8519162531368198	0.7305618631876045	0.7964021837369638	0.0588474586739256	0.058216959977598126	0.10373891289083659	-0.0333885846180777	-0.024961610682546098	-0.028325886576124226
Hearing-MAP_NormalElevated_vs_H	0.0142945647565382	0.1192761959201815	0.6909620969181729	0.27554924843117046	0.41213012188256304	0.4852108486591251	0.35499073033245865	0.36901582774690467	0.511505221796476	0.7098552371346836	0.23427208704621583	-0.06759292484345991	-0.22413999887971392	-0.2072741839275869	-0.7966340376829031	-0.8719825143217921	-0.8655298530471907
Hearing-BMI	0.05856901547934019	0.2573952479182977	0.624379641060406	0.21946348890320788	0.38378275705573517	0.864123732787973	0.7026564242651543	0.7276333950234956	0.8965939952237552	0.9122406582832902	0.7835365448568734	-0.25380344110001785	-0.5856015435771909	-0.33058245489439186	0.14310353971077694	0.23275895754494602	0.2369727868319078
MMSE_Spell-Alcohol_Use	0.0999797038791912	0.33996164839151516	0.6068885770603258	0.20150566395511404	0.3254962967030621	0.8525170869470746	0.6607495233769637	0.6863386296535413	0.9477942047405884	0.8443705168133757	0.7653865392872595	-0.3027205321771185	-0.7013361471517159	-0.5841228700535952	0.11431802805083757	0.09959571430140768	0.11001975388567597
Pain-Hearing	0.0749090952060264	0.8287123781761792	0.8040829927846425	0.4112227010655507	0.5550901989434794	0.751976709013399	0.5758937782611655	0.5992295430797041	0.6671993263976945	0.8296589668746233	0.7590718337678791	0.24877120062071745	0.6502483695119614	0.4145882017774696	-0.1350310311843963	-0.17004164823262347	-0.15778084114496616
Anxiety-General_Health	0.0717736191368894	0.9279159744272523	0.675083563924017	0.2733527082921734	0.43013582496668756	0.7959950778299429	0.6336711746778959	0.6444672435545314	0.8319628929806493	0.7148479217764455	0.8411744187327338	-0.11200026590872114	-0.23829626240033264	-0.1289511324408461	-0.025861570326437544	0.013551634256742329	-0.018705991649123677
Sleep-BMI	0.1364440083881594	0.450436099323933	0.7534321465507172	0.3401292562162511	0.47320951389703625	0.8126174356692517	0.6320816430555181	0.656333622982562	0.8816905984118435	0.787620181877278	0.7685415267186334	0.10711646433104471	0.1920652832994847	0.05841521143661588	0.015363352184170953	0.00850074331544537	0.017774972584065907
MMSE_Spell-General_Health	0.1487393844529146	0.9899997751290435	0.6676207498153246	0.2550679304907012	0.4019846275168534	0.8365954589787301	0.6294064317966214	0.6586170837652431	0.880447535440327	0.8964861082701641	0.7328527332256993	-0.13287144661246253	-0.35613801196735273	-0.25140609445900797	0.07483097780303494	0.0	0.024795045694495865
MMSE_Spell-BMI	0.0809144041311919	0.3354658844460521	0.6777273530845213	0.27224004641537947	0.4319077515783477	0.8088862715780069	0.605996157666158	0.6392111596808541	0.8537843205039787	0.8306351964957758	0.742239297734266	-0.10460640609822347	-0.24546714649099766	-0.12124342457809978	0.006109734134137845	-0.07438841723825251	-0.03486483849581434
Anxiety-Sleep	0.09937787317440751	0.44790992637871013	0.7948343205787022	0.3943097687335778	0.5339949925261174	0.8064227572547344	0.6585005785753005	0.6766816301913003	0.878669688257302	0.728517019298207	0.8120815642086944	0.22290552768977667	0.5412478906465394	0.32282611225333246	0.0	0.09244947400880799	0.08033111514640279
BMI-MAP_NormalElevated_vs_H	0.023659575593215697	0.17694905353404772	0.6941541333154907	0.2776119986147473	0.43942141291702697	0.6633615310863705	0.5125625018592314	0.5390847412558278	0.7281052398974437	0.7711147640178293	0.4908645893438387	-0.05866578723946403	-0.21084598496324114	-0.08855973090983205	-0.354804536160116	-0.3712829231943582	-0.3426847857269282
Physical_Activity-BMI	0.0952959384513063	0.7834933739785596	0.6523158197191149	0.23967245088477374	0.3558307786467265	0.8826816102929508	0.7042773418081302	0.7329937619592753	0.9444779120398239	0.9248449773786112	0.7787219414604173	-0.1756745979497123	-0.45535881037595005	-0.4521708335240118	0.1891287227503864	0.23790958029390374	0.25345223244941684
MMSE_Spell-Hearing	0.0597745691968206	0.2493445021260502	0.7850512386037147	0.400583970687757	0.5732154625247394	0.757927488577455	0.6018141718903186	0.6180559350121916	0.7422489721525406	0.8647683411079853	0.6667651524718389	0.19554527607883898	0.5816838720647968	0.49343132976048354	-0.12027256979296963	-0.08767708276364927	-0.09990262016825247
MMSE_Spell-functionality_state	0.0541197860809711	0.9681335584004191	0.739000604406762	0.33247932929586677	0.4958573349691944	0.7360395018389898	0.5318558401120884	0.550853058286478	0.7536568949055423	0.8006481134493417	0.6538134971620855	0.06675590871043502	0.14276302859637546	0.1569310232107819	-0.1745567192457389	-0.3099764691189373	-0.3065052959942933
Depression-Memory_Problems	0.0593698331456034	1.307253146259759	0.7239115823771335	0.3103276702638075	0.47208326636037734	0.8160216111875744	0.6302204589130798	0.6580754516582169	0.8517589719751302	0.8475110097904999	0.748794851797093	0.02455658539400707	0.0	0.05351614454717435	0.023806009556369467	0.0025866501368114747	0.023129899080585048
Depression-Memory_Complaints	0.0593698331456034	1.307253146259759	0.7239115823771335	0.3103276702638075	0.47208326636037734	0.8160216111875744	0.6302204589130798	0.6580754516582169	0.8517589719751302	0.8475110097904999	0.748794851797093	0.02455658539400707	0.0	0.05351614454717435	0.023806009556369467	0.0025866501368114747	0.023129899080585048
Hearing-Memory_Complaints	0.034860491124165095	1.0301969040829992	0.7334664482743577	0.32118839784077247	0.4577859637688051	0.7856515576711368	0.6214317065582345	0.6505518523128747	0.9362595958068525	0.7909310375677988	0.6297640396387593	0.051278587287194366	0.06999522516140688	-0.00867572664882199	-0.051514418204932744	-0.025340463126896307	0.0
Hearing-Memory_Problems	0.034860491124165095	1.030196904082999	0.7334664482743577	0.32118839784077247	0.4577859637688051	0.7856515576711368	0.6214317065582345	0.6505518523128747	0.9362595958068525	0.7909310375677988	0.6297640396387593	0.051278587287194366	0.06999522516140688	-0.00867572664882199	-0.051514418204932744	-0.025340463126896307	0.0
General_Health-Memory_Complaints	0.024336102300657202	1.70150049151975	0.7648504629370019	0.381718188015269	0.4731610785505608	0.6738442071854186	0.484320483145886	0.5153819097309976	0.829397001426102	0.6564982175721414	0.5356374025580126	0.1390499603500679	0.4600976618731609	0.0582045224055876	-0.32880656920111373	-0.46102467760487276	-0.4155547082106188
General_Health-Memory_Problems	0.024336102300657664	1.7015004915197502	0.7648504629370265	0.38171818801528823	0.4731610785505792	0.6738442071854148	0.4843204831458827	0.5153819097309945	0.829397001426102	0.6564982175721301	0.5356374025580121	0.13904996035013673	0.4600976618732848	0.058204522405667536	-0.32880656920112306	-0.4610246776048832	-0.41555470821062834
Health_vs_Peers-MAP_NormalElevated_vs_H	0.0128210892252762	0.40841453372554465	0.7151309947074165	0.3080831890407314	0.44923989114853136	0.5108799635004537	0.3319670491233509	0.3687670026098462	0.2789588239402532	0.6540349797017431	0.5996460868593648	0.0	-0.014465234254928516	-0.04585030865319206	-0.7329723549974769	-0.9451424950464484	-0.8662948193943736
Anxiety-Physical_Activity	0.1548470171263499	0.9379501960434121	0.7007428920200431	0.2805845429208298	0.42781006715968717	0.9114045651140706	0.7702425485527558	0.7822062097824048	0.9113809173816403	0.9325664781155115	0.8902662998450598	-0.04023906890865492	-0.191688529209743	-0.13906795196254484	0.2603641995836541	0.4475204244549009	0.40474669928758455
Physical_Activity-grip_category	0.07825719255017319	0.694186241811918	0.7872262116304857	0.3796427579389756	0.5169414079442767	0.8529465958265071	0.667584136832421	0.6950511576246928	0.8833650522186812	0.8775097340598279	0.7979650012010124	0.20162800230065736	0.4467219285746826	0.2486446833473619	0.11538324818647583	0.12131336162810591	0.13680479166606618
Depression-Physical_Activity	0.10438565477121349	0.8615586851632936	0.6548691408140738	0.2408016317086581	0.39360265913365466	0.8599113180783742	0.6980280418091597	0.711147352083764	0.8838145277719157	0.8426691084870681	0.8532503179761389	-0.16853374931119514	-0.4480814649627973	-0.2878668390447796	0.13265637742101477	0.21805182326040118	0.18628953112794022
Physical_Activity-Alcohol_Use	0.0817290198365673	0.6967938714003608	0.8081835930203125	0.42806904763327924	0.6047903392114752	0.7770748599570855	0.5955013276203293	0.6177409925209297	0.7751794747775059	0.8775925931426393	0.6784525119511114	0.2602393100049225	0.7588197163944845	0.6307789623893449	-0.07278538963249637	-0.10773675788317272	-0.10087085195528744
BMI-Alcohol_Use	0.1117578345519874	0.3947718196423122	0.7340661137741532	0.31707750910427757	0.43967215417011407	0.8984703161772609	0.7584342916079807	0.7792470783430341	0.9027744838928562	0.9434082053640016	0.8492282592749252	0.052955666044047334	0.04350136637659219	-0.08746903092529745	0.22828611443426894	0.40999854241417033	0.39564940311096075
Health_vs_Peers-Alcohol_Use	0.106876207525943	0.56783219780172	0.7219549072219417	0.3156946881527467	0.4712166826747105	0.7812789666181469	0.6213391358988227	0.6445125351070701	0.8330833199283054	0.8394338545519031	0.6713197253742321	0.01908437073774749	0.03458936088023856	0.049746590072520025	-0.062358832040363854	-0.02563461537808176	-0.01856675124152929
Hearing-Alcohol_Use	0.0627512755619644	0.3198011910244872	0.7826511108608917	0.37417122774945877	0.5231216217289527	0.6300267933625175	0.46229796298242726	0.4915352466905214	0.7349831534366982	0.5897089923325816	0.5653882343182728	0.18883286182023173	0.41145900674199165	0.27552801026854334	-0.43747764384207866	-0.5310033719775888	-0.48886681378896846
WHR_Obesity-MAP_NormalElevated_vs_H	0.0088599683189571	0.057760961017559495	0.6905444265957336	0.28962407567251636	0.4158398664417725	0.6384861829690506	0.5237689215370649	0.5346534297974476	0.3764527367721488	0.9407764362329303	0.5982293759020727	-0.06876101943180934	-0.13343054181208602	-0.1911371570780327	-0.4164976069310895	-0.33567343745762956	-0.35630802403645223
MMSE_Spell-WHR_Obesity	0.011484819031516085	0.21761901560246566	0.767786614754775	0.3852004600504215	0.5284575710396917	0.4597490128069332	0.3132023764839265	0.3440543012808636	0.639662612399374	0.1293450454865942	0.6102393805348313	0.14726146800252105	0.48254021127387814	0.2987388691082704	-0.8597816500813189	-1.0	-0.942269397719292
General_Health-Alcohol_Use	0.1169448392709612	0.9572879698727371	0.6857493369838519	0.2741285441221545	0.4292834613718316	0.8118870136929163	0.6477522675584441	0.6732150339985172	0.8119203359975858	0.7854424998084396	0.8382982052727237	-0.08217140059937011	-0.23329615506654866	-0.1326588309080161	0.0135518408651647	0.05829567298654714	0.06967371349437945
Sleep-Physical_Activity	0.1629253112688392	0.8627404807674528	0.7417667353007857	0.3221458458847769	0.47725377111442846	0.8756813166050348	0.7243909421605329	0.7466616921483058	0.9062503069677327	0.8885697411811181	0.8322239016662534	0.07449192047470055	0.07616578702713106	0.07600733570877027	0.17176737319783442	0.3018224967697938	0.2954717275609515
Pain-grip_category	0.1642867412255569	0.9189454979868382	0.7144187446383861	0.30098130313708604	0.4640299764553558	0.8655652456285429	0.6981872604968098	0.7233736653641549	0.968593837881075	0.7765006870325717	0.851601211971982	-0.0019919429427661672	-0.06023547380596872	0.01848511927025598	0.14667861947533423	0.2185577560872889	0.22387704467332004
Hearing-functionality_state	0.0339356406716902	0.9721400196013891	0.8188179423933869	0.43378808034500105	0.5670272269633824	0.7116463597333814	0.5196275550220063	0.5461741171935938	0.7972020510816072	0.6936422590863618	0.6440947690321752	0.28998029299063477	0.7956777426662645	0.4665131088934742	-0.23505387631667451	-0.34883303134114674	-0.3208898253019863
Memory_Complaints-MAP_NormalElevated_vs_H	0.00926013183641097	0.989829282080716	0.6832303615841854	0.28946808269808133	0.3900818580464892	0.5329646665925442	0.3499629447633082	0.3811263606666719	0.4768425789954494	0.7457230630511174	0.3763283577310659	-0.08921619496098798	-0.1344358854496832	-0.3031819802273401	-0.6782003315310949	-0.8879587907471815	-0.8282982845666422
Memory_Problems-MAP_NormalElevated_vs_H	0.00926013183641097	0.989829282080716	0.6832303615841854	0.28946808269808133	0.3900818580464892	0.5329646665925442	0.3499629447633082	0.3811263606666719	0.4768425789954494	0.7457230630511174	0.3763283577310659	-0.08921619496098798	-0.1344358854496832	-0.3031819802273401	-0.6782003315310949	-0.8879587907471815	-0.8282982845666422
Pain-Physical_Activity	0.203242029819788	1.0364491315832125	0.5077103947789469	0.1607801016922088	0.3100696329854492	0.9331312247209601	0.8014625140867512	0.8202373232902417	0.9045629675167642	0.965852246449656	0.9289784601964604	-0.5800912041669573	-0.9638042810972627	-0.6512273519490313	0.31424824343393576	0.5467248937987526	0.5216662449706129
Sleep-Pain	0.09756278644225409	0.8244093372042487	0.8100955263321968	0.42361292996932143	0.5685098384291528	0.7337422869211817	0.5868940344701997	0.6082569028053207	0.6730965437110856	0.757824789984052	0.7703055270684076	0.265586395576753	0.7301009259613291	0.472962324101891	-0.18025401609690506	-0.13508726691931416	-0.1300279120171124
grip_category-MAP_NormalElevated_vs_H	0.0179683802246381	0.2391642636004542	0.734778902481588	0.3294038703421851	0.4997136588377067	0.6562533692009284	0.49637709723233686	0.5346960073625434	0.7769031251260882	0.7366159316602917	0.4552410508164051	0.05494911539167768	0.12294230844552834	0.17370565575314245	-0.37243340841476336	-0.4227136166516645	-0.3561771272756653
Memory_Complaints-WHR_Obesity	0.0102000200955249	1.018895066359803	0.7925302724224871	0.4161707686289139	0.5475983945808071	0.4925167376160286	0.3202916748430991	0.3463304993904905	0.6145287536142288	0.3351975769599849	0.5278238822738722	0.21646181829033218	0.6821376790224982	0.3819995838221102	-0.7785147847447182	-0.9822421295288122	-0.9352716523388602
Memory_Problems-WHR_Obesity	0.0102000200955249	1.018895066359803	0.7925302724224871	0.4161707686289139	0.5475983945808071	0.4925167376160286	0.3202916748430991	0.3463304993904905	0.6145287536142288	0.3351975769599849	0.5278238822738722	0.21646181829033218	0.6821376790224982	0.3819995838221102	-0.7785147847447182	-0.9822421295288122	-0.9352716523388602
Pain-BMI	0.039488357673607796	0.7986796565150711	0.581238698258244	0.18819400175989398	0.3306297559116289	0.7831576107551981	0.5980457374631564	0.625872734225994	0.958528221186973	0.6888548393611711	0.70208977171745	-0.3744553024273607	-0.787127157562769	-0.5617928234000902	-0.05769962786947325	-0.09965164875721677	-0.07587133292800652
Sleep-functionality_state	0.1235555403434122	1.081859188221032	0.7474708228701865	0.3378765218598715	0.4848911972451212	0.8257597806542041	0.6740228431008196	0.6947720220577015	0.7874224722040959	0.9455441694447126	0.7443127003138038	0.09044448751938461	0.17754685924490676	0.10922939414579069	0.04795753399940672	0.1417729754582968	0.13594664157088499
Depression-MAP_NormalElevated_vs_H	0.0103627543757569	0.3965468571526328	0.5920196393261741	0.19391117079963505	0.3303941413145005	0.6559289117536609	0.4354154802793297	0.4655909818167648	0.7306403504741961	0.6996954759205938	0.5374509088661928	-0.34430434785339226	-0.750281142285556	-0.562817723907207	-0.373238091676362	-0.6164250688177764	-0.5686276038982219
Memory_Complaints-grip_category	0.0879885348454649	1.2023621842634287	0.800261386339377	0.4115933539951442	0.5555389914943035	0.8222589725117403	0.6722065382896818	0.6920784697944837	0.8761470588414407	0.826875464062059	0.7637543946317211	0.23808335049661844	0.6526371537881324	0.41654040558205496	0.039275219144152995	0.13600149070891687	0.12766581890120365
Memory_Problems-grip_category	0.0879885348454649	1.2023621842634284	0.800261386339377	0.4115933539951442	0.5555389914943035	0.8222589725117403	0.6722065382896818	0.6920784697944837	0.8761470588414407	0.826875464062059	0.7637543946317211	0.23808335049661844	0.6526371537881324	0.41654040558205496	0.039275219144152995	0.13600149070891687	0.12766581890120365
grip_category-functionality_state	0.0761070369297467	0.980455804239511	0.6935955006300246	0.27817638271109324	0.4080295792604193	0.8463217867850764	0.674906308584673	0.6954445150290773	0.9218558879417869	0.8476844182602499	0.7694250541531925	-0.06022810991768779	-0.20720864191957267	-0.22511114421829115	0.09895313387773985	0.14458027274419072	0.13801409543789012
Depression-Hearing	0.0754198193497794	0.46636079383296863	0.8122996568702135	0.42912955455201673	0.5852783015824581	0.7840714855300509	0.6340822110097238	0.6523658406129065	0.7731463661496906	0.9162866667120139	0.6627814237284483	0.2717506663308642	0.7656544721726979	0.5459035026148156	-0.05543313733053101	0.014857742078534741	0.0055767677659592785
Pain-WHR_Obesity	0.043413879387401794	0.8034486230319663	0.33478570369322463	0.07895213636035625	0.228065629825148	0.7870943217997758	0.5962838789609872	0.6094014656356722	0.719586824341841	0.8440873937886763	0.79760874726881	-1.0	-1.0	-1.0	-0.04793623513492484	-0.10525012507764453	-0.1265091676578971
Alcohol_Use-Memory_Complaints	0.095861762305249	1.2138085082890635	0.7904287888461281	0.4003612341870384	0.5599791940136376	0.7945714404986298	0.6349497226807336	0.6554529827208112	0.8696878517172613	0.6857237593569223	0.8283027104217058	0.2105846193102523	0.5802483796993934	0.43585485328279416	-0.029392317241764054	0.0176143445763306	0.015067608801702104
Alcohol_Use-Memory_Problems	0.095861762305249	1.2138085082890637	0.7904287888461281	0.4003612341870384	0.5599791940136376	0.7945714404986298	0.6349497226807336	0.6554529827208112	0.8696878517172613	0.6857237593569223	0.8283027104217058	0.2105846193102523	0.5802483796993934	0.43585485328279416	-0.029392317241764054	0.0176143445763306	0.015067608801702104
Health_vs_Peers-BMI	0.0699974754028963	0.5008977520205423	0.5348256506736718	0.16339776828022168	0.26844482566629313	0.8776009102166218	0.6964503247662922	0.7188520562131031	0.873416295551192	0.9659360957891787	0.7934503393094947	-0.5042582278440146	-0.9469339415249802	-0.832291202194257	0.17652813569943282	0.2130384742917104	0.20997620299566933
Health_vs_Peers-Memory_Problems	0.06698885852025174	1.3415965527755085	0.7001523809025826	0.29569920400091765	0.4120125761532364	0.8343613874781671	0.6815593642792831	0.7076336720326387	0.884531908899762	0.9380767787672655	0.6804754747674738	-0.04189054569215567	-0.09427755024522488	-0.20778549638048482	0.06929028222998745	0.16572100267165313	0.17548737895933675
Health_vs_Peers-Memory_Complaints	0.06698885852025174	1.3415965527755085	0.7001523809025826	0.29569920400091765	0.4120125761532364	0.8343613874781671	0.6815593642792831	0.7076336720326387	0.884531908899762	0.9380767787672655	0.6804754747674738	-0.04189054569215567	-0.09427755024522488	-0.20778549638048482	0.06929028222998745	0.16572100267165313	0.17548737895933675
MMSE_Spell-grip_category	0.1384184855339768	0.35972219376205544	0.6535168270627639	0.23823456924489206	0.3919172575362929	0.8258178956657253	0.6515825359706642	0.6736063728976216	0.735191305204107	0.8942115918764806	0.848050789916588	-0.17231575222064288	-0.46462567103751695	-0.29519817153811534	0.0481016643851091	0.07046672246656849	0.070876811749232
Anxiety-Memory_Complaints	0.055450012473037706	1.2935525392671363	0.7039814506369033	0.28992060219881355	0.4486043226414098	0.819204266474602	0.6535818653146714	0.6863753875767458	0.8821287200595814	0.8379158989455683	0.7375681804186562	-0.031181823059074132	-0.13151948743498143	-0.048614969642771566	0.03169927709723641	0.07681978542558587	0.11013275924589072
Anxiety-Memory_Problems	0.055450012473037706	1.2935525392671363	0.7039814506369033	0.28992060219881355	0.4486043226414098	0.819204266474602	0.6535818653146714	0.6863753875767458	0.8821287200595814	0.8379158989455683	0.7375681804186562	-0.031181823059074132	-0.13151948743498143	-0.048614969642771566	0.03169927709723641	0.07681978542558587	0.11013275924589072
Health_vs_Peers-grip_category	0.1357945077173729	0.6030179318878591	0.7101955422097557	0.31285130286284	0.47199552665650824	0.8720995554643961	0.6902958839637582	0.7211550457206024	0.899038397951865	0.9447652878449027	0.7724949805964204	-0.01380293270516142	0.016264309250201503	0.05313448539665577	0.16288428772333274	0.19348214155781562	0.2170563135181789
Sleep-MMSE_Spell	0.11078840074954913	0.45710095335921097	0.7568247193243048	0.3515355272799019	0.5086152176568773	0.7701930062462262	0.5907376918155812	0.6239882279216437	0.8214216172090345	0.7819895426968564	0.7071678588327879	0.1166044400968711	0.265576427529417	0.2124265680356996	-0.08985299753157605	-0.12287367280522199	-0.08166489510956199
Anxiety-Hearing	0.0636094297941992	0.4456729937108693	0.7773321487854491	0.3724297997807454	0.5221620741200645	0.8319307261703681	0.700313704859494	0.7262094241159579	0.8857479189743768	0.8964688409908392	0.7135754185458882	0.17395737155395175	0.40023585047472787	0.27135407179894866	0.06326202648960244	0.22531473935043822	0.2325950545958837
General_Health-WHR_Obesity	0.023996400537787434	0.8820281450390864	0.3283553543345235	0.07401674549003479	0.22724582538286198	0.8146292609900373	0.5983074058743899	0.6116427723594567	0.9106606777833752	0.7094511107549751	0.8237759944317616	-1.0	-1.0	-1.0	0.02035285750922977	-0.09882017199430337	-0.11961868931765074
Depression-BMI	0.11377688274258359	0.5335807844209548	0.6676271484899303	0.25197061839943213	0.37279216004771276	0.9392189924758493	0.7973426202955799	0.8132410652697679	0.9685670545259071	0.9411300781427854	0.9079598447588552	-0.13285355150050937	-0.3760995712355679	-0.3783904794579165	0.3293464476949697	0.5336335315786012	0.5001575581669386
Health_vs_Peers-Physical_Activity	0.1984201585185979	0.9529487348145476	0.6534897387763436	0.23914419375968454	0.40199694087709337	0.9167906388367971	0.7774944490323391	0.7948555756126421	0.9112676980088906	0.9432846064701044	0.8958196120313968	-0.17239150977169526	-0.45876332228840777	-0.2513525325434556	0.2737221403765506	0.4705640417845909	0.44363480877575423
Sleep-General_Health	0.1325008874065998	0.943509292632212	0.7145487749589328	0.2954057507917962	0.46265752312121355	0.8544050350363172	0.6887235195072444	0.7055510045251494	0.8634390027431443	0.8283444410625845	0.8714316613032225	-0.001628288391336996	-0.09616879770551079	0.012515081185603183	0.11900030684879592	0.18848580095155443	0.16908460721997454
MMSE_Spell-Health_vs_Peers	0.1152818036228866	0.5698592671385365	0.70674023015181	0.30017175877462055	0.4672652057158767	0.7169400320519806	0.5446633475011194	0.569014451544502	0.8017868644703189	0.8932810682509482	0.4557521634346747	-0.023466370826339178	-0.0654528259149656	0.032558050871943855	-0.22192509920572046	-0.2692793718475528	-0.2506714890703541
Depression-MMSE_Spell	0.11869851254445951	0.5343712568587663	0.713289508468991	0.30233430628334934	0.4709438169226611	0.8395329577507137	0.6793537926017089	0.7069611239540503	0.9693964564517034	0.7710268131253729	0.7781756036750648	-0.005150066916562279	-0.051515638123168506	0.04855965067632528	0.08211623543138735	0.1587125846887658	0.17341975567551327
Physical_Activity-WHR_Obesity	0.0127689042787421	0.7013717101197362	0.6677064099825177	0.2540912407449223	0.38996459955634266	0.7143203174187956	0.5125813502461047	0.5391759047334878	0.8472213473361976	0.6035853956635715	0.6921542092566179	-0.13263188164373063	-0.36243258276697654	-0.3036920432178325	-0.22842222396966738	-0.3712230306164588	-0.342404520664779
General_Health-functionality_state	0.13641028220511328	1.1581179546181264	0.6073278084291434	0.23576537458531677	0.3969936945543068	0.8465025728046668	0.6480068475764621	0.6676601531079228	0.8929706832930279	0.7871131751018198	0.8594238600191526	-0.3014921380169766	-0.4805391386150375	-0.2731161658495034	0.0994014992492871	0.05910462569232555	0.0525962711019079
Depression-Sleep	0.1392240080266827	0.517761879571678	0.7443634582808651	0.34338873856547625	0.4815108350472721	0.895157267148318	0.7215722656367217	0.739301171137383	0.9507101191482871	0.8572086243612584	0.8775530579354086	0.08175415074942638	0.21307199756672546	0.09452514842825455	0.2200694588423029	0.2928658786565488	0.2728431823196944
MMSE_Spell-Memory_Complaints	0.03742108440362938	1.1214798289976617	0.7066259595902956	0.28991496431270636	0.42955645255714603	0.7778389114679491	0.6089005029699955	0.6269452480271184	0.8330747722641797	0.8112989080681432	0.6891430540715248	-0.023785950210703843	-0.13155582248755593	-0.13147134588935794	-0.07089047408357341	-0.06515957826516727	-0.07257408983412761
MMSE_Spell-Memory_Problems	0.037421084403629325	1.1214798289976617	0.7066259595902933	0.28991496431270447	0.4295564525571449	0.7778389114679499	0.6089005029699964	0.6269452480271194	0.8330747722641808	0.8112989080681439	0.6891430540715252	-0.023785950210710283	-0.13155582248756814	-0.1314713458893626	-0.07089047408357163	-0.06515957826516461	-0.0725740898341245
Anxiety-BMI	0.112167249626203	0.5327570617845208	0.6827858483528507	0.2614464669919858	0.392255479851524	0.8989475902207965	0.7096516973601386	0.7291972665639296	0.9454339690333465	0.8774635510440333	0.8739452505850098	-0.09045936085541695	-0.31502961518235284	-0.29372693746932943	0.2294697964155672	0.2549871164629174	0.24178061739875378
WHR_Obesity-functionality_state	0.032953148024334196	0.9900722391050423	0.23614319722575336	0.04650949996378062	0.16258991602659356	0.9019632961923922	0.7453438916754932	0.7534346092055678	0.8984034064928924	0.8744903537248825	0.9329961283594018	-1.0	-1.0	-1.0	0.2369490148390696	0.3684025266406379	0.31629379434373783
Depression-Alcohol_Use	0.1143258867517498	0.544233807989674	0.7461841508453977	0.3269157021357946	0.4716381980634101	0.8315554509935833	0.6737736344461464	0.6895744690090054	0.8347444310989995	0.8401316869100673	0.8197902349716831	0.0868460641974722	0.10690656013938904	0.05158014088346752	0.06233131074923248	0.14098109078065857	0.11996773679882855
BMI-Memory_Complaints	0.058840099158302954	1.1241218066334782	0.6413690137465848	0.2318653775820787	0.3446903886108962	0.821444135586161	0.6592273825146567	0.6843188901734552	0.9011450311683344	0.7695688160074314	0.7936185595827172	-0.2062894253129388	-0.5056738422005909	-0.5006304431422572	0.03725435126003429	0.094758964038268	0.10381044259740468
BMI-Memory_Problems	0.058840099158302954	1.1241218066334782	0.6413690137465848	0.2318653775820787	0.3446903886108962	0.821444135586161	0.6592273825146567	0.6843188901734552	0.9011450311683344	0.7695688160074314	0.7936185595827172	-0.2062894253129388	-0.5056738422005909	-0.5006304431422572	0.03725435126003429	0.094758964038268	0.10381044259740468
Hearing-General_Health	0.069976669225101	0.9115281610985263	0.7885525831291414	0.39971594683302347	0.5637250708883703	0.8178577165393902	0.6568551786898944	0.6892446160634592	0.927367169887825	0.8519634122091643	0.6742425675211816	0.2053374527607046	0.5760896312805599	0.4521490521792182	0.02835971376498181	0.08722105624158116	0.1189536656087351
Depression-grip_category	0.11122970528075249	0.5546941832490377	0.6791651269366111	0.2640143279352435	0.42957051068077234	0.8127785637413533	0.6081056631143421	0.6268830694689974	0.7893899168749307	0.8017602920634808	0.8471854822856485	-0.10058539774386421	-0.29848026306641184	-0.13141019442332258	0.015762964101498245	-0.06768525901928535	-0.07276524618208025
Hearing-Health_vs_Peers	0.08267436884687242	0.49964055502314264	0.7479652956129029	0.34502418219399733	0.510756435194059	0.8732412964838968	0.6996642701257191	0.7245972536328921	0.9594390081877776	0.8905371022776689	0.7697477789862442	0.09182737470054692	0.22361210587953417	0.2217406553904362	0.16571590676986725	0.22325109747782168	0.22763873796306155
Alcohol_Use-functionality_state	0.057238739291258	0.9573528428141488	0.8261111341277712	0.4480600592927668	0.6039295905231573	0.6272985178616525	0.49375681971274615	0.5209317665675629	0.6797632652082154	0.46825750201415406	0.7338747863625882	0.31037709242559197	0.8876578031979809	0.6270347895838015	-0.4442440091915707	-0.4310398026809721	-0.3984927113326322
General_Health-grip_category	0.13538486824490692	0.9750289521514642	0.6864733826623103	0.2666877778896787	0.4069796451847888	0.8510980959818554	0.6957640071705669	0.7323249719106547	0.9652580478412864	0.8819966660194891	0.7060395740847905	-0.08014646898875077	-0.28125041081274404	-0.22967825499864136	0.11079880453574242	0.21085763354699072	0.2513961625258805
Depression-Health_vs_Peers	0.15293009573382882	0.6817315888432135	0.6846648777999456	0.26832429374168076	0.431392099487945	0.8540466083119774	0.6597381117341179	0.6778251306332511	0.8985086501767791	0.8320745059330641	0.831556668826089	-0.08520429720693512	-0.2707033922332476	-0.12348646085594805	0.11811137676562256	0.09638185568239477	0.08384659339117428
Anxiety-MAP_NormalElevated_vs_H	0.010610195419936776	0.38846155723891673	0.6610841854336732	0.2496020956926689	0.4024203910380899	0.6789724026757801	0.4822729556569689	0.5035195616558222	0.7617557304143749	0.8167962771809676	0.4583652004319978	-0.15115219358057774	-0.3913642281367702	-0.2495105656618044	-0.3160881893086138	-0.4675308948453687	-0.45202327880342175
MMSE_Spell-Physical_Activity	0.02851107697820296	0.640466364686896	0.7355511170428769	0.3210438843402913	0.4273587292365195	0.6544442513023984	0.49088119549505976	0.5194100908465108	0.44354729745161714	0.801100878198433	0.7186845782571448	0.05710876045532043	0.06906386444608081	-0.14103122788845668	-0.37692018134435856	-0.44017737761638553	-0.40317081874449245
General_Health-BMI	0.0576889870350377	0.9157443170577867	0.5178385563289967	0.15266582540993812	0.24327097124852448	0.7983096482810924	0.607030630000812	0.6337478224352435	0.7993836507777874	0.9664362770363111	0.6291090170291788	-0.551765871815243	-1.0	-0.9417950125409373	-0.0201212302124536	-0.07110128103374569	-0.05166084707280039
Anxiety-MMSE_Spell	0.08952967847937761	0.540815303163928	0.7813340428504992	0.3962771668460634	0.5774534080027716	0.8243396500873166	0.6313246275251646	0.6585394709300084	0.8866325273558062	0.9165101727823161	0.6698762501238276	0.18514943033665787	0.5539273794643633	0.511865979067045	0.04443548417104637	0.0060952530245610426	0.02455643954816411
Anxiety-Pain	0.13139457220455103	0.9345243228827386	0.7442152736912835	0.3394850624399245	0.5142248096316117	0.8378092127080556	0.6687056247962936	0.6903141990165986	0.844249699185895	0.8190684221131262	0.8501095168251457	0.08133972432775449	0.18791358277094972	0.23682774576277765	0.07784119476034768	0.12487699843642819	0.1222418983586282
Anxiety-Alcohol_Use	0.0969293468524275	0.562098862172255	0.7462210114197249	0.3413679581389909	0.48230385373872564	0.7348285640663262	0.5643547932568708	0.5779139725042145	0.7180517550331413	0.8362284856464848	0.6502054515193525	0.08694915181246854	0.20004847037195406	0.09797470235627781	-0.1775599523806417	-0.20670789255858946	-0.2233115763191338
Pain-Health_vs_Peers	0.1503606989377414	0.853805641296655	0.4237643726443813	0.12623997567261347	0.28159059682531906	0.8715018136109435	0.6967648539840908	0.7132346501457484	0.9203423061071274	0.7563314127596753	0.937831721966028	-0.8148622398396892	-1.0	-0.7751083803677046	0.16140183488311877	0.21403792139586786	0.1927065386410649
Anxiety-grip_category	0.0995563756120988	0.5764836749917541	0.7622605857282012	0.352872751666098	0.4912171436554814	0.8084930060260528	0.6132156353561302	0.6286460356201468	0.8786067986909841	0.7666825431511624	0.7801896762360115	0.1318068755782762	0.2741945722476067	0.13674664376865353	0.005134400666880978	-0.05144782646810597	-0.0673453364704053
Depression-functionality_state	0.09934070962797151	1.102956057694397	0.7233358542497803	0.3156168084734423	0.5034546153935875	0.818698315629662	0.5964561363058501	0.6202491217818653	0.7524169077338221	0.8666216074914305	0.8370564316637337	0.02294645205727841	0.034087441865165324	0.1899784517426668	0.03044447410367379	-0.10470276065249484	-0.09316007762725009
Hearing-Physical_Activity	0.0392519516897362	0.7048468405453256	0.8196753739089476	0.4408732442567297	0.6140723712800744	0.7238217337331712	0.5787065140108023	0.5961858279709035	0.6880331948987579	0.8148589691027245	0.6685730371980312	0.29237826349367957	0.8413402123113696	0.6711548961817586	-0.20485786835371034	-0.16110390750567238	-0.16713817399392972
Sleep-grip_category	0.0912509059121169	0.4648573666668955	0.6997454743277042	0.28350771092210236	0.4188831677219462	0.8412072737927927	0.6687450802632545	0.6882695187828022	0.8921557245329916	0.8741353942073196	0.7573307026380669	-0.043028537410847445	-0.17284929390218817	-0.17789909346323984	0.08626868779465857	0.12500237201053777	0.11595591138763739
Health_vs_Peers-functionality_state	0.1714821369527048	1.1130163069065269	0.5216623556878385	0.16532046099580133	0.3165224558864892	0.9058131466328151	0.7453073298829839	0.7708670544494508	0.8571547734931956	0.9706681027573105	0.8896165636479393	-0.5410718887907588	-0.934542570082368	-0.6231582019718451	0.2464969855672985	0.3682863479978331	0.3698865869302361
Anxiety-functionality_state	0.1412593112165183	1.169609809943952	0.7297673008802721	0.3130116373518096	0.4593826932254441	0.8904096218761907	0.7067541768216333	0.7360437143828955	0.9281337271787035	0.877700310049179	0.8653948284006897	0.04093321721803944	0.017297633083897868	-0.0017301093153339053	0.20829487726107487	0.24577996384379208	0.2628287407562544
Anxiety-Health_vs_Peers	0.12096544636763741	0.6603711822028087	0.6509018320413322	0.2385825304899163	0.3963473564729598	0.8716221734487823	0.6821972524365857	0.7185838874122829	0.9622548281256489	0.8773876866022123	0.7752240056184857	-0.17962908373832276	-0.4623831301469259	-0.2759276734361087	0.16170033796169925	0.16774795417731747	0.20915176817201342
Anxiety-WHR_Obesity	0.0120995677172559	0.4206190980238209	0.746495321908675	0.3600368384054218	0.4455887018807966	0.4803530593734471	0.3499837595990087	0.37734635944092326	0.6422314937118978	0.22094322821817142	0.577884456190272	0.08771631332827523	0.32036568379066477	-0.06173262569843785	-0.8086817861919238	-0.8878926495873556	-0.8399191913777126
General_Health-Physical_Activity	0.1609379448483973	1.1372515870145643	0.57949266265904	0.19445111597034292	0.36718755434877737	0.8428228837281627	0.6552889399373069	0.6671022658673563	0.821921067243454	0.8289978932259142	0.8775496907151198	-0.379338423455889	-0.7468013032480068	-0.4027699673718115	0.09027554380370795	0.08224418065384143	0.05088115112005509
Depression-General_Health	0.0857785279894028	0.92183039599277	0.7340730993767253	0.3183708485365224	0.4768322051970981	0.801295746693676	0.5728763818220792	0.60564027060496	0.8767948020244165	0.7578476075152579	0.7692448305413537	0.05297520261181976	0.051836681310934996	0.0741735651032096	-0.012715441162677754	-0.17962971815581508	-0.13807225833957082
Depression-WHR_Obesity	0.0095428220302718	0.42837936168341473	0.629101441071881	0.2372187826486294	0.3317327401610213	0.4228927947022796	0.2955221342606858	0.3245231579157631	0.7207647277080372	0.2716944963063008	0.27621916009250075	-0.24059802825560084	-0.47117221324820124	-0.5569949495403135	-0.9511883416040667	-1.0	-1.0
Pain-Memory_Problems	0.045680558354996	1.655195877580113	0.7448948039063	0.3532137896668395	0.4753659022343092	0.7809960738585912	0.5834814228008632	0.6060987622145051	0.7801923603487355	0.8723646936776572	0.6904311675493807	0.08324015996834522	0.2763924942082978	0.0677952902914396	-0.0630604311879841	-0.14593117157912294	-0.13666271163575283
Pain-Memory_Complaints	0.045680558354996	1.655195877580113	0.7448948039063	0.3532137896668395	0.4753659022343092	0.7809960738585912	0.5834814228008632	0.6060987622145051	0.7801923603487355	0.8723646936776572	0.6904311675493807	0.08324015996834522	0.2763924942082978	0.0677952902914396	-0.0630604311879841	-0.14593117157912294	-0.13666271163575283
Anxiety-Depression	0.0776656151790438	0.3856010447133405	0.743076858450426	0.32937843954182	0.4963641002539787	0.8113474581882087	0.6453928180210894	0.6698337791215856	0.8623665252047211	0.7608130674279667	0.8108627819319384	0.07815592933275983	0.12277841200443129	0.15913540275133142	0.012213695333299412	0.05079829317547757	0.059278677756918974
Hearing-grip_category	0.056481484634870203	0.30099989510100195	0.7120561332680592	0.311432895895578	0.48765189553469535	0.764592297727889	0.563801692389084	0.5899683162656676	0.8535550612283769	0.8127953089328916	0.6274265230223984	-0.008599435521922327	0.007122958973210469	0.12123816232681861	-0.1037432516642931	-0.20846542422603065	-0.18625275089700377
Pain-functionality_state	0.1218385982863422	0.9670626995655472	0.7259453910581805	0.3398371255583744	0.5384838858582969	0.8094849346539922	0.6478831505099244	0.6633716813331288	0.8209510413727825	0.7563483250490087	0.8511554375401854	0.03024451864287725	0.19018255941844409	0.3423523602388814	0.007594471687982107	0.058711566262714676	0.03941216668487346
Physical_Activity-MAP_NormalElevated_vs_H	0.0142969740123291	0.6751655366640401	0.7309498230770012	0.3290410422161165	0.46581267135435567	0.6480755680921236	0.4711885929475695	0.49470934887663126	0.6049598720843241	0.7604237288632509	0.5788431033287957	0.04424036571385548	0.12060395346893138	0.02623966813220102	-0.3927150808632047	-0.5027525327233275	-0.47910863025655637
Pain-General_Health	0.13459027144238653	0.9079187143162989	0.7039755733366416	0.31511140361635626	0.4807439889167259	0.9061445430182684	0.7505183262413837	0.7679228342700707	0.9560206999925354	0.8832140043752689	0.879198924687001	-0.031198260048395543	0.030830208266521275	0.0911894425863573	0.24731887801135954	0.38484479448057796	0.36083513263366385
Depression-Pain	0.1247994228553833	0.9242063256628279	0.7754002690769235	0.3770910399154723	0.5111119367373019	0.8904843507270055	0.7106946728396704	0.7434498703247695	0.9392594710288815	0.9132642276123566	0.8189293535397786	0.1685545020857755	0.43027661435997455	0.22328705241503144	0.2084802114425388	0.2583012722352209	0.2855975820578145
grip_category-WHR_Obesity	0.021383586078461365	0.26217186664731595	0.5397372462919007	0.17219732112030517	0.34068759386053404	0.7497979526634676	0.6382667566598155	0.6530450540046212	0.6290121977936185	0.8348621382328152	0.7855195219639688	-0.490522015444947	-0.8902225768400132	-0.5180422097285833	-0.1404345402752072	0.028154541852718484	0.007664882308404675
Sleep-WHR_Obesity	0.012442765851443001	0.32267553121739095	0.6943823060460791	0.28321953566055	0.4142525528974249	0.7103333197420194	0.5139338784714892	0.5429458405441311	0.7020151562444436	0.7761366840285248	0.6528481189530899	-0.058027658750342326	-0.1747065260420575	-0.19804181611182248	-0.23831033201450724	-0.36692524096240753	-0.33081455808995797
Alcohol_Use-WHR_Obesity	0.01891157329981417	0.28798877645757726	0.7255697979446212	0.3221462692066881	0.47656841305735853	0.5437556346739014	0.3727350935195501	0.4018375263443162	0.5593651083892673	0.44706669745350136	0.6248350981789357	0.02919410098138897	0.0761685152524989	0.07302609503519353	-0.6514377730981151	-0.8155980787943675	-0.7646256792116319
General_Health-MAP_NormalElevated_vs_H	0.013214163220367621	0.8590515555949025	0.7178542247464708	0.3024088561889404	0.46604028933453523	0.4608049839569522	0.31045061517964956	0.3443029617197346	0.35482210870433184	0.5130958035036708	0.5144970396628541	0.00761603135427924	-0.051035178836198014	0.027229784135870183	-0.8571627479223229	-1.0	-0.9415049377058835
Physical_Activity-functionality_state	0.0671115066283883	0.8029554679774576	0.7436714278534319	0.3384785484098335	0.4633031295144264	0.7163191013378593	0.5725788040435001	0.5947410087287177	0.6871642697041275	0.6603494899942928	0.8014435443151574	0.07981875588455578	0.1814268004016215	0.01532340600022053	-0.22346506247817377	-0.18057530041727876	-0.17158000053565448
Pain-MAP_NormalElevated_vs_H	0.0157289182697095	0.7757367680071783	0.6557702816499607	0.24317908841595082	0.36795004092806893	0.5936604117816594	0.36999402742722753	0.39613240750399986	0.6830603095914509	0.6952493159393143	0.402671609814213	-0.16601353737084845	-0.4327592302083414	-0.3994532251524834	-0.5276694973176885	-0.8243080822320454	-0.7821650000821612
MMSE_Spell-MAP_NormalElevated_vs_H	0.010106448873211858	0.18819022708785033	0.5886573725096274	0.19236214964301512	0.3575181380140323	0.5365551693880789	0.3617177610791446	0.40808790664366645	0.5097162220784	0.557434485047437	0.5425148010383997	-0.35370756723957575	-0.7602642749872137	-0.4448309849224512	-0.6692955659767157	-0.8506067214895394	-0.745410053963226
General_Health-Health_vs_Peers	0.0235869999904528	0.7004031490948128	0.6744882893230156	0.2635924306167112	0.40837349585583826	0.4971972199280736	0.3085244504204103	0.3466795588770841	0.5917641030773237	0.20463827447059746	0.6951892822362995	-0.11366506468099358	-0.3011993072185084	-0.22361514058631426	-0.7669067732645398	-1.0	-0.9341985342304338
MAP_NormalElevated_vs_H-functionality_state	0.014180028549549	0.9710145815076558	0.6497797754132508	0.24032637955974634	0.38773860139823646	0.6504423904111102	0.4634242238754101	0.48768850321269325	0.6092363760685433	0.7244469658727394	0.6176438292920482	-0.18276712875772638	-0.45114437036538524	-0.313374918001015	-0.38684515148015075	-0.5274245687239647	-0.5006929071715389
Memory_Problems-Memory_Complaints	0.0	0.101481700838944
