# Supplementary material for: Interpreting higher-order dependence in multimorbidity using cohort data: A partial information decomposition approach
Source: PLoS Comput Biol. 2026 Jun 10;22(6):e1014386. doi: 10.1371/journal.pcbi.1014386 (PMC13268148; doi:10.1371/journal.pcbi.1014386)
Supplement: S1 File — PID_BUST_Results_and_DemoScripts.zip is a self-contained archive enabling readers to reproduce the main-text analyses and figures from pre-computed PID results. It contains a Jupyter notebook that regenerates Figs 1–4, plotting utility modules, pre-computed permutation-screening results and analysis-ready dataframes, BUST-network artefacts (edge lists, node attributes, clique catalogues, and quadrant assignments), hub-variable summaries, and a Python requirements file. Installation and execution are documented in the accompanying README. Raw LASA participant data are not included (governed access); the package provides the full downstream pipeline conditional on data access. (ZIP) [file pcbi.1014386.s002.zip › PID_BUST_Results_and_DemoScripts/source_pair_generalist_specialist_universal_scores.csv]

source_pair	strength	generalist_specialist_score	universal_specific_score	sex_universality_cv	multimorbidity_universality_cv	agegroup_universality_cv	combined_cv	n_targets	synergy_variance
BMI-WHR_Obesity	0.010558683810838599	-0.3532194047497672	0.16956735325307148	0.6890130675931342	0.2752036658359013	0.6453231176153394	0.5365132836814582	12	0.0808475744062791
Sleep-Health_vs_Peers	0.153526183062283	-0.36898722836116826	0.5798426650192146	0.10742214103996856	0.26375385527219064	0.3362897564313231	0.23582191758116075	12	0.07887659645485397
Health_vs_Peers-WHR_Obesity	0.02246540716653229	-0.3939943997780738	0.26682910281776673	0.3781613310219067	0.3939295181704997	0.597799665760543	0.45663017165098313	11	0.07575070002774077
Alcohol_Use-MAP_NormalElevated_vs_H	0.020817696949677198	-0.12161172359058214	0.2912408510944726	0.40108205459353774	0.5160028472792091	0.3955456714549112	0.4375435244425527	13	0.10979853455117723
Hearing-WHR_Obesity	0.007824011069049801	-0.26476808017234543	0.37025475653882123	0.3432408822641742	0.47503088857862974	0.31617974214474276	0.37815050432918224	11	0.09190398997845682
Sleep-MAP_NormalElevated_vs_H	0.014215958253052257	-0.3016924728500997	0.38361631083564274	0.29083078460537876	0.34859876166101655	0.465910235300252	0.36844659385554906	12	0.08728844089373754
BMI-functionality_state	0.05986131902314779	-0.32599513234203115	0.3183881302636833	0.3026849666059721	0.43008101391565867	0.5174459301727086	0.4167373035647797	13	0.0842506084572461
Physical_Activity-Memory_Complaints	0.09130733681711688	-0.3777822087469226	0.36169670545585086	0.25937645565025086	0.3052348856557033	0.5886357012414044	0.3844156808491195	13	0.07777722390663468
Physical_Activity-Memory_Problems	0.09130733681711688	-0.3777822087469226	0.3616967054558422	0.25937645565025086	0.3052348856557033	0.5886357012414233	0.38441568084912586	13	0.07777722390663468
Alcohol_Use-grip_category	0.1924686269023838	-0.3504638248533324	0.5541427743942231	0.20796351214577913	0.20652792620470994	0.342177733910168	0.25222305742021905	15	0.08119202189333345
Sleep-Hearing	0.0882699386098389	-0.5273027045140095	0.5506196531589367	0.23673997788276668	0.13397404690651413	0.39276363507005263	0.2544925532864445	14	0.059087161935748804
Memory_Problems-functionality_state	0.05082076077519084	-0.4162743585097294	0.3353345645559931	0.3845037032330773	0.2323419750963537	0.5950502515232979	0.4039653099509097	12	0.07296570518628383
Memory_Complaints-functionality_state	0.05082076077519084	-0.4162743585097294	0.33533456455597666	0.3845037032330773	0.23234197509634957	0.5950502515233389	0.40396530995092195	12	0.07296570518628383
Sleep-Alcohol_Use	0.1300778948507559	-0.24177564911317118	0.4684972560430565	0.3793028244313396	0.256571670886606	0.2908482370296771	0.30890757744920755	14	0.0947780438608536
Sleep-Memory_Problems	0.06927897879511616	-0.31970773976894895	0.4559618861468224	0.17864499516046864	0.4287906565197382	0.3450055729949129	0.3174804082250399	13	0.08503653252888138
Sleep-Memory_Complaints	0.06927897879511606	-0.3197077397689472	0.45596188614621846	0.17864499516046864	0.4287906565209827	0.3450055729949129	0.31748040822545476	13	0.0850365325288816
MMSE_Spell-Pain	0.1393722951895833	-0.2836965236288803	0.3528885028809836	0.37100455363899226	0.2970093095255781	0.5047018631297091	0.3909052420980932	13	0.08953793454638996
BMI-grip_category	0.09929833859951	-0.40284723608455475	0.371328333759529	0.3613694098063108	0.3841903223787301	0.38654223915399877	0.3773673237796799	13	0.07464409548943066
Pain-Alcohol_Use	0.13416605911572674	-0.30868464717057964	0.35530678800683435	0.339109376440307	0.3886632129663671	0.43958543072054296	0.3891193400424056	15	0.08641441910367754
Hearing-MAP_NormalElevated_vs_H	0.014294564756538198	-0.3390281070284018	0.2622368731075668	0.4533219446098978	0.5187051185944758	0.4087581491606883	0.46026173745502064	11	0.08262148662144977
Hearing-BMI	0.05856901547934021	-0.33699070688113364	0.38638053341490464	0.3312090196519119	0.2235630491791481	0.5445802181955054	0.36645076234218843	11	0.0828761616398583
MMSE_Spell-Alcohol_Use	0.09997970387919121	-0.15112732534648898	0.38133356503055427	0.26993827295882544	0.28525530026590284	0.5550998163845093	0.37009779653641256	13	0.10610908433168888
Pain-Hearing	0.0749090952060264	-0.3462033802802543	0.30309073213994453	0.5199123555429566	0.31240379662612855	0.45290860257049204	0.42840825157985907	13	0.08172457746496821
Anxiety-General_Health	0.0717736191368894	-0.23433853208597466	0.4948623628430997	0.20135768023194767	0.31455799785393496	0.3574234507444068	0.2911130429434298	12	0.09570768348925317
Sleep-BMI	0.1364440083881594	-0.11100072016600193	0.38657324737828214	0.3014077349912523	0.2898555490622687	0.5076720166568147	0.36631176690344525	13	0.11112490997924976
MMSE_Spell-General_Health	0.14873938445291457	-0.29868576925864354	0.40797822532040917	0.19930212950016415	0.31469078710001647	0.538984247144756	0.35099238791497883	14	0.08766427884266956
MMSE_Spell-BMI	0.0809144041311919	-0.43525293052322156	0.3282813905937587	0.25335878561920167	0.503867034079749	0.47055796463298205	0.4092612614439776	13	0.0705933836845973
Anxiety-Sleep	0.09937787317440751	-0.12998732351619802	0.41230421511556714	0.21124767082541526	0.3204738943923981	0.5120522794711152	0.3479246148963095	14	0.10875158456047525
BMI-MAP_NormalElevated_vs_H	0.0236595755932157	-0.1286148609624106	0.32798255449946034	0.3117491304625806	0.2996303338716996	0.6170793344579693	0.4094862662640832	11	0.10892314237969868
Physical_Activity-BMI	0.09529593845130631	-0.057901201015650994	0.45265081174077815	0.24480783214938817	0.3044592495247327	0.410004359699233	0.3197571471244513	11	0.11776234987304363
MMSE_Spell-Hearing	0.0597745691968206	-0.4513337411707822	0.48010063610355824	0.22964532914428706	0.28395020519092923	0.3895157588498898	0.30103709772836873	12	0.06858328235365223
MMSE_Spell-functionality_state	0.0541197860809711	-0.48215572438743404	0.32284359977664145	0.4022756371488847	0.24097603083933125	0.5968388882900314	0.4133635187594158	14	0.06473053445157075
Depression-Memory_Problems	0.05936983314560341	-0.38436865197430536	0.3998069453859241	0.2220182383415767	0.36568196172373735	0.482738348735263	0.35681284960019233	12	0.07695391850321183
Depression-Memory_Complaints	0.05936983314560341	-0.38436865197430536	0.3998069453859203	0.2220182383415767	0.36568196172373735	0.482738348735271	0.356812849600195	12	0.07695391850321183
Hearing-Memory_Complaints	0.0348604911241651	-0.30179798824101434	0.43548971230335143	0.2541671036611111	0.3322545422073605	0.40850173403996326	0.331641126636145	12	0.08727525146987321
Hearing-Memory_Problems	0.0348604911241651	-0.30179798824101434	0.43548971230334366	0.2541671036611111	0.3322545422073605	0.4085017340399797	0.3316411266361505	12	0.08727525146987321
General_Health-Memory_Complaints	0.0243361023006572	0.058472487490184966	0.3199817558468252	0.18267859930802538	0.47026002455228166	0.5936491722957248	0.4155292653853439	12	0.13230906093627312
General_Health-Memory_Problems	0.02433610230065766	0.05847248749035372	0.3199817558468232	0.18267859930802538	0.47026002455228166	0.5936491722957293	0.41552926538534546	12	0.13230906093629421
Health_vs_Peers-MAP_NormalElevated_vs_H	0.012821089225276198	-0.12776704519758186	0.18105422422419437	0.7705668036647755	0.3289532353120019	0.4806991527523575	0.5267397305763782	10	0.10902911935030227
Anxiety-Physical_Activity	0.15484701712634993	-0.40599179397012086	0.27262138937323543	0.28122822242842205	0.42385679537571713	0.6511199459991461	0.4520683212677618	14	0.07425102575373489
Physical_Activity-grip_category	0.07825719255017319	-0.17335446136553412	0.501962514369104	0.16784891366436128	0.28562022441492785	0.40565461594223623	0.28637458467384175	14	0.10333069232930824
Depression-Physical_Activity	0.10438565477121349	-0.42556727803161876	0.33646130024495036	0.4064202868580533	0.39973115696627826	0.40321419745973386	0.40312188042802183	14	0.07180409024604766
Physical_Activity-Alcohol_Use	0.0817290198365673	-0.44291037487583684	0.34582850647172836	0.2300220137739969	0.32451425705913745	0.633875830791665	0.3961373672082664	15	0.0696362031405204
BMI-Alcohol_Use	0.1117578345519874	-0.3195634224276115	0.6189910274637989	0.17620260421146516	0.13875715966509278	0.3190723798336416	0.21134404790339986	13	0.08505457219654856
Health_vs_Peers-Alcohol_Use	0.106876207525943	-0.4842904041677397	0.3579772373893759	0.3542922697765315	0.4417543814417937	0.3654060890639229	0.38715091342741603	13	0.06446369947903254
Hearing-Alcohol_Use	0.0627512755619644	-0.4258847780328441	0.3802856217127928	0.38342691911037846	0.4100933339711034	0.31904993857148006	0.37085673055098733	14	0.07176440274589449
WHR_Obesity-MAP_NormalElevated_vs_H	0.0088599683189571	-0.3469405877479891	0.3304312650901453	0.463052265306318	0.3810569030453657	0.3788229259105576	0.40764403142074707	10	0.08163242653150136
MMSE_Spell-WHR_Obesity	0.011484819031516085	-0.4756549711581227	0.18062957473459496	0.2729137810574189	0.6776480237527222	0.6307362345471892	0.5270993464524434	11	0.06554312860523466
General_Health-Alcohol_Use	0.1169448392709612	-0.35440195848317413	0.4723288950229789	0.298493110243664	0.16867679589691256	0.45173534713564717	0.3063017510920745	15	0.08069975518960323
Sleep-Physical_Activity	0.16292531126883922	-0.3990596974737969	0.4443079426367884	0.2292045961657728	0.2817116555410764	0.4656344667479711	0.3255169061516068	15	0.07511753781577539
Pain-grip_category	0.1642867412255569	-0.2903413226372643	0.3127469981190314	0.23846203768982044	0.4547975171969407	0.5698163263289451	0.4210252937385688	13	0.08870733467034196
Hearing-functionality_state	0.0339356406716902	-0.10860488295651516	0.28567264606723075	0.4297948048131123	0.282083480132197	0.6137171326416215	0.4418651391956436	13	0.1114243896304356
Memory_Complaints-MAP_NormalElevated_vs_H	0.00926013183641097	-0.08129583966842013	0.2534169895912557	0.507738634181657	0.3643892867910741	0.5296933801455739	0.46727376703943496	9	0.11483802004144748
Memory_Problems-MAP_NormalElevated_vs_H	0.00926013183641097	-0.08129583966842013	0.2534169895912557	0.507738634181657	0.3643892867910741	0.5296933801455739	0.46727376703943496	9	0.11483802004144748
Pain-Physical_Activity	0.203242029819788	-0.37370615409398467	0.5120242142890439	0.21271502660325625	0.1814782286102858	0.44490040935468056	0.27969788818940755	11	0.07828673073825192
Sleep-Pain	0.09756278644225408	-0.14149960151717778	0.44431005569827686	0.39776420647221844	0.14204502770545935	0.43673709519941095	0.32551544312569625	13	0.10731254981035278
grip_category-MAP_NormalElevated_vs_H	0.017968380224638102	-0.09276484336521651	0.3167637234098166	0.2180491009448412	0.38011712471767295	0.6557443114863679	0.41797017904962736	11	0.11340439457934794
Memory_Complaints-WHR_Obesity	0.0102000200955249	-0.31075271811129757	0.253950606076391	0.4619182835873701	0.467636184705358	0.4709899163635941	0.46684812821877414	11	0.0861559102360878
Memory_Problems-WHR_Obesity	0.0102000200955249	-0.31075271811129757	0.2539506060765224	0.4619182835873701	0.4676361847050441	0.4709899163635941	0.46684812821866944	11	0.0861559102360878
Pain-BMI	0.0394883576736078	0.018184934233442362	0.3503094857503497	0.2910638052770392	0.3952483754650648	0.49212791629523567	0.39281336567911324	9	0.1272731167791803
Sleep-functionality_state	0.12355554034341219	-0.22919273619160785	0.49873556572488553	0.24830860964010887	0.20407067225851505	0.4131968704690011	0.2885253841225417	12	0.09635090797604902
Depression-MAP_NormalElevated_vs_H	0.0103627543757569	0.0022285506803119137	0.26408449324808947	0.5194741514416634	0.4264128244108434	0.4305101475832353	0.4587990411452474	8	0.125278568835039
Memory_Complaints-grip_category	0.08798853484546491	-0.2744225904256776	0.43719973989962146	0.2638154925690476	0.2821362453124342	0.44540001795821227	0.330450585279898	12	0.0906971761967903
Memory_Problems-grip_category	0.08798853484546491	-0.2744225904256776	0.4371997398996854	0.2638154925690476	0.282136245312336	0.4454000179581771	0.33045058527985355	12	0.0906971761967903
grip_category-functionality_state	0.0761070369297467	-0.1306475190563975	0.406191694481683	0.23516288202089297	0.3395132682925317	0.4821100181390548	0.3522620561508265	11	0.10866906011795031
Depression-Hearing	0.07541981934977939	-0.4851020172035012	0.45206709498776854	0.39845544442486597	0.10732919515433093	0.45469253008780275	0.32015905655566657	14	0.06436224784956235
Pain-WHR_Obesity	0.0434138793874018	-0.2532461607281532	0.3231778211052332	0.5412956431073174	0.26590276201614194	0.43213428579270574	0.413110896972055	9	0.09334422990898085
Alcohol_Use-Memory_Complaints	0.095861762305249	-0.40304484910547844	0.43308526398751623	0.24070224088790518	0.3632410753818903	0.39600928316154105	0.3333175331437788	12	0.0746193938618152
Alcohol_Use-Memory_Problems	0.095861762305249	-0.40304484910547844	0.4330852639875178	0.24070224088790518	0.3632410753818903	0.3960092831615376	0.3333175331437777	12	0.0746193938618152
Health_vs_Peers-BMI	0.0699974754028963	0.13520189021851792	0.4642280558566618	0.2638027127369709	0.286982214755745	0.3846720763900313	0.31181900129424905	10	0.14190023627731474
Health_vs_Peers-Memory_Problems	0.06698885852025174	-0.2957923657209256	0.4586951641923187	0.16076443560050194	0.2140411035909635	0.5720090636214249	0.3156048676042968	11	0.0880259542848843
Health_vs_Peers-Memory_Complaints	0.06698885852025174	-0.2957923657209256	0.45869516419231715	0.16076443560050194	0.2140411035909635	0.5720090636214281	0.31560486760429785	11	0.0880259542848843
MMSE_Spell-grip_category	0.13841848553397681	-0.24523345676216712	0.3775285183646977	0.404712703211653	0.229788607581917	0.4840673364331512	0.37285621574224037	13	0.09434581790472911
Anxiety-Memory_Complaints	0.0554500124730377	-0.34055923629410045	0.3724701119482037	0.20811835779291385	0.3955205859431413	0.5259662445254244	0.3765350627538265	12	0.08243009546323744
Anxiety-Memory_Problems	0.0554500124730377	-0.34055923629410045	0.37247011194825275	0.20811835779284243	0.3955205859431413	0.5259662445253886	0.37653506275379084	12	0.08243009546323744
Health_vs_Peers-grip_category	0.13579450771737292	-0.4158603766068554	0.350482879125376	0.3430441801083596	0.2330166503608251	0.6019940610021451	0.3926849638237766	10	0.07301745292414308
Sleep-MMSE_Spell	0.11078840074954914	-0.45877106343973106	0.25632188542536816	0.37303426794587674	0.4825258695438285	0.5393164639383256	0.464958867142677	14	0.06765361707003362
Anxiety-Hearing	0.0636094297941992	-0.44327626302030143	0.4509132254958905	0.3190132211411268	0.20455756467335032	0.4392912492499948	0.3209540116881573	14	0.06959046712246232
General_Health-WHR_Obesity	0.023996400537787434	-0.259483522072549	0.3069463812830797	0.29348614591588673	0.5340593385787413	0.448815828584396	0.42545377102634135	9	0.09256455974093138
Depression-BMI	0.11377688274258359	-0.1308228302233736	0.4565545041749439	0.28584788793382127	0.2591087236399126	0.40626377594846375	0.3170734625073992	14	0.1086471462220783
Health_vs_Peers-Physical_Activity	0.19842015851859793	-0.23895890271873754	0.5238858978934329	0.2393947890625964	0.24954812987107608	0.32670786980752664	0.2718835962470664	13	0.09513013716015781
Sleep-General_Health	0.1325008874065998	-0.4023786323422984	0.4284370700589495	0.24610625141647022	0.34852460461109874	0.4150680199814824	0.3365662920030171	13	0.0747026709572127
MMSE_Spell-Health_vs_Peers	0.11528180362288659	-0.4129513666955992	0.30131225866718303	0.31762122646358804	0.4412199763928493	0.5304807835837976	0.42977399548007833	12	0.0733810791630501
Depression-MMSE_Spell	0.1186985125444595	-0.3154040785359994	0.4148062349170072	0.231891402846433	0.3555386343826769	0.45103374865831575	0.34615459529580855	12	0.08557449018300008
Physical_Activity-WHR_Obesity	0.0127689042787421	-0.024774169875145136	0.2120953239473653	0.31336298732288614	0.6203984145047777	0.5686285358243142	0.5007966458839926	10	0.12190322876560686
General_Health-functionality_state	0.13641028220511328	-0.5061252126960216	0.41155228544178124	0.3156366182316647	0.32239690896349427	0.4073379830084494	0.3484571700678694	14	0.0617343484129973
Depression-Sleep	0.1392240080266827	-0.1417718211370267	0.4193766513481205	0.22819618829117053	0.3589662509496274	0.4416257105081525	0.3429293832496501	11	0.10727852235787166
MMSE_Spell-Memory_Complaints	0.03742108440362938	-0.1067224338128705	0.29476195075357214	0.3504951348873503	0.3095538884391438	0.6444119490264788	0.43482032411765764	12	0.11165969577339119
MMSE_Spell-Memory_Problems	0.03742108440362932	-0.10672243381287849	0.2947619507536108	0.3504951348873503	0.3095538884391438	0.6444119490263891	0.4348203241176278	12	0.11165969577339019
Anxiety-BMI	0.112167249626203	-0.20920906962050712	0.32329804528304584	0.3666986608159545	0.2982916771447113	0.5740697847917254	0.41302004091746375	14	0.09884886629743661
WHR_Obesity-functionality_state	0.0329531480243342	-0.06419845243085864	0.31839241592423395	0.46667153638717346	0.30842483673628857	0.47510578554075794	0.41673405288807336	7	0.11697519344614267
Depression-Alcohol_Use	0.1143258867517498	-0.32951609775275603	0.29717157879703127	0.3825077268885685	0.45330568689198975	0.46306957122779735	0.43296099500278523	14	0.0838104877809055
BMI-Memory_Complaints	0.05884009915830296	-0.21555632253170265	0.32677395551925326	0.34682084491236287	0.3290284171545886	0.5553410845545862	0.4103967822071792	14	0.09805545968353717
BMI-Memory_Problems	0.05884009915830296	-0.21555632253170265	0.32677395551925326	0.34682084491236287	0.3290284171545886	0.5553410845545862	0.4103967822071792	14	0.09805545968353717
Hearing-General_Health	0.069976669225101	-0.39996083679166794	0.518052776438604	0.22373770348142957	0.2033034159433562	0.40011508588575584	0.2757187351035139	13	0.07500489540104151
Depression-grip_category	0.11122970528075249	-0.3108944773125065	0.37225967205023447	0.29244299179069355	0.45146587191319604	0.38615634776193275	0.37668840382194074	12	0.08613819033593668
Hearing-Health_vs_Peers	0.08267436884687239	-0.42203528700435355	0.46813489359461613	0.19720127942362717	0.2798841435007091	0.45037767273434826	0.3091543652195615	13	0.0722455891244558
Alcohol_Use-functionality_state	0.057238739291257994	-0.39567997688628775	0.5073117995432093	0.25420236990672157	0.1816890244646497	0.4125667501035919	0.28281938149165436	14	0.07554000288921403
General_Health-grip_category	0.1353848682449069	-0.23591271403371117	0.4709763870874699	0.09752773276220214	0.294886798414412	0.5292478428894793	0.3072207913553645	15	0.0955109107457861
Depression-Health_vs_Peers	0.15293009573382882	-0.2592930400770709	0.4159777100909101	0.27701879778594773	0.4097934429894775	0.34916853984518603	0.34532692687353705	11	0.09258836999036614
Anxiety-MAP_NormalElevated_vs_H	0.010610195419936774	-0.04011121621483471	0.31810441292052727	0.3841951668217919	0.3664718057661145	0.5001906080780426	0.41695252688864964	10	0.11998609797314566
MMSE_Spell-Physical_Activity	0.028511076978202956	-0.11432632733020154	0.32873901508635806	0.3798113698142489	0.31023690467954845	0.5367021165766928	0.40891679702349676	15	0.11070920908372481
General_Health-BMI	0.0576889870350377	0.25678637217417144	0.376571205976318	0.3636767211184884	0.21044732590183862	0.5465301726752642	0.37355140656519703	9	0.15709829652177143
Anxiety-MMSE_Spell	0.08952967847937761	-0.48858842564343585	0.32710877891793744	0.3965345893495154	0.23576630056548029	0.5981324751049456	0.4101444550066471	13	0.06392644679457052
Anxiety-Pain	0.131394572204551	-0.25835346357991473	0.3926816494389147	0.32634397771334034	0.25867058863461073	0.5007335771066472	0.36191604781819947	13	0.09270581705251066
Anxiety-Alcohol_Use	0.09692934685242752	-0.23717086236875184	0.3251650801437658	0.40282820996125224	0.4011706366209092	0.4308315737014899	0.41161014009455044	15	0.09535364220390602
Pain-Health_vs_Peers	0.1503606989377414	-0.37506115483100866	0.3393610781990397	0.4153816094486023	0.4375451104601483	0.3499367429513344	0.4009544876200284	11	0.07811735564612392
Anxiety-grip_category	0.09955637561209879	-0.26579191076616493	0.3276170783257377	0.33514169696845114	0.3906240780228466	0.5035187721664337	0.4097615157192438	13	0.09177601115422938
Depression-functionality_state	0.0993407096279715	-0.4135043456936537	0.30732388175052194	0.5134645285712555	0.24737155064007613	0.5146588342255346	0.4251649711456221	13	0.07331195678829329
Hearing-Physical_Activity	0.03925195168973621	-0.464943053927969	0.4345547266177303	0.47857631913747933	0.1105320703762	0.40776963410553185	0.33229267453973704	14	0.06688211825900388
Sleep-grip_category	0.0912509059121169	-0.29169170750889784	0.4183074698717124	0.3290207824891675	0.3009386041029521	0.4010894408390454	0.34368294247705505	12	0.08853853656138777
Health_vs_Peers-functionality_state	0.17148213695270478	-0.40524891465124147	0.3409098927321197	0.3935330236799123	0.3068113198902691	0.4990519742386669	0.39979877260294944	12	0.07434388566859482
Anxiety-functionality_state	0.1412593112165183	-0.3658562558473134	0.3946264724145785	0.3313112576480497	0.20981256732665596	0.5404378635787834	0.360520562851163	14	0.07926796801908582
Anxiety-Health_vs_Peers	0.12096544636763741	-0.2865105442733742	0.3898152534736512	0.3368298600033394	0.3467280351492635	0.40837116510995414	0.3639763534208524	10	0.08918618196582823
Anxiety-WHR_Obesity	0.012099567717255899	0.15811499025025078	0.3356833460202253	0.2896645115358868	0.3604040681994845	0.5610438702353991	0.4037041499902568	11	0.14476437378128135
General_Health-Physical_Activity	0.16093794484839727	-0.41400428457717686	0.30837993358488336	0.3516283555673012	0.4507683430461557	0.4706758031905261	0.42435750060132765	13	0.07324946442785289
Depression-General_Health	0.0857785279894028	-0.3789362500308584	0.35044046236020443	0.37938154159731097	0.39455142706206686	0.4042161500664399	0.3927163729086059	13	0.0776329687461427
Depression-WHR_Obesity	0.0095428220302718	0.08280860354987363	0.24224681256461866	0.39098719652783587	0.37917218346270043	0.6585171047681448	0.47622549491956034	8	0.1353510754437342
Pain-Memory_Problems	0.045680558354995994	-0.4349844071977802	0.3489743792507207	0.3330838075534081	0.3449908606398487	0.5033331195545312	0.3938025959159293	11	0.07062694910027748
Pain-Memory_Complaints	0.045680558354995994	-0.4349844071977802	0.3489743792507207	0.3330838075534081	0.3449908606398487	0.5033331195545312	0.3938025959159293	11	0.07062694910027748
Anxiety-Depression	0.07766561517904381	-0.4480040831389521	0.39822389419410653	0.3578062640279058	0.23028711383580872	0.4857398112067313	0.35794439635681524	14	0.06899948960763098
Hearing-grip_category	0.056481484634870203	-0.35499490951982104	0.3631596414077096	0.303819555786389	0.3416265468918648	0.5045796263622011	0.38334190968015164	10	0.08062563631002237
Pain-functionality_state	0.1218385982863422	-0.5010265910929197	0.39570903743389474	0.424169896478023	0.3745091579499291	0.2805548171232919	0.35974462385041467	12	0.06237167611338504
Physical_Activity-MAP_NormalElevated_vs_H	0.014296974012329098	-0.06511174109624285	0.3297662095796854	0.5012098803600317	0.2667731751544849	0.4564490526316141	0.40814403604871025	11	0.11686103236296964
Pain-General_Health	0.13459027144238653	-0.30418757874094726	0.3796818211390387	0.28408094471391215	0.33292736278602897	0.4968745096007248	0.3712942723668886	13	0.08697655265738159
Depression-Pain	0.12479942285538329	-0.3323423126575783	0.4774568727429134	0.20678367503256026	0.3094801646667882	0.39221086039888403	0.30282490003274415	12	0.08345721091780271
grip_category-WHR_Obesity	0.021383586078461365	-0.325812179870584	0.29156056546706766	0.5170552484980767	0.33742497839460706	0.4574076310898967	0.4372959526608602	9	0.084273477516177
Sleep-WHR_Obesity	0.012442765851443001	-0.1338414493172918	0.3903633553863104	0.34456388074434646	0.2664795045871714	0.47970279714466935	0.36358206082539574	10	0.10826981883533852
Alcohol_Use-WHR_Obesity	0.01891157329981417	-0.44961432435714266	0.3595268318616154	0.5500307100726305	0.19679618327254644	0.41120448394947906	0.3860104590982187	12	0.06879820945535717
General_Health-MAP_NormalElevated_vs_H	0.013214163220367624	-0.24338909808825404	0.21416365465089715	0.3185125645515458	0.5823613153085622	0.5964011927519698	0.4990916908706926	12	0.09457636273896824
Physical_Activity-functionality_state	0.0671115066283883	-0.163472737755874	0.3585559957227282	0.4269625586954038	0.3383778431219997	0.3948340363957487	0.3867248127377174	11	0.10456590778051575
Pain-MAP_NormalElevated_vs_H	0.0157289182697095	-0.1376690495108841	0.16311355080407486	0.6093160395250613	0.49547995029599023	0.5213440371964787	0.5420466756725101	10	0.10779136881113949
MMSE_Spell-MAP_NormalElevated_vs_H	0.010106448873211858	-0.08377325453931439	0.19536063413857385	0.6812896090617218	0.4222278395849873	0.4405803157972515	0.5146992548146535	9	0.1145283431825857
General_Health-Health_vs_Peers	0.0235869999904528	-0.15174538702504614	0.16249119833995285	0.4739914166141568	0.5676352188612995	0.5861190448136563	0.5425818934297042	10	0.10603182662186923
MAP_NormalElevated_vs_H-functionality_state	0.014180028549549003	-0.24082386269952671	0.29970679793550703	0.2317853891742053	0.39369855544706767	0.6675415001188657	0.4310084815800462	9	0.09489701716255916
Memory_Problems-Memory_Complaints	0.0	-1.0						0	0.0
